# Supplementary material for: Genome-wide expression profiling of in vivo-derived bloodstream parasite stages and dynamic analysis of mRNA alterations during synchronous differentiation in Trypanosoma brucei
Source: BMC Genomics. 2009 Sep 11;10:427. doi: 10.1186/1471-2164-10-427 (PMC2753553; doi:10.1186/1471-2164-10-427)
Supplement: Additional file 1 — Pairwise comparisons between slender and individual time-points for all genes represented on the microarrays. Each column contains data with respect to each oligonucleotide represented on the array, with the parent Gene ID, product description, Protein ID, oligonucleotide sequence, oligonucleotide co-ordinates, signal intensity and statistical association provided for each. Annotations with respect to the presence of a signal peptide, transmembrane domain or GO classification are also detailed. [file 1471-2164-10-427-S1.zip]

Archive with 11 entries (10 files):
- Supp Mat1-Slender-T0_global normalised.xls
- __MACOSX/
- __MACOSX/._Supp Mat1-Slender-T0_global normalised.xls
- Supp Mat1-Slender-T18_global_normalised.xls
- __MACOSX/._Supp Mat1-Slender-T18_global_normalised.xls
- Supp Mat1-Slender-T1_global_normalised.xls
- __MACOSX/._Supp Mat1-Slender-T1_global_normalised.xls
- Supp Mat1-Slender-T48_global_normalised.xls
- __MACOSX/._Supp Mat1-Slender-T48_global_normalised.xls
- Supp Mat1-Slender-T6_global_normalised.xls
- __MACOSX/._Supp Mat1-Slender-T6_global_normalised.xls
