# Supplementary material for: Genome-wide expression profiling of in vivo-derived bloodstream parasite stages and dynamic analysis of mRNA alterations during synchronous differentiation in Trypanosoma brucei
Source: BMC Genomics. 2009 Sep 11;10:427. doi: 10.1186/1471-2164-10-427 (PMC2753553; doi:10.1186/1471-2164-10-427)
Supplement: Additional file 1 — Pairwise comparisons between slender and individual time-points for all genes represented on the microarrays. Each column contains data with respect to each oligonucleotide represented on the array, with the parent Gene ID, product description, Protein ID, oligonucleotide sequence, oligonucleotide co-ordinates, signal intensity and statistical association provided for each. Annotations with respect to the presence of a signal peptide, transmembrane domain or GO classification are also detailed. [file 1471-2164-10-427-S1.zip › Supp Mat1-Slender-T0_global normalised.xls]

## Sheet: SLender vs T0 global normalised
Name	Oligo.ID	Common.Name.of.Primary.Target	Gene.Symbol	GeneDBlink	ProteinID	Primary.Name	Synonyms	Prev..Sys..Id	Chromosome	Location	Product	Geneindex	SignalPep	TMs	GPI	GO.F	GO.P	GO.C	OligoID	Gene	OligoSequence	OligoStrand	OligoChromosome	OligoStart	OligoEnd	logFC	t	P.Value	adj.P.Val	B
Tb11.01.4623	3QTB00004_O_16	;go_function=calcium ion binding;go_component=flagellum		<a href=http://www.genedb.org/genedb/Search?organism=tryp&name=Tb11.01.4623>Tb11.01.4623</a>	Q382N3			237.t00899	11	Tb927_11_01_v4: complement(3425499..3425948)	calmodulin	8990	0	0	0	GO:0005509	GO:0008150	GO:0019861	2QTB00004_O_16	Tb11.01.4623	ATGGTTTCATTTCCGCTGCTGAACTCCGTCACATCATGACGAACCTCGGTGAAAAACTAACAGATGAGGA	NA	Nonspecific_3	0	0	3.30718	6.93526	6.07877e-08	0.000522409	7.91513
Tb11.01.6230	3QTB00015_I_13	GPI-Anchor Signal predicted for Tb11.01.6230 by DGPI v2.04 with cleavage site probability 0.20879999 near 465;go_component=integral to membrane		<a href=http://www.genedb.org/genedb/Search?organism=tryp&name=Tb11.01.6230>Tb11.01.6230</a>	Q381X5				11	Tb927_11_01_v4: 3821406..3822872	expression site-associated gene 2 (ESAG2) protein, putative	9149	1	0	1	GO:0003674	GO:0008150	GO:0016021	2QTB00015_I_13	Tb11.01.6230	TAATGATAATGCGCAACCTGAGGAGGGGAGTTTAGATAAATGTGAATATTGGGGTATGTTTTCTATTTTG	+	11.1	3822773	3822842	3.25807	5.63741	2.7401e-06	0.00650722	4.54096
Tb927.1.4330	3QTB00001_G_20	unlikely gene predicted by glimmer		<a href=http://www.genedb.org/genedb/Search?organism=tryp&name=Tb927.1.4330>Tb927.1.4330</a>	Q4GYE5				1	Tb927_01_v4: 897678..897842	hypothetical protein, unlikely	420	0	0	0				2QTB00001_G_20	Tb927.1.4330	AATACAAGGAGGTTTGGAGGATTACGATATTTGGAGTTTATGAACATAAGGGGGTAAATAGTCACCGTGA	+	1	897736	897805	2.78766	6.16315	5.79114e-07	0.00248845	5.92516
Tb10.61.1910	3QTB00005_N_18			<a href=http://www.genedb.org/genedb/Search?organism=tryp&name=Tb10.61.1910>Tb10.61.1910</a>	Q388C8			TRYP_x-61h03.q2kb185_287	10	Tb927_10_v4: complement(3528333..3528902)	hypothetical protein, conserved	7557	0	0	0				2QTB00005_N_18	Tb10.61.1910	ACGCTGTGTGGGTCAATGTGGGGAAAATGGTGGCTTTCAACAAGGTCAATAAGTACTCCAAAAATACGGA	-	10	3528382	3528451	2.621	5.12679	1.24477e-05	0.0106975	3.1864
Tb927.5.4240	3QTB00002_I_24	Part of an H4 histone array. Number of copies in the array is uncertain.;go_function=DNA binding;go_process=nucleosome assembly;go_component=nucleus		<a href=http://www.genedb.org/genedb/Search?organism=tryp&name=Tb927.5.4240>Tb927.5.4240</a>	Q57Z31			Tb05.45E22.540	5	Tb927_05_v4: complement(1276141..1276443)	histone H4, putative	2415	0	0	0				NA	NA	NA	NA	NA	NA	NA	2.59152	4.50383	7.78655e-05	0.0227411	1.54116
Tb10.6k15.2040	3QTB00015_P_14	similar to SP:Q06221: Glucose transporter 1B/1C/1D/1F/2B (Trypanosoma brucei); GB:AAA92489.1: hexose transporter {Trypanosoma brucei;};go_function=glucose transporter activity;go_process=glucose transport;go_component=integral to membrane		<a href=http://www.genedb.org/genedb/Search?organism=tryp&name=Tb10.6k15.2040>Tb10.6k15.2040</a>	Q38AC0	THT1-		TRYPtp6k15-3d06.p1c_304,embl.261	10	Tb927_10_v4: 2072419..2074002	hexose transporter,glucose transporter 1B	6962	0	12	0	GO:0005355	GO:0015758	GO:0016021	2QTB00015_P_14	Tb10.6k15.2040	TGAGAATGACCATGGTGGTGAGCCTGTGGAACAGAAGACATATCCCGTTGAAGCATCTCCGCGGAACTAA	+	10	2073933	2074002	2.56135	5.13994	1.19725e-05	0.0106975	3.22129
Tb927.8.4990	3QTB00017_M_16	similar to SP:P22225: PFR1_TRYBB 69 kDa paraflagellar rod protein (69 kDa PFR protein) (PFR-A/PFR-B). {Trypanosoma brucei brucei} (PMID:2793936) Part of a PFR array. Number of copies uncertain. Overlapping BACs RPCI93-4A8 and RPCI93-25L5 contains differen		<a href=http://www.genedb.org/genedb/Search?organism=tryp&name=Tb927.8.4990>Tb927.8.4990</a>	Q57UH2	PFR-B	PFR-A	Tb08.5H5.900	8	Tb927_08_v4: 1479126..1480928	69 kDa paraflagellar rod protein,PFR2	4342	0	0	0	GO:0003674	GO:0006928 GO:0043056	GO:0005856 GO:0019861	2QTB00017_M_16	Tb927.8.4990	TTTCGCATCATTGGGCAAACTGAGGATGAGAATAAGAGCTTCAGTAAGATCCACGAGGTACAGAAGAAGT	NA	Nonspecific_5	0	0	2.48359	4.25293	0.000161324	0.0301396	0.887607
Tb11.01.1680	3QTB00018_L_17	;go_function=protein binding;go_process=protein modification		<a href=http://www.genedb.org/genedb/Search?organism=tryp&name=Tb11.01.1680>Tb11.01.1680</a>	Q383T7				11	Tb927_11_01_v4: 2621515..2623572	polyubiquitin, putative	8683	0	0	0	GO:0005515	GO:0006464	GO:0005575	2QTB00018_L_17	Tb11.01.1680	TATGCAGATCTTCGTGAAAACTCTTACCGGTAAAACCATTGCTCTGGAGGTCGAAGCCAGTGACACCATT	NA	Nonspecific_8	0	0	2.48256	4.87012	2.65762e-05	0.016314	2.50604
Tb10.26.0680	3QTB00003_D_17			<a href=http://www.genedb.org/genedb/Search?organism=tryp&name=Tb10.26.0680>Tb10.26.0680</a>	Q389K9				10	Tb927_10_v4: 2690850..2691230	hypothetical protein, conserved	7223	0	0	0				2QTB00003_D_17	Tb10.26.0680	ATTAAGCTTGACAGACAGTTTTGCGACGAGGATGGAAAGTCCCACCTGATGGTCCTTTTGTTGGATGCAC	+	10	2691033	2691102	2.45692	4.56248	6.56054e-05	0.0222597	1.69494
Tb927.1.700	3QTB00013_D_18		PGKC	<a href=http://www.genedb.org/genedb/Search?organism=tryp&name=Tb927.1.700>Tb927.1.700</a>	Q4GZG4	PGKC	gPGK		1	Tb927_01_v4: complement(232504..233826)	phosphoglycerate kinase	64	0	0	0	GO:0004618	GO:0006096	GO:0020015	2QTB00013_D_18	Tb927.1.700	CGAAAAGTCGGCGGTTGTGTCGTATGCCTCTGCAGGTACTGGAACTCTTTCTAACCGGTGGAGCTCTCTT	-	1	232507	232576	2.42392	5.13531	1.2138e-05	0.0106975	3.20899
Tb927.5.1840	3QTB00004_H_15			<a href=http://www.genedb.org/genedb/Search?organism=tryp&name=Tb927.5.1840>Tb927.5.1840</a>	Q57ZQ3			Tb05.1P6.670	5	Tb927_05_v4: 568042..568503	hypothetical protein, conserved	2175	0	0	0				2QTB00004_H_15	Tb927.5.1840	TGAATCCTTACACAGCAACCTTAATGTTTCGGAGGGACGCCAATTAGTTTCATTGTATCGTTTGATGCAT	+	5	568098	568167	2.42141	3.99239	0.000340453	0.0431415	0.218479
Tb09.v1.0310	3QTB00011_J_2	GPI-Anchor Signal predicted for Tb09.v1.0310 by DGPI v2.04 with cleavage site probability 0.172 near 332;go_component=integral to membrane		<a href=http://www.genedb.org/genedb/Search?organism=tryp&name=Tb09.v1.0310>Tb09.v1.0310</a>	Q38EK7				9	Tb927_09_v4: complement(1160935..1162050)	expression site-associated gene 11 (ESAG11) protein, putative	5310	1	1	1	GO:0003674	GO:0008150	GO:0016021	2QTB00011_J_2	Tb09.v1.0310	TACGAAAGAATTACAAAACAGTACCGTGATGTACAGCCAACCCTTACATCCTTTGCAAAGCATGAAAATA	-	9	1161111	1161180	2.41672	4.38643	0.000109598	0.0260231	1.23439
Tb09.160.3220	3QTB00022_M_2			<a href=http://www.genedb.org/genedb/Search?organism=tryp&name=Tb09.160.3220>Tb09.160.3220</a>	Q38F80		1L12.505	chr9contig160.tmp0255	9	Tb927_09_v4: 801882..805919	hypothetical protein, conserved	5083	0	0	0				2QTB00022_M_2	Tb09.160.3220	GACTATGGCGTTATGTTTTCATCTGCATTTGCACCCACAAGAAACAGATCAATGTGACACTTCAAAAGAA	+	9	805391	805460	2.40644	4.22067	0.000177059	0.031701	0.804158
Tb927.7.2870	3QTB00003_L_10	Part of an H2 histone array. Number of copies in the array is uncertain.;go_function=DNA binding;go_process=chromosome organization and biogenesis (sensu Eukaryota);go_component=nucleus		<a href=http://www.genedb.org/genedb/Search?organism=tryp&name=Tb927.7.2870>Tb927.7.2870</a>	Q57YA3			Tb07.13M20.580	7	Tb927_07_v4: 733530..733934	histone H2A, putative	3376	0	0	0	GO:0003677	GO:0007001	GO:0005634	NA	NA	NA	NA	NA	NA	NA	2.39691	4.70024	4.38135e-05	0.0211192	2.05734
Tb927.1.5110	3QTB00011_J_15	GPI-Anchor Signal predicted for Tb927.1.5110 by DGPI v2.04, no cleavage site predicted		<a href=http://www.genedb.org/genedb/Search?organism=tryp&name=Tb927.1.5110>Tb927.1.5110</a>	Q4GY70				1	Tb927_01_v4: 1019645..1020739	expression site-associated gene 11 (ESAG11) protein, putative	498	1	0	0	GO:0003674	GO:0008150	GO:0016021	2QTB00011_J_15	Tb927.1.5110	CAGATGATGGTGTGTTGACTACGCTAAATAATTATAAAACCGATCAACCGGTTGAATTAACGGACAATAA	+	1	1020249	1020318	2.38499	4.33471	0.00012734	0.0260231	1.09978
Tb11.01.1625	3QTB00002_D_9	;go_function=calcium ion binding		<a href=http://www.genedb.org/genedb/Search?organism=tryp&name=Tb11.01.1625>Tb11.01.1625</a>	Q383U3			237.t00936	11	Tb927_11_01_v4: 2608692..2609003	hypothetical protein, conserved	8677	0	0	0	GO:0005509	GO:0008150	GO:0005575	2QTB00002_D_9	Tb11.01.1625	CATTGGGGAAGTAAAGAAATTCTACAAAGGACTCGAGCATTATGGCCTTGAACCAACTGACGCTGAGATA	+	11.1	2608841	2608910	2.29656	5.60363	3.02873e-06	0.00650722	4.45151
Tb927.8.7970	3QTB00015_C_18			<a href=http://www.genedb.org/genedb/Search?organism=tryp&name=Tb927.8.7970>Tb927.8.7970</a>	Q57U48			Tb08.6H23.240	8	Tb927_08_v4: 2347985..2349469	hypothetical protein	4641	0	0	0				2QTB00015_C_18	Tb927.8.7970	TTTACGCGTCCGCTGCTGAAAAACTGAGGAGCCAAAATGGAATTTGGGAGGAAATGTATGAAATCATTGA	+	8	2349336	2349405	2.21108	4.78185	3.44684e-05	0.0197481	2.27267
Tb09.211.0775	3QTB00001_P_14			<a href=http://www.genedb.org/genedb/Search?organism=tryp&name=Tb09.211.0775>Tb09.211.0775</a>	Q38E79			229.t01421	9	Tb927_09_v4: complement(1401717..1401971)	hypothetical protein, conserved	5438	0	0	0				2QTB00001_P_14	Tb09.211.0775	TGTGCTCGTTAACCTCTATGAGGAACCCGAAAAGCCTGATGATCCGGTTGATTTCATTAAGAAAGTGCTC	-	9	1401819	1401888	2.20714	3.64286	0.000908773	0.0578518	-0.658318
Tb927.3.4000	3QTB00004_H_16	similar to GP|2231700|gb|AAB96888.1||U92085 clathrin assembly protein AP19 homolog {Arabidopsis thaliana} (PMID:9426606); similar to Adapter-related protein complex 1 sigma 1B subunit (Sigma-adaptin 1B)(Adaptor protein complex AP-1 sigma-1B subunit) (Golg		<a href=http://www.genedb.org/genedb/Search?organism=tryp&name=Tb927.3.4000>Tb927.3.4000</a>	Q57WD6			Tb03.28C22.160	3	Tb927_03_v4: 1121110..1121589	clathrin coat assembly protein AP19, putative	1237	0	0	0				2QTB00004_H_16	Tb927.3.4000	AAGTTATTTTGGGAGGGGAATTGGAAGACACAAGTAAGAAATCAATATTACGGCAGATTGAAATGCACGA	+	3	1121456	1121525	2.18663	3.13706	0.00356176	0.100196	-1.86828
Tb927.1.2370	3QTB00013_H_10			<a href=http://www.genedb.org/genedb/Search?organism=tryp&name=Tb927.1.2370>Tb927.1.2370</a>	Q4GYY6				1	Tb927_01_v4: 577766..579094	beta tubulin	230	0	0	0	GO:0005200	GO:0000226 GO:0006928	GO:0005874	NA	NA	NA	NA	NA	NA	NA	2.17966	3.95205	0.000381786	0.0435625	0.115953
Tb927.3.4310	3QTB00017_A_2	similar to SP:Q26789: 73 kDa paraflagellar rod protein (73 kDa PFR protein) (PFR-C/PFR-D). {Trypanosoma brucei brucei}; 99.3% similar to: SP:Q26789: 73 kDa paraflagellar rod protein (73 kDa PFR protein) (PFR-C/PFR-D). {Trypanosoma brucei brucei;};go_proce		<a href=http://www.genedb.org/genedb/Search?organism=tryp&name=Tb927.3.4310>Tb927.3.4310</a>	Q580L2	PFR1	PFRC	Tb03.26J7.550	3	Tb927_03_v4: complement(1213190..1214959)	73 kDa paraflagellar rod protein,PFR1	1268	0	0	0	GO:0003674	GO:0006928 GO:0043056	GO:0019861	2QTB00017_A_2	Tb927.3.4310	TTTGGAGAATGAGGAACTTGTACAGGAATTGCATGTATCTGACTGGAGCGAGACACAGAGGCAGAAGCTG	NA	Nonspecific_5	0	0	2.17421	3.59121	0.0010482	0.0602629	-0.785396
Tb09.160.3650	3QTB00002_G_14			<a href=http://www.genedb.org/genedb/Search?organism=tryp&name=Tb09.160.3650>Tb09.160.3650</a>	Q38F40		28G16.135	chr9contig160.tmp0506	9	Tb927_09_v4: 861369..861665	hypothetical protein, unlikely	5124	0	0	0				2QTB00002_G_14	Tb09.160.3650	TTTGGATCGGCAACTGGCATTCTCTCCAGAAAGCCACACCTCTTTTTCCTTTTTGTACTGATGATATGTA	+	9	861595	861664	2.14615	5.07823	1.43716e-05	0.0112281	3.05754
Tb11.01.2880	3QTB00022_H_3	;go_function=hormone activity;go_process=response to stress;go_component=extracellular region		<a href=http://www.genedb.org/genedb/Search?organism=tryp&name=Tb11.01.2880>Tb11.01.2880</a>	Q383H0				11	Tb927_11_01_v4: 2909286..2913605	hypothetical protein, conserved	8800	0	0	0	GO:0005179	GO:0006950	GO:0005576	2QTB00022_H_3	Tb11.01.2880	AGAATTATAGGGGTAGAAATAAGTCCGGTGATAAAATAATGTGGGCTCATTTGGAGAATGCTTTCACTAA	+	11.1	2913526	2913595	2.13596	3.90522	0.000435945	0.0456892	-0.00268638
Tb09.211.4240	3QTB00013_O_1	;go_process=intracellular signaling cascade		<a href=http://www.genedb.org/genedb/Search?organism=tryp&name=Tb09.211.4240>Tb09.211.4240</a>	Q38D86			chr9contig211.tmp0470c	9	Tb927_09_v4: complement(2068699..2069958)	phosphoinositide-binding protein, putative	5782	0	0	0	GO:0003674	GO:0007242	GO:0005575	2QTB00013_O_1	Tb09.211.4240	TTGGCCAGCACAATGACCAACTTTCTACTCTATATGTGGAGCATGCTAATGATGAAACAAAACAAGTAGT	-	9	2069123	2069192	2.13262	4.49721	7.93847e-05	0.0227411	1.52382
Tb09.160.4800	3QTB00004_O_2	weak similarity to NADH-ubiquinone oxidoreductase chain 5 (EC 1.6.5.3). (Swiss-Prot:P04540) (Trypanosoma brucei brucei;)		<a href=http://www.genedb.org/genedb/Search?organism=tryp&name=Tb09.160.4800>Tb09.160.4800</a>	Q38ES7			chr9contig160.tmp0366	9	Tb927_09_v4: 1031606..1032055	hypothetical protein, conserved	5238	1	5	0	GO:0003674	GO:0008150	GO:0005575	2QTB00004_O_2	Tb09.160.4800	TGGTGTTTGTTTATGTTGTGTGGAGTTGAGACCAAAAAGAGATGAGAAGTGTGTAATCATTCTCAGCTTT	+	9	1031668	1031737	2.12006	3.87123	0.000479872	0.0472948	-0.088504
Tb11.01.1880	3QTB00020_M_2	Two conserved regions, central part diverged, in cross-species comparisons.		<a href=http://www.genedb.org/genedb/Search?organism=tryp&name=Tb11.01.1880>Tb11.01.1880</a>	Q383R7				11	Tb927_11_01_v4: 2656530..2659127	hypothetical protein, conserved	8703	0	0	0	GO:0003674	GO:0008150	GO:0005575	2QTB00020_M_2	Tb11.01.1880	TTGCCGTGCTTCAAAAGAAACGTGTCGCTGAATTTAACAAAGTAGAGGTGGTATTGCAACTAATTGCTAA	+	11.1	2658922	2658991	2.11993	3.95826	0.000375117	0.0435625	0.13172
Tb927.3.3490	3QTB00008_F_19	;go_function=DNA binding;go_process=regulation of transcription, DNA-dependent;go_component=nucleus		<a href=http://www.genedb.org/genedb/Search?organism=tryp&name=Tb927.3.3490>Tb927.3.3490</a>	Q57XJ9	TDP1		Tb03.25B21.90	3	Tb927_03_v4: 985621..986436	high mobility group protein, putative	1186	0	0	0				2QTB00008_F_19	Tb927.3.3490	ATGCAGAATACTGCGATTCTTCAGACGTTGGGTAAAATGTGGAGTGATGCGTCCGATGACGTGAAAGAGC	+	3	986047	986116	2.11234	4.55354	6.73438e-05	0.0222597	1.67146
Tb927.1.3990	3QTB00001_H_15	unlikely gene predicted by glimmer		<a href=http://www.genedb.org/genedb/Search?organism=tryp&name=Tb927.1.3990>Tb927.1.3990</a>	Q4GYH8				1	Tb927_01_v4: 843606..843812	hypothetical protein, unlikely	387	0	0	0				2QTB00001_H_15	Tb927.1.3990	CAGAATGATATGTGTATGTATTGGGGGAAGGGAATTGCAAGGGGAACAAATTATTCGAATGCATGTTTTT	+	1	843690	843759	2.10828	3.98632	0.000346377	0.0431415	0.20304
Tb09.142.0390	3QTB00002_H_3			<a href=http://www.genedb.org/genedb/Search?organism=tryp&name=Tb09.142.0390>Tb09.142.0390</a>	Q38G34				9	Tb927_09_v4: 179543..179860	hypothetical protein, conserved	4745	0	0	0				2QTB00002_H_3	Tb09.142.0390	ATACAGGGAATTCAGAACCTTTATCACGACCATTATTGTTGTGTCTTGTGAGATGATACATATTTTATGA	+	9	179791	179860	2.05915	3.45403	0.00152631	0.0706817	-1.11934
Tb927.1.4900	3QTB00011_L_14	GPI-Anchor Signal predicted for Tb927.1.4900 by DGPI v2.04, no cleavage site predicted		<a href=http://www.genedb.org/genedb/Search?organism=tryp&name=Tb927.1.4900>Tb927.1.4900</a>	Q4GY90				1	Tb927_01_v4: 993544..994662	expression site-associated gene 11 (ESAG11) protein, putative	477	1	0	0	GO:0003674	GO:0008150	GO:0016021	2QTB00011_L_14	Tb927.1.4900	AGATTATGGTATACTTGCCACGCTAGATAAATACACAAATAACCAAGATGTTGAATTAACAGTTAACGCG	+	1	994173	994242	2.05724	2.59366	0.014014	0.185015	-3.06028
Tb927.8.2030	3QTB00013_A_14			<a href=http://www.genedb.org/genedb/Search?organism=tryp&name=Tb927.8.2030>Tb927.8.2030</a>	Q581X9			Tb08.26N11.500	8	Tb927_08_v4: 638854..640119	hypothetical protein, conserved	4046	0	0	0				2QTB00013_A_14	Tb927.8.2030	AATGTCACATGTGGATTATATGAAGGCGGAGTTTGATGAAGAATATAAAAGGCTTACGAAGGAAAACGCT	+	8	640023	640092	2.04002	3.96737	0.000365543	0.0435625	0.154849
Tb927.3.1120	3QTB00006_J_16	similar to GP:606985: GTP-binding protein rtb2 {Trypanosoma brucei}; 96.6% similar to GP:606985: GTP-binding protein rtb2 {Trypanosoma brucei};go_function=GTP binding; GTPase activity;go_process=intracellular protein transport; small GTPase mediated signa		<a href=http://www.genedb.org/genedb/Search?organism=tryp&name=Tb927.3.1120>Tb927.3.1120</a>	Q57WZ3	rtb2		Tb03.27F10.90	3	Tb927_03_v4: 273590..274243	GTP-binding nuclear protein rtb2, putative	951	0	0	0	GO:0003924 GO:0005525	GO:0006886 GO:0007264		2QTB00006_J_16	Tb927.3.1120	TTACGTTCCACCGCAAGAAGGGACTTCAATACTACGATATCTCGGCCAAATCTAACTACAACTTCGAAAA	+	3	274002	274071	2.03587	4.90025	2.43161e-05	0.0160748	2.5858
Tb09.211.4460	3QTB00005_L_17	;go_function=GTP binding;go_process=small GTPase mediated signal transduction		<a href=http://www.genedb.org/genedb/Search?organism=tryp&name=Tb09.211.4460>Tb09.211.4460</a>	Q38D65			chr9contig211.tmp0494c	9	Tb927_09_v4: complement(2120410..2120958)	ADP-ribosylation factor, putative	5803	0	0	0	GO:0005525	GO:0007264	GO:0005575	2QTB00005_L_17	Tb09.211.4460	CTACAACGGCTCAGGGCCTGTATGAAGGTCTCGATTGGCTGTCAGTGAACATTAAGAAGAGTATGAAGTA	-	9	2120411	2120480	2.0323	4.33989	0.000125444	0.0260231	1.11324
Tb11.01.1270	3QTB00015_B_20	similar to Cellular nucleic acid binding protein (CNBP). (Swiss-Prot:P53996) (Mus musculus;);go_function=nucleic acid binding		<a href=http://www.genedb.org/genedb/Search?organism=tryp&name=Tb11.01.1270>Tb11.01.1270</a>	Q383X8				11	Tb927_11_01_v4: complement(2540975..2542525)	nucleic acid binding protein, putative	8642	0	0	0	GO:0003676	GO:0008150	GO:0005575	2QTB00015_B_20	Tb11.01.1270	TGCGATATGTCCTTGATTTTATTGGGGAGATTTTTCAAAAGACTAGCGTGGCATTCTGGTTTGATACCGA	-	11.1	2541498	2541567	2.01013	3.39283	0.00180189	0.075909	-1.26653
Tb927.7.2290	3QTB00006_N_15			<a href=http://www.genedb.org/genedb/Search?organism=tryp&name=Tb927.7.2290>Tb927.7.2290</a>	Q57XP5			Tb07.22O10.250	7	Tb927_07_v4: complement(589157..589792)	hypothetical protein, conserved	3318	0	0	0				2QTB00006_N_15	Tb927.7.2290	CTCACGGTATCGCTGCTGGTCTGCTGAACGAAGGGGAGAGTAAGATAAATTTTTCAGGATTTTGTAAAAT	-	7	589182	589251	1.998	4.90385	2.40595e-05	0.0160748	2.59531
Tb10.70.1370	3QTB00011_L_6	;go_function=fructose-bisphosphate aldolase activity;go_process=glycolysis;go_component=glycosome		<a href=http://www.genedb.org/genedb/Search?organism=tryp&name=Tb10.70.1370>Tb10.70.1370</a>	Q38B42	ALD		embl.242	10	Tb927_10_v4: 1403364..1404482	fructose-bisphosphate aldolase, glycosomal	6690	0	0	0	GO:0004332	GO:0006096	GO:0020015	2QTB00011_L_6	Tb10.70.1370	TTATGGCCTCCGAGTACCTCAACGCTATGAACAACTGCCCGTTACCACGCCCATGGAAACTGACCTTTTC	+	10	1404226	1404295	1.96956	4.64063	5.21878e-05	0.0213572	1.90033
Tb11.01.6240	3QTB00014_K_19	GPI-Anchor Signal predicted for Tb11.01.6240 by DGPI v2.04 with cleavage site probability 0.172 near 432;go_component=integral to membrane		<a href=http://www.genedb.org/genedb/Search?organism=tryp&name=Tb11.01.6240>Tb11.01.6240</a>	Q381X4				11	Tb927_11_01_v4: 3823007..3824374	expression site-associated gene (ESAG) protein, putative,expression site-associated gene 2 (ESAG2) protein, putative	9150	1	0	1	GO:0003674	GO:0008150	GO:0016021	2QTB00014_K_19	Tb11.01.6240	GCTAAGAACGTGAAAATAAAGCAAAATCTTCTGCACCCCGGGCATGTCACACCTTATGACGGTGTGTATA	+	11.1	3823643	3823712	1.96639	4.32841	0.000129686	0.0260231	1.0834
Tb11.02.2040	3QTB00003_B_5			<a href=http://www.genedb.org/genedb/Search?organism=tryp&name=Tb11.02.2040>Tb11.02.2040</a>	Q385X1			TRYP_xi-1013a02.q1k_50	11	Tb927_11_01_v4: 1268639..1269016	hypothetical protein, conserved	8145	0	0	0				2QTB00003_B_5	Tb11.02.2040	ACTAAATTTCTATTTGTTGATATAACCAAGCACCTTTTGCACGATGGCGAGAAGGAAGTATATGTTTCTG	+	11.1	1268696	1268765	1.95583	4.73432	3.96395e-05	0.0211192	2.1472
Tb09.160.5200	3QTB00009_E_14			<a href=http://www.genedb.org/genedb/Search?organism=tryp&name=Tb09.160.5200>Tb09.160.5200</a>	Q38EN1			chr9contig160.tmp0406	9	Tb927_09_v4: 1103278..1104165	hypothetical protein, conserved	5284	0	0	0				2QTB00009_E_14	Tb09.160.5200	ACCAATCATACGGCAAATTATTCCCTTGGCAGATATTGCAAGTATTCAGCTCTCTGTTCACTTGGAGACA	+	9	1103853	1103922	1.95325	4.17752	0.000200478	0.0331328	0.692803
Tb927.1.4550	3QTB00003_H_17	weak similarity to ATP synthase a chain (EC 3.6.3.14) (ATPase protein 6). (Swiss-Prot:P24499) (Trypanosoma brucei brucei;)		<a href=http://www.genedb.org/genedb/Search?organism=tryp&name=Tb927.1.4550>Tb927.1.4550</a>	Q4GYB9				1	Tb927_01_v4: 941652..942035	hypothetical protein, conserved	442	1	3	0				NA	NA	NA	NA	NA	NA	NA	1.94363	4.09801	0.000251851	0.0373173	0.488383
Tb09.211.3520	3QTB00001_L_3			<a href=http://www.genedb.org/genedb/Search?organism=tryp&name=Tb09.211.3520>Tb09.211.3520</a>	Q38DF5			chr9contig211.tmp0395	9	Tb927_09_v4: 1910868..1911080	hypothetical protein, unlikely	5712	0	0	0				2QTB00001_L_3	Tb09.211.3520	ATGATAAGGAGATTCAGAGGAAGAGGGGAAATGGGTGCATATCATTCGCTGTTTATGTGTTATTTTCTCC	+	9	1910902	1910971	1.94358	3.76889	0.000639784	0.0518708	-0.345383
Tb09.160.1300	3QTB00002_I_2			<a href=http://www.genedb.org/genedb/Search?organism=tryp&name=Tb09.160.1300>Tb09.160.1300</a>	Q38FQ6			chr9contig160.tmp0130	9	Tb927_09_v4: 577817..578116	hypothetical protein, unlikely	4907	0	1	0				2QTB00002_I_2	Tb09.160.1300	TATATGAATATCACAATATCGGTACACTTCAGAGAACCCACGCAACACGAAGCAATGCACCCCCATTACC	+	9	577923	577992	1.92561	2.51562	0.0168884	0.203253	-3.22004
Tb09.211.1590	3QTB00004_I_14			<a href=http://www.genedb.org/genedb/Search?organism=tryp&name=Tb09.211.1590>Tb09.211.1590</a>	Q38DZ7			chr9contig211.tmp0187c	9	Tb927_09_v4: complement(1537554..1537997)	hypothetical protein, conserved	5520	0	0	0				2QTB00004_I_14	Tb09.211.1590	TGTCCTGTTGTCCTCTGCATCAAGCAGCGAAGAATACTCGTACTCAAGGGAACGAACCATGATCATTGCT	-	9	1537815	1537884	1.91818	2.69919	0.0108417	0.163462	-2.83931
Tb10.406.0370	3QTB00002_J_22	;go_function=DNA binding;go_process=chromosome organization and biogenesis (sensu Eukaryota); nucleosome assembly;go_component=nucleus		<a href=http://www.genedb.org/genedb/Search?organism=tryp&name=Tb10.406.0370>Tb10.406.0370</a>	Q389T1				10	Tb927_10_v4: complement(2537209..2537547)	histone H2B, putative	7159	0	0	0	GO:0003677 GO:0003677	GO:0006334 GO:0006334 GO:0007001 GO:0007001	GO:0005634 GO:0005634	NA	NA	NA	NA	NA	NA	NA	1.91412	3.44049	0.00158352	0.0720042	-1.15199
Tb927.2.3580	3QTB00014_M_18	;go_function=DNA binding; transcription factor activity;go_process=regulation of transcription, DNA-dependent; RNA elongation;go_component=nucleus		<a href=http://www.genedb.org/genedb/Search?organism=tryp&name=Tb927.2.3580>Tb927.2.3580</a>	Q7YV74		28H13.140		2	Tb927_02_v4: complement(641498..642901)	transcription elongation factor S-II, putative,transcription elongation factor A protein 1, putati	679	0	0	0	GO:0003677 GO:0003700	GO:0006355 GO:0006354	GO:0005634	2QTB00014_M_18	Tb927.2.3580	AGAACTACAGATCCGGTCAGCGGATGAACCGACAACTAAATTTATTAAGTGCATTAAGTGCAAACATAAT	-	2	641513	641582	1.91164	3.62914	0.000943956	0.0592867	-0.692147
Tb11.57.0008	3QTB00023_G_18	has PF00648: Calpain family cysteine protease domain;go_function=calpain activity;go_process=proteolysis and peptidolysis		<a href=http://www.genedb.org/genedb/Search?organism=tryp&name=Tb11.57.0008>Tb11.57.0008</a>	Q387E1				11	Tb927_11_01_v4: 279198..296583	calpain-like protein, putative,cytoskeleton assocociated protein, putative	7822	0	0	0	GO:0004198	GO:0006508	GO:0005575	2QTB00022_P_6	Tb11.57.0008	AAGCTTATTGCCGATGATCGTGAAGGTAATGCTGCACGCATTGCTAGACTCGAGGAGAGGATGAACGAAC	+	11.1	295086	295155	1.89923	3.77105	0.000635911	0.0518708	-0.339963
Tb927.3.570	3QTB00014_I_15	;go_component=integral to membrane		<a href=http://www.genedb.org/genedb/Search?organism=tryp&name=Tb927.3.570>Tb927.3.570</a>	Q57TQ9			Tb03.6N20.540	3	Tb927_03_v4: complement(121971..123335)	expression site-associated gene (ESAG) protein, putative,expression site-associated gene 2 (ESAG2) protein, putative	896	1	0	1				2QTB00014_I_15	Tb927.3.570	GGAGATGGACAACAGAGTCGGTTGACTGGAGTGAGATTACGGACTATATCGGTGACGGCTATAAGTACCA	-	3	123187	123256	1.89868	2.81558	0.00812385	0.143641	-2.58936
Tb927.8.7410	3QTB00012_F_15	;go_function=glucosidase activity; sugar binding; transferase activity, transferring glycosyl groups;go_process=protein folding;go_component=integral to membrane		<a href=http://www.genedb.org/genedb/Search?organism=tryp&name=Tb927.8.7410>Tb927.8.7410</a>	Q57YU3			Tb08.10K10.160	8	Tb927_08_v4: 2134955..2136142	calreticulin, putative	4585	1	1	0	GO:0005529 GO:0015926 GO:0016757	GO:0006457	GO:0016021	NA	NA	NA	NA	NA	NA	NA	1.89717	4.31909	0.000133235	0.0260231	1.05919
Tb927.8.5460	3QTB00012_J_16	similar to SP:Q26678: Flagellar calcium-binding protein TB-44A (44 kDa calflagin) (44 kDacalcimedin) {Trypanosoma brucei}(PMID:7818488) Part of an tandem array. Number of copies in the array is uncertain.; 99.0% similar to SP:Q26678: Flagellar calcium-bin		<a href=http://www.genedb.org/genedb/Search?organism=tryp&name=Tb927.8.5460>Tb927.8.5460</a>	Q57UL8	Tb-44		Tb08.5H5.30	8	Tb927_08_v4: 1617393..1618616	flagellar calcium-binding protein,44 kDa calflagin,44 kDa calcimedin	4389	0	0	0	GO:0005509	GO:0001539 GO:0006816	GO:0009434	2QTB00012_J_16	Tb927.8.5460	AAAAAGTTGCAGGTATGTGGCGATCCCGATGGTGAGGGTGCTGCTAAAACTACTGCGGACCGGAAGGTTG	+	8	1617987	1618056	1.89463	3.39818	0.00177599	0.075909	-1.2537
Tb927.6.1260	3QTB00008_P_2	similar to GP:4218582: proteasome beta-1 subunit {Trypanosoma brucei rhodesiense}(PMID:10498178); 100% similar to GP:4218582: proteasome beta-1 subunit {Trypanosoma brucei rhodesiense}(PMID:10498178);go_function=peptidyl-glutamyl peptide hydrolyzing enzym		<a href=http://www.genedb.org/genedb/Search?organism=tryp&name=Tb927.6.1260>Tb927.6.1260</a>	Q585C1	TbPSB1		Tb06.3A7.810	6	Tb927_06_v4: complement(469738..470586)	proteasome beta-1 subunit, putative	2644	0	0	0	GO:0045024	GO:0019538	GO:0019774	2QTB00008_P_2	Tb927.6.1260	TATATTCAAAAAGCTGTGCTATATGAACAAGTGGAATATAACCGCTGGTATTATTGTGGCTGGTTATGAT	-	6	470113	470182	1.88687	3.3437	0.00205711	0.0799947	-1.38384
Tb09.160.3310	3QTB00001_I_9			<a href=http://www.genedb.org/genedb/Search?organism=tryp&name=Tb09.160.3310>Tb09.160.3310</a>	Q38F72		1L12.545	chr9contig160.tmp0494	9	Tb927_09_v4: 816201..816329	hypothetical protein, unlikely	5091	0	0	0				2QTB00001_I_9	Tb09.160.3310	TGTTGGGTGCAGCGAATGGGAAAAGGAAAAGAATGAGAGGAGGTGTAACCAATGCCTTTCGTGCGGCAGC	+	9	816206	816275	1.87341	4.11966	0.000236709	0.0360563	0.54393
Tb10.6k15.0940	3QTB00007_N_20			<a href=http://www.genedb.org/genedb/Search?organism=tryp&name=Tb10.6k15.0940>Tb10.6k15.0940</a>	Q38A30			TRYPtp6k15-3d06.p1c_136	10	Tb927_10_v4: 2299097..2299849	hypothetical protein	7052	1	1	0				2QTB00007_N_20	Tb10.6k15.0940	CTGGAAGAGGCTGTGAAGCTCATGGAAGGCATAATTGTAGTGAAAAAGGAAGACGTTTGTGGGGTATCAA	+	10	2299757	2299826	1.86512	3.04524	0.00452501	0.112719	-2.07853
Tb10.70.0310	3QTB00004_P_2			<a href=http://www.genedb.org/genedb/Search?organism=tryp&name=Tb10.70.0310>Tb10.70.0310</a>	Q38AV7			TRYP_x-70a06.p2kb545_45	10	Tb927_10_v4: 1641319..1641804	hypothetical protein, conserved	6775	0	0	0				2QTB00004_P_2	Tb10.70.0310	TTTAGAGAACGTCAAGCCTGTGTATCGCCTTGAAAAGTGGGAAATGGAGCGAGATGAAAACGAGATACTC	+	10	1641672	1641741	1.85258	3.19436	0.00306302	0.094013	-1.73545
Tb927.8.6720	3QTB00017_P_15			<a href=http://www.genedb.org/genedb/Search?organism=tryp&name=Tb927.8.6720>Tb927.8.6720</a>	Q57TU1			Tb08.30K1.630	8	Tb927_08_v4: complement(1946288..1948135)	hypothetical protein, conserved	4516	1	6	0				2QTB00017_P_15	Tb927.8.6720	GCAAGAATGTGCGACTAGCTGTGGAAGGAATGAAGCTAAGGAAATGGCAAATAAACTTGTTACTATTGCA	-	8	1946630	1946699	1.8392	3.23466	0.00275296	0.0925546	-1.64134
Tb927.6.970	3QTB00014_C_9	identical to SP:P14658: Cysteine proteinase precursor (EC 3.4.22.-). {Trypanosoma brucei brucei} PMID:2651912;go_function=cysteine-type peptidase activity;go_process=proteolysis and peptidolysis;go_component=integral to membrane; lysosome		<a href=http://www.genedb.org/genedb/Search?organism=tryp&name=Tb927.6.970>Tb927.6.970</a>	Q585F0	CP		Tb06.3A7.370	6	Tb927_06_v4: complement(406568..407920)	cysteine peptidase precursor,cysteine peptidase, Clan CA, family C1, Cathepsin L-like	2615	1	1	0				NA	NA	NA	NA	NA	NA	NA	1.83538	3.99385	0.000339045	0.0431415	0.222186
Tb927.7.4170	3QTB00008_H_15	;go_function=fatty acid elongase activity;go_process=long-chain fatty acid biosynthesis;go_component=integral to endoplasmic reticulum membrane		<a href=http://www.genedb.org/genedb/Search?organism=tryp&name=Tb927.7.4170>Tb927.7.4170</a>	Q57UP7			Tb07.5F10.380	7	Tb927_07_v4: 1111707..1112522	fatty acid elongase, putative	3506	0	5	0	GO:0009922	GO:0042759	GO:0030176	2QTB00008_H_15	Tb927.7.4170	CATGTGTGCCAGTGGATTCAAGGCGATTATGCGAACCATTGCTCCGGTTATTACAATTATGCAAATTTTG	+	7	1112249	1112318	1.83268	3.50725	0.00132003	0.0651975	-0.990421
Tb10.389.1730	3QTB00013_C_17	curated by M. Parsons, P. Ward, J. Mottram;go_function=ATP binding; protein kinase activity;go_process=protein amino acid phosphorylation		<a href=http://www.genedb.org/genedb/Search?organism=tryp&name=Tb10.389.1730>Tb10.389.1730</a>	Q389D8				10	Tb927_10_v4: 2856535..2857776	protein kinase, putative,mitogen-activated protein kinase 11, putative	7294	0	0	0	GO:0004672 GO:0004672 GO:0005524 GO:0005524	GO:0006468 GO:0006468	GO:0005575 GO:0005575	2QTB00013_C_17	Tb10.389.1730	CGATGTACAGGTTAGTATCCAGCACTTTAACTTTGATGAAACACAACATAAAACAATTCAGGAGGTAAAG	+	10	2857485	2857554	1.82826	3.55266	0.00116553	0.0633351	-0.879783
Tb11.01.5860	3QTB00016_O_3	;go_function=unfolded protein binding;go_process=protein folding; regulation of cell cycle;go_component=chaperonin-containing T-complex		<a href=http://www.genedb.org/genedb/Search?organism=tryp&name=Tb11.01.5860>Tb11.01.5860</a>	Q382B2	TCP-1-epsilon			11	Tb927_11_01_v4: 3733928..3735544	t-complex protein 1, epsilon subunit, putative	9112	0	0	0	GO:0051082	GO:0000074 GO:0006457	GO:0005832	2QTB00016_O_3	Tb11.01.5860	CCACGCAGGTTGTGAAAATGATTTTGAAGGTTGATGACGTTATCGTAACAAAGCCCGAAGAGGAGGAATA	+	11.1	3735474	3735543	1.8264	3.37963	0.0018673	0.0766101	-1.29812
Tb09.160.5510	3QTB00004_P_19			<a href=http://www.genedb.org/genedb/Search?organism=tryp&name=Tb09.160.5510>Tb09.160.5510</a>	Q38EJ7			chr9contig160.tmp0437c	9	Tb927_09_v4: complement(1182406..1182876)	hypothetical protein	5320	0	3	0				2QTB00004_P_19	Tb09.160.5510	TTGCATGCCATGAATTTTATTTAACACGAAAAGCACACGACATTTTGTTGTTGTGTTATTGTCATATCTG	-	9	1182707	1182776	1.82259	3.62369	0.000958277	0.0592867	-0.705556
Tb10.389.0470	3QTB00018_F_13	curated by J. Mottram.;go_function=calpain activity;go_process=proteolysis and peptidolysis		<a href=http://www.genedb.org/genedb/Search?organism=tryp&name=Tb10.389.0470>Tb10.389.0470</a>	Q388U3				10	Tb927_10_v4: complement(3093618..3095654)	calpain-like cysteine peptidase, putative,cysteine peptidase, Clan CA, family C2, putative	7389	0	0	0	GO:0004198	GO:0006508	GO:0005575	2QTB00018_F_13	Tb10.389.0470	ATGACCTCTTATGGTTAACGGAGTTTAGGTCAGATATTCTTGTTGTTTTCAATTTGGACGTAACGATGAA	-	10	3093721	3093790	1.80862	3.50964	0.00131144	0.0651975	-0.984617
Tb11.01.5350	3QTB00004_B_15	;go_function=actin binding;go_process=cytoskeleton organization and biogenesis;go_component=actin cytoskeleton		<a href=http://www.genedb.org/genedb/Search?organism=tryp&name=Tb11.01.5350>Tb11.01.5350</a>	Q382F9				11	Tb927_11_01_v4: 3613516..3613968	profilin	9065	0	0	0	GO:0003779	GO:0007010	GO:0015629	2QTB00004_B_15	Tb11.01.5350	ATCTGTGGTGTCAAGTTCTTCGGTCTTCAGTCAGGATCCGAAGGTCAGATGAAGTACATATTCTTTAAGA	+	11.1	3613705	3613774	1.80526	3.93078	0.000405515	0.0435625	0.0620192
Tb11.02.4870	3QTB00007_J_20	curated by J. Mottram;go_process=ubiquitin-dependent protein catabolism;go_component=cytosol; nucleus; proteasome core complex (sensu Eukaryota)		<a href=http://www.genedb.org/genedb/Search?organism=tryp&name=Tb11.02.4870>Tb11.02.4870</a>	Q384W9	PSA4			11	Tb927_11_01_v4: complement(1953310..1954053)	proteasome alpha 7 subunit, putative	8398	0	0	0		GO:0006511	GO:0005634 GO:0005829 GO:0005839	2QTB00007_J_20	Tb11.02.4870	CAGCAATCGGCCGAAATGACAAGGTTGTGCTCGAATTTATGGAAAAAAACTATCAGGATGGCATGACGCG	-	11.1	1953509	1953578	1.80176	3.51348	0.00129775	0.0651975	-0.975292
Tb11.01.5610	3QTB00020_P_17			<a href=http://www.genedb.org/genedb/Search?organism=tryp&name=Tb11.01.5610>Tb11.01.5610</a>	Q382D3			Tb11.01.5620	11	Tb927_11_01_v4: 3654418..3658164	hypothetical protein, conserved	9091	0	0	0				2QTB00020_P_17	Tb11.01.5610	ACTTGTCTGCAACGCAGACTATTTGTTATGCACTTTGATTGACAGGGAGACATCAAGTTTAAGTGATTCC	+	11.1	3656901	3656970	1.80037	3.38013	0.00186475	0.0766101	-1.29691
Tb927.4.2170	3QTB00003_B_6			<a href=http://www.genedb.org/genedb/Search?organism=tryp&name=Tb927.4.2170>Tb927.4.2170</a>	Q584H0			Tb04.1H19.120	4	Tb927_04_v4: 559051..559446	hypothetical protein, conserved	1634	1	2	0				2QTB00003_B_6	Tb927.4.2170	AATGCCAGAGGGGACGCCGCTCTTACGCGGCCCGGTCACTAACGGGAGTTTCCCACAGAGTAAACAAAAT	+	4	559320	559389	1.795	2.71467	0.0104368	0.15976	-2.80643
Tb927.1.4320	3QTB00001_D_15	unlikely gene predicted by glimmer		<a href=http://www.genedb.org/genedb/Search?organism=tryp&name=Tb927.1.4320>Tb927.1.4320</a>	Q4GYE6				1	Tb927_01_v4: 896858..897055	hypothetical protein, unlikely	419	0	0	0				2QTB00001_D_15	Tb927.1.4320	GGAAATGAGGGAGTGTTCTCTCTATCCCTGCGTGGGACTGCAGGAGGTTCCAGCAGTTATGCACATGTAG	+	1	896986	897055	1.76751	3.03745	0.00461728	0.112758	-2.09623
Tb09.160.5130	3QTB00016_M_3			<a href=http://www.genedb.org/genedb/Search?organism=tryp&name=Tb09.160.5130>Tb09.160.5130</a>	Q38EN8			chr9contig160.tmp0399	9	Tb927_09_v4: 1093689..1095302	hypothetical protein, conserved	5277	0	1	0				2QTB00016_M_3	Tb09.160.5130	AAAATCCAGGACTGTATATACGGTTTAGATGATACACACTATTTAGTTTATGTGCAGTACAAGCTTCATA	+	9	1094250	1094319	1.75665	2.41165	0.0215593	0.236582	-3.42787
Tb10.70.1310	3QTB00012_D_17	GPI-Anchor Signal predicted for Tb10.70.1310 by DGPI v2.04, no cleavage site predicted; similar to SP:Q01889: PAG1 protein precursor. {Trypanosoma brucei brucei;}		<a href=http://www.genedb.org/genedb/Search?organism=tryp&name=Tb10.70.1310>Tb10.70.1310</a>	Q38B36			TRYP_x-70a06.p2kb545_182	10	Tb927_10_v4: 1415846..1417030	procyclin-associated gene 1 (PAG1) protein, putative	6696	1	0	0	GO:0003674	GO:0008150	GO:0005575	2QTB00012_D_17	Tb10.70.1310	CAGACACTGTAGAGCATACCCCTATTATAAGGAATGTACACGAAGACTTGCAAAATTTTTTTATCGACGC	+	10	1416666	1416735	1.75148	3.60588	0.00100663	0.0594232	-0.749383
Tb927.4.4690	3QTB00008_H_18			<a href=http://www.genedb.org/genedb/Search?organism=tryp&name=Tb927.4.4690>Tb927.4.4690</a>	Q583F4			Tb04.3I12.240	4	Tb927_04_v4: complement(1292329..1293165)	hypothetical protein, conserved	1886	0	0	0				2QTB00008_H_18	Tb927.4.4690	ACGAGCTCGAAGATATCAAGAAGCGTGGCGCAGAGAATGACTATAAGGTGGACTACGAAAACGAAAAGAA	-	4	1292522	1292591	1.75116	3.21304	0.00291536	0.0925546	-1.6919
Tb10.61.1260	3QTB00015_C_5			<a href=http://www.genedb.org/genedb/Search?organism=tryp&name=Tb10.61.1260>Tb10.61.1260</a>	Q387Y6			TRYP_x-61h03.q2kb185_192	10	Tb927_10_v4: 3645184..3646641	hypothetical protein, conserved	7601	0	0	0	GO:0003674 GO:0003674	GO:0008150 GO:0008150	GO:0005575 GO:0005575	2QTB00015_C_5	Tb10.61.1260	GAGGAAAAAGACATGCGGCCAACGATTCAAACCGAAAAAACTGATTATCGCTAGTGAGGAGATGGTTTAT	+	10	3646530	3646599	1.7412	3.90746	0.000433192	0.0456892	0.00297808
Tb927.8.890	3QTB00006_J_17	;go_function=GTPase activity;go_process=small GTPase mediated signal transduction		<a href=http://www.genedb.org/genedb/Search?organism=tryp&name=Tb927.8.890>Tb927.8.890</a>	Q67BJ9			Tb08.12O16.530	8	Tb927_08_v4: complement(266112..266738)	small GTP-binding protein Rab1, putative	3932	0	0	0	GO:0003924	GO:0007264	GO:0005575	2QTB00006_J_17	Tb927.8.890	AACTTGGCTTTCTGAAATTGACAAGTTTGCCAGTGAGAATGTGAACAAGCTGCTAGTCGGCAATAAATGT	-	8	266370	266439	1.73776	3.78616	0.000609556	0.0518666	-0.30218
Tb927.4.2050	3QTB00003_J_24			<a href=http://www.genedb.org/genedb/Search?organism=tryp&name=Tb927.4.2050>Tb927.4.2050</a>	Q583I8			Tb04.29M18.720	4	Tb927_04_v4: complement(513717..514121)	hypothetical protein	1622	1	1	0				2QTB00003_J_24	Tb927.4.2050	AGGTCCCAGGCACACTCCGCAGGAGTCATTACCTCGTACGATTGTGCTGCTTTCCCCCTCTTTTTCCCTT	-	4	514033	514102	1.73617	4.18628	0.00019549	0.032942	0.715387
Tb10.61.0030	3QTB00004_O_8			NA	NA	NA	NA	NA	NA	NA	NA	NA	NA	NA	NA	NA	NA	NA	NA	NA	NA	NA	NA	NA	NA	1.72977	3.3958	0.00178745	0.075909	-1.2594
Tb10.389.1340	3QTB00011_L_7			<a href=http://www.genedb.org/genedb/Search?organism=tryp&name=Tb10.389.1340>Tb10.389.1340</a>	Q389A4				10	Tb927_10_v4: complement(2933601..2934698)	hypothetical protein, conserved	7328	1	2	0				2QTB00011_L_7	Tb10.389.1340	GTAAAGATTACACCTGCTGAAGAGGTAAAGAACATTGACTGGAATATATTTATATCATGCGTTGAGGAAA	-	10	2933933	2934002	1.72092	3.09642	0.0039613	0.105953	-1.96175
Tb11.01.6835	3QTB00002_H_14			<a href=http://www.genedb.org/genedb/Search?organism=tryp&name=Tb11.01.6835>Tb11.01.6835</a>	Q381R7			237.t00919	11	Tb927_11_01_v4: complement(3976053..3976388)	hypothetical protein, conserved	9207	0	0	0				2QTB00002_H_14	Tb11.01.6835	ACATCGTGTGAAGCGCCAGAAACAAGTCGAGTATTTACTACGTTTAGAAAGGGAACGGGATGAGTACTTA	-	11.1	3976308	3976377	1.70146	2.63798	0.0125895	0.175355	-2.96816
Tb927.3.1030	3QTB00011_M_2			<a href=http://www.genedb.org/genedb/Search?organism=tryp&name=Tb927.3.1030>Tb927.3.1030</a>	Q57WY6			Tb03.27F10.290	3	Tb927_03_v4: 253218..254291	hypothetical protein, conserved	942	0	0	0				2QTB00011_M_2	Tb927.3.1030	ACGAAGATGTTGTTGTGACATCACGGCTTATTAATCAGGATGGTAAAAGTTTCGCATTTGTAGAGTTTAA	+	3	253543	253612	1.69569	2.90722	0.00644773	0.130167	-2.38823
Tb927.7.1300	3QTB00012_C_5	similar to Protein disulfide isomerase A4 precursor (EC 5.3.4.1) (Protein ERp-72)(ERp72) (Calcium-binding protein 2) (CaBP2). (Swiss-Prot:P38659) [Rattus norvegicus];go_function=electron transporter activity; protein disulfide isomerase activity;go_proces		<a href=http://www.genedb.org/genedb/Search?organism=tryp&name=Tb927.7.1300>Tb927.7.1300</a>	Q57WS0			Tb07.27M11.560	7	Tb927_07_v4: 334736..335869	protein disulfide isomerase, putative	3221	1	0	0				2QTB00012_C_5	Tb927.7.1300	CTAGGCGAGGGTGCCATGCACTACATCCGTATTGCTACTAATGTCCTTGAGAATGGTCATGAGTATATTA	+	7	335690	335759	1.69469	3.8069	0.000575106	0.0508583	-0.250236
Tb10.6k15.2920	3QTB00019_I_1			<a href=http://www.genedb.org/genedb/Search?organism=tryp&name=Tb10.6k15.2920>Tb10.6k15.2920</a>	Q38AJ5			TRYPtp6k15-3d06.p1c_423	10	Tb927_10_v4: complement(1913689..1915863)	hypothetical protein, conserved,rib72 protein-like protein	6887	0	0	0		GO:0008150		2QTB00019_I_1	Tb10.6k15.2920	ACTTAATGACTAGAGAGTTTTATATATATGATTGCGATAAGTTCACGCGAGATTACTACGCAGCAAAAGG	-	10	1914800	1914869	1.68166	2.19362	0.0353575	0.298207	-3.84376
Tb10.6k15.2500	3QTB00018_D_16	;go_process=intracellular protein transport; vesicle-mediated transport;go_component=clathrin coat of trans-Golgi network vesicle; coated pit; Golgi apparatus; Golgi trans face		<a href=http://www.genedb.org/genedb/Search?organism=tryp&name=Tb10.6k15.2500>Tb10.6k15.2500</a>	Q38AG0	BAD1		TRYPtp6k15-3d06.p1c_366	10	Tb927_10_v4: complement(1981193..1983280)	adaptin complex 1 subunit, putative,beta-adaptin, fragment	6922	0	0	0		GO:0006886 GO:0016192	GO:0005794 GO:0005802 GO:0005905 GO:0030130	2QTB00018_D_16	Tb10.6k15.2500	TGTCACTCATTTGGATGTTGGGTGAGTTCTGTGAATTTGTTGAAAACGGGATGGACATCATTCGAAAATA	-	10	1981836	1981905	1.68074	3.35201	0.00201161	0.079015	-1.36404
Tb09.160.4530	3QTB00004_D_14			<a href=http://www.genedb.org/genedb/Search?organism=tryp&name=Tb09.160.4530>Tb09.160.4530</a>	Q38EV5			chr9contig160.tmp0339	9	Tb927_09_v4: 968015..968488	hypothetical protein, unlikely	5210	1	3	0				2QTB00004_D_14	Tb09.160.4530	TTCCCCTCTTATTGTTCTGCCTCATATCAAATCCGCGACACCTCCGTTACGTGCGTGAGGGGTTGTTTTT	+	9	968307	968376	1.67944	2.00715	0.0529184	0.354512	-4.17643
Tb09.160.1160	3QTB00019_B_15			<a href=http://www.genedb.org/genedb/Search?organism=tryp&name=Tb09.160.1160>Tb09.160.1160</a>	Q38FS0			chr9contig160.tmp0116c	9	Tb927_09_v4: complement(518901..521174)	hypothetical protein, conserved	4893	0	0	0	GO:0003674	GO:0008150	GO:0005575	2QTB00019_B_15	Tb09.160.1160	TGGCTATACAGATGATGAAGATTATCGAAAACCGTGCGTGGAAATTGCTGAAGTCCGGTGTGACTATGAT	-	9	519285	519354	1.67674	3.23215	0.00277135	0.0925546	-1.64721
Tb09.211.1390	3QTB00019_E_15	similar to HSP, ORP140, Calcium binding protein;go_process=protein folding		<a href=http://www.genedb.org/genedb/Search?organism=tryp&name=Tb09.211.1390>Tb09.211.1390</a>	Q38E16			chr9contig211.tmp0166c	9	Tb927_09_v4: complement(1511508..1513670)	hypothetical protein, conserved	5501	1	0	0	GO:0003674	GO:0006457	GO:0005575	2QTB00019_E_15	Tb09.211.1390	TTACTGGAAAAGGAAAGAAAGAAGCATGAGGCAGCAACTGCAAAGAATAATTTGGAAACATATCTTTTCT	-	9	1511768	1511837	1.66747	3.08021	0.00413219	0.1086	-1.99884
Tb927.5.2750	3QTB00013_I_2			<a href=http://www.genedb.org/genedb/Search?organism=tryp&name=Tb927.5.2750>Tb927.5.2750</a>	Q57ZV1			Tb05.26K5.620	5	Tb927_05_v4: 867968..869248	hypothetical protein, conserved	2266	1	1	0				2QTB00013_I_2	Tb927.5.2750	ATGTATCAGCGGAAGATGATTAGCAACGTTATTCAGTTCGTCACCAAACACATAGATGTTCTTAAAAACG	+	5	868745	868814	1.66622	2.6002	0.0137948	0.18398	-3.04675
Tb927.8.8100	3QTB00012_K_16	;go_function=UDP-glycosyltransferase activity;go_process=GPI anchor biosynthesis;go_component=integral to membrane		<a href=http://www.genedb.org/genedb/Search?organism=tryp&name=Tb927.8.8100>Tb927.8.8100</a>	Q57WM0			Tb08.28A12.120	8	Tb927_08_v4: 2395076..2396248	UDP-Gal or UDP-GlcNAc-dependent glycosyltransferase, putative	4654	1	1	0	GO:0008194	GO:0006506	GO:0016021	2QTB00012_K_16	Tb927.8.8100	TATTGAGGAGGATAGCTACAGTGAACTAAAGGAACGCTTTGCTAATGAAAGGGATGTGTTTTCACGTTTT	NA	Nonspecific_2	0	0	1.66207	3.52643	0.00125253	0.0651463	-0.943775
Tb10.70.7410	3QTB00007_J_17	Curated by Mark Field. similar to Vesicle- associated membrane protein 722 (AtVAMP722) (Synaptobrevin- related protein 1). (Swiss-Prot:P47192) (Arabidopsis thaliana;);go_function=v-SNARE activity;go_process=synaptic vesicle exocytosis;go_component=integra		<a href=http://www.genedb.org/genedb/Search?organism=tryp&name=Tb10.70.7410>Tb10.70.7410</a>	Q38CG1	VAMP		TRYP_x-70a06.p2kb545_1021	10	Tb927_10_v4: 203046..203765	vesicle-associated membrane protein, putative,synaptobrevin, putative	6220	0	1	0	GO:0005485	GO:0016079	GO:0016021 GO:0016021	2QTB00007_J_17	Tb10.70.7410	AAATAAAGTTAAAAAAGCTGTGGATGAGGTTAAGGAAATTGCTCTCGATAATGTAGAACGTGTCATGCAA	+	10	203489	203558	1.65882	3.45127	0.00153783	0.0706817	-1.12601
Tb927.5.400	3QTB00015_J_2	identical to GB:AAC41568.1: invariant surface glycoprotein {Trypanosoma brucei} (PMID:7723788); Similar to (92.1%) GP:790933: invariant surface glycoprotein {Trypanosoma brucei} (PMID:7723788);go_component=plasma membrane		<a href=http://www.genedb.org/genedb/Search?organism=tryp&name=Tb927.5.400>Tb927.5.400</a>	Q57VX3	ISG75		Tb05.29K2.340	5	Tb927_05_v4: 123583..125151	75 kDa invariant surface glycoprotein, putative	2030	1	1	0	GO:0003674	GO:0008150	GO:0005886	2QTB00015_J_2	Tb927.5.400	CCCTTGGCGAAAAGAAGCTGCAGGAAATGCATAATGTAATGGCCATATCAGCAACCACTGGAACGTACGT	+	5	123875	123944	1.65423	2.57743	0.0145717	0.188314	-3.09376
Tb927.2.1920	3QTB00015_G_15	;go_component=plasma membrane		<a href=http://www.genedb.org/genedb/Search?organism=tryp&name=Tb927.2.1920>Tb927.2.1920</a>	Q7YVN3		25N14.305		2	Tb927_02_v4: 354730..356196	expression site-associated gene (ESAG) protein, putative,expression site-associated gene 5 (ESAG5) protein, putative	600	1	0	0	GO:0003674	GO:0008150	GO:0005886	2QTB00015_G_15	Tb927.2.1920	CAACCTAACGGGGCTTCTTTTTAATGTTTCCACCGGTGCTTTCACTATGGGAATGAATTCAGCAGTGATT	+	2	356070	356139	1.6514	3.96004	0.000373227	0.0435625	0.136238
Tb927.3.2960	3QTB00010_K_20	identical to GP:2645495: inosine-adenosine-guanosine-nucleoside hydrolase; IAG-nucleoside hydrolase {Trypanosoma brucei brucei}; 99.4% identical to GP:2645495: inosine-adenosine-guanosine-nucleoside hydrolase; IAG-nucleoside hydrolase {Trypanosoma brucei		<a href=http://www.genedb.org/genedb/Search?organism=tryp&name=Tb927.3.2960>Tb927.3.2960</a>	Q57ZL6	IAGNH		Tb03.27C5.420	3	Tb927_03_v4: complement(763597..764580)	inosine-adenosine-guanosine-nucleosidehydrolase,IAG-nucleoside hydrolase	1134	0	0	0	GO:0016810	GO:0006166	GO:0005829	2QTB00010_K_20	Tb927.3.2960	CATGATTCTGTTGCTTTCCAACCCTAAGAAGGTGAACCTAATTGGTTGTATCTGCACTGATGCTGATTGC	-	3	764458	764527	1.65086	3.01807	0.00485444	0.116209	-2.14012
Tb927.7.3420	3QTB00002_J_2	similar to FK506-binding protein 1 (FKBP) (Peptidyl-prolyl cis-trans isomerase)(PPIase) (EC 5.2.1.8) (Rapamycin-binding protein). (Swiss-Prot:P20081) [Saccharomyces cerevisiae];go_function=FK506 binding; peptidyl-prolyl cis-trans isomerase activity;go_pro		<a href=http://www.genedb.org/genedb/Search?organism=tryp&name=Tb927.7.3420>Tb927.7.3420</a>	Q57WF7	PPIase		Tb07.28B13.650	7	Tb927_07_v4: complement(888761..889099)	peptidyl-prolyl cis-trans isomerase, putative	3431	0	0	0				2QTB00002_J_2	Tb927.7.3420	TATGTTGGATATCTGCCTGATGGTCGAAAGTTCGACTCCACTATTGAAAGGGGGAAGCCGTTTGTTTTCC	-	7	888940	889009	1.64872	3.8226	0.0005503	0.0502899	-0.210859
Tb927.8.1460	3QTB00012_J_14			<a href=http://www.genedb.org/genedb/Search?organism=tryp&name=Tb927.8.1460>Tb927.8.1460</a>	Q580H7			Tb08.29O9.90	8	Tb927_08_v4: 472502..473725	hypothetical protein, conserved	3989	1	10	0				2QTB00012_J_14	Tb927.8.1460	TCAATGCGATGTACATAATAGGAGCTGTTTTGCTGACACTAGGATTCATTTGCTTTAATTTGGAGCAACA	+	8	473619	473688	1.62766	3.40155	0.00175989	0.0756227	-1.24563
Tb11.02.2470	3QTB00014_M_16	weak hit (e-5) to Zinc finger domain		<a href=http://www.genedb.org/genedb/Search?organism=tryp&name=Tb11.02.2470>Tb11.02.2470</a>	Q385T2				11	Tb927_11_01_v4: 1370060..1371460	hypothetical protein, conserved	8185	0	0	0				2QTB00014_M_16	Tb11.02.2470	AGATGGAAAACAAAACCCTTGAAGATTTGTATTACTATGTCTGTTGTCGATGCGAGAAGCCTTACTACGG	+	11.1	1371033	1371102	1.62015	3.09229	0.00400413	0.106239	-1.9712
Tb09.211.0800	3QTB00013_I_8			<a href=http://www.genedb.org/genedb/Search?organism=tryp&name=Tb09.211.0800>Tb09.211.0800</a>	Q38E76			chr9contig211.tmp0098c	9	Tb927_09_v4: complement(1404426..1405706)	hypothetical protein, conserved	5441	1	0	0				2QTB00013_I_8	Tb09.211.0800	GGAAGTTATAGATGAATGCATTTTCCTAGAGAACCAATGTGAAATGACAGAGAAACGACTAAAATCAGAA	-	9	1405440	1405509	1.61743	2.48491	0.0181612	0.213221	-3.28204
Tb927.7.5790	3QTB00003_N_14	similarity to GP:26518518: protein disulfide isomerase {Leishmania donovani}(PMID:12427741); 68.5% similarity to GP:26518518: protein disulfide isomerase {Leishmania donovani}(PMID:12427741);go_function=electron transporter activity; protein disulfide iso		<a href=http://www.genedb.org/genedb/Search?organism=tryp&name=Tb927.7.5790>Tb927.7.5790</a>	Q582J4			Tb07.10C21.170	7	Tb927_07_v4: 1562540..1562947	protein disulfide isomerase, putative	3669	1	0	0				2QTB00003_N_14	Tb927.7.5790	ATTGCAAACGTCTTAAACCCAAATGGGAGGAACTCGCTAAAGAAATGAAAGATGAGACATCGGTGGTTAT	+	7	1562715	1562784	1.61626	3.57845	0.00108573	0.0613865	-0.816695
Tb10.61.1590	3QTB00018_A_20	;go_process=flagellum organization and biogenesis; intraflagellar transport		<a href=http://www.genedb.org/genedb/Search?organism=tryp&name=Tb10.61.1590>Tb10.61.1590</a>	Q388B0			TRYP_x-61h03.q2kb185_239	10	Tb927_10_v4: 3587443..3589410	intraflagellar transport protein component, putative	7577	0	0	0	GO:0003674	GO:0042073 GO:0043064	GO:0019861	2QTB00018_A_20	Tb10.61.1590	AGGAGGAACTCCCACGTGATTTCACTAAATTATTCCAAATCGAGACATTTAAACTTGATACAGATATGAT	+	10	3588527	3588596	1.61316	3.00228	0.00505617	0.117085	-2.17578
Tb927.3.960	3QTB00001_H_17			<a href=http://www.genedb.org/genedb/Search?organism=tryp&name=Tb927.3.960>Tb927.3.960</a>	Q57WX9			Tb03.27F10.420	3	Tb927_03_v4: 237829..238038	protein transport protein Sec61 gamma subunit, putative	935	1	1	1				2QTB00001_H_17	Tb927.3.960	GATGGGCCTTTTAGGCTTCTTCGTTAAGGTTGTTTTCATTCCAATTAATAATGTTGTACTCGGCGCTTGA	+	3	237969	238038	1.61175	3.75968	0.000656473	0.0526513	-0.368363
Tb927.8.6630	3QTB00005_D_2			<a href=http://www.genedb.org/genedb/Search?organism=tryp&name=Tb927.8.6630>Tb927.8.6630</a>	Q57TV0			Tb08.30K1.470	8	Tb927_08_v4: complement(1915539..1916093)	hypothetical protein	4507	0	0	0				2QTB00005_D_2	Tb927.8.6630	AACGCTTCCAGAAACAGTTCAACAAGTCACCGCCAACCCTTTTATGTTCTTTCCAGCTCAGATGGGACAT	-	8	1915916	1915985	1.60487	2.79009	0.00865801	0.146783	-2.64464
Tb11.01.3350	3QTB00016_P_15	;go_function=protein binding		<a href=http://www.genedb.org/genedb/Search?organism=tryp&name=Tb11.01.3350>Tb11.01.3350</a>	Q383C8				11	Tb927_11_01_v4: 3024698..3026392	cyclin dependent kinase-binding protein, putative	8842	0	0	0	GO:0005515	GO:0008150	GO:0005575	2QTB00016_P_15	Tb11.01.3350	TTTTGTTGACAAAAAAGTTCTGAAGAAGGACATCAACAATCACTTCTACGTTCAGCACCCAGAGTTGGAG	+	11.1	3025876	3025945	1.60292	3.29928	0.00231738	0.084032	-1.48922
Tb10.61.0540	3QTB00010_E_3			<a href=http://www.genedb.org/genedb/Search?organism=tryp&name=Tb10.61.0540>Tb10.61.0540</a>	Q387T8			TRYP_x-61h03.q2kb185_87	10	Tb927_10_v4: 3824087..3825034	hypothetical protein, conserved	7650	0	0	0				2QTB00010_E_3	Tb10.61.0540	AGTTTGACGCAGAACCCCTTCAGGCCTACGTTGAAAAGAGAAATGAGTGTCGCATGAAGATTGACGCGCT	+	10	3824721	3824790	1.59868	3.22006	0.00286167	0.0925546	-1.6755
Tb10.61.2970	3QTB00010_H_15	;go_function=phosphatidate phosphatase activity;go_process=phospholipid metabolism		<a href=http://www.genedb.org/genedb/Search?organism=tryp&name=Tb10.61.2970>Tb10.61.2970</a>	Q388K6			TRYP_x-61h03.q2kb185_443	10	Tb927_10_v4: complement(3325662..3326660)	phosphatidic acid phosphatase, putative	7477	0	6	0	GO:0008195	GO:0006644	GO:0005575	2QTB00010_H_15	Tb10.61.2970	TATTGTCGATGTACTTAAAATTTACGCTGGAAGACTTCGTCCCGATTTCCTTGATCGGTTGAGGCGTGAG	-	10	3326064	3326133	1.58903	3.69989	0.000775672	0.0550919	-0.51719
Tb11.01.7390	3QTB00022_F_3	;go_function=AMP deaminase activity;go_process=generation of precursor metabolites and energy; purine ribonucleoside monophosphate biosynthesis		<a href=http://www.genedb.org/genedb/Search?organism=tryp&name=Tb11.01.7390>Tb11.01.7390</a>	Q381L1				11	Tb927_11_01_v4: complement(4109788..4114041)	AMP deaminase, putative	9264	0	0	0	GO:0003876	GO:0006091 GO:0009168	GO:0005575	2QTB00022_F_3	Tb11.01.7390	TAGTGAGTTAAACCCGCCATATAACATGTATCTCTACTACTATTGGGCAAACATTACAACATTGAATCAG	-	11.1	4110742	4110811	1.58526	2.69233	0.0110256	0.164456	-2.85383
Tb09.211.1040	3QTB00009_P_2			<a href=http://www.genedb.org/genedb/Search?organism=tryp&name=Tb09.211.1040>Tb09.211.1040</a>	Q38E52			chr9contig211.tmp0127c	9	Tb927_09_v4: complement(1455131..1456069)	hypothetical protein, conserved	5465	0	0	0				2QTB00009_P_2	Tb09.211.1040	TGACAGCGTCGATAGTCTTCGCAGAGGGCTGAAAGGTATAACATCAAACAATGCAGCTACACTCTTAGAA	-	9	1455173	1455242	1.5826	2.91853	0.00626501	0.129739	-2.36315
Tb11.01.1170	3QTB00020_F_15			<a href=http://www.genedb.org/genedb/Search?organism=tryp&name=Tb11.01.1170>Tb11.01.1170</a>	Q383Y9				11	Tb927_11_01_v4: complement(2523143..2525806)	hypothetical protein, conserved	8631	0	0	0				2QTB00020_F_15	Tb11.01.1170	TTGGGGATGAACAATTCAGGCAAGTACTCGAACCATACGCTAAACGAATCTGCGAAGATGAAGATAAACT	-	11.1	2524203	2524272	1.57585	3.33186	0.00212362	0.0814818	-1.41199
Tb09.211.1695	3QTB00001_D_2	;go_process=mRNA processing; nuclear mRNA trans splicing, splice leader addition;go_component=nucleus; small nucleolar ribonucleoprotein complex		<a href=http://www.genedb.org/genedb/Search?organism=tryp&name=Tb09.211.1695>Tb09.211.1695</a>	Q9GYZ7	Sm-F		229.t01427	9	Tb927_09_v4: complement(1559741..1559968)	small nuclear ribonucleoprotein Sm-F	5533	0	0	0		GO:0006397 GO:0006397 GO:0045291 GO:0045291	GO:0005634 GO:0005634 GO:0005732 GO:0005732	2QTB00001_D_2	Tb09.211.1695	CAAAACAGGAGACGGAACTTGGAGACATGCTGCTGCGTAACAATAATGTGTTGTACATTCGGGAAGTACC	-	9	1559751	1559820	1.57529	3.07353	0.00420468	0.109169	-2.01411
Tb927.1.5180	3QTB00001_O_7			<a href=http://www.genedb.org/genedb/Search?organism=tryp&name=Tb927.1.5180>Tb927.1.5180</a>	Q4GY63				1	Tb927_01_v4: 1028738..1028881	hypothetical protein	505	0	0	0				2QTB00001_O_7	Tb927.1.5180	GGGAATTCTTTTGCATTTGAGGGTGTTTTTGACCAGTTTATTACATGTTTTGTGGATGTACTCAAGGTTG	+	1	1028780	1028849	1.573	3.35603	0.00198996	0.0788098	-1.35446
Tb927.4.3490	3QTB00004_C_4	similar to DNA-directed RNA polymerases I, II, and III 15 kDa polypeptide(EC 2.7.7.6) (RPABC6) (Swiss-Prot:P36595) [Schizosaccharomyces pombe];go_function=DNA binding; DNA-directed RNA polymerase activity;go_process=transcription, DNA-dependent		<a href=http://www.genedb.org/genedb/Search?organism=tryp&name=Tb927.4.3490>Tb927.4.3490</a>	Q585J9	RPB6		Tb04.26G5.250	4	Tb927_04_v4: complement(903365..903799)	DNA-directed RNA polymerase subunit, putative,RNA polymerase subunit, putative	1766	0	0	0				2QTB00004_C_4	Tb927.4.3490	TGTGCTTCCAGACAATACGTACGAGGACTGGCGGATCTGTGAGTTGGATGTGGATTTCGACAGGCCTGTG	-	4	903389	903458	1.56187	3.70315	0.00076867	0.0550496	-0.509105
Tb11.03.0250	3QTB00005_B_5	identical to:GB:AAB07896.1: cyclophilin A {Trypanosoma brucei brucei;} PMID:12062813;go_function=peptidyl-prolyl cis-trans isomerase activity;go_process=protein folding;go_component=cytosol; flagellum		<a href=http://www.genedb.org/genedb/Search?organism=tryp&name=Tb11.03.0250>Tb11.03.0250</a>	Q387G2	CYPA			11	Tb927_11_01_v4: 224513..225046	cyclophilin a,cyclophilin type peptidyl-prolyl cis-trans isomerase	7801	0	0	0	GO:0003755	GO:0006457	GO:0005829 GO:0019861	2QTB00005_B_5	Tb11.03.0250	CCGGCAGCGGCTTTCATCGCATCATTCCGCAATTCATGTGCCAAGGTGGTGACTTCACTCGCCACAATGG	+	11.1	224688	224757	1.56085	2.90602	0.0064675	0.130167	-2.3909
Tb927.1.4040	3QTB00016_A_2			<a href=http://www.genedb.org/genedb/Search?organism=tryp&name=Tb927.1.4040>Tb927.1.4040</a>	Q4GYH3				1	Tb927_01_v4: 852809..854428	hypothetical protein, conserved	392	0	0	0	GO:0003674	GO:0008150	GO:0005575	2QTB00016_A_2	Tb927.1.4040	AAGGATAGTGGTCGTGGCGGTGGGAAAGGTAAATTGCATGAGGATGAAGTGATAGATTTTGATCCTTTTG	+	1	853484	853553	1.56027	3.05555	0.00440575	0.112136	-2.0551
Tb927.8.5880	3QTB00005_G_16	;go_function=translation initiation factor activity;go_process=translational initiation;go_component=cytoplasm		<a href=http://www.genedb.org/genedb/Search?organism=tryp&name=Tb927.8.5880>Tb927.8.5880</a>	Q57YI9			Tb08.11J15.1060	8	Tb927_08_v4: 1732407..1732925	eukaryotic translation initiation factor 1A, putative	4432	0	0	0	GO:0003743	GO:0006413	GO:0005737	2QTB00005_G_16	Tb927.8.5880	GCTGCAGTTAGCCGACGGTAGCAAAGTTATTGGTGTCATTCGAGGGGCGATGGTCCGCAAGGTTTGGATT	+	8	1732562	1732631	1.55945	3.86035	0.000494823	0.047781	-0.115924
Tb927.4.4700	3QTB00008_B_7			<a href=http://www.genedb.org/genedb/Search?organism=tryp&name=Tb927.4.4700>Tb927.4.4700</a>	Q583F5			Tb04.3I12.230	4	Tb927_04_v4: complement(1293878..1294687)	hypothetical protein, conserved	1887	0	0	0				2QTB00008_B_7	Tb927.4.4700	AGACAAGTATCACGTGTGCGAGTGCTACGGACACACACAGCAATTGCCCAACTATAAGAAACTGACCAAC	-	4	1294586	1294655	1.55933	3.61068	0.00099336	0.0594232	-0.737567
Tb11.02.4020	3QTB00013_M_15			<a href=http://www.genedb.org/genedb/Search?organism=tryp&name=Tb11.02.4020>Tb11.02.4020</a>	Q385F4			Tb11.212.0040	11	Tb927_11_01_v4: complement(1708496..1709752)	hypothetical protein, conserved	8313	1	4	0				2QTB00013_M_15	Tb11.02.4020	GTTGGATGAATACCGACACAATAGGGCGCAAATCTCATCAGGAAATCGAAGAAGAATTACCAGAAGTGTT	-	11.1	1709529	1709598	1.55921	2.38321	0.0230274	0.243511	-3.48367
Tb11.46.0014	3QTB00016_D_7	curated by J. Mottram;go_function=cysteine-type endopeptidase activity; ubiquitin thiolesterase activity;go_process=ubiquitin-dependent protein catabolism		<a href=http://www.genedb.org/genedb/Search?organism=tryp&name=Tb11.46.0014>Tb11.46.0014</a>	Q386W6				11	Tb927_11_01_v4: 547007..548671	ubiquitin carboxyl-terminal hydrolase, putative,cysteine peptidase, Clan CA, family C19, putative	7897	0	0	0	GO:0004197 GO:0004221 GO:0004843	GO:0006511 GO:0016579		2QTB00016_D_7	Tb11.46.0014	AACTGTGCATTTCAAGAGCGGAGTTCTATTATGTGTTTAGTATGTCGAAGAATTAGTAGGTCTTTTACAT	+	11.1	548123	548192	1.55653	2.73108	0.010023	0.15805	-2.77145
Tb11.01.3080	3QTB00018_F_3	;go_process=protein folding		<a href=http://www.genedb.org/genedb/Search?organism=tryp&name=Tb11.01.3080>Tb11.01.3080</a>	Q383E9				11	Tb927_11_01_v4: 2963244..2965274	heat shock protein 70, putative	8821	0	0	0	GO:0003674	GO:0006457	GO:0005575	2QTB00018_F_3	Tb11.01.3080	TAACAAAAACACTTGTTGTGGAGAACTCGGAGCGACTTACCAGTGAGGAAGTACAGAAGATGATTGAAGT	+	11.1	2964751	2964820	1.5562	3.43657	0.00160048	0.0723921	-1.16144
Tb927.5.1610	3QTB00007_G_5	;go_function=structural constituent of ribosome;go_process=protein biosynthesis;go_component=large ribosomal subunit; ribosome		<a href=http://www.genedb.org/genedb/Search?organism=tryp&name=Tb927.5.1610>Tb927.5.1610</a>	Q585J5			Tb05.30H13.890	5	Tb927_05_v4: 511078..511746	60S ribosomal protein L13a, putative	2152	0	0	0	GO:0003735	GO:0006412	GO:0015934	2QTB00007_G_5	Tb927.5.1610	TGCTCGGAAAGAAGATAACTGTGGTCCGTTGTGAGAAATTAACAATTGCAGGATCGGAGATTCGCAACAA	+	5	511214	511283	1.55213	3.62346	0.000958907	0.0592867	-0.706141
Tb11.12.0017	3QTB00011_M_15	GPI-Anchor Signal predicted for Tb11.12.0017 by DGPI v2.04, no cleavage site predicted		<a href=http://www.genedb.org/genedb/Search?organism=tryp&name=Tb11.12.0017>Tb11.12.0017</a>	Q384E6				11	Tb927_11_01_v4: 2370662..2371711	hypothetical protein	8573	1	0	0				2QTB00011_M_15	Tb11.12.0017	AAACCTACAGAAGACAATACAGGATCATCACAAAGAGGTGACGTACCTTTCTCGCAAGGCAATGGAAAGC	+	11.1	2370982	2371051	1.5374	2.56567	0.0149887	0.191401	-3.11795
Tb927.7.5230	3QTB00020_N_15	similar to GP:11023151: lanosterol synthase {Trypanosoma brucei brucei} (PMID:11071292); 100% similar to GP:11023151: lanosterol synthase {Trypanosoma brucei brucei} (PMID:11071292);go_function=lanosterol synthase activity;go_process=sterol biosynthesis;g		<a href=http://www.genedb.org/genedb/Search?organism=tryp&name=Tb927.7.5230>Tb927.7.5230</a>	Q57ZG6			Tb07.27E10.490	7	Tb927_07_v4: 1382167..1384887	lanosterol synthase	3613	1	1	0	GO:0000250	GO:0016126	GO:0016021	2QTB00020_N_15	Tb927.7.5230	TCGTCTCGATGATTATTTCTTCATGGGACCTGAAGGGCTTAGGATGAGTGGTTATAACGGTTCACAATTA	+	7	1383759	1383828	1.53456	3.18433	0.00314524	0.094711	-1.75879
Tb927.1.5100	3QTB00014_A_4	GPI-Anchor Signal predicted for Tb927.1.5100 by DGPI v2.04 with cleavage site probability 0.15599999 near 435		<a href=http://www.genedb.org/genedb/Search?organism=tryp&name=Tb927.1.5100>Tb927.1.5100</a>	Q4GY71				1	Tb927_01_v4: 1018092..1019468	expression site-associated gene 2 (ESAG2) protein, putative	497	0	0	1	GO:0003674	GO:0008150	GO:0016021	2QTB00014_A_4	Tb927.1.5100	CTAAGAAAGTACAAATCAAGAAAAGTGTAGCAAAAGATGAATATGACCCAACCTATGACGGTGTTTATAA	+	1	1018744	1018813	1.53337	2.39774	0.0222662	0.239668	-3.45521
Tb927.1.540	3QTB00021_F_2			<a href=http://www.genedb.org/genedb/Search?organism=tryp&name=Tb927.1.540>Tb927.1.540</a>	Q4GZE8	RPC128			1	Tb927_01_v4: complement(204418..207807)	DNA-directed RNA polymerase III, putative,RNA polymerase subunit, putative	48	0	0	0	GO:0003899	GO:0006383	GO:0005666	2QTB00021_F_2	Tb927.1.540	ACTTGGATAACTTGAGTTCAGGCAAGTGTTCAATTAACGATTTTTTAGCTGAAGGTTTGGTGGAATTCAT	-	1	205889	205958	1.53001	2.27317	0.0296017	0.274875	-3.69527
Tb09.211.2740	3QTB00007_N_3	;go_component=glycosome membrane		<a href=http://www.genedb.org/genedb/Search?organism=tryp&name=Tb09.211.2740>Tb09.211.2740</a>	Q38DN0	gim5B		chr9contig211.tmp0313	9	Tb927_09_v4: 1757094..1757819	Gim5B protein,glycosomal membrane protein	5637	0	1	0	GO:0003674	GO:0008150	GO:0046860	2QTB00007_N_3	Tb09.211.2740	GCTTCGGGCGACGATAAGCGGAAAACGTGCCCTTATGGCGGTTGCAAACGTGTCATGGTGGATTTATTGA	+	9	1757559	1757628	1.52669	2.99525	0.00514849	0.117676	-2.19162
Tb927.7.2330	3QTB00021_N_15			<a href=http://www.genedb.org/genedb/Search?organism=tryp&name=Tb927.7.2330>Tb927.7.2330</a>	Q57XP1			Tb07.22O10.310	7	Tb927_07_v4: complement(599448..602747)	hypothetical protein, conserved	3322	0	0	0				2QTB00021_N_15	Tb927.7.2330	CAATCCATAAATTACAAACAAGGATGAGATTGGCACTAAAAATGTTAAACGCTGCACGAATAAAGAAAGA	-	7	601750	601819	1.52558	2.81382	0.00815982	0.1437	-2.59319
Tb927.1.2130	3QTB00001_I_18	unlikely gene predicted by glimmer		<a href=http://www.genedb.org/genedb/Search?organism=tryp&name=Tb927.1.2130>Tb927.1.2130</a>	Q4GZ08				1	Tb927_01_v4: 543136..543306	hypothetical protein, unlikely	206	0	0	0				2QTB00001_I_18	Tb927.1.2130	TGGTGCCTCAAAAGGGGTCAGTAATGGTGATGGGGAATTTCAAGAGTTTTTACTGCACATCCGCATGCTT	+	1	543159	543228	1.52556	2.83661	0.00770659	0.139727	-2.54354
Tb927.6.2700	3QTB00002_C_9	identical to GP:9837178: Sm-E {Trypanosoma brucei}(PMID:10900267); 100% identical to GP:9837178: Sm-E {Trypanosoma brucei}(PMID:10900267);go_function=pre-mRNA splicing factor activity;go_process=nuclear mRNA trans splicing, splice leader addition;go_compo		<a href=http://www.genedb.org/genedb/Search?organism=tryp&name=Tb927.6.2700>Tb927.6.2700</a>	Q9GYZ3	Sm-E		Tb06.5F5.160	6	Tb927_06_v4: 811073..811333	small nuclear ribonucleoprotein Sm-E	2789	0	0	0	GO:0008248	GO:0045291	GO:0005732 GO:0005634	2QTB00002_C_9	Tb927.6.2700	ACCGTTACTTAAAAGAGAGTCAACGTGTGTGTGTGTGGCTTGTGCACGAAACTAAGATGAAGATCGAGGG	+	6	811119	811188	1.52494	2.90091	0.00655186	0.130339	-2.4022
Tb10.389.0310	3QTB00020_E_14			<a href=http://www.genedb.org/genedb/Search?organism=tryp&name=Tb10.389.0310>Tb10.389.0310</a>	Q388T2				10	Tb927_10_v4: complement(3125916..3128474)	hypothetical protein, conserved	7400	0	1	0	GO:0003674 GO:0003674	GO:0008150 GO:0008150	GO:0005575 GO:0005575	2QTB00020_E_14	Tb10.389.0310	CAATATGTCTACAACACTACTCATCGTGGAACATTTACTACATCTTTAGTCAGCGGGGAGCGAAGTCAAA	-	10	3126332	3126401	1.51907	2.15237	0.0389528	0.311985	-3.92166
Tb10.70.2520	3QTB00002_L_2	;go_function=microtubule motor activity;go_process=microtubule-based process;go_component=microtubule associated complex		<a href=http://www.genedb.org/genedb/Search?organism=tryp&name=Tb10.70.2520>Tb10.70.2520</a>	Q38BD2			TRYP_x-70a06.p2kb545_337	10	Tb927_10_v4: complement(1184710..1185048)	dynein light chain, putative	6600	0	0	0	GO:0003777 GO:0003777	GO:0007017 GO:0007017	GO:0005875	2QTB00002_L_2	Tb10.70.2520	GAACCTGACGGGCCCTGCAACATCGATACCATTCGTCAATATGTAACACCGTTAAACTATCCATTAGAGA	-	10	1184961	1185030	1.5173	2.60842	0.0135237	0.182168	-3.0297
Tb927.8.7110	3QTB00013_D_2	;go_function=ATP binding; protein kinase activity;go_process=protein amino acid phosphorylation		<a href=http://www.genedb.org/genedb/Search?organism=tryp&name=Tb927.8.7110>Tb927.8.7110</a>	Q57YR8			Tb08.10K10.710	8	Tb927_08_v4: 2048672..2049994	serine/threonine-protein kinase A, putative,protein kinase, putative	4555	0	0	0	GO:0004672 GO:0005524	GO:0006468	GO:0005575	2QTB00013_D_2	Tb927.8.7110	CCGTCTGTCCCGTAGACGCGGCAACCGCTCAGGAGAAATATGTTTTCGCTCTTAAGAATCAAACAGGAAA	+	8	2049846	2049915	1.51542	2.37425	0.0235083	0.244552	-3.50115
Tb927.3.3040	3QTB00008_M_14			<a href=http://www.genedb.org/genedb/Search?organism=tryp&name=Tb927.3.3040>Tb927.3.3040</a>	Q57ZK8			Tb03.27C5.540	3	Tb927_03_v4: complement(777462..778265)	hypothetical protein, conserved	1142	0	0	0				2QTB00008_M_14	Tb927.3.3040	AGCGGAGCGGGATGCGTCCCTTACTGAAAGTGAAACCATCGTTACAAATGGTATTGTTATTGGTTCAAAT	-	3	778041	778110	1.51536	2.22011	0.0333381	0.292355	-3.79473
Tb10.61.3210	3QTB00010_F_5			<a href=http://www.genedb.org/genedb/Search?organism=tryp&name=Tb10.61.3210>Tb10.61.3210</a>	Q388M8			TRYP_x-61h03.q2kb185_481	10	Tb927_10_v4: complement(3278519..3279514)	hypothetical protein, conserved	7455	0	0	0				2QTB00010_F_5	Tb10.61.3210	TGCAGAACGTGAAGGAAGGGTGGAGAGCAAACTTCTTCGATGCAATAAAGATGGTGTTCGGTTACTCGTT	-	10	3278532	3278601	1.51505	3.31907	0.00219771	0.0822331	-1.44233
Tb927.1.2560	3QTB00002_O_21	GPI-Anchor Signal predicted for Tb927.1.2560 by DGPI v2.04, no cleavage site predicted		<a href=http://www.genedb.org/genedb/Search?organism=tryp&name=Tb927.1.2560>Tb927.1.2560</a>	Q4GYX6				1	Tb927_01_v4: 602836..603120	hypothetical protein, unlikely	249	1	0	0				NA	NA	NA	NA	NA	NA	NA	1.51329	2.79387	0.00857679	0.145958	-2.63646
Tb927.7.4780	3QTB00004_L_14			<a href=http://www.genedb.org/genedb/Search?organism=tryp&name=Tb927.7.4780>Tb927.7.4780</a>	Q57X94			Tb07.26A24.350	7	Tb927_07_v4: complement(1265666..1266148)	hypothetical protein, conserved	3567	0	0	0				2QTB00004_L_14	Tb927.7.4780	ATACATCACACGCAGTTCCCCTCGTTGCATCATTATTTTCTGACGGAGCGGTTTGGAGGTTTACCCGACG	-	7	1265995	1266064	1.50673	3.33019	0.00213315	0.0814818	-1.41596
Tb10.70.5540	3QTB00018_I_20	Curated by J. Mottram.;go_function=cysteine-type endopeptidase activity; ubiquitin thiolesterase activity;go_process=ubiquitin-dependent protein catabolism		<a href=http://www.genedb.org/genedb/Search?organism=tryp&name=Tb10.70.5540>Tb10.70.5540</a>	Q38C23			TRYP_x-70a06.p2kb545_755	10	Tb927_10_v4: 566942..568930	ubiquitin carboxyl-terminal hydrolase, putative,cysteine peptidase, Clan CA, family C19, putative	6359	0	0	0	GO:0004197 GO:0004221 GO:0004843	GO:0006511 GO:0016579		2QTB00018_I_20	Tb10.70.5540	AATATGCTTTGTTGGTGCACCTCAAGCGCTTTCACTACGACGAGAAGACTGGAAAAATGAGAAAACGAAG	+	10	568329	568398	1.50279	2.5214	0.0166584	0.202779	-3.20832
Tb09.244.1000	3QTB00014_J_8	GPI-Anchor Signal predicted for Tb09.244.1000 by DGPI v2.04 with cleavage site probability 0.75399995 near 458;go_process=antigenic variation;go_component=integral to membrane		<a href=http://www.genedb.org/genedb/Search?organism=tryp&name=Tb09.244.1000>Tb09.244.1000</a>	Q38CP6			chr9contig244a01.tmp0100	9	Tb927_09_v4: complement(2759732..2761174)	variant surface glycoprotein (VSG, atypical), putative	6052	1	1	1		GO:0020033 GO:0020033	GO:0016021 GO:0016021	2QTB00014_J_8	Tb09.244.1000	GATACTCCACGACATAAAAAAGTTAATGAAATCAGGGACACTGGCGAGGAACGACGACAATATAAACCTT	-	9	2760887	2760956	1.49098	2.02692	0.05075	0.347545	-4.14222
Tb927.1.2260	3QTB00003_L_19			<a href=http://www.genedb.org/genedb/Search?organism=tryp&name=Tb927.1.2260>Tb927.1.2260</a>	Q4GYZ5				1	Tb927_01_v4: 564977..565366	calpain-like protein fragment, putative	219	0	0	0	GO:0003674	GO:0008150	GO:0005575	2QTB00003_L_19	Tb927.1.2260	GCAAAATTAAGGCACTTGGAAAGGCAAAGTTGGAGCGTTTGAGCTCTGGTGAAAGTGTGGTGACTGTTGT	+	1	565176	565245	1.4906	2.86109	0.00724606	0.136563	-2.48993
Tb927.5.1440	3QTB00009_F_15			<a href=http://www.genedb.org/genedb/Search?organism=tryp&name=Tb927.5.1440>Tb927.5.1440</a>	Q57VB9			Tb05.30H13.540	5	Tb927_05_v4: complement(456190..457098)	hypothetical protein	2135	0	0	0	GO:0003674	GO:0008150	GO:0005575	2QTB00009_F_15	Tb927.5.1440	TAGAAAGTGTAAAACTCAAGCACTGTCAGGGTATAGGCAGGTTAAAGGGCTTGGGGCAATGTAAAGCCTT	-	5	456761	456830	1.48941	3.18089	0.00317393	0.094711	-1.76679
Tb927.7.5340	3QTB00015_I_6			<a href=http://www.genedb.org/genedb/Search?organism=tryp&name=Tb927.7.5340>Tb927.7.5340</a>	Q57ZF5			Tb07.27E10.660	7	Tb927_07_v4: 1419326..1420822	hypothetical protein, conserved	3624	0	0	0				2QTB00015_I_6	Tb927.7.5340	ATGATAGGCGTAAGAAGCAACTCCAAAAGAAATCTCTCAAGCACACAGTACAGAAGCGGTTTGACTTCAA	+	7	1420494	1420563	1.48727	3.1239	0.00368675	0.101551	-1.89862
Tb10.6k15.0510	3QTB00003_P_7	;go_function=structural constituent of ribosome;go_process=protein biosynthesis;go_component=ribosome		<a href=http://www.genedb.org/genedb/Search?organism=tryp&name=Tb10.6k15.0510>Tb10.6k15.0510</a>	Q389Z6			TRYPtp6k15-3d06.p1c_76	10	Tb927_10_v4: 2388282..2388674	60S ribosomal protein L22	7086	0	0	0	GO:0003735	GO:0006412	GO:0005840	2QTB00003_P_7	Tb10.6k15.0510	AAGAAGAAGGACCTCCGTGATTGGATCCGTATTCTCGCCAAGGGGAAAGACACATACCAGTTGAAGTACT	+	10	2388576	2388645	1.48714	2.51927	0.016743	0.202882	-3.21265
Tb09.160.2650	3QTB00022_I_14			<a href=http://www.genedb.org/genedb/Search?organism=tryp&name=Tb09.160.2650>Tb09.160.2650</a>	Q38FD1		1L12.210	chr9contig160.tmp0223	9	Tb927_09_v4: 730061..734005	hypothetical protein, conserved	5032	0	0	0				2QTB00022_I_14	Tb09.160.2650	TTGAGCTTGAAGTCTATGACAAGCAAGAAAAGGAATACACACAATTCGAAGACTGTACAGTGGATGTGAG	+	9	732453	732522	1.48593	1.9065	0.0652576	0.385317	-4.34654
Tb10.6k15.0430	3QTB00008_I_14			<a href=http://www.genedb.org/genedb/Search?organism=tryp&name=Tb10.6k15.0430>Tb10.6k15.0430</a>	Q389Y9			TRYPtp6k15-3d06.p1c_67	10	Tb927_10_v4: 2400449..2401246	hypothetical protein, conserved	7093	0	0	0				2QTB00008_I_14	Tb10.6k15.0430	ATGGTTCTTATTGAGTGCAAGCGTTTACCAAAGGATGAGTATAGTAAGGACTATGACGTATTTCTAGTGT	+	10	2400449	2400518	1.48094	1.85032	0.0731699	0.40543	-4.43849
Tb11.01.5680	3QTB00014_J_14			<a href=http://www.genedb.org/genedb/Search?organism=tryp&name=Tb11.01.5680>Tb11.01.5680</a>	Q382C8				11	Tb927_11_01_v4: 3671680..3673122	hypothetical protein, conserved	9096	0	0	0				2QTB00014_J_14	Tb11.01.5680	TCTGATACATACGCAACGCAGCGGGTGATGGAGAACTTAAACAACCGTAACATATTCAATGATGGTAACA	+	11.1	3671950	3672019	1.47592	3.30596	0.00227633	0.0838534	-1.47341
Tb10.70.6830	3QTB00010_N_18			<a href=http://www.genedb.org/genedb/Search?organism=tryp&name=Tb10.70.6830>Tb10.70.6830</a>	Q38CB7			TRYP_x-70a06.p2kb545_942	10	Tb927_10_v4: complement(332414..333442)	hypothetical protein, conserved	6264	0	5	0				2QTB00010_N_18	Tb10.70.6830	TGGCCAAAACAAGAGGAATCGTGGTACAGGATGTGAAGGTCGATGATAGTTGGGTGAAGGCATTCGCTTT	-	10	332577	332646	1.47574	2.91291	0.00635524	0.130167	-2.37563
Tb927.8.2070	3QTB00006_E_10			<a href=http://www.genedb.org/genedb/Search?organism=tryp&name=Tb927.8.2070>Tb927.8.2070</a>	Q581X5			Tb08.26N11.570	8	Tb927_08_v4: 654365..654964	hypothetical protein, conserved	4050	0	0	0	GO:0003674	GO:0008150	GO:0005575	2QTB00006_E_10	Tb927.8.2070	CTTCAGATCCTTCAGATCCTGCTGATGCTACTCGATTTAAGCAGTTTTGCACACTTCCACTACATGACAA	+	8	654456	654525	1.47571	2.6555	0.0120641	0.171133	-2.93145
Tb927.8.5830	3QTB00011_A_3			<a href=http://www.genedb.org/genedb/Search?organism=tryp&name=Tb927.8.5830>Tb927.8.5830</a>	Q57YI4			Tb08.11J15.1130	8	Tb927_08_v4: 1713778..1714812	hypothetical protein, conserved	4427	0	0	0				2QTB00011_A_3	Tb927.8.5830	TGAAACGCTGTACGTCATGGAAGGAGATGAGGCGAACGGTAGTTCTAAGTTGTATAAACTGCAGGTTCTT	+	8	1714704	1714773	1.47434	2.91051	0.00639408	0.130167	-2.38094
Tb11.01.7830	3QTB00005_P_14	;go_function=electron transporter activity;go_process=electron transport		<a href=http://www.genedb.org/genedb/Search?organism=tryp&name=Tb11.01.7830>Tb11.01.7830</a>	Q381H0				11	Tb927_11_01_v4: complement(4218774..4219343)	ATP binding protein-like protein	9305	0	0	0	GO:0004362	GO:0006118	GO:0005575	2QTB00005_P_14	Tb11.01.7830	TGATGCTGCCGACGCTTATGCTAGTAGAAAACAAGAACACTTTCCACAGTATTATTGGGTTTGATGAGTT	-	11.1	4218880	4218949	1.47294	2.84418	0.0075613	0.138544	-2.52699
Tb11.02.4050	3QTB00004_I_4	;go_function=structural constituent of ribosome;go_process=protein biosynthesis;go_component=ribosome		<a href=http://www.genedb.org/genedb/Search?organism=tryp&name=Tb11.02.4050>Tb11.02.4050</a>	Q385E9				11	Tb927_11_01_v4: complement(1718252..1718692)	60S ribosomal protein L28, putative	8316	0	0	0	GO:0003735	GO:0006412	GO:0005840	2QTB00004_I_4	Tb11.02.4050	GGTGATACAAACAACAAGCCCAAGTTGATGTATAAGAAGACTGTGATGGAACCTGGCGTGAAGTCATCAG	-	11.1	1718425	1718494	1.4725	3.30483	0.00228319	0.0838534	-1.47607
Tb927.1.550	3QTB00002_M_2			<a href=http://www.genedb.org/genedb/Search?organism=tryp&name=Tb927.1.550>Tb927.1.550</a>	Q4GZF4				1	Tb927_01_v4: complement(208177..208479)	hypothetical protein, unlikely	49	1	0	0				2QTB00002_M_2	Tb927.1.550	AACTGCTTTTGTGCAGATGGCAGTGATGGGTGATGGTTTCAATCTCTTGTATGTCGGGTGGAGGGCGAGT	-	1	208243	208312	1.47048	2.40902	0.0216915	0.236645	-3.43305
Tb10.70.7090	3QTB00014_I_10	Curated by J. Mottram. GB:AAO74600.1: serine carboxypeptidase precursor {Trypanosoma cruzi;};go_function=serine carboxypeptidase activity;go_process=proteolysis and peptidolysis		<a href=http://www.genedb.org/genedb/Search?organism=tryp&name=Tb10.70.7090>Tb10.70.7090</a>	Q38CD6	CBP1		TRYP_x-70a06.p2kb545_978	10	Tb927_10_v4: complement(279975..281369)	serine carboxypeptidase III precursor, putative,serine carboxypeptidase (CBP1) precursor, putative,serine peptidase, Clan SC, Family S10	6245	1	0	0	GO:0004185	GO:0006508	GO:0005575	2QTB00014_I_10	Tb10.70.7090	ACTGTGAGATGGCTGGTGCTGCTTGTAGCGGCTTTGTATCTGATTTTTTGCTTACAGGTATAAACGTTTA	-	10	280477	280546	1.46986	2.61705	0.0132446	0.180253	-3.01178
Tb09.211.2190	3QTB00005_L_15			<a href=http://www.genedb.org/genedb/Search?organism=tryp&name=Tb09.211.2190>Tb09.211.2190</a>	Q38DT8			chr9contig211.tmp0255c	9	Tb927_09_v4: complement(1657740..1658288)	hypothetical protein, conserved	5579	0	0	0	GO:0003674	GO:0008150	GO:0005575	2QTB00005_L_15	Tb09.211.2190	AGGCGCATGCATACGAGAAGACACATCCTGAGTTAAACTTTGATTCGTTTTATGTTTCGGGGGAAAAAAT	-	9	1657807	1657876	1.46958	3.2171	0.00288419	0.0925546	-1.68242
Tb11.01.7310	3QTB00015_F_8			<a href=http://www.genedb.org/genedb/Search?organism=tryp&name=Tb11.01.7310>Tb11.01.7310</a>	Q381M0				11	Tb927_11_01_v4: complement(4091755..4093314)	hypothetical protein, conserved	9255	0	0	0				2QTB00015_F_8	Tb11.01.7310	AATGGTAACAGCAATGCAGCAACTCGAAGAGCAGTTAACACAGAGTGTCACTGAAAAGTTGACGGATATG	-	11.1	4091794	4091863	1.46856	2.39575	0.022369	0.2397	-3.45911
Tb10.70.5300	3QTB00005_J_15			<a href=http://www.genedb.org/genedb/Search?organism=tryp&name=Tb10.70.5300>Tb10.70.5300</a>	Q38C04			TRYP_x-70a06.p2kb545_721	10	Tb927_10_v4: complement(618652..619197)	hypothetical protein	6378	0	3	0				2QTB00005_J_15	Tb10.70.5300	TACCCAATTTTCATTTGTGGGTGCCAGAACTTTGTTTTACTGCGGTCGTGTTACACAGCAATGCAACTAA	-	10	619076	619145	1.46624	3.18165	0.00316756	0.094711	-1.76502
Tb09.160.4590	3QTB00011_K_4	;go_function=kinase activity; transferase activity, transferring phosphorus-containing groups		<a href=http://www.genedb.org/genedb/Search?organism=tryp&name=Tb09.160.4590>Tb09.160.4590</a>	Q38EU9	AK		chr9contig160.tmp0345	9	Tb927_09_v4: 982261..983331	arginine kinase	5216	0	0	0	GO:0016301 GO:0016772	GO:0008150	GO:0005575	2QTB00011_K_4	Tb09.160.4590	CACCATTGAAAAAAAGGTGGAGTTCTCTCGTGATGATCGACTTGGTTTCCTGACGTTCTGCCCCTCGAAC	+	9	983013	983082	1.46348	2.69551	0.0109399	0.16421	-2.84709
Tb927.3.3940	3QTB00017_E_2	similar over 202 aa to SP:P19339: Sex-lethal protein. {Drosophila melanogaster};go_function=RNA binding;go_process=RNA processing		<a href=http://www.genedb.org/genedb/Search?organism=tryp&name=Tb927.3.3940>Tb927.3.3940</a>	Q57WD0			Tb03.28C22.400	3	Tb927_03_v4: 1097682..1099463	RNA-binding protein, putative	1231	0	0	0	GO:0003723	GO:0006396	GO:0005575	2QTB00017_E_2	Tb927.3.3940	GTAGTGATGTGTATGACGCCGATTCATCATTATCGCTTGATTTTCTGGAGAATTTGGGCGCGGCGGAGTT	+	3	1099318	1099387	1.46185	2.59195	0.0140715	0.185015	-3.0638
Tb927.7.2770	3QTB00012_L_14			<a href=http://www.genedb.org/genedb/Search?organism=tryp&name=Tb927.7.2770>Tb927.7.2770</a>	Q57Y87			Tb07.13M20.670	7	Tb927_07_v4: 720553..721779	hypothetical protein, conserved	3366	0	0	0				2QTB00012_L_14	Tb927.7.2770	TACGTTTGGAGTGGCGTGCGTATTATGAAACGGAAAAGGTATCTCCCGCAATACAACGAATTTTGCTTCT	+	7	721112	721181	1.46091	2.6325	0.012758	0.176557	-2.97959
Tb11.01.5720	3QTB00005_F_13	;go_function=structural constituent of ribosome;go_process=protein biosynthesis;go_component=ribosome		<a href=http://www.genedb.org/genedb/Search?organism=tryp&name=Tb11.01.5720>Tb11.01.5720</a>	Q382C4				11	Tb927_11_01_v4: 3685513..3686052	ribosomal protein L18, putative	9100	0	0	0	GO:0003735	GO:0006412	GO:0005840	2QTB00005_F_13	Tb11.01.5720	TGAGAAAAACAAGGTGAAGTCGACTCATGGCGACGTTCTTTCCTGTAAGGTGGTGAAGGATCGCAAGCTG	+	11.1	3685656	3685725	1.45829	3.62807	0.00094674	0.0592867	-0.69477
Tb927.7.4740	3QTB00010_D_19			<a href=http://www.genedb.org/genedb/Search?organism=tryp&name=Tb927.7.4740>Tb927.7.4740</a>	Q57X90			Tb07.26A24.400	7	Tb927_07_v4: complement(1259243..1260238)	hypothetical protein, conserved	3563	0	0	0				2QTB00010_D_19	Tb927.7.4740	ATCACATATGTAATGTGCCGACGTTATGTGCCAATCCCTCAAAAAAGTCACGGTTGCAGGGGAATAATTC	-	7	1259292	1259361	1.45764	2.50561	0.0172939	0.206422	-3.2403
Tb927.7.7510	3QTB00007_D_20			<a href=http://www.genedb.org/genedb/Search?organism=tryp&name=Tb927.7.7510>Tb927.7.7510</a>	Q57TY8			Tb07.30D13.190	7	Tb927_07_v4: 2176304..2177041	hypothetical protein	3841	0	0	0				2QTB00007_D_20	Tb927.7.7510	GCTTAATGGACCAAGGGGAAATGTGGCTGAAAAGCCAGAAGCAAAACAGGGACATAGTGAGAAGATAACT	+	7	2176618	2176687	1.45426	2.75272	0.00950086	0.154348	-2.72515
Tb927.1.3830	3QTB00017_H_19		PGI	<a href=http://www.genedb.org/genedb/Search?organism=tryp&name=Tb927.1.3830>Tb927.1.3830</a>	Q4GYJ4	PGI			1	Tb927_01_v4: 816419..818242	glucose-6-phosphate isomerase, glycosomal	371	0	0	0	GO:0004347	GO:0006096 GO:0006094	GO:0020015	2QTB00017_H_19	Tb927.1.3830	ACCTTCAGCAACTTGATATGGAAAGTAATGGTAAATACGTTACGAGGAGCGGTAAAACAGTTTCTACCCT	+	1	817629	817698	1.45359	3.07087	0.0042338	0.109594	-2.02017
Tb927.4.2140	3QTB00021_A_8			<a href=http://www.genedb.org/genedb/Search?organism=tryp&name=Tb927.4.2140>Tb927.4.2140</a>	Q584H3			Tb04.1H19.60	4	Tb927_04_v4: 553424..556426	MBO2,flagellar component	1631	0	0	0				2QTB00021_A_8	Tb927.4.2140	ATTGCGCTCTGCAAAATTATAAAAGAGCAGAAGGATGTAAAGGACAACATAACCAGTGTAATGAAAACTA	+	4	554453	554522	1.4463	2.44471	0.0199598	0.225111	-3.36242
Tb10.70.2420	3QTB00016_H_15	;go_function=phosphatidylinositol deacylase activity;go_process=GPI anchor biosynthesis;go_component=membrane		<a href=http://www.genedb.org/genedb/Search?organism=tryp&name=Tb10.70.2420>Tb10.70.2420</a>	Q38BC3	GPIdeAc		TRYP_x-70a06.p2kb545_326,embl.356	10	Tb927_10_v4: complement(1199707..1201383)	GPI inositol deacylase precursor	6609	1	0	0	GO:0050185	GO:0006506	GO:0016020	2QTB00016_H_15	Tb10.70.2420	ATGTAATCACCGTGATTATCAAAATCTGGGACATAATGGTGCTAGGAGTGGAAGTATTCTTTCTATTTTG	-	10	1200361	1200430	1.44322	2.33551	0.0256949	0.255818	-3.57625
Tb927.7.2600	3QTB00003_P_14			<a href=http://www.genedb.org/genedb/Search?organism=tryp&name=Tb927.7.2600>Tb927.7.2600</a>	Q57XL4			Tb07.22O10.740	7	Tb927_07_v4: complement(668373..668783)	hypothetical protein, conserved	3349	0	0	0				2QTB00003_P_14	Tb927.7.2600	TATGATGCGATATGTGAAACCATTGACGGAAACGACACAATCAGTTACAGGGAGTGATTGCTCACCCTCT	-	7	668403	668472	1.44082	2.0744	0.0458563	0.334257	-4.05901
Tb09.v1.0360	3QTB00002_H_2			<a href=http://www.genedb.org/genedb/Search?organism=tryp&name=Tb09.v1.0360>Tb09.v1.0360</a>	Q38EH8				9	Tb927_09_v4: complement(1220341..1220676)	hypothetical protein, unlikely	5339	0	2	0				2QTB00002_H_2	Tb09.v1.0360	TGTTGCTGCTTCCACGACATTGCTGTCCGTTACCTCTACTGCAGGGTTTCACCACATTGTTACTCGCTTT	-	9	1220502	1220571	1.437	2.83929	0.00765495	0.139084	-2.53769
Tb927.7.4420	3QTB00009_E_15	similar to GP:11066269: 20S proteasome alpha 3 subunit {Trypanosoma brucei} (PMID:11309374); Similar to (99.3%) to GP:11066269: 20S proteasome alpha 3 subunit {Trypanosoma brucei} (PMID:11309374);go_function=endopeptidase activity;go_process=protein metab		<a href=http://www.genedb.org/genedb/Search?organism=tryp&name=Tb927.7.4420>Tb927.7.4420</a>	Q57X58			Tb07.26A24.1040	7	Tb927_07_v4: complement(1175352..1176212)	proteasome alpha 3 subunit, putative	3531	0	0	0	GO:0004175	GO:0019538	GO:0019773	2QTB00009_E_15	Tb927.7.4420	GATACAGAGAACATGGAGGATAGAAATATAAGTGGAGAAAAAGTGTATAAGATTTCAAATCATCTCGGCT	-	7	1175975	1176044	1.43099	2.13401	0.040305	0.316085	-3.95251
Tb09.160.2710	3QTB00007_N_8			<a href=http://www.genedb.org/genedb/Search?organism=tryp&name=Tb09.160.2710>Tb09.160.2710</a>	Q38FC6		1L12.240	chr9contig160.tmp0226	9	Tb927_09_v4: 736166..736918	hypothetical protein, conserved	5037	0	6	0				2QTB00007_N_8	Tb09.160.2710	AAAAAGGAGGGGATTGTGTGATGCAGGCAGTTTAAAAGCAACGGAAGGGACACGGGCGCTTCGGTTGCGA	+	9	736243	736312	1.42978	2.81571	0.00812135	0.143641	-2.58909
Tb927.7.3250	3QTB00012_J_15	;go_function=transferrin receptor activity;go_process=nutrient import;go_component=plasma membrane		<a href=http://www.genedb.org/genedb/Search?organism=tryp&name=Tb927.7.3250>Tb927.7.3250</a>	Q57YD5			Tb07.13M20.30	7	Tb927_07_v4: complement(836329..837522)	expression site-associated gene (ESAG) protein, putative,expression site-associated gene 6 (ESAG6) protein, putative	3414	1	0	0	GO:0004998	GO:0009935	GO:0005886	2QTB00012_J_15	Tb927.7.3250	AGAGTGAACGAAGAATCCACCTCAAGGGGACAAGAGGAGGTACGACTGAAATCCAACTATTCTGCAGAAC	-	7	836433	836502	1.42809	2.63308	0.0127399	0.176557	-2.97837
Tb927.8.1870	3QTB00017_P_19	;go_component=Golgi apparatus; lysosomal membrane		<a href=http://www.genedb.org/genedb/Search?organism=tryp&name=Tb927.8.1870>Tb927.8.1870</a>	Q581Z5	tGLP1	tGLP1	Tb08.26N11.310	8	Tb927_08_v4: complement(610513..612363)	Golgi/lysosome glycoprotein 1	4030	1	1	0	GO:0003674	GO:0008150	GO:0005765 GO:0005794	2QTB00017_P_19	Tb927.8.1870	AACAGTATTATGCTAACCCTGAAAAGTAAAACGTTACCGTCCAACTATCTGCAGACCCTGAGTAAGGCTC	-	8	610989	611058	1.42802	3.24188	0.00270068	0.0925546	-1.62442
Tb09.211.3380	3QTB00003_I_6			<a href=http://www.genedb.org/genedb/Search?organism=tryp&name=Tb09.211.3380>Tb09.211.3380</a>	Q38DG8			chr9contig211.tmp0381	9	Tb927_09_v4: 1882218..1882589	hypothetical protein, unlikely	5699	0	2	0				2QTB00003_I_6	Tb09.211.3380	AAGCTGTTGGGAATTACACTTATATTAGCATATTTATTCATATATTCTTTTGTGTCTGACTTTCATTTCT	+	9	1882395	1882464	1.42739	2.68014	0.0113598	0.16677	-2.8796
Tb927.5.4470	3QTB00020_A_14			<a href=http://www.genedb.org/genedb/Search?organism=tryp&name=Tb927.5.4470>Tb927.5.4470</a>	Q57Z02			Tb05.45E22.820	5	Tb927_05_v4: complement(1320576..1323113)	hypothetical protein, conserved	2438	0	0	0				2QTB00020_A_14	Tb927.5.4470	GGATGCGGATGTCTGTGAGACAGACCCCTTAGGCGATTTGAACAAATTTTTATTTCAATCTGAGCTGAAA	-	5	1321068	1321137	1.42394	2.33986	0.0254404	0.254519	-3.56785
Tb927.7.580	3QTB00018_J_1	similar to Guanine nucleotide-binding protein-like 1 (GTP-binding protein MMR1). (Swiss-Prot:P36916) [Mus musculus];go_function=GTP binding;go_process=ribosome-nucleus export;go_component=cytoplasm		<a href=http://www.genedb.org/genedb/Search?organism=tryp&name=Tb927.7.580>Tb927.7.580</a>	Q57TZ6			Tb07.8P12.880	7	Tb927_07_v4: complement(118594..120642)	GTP-binding protein, putative	3149	0	0	0				2QTB00018_J_1	Tb927.7.580	CCTCGAACGTTTATACGGTTTATCCAGAAGCGATTATTACGACGATGATGATGATGATGAGAAAAGCAGT	-	7	118867	118936	1.42217	2.72269	0.0102326	0.158977	-2.78935
Tb09.211.3880	3QTB00013_C_18			<a href=http://www.genedb.org/genedb/Search?organism=tryp&name=Tb09.211.3880>Tb09.211.3880</a>	Q38DC1			chr9contig211.tmp0432	9	Tb927_09_v4: 1996850..1998118	hypothetical protein, conserved	5746	0	5	0				2QTB00013_C_18	Tb09.211.3880	ACAACACTCCACTGGATTATTTTCCTGAGGTGACGCAGATACAAAGGCGTATCATTCAACTTTATGAATA	+	9	1998048	1998117	1.42151	2.80346	0.00837394	0.145092	-2.61569
Tb927.8.1120	3QTB00003_I_2			<a href=http://www.genedb.org/genedb/Search?organism=tryp&name=Tb927.8.1120>Tb927.8.1120</a>	Q57VP2			Tb08.29O4.200	8	Tb927_08_v4: complement(357127..357498)	hypothetical protein, conserved	3955	0	1	0				2QTB00003_I_2	Tb927.8.1120	AACAGGTGGCGTTGCTAAAACTAAAAGTACCGAACAAATGATGCGAGAGGCGAATGAGAATTTGTTGCGT	-	8	357382	357451	1.41821	2.74952	0.00957641	0.154408	-2.73201
Tb927.3.4590	3QTB00009_N_5			<a href=http://www.genedb.org/genedb/Search?organism=tryp&name=Tb927.3.4590>Tb927.3.4590</a>	Q582S6			Tb03.48K5.60	3	Tb927_03_v4: complement(1287351..1288268)	hypothetical protein, conserved	1296	0	0	0				2QTB00009_N_5	Tb927.3.4590	AGGAAATTGCTATAAGTGATGCAAGCGACAAGGAGGATAATAAAACGGGGGAGACAGAAACTGGTGCTAC	-	3	1287565	1287634	1.41722	2.75589	0.00942648	0.15343	-2.71835
Tb927.5.1260	3QTB00016_N_14			<a href=http://www.genedb.org/genedb/Search?organism=tryp&name=Tb927.5.1260>Tb927.5.1260</a>	Q57VD7			Tb05.30H13.230	5	Tb927_05_v4: 415317..417038	hypothetical protein, conserved	2117	0	11	0				2QTB00016_N_14	Tb927.5.1260	TCTCTTCTTTTTATTAATGCGGAAATCATGAAAAATACCATATTTGAGCGAAGTGTCACCTTTTGTGAGT	+	5	416751	416820	1.41435	3.04906	0.00448048	0.112588	-2.06985
Tb09.160.3580	3QTB00001_A_9			<a href=http://www.genedb.org/genedb/Search?organism=tryp&name=Tb09.160.3580>Tb09.160.3580</a>	Q38F47		28G16.100	chr9contig160.tmp0503	9	Tb927_09_v4: 852082..852177	hypothetical protein, unlikely	5117	1	0	0				2QTB00001_A_9	Tb09.160.3580	TCCTTTTCTTGTTGCATTATGTTACTTGGGGGCATGCGCGTACGGGTGAGTGCTGGTGTTCGGGCTGTTA	+	9	852091	852160	1.41258	2.5073	0.017225	0.205886	-3.23689
Tb927.7.5740	3QTB00016_F_2			<a href=http://www.genedb.org/genedb/Search?organism=tryp&name=Tb927.7.5740>Tb927.7.5740</a>	Q582I9			Tb07.10C21.240	7	Tb927_07_v4: 1548134..1549840	hypothetical protein, conserved	3664	0	0	0				2QTB00016_F_2	Tb927.7.5740	AGAAATCATCTAGTGAGCGGCGAAGCAAAAAGAAAGGTAACCAGAATAGTGAATTGAAACGCTTCTTGAA	+	7	1549224	1549293	1.41098	2.0206	0.051435	0.349308	-4.15319
Tb927.4.3740	3QTB00022_L_2			<a href=http://www.genedb.org/genedb/Search?organism=tryp&name=Tb927.4.3740>Tb927.4.3740</a>	Q585H6			Tb04.26G5.680	4	Tb927_04_v4: complement(940044..945122)	hypothetical protein, conserved	1791	0	0	0				2QTB00022_L_2	Tb927.4.3740	ATCTGAAAAAGAAACTGCATTAGCTACACTTGAAGCAGAGATAGTTGACTTACTAACTCAATTGAAGGGA	-	4	940329	940398	1.41052	2.38014	0.0231914	0.24395	-3.48968
Tb09.160.4570	3QTB00011_H_2	similar to Arginine kinase (EC 2.7.3.3) (AK). (Swiss-Prot:Q9NH49) (Callinectes sapidus);go_function=kinase activity; transferase activity, transferring phosphorus-containing groups		<a href=http://www.genedb.org/genedb/Search?organism=tryp&name=Tb09.160.4570>Tb09.160.4570</a>	Q38EV1	AK		chr9contig160.tmp0343	9	Tb927_09_v4: 978506..979618	arginine kinase	5214	0	0	0	GO:0016301 GO:0016772	GO:0008150	GO:0005575	2QTB00011_H_2	Tb09.160.4570	GCTCATCAAACTGGAGAATCGGGCTGTCGTAACCGATGGCGCCAAACCATTTGTTGGTTCGAACTTGTAG	+	9	979549	979618	1.40627	2.10549	0.0428819	0.32474	-4.00374
Tb927.2.5040	3QTB00005_M_6			<a href=http://www.genedb.org/genedb/Search?organism=tryp&name=Tb927.2.5040>Tb927.2.5040</a>	Q7YUT2		30M24.60		2	Tb927_02_v4: complement(892875..893402)	hypothetical protein, conserved	761	0	0	0	GO:0003674	GO:0008150	GO:0005575	2QTB00005_M_6	Tb927.2.5040	ACATATGAGGGTAGTATGTACGCAAACTCGTTTTGGGGGACGGGAACGTATACTTGGCCTGATGGCTCCC	-	2	893006	893075	1.4061	2.9369	0.00597863	0.127295	-2.32231
Tb11.02.2940	3QTB00019_F_15	curated by J. Mottram;go_function=cysteine-type endopeptidase activity; ubiquitin thiolesterase activity;go_process=ubiquitin-dependent protein catabolism		<a href=http://www.genedb.org/genedb/Search?organism=tryp&name=Tb11.02.2940>Tb11.02.2940</a>	Q385P1			Tb11.212.1130	11	Tb927_11_01_v4: 1480743..1483040	ubiquitin carboxyl-terminal hydrolase, putative,cysteine peptidase, Clan CA, family C19, putative	8226	0	0	0	GO:0004197 GO:0004221 GO:0004843	GO:0006511 GO:0016579		2QTB00019_F_15	Tb11.02.2940	TAAAATACACACTCCTTCGAGAAACGCATATAAACCAACCGTAATCATCAGCAACATTAAGGTGCTTTCA	+	11.1	1481255	1481324	1.40197	2.16257	0.0378623	0.306971	-3.90067
Tb927.3.2890	3QTB00010_A_6			<a href=http://www.genedb.org/genedb/Search?organism=tryp&name=Tb927.3.2890>Tb927.3.2890</a>	Q57ZM3			Tb03.27C5.280	3	Tb927_03_v4: complement(744287..745255)	hypothetical protein, conserved	1127	0	0	0	GO:0003674	GO:0008150	GO:0005575	2QTB00010_A_6	Tb927.3.2890	AGTGGAAAGGCAATTTATGCTAATGGTGACCGCTATGATGGGGAGTTTTTTGAAGGGAAGAAACATGGAA	-	3	744913	744982	1.40025	2.65472	0.0120872	0.171133	-2.9331
Tb10.6k15.2690	3QTB00006_J_4			<a href=http://www.genedb.org/genedb/Search?organism=tryp&name=Tb10.6k15.2690>Tb10.6k15.2690</a>	Q38AH8			TRYPtp6k15-3d06.p1c_395	10	Tb927_10_v4: complement(1944777..1945427)	hypothetical protein, conserved	6904	0	0	0				2QTB00006_J_4	Tb10.6k15.2690	AGGACAGAAGCATCAGTTCGAGCCCCTATGCGAGTGTCCAGGGAAGTTGATCTTTATGCGGATTTGGTTA	-	10	1944800	1944869	1.39941	3.32914	0.00213913	0.0814818	-1.41844
Tb09.211.0300	3QTB00004_H_2			<a href=http://www.genedb.org/genedb/Search?organism=tryp&name=Tb09.211.0300>Tb09.211.0300</a>	Q38ED0			chr9contig211.tmp0035c	9	Tb927_09_v4: complement(1314496..1314972)	hypothetical protein, conserved	5387	0	0	0				2QTB00004_H_2	Tb09.211.0300	TTCCTGAGGTTGCAGCGCGCCAAAGCAAAATGCTGGCCATGCTGCTAGATGCTGTTTATTCACTCCCAGA	-	9	1314770	1314839	1.39865	2.18573	0.03598	0.299044	-3.85829
Tb11.02.0880	3QTB00023_E_18			<a href=http://www.genedb.org/genedb/Search?organism=tryp&name=Tb11.02.0880>Tb11.02.0880</a>	Q386H2				11	Tb927_11_01_v4: 972986..986368	hypothetical protein, conserved	8043	0	0	0	GO:0003674	GO:0008150	GO:0005575	2QTB00023_E_18	Tb11.02.0880	GCTTTTTAGTCACTGTGATGAGTTTGGGACAGTGGATGTACACGAAAAGATGAACAAAGGTATTGAAAAT	+	11.1	977359	977428	1.39609	2.58141	0.014433	0.187823	-3.08556
Tb09.160.1340	3QTB00001_A_3			<a href=http://www.genedb.org/genedb/Search?organism=tryp&name=Tb09.160.1340>Tb09.160.1340</a>	Q38FQ2		3C4.425	chr9contig160.tmp0541c	9	Tb927_09_v4: complement(582460..582555)	hypothetical protein, unlikely	4911	0	0	0				2QTB00001_A_3	Tb09.160.1340	TTGATGCACCTTTTAGTGGGAGAAAGAAAAAAGAGTAAGAAAAAATATGGTGATGTAGCGTCACAGTCTA	-	9	582477	582546	1.39371	2.30081	0.0278077	0.266285	-3.64277
Tb927.7.6890	3QTB00008_E_15			<a href=http://www.genedb.org/genedb/Search?organism=tryp&name=Tb927.7.6890>Tb927.7.6890</a>	Q57XQ9			Tb07.21H15.580	7	Tb927_07_v4: complement(1962923..1963687)	hypothetical protein, conserved	3779	0	0	0				2QTB00008_E_15	Tb927.7.6890	ACTCGGTGGAAGCAACTCCTTTCACAATCTATATACCCTCACAAAGAACCTGGCGCGTGTAATGAAAAAT	-	7	1963229	1963298	1.3911	2.89203	0.00670111	0.132389	-2.42184
Tb09.160.2400	3QTB00017_K_16			<a href=http://www.genedb.org/genedb/Search?organism=tryp&name=Tb09.160.2400>Tb09.160.2400</a>	Q38FF3		1L12.70	chr9contig160.tmp0205	9	Tb927_09_v4: 701838..703634	hypothetical protein, conserved	5010	0	0	0				2QTB00017_K_16	Tb09.160.2400	GAAGTGGGGCACCTTATTGAGCTAAAAACGTTGGTTGACGCAGAAATGAAATCTATTAAAGACAAGTTGA	+	9	703479	703548	1.38897	3.17944	0.00318605	0.0947437	-1.77015
Tb09.160.5300	3QTB00006_I_3	;go_function=GTP binding;go_process=small GTPase mediated signal transduction		<a href=http://www.genedb.org/genedb/Search?organism=tryp&name=Tb09.160.5300>Tb09.160.5300</a>	Q38EM1	ARL1B		chr9contig160.tmp0416	9	Tb927_09_v4: 1123782..1124363	ADP-ribosylation factor-like protein, putative	5294	0	0	0	GO:0005525	GO:0007264	GO:0005575	2QTB00006_I_3	Tb09.160.5300	TGAGCATTTCGCATGGATCTAATAATAACAAAATCGAAGTTTCTTGCTGGGACCTTGGGGGTCAAGAGCA	+	9	1123948	1124017	1.38557	2.40134	0.0220815	0.238703	-3.44815
Tb09.244.1570	3QTB00015_B_14	;go_process=antigenic variation;go_component=integral to membrane		<a href=http://www.genedb.org/genedb/Search?organism=tryp&name=Tb09.244.1570>Tb09.244.1570</a>	Q38CQ1			chr9contig244a01.tmp0157	9	Tb927_09_v4: complement(2621041..2622591)	variant surface glycoprotein (VSG, atypical), putative	6000	1	0	0		GO:0020033 GO:0020033	GO:0016021 GO:0016021	2QTB00015_B_14	Tb09.244.1570	AGCTACAACAAACTAGAAAACCTCGAAACCGATGCTCAGTACGAAACAATACTGCTATATCTAAGTAAAG	-	9	2621427	2621496	1.38275	2.45016	0.0197068	0.223136	-3.35157
Tb927.1.2510	3QTB00003_J_14			<a href=http://www.genedb.org/genedb/Search?organism=tryp&name=Tb927.1.2510>Tb927.1.2510</a>	Q4GYX7				1	Tb927_01_v4: 598841..599242	histone H3, putative	244	0	0	0	GO:0003677	GO:0007001	GO:0005634	NA	NA	NA	NA	NA	NA	NA	1.3818	3.303	0.00229442	0.0839076	-1.48041
Tb11.02.2350	3QTB00015_P_3			<a href=http://www.genedb.org/genedb/Search?organism=tryp&name=Tb11.02.2350>Tb11.02.2350</a>	Q385U3			TRYP_xi-1013a02.q1k_10	11	Tb927_11_01_v4: 1337909..1339453	hypothetical protein, conserved	8173	0	0	0				2QTB00015_P_3	Tb11.02.2350	CTGTACAATTGTACGTGTCGAGATGTATCAGTAAACTGTTTAGTTCGGAATGCCCTACGGCTTTGCCAGT	+	11.1	1339329	1339398	1.38178	2.88865	0.0067586	0.132867	-2.42928
Tb927.4.2450	3QTB00012_P_16	similar to GB:AAF45013.1: symbol {Drosophila melanogaster};go_function=electron transporter activity; protein disulfide isomerase activity;go_process=electron transport;go_component=integral to membrane		<a href=http://www.genedb.org/genedb/Search?organism=tryp&name=Tb927.4.2450>Tb927.4.2450</a>	Q584E2			Tb04.1H19.870	4	Tb927_04_v4: 636846..638081	thioredoxin, putative	1662	1	1	0	GO:0004362	GO:0006118	GO:0005575	2QTB00012_P_16	Tb927.4.2450	TATACCCGGGGAAGAAAGTTGCTTATGAGCCCATTGCAAAGTTTTTACTGGCCTGTGCAAACGATGCTTA	+	4	637531	637600	1.38161	2.58458	0.0143234	0.187092	-3.07902
Tb927.5.870	3QTB00001_D_5			<a href=http://www.genedb.org/genedb/Search?organism=tryp&name=Tb927.5.870>Tb927.5.870</a>	Q57W32			Tb05.28F8.550	5	Tb927_05_v4: 294821..295018	hypothetical protein, conserved	2078	0	0	1				2QTB00001_D_5	Tb927.5.870	GGATTTATGATGAACATGGTAGCGTCAAGCTTGCTTCAATCTGGTGCCTTTGAGGTATATCTCAATGGCT	+	5	294836	294905	1.37932	2.67707	0.0114455	0.16677	-2.88608
Tb11.03.0200	3QTB00013_N_13			<a href=http://www.genedb.org/genedb/Search?organism=tryp&name=Tb11.03.0200>Tb11.03.0200</a>	Q387F8				11	Tb927_11_01_v4: 236999..238309	hypothetical protein, conserved	7805	0	0	0				2QTB00013_N_13	Tb11.03.0200	AAATGGATGACGTCTCCAGTGACTCTCCCACTTTATTTTCAAGTCAGCCAAATATGATGGATGTTTTGTG	+	11.1	237522	237591	1.37904	2.55441	0.015398	0.194603	-3.14103
Tb10.6k15.1450	3QTB00005_A_18			<a href=http://www.genedb.org/genedb/Search?organism=tryp&name=Tb10.6k15.1450>Tb10.6k15.1450</a>	Q38A76			TRYPtp6k15-3d06.p1c_211	10	Tb927_10_v4: 2188611..2189120	hypothetical protein, conserved	7006	0	0	0				2QTB00005_A_18	Tb10.6k15.1450	TGCGTCTTTGGCACCGAAGTTGAAGAAAACTGTGAAGCAAATCCACCGTAAGGTCATGCAAAAAAATGCT	+	10	2189009	2189078	1.36686	2.18932	0.0356957	0.298408	-3.85169
Tb927.2.3880	3QTB00015_E_5	;go_function=mRNA binding;go_process=RNA processing;go_component=nucleus		<a href=http://www.genedb.org/genedb/Search?organism=tryp&name=Tb927.2.3880>Tb927.2.3880</a>	Q7YV44		28H13.290		2	Tb927_02_v4: complement(686755..688218)	heterogeneous nuclear ribonucleoprotein H/F, putative	688	0	0	0	GO:0003729	GO:0006396	GO:0005634	2QTB00015_E_5	Tb927.2.3880	ATCAGAGGAAGATGTGAAGCGTGTCAAACTTCTTCATAGCAAAGCAATGGGCAATCGTTACATTGAAGTT	-	2	687649	687718	1.36624	2.49937	0.0175512	0.208737	-3.2529
Tb927.4.5270	3QTB00010_B_18	UDP-Gal or UDP-GlcNAc-dependent glycosyltransferase, putative : curated by Mike Ferguson.;go_function=UDP-glycosyltransferase activity;go_process=GPI anchor biosynthesis;go_component=integral to membrane		<a href=http://www.genedb.org/genedb/Search?organism=tryp&name=Tb927.4.5270>Tb927.4.5270</a>	Q584H9			Tb04.3M17.830	4	Tb927_04_v4: complement(1430553..1431755)	UDP-Gal or UDP-GlcNAc-dependent glycosyltransferase, putative	1945	1	1	0	GO:0008194	GO:0006506	GO:0016021	2QTB00010_B_18	Tb927.4.5270	TCTATGAAGATGTGATGGTTGGAATGATACTGAGAGAAAAGGTAGTGTACAGAAACCTAATAAGTGTGGA	NA	Nonspecific_7	0	0	1.36616	2.08259	0.0450562	0.331234	-4.04452
Tb927.1.4200	3QTB00001_E_18	unlikely gene predicted by glimmer		<a href=http://www.genedb.org/genedb/Search?organism=tryp&name=Tb927.1.4200>Tb927.1.4200</a>	Q4GYF8				1	Tb927_01_v4: 870824..870985	hypothetical protein, unlikely	407	1	1	0				2QTB00001_E_18	Tb927.1.4200	TGGAGTGTTTTAGAAACTTGGCGGTTTCAGCTGAAGCAGCTGCGGGCTTATGGGAGTTGCCCGATACTTT	+	1	870825	870894	1.36346	2.96444	0.00557226	0.124062	-2.26081
Tb927.4.1230	3QTB00008_C_14			<a href=http://www.genedb.org/genedb/Search?organism=tryp&name=Tb927.4.1230>Tb927.4.1230</a>	Q580F1			Tb04.5E12.30	4	Tb927_04_v4: complement(329308..330096)	hypothetical protein	1540	0	0	0				2QTB00008_C_14	Tb927.4.1230	AACGGTTCCTCGCATGGAAATAATATTCATTTGGTTTTGAGGGTATGTTTGTCTTTGCTTCTGTTAACTG	-	4	329319	329388	1.36291	2.13839	0.0399214	0.315104	-3.94459
Tb09.211.4200	3QTB00010_D_16			<a href=http://www.genedb.org/genedb/Search?organism=tryp&name=Tb09.211.4200>Tb09.211.4200</a>	Q38D89			chr9contig211.tmp0466c	9	Tb927_09_v4: complement(2056502..2057515)	hypothetical protein, conserved	5779	0	0	0				2QTB00010_D_16	Tb09.211.4200	CCATTCATATTTTAAGGATCTCAGTAAGAGGGAATGTCAACTAAGGCGTGCTGCAGCTAAGCGACTACGA	-	9	2056862	2056931	1.35798	2.69229	0.0110267	0.164456	-2.85392
Tb09.211.2770	3QTB00001_J_2			<a href=http://www.genedb.org/genedb/Search?organism=tryp&name=Tb09.211.2770>Tb09.211.2770</a>	Q38DM8			chr9contig211.tmp0316	9	Tb927_09_v4: 1761069..1761305	hypothetical protein, unlikely	5639	0	1	0				2QTB00001_J_2	Tb09.211.2770	TCCTATTCATACGTTATGTTTGGTGGGGTTTCTTATGTTGCTTTGCAGGTTCGTAGTGCGCCGCACGTGA	+	9	1761236	1761305	1.35345	3.12986	0.0036296	0.101275	-1.88488
Tb10.70.7880	3QTB00017_K_21			<a href=http://www.genedb.org/genedb/Search?organism=tryp&name=Tb10.70.7880>Tb10.70.7880</a>	Q38CJ3			TRYP_x-70a06.p2kb545_1083	10	Tb927_10_v4: 115972..117729	hypothetical protein, conserved	6188	0	0	0				2QTB00017_K_21	Tb10.70.7880	ACTGCAGGCTCTAGAAGACGCTATAAGTGATCAAATATTGAAAAACCATAACATACGGCGCAATATCATC	+	10	117594	117663	1.35326	2.87697	0.00696134	0.134737	-2.45503
Tb927.6.560	3QTB00010_J_8	;go_function=cathepsin B activity;go_process=proteolysis and peptidolysis;go_component=lysosome		<a href=http://www.genedb.org/genedb/Search?organism=tryp&name=Tb927.6.560>Tb927.6.560</a>	Q6R7Z5	TbcatB		Tb06.3D8.230	6	Tb927_06_v4: complement(238072..239094)	cysteine peptidase C (CPC),CPC cysteine peptidase, Clan CA, family C1, Cathepsin B-like	2573	1	0	0				2QTB00010_J_8	Tb927.6.560	GTACGATGGCGTCATGCAAAACATAACATTGCGCGAGGCGAAGCGGCTCAACGGTGTTATTAAAAAGAAT	-	6	238873	238942	1.3531	2.5623	0.01511	0.192378	-3.12485
Tb10.61.1870	3QTB00012_M_3	curated by J. Mottram		<a href=http://www.genedb.org/genedb/Search?organism=tryp&name=Tb10.61.1870>Tb10.61.1870</a>	Q387N9			TRYP_x-61h03.q2kb185_281	10	Tb927_10_v4: complement(3534898..3536046)	aminopeptidase, putative,metallo-peptidase, Clan MG, Family M24	7560	0	0	0				2QTB00012_M_3	Tb10.61.1870	ACCATGAAGATGGAGTCGGCACGTGAGCTTCAGCGAGAGATTGAGTCAAAATATGGAACATTTCCTTTTG	-	10	3535167	3535236	1.34625	2.98628	0.00526854	0.118931	-2.21179
Tb09.160.2780	3QTB00018_N_2	identical to GB:AAF19438.1: fatty acyl CoA synthetase 2 {Trypanosoma brucei;};go_function=fatty-acyl-CoA synthase activity;go_process=fatty acid metabolism;go_component=membrane		<a href=http://www.genedb.org/genedb/Search?organism=tryp&name=Tb09.160.2780>Tb09.160.2780</a>	Q9U403	ACS2	1L12.275	chr9contig160.tmp0229	9	Tb927_09_v4: 743436..745562	fatty acyl CoA synthetase 2	5044	0	0	0	GO:0004321	GO:0006631	GO:0016020	2QTB00018_N_2	Tb09.160.2780	GAAGTGCTAAGGGACCAAAATGGGCTTGAACGTTCATACGATATAACATACTTTAAGGAAACGTGTTATA	+	9	743757	743826	1.34184	1.96236	0.058133	0.366272	-4.25297
Tb927.7.6690	3QTB00012_B_2			<a href=http://www.genedb.org/genedb/Search?organism=tryp&name=Tb927.7.6690>Tb927.7.6690</a>	Q57Y60			Tb07.15M23.430	7	Tb927_07_v4: complement(1847788..1848996)	hypothetical protein	3759	0	0	0				2QTB00012_B_2	Tb927.7.6690	ATCACATCGGATAAATAAGAGCAGATCTGGAGGTGGACCACATCATAGCGAGCACAGCGTAAGTTGGTCA	-	7	1848292	1848361	1.34072	2.66567	0.0117688	0.16885	-2.9101
Tb10.70.4540	3QTB00022_G_1			<a href=http://www.genedb.org/genedb/Search?organism=tryp&name=Tb10.70.4540>Tb10.70.4540</a>	Q38BU4			TRYP_x-70a06.p2kb545_609	10	Tb927_10_v4: 785441..789112	hypothetical protein, conserved	6438	0	0	0				2QTB00022_G_1	Tb10.70.4540	TGGACGATGTTGATTTAAAGGGAGTGACACTTGAATTATTGCGAGCTGAGGACAGGACTAGTGTCAAAGT	+	10	788481	788550	1.33813	2.21688	0.0335786	0.292969	-3.80073
Tb10.70.5170	3QTB00015_N_2			<a href=http://www.genedb.org/genedb/Search?organism=tryp&name=Tb10.70.5170>Tb10.70.5170</a>	Q38BZ4			TRYP_x-70a06.p2kb545_704	10	Tb927_10_v4: 652723..654300	hypothetical protein, conserved	6388	0	0	0				2QTB00015_N_2	Tb10.70.5170	AAATAGCGGAGGAATTTGAAATACCGGGAAAACTGAGGTTAGCAGAAGTTTTTGCCAATGTGGGTGATTA	+	10	653102	653171	1.33637	2.636	0.0126501	0.175914	-2.97229
Tb09.160.5500	3QTB00004_C_21			<a href=http://www.genedb.org/genedb/Search?organism=tryp&name=Tb09.160.5500>Tb09.160.5500</a>	Q38EJ8			chr9contig160.tmp0436c	9	Tb927_09_v4: complement(1181646..1182062)	hypothetical protein, unlikely	5319	1	4	0				2QTB00004_C_21	Tb09.160.5500	ACGTCAGCTGCAGTGGTCACGTTGAAAGCCGGAGTGCACATAATTTAGTGATCTCGGTCGCTATCTTTTT	-	9	1181869	1181938	1.33509	2.93157	0.00606042	0.127295	-2.33417
Tb10.6k15.1480	3QTB00005_H_2	;go_function=DNA binding;go_process=DNA packaging;go_component=kinetoplast		<a href=http://www.genedb.org/genedb/Search?organism=tryp&name=Tb10.6k15.1480>Tb10.6k15.1480</a>	Q38A79			TRYPtp6k15-3d06.p1c_217	10	Tb927_10_v4: 2184378..2184938	kinetoplast DNA-associated protein, putative	7003	1	1	0	GO:0003677	GO:0006323	GO:0020023	2QTB00005_H_2	Tb10.6k15.1480	CCGCTACTGCTTGACGACCCATGATGCTCCCACAAGGCATATAGAGTGGTTGCCCTTATATTTCCATTCC	+	10	2184389	2184458	1.3326	2.00279	0.0534079	0.354641	-4.18394
Tb927.4.3940	3QTB00019_F_20	;go_function=calpain activity;go_process=proteolysis and peptidolysis;go_component=intracellular		<a href=http://www.genedb.org/genedb/Search?organism=tryp&name=Tb927.4.3940>Tb927.4.3940</a>	Q57XZ8	TbCALP2		Tb04.1D20.770	4	Tb927_04_v4: complement(1040745..1043123)	calpain-like cysteine peptidase, putative,cysteine peptidase, Clan CA, family C2, putative	1811	0	0	0				2QTB00019_F_20	Tb927.4.3940	AAAGTCAGAACTGCAGCCAGGTGACGGAGTTGAAATATTTGCTAAAAGTAACAAAGAAATCGAAGCCTCC	-	4	1042578	1042647	1.33235	1.97016	0.0571938	0.365107	-4.23973
Tb09.211.3330	3QTB00013_L_16	GPI-Anchor Signal predicted for Tb09.211.3330 by DGPI v2.04, no cleavage site predicted;go_function=cystathionine gamma-lyase activity;go_process=sulfur amino acid metabolism		<a href=http://www.genedb.org/genedb/Search?organism=tryp&name=Tb09.211.3330>Tb09.211.3330</a>	Q38DH3			chr9contig211.tmp0376	9	Tb927_09_v4: 1867887..1869224	cystathione gamma lyase, putative	5694	1	1	0	GO:0004123	GO:0000096	GO:0005575	2QTB00013_L_16	Tb09.211.3330	ACATTTGTCGATATGCGTGATCTGAGCAATGTGGAGAAGGCCATTAAGTCGAACACAAAATTAGTAATCT	+	9	1868415	1868484	1.33193	2.47265	0.0186935	0.217392	-3.30665
Tb10.61.1690	3QTB00009_E_7			<a href=http://www.genedb.org/genedb/Search?organism=tryp&name=Tb10.61.1690>Tb10.61.1690</a>	Q388B3			TRYP_x-61h03.q2kb185_255	10	Tb927_10_v4: 3577526..3578383	hypothetical protein, conserved	7574	0	0	0	GO:0003674	GO:0008150	GO:0005575	2QTB00009_E_7	Tb10.61.1690	TACTGCAACTATAAGGATAGTTGTGCTTATGCGCTTTACCCATATGATGCTTGTCTTTCACATTTAAAGG	+	10	3578213	3578282	1.32888	2.96237	0.0056018	0.124077	-2.26543
Tb927.4.430	3QTB00006_L_16	identical to GP:12656357: 20S proteasome beta 7 subunit {Trypanosoma brucei}(PMID:11309374); 100% similar to GP:12656357: 20S proteasome beta 7 subunit {Trypanosoma brucei}(PMID:11309374);go_function=endopeptidase activity;go_process=protein metabolism;go		<a href=http://www.genedb.org/genedb/Search?organism=tryp&name=Tb927.4.430>Tb927.4.430</a>	Q9BMX8			embl.122,Tb04.5D20.530	4	Tb927_04_v4: complement(128072..128728)	proteasome beta 7 subunit	1460	0	0	0	GO:0004175	GO:0019538	GO:0019774	2QTB00006_L_16	Tb927.4.430	AGCCGTTTGAAGTAGAAACAAATTGGGAGTATGAGGGGTTCTGCTTTGAGAAAACAGCCATTATTCGATG	-	4	128073	128142	1.32832	2.52859	0.0163758	0.201211	-3.1937
Tb11.01.5915	3QTB00001_L_16	identical to GB:AAG00460.1: Sm-G {Trypanosoma brucei;} (PMID:10900267);go_function=pre-mRNA splicing factor activity;go_process=nuclear mRNA trans splicing, splice leader addition;go_component=nucleus; small nucleolar ribonucleoprotein complex		<a href=http://www.genedb.org/genedb/Search?organism=tryp&name=Tb11.01.5915>Tb11.01.5915</a>	Q9GYZ6	Sm-G			11	Tb927_11_01_v4: 3746815..3747063	small nuclear ribonucleoprotein Sm-G,small nucleolar ribonucleoprotein-like protein	9118	0	0	0	GO:0008248	GO:0045291	GO:0005634 GO:0005732	2QTB00001_L_16	Tb11.01.5915	CCGATCCATCTCTGGTGAGCTACGTGGTGTCGATGAGTTTATGAGTATTGTTCTATACGATGCTGTCGAT	+	11.1	3746889	3746958	1.32515	2.69174	0.0110416	0.164456	-2.85508
Tb927.4.640	3QTB00014_E_14			<a href=http://www.genedb.org/genedb/Search?organism=tryp&name=Tb927.4.640>Tb927.4.640</a>	Q57ZZ2			Tb04.5E12.1100	4	Tb927_04_v4: complement(185080..186468)	hypothetical protein, conserved	1481	0	0	0				2QTB00014_E_14	Tb927.4.640	CATTTAAAGTCCCTTCAGGAAGAATTGAGGGGAGCTCAGGAAGAAAATCAAAAGTTAACGCAAGAACTAG	-	4	185493	185562	1.32501	2.26803	0.0299463	0.276136	-3.70497
Tb927.3.3210	3QTB00005_D_15			<a href=http://www.genedb.org/genedb/Search?organism=tryp&name=Tb927.3.3210>Tb927.3.3210</a>	Q57V65			Tb03.3K10.240	3	Tb927_03_v4: complement(828696..829235)	hypothetical protein	1159	1	3	0				2QTB00005_D_15	Tb927.3.3210	CTTATTGCGAACACAGATGTTTGATGCGTGGAAGCACGATGATCTGCTTTTCACCGTACCGTTTTTATTT	-	3	829069	829138	1.32427	2.90777	0.00643878	0.130167	-2.38702
Tb10.389.1830	3QTB00006_M_6			<a href=http://www.genedb.org/genedb/Search?organism=tryp&name=Tb10.389.1830>Tb10.389.1830</a>	Q389E7				10	Tb927_10_v4: 2840648..2841256	hypothetical protein, conserved	7285	0	0	0				2QTB00006_M_6	Tb10.389.1830	ATACAATCATGACGTTTTATTCCGTGGTGGTAAGTGGAGGGATAAGAATCACGAACCTGCTGAGAGTGAA	+	10	2841091	2841160	1.32292	2.62035	0.0131391	0.179519	-3.00491
Tb09.160.3940	3QTB00001_A_21			<a href=http://www.genedb.org/genedb/Search?organism=tryp&name=Tb09.160.3940>Tb09.160.3940</a>	Q38F13		28G16.270	chr9contig160.tmp0516	9	Tb927_09_v4: 892067..892168	hypothetical protein, unlikely	5151	1	1	0				2QTB00001_A_21	Tb09.160.3940	TATAGTTGCCGTGACTTTATTCTTTGTTTGTGGTGGTGGTGTGTGTTTGCACATCTCTCCTTCATTTATT	+	9	892081	892150	1.32004	2.37063	0.0237052	0.244939	-3.50821
Tb927.7.4060	3QTB00003_A_15			<a href=http://www.genedb.org/genedb/Search?organism=tryp&name=Tb927.7.4060>Tb927.7.4060</a>	Q57UN6			Tb07.5F10.560	7	Tb927_07_v4: 1075298..1075645	calpain-like cysteine peptidase, putative,cysteine peptidase, Clan CA, family C2, putative	3495	0	0	0	GO:0003674	GO:0008150	GO:0005575	2QTB00003_A_15	Tb927.7.4060	GCGAACTCGAAATTGCGCCGCTGGCGACTGAAATGTTCATTGAGGGAGTGCCCAACGGATACAAAATAAA	+	7	1075545	1075614	1.31995	2.6287	0.012876	0.177334	-2.98752
Tb927.2.690	3QTB00021_B_2		LRRP	<a href=http://www.genedb.org/genedb/Search?organism=tryp&name=Tb927.2.690>Tb927.2.690</a>	Q7YVY3		3B10.300		2	Tb927_02_v4: 125379..128711	leucine-rich repeat protein (LRRP), putative,leucine-rich repeat protein 1 (LRRP1), putative	549	0	0	0	GO:0003674	GO:0008150	GO:0005575	2QTB00021_B_2	Tb927.2.690	CCTAAACAACGTGTGTGGCTGGTCCGATGTTTATGTTGAACTGAGAAAGAGGAGGGTATATATCCGTTAA	+	2	128642	128711	1.31933	2.31843	0.0267163	0.259105	-3.60909
Tb10.70.7570	3QTB00019_B_20	;go_function=methyltransferase activity		<a href=http://www.genedb.org/genedb/Search?organism=tryp&name=Tb10.70.7570>Tb10.70.7570</a>	Q38CH6			TRYP_x-70a06.p2kb545_1043	10	Tb927_10_v4: 169537..171891	methyltransferase, putative	6205	0	0	0	GO:0008168	GO:0008150	GO:0005575	2QTB00019_B_20	Tb10.70.7570	AAGGACGTGTATGGTACGAGTATGAAGCCTCAATTCTTGTGAAGGGACATCCAGATGGAAAATTTATGAA	+	10	171761	171830	1.3192	2.19286	0.0354167	0.298403	-3.84516
Tb11.01.3160	3QTB00016_N_19			<a href=http://www.genedb.org/genedb/Search?organism=tryp&name=Tb11.01.3160>Tb11.01.3160</a>	Q383E3				11	Tb927_11_01_v4: 2976430..2978121	hypothetical protein, conserved	8827	0	1	0				2QTB00016_N_19	Tb11.01.3160	AATTTTCAATTAATGGTAGAGTTGCAGAGGCTATGTGTATGGGTAGTGACACCTTGGATGAATTCTTGGC	+	11.1	2978021	2978090	1.31656	2.41267	0.0215082	0.236524	-3.42585
Tb09.160.1690	3QTB00001_D_14			<a href=http://www.genedb.org/genedb/Search?organism=tryp&name=Tb09.160.1690>Tb09.160.1690</a>	Q38FM2		3C4.290	chr9contig160.tmp0550c	9	Tb927_09_v4: complement(621016..621246)	hypothetical protein, conserved	4941	0	0	0				2QTB00001_D_14	Tb09.160.1690	GTTCTAAGAGCAGTGTGGGAAGCATCAGTAGCATTCAGAGGGACCAGGAGTACCTGCACTCGCACAATGT	-	9	621173	621242	1.31461	2.22897	0.0326862	0.291395	-3.77824
Tb927.8.6900	3QTB00006_N_19			<a href=http://www.genedb.org/genedb/Search?organism=tryp&name=Tb927.8.6900>Tb927.8.6900</a>	Q57TS3			Tb08.30K1.830	8	Tb927_08_v4: complement(1992261..1992896)	hypothetical protein, conserved	4534	0	0	0	GO:0003674	GO:0008150	GO:0005575	2QTB00006_N_19	Tb927.8.6900	TGTACCCCAGTGGGCCCATCAAAATTCAAGCAAGCCGGAATGAGAAAGGCGAAACCCAATTTGTTCTTGA	-	8	1992283	1992352	1.31354	2.67554	0.0114883	0.166774	-2.8893
Tb927.5.2780	3QTB00012_J_2	identical to GB:AY354517: DNA polymerase beta {Trypanosoma brucei} (PMID:12966090); 100% identical to GB:AY354517: DNA polymerase beta {Trypanosoma brucei} (PMID:12966090);go_function=beta DNA polymerase activity;go_process=DNA replication;go_component=mi		<a href=http://www.genedb.org/genedb/Search?organism=tryp&name=Tb927.5.2780>Tb927.5.2780</a>	Q6V1L6			Tb05.26K5.520	5	Tb927_05_v4: complement(879457..880680)	mitochondrial DNA polymerase beta	2269	0	0	0				2QTB00012_J_2	Tb927.5.2780	TGGTGTACGTTACTTCCACGACATAAATGAGAAAATCCCGATGCACGAATCCATCCTTCACGAAAACTTC	-	5	880186	880255	1.31291	2.45393	0.0195337	0.222619	-3.34407
Tb09.211.2590	3QTB00008_G_5	curated by J. Mottram;go_function=endopeptidase activity;go_process=ubiquitin-dependent protein catabolism;go_component=proteasome core complex, beta-subunit complex (sensu Eukaryota)		<a href=http://www.genedb.org/genedb/Search?organism=tryp&name=Tb09.211.2590>Tb09.211.2590</a>	Q38DP7			chr9contig211.tmp0297	9	Tb927_09_v4: 1732494..1733261	proteasome beta 2 subunit, putative,20S proteasome subunit	5620	0	0	0	GO:0004175	GO:0006511	GO:0019774	2QTB00008_G_5	Tb09.211.2590	AACGCAGGTAGATCTTTGTGTCATCACGAAGGCAAAGACGGAAATGCTTATCGGGTACGACAAACCCAAT	+	9	1733090	1733159	1.3125	3.07615	0.00417605	0.108755	-2.00811
Tb927.7.3700	3QTB00009_N_15			<a href=http://www.genedb.org/genedb/Search?organism=tryp&name=Tb927.7.3700>Tb927.7.3700</a>	Q57WI5			Tb07.28B13.190	7	Tb927_07_v4: complement(964705..965622)	hypothetical protein, conserved	3459	0	0	0				2QTB00009_N_15	Tb927.7.3700	TTCACGAATAGCAATATGTCATCAACCACTGACACAACTATTAAAACTAACGATTTCACACAACCCGGTA	-	7	964737	964806	1.30862	3.00978	0.00495933	0.116769	-2.15884
Tb927.8.3530	3QTB00011_E_24	similar to SP:Q26756: Glycerol-3-phosphate dehydrogenase [NAD+], glycosomal{Trypanosoma brucei rhodesiense}(PMID:8920003) similar to SP:P90593: Glycerol-3-phosphate dehydrogenase [NAD+], glycosomal (EC 1.1.1.8). {Trypanosoma brucei brucei}(PMID:8920004) s		<a href=http://www.genedb.org/genedb/Search?organism=tryp&name=Tb927.8.3530>Tb927.8.3530</a>	Q57YW0			Tb08.28L1.740	8	Tb927_08_v4: complement(1057497..1058561)	glycerol-3-phosphate dehydrogenase [NAD+], glycosomal	4196	1	0	0	GO:0004367	GO:0006072	GO:0009331 GO:0020015	2QTB00011_E_24	Tb927.8.3530	AATCGGTGTTATTGCTGGCCCTTCATTCGCCATTGAAGTTGCTAAGGGAATGCTGACAAATGTTTGCACT	-	8	1058073	1058142	1.30592	2.23226	0.0324476	0.290473	-3.77212
Tb10.389.1050	3QTB00002_H_4			<a href=http://www.genedb.org/genedb/Search?organism=tryp&name=Tb10.389.1050>Tb10.389.1050</a>	Q388Y2				10	Tb927_10_v4: complement(2985253..2985588)	hypothetical protein	7350	0	1	0				2QTB00002_H_4	Tb10.389.1050	ATGAAATTATTAATACGCTTATTTATGTTATCTTTCCACTTTTATCAGTTTGTATGGTGTGTTGCTTTAG	-	10	2985345	2985414	1.30546	2.59207	0.0140675	0.185015	-3.06356
Tb927.3.4350	3QTB00019_J_2			<a href=http://www.genedb.org/genedb/Search?organism=tryp&name=Tb927.3.4350>Tb927.3.4350</a>	Q580K7			Tb03.26J7.610	3	Tb927_03_v4: complement(1220869..1223262)	hypothetical protein, conserved	1272	0	0	0				2QTB00019_J_2	Tb927.3.4350	AGATGTTCAGTATTAGTTGTTCCAAGCAGAATATCGGATTTATCACGAAACGCTAAGGTTCAGTTTGCCC	-	3	1222770	1222839	1.30497	2.52244	0.0166173	0.202566	-3.20621
Tb927.7.4730	3QTB00013_B_1	PUF5 : personnal communication (Van-Duc Luu and Christine Clayton, University of Heidelberg);go_function=RNA binding;go_process=mRNA metabolism		<a href=http://www.genedb.org/genedb/Search?organism=tryp&name=Tb927.7.4730>Tb927.7.4730</a>	Q57X89			Tb07.26A24.410	7	Tb927_07_v4: complement(1257205..1258497)	RNA-binding protein, putative,pumillio/PUF RNA binding protein 5, putative	3562	0	0	0				2QTB00013_B_1	Tb927.7.4730	AGCAGGGTTGCATAACCATCATCCGGACTATTGAGAACACCCTACCTCACCAGCAGCGGTTTATTATTTC	-	7	1257641	1257710	1.30317	2.91686	0.00629171	0.129978	-2.36686
Tb927.4.3790	3QTB00014_I_18	;go_function=cysteine-type endopeptidase activity; ubiquitin thiolesterase activity; ubiquitin-specific protease activity;go_process=protein deubiquitination; ubiquitin-dependent protein catabolism		<a href=http://www.genedb.org/genedb/Search?organism=tryp&name=Tb927.4.3790>Tb927.4.3790</a>	Q583H3			Tb04.30O21.180	4	Tb927_04_v4: complement(990552..991949)	ubiquitin carboxyl-terminal hydrolase, putative,cysteine peptidase, Clan CA, family C19, putative	1796	0	0	0				2QTB00014_I_18	Tb927.4.3790	TCGTGCAATATTGACGCAGAAATTGAAACTTTAGAGGCTGGTCTTGAAGCGGCCTTCAATGAAACGGTTA	-	4	991154	991223	1.2965	2.53645	0.0160725	0.199317	-3.17771
Tb927.6.3630	3QTB00016_M_15	;go_function=sphinganine-1-phosphate aldolase activity;go_process=sphingolipid catabolism		<a href=http://www.genedb.org/genedb/Search?organism=tryp&name=Tb927.6.3630>Tb927.6.3630</a>	Q585W1			Tb06.4F7.930	6	Tb927_06_v4: complement(1081858..1083474)	sphingosine phosphate lyase-like protein, putative	2881	1	0	0				2QTB00016_M_15	Tb927.6.3630	CAACGCTAAATCAACTATTTACGGATCACAGCAGAAGGTAAGCGACAGAACTATAATAAAGGATGTGTTA	-	6	1081897	1081966	1.29506	2.1006	0.043339	0.326523	-4.01249
Tb09.211.3660	3QTB00012_D_13			<a href=http://www.genedb.org/genedb/Search?organism=tryp&name=Tb09.211.3660>Tb09.211.3660</a>	Q38DE3			chr9contig211.tmp0409	9	Tb927_09_v4: 1947946..1949130	hypothetical protein, conserved	5724	1	1	0				2QTB00012_D_13	Tb09.211.3660	CCGAATCCCAGGCTCAGTCAGAAGGAGTAGATATCGGTTTTTACAGTGATATTGCAATTATTTCGGATCA	+	9	1948295	1948364	1.29496	2.55847	0.0152492	0.193292	-3.13271
Tb927.2.2160	3QTB00010_B_5			<a href=http://www.genedb.org/genedb/Search?organism=tryp&name=Tb927.2.2160>Tb927.2.2160</a>	Q7YVL1		25N14.185		2	Tb927_02_v4: complement(411632..412621)	hypothetical protein, conserved	609	0	0	0				2QTB00010_B_5	Tb927.2.2160	TGGAACTTGTCCGCTGTCCTTCCAGCAACGCACGTGTGGTACCCAACAGATTTGATGAGGAATATATTCG	-	2	412515	412584	1.29267	3.04297	0.00455173	0.112731	-2.08369
Tb09.160.0930	3QTB00021_I_8	GPI-Anchor Signal predicted for Tb09.160.0930 by DGPI v2.04, no cleavage site predicted;go_function=ATP binding; protein serine/threonine kinase activity;go_process=protein amino acid phosphorylation		<a href=http://www.genedb.org/genedb/Search?organism=tryp&name=Tb09.160.0930>Tb09.160.0930</a>	Q38FU5			chr9contig160.tmp0093c	9	Tb927_09_v4: complement(477523..480600)	protein kinase, putative	4868	0	0	0	GO:0004674 GO:0004674 GO:0005524 GO:0005524	GO:0006468 GO:0006468	GO:0005575 GO:0005575	2QTB00021_I_8	Tb09.160.0930	ACTTAATGAGGCGCATGCTTCGTTAATAGTTTATCAGCTTGTGGAAGCGGTCAATTACCTGCACAATGTC	-	9	479356	479425	1.29263	2.53903	0.0159739	0.198668	-3.17245
Tb927.8.2870	3QTB00020_J_20			<a href=http://www.genedb.org/genedb/Search?organism=tryp&name=Tb927.8.2870>Tb927.8.2870</a>	Q57W85			Tb08.28F14.250	8	Tb927_08_v4: complement(868587..871391)	hypothetical protein, conserved	4130	0	0	0				2QTB00020_J_20	Tb927.8.2870	TCAAGATACCAAGATATTTAAGCAACTCAACCATAGAATAAAAGAACTCGAAGACGCACTTGTAGAAAAG	-	8	869601	869670	1.29237	2.53352	0.0161851	0.199848	-3.18368
Tb10.6k15.3780	3QTB00005_D_4	;go_function=calcium ion binding		<a href=http://www.genedb.org/genedb/Search?organism=tryp&name=Tb10.6k15.3780>Tb10.6k15.3780</a>	Q38AR5			TRYPtp6k15-3d06.p1c_546	10	Tb927_10_v4: 1740383..1740937	caltractin, putative	6817	0	0	0	GO:0005509 GO:0005509	GO:0008150 GO:0008150	GO:0005575 GO:0005575	2QTB00005_D_4	Tb10.6k15.3780	GGGCAGCATTACTATGCAAGAGCTCAAAAGGGCAATTTACACAATAACTGGAATTCGTATATCGCGTATT	+	10	1740451	1740520	1.28897	1.76349	0.0870062	0.44036	-4.57624
Tb927.4.260	3QTB00016_F_17	RHS3. Chimeric gene between RHS1 (N-terminal domain) and RHS3 (C-terminal domain): pers. comm. Frederic Bringaud, CNRS/BordeauxII University.;go_component=nucleus		<a href=http://www.genedb.org/genedb/Search?organism=tryp&name=Tb927.4.260>Tb927.4.260</a>	Q57UU9			Tb04.5D20.300	4	Tb927_04_v4: complement(54845..56518)	retrotransposon hot spot (RHS) protein, putative,retrotransposon hot spot protein 3 (RHS3), putative	1443	0	0	0				2QTB00016_F_17	Tb927.4.260	GAGAAACTGCCTGAAACAGAAATGTGGATAAACTACCTTAAAGAGGAAAAAATTTATACCATCAGCGATT	-	4	56140	56209	1.28812	2.61966	0.0131611	0.179535	-3.00635
Tb10.6k15.1410	3QTB00014_B_14	possible eukaryotic translation initiation factor 3 gamma subunit		<a href=http://www.genedb.org/genedb/Search?organism=tryp&name=Tb10.6k15.1410>Tb10.6k15.1410</a>	Q38A72			TRYPtp6k15-3d06.p1c_203	10	Tb927_10_v4: 2197526..2198956	hypothetical protein, conserved	7010	0	0	0				2QTB00014_B_14	Tb10.6k15.1410	AGCACATCGAAGACGGTAGGGACAACCGGCACTTAGTTGACGAAAATAAAAGTCAAGTTTTATCTAACGA	+	10	2197833	2197902	1.28612	2.69959	0.010831	0.163462	-2.83846
Tb927.3.720	3QTB00003_L_23	;go_function=nucleic acid binding;go_process=cell differentiation; microtubule polymerization		<a href=http://www.genedb.org/genedb/Search?organism=tryp&name=Tb927.3.720>Tb927.3.720</a>	Q57WV5	tbZFP2		Tb03.27F10.800	3	Tb927_03_v4: complement(176779..177171)	zinc finger protein 2, putative	911	0	0	0				2QTB00003_L_23	Tb927.3.720	GTCGTGGTGGCCGTGGTGGTCGTAATGGTATTGATCAGGGGAAACGCAAAACTAAAATGTGTATTTATTG	-	3	176912	176981	1.28491	2.79572	0.00853733	0.145958	-2.63246
Tb09.211.0540	3QTB00011_O_7	;go_function=fructose-bisphosphatase activity;go_process=carbohydrate metabolism;go_component=cytoplasm		<a href=http://www.genedb.org/genedb/Search?organism=tryp&name=Tb09.211.0540>Tb09.211.0540</a>	Q38EA4	FBPase		chr9contig211.tmp0067c	9	Tb927_09_v4: complement(1354053..1355105)	fructose-1,6-bisphosphate, cytosolic	5413	0	0	0	GO:0042132	GO:0005975	GO:0005737	2QTB00011_O_7	Tb09.211.0540	CGCGTGGTTCAAGCAATATTTGCATCATATCAAAAACGAAGGAGAAAAGGCGTACACCGCTCGCTATATT	-	9	1354362	1354431	1.28457	2.79445	0.00856455	0.145958	-2.63522
Tb11.01.1030	3QTB00020_I_2	Zinc finger domain.;go_function=ATP binding; protein serine/threonine kinase activity;go_process=protein amino acid phosphorylation		<a href=http://www.genedb.org/genedb/Search?organism=tryp&name=Tb11.01.1030>Tb11.01.1030</a>	Q384A2	ZFK			11	Tb927_11_01_v4: 2491010..2493586	protein kinase,zinc finger protein kinase	8618	0	0	0	GO:0004674 GO:0005524	GO:0006468		2QTB00020_I_2	Tb11.01.1030	CTCGAAGGTAAAAAAATATCTGCCCCCATACAGCTTGATCTTATGGGAAATGATATGAAATACATCAAAT	+	11.1	2492882	2492951	1.28324	1.65706	0.106914	0.482328	-4.73763
Tb927.5.2390	3QTB00010_N_2			<a href=http://www.genedb.org/genedb/Search?organism=tryp&name=Tb927.5.2390>Tb927.5.2390</a>	Q582C6			Tb05.3C6.480	5	Tb927_05_v4: 758192..759220	hypothetical protein, conserved	2230	0	0	0				2QTB00010_N_2	Tb927.5.2390	ATGTTAGACCGTTCCGATTGGAATCAACCACTTTTTACACTGTGCTTTTGCTTATATGGTAATGAGAGGC	+	5	758639	758708	1.28209	2.30486	0.0275532	0.264573	-3.63504
Tb09.211.1220	3QTB00011_I_2	small glutamine rich protein with tetratricopeptide repeats		<a href=http://www.genedb.org/genedb/Search?organism=tryp&name=Tb09.211.1220>Tb09.211.1220</a>	Q38E33			chr9contig211.tmp0148c	9	Tb927_09_v4: complement(1481953..1483020)	hypothetical protein, conserved	5484	0	3	0	GO:0003674 GO:0003674	GO:0008150 GO:0008150	GO:0005575 GO:0005575	2QTB00011_I_2	Tb09.211.1220	CTATAATGCTGTTGACTGTTATATTCTCTGGGGGAGCCATCTTCACGCTCTTCTATATACAATACGCCAA	-	9	1482113	1482182	1.28167	2.60397	0.0136699	0.183562	-3.03894
Tb927.6.5550	3QTB00015_I_18	;go_process=antigenic variation;go_component=integral to membrane		<a href=http://www.genedb.org/genedb/Search?organism=tryp&name=Tb927.6.5550>Tb927.6.5550</a>	Q583L4			Tb06.1I18.410	6	Tb927_06_v4: complement(1539037..1540536)	variant surface glycoprotein (VSG, atypical), putative	3072	1	0	0		GO:0020033	GO:0016021	2QTB00015_I_18	Tb927.6.5550	TGGCACTAGATGACACTATCAGACTAACAGCAGAAAAGATTGTTGAGCTGAGAAAACAAGCAGTAACCTC	-	6	1539422	1539491	1.28015	2.21198	0.0339471	0.29316	-3.80983
Tb927.1.5040	3QTB00001_H_4			<a href=http://www.genedb.org/genedb/Search?organism=tryp&name=Tb927.1.5040>Tb927.1.5040</a>	Q4GY76				1	Tb927_01_v4: 1010282..1010515	hypothetical protein, unlikely	491	1	1	0				2QTB00001_H_4	Tb927.1.5040	TTTTTCTTTTTCCTCACTTGGCGTCTGCCAAATAAAATCCAGGCAATATCCGAGATGCTTGTTGAATTTT	+	1	1010407	1010476	1.27773	2.37153	0.0236563	0.244939	-3.50646
Tb927.1.2600	3QTB00018_M_2			<a href=http://www.genedb.org/genedb/Search?organism=tryp&name=Tb927.1.2600>Tb927.1.2600</a>	Q4GYW2				1	Tb927_01_v4: 610030..612033	pumillio RNA binding protein, putative	253	0	0	0	GO:0003723	GO:0008150	GO:0005575	2QTB00018_M_2	Tb927.1.2600	TCATGCACATATTGGAATTCTGCAACGAAGCCCAAAAGAAGCAACTAATTTCCCCATTGGTACCGTACTT	+	1	611171	611240	1.27691	2.01952	0.0515527	0.349308	-4.15506
Tb10.6k15.1530	3QTB00022_J_2			<a href=http://www.genedb.org/genedb/Search?organism=tryp&name=Tb10.6k15.1530>Tb10.6k15.1530</a>	Q38A83			TRYPtp6k15-3d06.p1c_225	10	Tb927_10_v4: 2169866..2174860	hypothetical protein, conserved	6999	0	0	0				2QTB00022_J_2	Tb10.6k15.1530	TGCTTCATGGCATTGTAATGGGTCTTTTAGCAAGCGACGTTGATAGTGCACAAATAATGGAGACGGTTTA	+	10	2171433	2171502	1.27685	2.47631	0.0185331	0.216111	-3.29931
Tb11.01.2430	3QTB00023_C_6			<a href=http://www.genedb.org/genedb/Search?organism=tryp&name=Tb11.01.2430>Tb11.01.2430</a>	Q383L3				11	Tb927_11_01_v4: 2786654..2798905	hypothetical protein, conserved	8757	0	0	0				2QTB00023_C_6	Tb11.01.2430	ATTAATCGATTAGATCAGTCACGAATGCACCAAGAAAAAGATCTAACAACACAAAATTACGAAGCCTTCA	+	11.1	2789210	2789279	1.27472	2.87375	0.00701825	0.134932	-2.46212
Tb09.211.3790	3QTB00002_D_16			<a href=http://www.genedb.org/genedb/Search?organism=tryp&name=Tb09.211.3790>Tb09.211.3790</a>	Q38DD0			chr9contig211.tmp0423	9	Tb927_09_v4: 1979587..1979919	hypothetical protein, unlikely	5737	0	2	0				2QTB00002_D_16	Tb09.211.3790	ATCTATACGTTTACGATGAAACACAAAAAAATAAGGTGTGCAAACGAGAGAAAAGTGGCACTGGTGCCTT	+	9	1979659	1979728	1.273	1.983	0.0556768	0.360306	-4.21786
Tb11.02.2970	3QTB00016_D_14	;go_function=ATP binding; motor activity;go_component=microtubule associated complex		<a href=http://www.genedb.org/genedb/Search?organism=tryp&name=Tb11.02.2970>Tb11.02.2970</a>	Q385N8			Tb11.212.1100	11	Tb927_11_01_v4: 1486471..1488171	kinesin, putative,mitotic centromer-associated kinesin, putative,MCAK-like kinesin, putative	8229	0	0	0	GO:0003774 GO:0003774 GO:0005524	GO:0007017	GO:0005875	2QTB00016_D_14	Tb11.02.2970	TTCTGAACAACAAAGAAAAGTTAGTTGCCCGTGAGGACGCGGACAAGGTCATAAACATATGTGGGTTAAC	+	11.1	1486895	1486964	1.26859	1.89149	0.0672954	0.389122	-4.37132
Tb09.160.0890	3QTB00015_B_15			<a href=http://www.genedb.org/genedb/Search?organism=tryp&name=Tb09.160.0890>Tb09.160.0890</a>	Q38FU9			chr9contig160.tmp0089c	9	Tb927_09_v4: complement(468296..469810)	hypothetical protein, conserved	4864	0	0	0				2QTB00015_B_15	Tb09.160.0890	AGGTACCACTGGATGGAAACCCCCGATAACGTTGTTCTTGAAAAAAATGGGCAAACCATGAATCTCAACT	-	9	469483	469552	1.26731	2.92736	0.00612573	0.127778	-2.34353
Tb927.2.5930	3QTB00015_J_8			<a href=http://www.genedb.org/genedb/Search?organism=tryp&name=Tb927.2.5930>Tb927.2.5930</a>	Q7YUK7		1F7.335		2	Tb927_02_v4: 1078178..1079749	hypothetical protein, conserved	817	0	0	0				2QTB00015_J_8	Tb927.2.5930	TAAAACAAGTAATTAGCGAATACAGTAGGTGGGAGCGTACGGACAACTTTTACCTTTACAGCACTATCGT	+	2	1078848	1078917	1.26698	2.4908	0.0179106	0.212016	-3.27019
Tb927.3.3780	3QTB00004_A_24	identical to GP:3718003: tryparedoxin {Trypanosoma brucei} (PMID:9714547;PMID:11867629); 100% identical to GP:3718003: tryparedoxin {Trypanosoma brucei} (PMID:9714547;PMID:11867629);go_function=trypanothione-disulfide reductase activity;go_process=hydroge		<a href=http://www.genedb.org/genedb/Search?organism=tryp&name=Tb927.3.3780>Tb927.3.3780</a>	Q57WB4			Tb03.28C22.710	3	Tb927_03_v4: 1053583..1054017	tryparedoxin	1215	0	0	0	GO:0015036	GO:0042743	GO:0005737	2QTB00004_A_24	Tb927.3.3780	CTGCTGTCCAAGTCGGGTGAAGTTTCACTGGGATCCCTCGTTGGGAAAACTGTGTTTCTTTACTTTTCTG	NA	Nonspecific_2	0	0	1.26693	2.93072	0.00607355	0.127295	-2.33606
Tb11.01.6880	3QTB00007_E_18	;go_function=protein carrier activity;go_process=ER to Golgi transport;go_component=ER-Golgi transport vesicle membrane		<a href=http://www.genedb.org/genedb/Search?organism=tryp&name=Tb11.01.6880>Tb11.01.6880</a>	Q381R2				11	Tb927_11_01_v4: complement(3983916..3984602)	cytosolic coat protein, putative	9212	1	2	0	GO:0008320	GO:0006888	GO:0012507	2QTB00007_E_18	Tb11.01.6880	TGGTAAAAAGGATAAGAAAAGCGATTTGGGAATGGATCCCATTGAATTGGCTGTGAGGAATATTCAACAT	-	11.1	3984105	3984174	1.26358	2.24426	0.031588	0.285755	-3.74967
Tb11.01.2130	3QTB00014_E_2			<a href=http://www.genedb.org/genedb/Search?organism=tryp&name=Tb11.01.2130>Tb11.01.2130</a>	Q383P3				11	Tb927_11_01_v4: 2708457..2709842	hypothetical protein, conserved	8727	0	0	0				2QTB00014_E_2	Tb11.01.2130	CGAAACAGTATGGCGTGAAGAGCATCACTAACTATGCGGAAAGGGATGTCGAAAACTTCAAGGAACAAAT	+	11.1	2709742	2709811	1.26275	2.01472	0.0520788	0.351032	-4.16336
Tb927.7.5330	3QTB00019_J_15			<a href=http://www.genedb.org/genedb/Search?organism=tryp&name=Tb927.7.5330>Tb927.7.5330</a>	Q57ZF6			Tb07.27E10.650	7	Tb927_07_v4: 1415981..1418296	hypothetical protein, conserved	3623	1	0	0				2QTB00019_J_15	Tb927.7.5330	CAAGAAGGAAATGACTAGTAATCAAAATCTCGTAAAGAACCCTAATGGCTTAGCTGAACATGAAACATCT	+	7	1416187	1416256	1.26089	2.10046	0.0433515	0.326523	-4.01273
Tb927.5.960	3QTB00010_P_5	;go_function=ATP binding		<a href=http://www.genedb.org/genedb/Search?organism=tryp&name=Tb927.5.960>Tb927.5.960</a>	Q57W41			Tb05.28F8.390	5	Tb927_05_v4: 323099..324106	hypothetical protein, conserved	2087	1	0	0	GO:0005524	GO:0008150	GO:0005575	2QTB00010_P_5	Tb927.5.960	TCGCGCTTTGGCCAGGGAACTTGGTTGTGCATTTATTAACGTGAGGACTGAATCTCTTTTCTCTAAATGG	+	5	323497	323566	1.26022	2.90855	0.00642593	0.130167	-2.38528
Tb10.100.0050	3QTB00011_P_14			<a href=http://www.genedb.org/genedb/Search?organism=tryp&name=Tb10.100.0050>Tb10.100.0050</a>	Q38CM2				10	Tb927_10_v4: 68495..69622	hypothetical protein, conserved	6159	0	0	0				2QTB00011_P_14	Tb10.100.0050	ATATATTTTACATGCAGGTGACGAAGAGAGCAGTGCGTATTATTGATGAAAGTGAAGTCAACAATATTCT	+	10	69123	69192	1.26016	1.89106	0.0673557	0.389122	-4.37204
Tb927.7.3020	3QTB00006_A_3			<a href=http://www.genedb.org/genedb/Search?organism=tryp&name=Tb927.7.3020>Tb927.7.3020</a>	Q57YB2			Tb07.13M20.380	7	Tb927_07_v4: 761227..761799	hypothetical protein, conserved	3391	0	0	0				2QTB00006_A_3	Tb927.7.3020	ATTGTTTTTGGAGGATAAAAGTGTTGTTGAAGGACTTGTCAAGTCGTACCCCGCATACGCAGAAGGTTTC	+	7	761487	761556	1.25839	1.89092	0.0673742	0.389122	-4.37226
Tb927.8.3520	3QTB00017_A_18			<a href=http://www.genedb.org/genedb/Search?organism=tryp&name=Tb927.8.3520>Tb927.8.3520</a>	Q57YW1			Tb08.28L1.700	8	Tb927_08_v4: 1046956..1048728	hypothetical protein, conserved	4195	0	0	0				2QTB00017_A_18	Tb927.8.3520	ACGAATTTAACGAAACGGTGACTAAACTTCAAGATATAATGTACAACGCCATGAAGGCTCATGAAGATAA	+	8	1047980	1048049	1.25828	2.39257	0.0225344	0.240988	-3.46535
Tb11.02.0353	3QTB00018_I_14			<a href=http://www.genedb.org/genedb/Search?organism=tryp&name=Tb11.02.0353>Tb11.02.0353</a>	Q386N2				11	Tb927_11_01_v4: complement(791800..793785)	hypothetical protein, conserved	7982	0	0	0				2QTB00018_I_14	Tb11.02.0353	ACAAAAGGGGATTAGTACACCGCAGCGTAAAGCCAGAGAATTTCTGTTGGAATGAAACTGAACTTCAAGT	-	11.1	792833	792902	1.25809	1.91285	0.0644113	0.383346	-4.33601
Tb11.01.1730	3QTB00005_J_2			<a href=http://www.genedb.org/genedb/Search?organism=tryp&name=Tb11.01.1730>Tb11.01.1730</a>	Q383T2				11	Tb927_11_01_v4: 2630890..2631453	hypothetical protein, conserved	8688	0	0	0				2QTB00005_J_2	Tb11.01.1730	TTGAGAAAGGCCAGAGTTTGGAATATGAACAACAGGATTCGGAAAGGCCTAGTCGGAAACGGGAACGAGA	+	11.1	2631116	2631185	1.25775	2.01862	0.051651	0.349308	-4.15662
Tb927.4.1820	3QTB00018_A_14	similar to SP:Q9JHW4: Selenocysteine-specific elongation factor (Elongation factor sec)(mSelB). {Mus musculus} ; similar to Selenocysteine-specific elongation factor (Elongation factor sec). (Swiss-Prot:P57772) [Homo sapiens;];go_function=GTP binding; GTP		<a href=http://www.genedb.org/genedb/Search?organism=tryp&name=Tb927.4.1820>Tb927.4.1820</a>	Q583L1			Tb04.29M18.70	4	Tb927_04_v4: complement(453193..455160)	selenocysteine-tRNA-specific elongation factor, putative	1599	0	0	0				2QTB00018_A_14	Tb927.4.1820	GAGCACCAATAAGAAGGAGAGGGATACGAAAGTTAAGGATGCACTTCATGCTGAGGTACAGAAATTCATT	-	4	453469	453538	1.25678	2.34895	0.0249166	0.25107	-3.5503
Tb10.70.2770	3QTB00008_I_17			<a href=http://www.genedb.org/genedb/Search?organism=tryp&name=Tb10.70.2770>Tb10.70.2770</a>	Q4FKQ3			TRYP_x-70a06.p2kb545_371	10	Tb927_10_v4: complement(1144343..1145116)	stress-inducible protein STI1-like, putative	6576	0	0	0	GO:0003674	GO:0008150	GO:0005575	2QTB00008_I_17	Tb10.70.2770	TATAACCAGGTTAATCGACTGGCCCCGGGTAATCAATCCGTCTCTCAGGGAGTTCTGCGATGCCAACGGG	-	10	1144357	1144426	1.25597	3.00027	0.00508233	0.117098	-2.1803
Tb927.7.6620	3QTB00016_A_8			<a href=http://www.genedb.org/genedb/Search?organism=tryp&name=Tb927.7.6620>Tb927.7.6620</a>	Q57Y67			Tb07.15M23.210	7	Tb927_07_v4: complement(1808851..1810473)	hypothetical protein, conserved	3752	0	0	0				2QTB00016_A_8	Tb927.7.6620	TCCGCTTTTCAACCGTATGAAGGAGCTGTTGCAATGGATAAAGGATATAAAGAAAAATTATCAACTGCAA	-	7	1808878	1808947	1.25552	2.08404	0.0449152	0.331124	-4.04194
Tb927.4.1440	3QTB00006_D_3			<a href=http://www.genedb.org/genedb/Search?organism=tryp&name=Tb927.4.1440>Tb927.4.1440</a>	Q581T7			Tb04.2L9.650	4	Tb927_04_v4: complement(370664..371281)	hypothetical protein, conserved	1561	0	0	0				2QTB00006_D_3	Tb927.4.1440	AAACCAACAGACGTACTGACGTTCCCTGGAAGCGGAAGTGGGACGCCCTATGCAAAGTTCCTCAACGAAA	-	4	371026	371095	1.2536	2.09215	0.0441374	0.328698	-4.02755
Tb11.02.0350	3QTB00014_L_19			<a href=http://www.genedb.org/genedb/Search?organism=tryp&name=Tb11.02.0350>Tb11.02.0350</a>	Q386N5				11	Tb927_11_01_v4: complement(786967..788388)	hypothetical protein, conserved	7979	0	0	0	GO:0003674	GO:0008150	GO:0005575	2QTB00014_L_19	Tb11.02.0350	AGAAGAACTGAGGAAGGTGGCAGAAGATGATAAGAAAATTATTACGGCATCCGAGTGTGAGAAGGAGAAA	-	11.1	787669	787738	1.25291	2.64422	0.0124001	0.173804	-2.95511
Tb927.8.4010	3QTB00016_I_8	similar to GP:1244788: flagellar glycoprotein {Trypanosoma brucei}; 99% similar to GP:1244788: flagellar glycoprotein {Trypanosoma brucei};go_component=flagellar pocket; flagellum; integral to membrane		<a href=http://www.genedb.org/genedb/Search?organism=tryp&name=Tb927.8.4010>Tb927.8.4010</a>	Q581C1	fla1	fla1	Tb08.10J17.170	8	Tb927_08_v4: complement(1196773..1198413)	flagellum-adhesion glycoprotein	4244	1	2	0	GO:0003674	GO:0008150	GO:0016021 GO:0019861 GO:0020016	2QTB00016_I_8	Tb927.8.4010	AGATGCTGATGGAATGGTGACGAAGTTTGCGGCCAATGAAGTTGATAAACCGAGTAGTATTATTTATCAT	-	8	1197907	1197976	1.25149	2.17095	0.0371716	0.30466	-3.88538
Tb927.1.4230	3QTB00013_I_20			<a href=http://www.genedb.org/genedb/Search?organism=tryp&name=Tb927.1.4230>Tb927.1.4230</a>	Q4GYF5				1	Tb927_01_v4: 873932..875212	hypothetical protein, conserved	410	0	0	0	GO:0003674	GO:0008150	GO:0005575	2QTB00013_I_20	Tb927.1.4230	TTAAGCAAGGAAAAGAGACGGATCCGAGTGAGGATCCAGATTATGATTTAGTGCAAGCAGGTGAATATGT	+	1	874764	874833	1.25148	1.95214	0.0593834	0.369257	-4.27024
Tb10.6k15.3170	3QTB00018_N_6	similar to Cullin homolog 4B (CUL-4B). (Swiss- Prot:Q13620) (Homo sapiens;);go_process=cell cycle		<a href=http://www.genedb.org/genedb/Search?organism=tryp&name=Tb10.6k15.3170>Tb10.6k15.3170</a>	Q38AL5			TRYPtp6k15-3d06.p1c_455	10	Tb927_10_v4: complement(1861243..1863372)	cullin, putative	6867	0	0	0	GO:0003674	GO:0007049	GO:0005575	2QTB00018_N_6	Tb10.6k15.3170	TATCCAAGCAGTGTTGATGCAAATAGTGAAACGTAACAAAACTCTTTCTCACGGTGAAATGTTTACCCAA	-	10	1861375	1861444	1.25116	2.38077	0.0231574	0.243891	-3.48843
Tb10.70.6200	3QTB00016_E_21			<a href=http://www.genedb.org/genedb/Search?organism=tryp&name=Tb10.70.6200>Tb10.70.6200</a>	Q38C72			TRYP_x-70a06.p2kb545_848	10	Tb927_10_v4: 454850..456445	hypothetical protein, conserved	6309	0	0	0				2QTB00016_E_21	Tb10.70.6200	AAATACAAACCCAATTATTTCTGTCCGCAACCAAGTGGACAAATTGGCATCAAGCGACTCGATTCTTCAC	+	10	455265	455334	1.25006	2.19075	0.0355829	0.298408	-3.84905
Tb927.2.5150	3QTB00015_I_15			<a href=http://www.genedb.org/genedb/Search?organism=tryp&name=Tb927.2.5150>Tb927.2.5150</a>	Q7YUS1		30J2.25		2	Tb927_02_v4: 909185..910654	TPR-repeat protein, putative	769	0	0	0	GO:0003674	GO:0008150	GO:0005575	2QTB00015_I_15	Tb927.2.5150	AAATTGCAGTACAAAGGACGTACTTCGTCGAGAGTGGAGATTGTGGAAGAAATCAACAATGAGAGTAAGG	+	2	910022	910091	1.2486	2.13345	0.0403545	0.316085	-3.95352
Tb09.142.0320	3QTB00002_L_14			<a href=http://www.genedb.org/genedb/Search?organism=tryp&name=Tb09.142.0320>Tb09.142.0320</a>	Q38G39				9	Tb927_09_v4: complement(161955..162296)	hypothetical protein	4738	0	0	0				2QTB00002_L_14	Tb09.142.0320	AACGAGAAAGGTGGAGAAGAGACACAATTTATATCAAGTATGGGCAGGTAGTTTTTTCAAGGGATGCTGT	-	9	162024	162093	1.24843	1.87663	0.0693672	0.395067	-4.3957
Tb927.7.2250	3QTB00018_M_8	similar to Carnitine O-palmitoyltransferase II, mitochondrial precursor(EC 2.3.1.21) (CPT II). (Swiss-Prot:P23786) [Homo sapiens;];go_function=carnitine O-palmitoyltransferase activity;go_process=fatty acid metabolism		<a href=http://www.genedb.org/genedb/Search?organism=tryp&name=Tb927.7.2250>Tb927.7.2250</a>	Q57XP9			Tb07.22O10.200	7	Tb927_07_v4: complement(581709..583715)	carnitine O-palmitoyltransferase II, putative	3314	0	0	0				2QTB00018_M_8	Tb927.7.2250	CGTTGGTTTGATAAGAGCATTAGCATAATTGTTACGAAGGACGGTACGTTAGGAGTTAGCTTTGAACATA	-	7	582557	582626	1.24774	2.22402	0.0330489	0.291621	-3.78746
Tb09.160.1710	3QTB00012_A_5			<a href=http://www.genedb.org/genedb/Search?organism=tryp&name=Tb09.160.1710>Tb09.160.1710</a>	Q38FM0		3C4.280	chr9contig160.tmp0160c	9	Tb927_09_v4: complement(621675..622805)	hypothetical protein, conserved	4943	0	0	0				2QTB00012_A_5	Tb09.160.1710	GACAGAAGTATGAGAGGCAAATGGTTCGTCATTTGAAGGAGCAAGAGCAGATCGTAAAGTCCTGTAAACA	-	9	621949	622018	1.2442	2.26666	0.0300387	0.276394	-3.70755
Tb927.8.6250	3QTB00018_B_2			<a href=http://www.genedb.org/genedb/Search?organism=tryp&name=Tb927.8.6250>Tb927.8.6250</a>	Q57YM6			Tb08.11J15.460	8	Tb927_08_v4: 1816925..1819000	hypothetical protein, conserved	4469	0	0	0				2QTB00018_B_2	Tb927.8.6250	CATCTTCCCTGAGATGACAGAAACGGCAGCCATGTGTGATTTTGAGAAAAAAGTAACGATTGTTAAAATA	+	8	1818409	1818478	1.24411	2.37882	0.0232618	0.244055	-3.49224
Tb927.7.1540	3QTB00008_G_4			<a href=http://www.genedb.org/genedb/Search?organism=tryp&name=Tb927.7.1540>Tb927.7.1540</a>	Q57WP6			Tb07.27M11.880	7	Tb927_07_v4: 385104..385898	hypothetical protein, conserved	3245	0	0	0				2QTB00008_G_4	Tb927.7.1540	AAGTGTTTTTTAACAATGTACGAGCTTTTGCATCATGTGGCAGGGAGATAGACTCTTGTGCTGCGTCATC	+	7	385537	385606	1.24354	2.85049	0.00744233	0.13786	-2.51319
Tb927.8.5430	3QTB00006_H_2	;go_process=vesicle-mediated transport		<a href=http://www.genedb.org/genedb/Search?organism=tryp&name=Tb927.8.5430>Tb927.8.5430</a>	Q57UL5			Tb08.5H5.70	8	Tb927_08_v4: complement(1607692..1608339)	hypothetical protein, conserved	4386	0	0	0	GO:0003674	GO:0016192	GO:0005575	2QTB00006_H_2	Tb927.8.5430	GAACATGTTAGAGCTGCTGAGTTGCTGAGAAATGGTAAACGGGAATTGGCTCTCTACTGTTTAAAAAGAA	-	8	1608111	1608180	1.24122	1.9952	0.0542682	0.357879	-4.19698
Tb11.01.0510	3QTB00013_K_5			<a href=http://www.genedb.org/genedb/Search?organism=tryp&name=Tb11.01.0510>Tb11.01.0510</a>	Q384L6				11	Tb927_11_01_v4: 2199088..2200341	hypothetical protein, conserved	8503	0	0	0				2QTB00013_K_5	Tb11.01.0510	GTCTTACAAGGACAGTTTTGATGAAGCAGAGGTAAACAAGGCCTATAGCAAGAGAAGTATATTTGATATC	+	11.1	2200122	2200191	1.23815	2.74342	0.00972202	0.155636	-2.74507
Tb09.211.2700	3QTB00013_B_2			<a href=http://www.genedb.org/genedb/Search?organism=tryp&name=Tb09.211.2700>Tb09.211.2700</a>	Q38DN4			chr9contig211.tmp0309	9	Tb927_09_v4: 1749951..1751267	hypothetical protein, conserved	5633	0	0	0				2QTB00013_B_2	Tb09.211.2700	TGATGTAATTATGAAGTCCCTTCGAGAGATGAAGCTCGACAAAAAGTACGAGCGCAACATACCCAAGTCA	+	9	1750781	1750850	1.23802	1.93572	0.0614421	0.374758	-4.29786
Tb11.01.8210	3QTB00012_N_14			<a href=http://www.genedb.org/genedb/Search?organism=tryp&name=Tb11.01.8210>Tb11.01.8210</a>	Q381D7				11	Tb927_11_01_v4: complement(4312203..4313432)	hypothetical protein, conserved	9338	0	0	0				2QTB00012_N_14	Tb11.01.8210	AGTCGGTCACAGTTACGTAAAGGTGATTTGGATACTGAGAATGATAGTGGGGATGAAGGAGCTGGTGTTT	-	11.1	4312241	4312310	1.23771	2.37871	0.0232678	0.244055	-3.49246
Tb927.7.2420	3QTB00015_M_20	;go_function=ATP binding; protein kinase activity;go_process=protein amino acid phosphorylation		<a href=http://www.genedb.org/genedb/Search?organism=tryp&name=Tb927.7.2420>Tb927.7.2420</a>	Q57XN2			Tb07.22O10.450	7	Tb927_07_v4: complement(626238..627743)	glycogen synthase kinase-3 alpha, putative	3331	0	0	0	GO:0004672 GO:0005524	GO:0006468	GO:0005575	2QTB00015_M_20	Tb927.7.2420	ATACGCCAGAGGAACGACTTACCTCCGCTGAGGTTTTAGAACACGTGTTTTTTGATGAACTCTTTTCGGA	-	7	626410	626479	1.23725	2.33322	0.0258296	0.256031	-3.58065
Tb11.01.4950	3QTB00009_L_14			<a href=http://www.genedb.org/genedb/Search?organism=tryp&name=Tb11.01.4950>Tb11.01.4950</a>	Q382J9				11	Tb927_11_01_v4: complement(3524513..3525445)	hypothetical protein, conserved	9024	0	0	0				2QTB00009_L_14	Tb11.01.4950	AAAGAAGATTGTTGCATGTGGCGCTTTGTCTACACAGACAAAAAAATGGTACCCGAAGATGTCGGCGTTG	-	11.1	3524995	3525064	1.2336	1.81085	0.0792079	0.423296	-4.50177
Tb11.01.6370	3QTB00015_M_14			<a href=http://www.genedb.org/genedb/Search?organism=tryp&name=Tb11.01.6370>Tb11.01.6370</a>	Q381W1				11	Tb927_11_01_v4: complement(3858428..3859930)	hypothetical protein, conserved	9163	0	0	0				2QTB00015_M_14	Tb11.01.6370	GACTTTAAGTTTGGCGAGTTCGACTATTCAAGGATTAACGTGGAGCCACTGATTTTTCCGTATGATATAT	-	11.1	3859072	3859141	1.23272	2.12069	0.0414911	0.321238	-3.9765
Tb11.12.0008	3QTB00003_L_17	GPI-Anchor Signal predicted for Tb11.12.0008 by DGPI v2.04, no cleavage site predicted;go_component=integral to membrane		<a href=http://www.genedb.org/genedb/Search?organism=tryp&name=Tb11.12.0008>Tb11.12.0008</a>	Q384F5				11	Tb927_11_01_v4: 2354178..2354567	hypothetical protein, conserved	8564	1	4	0	GO:0003674	GO:0008150	GO:0016021	2QTB00003_L_17	Tb11.12.0008	CTACATCCGAACCTTCCTGAGAAAGACAGACGGGCCTGGGACTACGCAGTTCAGTTCAACCTTATCCACA	+	11.1	2354265	2354334	1.23114	3.04345	0.00454609	0.112731	-2.0826
Tb927.5.1950	3QTB00017_L_21			<a href=http://www.genedb.org/genedb/Search?organism=tryp&name=Tb927.5.1950>Tb927.5.1950</a>	Q57ZR4			Tb05.1P6.490	5	Tb927_05_v4: 601910..603745	hypothetical protein, conserved	2186	0	1	0				2QTB00017_L_21	Tb927.5.1950	TTTTGTTTGCTATTATTAGGGGGGATAGTTACAGTAATGAATTAGATATTGCTATGAGTGAAATCGGCTA	+	5	603675	603744	1.23069	2.64502	0.0123758	0.173787	-2.95342
Tb927.2.4380	3QTB00012_P_14			<a href=http://www.genedb.org/genedb/Search?organism=tryp&name=Tb927.2.4380>Tb927.2.4380</a>	Q7YUZ5		30M24.390		2	Tb927_02_v4: complement(773373..774608)	hypothetical protein, conserved	713	0	0	0				2QTB00012_P_14	Tb927.2.4380	AAACAATACGTGTACTTGTTGTGGATTTATTGCTACTTGAAGATGTGGAGTCACTGATTTCCTTTCCAGC	-	2	774289	774358	1.23023	2.23871	0.0319826	0.28781	-3.76005
Tb11.01.4960	3QTB00020_O_1	regulator of nonsense transcripts 1 (pseudogene)		<a href=http://www.genedb.org/genedb/Search?organism=tryp&name=Tb11.01.4960>Tb11.01.4960</a>	-				11	Tb927_11_01_v4: complement(3526600..3532680)	regulator of nonsense transcripts 1, putative,nonsense mRNA reducing factor 1, putative	9025	0	0	0				2QTB00020_O_1	Tb11.01.4960	CGATTTCGAAAGTTTCTCAATCTTACGGTGTCAGAGTTTGCAAAACATGCGGGTATTATCACTTTTTACC	-	11.1	3527172	3527241	1.23007	2.20071	0.0348066	0.297344	-3.83068
Tb09.211.3750	3QTB00021_D_17			<a href=http://www.genedb.org/genedb/Search?organism=tryp&name=Tb09.211.3750>Tb09.211.3750</a>	Q38DD4			chr9contig211.tmp0418	9	Tb927_09_v4: 1970153..1973332	hypothetical protein, conserved	5733	0	0	0				2QTB00021_D_17	Tb09.211.3750	AATTCTTTATAGCCACGATGGTAATCCCGACACTTCCTCAAATACAATTCCTAATGATTCGTTTTGTCAT	+	9	1971601	1971670	1.22929	2.17957	0.0364723	0.301879	-3.86959
Tb927.2.5760	3QTB00023_A_2			<a href=http://www.genedb.org/genedb/Search?organism=tryp&name=Tb927.2.5760>Tb927.2.5760</a>	Q7YUM4		1F7.250		2	Tb927_02_v4: 1034074..1043301	hypothetical protein, conserved	806	0	0	0	GO:0003674	GO:0008150	GO:0005575	2QTB00023_A_2	Tb927.2.5760	AAATTCTGGCGAAGTGCCCATTTGAGAACACATGGAGGTTATATGAATCAAAGAAATCTTTTAATAACTC	+	2	1035059	1035128	1.22768	1.76796	0.0862425	0.438043	-4.56927
Tb11.01.6060	3QTB00009_F_8	;go_function=DNA binding;go_component=nucleus		<a href=http://www.genedb.org/genedb/Search?organism=tryp&name=Tb11.01.6060>Tb11.01.6060</a>	Q381Z1				11	Tb927_11_01_v4: 3784487..3785410	ADP-ribosylation factor GTPase activating protein 1, putative	9133	0	0	0	GO:0003677	GO:0008150	GO:0005634	2QTB00009_F_8	Tb11.01.6060	GCTTCTGAATAAAAATCAGGAAGATGATTTGAGCGTTTTGTCGGATATGACCCAACATGTAAAAACGGCA	+	11.1	3785215	3785284	1.22653	2.31799	0.0267426	0.259105	-3.60992
Tb10.61.2880	3QTB00020_J_15	identical to GB:AAF29446.1: aconitase {Trypanosoma brucei brucei;} (PMID:10644738)		<a href=http://www.genedb.org/genedb/Search?organism=tryp&name=Tb10.61.2880>Tb10.61.2880</a>	Q388J9	ACO		embl.4	10	Tb927_10_v4: complement(3338143..3340836)	aconitase	7484	0	0	0				2QTB00020_J_15	Tb10.61.2880	ACATCGAAAGCAGTTGAAAATATACTGAGTTGGAGCGAGAACTGCCACAAGAGTATTGAAATCCCCTTCA	-	10	3340566	3340635	1.22546	2.67944	0.0113792	0.16677	-2.88107
Tb10.6k15.0310	3QTB00021_I_2			<a href=http://www.genedb.org/genedb/Search?organism=tryp&name=Tb10.6k15.0310>Tb10.6k15.0310</a>	Q389X9			TRYPtp6k15-3d06.p1c_52	10	Tb927_10_v4: 2421425..2424499	hypothetical protein, conserved	7103	1	0	0				2QTB00021_I_2	Tb10.6k15.0310	ATGCAGAGTTGCTTGCAGAGACAGTTACAAATAATATCAGCCGATGGAGTGTATCACAAGTTATGACATT	+	10	2422860	2422929	1.22488	1.9949	0.0543023	0.357879	-4.19749
Tb927.7.7350	3QTB00001_H_5			<a href=http://www.genedb.org/genedb/Search?organism=tryp&name=Tb927.7.7350>Tb927.7.7350</a>	Q57TX2			Tb07.30D13.440	7	Tb927_07_v4: complement(2120286..2120492)	hypothetical protein	3825	0	0	0				2QTB00001_H_5	Tb927.7.7350	GTTATTGGCTTGTTCATTTGCTTATCTTCCTTCGCTCTCACAAATCTGACCTGGGGGCCGGCAAATCAGG	-	7	2120359	2120428	1.22422	3.20983	0.00294022	0.0925576	-1.69938
Tb927.8.6820	3QTB00013_B_3			<a href=http://www.genedb.org/genedb/Search?organism=tryp&name=Tb927.8.6820>Tb927.8.6820</a>	Q57TT1			Tb08.30K1.730	8	Tb927_08_v4: complement(1968807..1970099)	hypothetical protein, conserved	4526	0	0	0				2QTB00013_B_3	Tb927.8.6820	TATGCCATAGTCGACCGTGAAGAACTCGCGTATGAAATGCAGTACCCAAGCGTTAATAGCGAAAAACGCT	-	8	1969310	1969379	1.22412	2.9538	0.00572605	0.1252	-2.2846
Tb927.7.3830	3QTB00023_A_3	Repetitive protein. Number of repetitive motif uncertain. This gene is within a region of repeats and might be misassembled.;go_function=ATP binding; motor activity;go_process=microtubule-based process;go_component=microtubule associated complex		<a href=http://www.genedb.org/genedb/Search?organism=tryp&name=Tb927.7.3830>Tb927.7.3830</a>	Q57UD0			Tb07.6C8.180	7	Tb927_07_v4: complement(998727..1004138)	kinesin K39, putative	3472	0	0	0	GO:0003774 GO:0005524	GO:0007017	GO:0005875	2QTB00023_A_3	Tb927.7.3830	AAGAAACAGAACATCGTCACATTAAAACAATAAATCACCTCCTTACAACTATTGGCATGCACAATCTTTG	-	7	1002109	1002178	1.22289	2.19624	0.035153	0.298207	-3.83893
Tb09.211.3000	3QTB00013_D_4			<a href=http://www.genedb.org/genedb/Search?organism=tryp&name=Tb09.211.3000>Tb09.211.3000</a>	Q38DK6			chr9contig211.tmp0340	9	Tb927_09_v4: 1803913..1805235	hypothetical protein, conserved	5661	0	0	0				2QTB00013_D_4	Tb09.211.3000	AGACGAAGGATATGGTGGACAAAATGTATCATAGGGGTAAATACAAGAAGAGTGGTAGCGGCGATAAATC	+	9	1805147	1805216	1.22266	2.36764	0.0238692	0.245491	-3.51403
Tb10.100.0090	3QTB00006_C_23	;go_function=hydrogen-exporting ATPase activity, phosphorylative mechanism;go_process=ATP hydrolysis coupled proton transport;go_component=hydrogen-translocating V-type ATPase complex		<a href=http://www.genedb.org/genedb/Search?organism=tryp&name=Tb10.100.0090>Tb10.100.0090</a>	Q38CL8				10	Tb927_10_v4: 73627..74202	vacuolar ATP synthase, putative	6163	1	5	0	GO:0008553	GO:0015991	GO:0016471	2QTB00006_C_23	Tb10.100.0090	AGATGTATCCTCAATCGGCTGCTTTCTTTGGGTCAATGGGATGTGCATCCGCTCTCATTTTTGCGAACCT	+	10	73709	73778	1.222	2.66026	0.0119251	0.170524	-2.92147
Tb927.8.3070	3QTB00004_E_18			<a href=http://www.genedb.org/genedb/Search?organism=tryp&name=Tb927.8.3070>Tb927.8.3070</a>	Q57W66			Tb08.28F14.580	8	Tb927_08_v4: 923210..923647	hypothetical protein, conserved	4150	0	1	0				2QTB00004_E_18	Tb927.8.3070	CATAGCATGGAGGAGAACGCAAATGAGGTACTCCGCGTGTTGAAATACGATACGACGAAGGAGCTTCCTG	+	8	923441	923510	1.21872	2.64229	0.0124581	0.174089	-2.95913
Tb927.4.660	3QTB00018_N_3			<a href=http://www.genedb.org/genedb/Search?organism=tryp&name=Tb927.4.660>Tb927.4.660</a>	Q57ZZ4			Tb04.5E12.1080	4	Tb927_04_v4: complement(187983..190046)	hypothetical protein, conserved	1483	0	0	0				2QTB00018_N_3	Tb927.4.660	TCACAATTCATACTTTGCTAAACTACGATGTGATTTTAGATGGACCTGACAGTGAGTTTCTCACGGTGGC	-	4	189280	189349	1.21783	2.84113	0.00761957	0.139029	-2.53366
Tb10.389.1070	3QTB00020_J_8			<a href=http://www.genedb.org/genedb/Search?organism=tryp&name=Tb10.389.1070>Tb10.389.1070</a>	Q388Y4				10	Tb927_10_v4: complement(2979851..2982652)	hypothetical protein, conserved	7348	0	0	0	GO:0003674 GO:0003674	GO:0008150 GO:0008150	GO:0005575 GO:0005575	2QTB00020_J_8	Tb10.389.1070	TTTAATCAACCCATTGTTGTGCCGTCGTGTGTGCAATACAATCCTGTGGATAACAGAATCCTTATGGTCG	-	10	2980222	2980291	1.21773	2.75121	0.00953632	0.154396	-2.72838
Tb927.4.4460	3QTB00022_G_14	similar to GB:AAF69135.1: adenylyl cyclase {Trypanosoma brucei} (PMID:11166383); similar to GB:CAD21877.1: ESAG4 {Trypanosoma brucei}; 92.9% identity to GB:AAF69135.1: adenylyl cyclase {Trypanosoma brucei;} (PMID:11166383);go_function=adenylate cyclase ac		<a href=http://www.genedb.org/genedb/Search?organism=tryp&name=Tb927.4.4460>Tb927.4.4460</a>	Q583D1	GRESAG 4.4B		Tb04.3I12.1050	4	Tb927_04_v4: complement(1191876..1195742)	receptor-type adenylate cyclase GRESAG 4, putative,receptor-type adenylate cyclase GRESAG 4.4B	1863	1	1	0	GO:0004016	GO:0007242	GO:0016021	2QTB00022_G_14	Tb927.4.4460	ATTATGAATGTCGTTATACGTAATAGCACAGGTACAGCTTTATCAACGGAAAGAAGTTCATTTGCTTTAT	-	4	1192115	1192184	1.21764	1.74333	0.0905176	0.447331	-4.60745
Tb10.70.3990	3QTB00007_A_2			<a href=http://www.genedb.org/genedb/Search?organism=tryp&name=Tb10.70.3990>Tb10.70.3990</a>	Q38BQ3			TRYP_x-70a06.p2kb545_532	10	Tb927_10_v4: 890338..891018	hypothetical protein, conserved	6479	0	0	0	GO:0003674 GO:0003674	GO:0008150 GO:0008150	GO:0005575 GO:0005575	2QTB00007_A_2	Tb10.70.3990	AGTGACGCATTCTATTTTAAACGTCAGTTACACTATCAACCATACACTCCGTGTGCTTTTCCTGTGGAGT	+	10	890407	890476	1.21661	1.83195	0.0759291	0.413782	-4.46808
Tb09.160.3620	3QTB00002_K_19			<a href=http://www.genedb.org/genedb/Search?organism=tryp&name=Tb09.160.3620>Tb09.160.3620</a>	Q38F43		28G16.115	chr9contig160.tmp0504	9	Tb927_09_v4: 856843..857118	hypothetical protein, unlikely	5121	1	0	0				2QTB00002_K_19	Tb09.160.3620	GGTTAACAATGAGGGGAAAACAAGTGGAGGGGATCATGACTACGGGAAAGGAAAGAGAACAGGATATTAA	+	9	857049	857118	1.2163	2.9563	0.00568953	0.1252	-2.27901
Tb927.8.7040	3QTB00005_N_6			<a href=http://www.genedb.org/genedb/Search?organism=tryp&name=Tb927.8.7040>Tb927.8.7040</a>	Q57YR1			Tb08.10K10.780	8	Tb927_08_v4: 2022925..2023494	hypothetical protein, conserved	4548	0	0	0				2QTB00005_N_6	Tb927.8.7040	AGCATAACATCCCAGCAGCTTGTGTTGTTTTAACACTGTTCACGTGGTTTTTTGCATCTGGCTCTAGGCG	+	8	2023196	2023265	1.21589	2.97699	0.00539582	0.120788	-2.23267
Tb927.2.3660	3QTB00023_A_18			<a href=http://www.genedb.org/genedb/Search?organism=tryp&name=Tb927.2.3660>Tb927.2.3660</a>	Q7YV66		28H13.180		2	Tb927_02_v4: complement(650279..661012)	hypothetical protein, conserved	682	0	0	0				2QTB00023_A_18	Tb927.2.3660	ATCTTTGCAAAATTCACAACTAGGATCAGAGTTGGACAGCACGTGGTGGTACAATAATAAACCATTCATC	-	2	659519	659588	1.21519	2.09705	0.0436722	0.327218	-4.01881
Tb927.6.2820	3QTB00008_E_13			<a href=http://www.genedb.org/genedb/Search?organism=tryp&name=Tb927.6.2820>Tb927.6.2820</a>	Q583Q2			Tb06.5F5.340	6	Tb927_06_v4: 844493..845257	hypothetical protein, conserved	2801	0	0	0				2QTB00008_E_13	Tb927.6.2820	AAATGTTTTGGCTCTGCAGGCGAAGAAGCCAATAAATAAACTCCAAATGCTAGATCAGATGCGAGATGCC	+	6	845137	845206	1.21433	2.79445	0.00856447	0.145958	-2.63521
Tb11.01.5380	3QTB00012_A_18			<a href=http://www.genedb.org/genedb/Search?organism=tryp&name=Tb11.01.5380>Tb11.01.5380</a>	Q382F5				11	Tb927_11_01_v4: 3619438..3620592	hypothetical protein, conserved	9069	0	0	0				2QTB00012_A_18	Tb11.01.5380	TAAGTGAATCGCATATTGGGGAGAAAGTTATCCATACTTCCATAATGAAAAACAGTGAGGGTAAAGTACT	+	11.1	3620120	3620189	1.21393	2.07301	0.045994	0.334471	-4.06148
Tb09.244.2780	3QTB00019_A_18			<a href=http://www.genedb.org/genedb/Search?organism=tryp&name=Tb09.244.2780>Tb09.244.2780</a>	Q38CZ3			chr9contig244a01.tmp0278	9	Tb927_09_v4: 2299335..2301548	hypothetical protein, conserved	5876	0	0	0				2QTB00019_A_18	Tb09.244.2780	AAGACGAACTCCATTACCTTTTTAAGGGATTACTGACACTGAAGGAAGAATGTAAACATCCTCAGCTAAA	+	9	2300899	2300968	1.21377	2.16598	0.0375805	0.306056	-3.89447
Tb927.8.5910	3QTB00009_J_15			<a href=http://www.genedb.org/genedb/Search?organism=tryp&name=Tb927.8.5910>Tb927.8.5910</a>	Q57YJ2			Tb08.11J15.1030	8	Tb927_08_v4: 1736177..1737091	hypothetical protein	4435	1	0	0				2QTB00009_J_15	Tb927.8.5910	TCAAACAAAAAACGGTGAAGCATGCCTTAGCAGCGGAACAAAGGGCAAACGTGACACAAGAAAGAGCTCA	+	8	1736580	1736649	1.21367	2.77364	0.00901993	0.149937	-2.68015
Tb09.160.5380	3QTB00011_H_24	GPI-Anchor Signal predicted for Tb09.160.5380 by DGPI v2.04, no cleavage site predicted;go_component=integral to membrane		<a href=http://www.genedb.org/genedb/Search?organism=tryp&name=Tb09.160.5380>Tb09.160.5380</a>	Q38EL4			chr9contig160.tmp0424c	9	Tb927_09_v4: complement(1139014..1140129)	expression site-associated gene 11 (ESAG11) protein, putative	5302	1	1	0	GO:0003674	GO:0008150	GO:0016021	2QTB00011_H_24	Tb09.160.5380	TAAACTAAAAGAATTGTTAACTCAGAGCCCGATAGTGCGTAGATATTTCAAGGAGAGTGGGAAGAAGCGC	-	9	1139122	1139191	1.21365	1.67663	0.102993	0.475128	-4.70858
Tb11.57.0019	3QTB00014_B_20	;go_process=antigenic variation;go_component=integral to membrane		<a href=http://www.genedb.org/genedb/Search?organism=tryp&name=Tb11.57.0019>Tb11.57.0019</a>	Q380Y0				11	Tb927_11_01_v4: 4618656..4620086	variant surface glycoprotein (VSG), putative	9419	1	0	0		GO:0020033	GO:0016021	2QTB00014_B_20	Tb11.57.0019	TGTACAGGAGACTACGAAACCATCTTCAAAAGAACAATGCAATTTCAACAAAGAGGAAACAGGCTGCGAT	+	11.1	4619825	4619894	1.20977	1.89184	0.0672475	0.389122	-4.37074
Tb927.6.4000	3QTB00013_I_5			<a href=http://www.genedb.org/genedb/Search?organism=tryp&name=Tb927.6.4000>Tb927.6.4000</a>	Q585Z8			Tb06.4F7.320	6	Tb927_06_v4: complement(1173822..1175072)	hypothetical protein, conserved	2918	0	0	0				2QTB00013_I_5	Tb927.6.4000	CTGCGTTTCAACAACATATGAATGACCCAGAAGTGATGAATCTCATGCTTAAGTTCCAAAATATTCTACT	-	6	1173865	1173934	1.20828	2.07087	0.0462057	0.334811	-4.06525
Tb11.02.2840	3QTB00007_P_2			<a href=http://www.genedb.org/genedb/Search?organism=tryp&name=Tb11.02.2840>Tb11.02.2840</a>	Q385Q0			Tb11.212.1240	11	Tb927_11_01_v4: 1453024..1453776	hypothetical protein, conserved	8217	1	0	0				2QTB00007_P_2	Tb11.02.2840	CAGCGGCGGTGTTTTGCCGGCTGACGCACTGCCAAAAGAGTACGAAATGGTTGACATTTTTGAGAATTTG	+	11.1	1453317	1453386	1.20786	2.17839	0.036567	0.301879	-3.87175
Tb927.4.3050	3QTB00004_J_15			<a href=http://www.genedb.org/genedb/Search?organism=tryp&name=Tb927.4.3050>Tb927.4.3050</a>	Q583Y2			Tb04.2H8.740	4	Tb927_04_v4: 809336..809800	hypothetical protein	1722	0	0	0				2QTB00004_J_15	Tb927.4.3050	TACGAACGGATATCAGACTTACCAATCGAGGAACAAGAGAAAAGAGGAGCAACTACGTTTGTAGCATATA	+	4	809720	809789	1.20731	2.61508	0.0133077	0.180254	-3.01587
Tb10.61.2680	3QTB00011_A_20	;go_function=pyruvate kinase activity;go_process=glycolysis;go_component=cytoplasm		<a href=http://www.genedb.org/genedb/Search?organism=tryp&name=Tb10.61.2680>Tb10.61.2680</a>	Q388I8	PYK1		embl.295	10	Tb927_10_v4: complement(3363142..3364641)	pyruvate kinase 1	7497	0	0	0	GO:0004743	GO:0006096	GO:0005737	2QTB00011_A_20	Tb10.61.2680	AGTGGTGAGGACAAGGATAAGGAAAAGCGCGTGAAACTCGGTTTGGATTTTGCGAAGAAGGAGAAATATG	-	10	3363231	3363300	1.20689	2.2259	0.0329112	0.291621	-3.78397
Tb09.211.3020	3QTB00016_M_14	;go_function=transferase activity;go_process=metabolism		<a href=http://www.genedb.org/genedb/Search?organism=tryp&name=Tb09.211.3020>Tb09.211.3020</a>	Q38DK4			chr9contig211.tmp0342	9	Tb927_09_v4: 1809093..1810745	acyl transferase-like protein	5663	0	0	0	GO:0016740	GO:0008152	GO:0005575	2QTB00016_M_14	Tb09.211.3020	TATGGAACAGAAATATGGCATCTCACTGCAAGACATTATAACGGAAAATCCTACTAGGTTGTACGTTTAC	+	9	1809215	1809284	1.20615	1.86381	0.0711982	0.399398	-4.41661
Tb10.61.0150	3QTB00013_P_2	;go_function=IMP dehydrogenase activity;go_process=purine ribonucleotide biosynthesis		<a href=http://www.genedb.org/genedb/Search?organism=tryp&name=Tb10.61.0150>Tb10.61.0150</a>	Q387Q3			embl.263,TRYP_x-61h03.q2kb185_21	10	Tb927_10_v4: 3893870..3895213	inosine-5prime-monophosphate dehydrogenase,IMP dehydrogenase	7686	0	0	0	GO:0003938	GO:0009152	GO:0005575	2QTB00013_P_2	Tb10.61.0150	TAAATACGACGGTAAATTGCTGGGTATTGTATGCACCAAGGATATAGACTTCGTAAAGGATGCCAGTGCT	+	10	3894106	3894175	1.20291	1.78392	0.0835651	0.432105	-4.5443
Tb09.211.0440	3QTB00006_N_7			<a href=http://www.genedb.org/genedb/Search?organism=tryp&name=Tb09.211.0440>Tb09.211.0440</a>	Q38EB6			chr9contig211.tmp0054c	9	Tb927_09_v4: complement(1335431..1336063)	hypothetical protein, conserved	5401	0	0	0				2QTB00006_N_7	Tb09.211.0440	AACGTTTGATAAGCTCGAGAAGAAAGGAGGCAAGGGGGCAGTAGACAAGTACGTTGAGCGTAAGACGAAA	-	9	1335443	1335512	1.20203	2.19533	0.0352237	0.298207	-3.84061
Tb11.03.0850	3QTB00008_A_6			<a href=http://www.genedb.org/genedb/Search?organism=tryp&name=Tb11.03.0850>Tb11.03.0850</a>	Q387M2				11	Tb927_11_01_v4: complement(66666..67448)	hypothetical protein, conserved	7741	0	0	0				2QTB00008_A_6	Tb11.03.0850	ACAGTGGAAACCACTTGGTGCAACTTGCCGGACAGCTGAGGACTAAAGATCAGGAACTAGGACTTGTTGT	-	11.1	67090	67159	1.20195	2.44872	0.0197732	0.223594	-3.35444
Tb927.5.4400	3QTB00013_F_1			<a href=http://www.genedb.org/genedb/Search?organism=tryp&name=Tb927.5.4400>Tb927.5.4400</a>	Q57Z09			Tb05.45E22.750	5	Tb927_05_v4: complement(1307196..1308494)	hypothetical protein, conserved	2431	0	0	0	GO:0003674	GO:0008150	GO:0005575	2QTB00013_F_1	Tb927.5.4400	CTGTTACGAAATGACGTTCGTTATAGAGGTGCCAAAGCCGTTGGGCGCTTAATCGAAAATAATGAATATA	-	5	1307774	1307843	1.20173	2.57524	0.0146483	0.188737	-3.09826
Tb09.211.3955	3QTB00001_N_8			<a href=http://www.genedb.org/genedb/Search?organism=tryp&name=Tb09.211.3955>Tb09.211.3955</a>	Q38DB3			229.t01436	9	Tb927_09_v4: 2018316..2018564	hypothetical protein, conserved,predicted heat shock factor binding protein	5754	0	0	0				2QTB00001_N_8	Tb09.211.3955	TACGTTTGTGCAGGGTCTCCTTCAAAACATGCAGACTCGCTTCCAAGAAATGTCGGATACGATTATCACT	+	9	2018357	2018426	1.19959	2.52348	0.0165763	0.202566	-3.2041
Tb927.8.1850	3QTB00014_B_8	;go_function=calcium ion binding		<a href=http://www.genedb.org/genedb/Search?organism=tryp&name=Tb927.8.1850>Tb927.8.1850</a>	Q581Z7			Tb08.26N11.270	8	Tb927_08_v4: complement(604175..605407)	hypothetical protein, conserved	4028	1	0	0	GO:0005509	GO:0008150	GO:0005575	2QTB00014_B_8	Tb927.8.1850	AACCGAGTATACGTTCCTCATGGTTTTATTGACGGCAAAGTTGAAGGACATCCGCATGTTATTCACTATC	-	8	604889	604958	1.19941	2.32502	0.0263179	0.257898	-3.59644
Tb927.7.3470	3QTB00008_M_17	;go_function=transcription regulator activity;go_process=RNA editing;go_component=mitochondrion		<a href=http://www.genedb.org/genedb/Search?organism=tryp&name=Tb927.7.3470>Tb927.7.3470</a>	Q57WG2			Tb07.28B13.600	7	Tb927_07_v4: complement(894923..895705)	p22 protein precursor, putative	3436	0	0	0				2QTB00008_M_17	Tb927.7.3470	AAAAATATGAACAAACATATCGGATGGACAATGGGGAACGGAACGGTGAAGAATATCTAGTTTTCAACCT	-	7	895311	895380	1.19822	2.34852	0.0249411	0.25107	-3.55113
Tb927.1.420	3QTB00018_D_19			<a href=http://www.genedb.org/genedb/Search?organism=tryp&name=Tb927.1.420>Tb927.1.420</a>	Q9N942				1	Tb927_01_v4: 156384..158411	retrotransposon hot spot (RHS) protein, putative,retrotransposon hot spot protein 5 (RHS5), putative	38	0	0	0	GO:0003674	GO:0008150	GO:0005634	2QTB00018_D_19	Tb927.1.420	ATCAAGTGGTGGTGGCGTTGGCAGAGTTAAAAAGTACAGTAAAGGTGCAGCAATGGACTTGCTAGAGGTT	+	1	157034	157103	1.19746	2.19085	0.035575	0.298408	-3.84887
Tb927.2.5810	3QTB00022_B_2			<a href=http://www.genedb.org/genedb/Search?organism=tryp&name=Tb927.2.5810>Tb927.2.5810</a>	Q7YUL9		1F7.275		2	Tb927_02_v4: 1048219..1052850	hypothetical protein, conserved	808	0	0	0				2QTB00022_B_2	Tb927.2.5810	AACTTCTGTTTTTGCGCAGACCTATCAATAAGGATGAGTGTGAAAAAATGATTACCAATGCTTTTGGGAT	+	2	1051040	1051109	1.1968	2.06427	0.046864	0.336466	-4.07689
Tb927.1.80	3QTB00001_F_8	unlikely gene predicted by glimmer		<a href=http://www.genedb.org/genedb/Search?organism=tryp&name=Tb927.1.80>Tb927.1.80</a>	Q8IFJ0				1	Tb927_01_v4: complement(49869..50099)	hypothetical protein, unlikely	9	0	0	0				2QTB00001_F_8	Tb927.1.80	TTTTTGAGTGAGCATCGGACAATGCCAAATGACATTGTAGAATATTATACAAACATATCTGGTTCCGTTA	-	1	49880	49949	1.19499	2.45268	0.0195907	0.222619	-3.34655
Tb927.7.910	3QTB00018_P_16			<a href=http://www.genedb.org/genedb/Search?organism=tryp&name=Tb927.7.910>Tb927.7.910</a>	Q57VT7			Tb07.29K4.330	7	Tb927_07_v4: complement(213070..215211)	hypothetical protein, conserved	3182	0	0	0				2QTB00018_P_16	Tb927.7.910	ATTGGTTGGAAGCTTTCTTTACCAATGTTGCCTACAACACAAAAATAGAATGTATCGACGTTCTGTTACT	-	7	214319	214388	1.19489	2.09427	0.0439354	0.328331	-4.02376
Tb10.389.0880	3QTB00019_P_4	;go_process=protein folding		<a href=http://www.genedb.org/genedb/Search?organism=tryp&name=Tb10.389.0880>Tb10.389.0880</a>	Q388X2				10	Tb927_10_v4: complement(3014106..3016541)	heat shock protein, putative	7360	0	0	0	GO:0003674	GO:0006457	GO:0005575	2QTB00019_P_4	Tb10.389.0880	ATCCTATGCGAGTACGTCACAAAGGAGCAACAAGCAAAGTTCATTCAACTGGCAAATGAGTATGAAAACT	-	10	3014615	3014684	1.19424	2.19815	0.0350047	0.298147	-3.83541
Tb927.4.1760	3QTB00004_D_2			<a href=http://www.genedb.org/genedb/Search?organism=tryp&name=Tb927.4.1760>Tb927.4.1760</a>	Q581Q5			Tb04.2L9.1300	4	Tb927_04_v4: complement(445153..445626)	hypothetical protein, conserved	1593	0	0	0				2QTB00004_D_2	Tb927.4.1760	AAAACACGTTGTGTAGTTGCGATACTTCACACAGGCAGCCTCCACAGGCGGGTAGGCGATGGTGCGGAGA	-	4	445428	445497	1.19416	1.71031	0.0965247	0.460286	-4.65792
Tb927.7.760	3QTB00016_H_4			<a href=http://www.genedb.org/genedb/Search?organism=tryp&name=Tb927.7.760>Tb927.7.760</a>	Q57VS2			Tb07.29K4.550	7	Tb927_07_v4: complement(172772..174481)	hypothetical protein, conserved	3167	0	0	0				2QTB00016_H_4	Tb927.7.760	TGCGATAACGTCATTTACATGGAAAAGGACGACACTCAACCTCCACTTTCAGGACCTTCAGAGGAGAGGA	-	7	172840	172909	1.19408	2.54123	0.0158904	0.197916	-3.16797
Tb927.1.1510	3QTB00003_P_2			<a href=http://www.genedb.org/genedb/Search?organism=tryp&name=Tb927.1.1510>Tb927.1.1510</a>	Q4GZ68				1	Tb927_01_v4: complement(378094..378501)	hypothetical protein, unlikely	144	1	4	0				2QTB00003_P_2	Tb927.1.1510	TCAACCAAGCACTCAATATTCAACAAACCACAAAACAAACGCATGCAGACGTGCGTATTTATGTGTACAT	-	1	378348	378417	1.19385	1.66653	0.105002	0.479861	-4.72361
Tb10.61.0810	3QTB00020_M_3			<a href=http://www.genedb.org/genedb/Search?organism=tryp&name=Tb10.61.0810>Tb10.61.0810</a>	Q387V9			TRYP_x-61h03.q2kb185_128	10	Tb927_10_v4: 3742582..3745089	hypothetical protein, conserved,predicted VPS53-like domain protein	7629	0	0	0				2QTB00020_M_3	Tb10.61.0810	GATTAATACAAGTGAACAACCGAATTCCGGTAAAGGGTCGAAGATTTTTGGTAATCTTACCAACGTCGTT	+	10	3744855	3744924	1.19309	2.04985	0.0483322	0.340895	-4.10222
Tb927.4.1990	3QTB00017_J_14	similar to ATP-dependent RNA helicase SUV3, mitochondrial precursor. (Swiss-Prot:P32580) [Saccharomyces cerevisiae];go_function=ATP-dependent RNA helicase activity;go_process=RNA catabolism;go_component=mitochondrial matrix		<a href=http://www.genedb.org/genedb/Search?organism=tryp&name=Tb927.4.1990>Tb927.4.1990</a>	Q583J4			Tb04.29M18.630	4	Tb927_04_v4: complement(502727..504607)	RNA helicase, putative,mitochondrial, putative	1616	1	0	0				2QTB00017_J_14	Tb927.4.1990	TGTGTTTTAAATCGTACTGCACAAACCATGGCGAGGGGAAACTGATCCAAACAGTATGTGACTATATCTA	-	4	504501	504570	1.19254	1.95638	0.0588622	0.368435	-4.26309
Tb11.01.1560	3QTB00010_L_16			<a href=http://www.genedb.org/genedb/Search?organism=tryp&name=Tb11.01.1560>Tb11.01.1560</a>	Q383U9				11	Tb927_11_01_v4: complement(2594494..2595519)	hypothetical protein, conserved	8671	0	0	0				2QTB00010_L_16	Tb11.01.1560	ATACGGTATCAAAATTGATGAAGGTCTTATTCCAAAACCCTATAATAACTTCTGGGAGGAAACGACTCAC	-	11.1	2594869	2594938	1.19208	2.29085	0.0284425	0.269845	-3.66174
Tb11.01.3560	3QTB00015_E_14	similar to SP:Q26976: Vacuolar ATP synthase subunit B (EC 3.6.3.14) (V-ATPase B subunit)(Vacuolar proton pump B subunit). {Trypanosoma congolense;};go_function=hydrogen-exporting ATPase activity, phosphorylative mechanism;go_process=ATP hydrolysis coupled		<a href=http://www.genedb.org/genedb/Search?organism=tryp&name=Tb11.01.3560>Tb11.01.3560</a>	Q383B1				11	Tb927_11_01_v4: 3071993..3073480	vacuolar ATP synthase subunit B, putative,v-ATPase B subunit,vacuolar proton pump B subunit	8859	0	0	0	GO:0008553	GO:0015991	GO:0046611	2QTB00015_E_14	Tb11.01.3560	GTCGTGCTGGATCCATTACACAAATACCAATTCTCACCATGCCGAATGATGATATTACACATCCCATTCC	+	11.1	3072972	3073041	1.1914	2.07049	0.0462429	0.334811	-4.06592
Tb927.4.380	3QTB00010_J_1			<a href=http://www.genedb.org/genedb/Search?organism=tryp&name=Tb927.4.380>Tb927.4.380</a>	Q57UT7			Tb04.5D20.460	4	Tb927_04_v4: complement(112862..113863)	hypothetical protein, conserved	1455	0	0	0	GO:0003674	GO:0008150	GO:0005575	2QTB00010_J_1	Tb927.4.380	ATATTCGAGGGTTTACCTAATAATGCGTATATTTCTTGTGCTGAGGGGAAACTTCTTTTCGCTACGGTAA	-	4	112870	112939	1.19112	2.64934	0.0122464	0.172526	-2.94437
Tb927.8.7820	3QTB00015_B_13			<a href=http://www.genedb.org/genedb/Search?organism=tryp&name=Tb927.8.7820>Tb927.8.7820</a>	Q57U61			Tb08.6H23.80	8	Tb927_08_v4: 2274966..2276480	hypothetical protein, conserved	4626	0	0	0	GO:0003674	GO:0008150	GO:0005575	2QTB00015_B_13	Tb927.8.7820	AGACGCTACGAATGATGACAATATTGGGGGAAATGACAATATGAAATGTTCCCGTGACGGATGGGTTGAA	+	8	2276231	2276300	1.19049	2.48525	0.0181467	0.213221	-3.28135
Tb10.70.7150	3QTB00012_A_14	GPI-Anchor Signal predicted for Tb10.70.7150 by DGPI v2.04 with cleavage site probability 0.24939999 near 361; similar to TolA protein. (Swiss-Prot:P19934) (Escherichia coli;)		<a href=http://www.genedb.org/genedb/Search?organism=tryp&name=Tb10.70.7150>Tb10.70.7150</a>	Q38CE1			TRYP_x-70a06.p2kb545_987	10	Tb927_10_v4: 269970..271124	hypothetical protein, conserved	6240	1	0	1	GO:0003674	GO:0008150	GO:0005575	2QTB00012_A_14	Tb10.70.7150	AGACGGAACTGTCAAAGCGTCAAAGAGCACGCAGACCTTGTACGAAAAACTGCAGAAGGATGTAATGGAT	+	10	270197	270266	1.19036	1.737	0.0916429	0.449788	-4.61717
Tb11.02.2490	3QTB00008_B_2			<a href=http://www.genedb.org/genedb/Search?organism=tryp&name=Tb11.02.2490>Tb11.02.2490</a>	Q385T0				11	Tb927_11_01_v4: 1372878..1373702	hypothetical protein, conserved	8187	0	0	0				2QTB00008_B_2	Tb11.02.2490	CGAAACGGAAAGATGACGTTCCCAATAGGTATGATAAGCCGGTTATGGGTGTAAAGACTGAAAAAAACTA	+	11.1	1373218	1373287	1.18896	2.29364	0.0282635	0.269287	-3.65643
Tb927.4.2440	3QTB00012_A_2			<a href=http://www.genedb.org/genedb/Search?organism=tryp&name=Tb927.4.2440>Tb927.4.2440</a>	Q584E3			Tb04.1H19.850	4	Tb927_04_v4: 634811..635965	hypothetical protein, conserved	1661	0	0	0				2QTB00012_A_2	Tb927.4.2440	CTTTTGATCTTATTTCTATTGTGGAACATGACGCCATTGATGAGTATTTGGTGAAGAATCAGCATATGTT	+	4	635781	635850	1.18838	1.90633	0.0652807	0.385317	-4.34683
Tb927.2.6090	3QTB00002_J_1	identical to GP:10526: ribosomal protein L44 (AA 1-106) {Trypanosoma brucei}; PIR|S10012|R6UT6A ribosomal protein L36a.e - Trypanosoma bruceiEGAD|95037|103040 ribosomal protein L44 {Trypanosoma brucei};go_function=structural constituent of ribosome;go_pro		<a href=http://www.genedb.org/genedb/Search?organism=tryp&name=Tb927.2.6090>Tb927.2.6090</a>	Q7KQH8	RPL44	36E18.45		2	Tb927_02_v4: 1099561..1099881	60S ribosomal protein L44,ribosomal protein L36a.e	825	0	0	0	GO:0003735	GO:0006412	GO:0005842	2QTB00002_J_1	Tb927.2.6090	AAAGGTGCAATGCTCACAAGAGTTTTAAGGTAGTTCAGTATAAAGCTGGTAAGGCACGTTTGTATGCCAG	+	2	1099604	1099673	1.18657	1.90452	0.0655232	0.385482	-4.34982
Tb927.7.2080	3QTB00021_B_3	similar to SP:P40997: mRNA capping enzyme alpha subunit (mRNA guanylyltransferase)(EC 2.7.7.50) (GTP--RNA guanylyltransferase) (GTase){Schizosaccharomyces pombe}; 50% similar to SP:P40997: mRNA capping enzyme alpha subunit (mRNA guanylyltransferase)(EC 2.		<a href=http://www.genedb.org/genedb/Search?organism=tryp&name=Tb927.7.2080>Tb927.7.2080</a>	Q57V03			Tb07.43M14.530	7	Tb927_07_v4: complement(520963..524115)	methyltransferase, putative,mRNA cap methyltransferase-like protein	3299	0	0	0				2QTB00021_B_3	Tb927.7.2080	TTACAAGTGGAGCAAGTAAATGCACATTACGCTTGCAAAACGAAGGAACTATCAACGGGAAAGAATCGTA	-	7	521874	521943	1.18359	2.49407	0.0177728	0.210675	-3.26361
Tb927.6.1070	3QTB00020_J_2			<a href=http://www.genedb.org/genedb/Search?organism=tryp&name=Tb927.6.1070>Tb927.6.1070</a>	Q585E0			Tb06.3A7.480	6	Tb927_06_v4: complement(424852..427647)	hypothetical protein, conserved	2625	0	0	1				2QTB00020_J_2	Tb927.6.1070	AACATGAGAATGATGGTAACGGAGTGTGCAGCACAAAAGCATCGCTTAATGCTACGTCTTTTAGTAATAA	-	6	427214	427283	1.18278	1.95217	0.0593796	0.369257	-4.27019
Tb927.4.4120	3QTB00003_F_2			<a href=http://www.genedb.org/genedb/Search?organism=tryp&name=Tb927.4.4120>Tb927.4.4120</a>	Q57Y16			Tb04.1D20.410	4	Tb927_04_v4: complement(1090113..1090511)	hypothetical protein, conserved	1829	0	0	0				2QTB00003_F_2	Tb927.4.4120	ACTACAATAAGGCTGAAGGTGATGAGTCACCACACAGTCGCGCATCTTCAAACGTGTCAGACATGCCGAT	-	4	1090411	1090480	1.18241	2.14095	0.0396989	0.315104	-3.93996
Tb11.02.2340	3QTB00010_H_19			<a href=http://www.genedb.org/genedb/Search?organism=tryp&name=Tb11.02.2340>Tb11.02.2340</a>	Q385U4			TRYP_xi-1013a02.q1k_11	11	Tb927_11_01_v4: 1336356..1337354	hypothetical protein, conserved	8172	0	0	0				2QTB00010_H_19	Tb11.02.2340	TTATTAGGGATGAACGTGGGATTGCCAGTATTGGTGATAGCGATGTAGTGTCTAATGCGGGGGATGACAT	+	11.1	1336546	1336615	1.18155	1.95434	0.0591129	0.368849	-4.26654
Tb927.8.7510	3QTB00012_I_18	;go_function=4-nitrophenylphosphatase activity		<a href=http://www.genedb.org/genedb/Search?organism=tryp&name=Tb927.8.7510>Tb927.8.7510</a>	Q57V72			Tb08.30P3.30	8	Tb927_08_v4: 2164109..2165278	p-nitrophenylphosphatase, putative	4595	0	0	0	GO:0003869	GO:0008150	GO:0005575	2QTB00012_I_18	Tb927.8.7510	CGGATAAAGGACTTCAGAAACCTGTTTGCTTCATCGCAACAAATGAAGACCCCCAAATACCCATTGGCGA	+	8	2164863	2164932	1.18144	2.45171	0.0196353	0.222619	-3.34848
Tb927.1.4970	3QTB00004_H_14			<a href=http://www.genedb.org/genedb/Search?organism=tryp&name=Tb927.1.4970>Tb927.1.4970</a>	Q4GY83				1	Tb927_01_v4: 1001582..1002058	hypothetical protein	484	0	0	0				2QTB00004_H_14	Tb927.1.4970	TCCTCATTTTTATCCTCCGGAGCAATCCTTCTATTTGAGGAACGGGTGTGCACTCCTCATAAAGCTTCAG	+	1	1001774	1001843	1.18141	1.5441	0.132029	0.528003	-4.89968
Tb10.70.4270	3QTB00004_M_2			<a href=http://www.genedb.org/genedb/Search?organism=tryp&name=Tb10.70.4270>Tb10.70.4270</a>	Q38BS4			TRYP_x-70a06.p2kb545_573	10	Tb927_10_v4: 833668..834114	hypothetical protein, unlikely	6458	0	0	0				2QTB00004_M_2	Tb10.70.4270	TGCAGGGAGAAACCCGTAAACCCGGCAGCAAAGTCGGAGCCTCGACATGGTGCGAAAAAAGTCAGCAAAT	+	10	834001	834070	1.18089	1.98203	0.0557902	0.360602	-4.21952
Tb10.6k15.0140	3QTB00010_F_7			<a href=http://www.genedb.org/genedb/Search?organism=tryp&name=Tb10.6k15.0140>Tb10.6k15.0140</a>	Q389W3			TRYPtp6k15-3d06.p1c_24	10	Tb927_10_v4: 2458460..2459455	hypothetical protein, conserved	7119	0	0	0				2QTB00010_F_7	Tb10.6k15.0140	TCAGGGCCACTTGTTTACCTACTACAAAGATCCCTACTGTAAGATACCCGTTTTCATGATGAATATGGAC	+	10	2458486	2458555	1.17951	2.74999	0.00956515	0.154408	-2.73099
Tb927.6.3140	3QTB00002_A_14			<a href=http://www.genedb.org/genedb/Search?organism=tryp&name=Tb927.6.3140>Tb927.6.3140</a>	Q583M0			Tb06.5F5.920	6	Tb927_06_v4: 925945..926232	hypothetical protein, conserved	2833	0	0	0				2QTB00002_A_14	Tb927.6.3140	AACGGGAAGTCGCTGCTCTCGATCCAATAAATTTGGAGGAGTATGTTGTGAACCATGAAGGTAAATTATT	+	6	926045	926114	1.1788	2.09598	0.0437734	0.327691	-4.02072
Tb09.160.2200	3QTB00017_E_3			<a href=http://www.genedb.org/genedb/Search?organism=tryp&name=Tb09.160.2200>Tb09.160.2200</a>	Q38FH3		3C4.45	chr9contig160.tmp0190	9	Tb927_09_v4: 670431..672170	hypothetical protein, conserved	4990	0	0	0				2QTB00017_E_3	Tb09.160.2200	AGTGCTGGAGATTTGGCGAATAAGAACTTGAACAAATTCGCGGTTGCTAGTGACAGTGACAGTGATTCTG	+	9	672096	672165	1.1787	2.27706	0.029343	0.2744	-3.6879
Tb11.01.7545	3QTB00003_J_6	;go_function=structural constituent of ribosome;go_process=protein biosynthesis;go_component=cytosolic large ribosomal subunit (sensu Eukaryota); ribosome		<a href=http://www.genedb.org/genedb/Search?organism=tryp&name=Tb11.01.7545>Tb11.01.7545</a>	Q381J6				11	Tb927_11_01_v4: complement(4150627..4151028)	60S ribosomal protein L27, putative	9279	0	0	0	GO:0003735	GO:0006412	GO:0005840 GO:0005842	NA	NA	NA	NA	NA	NA	NA	1.17787	2.78379	0.00879516	0.147883	-2.65827
Tb927.8.2040	3QTB00007_P_16			<a href=http://www.genedb.org/genedb/Search?organism=tryp&name=Tb927.8.2040>Tb927.8.2040</a>	Q581X8			Tb08.26N11.520	8	Tb927_08_v4: 640605..641360	hypothetical protein, conserved	4047	0	0	0				2QTB00007_P_16	Tb927.8.2040	TTTATTTACAAGATGGCTCTTAACGAAAACCTGAAGGATATTACGGATGTATGCACACTTCCTCGTGTGT	+	8	640707	640776	1.17646	1.41606	0.166056	0.565692	-5.0714
Tb11.01.5320	3QTB00006_E_2	;go_function=GTPase activity;go_process=small GTPase mediated signal transduction		<a href=http://www.genedb.org/genedb/Search?organism=tryp&name=Tb11.01.5320>Tb11.01.5320</a>	Q382G2	RAB4			11	Tb927_11_01_v4: 3609983..3610579	small GTPase, putative,ras-related rab-4	9062	0	0	0	GO:0003924	GO:0007264	GO:0005575	2QTB00006_E_2	Tb11.01.5320	CACATTTTCAGAGGAACGAGCGCAAACTATTGGTGTTGAGTTTGGATCAAAGATTATTGAGTTATCAGGA	+	11.1	3610075	3610144	1.17613	1.9725	0.0569145	0.364473	-4.23575
Tb09.160.5600	3QTB00005_N_14	;go_function=GTP binding;go_process=small GTPase mediated signal transduction		<a href=http://www.genedb.org/genedb/Search?organism=tryp&name=Tb09.160.5600>Tb09.160.5600</a>	Q38EI8			chr9contig160.tmp0446c	9	Tb927_09_v4: complement(1198299..1198868)	ADP-ribosylation factor, putative	5329	0	0	0	GO:0005525	GO:0007264	GO:0005575	2QTB00005_N_14	Tb09.160.5600	AGACAGTGGAATATAGAAACGTGAAGTTTCATCTTTGGGATGTTGGTGGGCAGAAGCTTCTTCGCTCCCT	-	9	1198642	1198711	1.17571	2.41025	0.0216295	0.236582	-3.43062
Tb11.14.0019	3QTB00015_A_3	GPI-Anchor Signal predicted for Tb11.14.0019 by DGPI v2.04 with cleavage site probability 0.1462 near 464;go_process=antigenic variation;go_component=integral to membrane		<a href=http://www.genedb.org/genedb/Search?organism=tryp&name=Tb11.14.0019>Tb11.14.0019</a>	Q380V8				11	Tb927_11_02_v4: complement(102008..103462)	variant surface glycoprotein (VSG, atypical), putative	9559	1	0	0		GO:0020033	GO:0016021	2QTB00015_A_3	Tb11.14.0019	AAGACCCGAAATGCTTTCCAAATAAAAAAGTGTCTACAACCTCAACAGGGAGAAGATCTATTGTAATCAA	-	11.2	102045	102114	1.17566	1.73077	0.0927636	0.451933	-4.62673
Tb927.6.2500	3QTB00007_E_2			<a href=http://www.genedb.org/genedb/Search?organism=tryp&name=Tb927.6.2500>Tb927.6.2500</a>	Q584Q6			Tb06.4M18.1090	6	Tb927_06_v4: 761710..762396	hypothetical protein, conserved	2769	0	0	0				2QTB00007_E_2	Tb927.6.2500	GAATTGATTGGAAACATTAAAGCAAATGAATGCGGTAAAGCACTGACATCGGATGAGACACAGCTGATCA	+	6	762115	762184	1.17522	1.988	0.0550958	0.358775	-4.20932
Tb927.7.7040	3QTB00009_J_2	;go_function=S-methyl-5-thioadenosine phosphorylase activity;go_process=amino acid salvage;go_component=cytoplasm		<a href=http://www.genedb.org/genedb/Search?organism=tryp&name=Tb927.7.7040>Tb927.7.7040</a>	Q57XS4			Tb07.21H15.360	7	Tb927_07_v4: complement(2012620..2013549)	methylthioadenosine phosphorylase, putative	3794	0	0	0				2QTB00009_J_2	Tb927.7.7040	CCCTCAGTTCAGTACACGCGCAGAATCACTCATCAACAAAAGTCTCAACGGTCACCTTATTGGAATGACC	-	7	2012935	2013004	1.17411	2.73194	0.0100018	0.158025	-2.76962
Tb09.160.4770	3QTB00018_B_20	;go_function=ATP binding; protein kinase activity;go_process=protein amino acid phosphorylation		<a href=http://www.genedb.org/genedb/Search?organism=tryp&name=Tb09.160.4770>Tb09.160.4770</a>	Q38ES8			chr9contig160.tmp0363	9	Tb927_09_v4: 1026611..1028689	protein kinase, putative	5237	0	0	0	GO:0004672 GO:0004672 GO:0005524 GO:0005524	GO:0006468 GO:0006468	GO:0005575 GO:0005575	2QTB00018_B_20	Tb09.160.4770	TCATTGTTTGGTCCAACTGAAAAGAAGGAAGCTGTCAAGGAAAACAAGGCATCTGCTATTGACGACTTAT	+	9	1027928	1027997	1.17145	2.54824	0.0156267	0.195557	-3.15365
Tb10.70.1360	3QTB00005_D_16			<a href=http://www.genedb.org/genedb/Search?organism=tryp&name=Tb10.70.1360>Tb10.70.1360</a>	Q38B41			TRYP_x-70a06.p2kb545_187	10	Tb927_10_v4: 1405349..1405906	hypothetical protein, conserved	6691	0	0	0	GO:0003674	GO:0008150	GO:0005575	2QTB00005_D_16	Tb10.70.1360	TTAAGTCAACCAAGGTTCTTCCAGTTATCTCGCTAAAGAGGTTTGTCAACGACATGTATCTACGCGGTTT	+	10	1405707	1405776	1.1708	2.56432	0.0150371	0.191734	-3.12071
Tb11.39.0004	3QTB00012_N_15			<a href=http://www.genedb.org/genedb/Search?organism=tryp&name=Tb11.39.0004>Tb11.39.0004</a>	Q4FKA8				11	Tb927_11_01_v4: complement(527866..529065)	hypothetical protein, conserved	7891	0	0	0				2QTB00012_N_15	Tb11.39.0004	AGATTTTGTCGAAGAATTTTAAGGGACGCACGATTTTCATCCCTATCGAGGCTGTCGGTGAAGTGAATAA	-	11.1	528851	528920	1.17058	2.78275	0.00881788	0.147883	-2.66051
Tb11.01.5960	3QTB00010_J_2	;go_function=binding;go_process=transport;go_component=integral to membrane; membrane		<a href=http://www.genedb.org/genedb/Search?organism=tryp&name=Tb11.01.5960>Tb11.01.5960</a>	Q382A1				11	Tb927_11_01_v4: 3761268..3762287	mitochondrial carrier protein, putative	9123	0	2	0	GO:0005488	GO:0006810	GO:0016020 GO:0016021	2QTB00010_J_2	Tb11.01.5960	TATCCCCTACACGTTGTTAAGACAAGAATGCAAGATCAGAGAAGTCGCCGAGGTGATTTACAATATGTTT	+	11.1	3762069	3762138	1.17012	2.27394	0.0295498	0.274875	-3.6938
Tb11.02.4660	3QTB00021_E_21			<a href=http://www.genedb.org/genedb/Search?organism=tryp&name=Tb11.02.4660>Tb11.02.4660</a>	Q384Y7				11	Tb927_11_01_v4: complement(1902115..1905018)	hypothetical protein, conserved	8380	0	0	0				2QTB00021_E_21	Tb11.02.4660	TTACGATACGTGAAGGCTATAACAGCGGGTAAAGTATTTGTCAACCCCAAGGAAATTGAAGATTTCTTCT	-	11.1	1903188	1903257	1.16959	1.79788	0.0812811	0.427508	-4.52231
Tb10.70.4790	3QTB00012_E_15			<a href=http://www.genedb.org/genedb/Search?organism=tryp&name=Tb10.70.4790>Tb10.70.4790</a>	Q38BW0			TRYP_x-70a06.p2kb545_651	10	Tb927_10_v4: 726090..727226	hypothetical protein	6422	0	0	0				2QTB00012_E_15	Tb10.70.4790	CCCATGAAAGTAAGATAAGAGATATTTCCCGCCGGGTGGCGTACAACAATTTTCTTGACGAAGAAGATAT	+	10	727054	727123	1.16631	1.68871	0.100632	0.470273	-4.6905
Tb11.01.4850	3QTB00008_F_9			<a href=http://www.genedb.org/genedb/Search?organism=tryp&name=Tb11.01.4850>Tb11.01.4850</a>	Q382K9				11	Tb927_11_01_v4: complement(3500379..3501191)	hypothetical protein, conserved	9014	0	0	0				2QTB00008_F_9	Tb11.01.4850	AGGGATCGTGCCAGCGTACAAGCAGCGCAAGGAGAAGAAGTTTTGGTCACTGAGGAATTAAAGAAAGAAA	-	11.1	3500615	3500684	1.16631	2.214	0.0337946	0.29311	-3.80608
Tb927.1.3860	3QTB00021_P_4			<a href=http://www.genedb.org/genedb/Search?organism=tryp&name=Tb927.1.3860>Tb927.1.3860</a>	Q4GYJ1				1	Tb927_01_v4: 822570..826118	hypothetical protein, conserved	374	0	0	0	GO:0003674	GO:0008150	GO:0005575	2QTB00021_P_4	Tb927.1.3860	GTCTCTTACAGGAACAATGCAGTGAGCAAGAGAAAGATAGGATATTGGAGTTGCTATTTGGTGTGCTCAA	+	1	825523	825592	1.16618	2.2171	0.0335624	0.292969	-3.80033
Tb11.03.0110	3QTB00011_J_14	;go_function=protein binding;go_process=protein folding;go_component=integral to membrane		<a href=http://www.genedb.org/genedb/Search?organism=tryp&name=Tb11.03.0110>Tb11.03.0110</a>	Q387E9				11	Tb927_11_01_v4: 258822..259937	chaperone protein DNAJ, putative	7814	0	1	0	GO:0005515	GO:0006457	GO:0016021	2QTB00011_J_14	Tb11.03.0110	AAGAACATTTCCGAAGCGTACAACATTATTGGGAATAAAACAAGGCGGAAGGAGTACGACATGCAACGTA	+	11.1	259185	259254	1.16527	2.22185	0.0332094	0.291822	-3.7915
Tb927.7.3340	3QTB00015_J_13			<a href=http://www.genedb.org/genedb/Search?organism=tryp&name=Tb927.7.3340>Tb927.7.3340</a>	Q57WE9			Tb07.28B13.750	7	Tb927_07_v4: complement(873066..874598)	hypothetical protein, conserved	3423	0	0	0				2QTB00015_J_13	Tb927.7.3340	AACGGAGTTGATTATGCGAGACTTCATTCATTTTGCCTTGTATCATAAGAAATGGGGATACTACCCAAAA	-	7	874284	874353	1.16429	2.16915	0.0373191	0.305158	-3.88867
Tb927.5.2760	3QTB00012_A_6	UDP-Gal or UDP-GlcNAc-dependent glycosyltransferase, putative : curated by Mike Ferguson.;go_function=UDP-glycosyltransferase activity;go_process=GPI anchor biosynthesis;go_component=integral to membrane		<a href=http://www.genedb.org/genedb/Search?organism=tryp&name=Tb927.5.2760>Tb927.5.2760</a>	Q57ZV2			Tb05.26K5.610	5	Tb927_05_v4: 870611..871765	UDP-Gal or UDP-GlcNAc-dependent glycosyltransferase, putative	2267	1	1	0	GO:0008194	GO:0006506	GO:0016021	2QTB00012_A_6	Tb927.5.2760	CCTGATGAGGCATTTCAGTAATATTAAACCAACTCCCACAAGGTACGTCAAAACTAGTGAAGGAATTTTC	+	5	871642	871711	1.16421	2.06029	0.0472651	0.338779	-4.08389
Tb927.3.2250	3QTB00009_M_4			<a href=http://www.genedb.org/genedb/Search?organism=tryp&name=Tb927.3.2250>Tb927.3.2250</a>	Q582T8			Tb03.48O8.690	3	Tb927_03_v4: complement(583617..584513)	hypothetical protein, conserved	1063	0	0	0				2QTB00009_M_4	Tb927.3.2250	AAAAATTTCGCAGAGAAATCAGAGTATATGGAAAGATTGCTAGAATGTTTGGCAGTTCGCTTGGACCGCT	-	3	584102	584171	1.16409	2.22777	0.0327738	0.291621	-3.78047
Tb11.01.2470	3QTB00008_E_2	Little sequence similarity - labelled conserved hypothetical on the basis of synteny (& ORF size).		<a href=http://www.genedb.org/genedb/Search?organism=tryp&name=Tb11.01.2470>Tb11.01.2470</a>	Q383K9				11	Tb927_11_01_v4: 2806213..2807001	hypothetical protein, conserved	8761	1	0	0				2QTB00008_E_2	Tb11.01.2470	GCTGTGGTTAACAGAGCGCTGAAGAACATGTGCTACACGATGGAGGAATCGTGGTGGACGTACCGATTAT	+	11.1	2806492	2806561	1.16366	2.28574	0.0287729	0.27173	-3.67144
Tb927.2.2830	3QTB00009_F_14			<a href=http://www.genedb.org/genedb/Search?organism=tryp&name=Tb927.2.2830>Tb927.2.2830</a>	Q7YVE9		10C8.215		2	Tb927_02_v4: 546712..547638	hypothetical protein, conserved	646	1	7	0				2QTB00009_F_14	Tb927.2.2830	TAAGTCACTTTTTTCGTTAAATGCACTCGTTAGTTCGCTAGGTATTGTGATGGAGATCATTGTGTATGAA	+	2	547560	547629	1.16358	1.71136	0.0963294	0.460286	-4.65633
Tb927.7.3270	3QTB00019_N_14			<a href=http://www.genedb.org/genedb/Search?organism=tryp&name=Tb927.7.3270>Tb927.7.3270</a>	Q57WE2			Tb07.28B13.860	7	Tb927_07_v4: complement(841229..843652)	hypothetical protein, conserved	3416	1	0	0				2QTB00019_N_14	Tb927.7.3270	TCCCTACTGATGCAGCGCTACACAAAGAAAAACTTAACTCATAACGAATTGATTGGCTGCGTTAAGAATC	-	7	842218	842287	1.16318	2.37379	0.0235332	0.244552	-3.50205
Tb927.3.180	3QTB00015_B_2	;go_process=antigenic variation;go_component=integral to membrane		<a href=http://www.genedb.org/genedb/Search?organism=tryp&name=Tb927.3.180>Tb927.3.180</a>	Q57TR9			Tb03.6N20.80	3	Tb927_03_v4: 17916..19466	variant surface glycoprotein (VSG, atypical), putative	857	1	1	1		GO:0020033	GO:0016021	2QTB00015_B_2	Tb927.3.180	CCGAACTCCATAAACTTTTAAGTTATTATTACACGGTCAGAAAAGAAAGGCAGAGAAAAACAGCGGAGCA	+	3	19033	19102	1.1629	2.11759	0.0417719	0.321962	-3.98208
Tb09.244.2530	3QTB00009_I_6	GPI-Anchor Signal predicted for Tb09.244.2530 by DGPI v2.04 with cleavage site probability 0.51600003 near 275;go_component=cell surface; lipid raft		<a href=http://www.genedb.org/genedb/Search?organism=tryp&name=Tb09.244.2530>Tb09.244.2530</a>	Q38CW2	BARP		chr9contig244a01.tmp0253	9	Tb927_09_v4: 2367689..2368579	BARP protein	5907	1	0	1	GO:0003674	GO:0008150	GO:0009986 GO:0045121	2QTB00009_I_6	Tb09.244.2530	GAAACACCAAGTCAACAGCCAGACACAAATCAAGATCAACAGGCAAATGAGAAACCTGAGGCAAATCAGA	+	9	2368409	2368478	1.16236	2.12949	0.0407043	0.317723	-3.96067
Tb927.1.5240	3QTB00010_B_3			<a href=http://www.genedb.org/genedb/Search?organism=tryp&name=Tb927.1.5240>Tb927.1.5240</a>	Q4GY57				1	Tb927_01_v4: 1039808..1040794	expression site-associated gene 1 (ESAG1) protein, putative	512	1	0	0	GO:0003674	GO:0008150	GO:0016021	2QTB00010_B_3	Tb927.1.5240	GCTGTCTCGAAATAAATGTAATGGGTGGTTCTGTTAGCAAATGCTTCAATTTACCAAGGAATAACTTGTA	+	1	1040454	1040523	1.16221	2.60059	0.0137817	0.18398	-3.04593
Tb927.7.3560	3QTB00022_P_2			<a href=http://www.genedb.org/genedb/Search?organism=tryp&name=Tb927.7.3560>Tb927.7.3560</a>	Q57WH1			Tb07.28B13.480	7	Tb927_07_v4: complement(921562..926844)	hypothetical protein, conserved	3445	0	0	0	GO:0003674	GO:0008150	GO:0005575	2QTB00022_P_2	Tb927.7.3560	ATACACAGTGGGAAGAAAAGATATATGAGGCGATGTTGCTTAAGTTTGGCCAAATTGTAAATTTGGAAGT	-	7	921965	922034	1.16214	1.92892	0.0623127	0.377389	-4.30925
Tb927.6.2770	3QTB00021_N_1	;go_process=vacuolar transport; vacuole organization and biogenesis;go_component=vacuolar membrane		<a href=http://www.genedb.org/genedb/Search?organism=tryp&name=Tb927.6.2770>Tb927.6.2770</a>	Q583Q7			Tb06.5F5.270	6	Tb927_06_v4: 831252..834530	vacuolar assembly protein vps41, putative	2796	0	0	0				2QTB00021_N_1	Tb927.6.2770	CGGTACAATTTGTTGCCGATGTACCTAACAAAGAGGACCAAACTAGTCTCTATAAGAAGTTAATACACAT	+	6	833692	833761	1.16129	2.05182	0.0481295	0.340432	-4.09877
Tb09.160.1200	3QTB00023_I_4	Tb927 protein has large inserts of repeat expansion; similar to GB:AAK91760.1: cytoplasmic dynein heavy chain 2 {Ustilago maydis}		<a href=http://www.genedb.org/genedb/Search?organism=tryp&name=Tb09.160.1200>Tb09.160.1200</a>	Q38FR6	GB4		chr9contig160.tmp0120c	9	Tb927_09_v4: complement(524525..549169)	mitotubule-associated protein Gb4, putative,dynein heavy chain, cytosolic, putative,microtubule-associated protein	4897	0	0	0	GO:0003674	GO:0008150	GO:0005575	2QTB00023_I_4	Tb09.160.1200	TACAGAATGGAAATACAAAATGCTCCACGATAAAGAAAAAATACACGACATATTTTTGCACGAAACATCA	-	9	547196	547265	1.16119	1.96401	0.0579335	0.366272	-4.25018
Tb927.8.6350	3QTB00019_D_14			<a href=http://www.genedb.org/genedb/Search?organism=tryp&name=Tb927.8.6350>Tb927.8.6350</a>	Q57YN6			Tb08.11J15.300	8	Tb927_08_v4: 1841843..1844206	hypothetical protein, conserved	4479	0	0	0				2QTB00019_D_14	Tb927.8.6350	TGTCTCTGTTACCGCCATGGTGTTGCGAGGTGACACATATTTGATTGACTTTGATGGTATAAAGAAGGAT	+	8	1842106	1842175	1.15968	1.72155	0.0944429	0.455723	-4.64082
Tb11.01.3320	3QTB00018_E_14			<a href=http://www.genedb.org/genedb/Search?organism=tryp&name=Tb11.01.3320>Tb11.01.3320</a>	Q383D0				11	Tb927_11_01_v4: 3017839..3019815	trichohyalin, putative	8840	0	0	0				2QTB00018_E_14	Tb11.01.3320	TTCAAAGGGAGATAGACAAATTCCGGCAGCAGAGTATTGAAAACGCGAAACAAACTGTAAGCAGAATAAA	+	11.1	3017975	3018044	1.15915	1.61546	0.115661	0.502302	-4.79844
Tb927.6.3900	3QTB00017_J_20			<a href=http://www.genedb.org/genedb/Search?organism=tryp&name=Tb927.6.3900>Tb927.6.3900</a>	Q585Y8			Tb06.4F7.510	6	Tb927_06_v4: complement(1152745..1154628)	hypothetical protein, conserved	2908	0	0	0				2QTB00017_J_20	Tb927.6.3900	ATACATGAGCAAGGGGGATACTAGTTGTAGAAGGATGGCGAGAGCACTGTATATCGTTCTTAAGCACTTT	-	6	1153303	1153372	1.1582	2.42054	0.0211179	0.233869	-3.41032
Tb10.61.0840	3QTB00017_B_3	;go_function=ATP binding; ATPase activity, coupled to transmembrane movement of substances;go_process=transport;go_component=integral to membrane; internal side of plasma membrane		<a href=http://www.genedb.org/genedb/Search?organism=tryp&name=Tb10.61.0840>Tb10.61.0840</a>	Q387W0			TRYP_x-61h03.q2kb185_132	10	Tb927_10_v4: 3739027..3740835	ABC transporter, putative	7628	0	0	0	GO:0005524 GO:0005524 GO:0042626	GO:0006810 GO:0006810	GO:0009898 GO:0016021 GO:0016021	2QTB00017_B_3	Tb10.61.0840	GTGACGGTGTGAGCGATATTCTTGTGGAAAAAATCGATATTAGCTACCAGGGAGTTCATATTCTGGAGAA	+	10	3739202	3739271	1.15804	2.04728	0.0485985	0.341501	-4.10673
Tb10.70.5360	3QTB00010_B_8	similar to La protein homolog (La ribonucleoprotein) (La autoantigen homolog). (Swiss- Prot:P40796) (Drosophila melanogaster);go_function=RNA binding;go_process=RNA processing		<a href=http://www.genedb.org/genedb/Search?organism=tryp&name=Tb10.70.5360>Tb10.70.5360</a>	Q9N9G6		LA	TRYP_x-70a06.p2kb545_728	10	Tb927_10_v4: 606492..607499	La protein,RNA-binding protein, putative	6375	0	0	0	GO:0003723 GO:0003723	GO:0006396 GO:0006396	GO:0005575 GO:0005575	2QTB00010_B_8	Tb10.70.5360	ACGTATTTATGCCGGATAAGGAAAGCGCACTGCTCATATTTCAGGATACTCAGACAGGAGAAAAGATGGT	+	10	607228	607297	1.15598	2.27926	0.0291977	0.273637	-3.68374
Tb09.211.4270	3QTB00013_L_18	curated by J. Mottram;go_function=cysteine-type endopeptidase activity; ubiquitin thiolesterase activity;go_process=ubiquitin-dependent protein catabolism		<a href=http://www.genedb.org/genedb/Search?organism=tryp&name=Tb09.211.4270>Tb09.211.4270</a>	Q38D83			chr9contig211.tmp0473c	9	Tb927_09_v4: complement(2074530..2075867)	ubiquitin carboxyl-terminal hydrolase, putative,cysteine peptidase, Clan CA, family C19, putative	5785	0	0	0	GO:0004197 GO:0004221 GO:0004843	GO:0006511 GO:0016579		2QTB00013_L_18	Tb09.211.4270	CAATGGCCAAAGTTATTAGTCTTGCATTTGAAACGATTTGACGAGTATGGGAAGAAGAATCTTGTAAATG	-	9	2074784	2074853	1.15503	2.02917	0.0505081	0.347253	-4.13831
Tb927.8.4280	3QTB00003_K_20	;go_function=protein transporter activity;go_process=protein-nucleus import;go_component=intracellular; nucleus		<a href=http://www.genedb.org/genedb/Search?organism=tryp&name=Tb927.8.4280>Tb927.8.4280</a>	Q57W07			Tb08.29H22.480	8	Tb927_08_v4: complement(1272380..1272754)	nuclear transport factor 2, putative	4271	0	0	0	GO:0008565	GO:0006606	GO:0005622 GO:0005634	2QTB00003_K_20	Tb927.8.4280	CAATGATGTTTTTCATTTGGCCCAGGAAGGAAGTCAGTGGTACATCTCGAACCAAATCTTTCGTATAGTT	-	8	1272398	1272467	1.15403	2.42737	0.0207846	0.231433	-3.39681
Tb11.01.0670	3QTB00016_D_5	;go_function=ATP binding; protein serine/threonine kinase activity;go_process=protein amino acid phosphorylation		<a href=http://www.genedb.org/genedb/Search?organism=tryp&name=Tb11.01.0670>Tb11.01.0670</a>	Q384D4				11	Tb927_11_01_v4: 2397472..2399136	protein kinase, putative,serine/threonine protein kinase, putative	8585	0	1	0	GO:0004674 GO:0005524	GO:0006468	GO:0005575	2QTB00016_D_5	Tb11.01.0670	TGACATTAAGCCGGAAAACTTGCTGCTGAATAGGAGTTACACCCGACTTGTTATATCGGATTTCGGTTTT	+	11.1	2397882	2397951	1.15352	2.10281	0.0431321	0.326013	-4.00854
Tb11.01.5540	3QTB00015_N_3			<a href=http://www.genedb.org/genedb/Search?organism=tryp&name=Tb11.01.5540>Tb11.01.5540</a>	Q382E0				11	Tb927_11_01_v4: 3644729..3646267	Pab1p-dependent poly(A) ribonuclease subunit, putative,PAN3	9084	0	0	0				2QTB00015_N_3	Tb11.01.5540	AATTAATTGGAAATGACGAAAGTAACACAATCCTAGTCATTTCGTACCGTGATCTGAGAGACACACTCGA	+	11.1	3646107	3646176	1.15303	2.59056	0.0141187	0.185246	-3.06667
Tb927.1.3440	3QTB00001_L_14	unlikely gene predicted by glimmer		<a href=http://www.genedb.org/genedb/Search?organism=tryp&name=Tb927.1.3440>Tb927.1.3440</a>	Q4GYM9				1	Tb927_01_v4: complement(737433..737678)	hypothetical protein, unlikely	336	0	2	0				2QTB00001_L_14	Tb927.1.3440	TATGTGTGTGGGCGTATGTGGGCGTATGTGGGCGTATGTGAATGGGGGAAGCTGCACGTGCAATTGTTTT	-	1	737604	737673	1.15248	2.3678	0.0238607	0.245491	-3.51373
Tb10.26.0200	3QTB00005_B_19	;go_function=guanylate kinase activity;go_process=nucleobase, nucleoside and nucleotide interconversion		<a href=http://www.genedb.org/genedb/Search?organism=tryp&name=Tb10.26.0200>Tb10.26.0200</a>	Q389H1				10	Tb927_10_v4: 2789549..2790085	guanylate kinase, putative	7261	0	0	0	GO:0004385	GO:0015949	GO:0005575	2QTB00005_B_19	Tb10.26.0200	GAGGTGGAGTTGCACTTTTTGGGGGAAAATCCTACCTTTTTTTCCCACGTCATCACAAATGAGGAGTTGG	+	10	2789939	2790008	1.15184	2.21348	0.0338335	0.29311	-3.80704
Tb11.02.4780	3QTB00011_H_14			<a href=http://www.genedb.org/genedb/Search?organism=tryp&name=Tb11.02.4780>Tb11.02.4780</a>	Q384X6				11	Tb927_11_01_v4: complement(1933444..1934556)	hypothetical protein, conserved	8391	0	0	0				2QTB00011_H_14	Tb11.02.4780	TCATCTTCCAGGACAACTAAATCATCGGGAAGACAAAATGACAGTAACAACCGAGCACATTTCGCTTCTT	-	11.1	1933968	1934037	1.15123	1.43339	0.161083	0.560978	-5.04892
Tb927.4.1960	3QTB00011_N_14			<a href=http://www.genedb.org/genedb/Search?organism=tryp&name=Tb927.4.1960>Tb927.4.1960</a>	Q583J7			Tb04.29M18.590	4	Tb927_04_v4: complement(495944..497068)	hypothetical protein, conserved	1613	1	0	0				2QTB00011_N_14	Tb927.4.1960	AAGATTCCGCAAGAACAAAATCGGAGTAATACTGCTACCTCCACGGTTGCATTAAAGAATGCGTGTGACA	-	4	496438	496507	1.15113	2.23297	0.0323961	0.290315	-3.77079
Tb09.211.0170	3QTB00008_E_17			<a href=http://www.genedb.org/genedb/Search?organism=tryp&name=Tb09.211.0170>Tb09.211.0170</a>	Q38EE4			chr9contig211.tmp0017c	9	Tb927_09_v4: complement(1293846..1294610)	hypothetical protein, conserved	5373	0	0	0				2QTB00008_E_17	Tb09.211.0170	TTTGCAATGATTATCTCTCAGACGAGCCAATCACCTTATATACTGGTAACCCGGAAACAGGATGTACGAT	-	9	1293940	1294009	1.15099	2.52982	0.0163283	0.201039	-3.19122
Tb09.211.1260	3QTB00002_D_14			<a href=http://www.genedb.org/genedb/Search?organism=tryp&name=Tb09.211.1260>Tb09.211.1260</a>	Q38E29			chr9contig211.tmp0152c	9	Tb927_09_v4: complement(1490379..1490711)	hypothetical protein, unlikely	5488	1	2	0				2QTB00002_D_14	Tb09.211.1260	TCGTAGATGTGAATCTTCATCTTTGGTGGAGTCGTTAGTGGGGAGGTTTTTTGTATATCCCGGCAAATTG	-	9	1490574	1490643	1.15035	2.75107	0.00953968	0.154396	-2.72868
Tb927.7.2660	3QTB00012_F_6			<a href=http://www.genedb.org/genedb/Search?organism=tryp&name=Tb927.7.2660>Tb927.7.2660</a>	Q57XK8			Tb07.22O10.880	7	Tb927_07_v4: complement(687888..689105)	hypothetical protein, conserved	3355	0	0	0				2QTB00012_F_6	Tb927.7.2660	TAAAGGTGGTCGGGAGCGCTGGCATTACAACCCTTATGGAACCAATGGTACCGATCGTGGTATTGAAAAA	-	7	687912	687981	1.14974	2.23952	0.0319247	0.28759	-3.75854
Tb10.70.2460	3QTB00012_M_2			<a href=http://www.genedb.org/genedb/Search?organism=tryp&name=Tb10.70.2460>Tb10.70.2460</a>	Q38BC6			TRYP_x-70a06.p2kb545_330	10	Tb927_10_v4: complement(1194144..1195316)	hypothetical protein, conserved	6606	0	0	0	GO:0003674 GO:0003674	GO:0008150 GO:0008150	GO:0005575 GO:0005575	2QTB00012_M_2	Tb10.70.2460	AAGACGTCACTGTATGGCGTTTCATTCACGTATTAATGCCTTGGGTCAAAGGGAGAGAGATAGAGTTTTA	-	10	1195089	1195158	1.14959	1.68002	0.102326	0.474063	-4.70351
Tb927.3.5580	3QTB00012_I_14	;go_function=tryptophan-tRNA ligase activity;go_process=tryptophanyl-tRNA aminoacylation;go_component=cytosol		<a href=http://www.genedb.org/genedb/Search?organism=tryp&name=Tb927.3.5580>Tb927.3.5580</a>	Q580R7			Tb03.5L5.820	3	Tb927_03_v4: 1561871..1563040	tryptophanyl-tRNA synthetase, putative	1395	0	0	0	GO:0004830	GO:0006436	GO:0005829	2QTB00012_I_14	Tb927.3.5580	AAGAAGGAGTATATGTTAGGTCGTATCATGACAGGAGAGGTGAAGAAGTTATTAATTAACACAATAACGG	+	3	1562861	1562930	1.14929	2.3192	0.026669	0.259105	-3.6076
Tb927.8.1950	3QTB00018_N_14			<a href=http://www.genedb.org/genedb/Search?organism=tryp&name=Tb927.8.1950>Tb927.8.1950</a>	Q581Y7			Tb08.26N11.420	8	Tb927_08_v4: 627302..629434	hypothetical protein, conserved	4038	0	0	0				2QTB00018_N_14	Tb927.8.1950	TACGTATAGGGGAAAATGATGATAAGCGAATCTACCTCCATAGTGAGAAAGACCAAATTGTTCGTACTTA	+	8	628317	628386	1.14919	1.78474	0.0834305	0.431929	-4.54302
Tb927.6.160	3QTB00018_B_1	RHS1. Chimeric gene between RHS5 (N-terminal domain) and RHS1 (C-terminal domain): pers. comm. Frederic Bringaud, CNRS/BordeauxII University.;go_component=nucleus		<a href=http://www.genedb.org/genedb/Search?organism=tryp&name=Tb927.6.160>Tb927.6.160</a>	Q57X01			Tb06.26F19.70	6	Tb927_06_v4: 20561..22579	retrotransposon hot spot (RHS) protein, putative,retrotransposon hot spot protein 1 (RHS1), putative	2533	0	0	0				2QTB00018_B_1	Tb927.6.160	AGGACCAAGACTCACGAATCCTTTGATTGAGGTTCCCCATGATTCTACAATTAGAGCTGGAACTGAAATT	+	6	22087	22156	1.14697	2.25238	0.0310185	0.282387	-3.73444
Tb09.160.5290	3QTB00002_D_3			<a href=http://www.genedb.org/genedb/Search?organism=tryp&name=Tb09.160.5290>Tb09.160.5290</a>	Q38EM2			chr9contig160.tmp0415	9	Tb927_09_v4: 1123427..1123738	hypothetical protein, unlikely	5293	1	3	0				2QTB00002_D_3	Tb09.160.5290	TGTTGTACAGAACTTGCGCTTGTTAAAGTGCTGCTGTACTGGTTGGTCTCCCTTGATAATTGTTTTAAGC	+	9	1123460	1123529	1.14635	2.36173	0.0241958	0.247546	-3.52552
Tb927.4.2780	3QTB00019_F_8			<a href=http://www.genedb.org/genedb/Search?organism=tryp&name=Tb927.4.2780>Tb927.4.2780</a>	Q583V5			Tb04.2H8.1260	4	Tb927_04_v4: 735980..738352	hypothetical protein, conserved	1695	0	0	0				2QTB00019_F_8	Tb927.4.2780	AGGTTAAAAATACAGAATCCCATAGATGTACACCGCAATTGTCAAAAGCACGAGCAGTAAAAGGATCTGG	+	4	737682	737751	1.14583	2.00525	0.0531314	0.354512	-4.17971
Tb927.1.5030	3QTB00019_A_4			<a href=http://www.genedb.org/genedb/Search?organism=tryp&name=Tb927.1.5030>Tb927.1.5030</a>	Q4GY77				1	Tb927_01_v4: 1007804..1010011	leucine-rich repeat protein (LRRP), putative	490	0	0	0	GO:0003674	GO:0008150	GO:0005575	2QTB00019_A_4	Tb927.1.5030	TTACGCATCCTGGATTTAAAAAATACAGTCATTACTGATCACTGCCTTGGTGATGTCACTTACGGAGGGG	+	1	1009418	1009487	1.14487	1.95131	0.0594861	0.369257	-4.27164
Tb927.8.1210	3QTB00018_N_1			<a href=http://www.genedb.org/genedb/Search?organism=tryp&name=Tb927.8.1210>Tb927.8.1210</a>	Q57VN3			Tb08.29O4.360	8	Tb927_08_v4: complement(385805..387865)	hypothetical protein, conserved	3964	0	0	0				2QTB00018_N_1	Tb927.8.1210	GAAAACCATAAAAACCGTATTAATCAACTGGAAAACGAACTTCAGCGCCTCCGAGAAAGTCAGCAAATAA	-	8	387298	387367	1.14438	2.11503	0.0420044	0.322576	-3.98667
Tb10.05.0220	3QTB00006_D_18	;go_function=structural constituent of ribosome;go_process=protein biosynthesis;go_component=cytosolic large ribosomal subunit (sensu Eukaryota); ribosome		<a href=http://www.genedb.org/genedb/Search?organism=tryp&name=Tb10.05.0220>Tb10.05.0220</a>	Q383V8				10	Tb927_10_v4: complement(3224178..3224822)	60S ribosomal protein L10a	7434	0	0	0	GO:0003735	GO:0006412	GO:0005840 GO:0005842	2QTB00006_D_18	Tb10.05.0220	TTGTGTCTTTGTTGAAGAAGAACTGGCAGAATCTGAAATCCGCGTACATCAAGTCGACGATGGGGAAGTC	-	10	3224194	3224263	1.14397	2.51674	0.0168436	0.203253	-3.21777
Tb11.01.8750	3QTB00009_H_14	;go_function=protein binding;go_process=protein folding		<a href=http://www.genedb.org/genedb/Search?organism=tryp&name=Tb11.01.8750>Tb11.01.8750</a>	Q380Y9				11	Tb927_11_01_v4: complement(4468208..4469134)	chaperone protein DNAJ, putative	9386	0	0	0	GO:0005515	GO:0006457	GO:0005575	2QTB00009_H_14	Tb11.01.8750	AATCCCAGTTCGGGTTTGTCATCAATAAAACGAAGCATGTTGAACGATTTCCGTACACGCCACGACAGCG	-	11.1	4468447	4468516	1.14294	1.69014	0.100356	0.469792	-4.68836
Tb10.6k15.3980	3QTB00022_N_2			<a href=http://www.genedb.org/genedb/Search?organism=tryp&name=Tb10.6k15.3980>Tb10.6k15.3980</a>	Q38AS8			TRYPtp6k15-3d06.p1c_580	10	Tb927_10_v4: 1706091..1711274	hypothetical protein, conserved	6804	0	0	0				2QTB00022_N_2	Tb10.6k15.3980	CACTTTACAGCAAACTATTTGACGCACAAAGCAGTCCAAATATTGTTATTGGAGCCTTACGGTATTCTTT	+	10	1709769	1709838	1.14262	1.74601	0.0900435	0.447044	-4.60331
Tb11.02.3720	3QTB00019_I_17			<a href=http://www.genedb.org/genedb/Search?organism=tryp&name=Tb11.02.3720>Tb11.02.3720</a>	Q385H6			Tb11.212.0340	11	Tb927_11_01_v4: 1655524..1657704	hypothetical protein, conserved	8291	0	0	0				2QTB00019_I_17	Tb11.02.3720	GCGCCGTGTGCAAGGAAGAACTAAAAATATGTGATGAACTGAAGTGTGTTATCAATCCTTCAGATTCAAT	+	11.1	1656047	1656116	1.14209	1.75145	0.0890892	0.444618	-4.59491
Tb927.2.900	3QTB00003_G_18			<a href=http://www.genedb.org/genedb/Search?organism=tryp&name=Tb927.2.900>Tb927.2.900</a>	Q7YVW5		25N24.240		2	Tb927_02_v4: 152344..152715	hypothetical protein	553	0	0	0	GO:0003674	GO:0008150	GO:0005575	2QTB00003_G_18	Tb927.2.900	TGTTGAAGCGCATTATGCACTGTATCAAACTTGTTTGTGTATGTATTTGACCTCTCCTGATATGAGTCTA	+	2	152553	152622	1.13979	2.31939	0.0266575	0.259105	-3.60723
Tb10.6k15.0540	3QTB00019_B_14	gamma-tubulin complex subunit 2 (curated by B. Wickstead, Univ. of Oxford); similar to Gamma-tubulin complex component 2 (GCP-2) (Spindle pole body proteinSpc97 homolog) (hSpc97) (hGCP2) (h103p) (Swiss- Prot:Q9BSJ2) (Homo sapiens);go_process=microtubule c		<a href=http://www.genedb.org/genedb/Search?organism=tryp&name=Tb10.6k15.0540>Tb10.6k15.0540</a>	Q389Z9	GCP2		TRYPtp6k15-3d06.p1c_79	10	Tb927_10_v4: 2381105..2383459	gamma-tubulin complex subunit, putative,spindle pole body protein, putative	7083	0	0	0	GO:0003674	GO:0000226	GO:0000922 GO:0005815	2QTB00019_B_14	Tb10.6k15.0540	AACATGGTTCCTAATTTTATTCTCACAAACACAAAGATGGCGAAGATAGTGTTCTATACCGGCAAATACT	+	10	2382218	2382287	1.13753	2.3485	0.0249421	0.25107	-3.55117
Tb10.26.0360	3QTB00019_E_18			<a href=http://www.genedb.org/genedb/Search?organism=tryp&name=Tb10.26.0360>Tb10.26.0360</a>	Q389I6				10	Tb927_10_v4: 2743822..2746050	hypothetical protein, conserved	7246	0	0	0				2QTB00019_E_18	Tb10.26.0360	CAATACAGAAAGGCAGCCGCAATCTGAGGAAGAAAATGCGAAAAGTGATGTAAACGTATTAGAAAATTCA	+	10	2743836	2743905	1.13708	1.80404	0.0802898	0.425407	-4.51256
Tb927.7.4920	3QTB00017_F_15			<a href=http://www.genedb.org/genedb/Search?organism=tryp&name=Tb927.7.4920>Tb927.7.4920</a>	Q57XA8			Tb07.26A24.60	7	Tb927_07_v4: complement(1297057..1298877)	hypothetical protein, conserved	3582	0	0	0				2QTB00017_F_15	Tb927.7.4920	TCGAAGACCACGTCATTAGGAGAGAAACAAATGGCGAAGCGTGTAGACTCGTTAAATGATCTGTTACGGG	-	7	1297113	1297182	1.13635	2.33084	0.0259705	0.256541	-3.58524
Tb927.6.1350	3QTB00011_A_15	similar to Piccolo protein (Aczonin). (Swiss-Prot:Q9Y6V0) [Homo sapiens]; similar to Piccolo protein (Presynaptic cytomatrix protein) (Aczonin) (Brain-derived HLMN protein). (Swiss-Prot:Q9QYX7) [Mus musculus;]		<a href=http://www.genedb.org/genedb/Search?organism=tryp&name=Tb927.6.1350>Tb927.6.1350</a>	Q585B2			Tb06.3A7.1100	6	Tb927_06_v4: complement(495467..496504)	hypothetical protein, conserved	2654	1	0	0				2QTB00011_A_15	Tb927.6.1350	TAAGCGGTTAGATGAGGCGATGAGCCATATGAATAAGAGAGATGCAGCGCTGGAAAACTTGAAGGAGAAA	-	6	495701	495770	1.1357	1.65474	0.107387	0.483187	-4.74106
Tb10.70.4150	3QTB00010_F_14			<a href=http://www.genedb.org/genedb/Search?organism=tryp&name=Tb10.70.4150>Tb10.70.4150</a>	Q38BR8			TRYP_x-70a06.p2kb545_556	10	Tb927_10_v4: 847036..848052	hypothetical protein, conserved	6464	1	2	0				2QTB00010_F_14	Tb10.70.4150	TTTCTTCCGATATTCAATATGTCAAAGAAGCTTTGGATGGGGACCACCGAAATAGACTGAGGTTAAGCTT	+	10	847835	847904	1.13554	2.17462	0.0368725	0.303527	-3.87867
Tb927.8.3720	3QTB00011_J_5			<a href=http://www.genedb.org/genedb/Search?organism=tryp&name=Tb927.8.3720>Tb927.8.3720</a>	Q580Z2			Tb08.10J17.650	8	Tb927_08_v4: complement(1115380..1116474)	hypothetical protein, conserved	4215	1	2	0				2QTB00011_J_5	Tb927.8.3720	ATGTACTACTACGAGTCTATGGCTTTTTTTACTGGCATCGATTCCAACATTTTTATAACCGCGGCGGACT	-	8	1115817	1115886	1.1337	2.62717	0.012924	0.177426	-2.99071
Tb927.3.3290	3QTB00014_J_5	;go_function=ATP binding; protein kinase activity;go_process=protein amino acid phosphorylation		<a href=http://www.genedb.org/genedb/Search?organism=tryp&name=Tb927.3.3290>Tb927.3.3290</a>	Q57V57			Tb03.3K10.350	3	Tb927_03_v4: complement(845530..846948)	protein kinase, putative	1167	0	0	0	GO:0004672 GO:0005524	GO:0006468	GO:0005575	2QTB00014_J_5	Tb927.3.3290	TCAAGGTAATCATTGCTTCCGTGGCGGGACAAAGGAAATCTAAATACAGTACACTATATGATCATGTAAA	-	3	846374	846443	1.13305	1.97629	0.0564655	0.36295	-4.22931
Tb927.8.5600	3QTB00010_H_13	;go_function=transaldolase activity;go_process=pentose-phosphate shunt		<a href=http://www.genedb.org/genedb/Search?organism=tryp&name=Tb927.8.5600>Tb927.8.5600</a>	Q57X22			Tb08.26E13.220	8	Tb927_08_v4: 1663004..1664002	transaldolase, putative	4404	0	0	0	GO:0004801	GO:0006098	GO:0005575	2QTB00010_H_13	Tb927.8.5600	CAACACTGGTGAAGTACTAGAGTTGGCTGGTTGTGATAAACTTACCATTTCTCCTAAGCTACTGCAAGAA	+	8	1663726	1663795	1.13246	2.42062	0.0211139	0.233869	-3.41016
Tb927.4.3630	3QTB00009_A_22	;go_function=hydrolase activity; protein serine/threonine phosphatase activity;go_process=protein amino acid dephosphorylation		<a href=http://www.genedb.org/genedb/Search?organism=tryp&name=Tb927.4.3630>Tb927.4.3630</a>	Q585I7			Tb04.26G5.520	4	Tb927_04_v4: complement(923649..924533)	serine/threonine-protein phosphatase PP1, putative	1780	0	0	0	GO:0004722 GO:0016787	GO:0006470	GO:0005575	2QTB00009_A_22	Tb927.4.3630	CTTGCGTAAGCGAAATAGAACGCCCGCTGGATGTGCCTGACAAAGGTATTCTCTGTGACTTGCTGTGGGC	-	4	923929	923998	1.13184	2.23712	0.0320969	0.288536	-3.76303
Tb10.70.1300	3QTB00012_G_4	similar to GB:AAG59622.1: procyclin-associated gene 2 polypeptide {Trypanosoma brucei;}		<a href=http://www.genedb.org/genedb/Search?organism=tryp&name=Tb10.70.1300>Tb10.70.1300</a>	Q38B35			TRYP_x-70a06.p2kb545_181	10	Tb927_10_v4: 1417141..1418304	procyclin-associated gene 2 (PAG2) protein, putative	6697	1	0	0	GO:0003674	GO:0008150	GO:0005575	2QTB00012_G_4	Tb10.70.1300	TTAGAACTAAGAAGAAAAGAGTGATCATTGGCGGTTCCACCTCCACCAAAAATAAGCAGAACAATGCCTT	+	10	1418117	1418186	1.13138	2.35693	0.0244643	0.248518	-3.53484
Tb10.229.90	3QTB00003_P_1			<a href=http://www.genedb.org/genedb/Search?organism=tryp&name=Tb10.229.90>Tb10.229.90</a>	Q387R6				10	Tb927_10_v4: 3864358..3864750	hypothetical protein	7672	0	0	0				2QTB00003_P_1	Tb10.229.90	TAACTCAGCCAAATCGCATCACAACGCCGTGGCAAACAAGGATTACGACAAATGTGGTGTTCTTAACTTT	+	10	3864504	3864573	1.12984	1.93249	0.0618542	0.375397	-4.30327
Tb927.5.590	3QTB00012_B_8	similar to SP:P22194: Protein phosphatases PP1 regulatory subunit sds22. {Schizosaccharomyces pombe};go_function=protein phosphatase type 1 regulator activity		<a href=http://www.genedb.org/genedb/Search?organism=tryp&name=Tb927.5.590>Tb927.5.590</a>	Q57VV4			Tb05.29K2.820	5	Tb927_05_v4: complement(183105..184316)	protein phosphatase 1, regulatory subunit, putative	2049	0	0	0	GO:0008599 GO:0008599	GO:0008150	GO:0005575	2QTB00012_B_8	Tb927.5.590	CTATTCTTAGGATTGATACGAAGAGCAAAATCATAGAGATAAATAATATTCGCCTGTTTTCAGTGGCTGA	-	5	184048	184117	1.129	2.22195	0.0332022	0.291822	-3.79132
Tb927.1.4950	3QTB00001_P_2			<a href=http://www.genedb.org/genedb/Search?organism=tryp&name=Tb927.1.4950>Tb927.1.4950</a>	Q4GY85				1	Tb927_01_v4: 999600..999851	hypothetical protein, unlikely	482	0	2	0				2QTB00001_P_2	Tb927.1.4950	ATCCTTCTCCCTATCGTGATGACGAAACGCGCGTTGATATAATTACTCATGCATTTAGCGATATGTTTTT	+	1	999652	999721	1.1289	1.7244	0.093922	0.454288	-4.63648
Tb10.70.7050	3QTB00016_K_13	similar to T-complex protein 1, subunit delta (TCP-1-delta) (CCT-delta). (Swiss-Prot:P47208) (Caenorhabditis elegans;);go_function=unfolded protein binding;go_process=protein folding; regulation of cell cycle;go_component=chaperonin-containing T-complex		<a href=http://www.genedb.org/genedb/Search?organism=tryp&name=Tb10.70.7050>Tb10.70.7050</a>	Q38CD4	TCP-1-delta		TRYP_x-70a06.p2kb545_973	10	Tb927_10_v4: complement(284914..286524)	t-complex protein 1, delta subunit, putative	6247	0	0	0	GO:0051082	GO:0000074 GO:0006457	GO:0005832	2QTB00016_K_13	Tb10.70.7050	ACTACAACCAGATGGATCGGGCGTTAAAGGAGGAACGAAAGTACCTTCTGAACCTTTGCAAACAGATTAA	-	10	285692	285761	1.12824	2.31883	0.0266916	0.259105	-3.60831
Tb927.3.2030	3QTB00002_D_4	;go_function=acylphosphatase activity;go_process=metabolism		<a href=http://www.genedb.org/genedb/Search?organism=tryp&name=Tb927.3.2030>Tb927.3.2030</a>	Q57ZA8			Tb03.30P12.990	3	Tb927_03_v4: complement(527847..528179)	acylphosphatase, putative	1041	0	0	0				2QTB00002_D_4	Tb927.3.2030	AAGGCGTTGACTCAACAACAGAAGCCGAAGGAATCGAATATAGTTTTGATACATTCGAGATACTGCGATG	-	3	527848	527917	1.12743	1.99646	0.0541248	0.357806	-4.19482
Tb927.5.2550	3QTB00010_A_14			<a href=http://www.genedb.org/genedb/Search?organism=tryp&name=Tb927.5.2550>Tb927.5.2550</a>	Q582B2			Tb05.3C6.760	5	Tb927_05_v4: 823009..823977	hypothetical protein, conserved	2246	1	0	0				2QTB00010_A_14	Tb927.5.2550	AATACGAAAGCAAGTACAAGACAAAGATTATTAACATCACCGTCGTTGGTTTTGATGGACATCCATACCA	+	5	823337	823406	1.12719	2.04392	0.0489477	0.342627	-4.1126
Tb10.61.1090	3QTB00004_G_9	;go_function=DNA binding;go_process=chromosome organization and biogenesis (sensu Eukaryota);go_component=nucleus		<a href=http://www.genedb.org/genedb/Search?organism=tryp&name=Tb10.61.1090>Tb10.61.1090</a>	Q387X7	h3vaR		TRYP_x-61h03.q2kb185_167	10	Tb927_10_v4: 3686448..3686867	histone H3 variant	7610	0	0	0	GO:0003677 GO:0003677	GO:0007001 GO:0007001	GO:0005634 GO:0005634	2QTB00004_G_9	Tb10.61.1090	GGCATGTGTCGATGCTATTCAGGAAGCAACTGAAACTTATATTACATCTGTATTTATGGATGCAAATCTC	+	10	3686717	3686786	1.1271	2.62956	0.0128492	0.177334	-2.98572
Tb11.02.3530	3QTB00022_E_14	;go_function=DNA binding; DNA-directed RNA polymerase activity;go_process=transcription;go_component=mitochondrion		<a href=http://www.genedb.org/genedb/Search?organism=tryp&name=Tb11.02.3530>Tb11.02.3530</a>	Q385J0	MTRNAP		embl.123	11	Tb927_11_01_v4: 1616642..1620466	mitochondrial DNA-directed RNA polymerase	8277	0	0	0	GO:0003677 GO:0003899	GO:0006350	GO:0005739	2QTB00022_E_14	Tb11.02.3530	TGTATGGCGTAACAGGATACGGCATGTCTGAGCAGATACTGGATGAGTTGGTAAAACAGAATAAAAACCA	+	11.1	1619766	1619835	1.12657	1.96947	0.0572771	0.365163	-4.24092
Tb09.211.1530	3QTB00008_O_14	similar to Dual specificity protein phosphatase 9 (EC 3.1.3.48) (EC 3.1.3.16)(Mitogen-activated protein kinase phosphatase 4) (MAP kinasephosphatase 4) (MKP-4). (Swiss-Prot:Q99956) (Homo sapiens;);go_function=protein tyrosine/serine/threonine phosphatase		<a href=http://www.genedb.org/genedb/Search?organism=tryp&name=Tb09.211.1530>Tb09.211.1530</a>	Q38E03			chr9contig211.tmp0181c	9	Tb927_09_v4: complement(1530165..1530971)	dual specificity protein phosphatase, putative	5514	0	0	0	GO:0008138	GO:0006470	GO:0005575	2QTB00008_O_14	Tb09.211.1530	GGGGAGAGTAAACATCCTCAAAAATGTGTCTTTTCGGCATCAGCTCGTAGACTTTTATCTTAACAATTTA	-	9	1530174	1530243	1.12628	2.24633	0.0314419	0.284773	-3.74579
Tb927.7.5150	3QTB00022_J_3			<a href=http://www.genedb.org/genedb/Search?organism=tryp&name=Tb927.7.5150>Tb927.7.5150</a>	Q57ZH4			Tb07.27E10.380	7	Tb927_07_v4: 1356180..1360544	hypothetical protein, conserved	3605	0	2	0				2QTB00022_J_3	Tb927.7.5150	ATAATGTTGAACGTTTTGGCTTACTTCCAGGAGCATTTGCTTGTTCCCAGCTATGTTGTGAATGAAAGAT	+	7	1359366	1359435	1.12543	2.08076	0.0452334	0.332253	-4.04775
Tb10.61.3200	3QTB00012_C_7	;go_function=RNA binding;go_process=RNA processing		<a href=http://www.genedb.org/genedb/Search?organism=tryp&name=Tb10.61.3200>Tb10.61.3200</a>	Q388M7	RBP29		TRYP_x-61h03.q2kb185_478	10	Tb927_10_v4: complement(3280314..3281447)	RNA-binding protein, putative,RBP29	7456	0	0	0	GO:0003723 GO:0003723	GO:0006396 GO:0006396	GO:0005575 GO:0005575	2QTB00012_C_7	Tb10.61.3200	ACTATTGTTGATTGTTCCCTTAATGGTCGTGACGAGGATCCGTATCGCTACGGTTTTATTGATTTTGCCA	-	10	3281279	3281348	1.12173	2.38386	0.0229928	0.243511	-3.4824
Tb09.160.1740	3QTB00013_M_6			<a href=http://www.genedb.org/genedb/Search?organism=tryp&name=Tb09.160.1740>Tb09.160.1740</a>	Q38FL7		3C4.265	chr9contig160.tmp0162c	9	Tb927_09_v4: complement(623742..625028)	hypothetical protein, conserved	4946	0	0	0				2QTB00013_M_6	Tb09.160.1740	AATGCCTTGTAGATTTCAACACGGGCATATGGTTGTCGTTTAACGGTAAGGTTCAGGACTCAATGAAAGT	-	9	624193	624262	1.12073	2.07052	0.04624	0.334811	-4.06586
Tb11.01.7120	3QTB00006_L_3			<a href=http://www.genedb.org/genedb/Search?organism=tryp&name=Tb11.01.7120>Tb11.01.7120</a>	Q381N7				11	Tb927_11_01_v4: complement(4055236..4055862)	hypothetical protein, conserved	9237	0	0	0				2QTB00006_L_3	Tb11.01.7120	AAAGGCAATAAAGAGCAAAGAAAGCAGCTACAAAGTCAAGGACCCGAGTGGGCAGATTGTGATCCGACTG	-	11.1	4055368	4055437	1.12054	1.95488	0.0590465	0.368783	-4.26563
Tb10.70.1800	3QTB00012_E_9	;go_function=ATP binding; protein serine/threonine kinase activity;go_process=protein amino acid phosphorylation		<a href=http://www.genedb.org/genedb/Search?organism=tryp&name=Tb10.70.1800>Tb10.70.1800</a>	Q38B76			TRYP_x-70a06.p2kb545_241	10	Tb927_10_v4: 1317679..1318815	protein kinase, putative,MAP kinase kinase, putative	6656	0	0	0	GO:0004674 GO:0004674 GO:0005524 GO:0005524	GO:0006468 GO:0006468	GO:0005575 GO:0005575	2QTB00012_E_9	Tb10.70.1800	AAAAACTGGAAAAGAAATTGCACTCAAGGAAATAAAGTTCACAGGTCAAACCCGCATGATGGAGATTCGA	+	10	1317903	1317972	1.1197	1.96344	0.0580026	0.366272	-4.25114
Tb10.61.0160	3QTB00012_E_6			<a href=http://www.genedb.org/genedb/Search?organism=tryp&name=Tb10.61.0160>Tb10.61.0160</a>	Q387Q4			TRYP_x-61h03.q2kb185_22	10	Tb927_10_v4: 3891682..3892842	hypothetical protein, conserved	7685	0	0	0	GO:0003674 GO:0003674	GO:0008150 GO:0008150	GO:0005575 GO:0005575	2QTB00012_E_6	Tb10.61.0160	TGCTGCATGAATTTAATGTGGGTAACGGCGTGTGTGATGTGGAGTTTGATCGACCCGATATTCCCATGAA	+	10	3892373	3892442	1.11931	2.11227	0.0422567	0.322857	-3.99161
Tb09.160.2050	3QTB00021_B_5	53# similar to GB:AAM80487.1: endo-beta-N- acetylglucosaminidase {Homo sapiens;};go_function=hydrolase activity, acting on glycosyl bonds		<a href=http://www.genedb.org/genedb/Search?organism=tryp&name=Tb09.160.2050>Tb09.160.2050</a>	Q38FI8		3C4.125	chr9contig160.tmp0179	9	Tb927_09_v4: 653126..656281	endo-beta-N-acetylglucosaminidase, putative	4975	0	0	0	GO:0016798	GO:0008150	GO:0005575	2QTB00021_B_5	Tb09.160.2050	GAAGCAAATTCTGTTACCGTTGAATATACCGTCTGATGCTTTTGTTTACGAAATGTTCTTCTATGGATCA	+	9	656197	656266	1.11931	1.96498	0.0578166	0.366158	-4.24854
Tb927.2.3480	3QTB00012_I_15			<a href=http://www.genedb.org/genedb/Search?organism=tryp&name=Tb927.2.3480>Tb927.2.3480</a>	Q7YV84		28H13.90		2	Tb927_02_v4: complement(635582..636727)	hypothetical protein, conserved	678	0	0	0				2QTB00012_I_15	Tb927.2.3480	ACAACTATATGAAGAACAACTCAAGGCACAAGCTGGAGGAACAAATGAACGGAGGGTTAGAGGTGTAAAA	-	2	636377	636446	1.11912	1.58037	0.123488	0.516705	-4.8487
Tb927.1.1710	3QTB00022_P_14			<a href=http://www.genedb.org/genedb/Search?organism=tryp&name=Tb927.1.1710>Tb927.1.1710</a>	Q4GZ48				1	Tb927_01_v4: 430943..436303	hypothetical protein, conserved	164	0	0	0				2QTB00022_P_14	Tb927.1.1710	ATCCGTTGTTTTCGGTCTTGAGTTGCTGCGTGCTATCTTACATGAATTACTAGATACAAAATTGGAGCAT	+	1	433792	433861	1.11861	2.17076	0.0371874	0.30466	-3.88573
Tb10.70.3270	3QTB00018_J_3	GPI-Anchor Signal predicted for Tb10.70.3270 by DGPI v2.04 with cleavage site probability 0.702 near 653		<a href=http://www.genedb.org/genedb/Search?organism=tryp&name=Tb10.70.3270>Tb10.70.3270</a>	Q38BJ9			TRYP_x-70a06.p2kb545_438	10	Tb927_10_v4: complement(1058549..1060597)	hypothetical protein, conserved	6533	0	0	1				2QTB00018_J_3	Tb10.70.3270	TTCTTATTCAGCGCAACGCCTTCCAAAATGAACTGGATAAATACCGTCTGCGGCTTGATCTTTTCAACAT	-	10	1059966	1060035	1.11802	2.75899	0.0093542	0.153006	-2.71168
Tb11.01.5240	3QTB00022_F_14			<a href=http://www.genedb.org/genedb/Search?organism=tryp&name=Tb11.01.5240>Tb11.01.5240</a>	Q382H0				11	Tb927_11_01_v4: complement(3580688..3585562)	hypothetical protein, conserved	9054	0	0	0	GO:0003674	GO:0008150	GO:0005575	2QTB00022_F_14	Tb11.01.5240	AAAATGAAGTAAACAAACCTCATTCGCGGGACGTTGTACGAAAGTTAGCTGATGGGGATAAGAATACCAA	-	11.1	3585015	3585084	1.1177	2.00746	0.0528837	0.354512	-4.17589
Tb927.5.4060	3QTB00019_C_5			<a href=http://www.genedb.org/genedb/Search?organism=tryp&name=Tb927.5.4060>Tb927.5.4060</a>	Q57Z43			Tb05.45E22.320	5	Tb927_05_v4: complement(1247631..1249784)	hypothetical protein, conserved	2397	1	1	0				2QTB00019_C_5	Tb927.5.4060	AAGAGAAGGAACCTTTATGGAAATTGGATGAGGATTGGCTTAATCAAACTGTGTATAGGAGTGCGCGTTA	-	5	1247794	1247863	1.11761	2.28877	0.0285765	0.270172	-3.66569
Tb11.01.0600	3QTB00017_P_16			<a href=http://www.genedb.org/genedb/Search?organism=tryp&name=Tb11.01.0600>Tb11.01.0600</a>	Q384E2				11	Tb927_11_01_v4: 2384504..2386402	hypothetical protein, conserved	8577	0	0	0				2QTB00017_P_16	Tb11.01.0600	TGTTTACTCACCGATCGTTTTATGCAAACATTCAGCAGTCCGATTTTGTAGTAACTACTTCATTCGATGT	+	11.1	2385822	2385891	1.11709	2.19039	0.0356107	0.298408	-3.8497
Tb09.160.1150	3QTB00003_B_10			<a href=http://www.genedb.org/genedb/Search?organism=tryp&name=Tb09.160.1150>Tb09.160.1150</a>	Q38FS1			chr9contig160.tmp0115c	9	Tb927_09_v4: complement(517554..517949)	hypothetical protein, unlikely	4892	0	0	0				2QTB00003_B_10	Tb09.160.1150	ATATGGCATACCCACCGACTATGAAAAGGTCAAAAGGGTTTCGGATTCCATGGATTGTGAGAAATATGAA	-	9	517863	517932	1.11618	2.18932	0.0356953	0.298408	-3.85168
Tb11.01.6100	3QTB00013_I_14			<a href=http://www.genedb.org/genedb/Search?organism=tryp&name=Tb11.01.6100>Tb11.01.6100</a>	Q381Y7				11	Tb927_11_01_v4: 3792529..3793809	hypothetical protein, conserved	9137	0	0	0	GO:0003674	GO:0008150	GO:0005575	2QTB00013_I_14	Tb11.01.6100	AACTAATTTATGTCCACCATTACGCGAACTGAAAAGCAACGGTGAAGAAGTCGATACTTATGCAAATATG	+	11.1	3792558	3792627	1.11613	1.55325	0.129829	0.52525	-4.8869
Tb927.4.2370	3QTB00016_L_16			<a href=http://www.genedb.org/genedb/Search?organism=tryp&name=Tb927.4.2370>Tb927.4.2370</a>	Q584F0			Tb04.1H19.720	4	Tb927_04_v4: 611657..613375	hypothetical protein, conserved	1654	0	0	0				2QTB00016_L_16	Tb927.4.2370	TTATTGATTCATCGTCGCTCACAGATGTGCACAGTATAAGGCATACCACCAACAGTAGTTTCTCCAGCAA	+	4	613206	613275	1.1154	2.60461	0.0136486	0.183562	-3.0376
Tb10.61.1070	3QTB00021_E_15	hypothetical protein (pseudogene)		<a href=http://www.genedb.org/genedb/Search?organism=tryp&name=Tb10.61.1070>Tb10.61.1070</a>	-			TRYP_x-61h03.q2kb185_163	10	Tb927_10_v4: 3692116..3697425	hypothetical protein, conserved (pseudogene)	7611	0	0	0				2QTB00021_E_15	Tb10.61.1070	ATGCGAGTTCGGCAGGACATTTAGCTCAGGATAATGATTTAAGAGAGTTATTGTGTCCATACTATCAGTA	+	10	3695545	3695614	1.11491	1.64047	0.110335	0.49021	-4.76204
Tb927.4.4380	3QTB00020_G_3	similar to GP:21654895: vacuolar-type proton translocating pyrophosphatase 1 {Trypanosoma brucei}.; 99.9% similar to GP:21654895: vacuolar-type proton translocating pyrophosphatase 1 {Trypanosoma brucei}.;go_function=hydrogen-translocating pyrophosphatase		<a href=http://www.genedb.org/genedb/Search?organism=tryp&name=Tb927.4.4380>Tb927.4.4380</a>	Q57Y42	PPase1		embl.183,Tb04.1D20.30	4	Tb927_04_v4: complement(1155027..1157507)	vacuolar-type proton translocating pyrophosphatase 1, putative	1855	1	14	0				2QTB00020_G_3	Tb927.4.4380	GCCTTGCTGTTGCCACAACGGTTGAAGAGCAGACAGCACCCAAACCAATCGAAAATGCCACAACTTACCA	-	4	1157380	1157449	1.11489	1.98026	0.0559978	0.361295	-4.22254
Tb927.2.2900	3QTB00005_F_17	;go_function=structural constituent of cytoskeleton;go_process=actin filament polymerization;go_component=Arp2/3 protein complex		<a href=http://www.genedb.org/genedb/Search?organism=tryp&name=Tb927.2.2900>Tb927.2.2900</a>	Q7YVE2		10C8.250		2	Tb927_02_v4: 554106..554648	ARP2/3 complex subunit, putative	649	0	0	0	GO:0005200	GO:0030041	GO:0005885	2QTB00005_F_17	Tb927.2.2900	ATCAGTCGTTCTGAACAGGAGAGATGTCTTATTGAAGCAAGTATAAATAGTGTACGCATTTCATTCGCTT	+	2	554289	554358	1.11424	2.36667	0.0239225	0.245627	-3.51592
Tb11.01.5340	3QTB00011_O_4	GPI-Anchor Signal predicted for Tb11.01.5340 by DGPI v2.04, no cleavage site predicted		<a href=http://www.genedb.org/genedb/Search?organism=tryp&name=Tb11.01.5340>Tb11.01.5340</a>	Q382G0				11	Tb927_11_01_v4: 3611933..3613006	hypothetical protein, conserved	9064	1	2	0				2QTB00011_O_4	Tb11.01.5340	AAGATGAGGGTATTTGGTCGAGTAAAGGCAAAAGTTCCTCTGATGATCCTTACAGGAAAGAAGGATATTA	+	11.1	3612624	3612693	1.1135	2.59172	0.0140795	0.185015	-3.06429
Tb927.6.4520	3QTB00013_N_5			<a href=http://www.genedb.org/genedb/Search?organism=tryp&name=Tb927.6.4520>Tb927.6.4520</a>	Q587B8			Tb06.26G9.660	6	Tb927_06_v4: complement(1265516..1266826)	hypothetical protein, conserved	2970	0	0	0				2QTB00013_N_5	Tb927.6.4520	AGAGAGGAGTGAGAAATTAGCTGACGCAGTAAAGCAAGAAAACTGGAACCTTATTCAGGATCGAATTAAA	-	6	1265870	1265939	1.11265	2.43564	0.0203875	0.228138	-3.38043
Tb927.3.560	3QTB00011_P_17	similarity to GB:CAB43348.1: ESAG11 protein {Trypanosoma brucei}(PMID:11087933); 91% similarity to GB:CAB43348.1: ESAG11 protein {Trypanosoma brucei}(PMID:11087933);go_component=integral to membrane		<a href=http://www.genedb.org/genedb/Search?organism=tryp&name=Tb927.3.560>Tb927.3.560</a>	Q57TR0			Tb03.6N20.530	3	Tb927_03_v4: complement(120686..121789)	expression site-associated gene (ESAG) protein, putative,expression site-associated gene 11 (ESAG11) protein, putative	895	1	0	0				2QTB00011_P_17	Tb927.3.560	TATAAAAGATATGTCAGATGATGGTGTACTGGCTGCGCTAGATAAATATAAAACTGACCAGAGAGTTGAA	-	3	121121	121190	1.11169	2.56038	0.0151798	0.192886	-3.1288
Tb10.70.5980	3QTB00011_D_3			<a href=http://www.genedb.org/genedb/Search?organism=tryp&name=Tb10.70.5980>Tb10.70.5980</a>	Q38C56			TRYP_x-70a06.p2kb545_818	10	Tb927_10_v4: 483385..484467	hypothetical protein, conserved	6325	0	0	0				2QTB00011_D_3	Tb10.70.5980	GCAAGGAACTGTCACAGCTCGTGGAGGAAAATGTTCTTGAATCTTTAATTCGGTTTGAAGTTGAGAGCGT	+	10	484058	484127	1.11117	2.18137	0.0363278	0.301353	-3.86629
Tb927.8.2830	3QTB00006_I_18			<a href=http://www.genedb.org/genedb/Search?organism=tryp&name=Tb927.8.2830>Tb927.8.2830</a>	Q57W89			Tb08.28F14.190	8	Tb927_08_v4: 848100..848813	hypothetical protein, conserved	4126	0	0	0				2QTB00006_I_18	Tb927.8.2830	TTGAGTTCAGAGCGCGACACGTACAAGCGGAGAAAATCCTAACCCATGCAAAACAACTATTGCTTAGCTA	+	8	848704	848773	1.11009	2.03951	0.04941	0.344387	-4.1203
Tb927.3.1360	3QTB00017_F_2	;go_function=DNA (cytosine-5-)-methyltransferase activity;go_process=DNA modification		<a href=http://www.genedb.org/genedb/Search?organism=tryp&name=Tb927.3.1360>Tb927.3.1360</a>	Q57XW9			Tb03.1J15.520	3	Tb927_03_v4: 341470..343335	cytosine-specific DNA methylase, putative	975	0	0	0				2QTB00017_F_2	Tb927.3.1360	TAAGGAGTTATTTAATTGTACCGTTGACGAATATCGCTCTGGTAGCCACAATGGTGTTGTGTTGTGTATT	+	3	341898	341967	1.10999	2.18682	0.0358928	0.298648	-3.85627
Tb11.01.0240	3QTB00012_I_6			<a href=http://www.genedb.org/genedb/Search?organism=tryp&name=Tb11.01.0240>Tb11.01.0240</a>	Q384I8				11	Tb927_11_01_v4: 2275428..2276594	hypothetical protein, conserved	8531	1	0	0				2QTB00012_I_6	Tb11.01.0240	AAACGAAACCACAATTAGATGAAGATACTTTGGCTCCACTGCGAACGAGGGAAGTTTTTGGACTGTATTG	+	11.1	2275639	2275708	1.10992	2.19042	0.035609	0.298408	-3.84966
Tb10.6k15.2260	3QTB00005_L_14			<a href=http://www.genedb.org/genedb/Search?organism=tryp&name=Tb10.6k15.2260>Tb10.6k15.2260</a>	Q38AD8			TRYPtp6k15-3d06.p1c_332	10	Tb927_10_v4: complement(2026788..2027354)	hypothetical protein, conserved	6944	0	1	0				2QTB00005_L_14	Tb10.6k15.2260	GTTCATTAATTGGTGAAATTTTTGACTTTGTTACACTTGACAAAACAATCAGGTGGTTGCTGTGCCTAAC	-	10	2026909	2026978	1.10717	1.99436	0.0543642	0.357992	-4.19842
Tb927.1.5060	3QTB00011_E_1	GPI-Anchor Signal predicted for Tb927.1.5060 by DGPI v2.04 with cleavage site probability 2.4940002 near 327		<a href=http://www.genedb.org/genedb/Search?organism=tryp&name=Tb927.1.5060>Tb927.1.5060</a>	Q4GY74				1	Tb927_01_v4: 1013265..1014302	variant surface glycoprotein (VSG)-related, putative	493	1	0	1				2QTB00011_E_1	Tb927.1.5060	TAAGGGGTTAGAAGGATCACAAAAAGATGGAAACCCAAATGCGCAAACAACTACCAGTACTGAGAAAGAT	+	1	1014140	1014209	1.10685	2.03252	0.0501503	0.346991	-4.13249
Tb10.70.1130	3QTB00013_H_7			<a href=http://www.genedb.org/genedb/Search?organism=tryp&name=Tb10.70.1130>Tb10.70.1130</a>	Q38B23			TRYP_x-70a06.p2kb545_157	10	Tb927_10_v4: complement(1440659..1441960)	hypothetical protein, conserved	6709	0	0	0				2QTB00013_H_7	Tb10.70.1130	AAAAATTACCGATGACATTCTTTCTAAATACGTGAAGGAGCTAGGCATAACGCTAGAGGACGCGCTGAAT	-	10	1441736	1441805	1.10662	2.29562	0.0281372	0.26838	-3.65267
Tb10.70.7080	3QTB00014_M_14	Curated by J. Mottram. similar to Serine carboxypeptidase III precursor (EC 3.4.16.5). (Swiss- Prot:32826)(Arabidopsis thaliana);go_function=serine carboxypeptidase activity;go_process=proteolysis and peptidolysis		<a href=http://www.genedb.org/genedb/Search?organism=tryp&name=Tb10.70.7080>Tb10.70.7080</a>	Q38CD5	CBP1		TRYP_x-70a06.p2kb545_977	10	Tb927_10_v4: complement(281984..283384)	serine carboxypeptidase III precursor, putative,serine peptidase, Clan SC, Family S10	6246	1	1	0	GO:0004185	GO:0006508	GO:0005575	2QTB00014_M_14	Tb10.70.7080	AAAATAAGTACTTATGATATCCGAAGAAAATGCAACGCAACACTTTGCTACAAATTTGATGCCATACCCG	-	10	282430	282499	1.10639	1.73595	0.0918318	0.450264	-4.61879
Tb11.01.6900	3QTB00017_F_14			<a href=http://www.genedb.org/genedb/Search?organism=tryp&name=Tb11.01.6900>Tb11.01.6900</a>	Q381R0				11	Tb927_11_01_v4: complement(3988546..3990411)	hypothetical protein, conserved	9214	0	0	0				2QTB00017_F_14	Tb11.01.6900	AAACCACATTTTCAACTGAAAGAGTCAGTATTGGAGACGCCGCAACCACCAATTAAGTTCTCATCGACAT	-	11.1	3989925	3989994	1.10472	2.13974	0.0398044	0.315104	-3.94216
Tb11.01.1400	3QTB00017_J_2	;go_function=glycine-tRNA ligase activity;go_process=glycyl-tRNA aminoacylation; protein biosynthesis;go_component=glycine-tRNA ligase complex		<a href=http://www.genedb.org/genedb/Search?organism=tryp&name=Tb11.01.1400>Tb11.01.1400</a>	Q383W5				11	Tb927_11_01_v4: complement(2566645..2568519)	glycyl-tRNA synthetase, putative	8655	0	0	0	GO:0004820	GO:0006412 GO:0006426	GO:0009345	2QTB00017_J_2	Tb11.01.1400	AACTCATGAGAAGTTTGCCTTGGTAAAAGATGTTGAGATTTGGATGTGGGCACGTAAACAGCAAGAGCTA	-	11.1	2567692	2567761	1.10453	2.43953	0.0202031	0.226665	-3.37271
Tb09.211.2060	3QTB00003_B_18			<a href=http://www.genedb.org/genedb/Search?organism=tryp&name=Tb09.211.2060>Tb09.211.2060</a>	Q38DV1			chr9contig211.tmp0241c	9	Tb927_09_v4: complement(1635986..1636381)	hypothetical protein	5566	1	1	0				2QTB00003_B_18	Tb09.211.2060	ATCAAACAATCAGCAAACATCGCAATACCCAACTTATGACTTTTCCAGCAACCAAAACAGGGAATATGGG	-	9	1636064	1636133	1.10282	2.26751	0.0299814	0.276164	-3.70595
Tb927.7.6910	3QTB00020_E_15			<a href=http://www.genedb.org/genedb/Search?organism=tryp&name=Tb927.7.6910>Tb927.7.6910</a>	Q57XR1			Tb07.21H15.560	7	Tb927_07_v4: complement(1967785..1970256)	hypothetical protein, conserved	3781	0	0	0	GO:0003674	GO:0008150	GO:0005575	2QTB00020_E_15	Tb927.7.6910	CGAGAAAATGTGCCAAAACGCAGGTAAGGGATTAGGAGTAATACTCACATCGGTTGAAGTTTGCTCCATA	-	7	1968664	1968733	1.1027	1.56707	0.126567	0.521881	-4.86751
Tb927.1.120	3QTB00020_G_14			<a href=http://www.genedb.org/genedb/Search?organism=tryp&name=Tb927.1.120>Tb927.1.120</a>	Q8IFI8				1	Tb927_01_v4: complement(60266..62836)	retrotransposon hot spot (RHS) protein, putative,retrotransposon hot spot protein 4 (RHS4), putative	13	0	0	0	GO:0003674	GO:0008150	GO:0005634	2QTB00020_G_14	Tb927.1.120	GGAAGGTTGGCCATACGACAGGTTTGCATTGGGCCACACTGAGATGTGCGGGGAAAATTTTAAACATGTA	-	1	61979	62048	1.10269	2.19361	0.0353587	0.298207	-3.84379
Tb927.8.3950	3QTB00020_B_20			<a href=http://www.genedb.org/genedb/Search?organism=tryp&name=Tb927.8.3950>Tb927.8.3950</a>	Q581B5			Tb08.10J17.240	8	Tb927_08_v4: complement(1180246..1182990)	hypothetical protein, conserved	4238	0	0	0				2QTB00020_B_20	Tb927.8.3950	AATCTATTGACCGAATGTGCGAATATGTGAGACAATCAACGGAACAAAACCAGCGGGAGCAAGCACTCAA	-	8	1180826	1180895	1.10186	2.16522	0.0376427	0.306056	-3.89584
Tb927.3.1800	3QTB00022_J_15			<a href=http://www.genedb.org/genedb/Search?organism=tryp&name=Tb927.3.1800>Tb927.3.1800</a>	Q57ZD1			Tb03.30P12.450	3	Tb927_03_v4: complement(465708..470093)	hypothetical protein, conserved	1019	0	0	0				2QTB00022_J_15	Tb927.3.1800	TGAGGAAGTTAAGCCACATATTCCTCATGCTTGGTGTGATTACTTGTGCAGTATGGAGTTAGAGGATATT	-	3	467280	467349	1.09964	2.1277	0.0408634	0.318675	-3.96389
Tb11.03.0190	3QTB00019_E_2			<a href=http://www.genedb.org/genedb/Search?organism=tryp&name=Tb11.03.0190>Tb11.03.0190</a>	Q387F7				11	Tb927_11_01_v4: 238631..240853	hypothetical protein, conserved	7806	0	0	0				2QTB00019_E_2	Tb11.03.0190	GTACTTTATGATAAACTCCGGAACAAATTACAAGAAAAGACGTATTTGAACATGCTAGAATTGCGCCTTT	+	11.1	240344	240413	1.09956	1.66117	0.106081	0.481247	-4.73156
Tb927.5.750	3QTB00006_L_2			<a href=http://www.genedb.org/genedb/Search?organism=tryp&name=Tb927.5.750>Tb927.5.750</a>	Q57VG3			Tb05.30F7.290	5	Tb927_05_v4: 256356..257009	hypothetical protein, conserved	2066	0	1	0				2QTB00006_L_2	Tb927.5.750	ACAGATATTATTTGGTAGCAAATACGACCGCAACTTTGGTGAAGAGAGTCAGGATGAATTGAAGAAGGCA	+	5	256622	256691	1.09945	1.47814	0.14878	0.546522	-4.98975
Tb11.01.7350	3QTB00015_N_13			<a href=http://www.genedb.org/genedb/Search?organism=tryp&name=Tb11.01.7350>Tb11.01.7350</a>	Q381L5				11	Tb927_11_01_v4: complement(4100196..4101737)	hypothetical protein, conserved	9260	0	0	0				2QTB00015_N_13	Tb11.01.7350	TATTTGGGCACAATACAAAAATTATTTTTCGAAGAAAGGATAAACGACCTCGTGATGCAGCGATTGTTGA	-	11.1	4101280	4101349	1.09911	2.06772	0.0465188	0.335588	-4.07081
Tb11.01.2310	3QTB00020_G_4			<a href=http://www.genedb.org/genedb/Search?organism=tryp&name=Tb11.01.2310>Tb11.01.2310</a>	Q383M5				11	Tb927_11_01_v4: 2751306..2753873	hypothetical protein, conserved	8745	0	0	0				2QTB00020_G_4	Tb11.01.2310	AAATATTCTATTCATATTCAACACTTGGAGCGGTTGCGGCAGATGATAAACCCTCTTTTCTTCGAGTTGC	+	11.1	2753427	2753496	1.09889	2.54747	0.0156555	0.195557	-3.15522
Tb11.02.0800	3QTB00022_N_1			<a href=http://www.genedb.org/genedb/Search?organism=tryp&name=Tb11.02.0800>Tb11.02.0800</a>	Q386I2				11	Tb927_11_01_v4: 935895..940400	hypothetical protein, conserved	8033	0	1	0				2QTB00022_N_1	Tb11.02.0800	AGTATCATAATGCTTTGGGACAGTTTGTGAAAAACGATATGATTGCAGCCCTGCGTAGTACTGTTAATGA	+	11.1	939727	939796	1.09793	1.9699	0.0572259	0.365107	-4.24019
Tb927.7.2110	3QTB00007_P_14			<a href=http://www.genedb.org/genedb/Search?organism=tryp&name=Tb927.7.2110>Tb927.7.2110</a>	Q57V00			Tb07.43M14.570	7	Tb927_07_v4: complement(536243..536998)	hypothetical protein, conserved	3302	0	0	0				2QTB00007_P_14	Tb927.7.2110	GAGGCCAGGGCAGAGGTAAAACAAAACGAAGAAATAGTTAAACGGCTTCATGCCCGTAATGAGGAATACG	-	7	536680	536749	1.09724	1.57047	0.125774	0.521166	-4.86272
Tb927.3.4440	3QTB00011_E_3			<a href=http://www.genedb.org/genedb/Search?organism=tryp&name=Tb927.3.4440>Tb927.3.4440</a>	Q580J8			Tb03.26J7.750	3	Tb927_03_v4: complement(1245829..1246869)	hypothetical protein, conserved	1281	0	0	0				2QTB00011_E_3	Tb927.3.4440	AAGAAGGGGCTGAACAGGACGAATTGCGTCAAGGCAATTTTGGAACACCATAGCACATCTAAGAAAAAAA	-	3	1245879	1245948	1.0971	2.01853	0.0516605	0.349308	-4.15677
Tb927.2.3320	3QTB00013_N_15	;go_process=plasma membrane organization and biogenesis;go_component=integral to membrane; plasma membrane		<a href=http://www.genedb.org/genedb/Search?organism=tryp&name=Tb927.2.3320>Tb927.2.3320</a>	Q7YVA0		10C8.460		2	Tb927_02_v4: 615766..617079	65 kDa invariant surface glycoprotein	669	1	1	0		GO:0008150 GO:0007009	GO:0005886	2QTB00013_N_15	Tb927.2.3320	GAGAAAGTTGATAACTGGTTGGAGAAGCTGAGAAACCGGAAACAGTATAGCGACGGCTACGCTAAGCTAT	+	2	615991	616060	1.09663	2.23432	0.0322983	0.289741	-3.76826
Tb11.03.0335	3QTB00003_M_22			<a href=http://www.genedb.org/genedb/Search?organism=tryp&name=Tb11.03.0335>Tb11.03.0335</a>	Q387H0			239.t00113	11	Tb927_11_01_v4: 204097..204471	hypothetical protein, conserved	7793	0	0	0				2QTB00003_M_22	Tb11.03.0335	CGGGTGAATGGCTGGCGAAGGAACAGGCGCAACTTCAGCGGGATCAGGAAACAACAGAGGAAGAATTAAA	+	11.1	204320	204389	1.09636	2.12402	0.0411915	0.320362	-3.97051
Tb11.01.7180	3QTB00004_L_2			<a href=http://www.genedb.org/genedb/Search?organism=tryp&name=Tb11.01.7180>Tb11.01.7180</a>	Q381N1				11	Tb927_11_01_v4: complement(4066794..4067273)	hypothetical protein, conserved	9243	0	5	0				2QTB00004_L_2	Tb11.01.7180	TATTTGTTGTATTCCCTGCTAGCAGGTACGTTCGGTGCCCTCTCGGCAGTTGTTGGAAAGCTTGCGTTTG	-	11.1	4067159	4067228	1.09594	2.17985	0.0364498	0.301879	-3.86908
Tb927.3.4680	3QTB00013_L_6	;go_function=Rab GDP-dissociation inhibitor activity;go_process=regulation of GTPase activity; vesicle-mediated transport;go_component=cytoplasm		<a href=http://www.genedb.org/genedb/Search?organism=tryp&name=Tb927.3.4680>Tb927.3.4680</a>	Q582R7			Tb03.48K5.180	3	Tb927_03_v4: complement(1323976..1325313)	RAB GDP dissociation inhibitor alpha, putative	1305	0	0	0				2QTB00013_L_6	Tb927.3.4680	CTCCGGGCTACCGTAATTGAGAGGTATAATATGGAGTTTATGCTCATTGACAACTCCTTCGTTATGAAAA	-	3	1324980	1325049	1.09573	1.83451	0.0755393	0.413374	-4.46397
Tb11.02.1290	3QTB00009_A_2			<a href=http://www.genedb.org/genedb/Search?organism=tryp&name=Tb11.02.1290>Tb11.02.1290</a>	Q386D3				11	Tb927_11_01_v4: 1096944..1097822	hypothetical protein, conserved	8082	0	0	0				2QTB00009_A_2	Tb11.02.1290	CCTGATTTATTTGTAGAAGTGGTTGATGACGACATGGATTATGCAAACGCTGGCTCCTCGGCAGCATTGA	+	11.1	1097508	1097577	1.09465	2.33224	0.025888	0.256315	-3.58256
Tb927.2.3370	3QTB00012_A_17	;go_function=UDP-glycosyltransferase activity;go_process=GPI anchor biosynthesis;go_component=integral to membrane		<a href=http://www.genedb.org/genedb/Search?organism=tryp&name=Tb927.2.3370>Tb927.2.3370</a>	Q7YV95		10C8.485		2	Tb927_02_v4: complement(623669..624802)	UDP-Gal or UDP-GlcNAc-dependent glycosyltransferase, putative	672	1	1	0	GO:0008194	GO:0006506	GO:0016021	2QTB00012_A_17	Tb927.2.3370	GTGTAGTAAATTACAGTCCACTTGAGCGTTTAGTAAATACACCTTATTCGGAAAGTAACATAGAAGATTT	-	2	623952	624021	1.09459	1.59523	0.120123	0.509103	-4.82754
Tb927.7.860	3QTB00021_M_16			<a href=http://www.genedb.org/genedb/Search?organism=tryp&name=Tb927.7.860>Tb927.7.860</a>	Q57VT2			Tb07.29K4.410	7	Tb927_07_v4: complement(203152..206274)	hypothetical protein, conserved	3177	0	0	0				2QTB00021_M_16	Tb927.7.860	AGCAAATGAAGAGTATGACCATCTAAAGCGCAAAATATTGGCTAAAGTTTTTGTGATGCTAGCGATGAGC	-	7	204208	204277	1.09453	1.70256	0.0979821	0.464456	-4.66965
Tb927.8.4330	3QTB00006_J_2	similar to GP:11611729: RAB11A GTPase {Trypanosoma brucei}(PMID:14517238); 100% similar to GP:11611729: RAB11A GTPase {Trypanosoma brucei}(PMID:14517238);go_function=GTP binding; GTPase activity;go_process=endosome transport; small GTPase mediated signal		<a href=http://www.genedb.org/genedb/Search?organism=tryp&name=Tb927.8.4330>Tb927.8.4330</a>	Q9NJE8	TbRAB11	TbRAB11	Tb08.29H22.590	8	Tb927_08_v4: complement(1286610..1287260)	small GTP-binding protein Rab11,Rab11A GTPase	4276	0	0	0	GO:0003924 GO:0005525	GO:0007264 GO:0016191 GO:0016192 GO:0016197	GO:0005768 GO:0012505	2QTB00006_J_2	Tb927.8.4330	GCTCTATCTTTCTCATTGGCAACAAATGCGATCTTGAGCACCTGCGTGTGATCAAAAAGGAAGTGGCTGA	-	8	1286854	1286923	1.09368	2.17526	0.03682	0.303386	-3.87748
Tb927.2.2130	3QTB00007_G_16	;go_function=GTPase activity;go_process=mitosis; small GTPase mediated signal transduction; synaptic vesicle uncoating; vesicle-mediated transport;go_component=plasma membrane	rab6	<a href=http://www.genedb.org/genedb/Search?organism=tryp&name=Tb927.2.2130>Tb927.2.2130</a>	Q7YVL4		25N14.200		2	Tb927_02_v4: complement(407314..408006)	small GTP-binding protein RAB6, putative	607	0	0	0	GO:0003928	GO:0007067	GO:0005886	2QTB00007_G_16	Tb927.2.2130	GCAAAAACTGGGACGAATGTAAAATCACTTTTTAGGAAGGTGGCGGAGGCCATTCCCGTAGTGGAAATCT	-	2	407427	407496	1.09365	2.22619	0.0328895	0.291621	-3.78342
Tb10.70.7290	3QTB00003_I_21			<a href=http://www.genedb.org/genedb/Search?organism=tryp&name=Tb10.70.7290>Tb10.70.7290</a>	Q38CF4			TRYP_x-70a06.p2kb545_1003	10	Tb927_10_v4: 229138..229491	hypothetical protein, unlikely	6227	0	0	0				2QTB00003_I_21	Tb10.70.7290	GAACGGGGAAATAACGAACGGTCAACGATCACTTGTAAAAAGGAAAAGAAAACGATTGCTTCCGGGCGTG	+	10	229357	229426	1.09324	1.91297	0.0643952	0.383346	-4.33581
Tb927.6.2690	3QTB00018_E_3	;go_function=cysteine-type endopeptidase activity; ubiquitin thiolesterase activity; ubiquitin-specific protease activity;go_process=protein deubiquitination; ubiquitin-dependent protein catabolism		<a href=http://www.genedb.org/genedb/Search?organism=tryp&name=Tb927.6.2690>Tb927.6.2690</a>	Q583R5			Tb06.5F5.130	6	Tb927_06_v4: 807824..809743	ubiquitin carboxyl-terminal hydrolase, putative,cysteine peptidase, Clan CA, family C19, putative	2788	0	0	0				2QTB00018_E_3	Tb927.6.2690	TCAGTACGCCTGTGAAGTGTGCTTTAACAAACTATCTCCTGCGGAGCAAACGAAGAAAAACAACGATATT	+	6	809080	809149	1.09118	1.64786	0.1088	0.486993	-4.75119
Tb927.8.1240	3QTB00016_P_5	;go_function=electron-transferring-flavoprotein dehydrogenase activity;go_process=electron transport;go_component=mitochondrion		<a href=http://www.genedb.org/genedb/Search?organism=tryp&name=Tb927.8.1240>Tb927.8.1240</a>	Q57VN1			Tb08.29O4.390	8	Tb927_08_v4: complement(391386..393080)	electron transfer flavoprotein-ubiquinone oxidoreductase, putative	3967	0	0	0	GO:0004174	GO:0006118	GO:0005739	2QTB00016_P_5	Tb927.8.1240	GGGAGAAATTAGTGCATGTCGATTGCAAAAGTTACCAAGAGAGGTTTAGGGAAAGTTGGTTATACGAAGA	-	8	391879	391948	1.0902	2.28475	0.0288379	0.272045	-3.67333
Tb10.100.0150	3QTB00002_J_18			<a href=http://www.genedb.org/genedb/Search?organism=tryp&name=Tb10.100.0150>Tb10.100.0150</a>	Q38CL2				10	Tb927_10_v4: 81453..81791	hypothetical protein, conserved	6169	1	1	0				2QTB00002_J_18	Tb10.100.0150	GTGGTTGTGTTAAGTGAGGAAGACCGGAAGTATGGTGTGGTCATTGTTTCCAGAAAGTTCAACGATGTTC	+	10	81621	81690	1.08998	2.21749	0.0335332	0.292969	-3.7996
Tb11.01.0050	3QTB00016_L_4	;go_process=DNA repair		<a href=http://www.genedb.org/genedb/Search?organism=tryp&name=Tb11.01.0050>Tb11.01.0050</a>	Q384G5				11	Tb927_11_01_v4: 2332970..2334685	DNA polymerase kappa, putative,DNA polymerase IV, putative	8554	0	0	0	GO:0003674	GO:0006281	GO:0005575	2QTB00016_L_4	Tb11.01.0050	ATGGTTTACTGTTACCGCACGCTGCAAAGTATTCAGAGATGTGTTTGTTGGGGGTACGTCTCTCGGACCT	+	11.1	2334351	2334420	1.08931	2.48691	0.0180759	0.213221	-3.27802
Tb09.211.1300	3QTB00007_M_17			<a href=http://www.genedb.org/genedb/Search?organism=tryp&name=Tb09.211.1300>Tb09.211.1300</a>	Q38E25			chr9contig211.tmp0156c	9	Tb927_09_v4: complement(1494782..1495459)	hypothetical protein, conserved	5492	1	0	0				2QTB00007_M_17	Tb09.211.1300	AGCTCCATCTCGTATGTAACGAGGATGTGAAGAAAGCCGATGTTAAACTGAAGGAACTTGAGTTATGTAA	-	9	1494885	1494954	1.08919	2.00642	0.0530006	0.354512	-4.17769
Tb10.70.7480	3QTB00014_B_15	;go_function=hydrogen-transporting ATPase activity, rotational mechanism;go_process=ATP synthesis coupled proton transport;go_component=proton-transporting two-sector ATPase complex		<a href=http://www.genedb.org/genedb/Search?organism=tryp&name=Tb10.70.7480>Tb10.70.7480</a>	Q38CG7			TRYP_x-70a06.p2kb545_1030	10	Tb927_10_v4: 186531..187937	ATP synthase, putative	6214	0	0	0	GO:0046961	GO:0015986	GO:0016469	2QTB00014_B_15	Tb10.70.7480	GACGAGGATATAAGTGAACTCATACAAGACTTGCTGAATGTGCTTGAAAACAGCATGGAAACCTTAACTA	+	10	187506	187575	1.08814	1.85703	0.0721835	0.402821	-4.42762
Tb11.01.4880	3QTB00004_B_8			<a href=http://www.genedb.org/genedb/Search?organism=tryp&name=Tb11.01.4880>Tb11.01.4880</a>	Q382K6				11	Tb927_11_01_v4: complement(3505562..3506032)	hypothetical protein, conserved	9017	0	0	0				2QTB00004_B_8	Tb11.01.4880	TGCAAGCATGGCTCCATCGTGCCTTATTGACGGAGATCCAACCACCTTTATTCTAACAACCGGTGGTTTT	-	11.1	3505913	3505982	1.08605	2.37536	0.0234486	0.244552	-3.499
Tb09.160.2420	3QTB00009_C_7	similar to Syntaxin 72 (AtSYP72). (Swiss- Prot:Q94KK6) (Arabidopsis thaliana);go_function=intracellular transporter activity;go_process=vesicle-mediated transport;go_component=membrane		<a href=http://www.genedb.org/genedb/Search?organism=tryp&name=Tb09.160.2420>Tb09.160.2420</a>	Q38FF1		1L12.80	chr9contig160.tmp0206	9	Tb927_09_v4: 704041..704895	syntaxin, putative	5012	0	1	0	GO:0005478	GO:0016192	GO:0016020	2QTB00009_C_7	Tb09.160.2420	TTGAATATCAAACTTCGTCGCACACTAGAGCAGGTGGATAAGGATCGCATGTCCGTGTATATCCTTTGCT	+	9	704776	704845	1.08488	2.34071	0.0253911	0.254519	-3.56622
Tb10.70.6420	3QTB00008_B_19	similar to SP:P55745: Ras-related protein Rab- 21. {Canis familiaris};go_function=GTPase activity;go_process=small GTPase mediated signal transduction		<a href=http://www.genedb.org/genedb/Search?organism=tryp&name=Tb10.70.6420>Tb10.70.6420</a>	Q38C89	RAB21		TRYP_x-70a06.p2kb545_879	10	Tb927_10_v4: complement(414137..414946)	small GTPase, putative,Ras-related protein, putative	6292	0	0	0	GO:0003924	GO:0007264	GO:0005575	2QTB00008_B_19	Tb10.70.6420	AATCTTGTGTCAGGTGGCGGTGGCAAACATAGCACTGTGAACCTCAGTTCAAACCCGAACGTAGCAGCTG	-	10	414169	414238	1.08475	2.35752	0.0244314	0.248478	-3.5337
Tb927.7.4470	3QTB00006_G_17			<a href=http://www.genedb.org/genedb/Search?organism=tryp&name=Tb927.7.4470>Tb927.7.4470</a>	Q57X63			Tb07.26A24.930	7	Tb927_07_v4: complement(1190119..1190700)	hypothetical protein, conserved	3536	0	4	0				2QTB00006_G_17	Tb927.7.4470	TAACCCCATCAACGCCTTTTTATACCTTGTAATTGCAACCTTCACTGCATACATGCTTTCACAGGCATAT	-	7	1190413	1190482	1.08475	2.46693	0.0189467	0.218854	-3.3181
Tb10.6k15.2130	3QTB00015_J_1	similar to GB:CAA06683.1: poly(A)-specific ribonuclease {Homo sapiens;};go_function=nuclease activity; transcriptional repressor activity;go_process=negative regulation of transcription;go_component=nucleus		<a href=http://www.genedb.org/genedb/Search?organism=tryp&name=Tb10.6k15.2130>Tb10.6k15.2130</a>	Q38AC8			TRYPtp6k15-3d06.p1c_317	10	Tb927_10_v4: 2043955..2045484	ribonuclease, putative	6954	0	0	0	GO:0004518 GO:0016564	GO:0016481	GO:0005634	2QTB00015_J_1	Tb10.6k15.2130	ATGGCGAGTGTATTACTTTCAAAACTGTAATATGCGAAGAAATAGAGCGGTTGACTTTATCAAAGCTTAA	+	10	2044442	2044511	1.08294	2.16985	0.0372614	0.304975	-3.88739
Tb927.8.4820	3QTB00017_F_20	;go_function=RNA binding;go_process=protein biosynthesis		<a href=http://www.genedb.org/genedb/Search?organism=tryp&name=Tb927.8.4820>Tb927.8.4820</a>	Q57UX0			Tb08.4A8.520	8	Tb927_08_v4: complement(1422340..1424208)	hypothetical protein, conserved	4325	0	0	0	GO:0003723	GO:0006412	GO:0005575	2QTB00017_F_20	Tb927.8.4820	TCAGATGAGATGCTTAAGAAGACGGTTTCGATTATCTTTAATAAAGCGCTAGGGGAGCCTGAAAACAGTA	-	8	1423869	1423938	1.08157	1.98866	0.0550193	0.358775	-4.20818
Tb09.211.0990	3QTB00009_D_14			<a href=http://www.genedb.org/genedb/Search?organism=tryp&name=Tb09.211.0990>Tb09.211.0990</a>	Q38E57			chr9contig211.tmp0121c	9	Tb927_09_v4: complement(1445093..1446016)	hypothetical protein, conserved	5460	0	1	0	GO:0003674	GO:0008150	GO:0005575	2QTB00009_D_14	Tb09.211.0990	TAACTCCATTCAAGCCAGCACAACCAACGAAACACCAAGAGACTAGCGTTATGGTCGCAGCAGCTGCTAA	-	9	1445847	1445916	1.08154	1.37749	0.177563	0.577677	-5.12059
Tb10.389.1130	3QTB00009_I_10			<a href=http://www.genedb.org/genedb/Search?organism=tryp&name=Tb10.389.1130>Tb10.389.1130</a>	Q388Y8				10	Tb927_10_v4: complement(2973493..2974383)	hypothetical protein, conserved	7344	0	1	0				2QTB00009_I_10	Tb10.389.1130	TCGTGATAATATGGGCACAATTGGCTGGTTAATAGCTACAGTTTGTTCGTTAACTGTATTGAGAAGCTTT	-	10	2973520	2973589	1.08087	1.82498	0.0769989	0.415801	-4.47924
Tb927.8.2490	3QTB00007_H_2			<a href=http://www.genedb.org/genedb/Search?organism=tryp&name=Tb927.8.2490>Tb927.8.2490</a>	Q57XE0			Tb08.26A17.390	8	Tb927_08_v4: 739775..740707	hypothetical protein, conserved	4092	0	0	0				2QTB00007_H_2	Tb927.8.2490	TAATCAGTTTTTACTAGCGTGCTACATGACGTACTTGATTCTTCGCAACGATGAGAATGCAGAGGGCCAA	+	8	740119	740188	1.0805	1.728	0.0932661	0.452512	-4.63097
Tb927.7.3880	3QTB00019_N_3	;go_function=ATP binding; protein serine/threonine kinase activity;go_process=protein amino acid phosphorylation		<a href=http://www.genedb.org/genedb/Search?organism=tryp&name=Tb927.7.3880>Tb927.7.3880</a>	Q57UD5			Tb07.6C8.130	7	Tb927_07_v4: complement(1011321..1013651)	protein kinase, putative	3477	0	0	0	GO:0004674 GO:0005524	GO:0006468	GO:0005575	2QTB00019_N_3	Tb927.7.3880	AAATTTATAAATAAATTTGGCTGTATCTACGAACAAGGTAATAAGGACGGGGATGATCCCGGAGAAGATT	-	7	1011599	1011668	1.08044	1.82573	0.0768826	0.415553	-4.47803
Tb927.3.4610	3QTB00023_A_6			<a href=http://www.genedb.org/genedb/Search?organism=tryp&name=Tb927.3.4610>Tb927.3.4610</a>	Q582S4			Tb03.48K5.80	3	Tb927_03_v4: complement(1293531..1302836)	hypothetical protein, conserved	1298	0	0	0				2QTB00023_A_6	Tb927.3.4610	ATGTAATTTGCAGTGGAACTCTTATTATGGGTTTGTCATTGATCGTTCAGCGGTTAAGGTTAACGAATGT	-	3	1301700	1301769	1.08026	1.51244	0.13987	0.536625	-4.94334
Tb927.7.4870	3QTB00008_D_19			<a href=http://www.genedb.org/genedb/Search?organism=tryp&name=Tb927.7.4870>Tb927.7.4870</a>	Q57XA3			Tb07.26A24.220	7	Tb927_07_v4: complement(1279341..1280153)	hypothetical protein, conserved	3576	0	0	0				2QTB00008_D_19	Tb927.7.4870	ATATTGAGGGGTGTCACAACTGTGACTGATGAGAGTGCTCCTTTTGACGTCGAAACTTTTAAACGCTCGT	-	7	1279880	1279949	1.0798	2.42	0.0211445	0.233869	-3.41139
Tb11.01.4150	3QTB00004_M_6	GPI-Anchor Signal predicted for Tb11.01.4150 by DGPI v2.04, no cleavage site predicted		<a href=http://www.genedb.org/genedb/Search?organism=tryp&name=Tb11.01.4150>Tb11.01.4150</a>	Q382U8				11	Tb927_11_01_v4: 3229716..3230162	hypothetical protein, conserved	8922	0	0	0				2QTB00004_M_6	Tb11.01.4150	GTGAATTAGATGTGGAGTTGTTGTGCAATGATATTAGTAACAAAATGCGGTTACTTGGCGGAATGGCCAT	+	11.1	3229828	3229897	1.07922	2.21442	0.0337634	0.29311	-3.80531
Tb927.8.5200	3QTB00022_P_16			<a href=http://www.genedb.org/genedb/Search?organism=tryp&name=Tb927.8.5200>Tb927.8.5200</a>	Q57UJ2			Tb08.5H5.480	8	Tb927_08_v4: 1549691..1555057	hypothetical protein, conserved	4363	0	0	0				2QTB00022_P_16	Tb927.8.5200	AACCGATTCTTCTACCGGACAATGCCTATGCTTAACTTTTACCAGAACGTGCTTAAACACTACTCAGAAA	+	8	1554488	1554557	1.07753	2.23115	0.0325275	0.290886	-3.77417
Tb09.160.1610	3QTB00015_E_6			<a href=http://www.genedb.org/genedb/Search?organism=tryp&name=Tb09.160.1610>Tb09.160.1610</a>	Q38FM9		3C4.320	chr9contig160.tmp0153c	9	Tb927_09_v4: complement(613922..615409)	hypothetical protein, conserved	4934	0	0	0				2QTB00015_E_6	Tb09.160.1610	ACTGTCTAACTGCAAGCAAACCCAAGTGGAAGAATTACCGCAATCGACTGATCAGGCTTCATTACAAATG	-	9	614357	614426	1.07674	1.68957	0.100466	0.469792	-4.68921
Tb10.70.3640	3QTB00018_B_3			<a href=http://www.genedb.org/genedb/Search?organism=tryp&name=Tb10.70.3640>Tb10.70.3640</a>	Q38BM6			TRYP_x-70a06.p2kb545_488	10	Tb927_10_v4: complement(968518..970536)	hypothetical protein, conserved	6506	0	1	0				2QTB00018_B_3	Tb10.70.3640	GTACGCCGTGCGTAAGGGTATGGCATACTTTCCAGAAGCAGGTTTTTTTAACCACAGTTGTTCTCCTAAT	-	10	969235	969304	1.07656	2.40261	0.0220163	0.238463	-3.44565
Tb10.6k15.3020	3QTB00020_N_8			<a href=http://www.genedb.org/genedb/Search?organism=tryp&name=Tb10.6k15.3020>Tb10.6k15.3020</a>	Q38AK1			TRYPtp6k15-3d06.p1c_436	10	Tb927_10_v4: complement(1899288..1902113)	hypothetical protein, conserved,transportin2-like protein	6881	0	0	0				2QTB00020_N_8	Tb10.6k15.3020	ACAAAATAAGCTAGAATTTGTATACTTAATTATGCTGATGGTGAAGTCGTATTCGCACGAATCCCCAAAC	-	10	1899735	1899804	1.07645	2.44345	0.0200189	0.225187	-3.36493
Tb927.4.2530	3QTB00004_F_16			<a href=http://www.genedb.org/genedb/Search?organism=tryp&name=Tb927.4.2530>Tb927.4.2530</a>	Q584D4			Tb04.1H19.1060	4	Tb927_04_v4: 667858..668334	hypothetical protein, conserved	1670	1	4	0				2QTB00004_F_16	Tb927.4.2530	TTTCAGGTCTTGAAGAATGCCGCCATTTTCGGTGGACTGATGTTTGTTGCAGGGAGCTCTGGTCGCTCCC	+	4	668209	668278	1.07499	2.382	0.0230917	0.243796	-3.48603
Tb10.6k15.1120	3QTB00021_A_21			<a href=http://www.genedb.org/genedb/Search?organism=tryp&name=Tb10.6k15.1120>Tb10.6k15.1120</a>	Q38A46			TRYPtp6k15-3d06.p1c_162	10	Tb927_10_v4: 2258726..2261599	hypothetical protein, conserved	7036	0	0	0				2QTB00021_A_21	Tb10.6k15.1120	CATTTCGTATTGAAGTTCTTGTCCGCTATTTGTCAAACTAATATAAGTCGTGAGGATATGCTGAACGTGA	+	10	2258807	2258876	1.07487	2.13894	0.0398739	0.315104	-3.9436
Tb927.7.1430	3QTB00013_P_16			<a href=http://www.genedb.org/genedb/Search?organism=tryp&name=Tb927.7.1430>Tb927.7.1430</a>	Q57WQ7			Tb07.27M11.750	7	Tb927_07_v4: 366013..367359	hypothetical protein, conserved,leucine-rich repeat protein (LRRP), putative	3234	0	0	0	GO:0003674	GO:0008150	GO:0005575	2QTB00013_P_16	Tb927.7.1430	TTCTGGCTCGAAAGTTAGAGAAGAACACATATCTCACTTCCCTTGACATCTCGCTGAACGAAATTGGACC	+	7	366515	366584	1.0745	2.41853	0.0212169	0.234067	-3.41429
Tb927.8.7240	3QTB00011_P_2			<a href=http://www.genedb.org/genedb/Search?organism=tryp&name=Tb927.8.7240>Tb927.8.7240</a>	Q57YV2			Tb08.10K10.490	8	Tb927_08_v4: 2077889..2079013	hypothetical protein, conserved	4568	0	0	0				2QTB00011_P_2	Tb927.8.7240	ACGTTGTGGTATCTGCTCGAGAAGGATGAGCCAATCGTCATACGGCGAGCTGTGATGGCAAAGGCCCGGC	+	8	2077901	2077970	1.07386	1.58251	0.123	0.515641	-4.84567
Tb09.211.0190	3QTB00011_N_15			<a href=http://www.genedb.org/genedb/Search?organism=tryp&name=Tb09.211.0190>Tb09.211.0190</a>	Q38EE2			chr9contig211.tmp0019c	9	Tb927_09_v4: complement(1297682..1298782)	metalloprotease-like protein,peptide deformylase, putative	5375	0	0	0				2QTB00011_N_15	Tb09.211.0190	ATGTTATTTTCGAAACGAACTCACAGTAACACAACTCATAGTAATGCAGACTCAGCTTATATGCCTGGCA	-	9	1298599	1298668	1.0736	2.11465	0.0420393	0.322576	-3.98735
Tb10.6k15.1360	3QTB00017_I_6			<a href=http://www.genedb.org/genedb/Search?organism=tryp&name=Tb10.6k15.1360>Tb10.6k15.1360</a>	Q38A67			TRYPtp6k15-3d06.p1c_197	10	Tb927_10_v4: 2210079..2211869	hypothetical protein, conserved	7015	0	0	0				2QTB00017_I_6	Tb10.6k15.1360	AAAAGTTCTTTTCGAGTCTGATCGACTTCAAGAATTGTAACGCAGAAGCGGTACGACAGCACATAATGGG	+	10	2210899	2210968	1.0736	1.86313	0.071296	0.399588	-4.41771
Tb927.4.710	3QTB00008_P_1			<a href=http://www.genedb.org/genedb/Search?organism=tryp&name=Tb927.4.710>Tb927.4.710</a>	Q57ZZ9			Tb04.5E12.980	4	Tb927_04_v4: complement(200857..201681)	hypothetical protein, conserved	1488	0	0	0				2QTB00008_P_1	Tb927.4.710	ATTACGCGCAAATGACATGCCATATGCAATAACGCATTACATAAACACAACTGAAGTCCCAACGGGACGG	-	4	200980	201049	1.07341	1.72838	0.0931972	0.452512	-4.63039
Tb10.389.1800	3QTB00009_E_3	similar to Syntaxin 41 (AtSYP41) (AtTLG2a). (Swiss-Prot:O65359) (Arabidopsis thaliana);go_function=t-SNARE activity;go_process=membrane fusion;go_component=integral to membrane		<a href=http://www.genedb.org/genedb/Search?organism=tryp&name=Tb10.389.1800>Tb10.389.1800</a>	Q389E4				10	Tb927_10_v4: 2846036..2846893	syntaxin, putative,vesicle-associated membrane protein, putative	7288	0	0	0	GO:0005486	GO:0006944	GO:0016021	2QTB00009_E_3	Tb10.389.1800	GACGAGAACTAGTGTGGCTGATGGCGTCACTATGTTGAAAGACGCACGAAACAATTCGAGCAGTTGTACA	+	10	2846815	2846884	1.07265	1.99517	0.0542718	0.357879	-4.19703
Tb927.5.2440	3QTB00021_N_14	similar to Myosin heavy chain, skeletal muscle, juvenile. (Swiss-Prot:Q28641) {Oryctolagus cuniculus}		<a href=http://www.genedb.org/genedb/Search?organism=tryp&name=Tb927.5.2440>Tb927.5.2440</a>	Q582C1			Tb05.3C6.560	5	Tb927_05_v4: 779968..783501	hypothetical protein, conserved	2235	0	0	0				2QTB00021_N_14	Tb927.5.2440	ATACATATGAGTCAAATAGTCCTCAGGTGGATACAAAGTTACTGCAGGAAAGAGTTGATGCTGCTGTTAA	+	5	782054	782123	1.07226	2.11535	0.0419749	0.322576	-3.98608
Tb927.3.2560	3QTB00006_L_14			<a href=http://www.genedb.org/genedb/Search?organism=tryp&name=Tb927.3.2560>Tb927.3.2560</a>	Q582W8			Tb03.48O8.290	3	Tb927_03_v4: complement(642421..643077)	hypothetical protein, conserved	1094	1	0	0				2QTB00006_L_14	Tb927.3.2560	GAAGTATTGGGAATTGAAAGCCGTATAACTAGAAACGAGGAGAATCGTCTCATGACGTATGCACAGAAAA	NA	Nonspecific_3	0	0	1.07197	1.22942	0.227542	0.631036	-5.29809
Tb10.v4.0014	3QTB00004_E_14	variant surface glycoprotein (VSG, pseudogene), putative		<a href=http://www.genedb.org/genedb/Search?organism=tryp&name=Tb10.v4.0014>Tb10.v4.0014</a>	-				10	Tb927_10_v4: 3971969..3973372	variant surface glycoprotein (VSG, pseudogene), putative	7704	0	0	0				2QTB00004_E_14	Tb10.v4.0014	TAACATGCGAGGTGCACAATAAGTCCAAAACAAAGTGCTTAGAAGCGCAGTGCAAATGGGGAGGCAAAAA	+	7	126	195	1.07175	1.62081	0.114504	0.500279	-4.79069
Tb927.7.7330	3QTB00013_A_15			<a href=http://www.genedb.org/genedb/Search?organism=tryp&name=Tb927.7.7330>Tb927.7.7330</a>	Q57TX0			Tb07.30D13.460	7	Tb927_07_v4: complement(2115601..2116839)	hypothetical protein, conserved	3823	0	0	0				2QTB00013_A_15	Tb927.7.7330	ACTCAATATGAACTATTCCCTGAAGCTAGCGAATGCGTTTGTGTTTGAAATCGACCAAAAGGGACTCTGG	-	7	2115850	2115919	1.07093	2.13389	0.0403156	0.316085	-3.95272
Tb927.1.3940	3QTB00020_B_8			<a href=http://www.genedb.org/genedb/Search?organism=tryp&name=Tb927.1.3940>Tb927.1.3940</a>	Q4GYI3				1	Tb927_01_v4: 837683..840421	hypothetical protein, conserved	382	0	0	0	GO:0003674	GO:0008150	GO:0005575	2QTB00020_B_8	Tb927.1.3940	CATTGTCAACGCATTTTTGCAACAAAGAGAAATCCAAGAGGCGGAGTAACGTGCAGGGTTACTTTAGTAA	+	1	840018	840087	1.0708	2.3397	0.02545	0.254519	-3.56817
Tb11.02.3010	3QTB00018_B_13	curated by M. Parsons, P. Ward, J. Mottram; similar to GB:AAO86687.1: long flagella protein LF4 {Chlamydomonas reinhardtii};go_function=ATP binding; protein serine/threonine kinase activity;go_process=protein amino acid phosphorylation		<a href=http://www.genedb.org/genedb/Search?organism=tryp&name=Tb11.02.3010>Tb11.02.3010</a>	Q385N4			Tb11.212.1060	11	Tb927_11_01_v4: 1497164..1499185	protein kinase, putative	8233	0	0	0	GO:0004674 GO:0005524	GO:0006468	GO:0005575	2QTB00018_B_13	Tb11.02.3010	CGGCGTGTGTTATTTGACAGTGATACCACTGATGGTAATGATGTAGATGAAAGCGTGAACTTAATGCTTC	+	11.1	1499069	1499138	1.07043	2.17905	0.0365143	0.301879	-3.87055
Tb927.8.6180	3QTB00004_O_13	;go_function=structural constituent of ribosome;go_process=protein biosynthesis;go_component=cytosolic large ribosomal subunit (sensu Eukaryota); ribosome		<a href=http://www.genedb.org/genedb/Search?organism=tryp&name=Tb927.8.6180>Tb927.8.6180</a>	Q57YL9			Tb08.11J15.540	8	Tb927_08_v4: 1800753..1801184	60S ribosomal protein L26, putative	4462	0	0	0	GO:0003735	GO:0006412	GO:0005840 GO:0005842	2QTB00004_O_13	Tb927.8.6180	CAGCACAAAGGCCGACAAATCGAAGGGTAAAGTTACCGCCGCTGAGAAGGCCATGCAGCAAATGGACTAA	+	8	1801115	1801184	1.07028	2.53039	0.016306	0.201039	-3.19005
Tb11.01.7770	3QTB00018_J_8	;go_process=cell-matrix adhesion;go_component=integral to membrane; integrin complex		<a href=http://www.genedb.org/genedb/Search?organism=tryp&name=Tb11.01.7770>Tb11.01.7770</a>	Q381H5				11	Tb927_11_01_v4: complement(4205854..4207965)	FG-GAP repeat protein, putative,intergrin alpha chain protein, putative	9300	1	1	0	GO:0003674	GO:0007160	GO:0008305 GO:0016021	2QTB00018_J_8	Tb11.01.7770	ATTGGCTTTTCATGGAGAACATGGAATAGAAGTGGTACATCTATACACCGGAAACTTGATTACGCGCGTG	-	11.1	4206883	4206952	1.06849	2.18818	0.0357854	0.298408	-3.85378
Tb927.2.2670	3QTB00002_I_20	;go_function=DNA binding;go_process=chromosome organization and biogenesis (sensu Eukaryota);go_component=nucleus		<a href=http://www.genedb.org/genedb/Search?organism=tryp&name=Tb927.2.2670>Tb927.2.2670</a>	Q7YVG5		10C8.135		2	Tb927_02_v4: 531130..531432	histone H4, putative	643	0	0	0	GO:0003677	GO:0007001	GO:0005634	2QTB00002_I_20	Tb927.2.2670	AAAGGGAGCGCAGAAACGCCAAAAGAAGGTCCTTCGGGATAATGTGCGAGGCATTACACGTGGATCCATC	+	2	531159	531228	1.06841	1.88508	0.0681833	0.391274	-4.38186
Tb927.4.1170	3QTB00010_H_2			<a href=http://www.genedb.org/genedb/Search?organism=tryp&name=Tb927.4.1170>Tb927.4.1170</a>	Q580E5			Tb04.5E12.250	4	Tb927_04_v4: complement(309801..310820)	ankyrin, putative	1534	0	0	0	GO:0003674	GO:0008150	GO:0005575	2QTB00010_H_2	Tb927.4.1170	TCATTGAGATCATATTAGCAAAAGGAGGTGATATTAATGCCCGTAACAGTAGGAAAGAAACTCCACTGTT	-	4	310405	310474	1.06823	1.70934	0.0967064	0.460696	-4.65939
Tb927.3.1060	3QTB00012_I_17	synonym: Tb03.27F10.200; hypothetical protein, conserved (pseudogene) This gene was artificially interrupted by a Tn10 transposon. An unaltered copy of the gene can be created by fusion of Tb03.27F10.200 and Tb03.27F10.220. The Tn10 insertion is an artefa		<a href=http://www.genedb.org/genedb/Search?organism=tryp&name=Tb927.3.1060>Tb927.3.1060</a>	-			Tb03.27F10.200	3	Tb927_03_v4: 262387..263532	hypothetical protein, conserved (pseudogene),hypothetical protein, conserved, interrupted	945	0	0	0				2QTB00012_I_17	Tb927.3.1060	TAAAGAGCGTAAACATGACAAAAGACGAATCACTGAAGACAGTAGCTATCAAAACAGAGGACGTGAAACG	+	3	263189	263258	1.06786	2.04779	0.0485456	0.341408	-4.10583
Tb927.8.7830	3QTB00021_N_2			<a href=http://www.genedb.org/genedb/Search?organism=tryp&name=Tb927.8.7830>Tb927.8.7830</a>	Q57U60			Tb08.6H23.100	8	Tb927_08_v4: 2280001..2283519	hypothetical protein, conserved	4627	0	0	0				2QTB00021_N_2	Tb927.8.7830	AACAAACTGAAACCTCAGTTGAGGCGAAACGGGAGAGAGGAGTAAGTGTTAAAATATTGCTGTTGGAAAC	+	8	2283347	2283416	1.06745	1.61154	0.116514	0.503937	-4.80409
Tb927.2.2450	3QTB00013_D_19	;go_function=rRNA methyltransferase activity;go_process=RNA methylation		<a href=http://www.genedb.org/genedb/Search?organism=tryp&name=Tb927.2.2450>Tb927.2.2450</a>	Q7YVI4		25N14.40		2	Tb927_02_v4: complement(482753..484051)	ribosomal RNA methyltransferase, putative	629	0	0	0	GO:0003674	GO:0008150	GO:0005575	2QTB00013_D_19	Tb927.2.2450	ATCATAGTGGTGTTACTGATATAGTTGATGAGGCATACGCAGTAGAATCTGTTATCGTACCTTTCCTGGC	-	2	482907	482976	1.06656	2.26004	0.0304895	0.27929	-3.72004
Tb11.01.6620	3QTB00015_F_3			<a href=http://www.genedb.org/genedb/Search?organism=tryp&name=Tb11.01.6620>Tb11.01.6620</a>	Q381T7				11	Tb927_11_01_v4: complement(3926190..3927713)	hypothetical protein, conserved	9187	0	0	0				2QTB00015_F_3	Tb11.01.6620	ACTATATGATGTCAAATCTTAAAGGGGGTGGAAACTTCACTGTGCTTGAGGAATATGAAAGTAAGCAGCG	-	11.1	3926812	3926881	1.06584	2.33102	0.0259598	0.256541	-3.58489
Tb927.7.5120	3QTB00012_M_18			<a href=http://www.genedb.org/genedb/Search?organism=tryp&name=Tb927.7.5120>Tb927.7.5120</a>	Q57ZH7			Tb07.27E10.340	7	Tb927_07_v4: 1350940..1352115	hypothetical protein, conserved	3602	0	0	0				2QTB00012_M_18	Tb927.7.5120	ATGCAGAAAAATCTAATGATGGACATGACGTATGGATTCCCAAGCAGTACCCGAACATGCAGCGTATTGT	+	7	1351187	1351256	1.06346	1.98649	0.0552707	0.358775	-4.2119
Tb10.70.2180	3QTB00006_M_3			<a href=http://www.genedb.org/genedb/Search?organism=tryp&name=Tb10.70.2180>Tb10.70.2180</a>	Q38B99			TRYP_x-70a06.p2kb545_295	10	Tb927_10_v4: 1244526..1245113	hypothetical protein, conserved	6633	0	0	0				2QTB00006_M_3	Tb10.70.2180	CCCTCAACTCACGACAGAGATAGTAAAGAATAATTACGAAGGGGACTGGAATTTGGCTAAGGAGGCTTTA	+	10	1244576	1244645	1.06345	1.72779	0.0933036	0.452512	-4.63129
Tb09.160.0990	3QTB00019_P_1	;go_function=ATP binding; protein-tyrosine kinase activity;go_process=protein amino acid phosphorylation		<a href=http://www.genedb.org/genedb/Search?organism=tryp&name=Tb09.160.0990>Tb09.160.0990</a>	Q38FT8			chr9contig160.tmp0099c	9	Tb927_09_v4: complement(489276..491615)	protein kinase, putative	4875	0	0	0	GO:0004713 GO:0004713 GO:0005524 GO:0005524	GO:0006468 GO:0006468	GO:0005575 GO:0005575	2QTB00019_P_1	Tb09.160.0990	AATAACATCAAAAACTACGTTGAGGACAACTTTCACGACGTTCCACTTCCCCAGCAACTATCAGAAGAGT	-	9	489503	489572	1.06327	1.65154	0.108043	0.485122	-4.74578
Tb09.211.0330	3QTB00010_N_1	;go_function=unfolded protein binding;go_process=protein folding		<a href=http://www.genedb.org/genedb/Search?organism=tryp&name=Tb09.211.0330>Tb09.211.0330</a>	Q38EC6			chr9contig211.tmp0040c	9	Tb927_09_v4: complement(1320628..1321632)	chaperone protein DNAJ, putative	5391	0	0	0	GO:0051082	GO:0006457	GO:0005575	2QTB00010_N_1	Tb09.211.0330	GAAATCATTAACAGAGAAGCAGAAGAATTTGATTGCTGACTTTGCAAAGGACGAGAAACCGCTGGAACTT	-	9	1320685	1320754	1.06309	2.31261	0.0270726	0.261712	-3.62024
Tb927.7.6430	3QTB00006_I_14			<a href=http://www.genedb.org/genedb/Search?organism=tryp&name=Tb927.7.6430>Tb927.7.6430</a>	Q582L6			Tb07.33N13.360	7	Tb927_07_v4: complement(1746219..1746824)	hypothetical protein	3733	0	0	0				2QTB00006_I_14	Tb927.7.6430	TATGGCGTCAGGGACCTTGAAAGATGAGGCTGGTTCCATTCATTTATCGCATGAAAAAGAAACTCAAACA	-	7	1746579	1746648	1.06216	1.65312	0.107718	0.484166	-4.74344
Tb927.7.3320	3QTB00003_L_14	;go_function=microtubule binding;go_process=protein-vacuolar targeting;go_component=microtubule associated complex		<a href=http://www.genedb.org/genedb/Search?organism=tryp&name=Tb927.7.3320>Tb927.7.3320</a>	Q57WE7			Tb07.28B13.800	7	Tb927_07_v4: complement(855890..856294)	microtubule-associated protein 1A/1B, light chain 3, putative	3421	0	0	0				2QTB00003_L_14	Tb927.7.3320	AGGGTCAAGCCGTATTTGTGTTTATAGGAAATGAACTACCGCCGAACAGTGCCTGCTTGGGAGACATTTA	-	7	855957	856026	1.06166	1.83641	0.0752502	0.412963	-4.4609
Tb11.57.0024	3QTB00015_B_3	;go_process=antigenic variation;go_component=integral to membrane		<a href=http://www.genedb.org/genedb/Search?organism=tryp&name=Tb11.57.0024>Tb11.57.0024</a>	Q380Y1				11	Tb927_11_01_v4: 4604836..4606347	variant surface glycoprotein (VSG), putative	9414	1	0	1		GO:0020033	GO:0016021	2QTB00015_B_3	Tb11.57.0024	AGTTCCCAGGGATAGCCGCAACAAACCCTGACGTCGCCACAAAGACCACATGGCTGTCAGATGTCACCGC	+	11.1	4605797	4605866	1.0609	1.94245	0.0605908	0.371941	-4.28656
Tb10.70.4110	3QTB00011_M_9			<a href=http://www.genedb.org/genedb/Search?organism=tryp&name=Tb10.70.4110>Tb10.70.4110</a>	Q38BR4			TRYP_x-70a06.p2kb545_551	10	Tb927_10_v4: 856871..857920	hypothetical protein, conserved	6468	1	1	0				2QTB00011_M_9	Tb10.70.4110	GGTGCAGGGAATGCTGCTGAGGCAGACGGGGACGGTGAGGAAGATAAAAATGGTTCTCAGACGAAATTAT	+	10	857183	857252	1.06054	2.09077	0.0442684	0.328803	-4.02999
Tb11.02.1310	3QTB00007_B_2			<a href=http://www.genedb.org/genedb/Search?organism=tryp&name=Tb11.02.1310>Tb11.02.1310</a>	Q386D2				11	Tb927_11_01_v4: 1099722..1100450	hypothetical protein, conserved	8083	1	4	0				2QTB00007_B_2	Tb11.02.1310	TTGTAGAGAACTGGCGAGAACTGTTGATAGTTATATGGCAACCTGTGGGGCATACAATATTTGGAATGTT	+	11.1	1100317	1100386	1.06003	2.11315	0.042176	0.322761	-3.99003
Tb09.160.1680	3QTB00005_L_13	similar to Cytidine deaminase (EC 3.5.4.5) (Cytidine aminohydrolase). (Swiss-Prot:P32320) (Homo sapiens);go_function=cytidine deaminase activity; hydrolase activity; zinc ion binding;go_process=cytidine metabolism		<a href=http://www.genedb.org/genedb/Search?organism=tryp&name=Tb09.160.1680>Tb09.160.1680</a>	Q38FM3		3C4.295	chr9contig160.tmp0159c	9	Tb927_09_v4: complement(619779..620327)	cytidine deaminase, putative	4940	0	0	0	GO:0004126 GO:0008270 GO:0016787	GO:0046087	GO:0005575	2QTB00005_L_13	Tb09.160.1680	TCCACGACGACGGGAAGGTTACTTCGGGTTGCAATTACGAAACTTGTGTTTACAAGGGGACATGTGCCGA	-	9	620113	620182	1.05714	1.69539	0.0993466	0.468034	-4.68046
Tb10.70.1420	3QTB00011_E_21			<a href=http://www.genedb.org/genedb/Search?organism=tryp&name=Tb10.70.1420>Tb10.70.1420</a>	Q38B46			TRYP_x-70a06.p2kb545_197	10	Tb927_10_v4: 1395296..1396336	hypothetical protein, conserved	6686	0	0	0				2QTB00011_E_21	Tb10.70.1420	ATCAATAGTCAACCGTCCGATGGCATTCACAGCACTTAAAAACACATATTGTGATGCATATAATCCTACT	+	10	1395418	1395487	1.05632	1.88638	0.0680026	0.391021	-4.37973
Tb927.7.4460	3QTB00020_A_4			<a href=http://www.genedb.org/genedb/Search?organism=tryp&name=Tb927.7.4460>Tb927.7.4460</a>	Q57X62			Tb07.26A24.970	7	Tb927_07_v4: complement(1185462..1187990)	hypothetical protein, conserved	3535	0	0	0				2QTB00020_A_4	Tb927.7.4460	AACACTCGCTTACCGGAAAGCAATGTCTTTTATTGAGAATAATGATCCAAAAGGTGGGTTCATAAATCGT	-	7	1185489	1185558	1.05614	1.81365	0.0787657	0.423019	-4.49732
Tb927.5.4010	3QTB00009_J_9			<a href=http://www.genedb.org/genedb/Search?organism=tryp&name=Tb927.5.4010>Tb927.5.4010</a>	Q57Z48			Tb05.45E22.260	5	Tb927_05_v4: complement(1239171..1240085)	hypothetical protein	2392	1	0	1				2QTB00009_J_9	Tb927.5.4010	ATCCCGAGAAATGAAGACAATAAAAAGGTTGCTGATAATGGAGGGAATGGAGTTAATGACAAACACAATG	-	5	1239455	1239524	1.0557	2.08427	0.0448936	0.331124	-4.04154
Tb927.8.5760	3QTB00014_F_14			<a href=http://www.genedb.org/genedb/Search?organism=tryp&name=Tb927.8.5760>Tb927.8.5760</a>	Q57X06			Tb08.26E13.490	8	Tb927_08_v4: 1701926..1703362	hypothetical protein, conserved	4420	0	1	0	GO:0003674	GO:0008150	GO:0005575	2QTB00014_F_14	Tb927.8.5760	AGGATCAGCAGATCGTTAACATTATCGGCGGTTACTTTGCCAGACGAGTGTACAGTACCTTCTTTTTTAA	+	8	1702995	1703064	1.05557	2.31684	0.0268132	0.259496	-3.61213
Tb11.01.0800	3QTB00012_K_7			<a href=http://www.genedb.org/genedb/Search?organism=tryp&name=Tb11.01.0800>Tb11.01.0800</a>	Q384C2				11	Tb927_11_01_v4: 2428230..2429375	hypothetical protein, conserved	8597	0	0	0	GO:0003674	GO:0008150	GO:0005575	2QTB00012_K_7	Tb11.01.0800	GAAAGCATACCGTGGTGATCTGTGTGCGTGTGGGAAAGCAAGTAAGGGGTCATGTTTTCTTTGTGAGTGA	+	11.1	2429306	2429375	1.05497	2.29022	0.028483	0.269845	-3.66293
Tb11.02.4470	3QTB00013_E_4	similar to SP:P53849: Zinc-finger protein GIS2 (Saccharomyces cerevisiae};go_function=nucleic acid binding		<a href=http://www.genedb.org/genedb/Search?organism=tryp&name=Tb11.02.4470>Tb11.02.4470</a>	Q385A7				11	Tb927_11_01_v4: complement(1843852..1845120)	nucleic acid binding protein, putative	8360	0	0	0	GO:0003676	GO:0008150	GO:0005575	2QTB00013_E_4	Tb11.02.4470	TCTATAACGAGATTGTGAATCCGTATCGTCATCATGAAAGAGAATATCATGCAGGTCACAGCGGAAGCTA	-	11.1	1844174	1844243	1.05449	2.06761	0.0465302	0.335588	-4.07101
Tb927.8.4320	3QTB00022_J_19			<a href=http://www.genedb.org/genedb/Search?organism=tryp&name=Tb927.8.4320>Tb927.8.4320</a>	Q57W03			Tb08.29H22.550	8	Tb927_08_v4: complement(1279760..1284160)	hypothetical protein, conserved	4275	0	0	0	GO:0003674	GO:0008150	GO:0005575	2QTB00022_J_19	Tb927.8.4320	AGTCAAAAATATTATGAGGGACACTGATGATAGTGATGAGGAGTTAGACAGCGTATATTGTACGTACAGA	-	8	1279772	1279841	1.05391	2.22215	0.0331873	0.291822	-3.79094
Tb11.03.0160	3QTB00018_E_2	;go_function=ATPase activity;go_process=regulation of transcription, DNA-dependent; two-component signal transduction system (phosphorelay)		<a href=http://www.genedb.org/genedb/Search?organism=tryp&name=Tb11.03.0160>Tb11.03.0160</a>	Q387F4				11	Tb927_11_01_v4: 246831..248804	ATPase, putative,cell division control protein 48 homolog, putative	7809	0	0	0	GO:0016887	GO:0000160 GO:0006355	GO:0005575	2QTB00018_E_2	Tb11.03.0160	TTGATTGTGACGTCATGACACAAGAAGGATTACAGTTTCGCGTAAAAGACGCTGAGCTGAAGAGAGGGTA	+	11.1	247240	247309	1.05382	1.69683	0.0990722	0.46775	-4.6783
Tb10.389.0430	3QTB00022_C_13	;go_function=adenylate cyclase activity;go_process=intracellular signaling cascade		<a href=http://www.genedb.org/genedb/Search?organism=tryp&name=Tb10.389.0430>Tb10.389.0430</a>	Q388U2				10	Tb927_10_v4: 3100764..3104393	receptor-type adenylate cyclase GRESAG 4, putative,ESAG 4 (expression site-associated gene 4) protein, putative	7390	1	1	0	GO:0004016 GO:0004016	GO:0007242 GO:0007242		2QTB00022_C_13	Tb10.389.0430	GTTTGCCGGGAAACTTCCACAGGCTGTTATTGTTGTTGCTACTGTAAATGATGAAATAAAGAATTTTGTC	+	10	3101438	3101507	1.05354	1.74041	0.0910352	0.448305	-4.61194
Tb927.4.4450	3QTB00022_K_3	;go_function=adenylate cyclase activity;go_process=intracellular signaling cascade;go_component=integral to membrane		<a href=http://www.genedb.org/genedb/Search?organism=tryp&name=Tb927.4.4450>Tb927.4.4450</a>	Q583D0			Tb04.3I12.1060	4	Tb927_04_v4: complement(1187586..1191317)	receptor-type adenylate cyclase GRESAG 4, putative	1862	1	1	0	GO:0004016	GO:0007242	GO:0016021	2QTB00022_K_3	Tb927.4.4450	ACCTGGAGGAGCAGCTGCTATAATGCTTGCTTCATCCTCAAGTTCCTTCTGCGGTGAAGGTGATTGTAGC	-	4	1187631	1187700	1.05315	2.58454	0.0143247	0.187092	-3.0791
Tb927.6.4310	3QTB00007_F_14			<a href=http://www.genedb.org/genedb/Search?organism=tryp&name=Tb927.6.4310>Tb927.6.4310</a>	Q586Z7			Tb06.26G9.1020	6	Tb927_06_v4: complement(1222500..1223240)	hypothetical protein, conserved	2949	0	0	0				2QTB00007_F_14	Tb927.6.4310	ATGAACCATGTACGGAAAAATGTATTAGCACTCGATGCAATGTTAGCAGTCACCTCATGAAGGGACTACC	-	6	1223152	1223221	1.05226	1.4324	0.161362	0.56099	-5.05021
Tb10.389.0090	3QTB00004_A_2			<a href=http://www.genedb.org/genedb/Search?organism=tryp&name=Tb10.389.0090>Tb10.389.0090</a>	Q388R3				10	Tb927_10_v4: complement(3185877..3186308)	hypothetical protein, conserved	7419	0	0	0				2QTB00004_A_2	Tb10.389.0090	ATATAGAAAAAAGGGGTAGTCGCGTTAAGTCAGGTGTGACGGCTAGAGCAACGGCTGTCAGTTTTGTTTT	-	10	3186130	3186199	1.05073	1.6896	0.10046	0.469792	-4.68917
Tb927.5.4630	3QTB00010_E_18	;go_component=integral to membrane		<a href=http://www.genedb.org/genedb/Search?organism=tryp&name=Tb927.5.4630>Tb927.5.4630</a>	Q57X43			Tb05.26C7.270	5	Tb927_05_v4: 1380095..1381069	expression site-associated gene (ESAG) protein, putative,expression site-associated gene 1 (ESAG1) protein, putative	2454	1	0	0				2QTB00010_E_18	Tb927.5.4630	ACCCTAATAAGTGCAGAGCCCAAGGATTACCACGAGGCAAATTATACGGAAACGGTATTGTAAAGAATTT	+	5	1380756	1380825	1.05054	1.42331	0.163962	0.562959	-5.06203
Tb09.211.0150	3QTB00003_F_6			<a href=http://www.genedb.org/genedb/Search?organism=tryp&name=Tb09.211.0150>Tb09.211.0150</a>	Q38EE6			chr9contig211.tmp0015c	9	Tb927_09_v4: complement(1290063..1290461)	hypothetical protein, unlikely	5371	1	3	0				2QTB00003_F_6	Tb09.211.0150	ATCTTCCGTATCTCCGTTCATGTTACTCAGGTTTTTGTTTTCAACAGCTTCCAATGCACAACTATGTGCT	-	9	1290182	1290251	1.0482	2.20822	0.0342319	0.293895	-3.8168
Tb09.160.0560	3QTB00007_D_4			<a href=http://www.genedb.org/genedb/Search?organism=tryp&name=Tb09.160.0560>Tb09.160.0560</a>	Q38FY3			chr9contig160.tmp0056c	9	Tb927_09_v4: complement(373256..373990)	hypothetical protein, conserved	4829	0	0	0				2QTB00007_D_4	Tb09.160.0560	TACTCGCTACGAAGTGTGGGCCAATCGAGGGATGGGATGTTGCAGATCGTCTTATTGTTATTTTCAGCAG	-	9	373836	373905	1.04799	2.02535	0.0509187	0.347545	-4.14494
Tb10.6k15.1500	3QTB00013_A_3			<a href=http://www.genedb.org/genedb/Search?organism=tryp&name=Tb10.6k15.1500>Tb10.6k15.1500</a>	Q38A80			TRYPtp6k15-3d06.p1c_221	10	Tb927_10_v4: 2180944..2182179	hypothetical protein, conserved	7002	0	0	0				2QTB00013_A_3	Tb10.6k15.1500	TTACGTCTTCGCACAAGATAGAAAAGAAGACGGAAAGTGGCGTGGTCTTTCACTCCAAATCTCAGGAAAT	+	10	2182043	2182112	1.04748	1.59241	0.120756	0.510214	-4.83156
Tb927.1.690	3QTB00007_B_20			<a href=http://www.genedb.org/genedb/Search?organism=tryp&name=Tb927.1.690>Tb927.1.690</a>	Q4GZG5				1	Tb927_01_v4: complement(230694..231425)	hypothetical protein, conserved	63	0	0	0				2QTB00007_B_20	Tb927.1.690	CTGTGGAATAGTGTCGACAGGAGGATTAGTTTACAAAGAAAGGCTGGACAAATGCTTGTGCAGTTCGGTA	-	1	231074	231143	1.04725	2.06967	0.0463251	0.334834	-4.06738
Tb11.03.0760	3QTB00020_G_6			<a href=http://www.genedb.org/genedb/Search?organism=tryp&name=Tb11.03.0760>Tb11.03.0760</a>	Q387L4				11	Tb927_11_01_v4: complement(85144..87711)	hypothetical protein, conserved	7749	0	0	0				2QTB00020_G_6	Tb11.03.0760	GGTATTACTTACACATACGCACTTGAAAATGTGCCGTTACTTGAACACTATGCCCAGAAGGATCTTTCAA	-	11.1	85236	85305	1.04678	2.15404	0.0385784	0.309997	-3.91622
Tb09.211.0370	3QTB00008_F_1			<a href=http://www.genedb.org/genedb/Search?organism=tryp&name=Tb09.211.0370>Tb09.211.0370</a>	Q38EC2			chr9contig211.tmp0046c	9	Tb927_09_v4: complement(1324953..1325765)	hypothetical protein, conserved	5395	0	0	0				2QTB00008_F_1	Tb09.211.0370	TGTTCTTTTGGTGCGACCCGTAGCAGAGGAAATACCATCCGAATTAGAGATCATGACGGATGAATACAGT	-	9	1325160	1325229	1.04659	2.17846	0.0365617	0.301879	-3.87163
Tb09.v2.0030	3QTB00014_H_16			<a href=http://www.genedb.org/genedb/Search?organism=tryp&name=Tb09.v2.0030>Tb09.v2.0030</a>	Q38EU3				9	Tb927_09_v4: 996370..997809	hypothetical protein, conserved	5222	0	10	0	GO:0003674	GO:0008150	GO:0005575	2QTB00014_H_16	Tb09.v2.0030	CTTTACCGTTTTTGCTCGCTTTGGGTAATTTGCTTATTTCCGTTGGCTCTGGAGTCACAATGCAATACAT	+	9	997226	997295	1.04655	2.12125	0.0414403	0.321238	-3.97549
Tb927.1.380	3QTB00004_M_5			<a href=http://www.genedb.org/genedb/Search?organism=tryp&name=Tb927.1.380>Tb927.1.380</a>	Q9N945				1	Tb927_01_v4: complement(144726..145151)	hypothetical protein, conserved	34	0	0	0	GO:0003674	GO:0008150	GO:0005575	2QTB00004_M_5	Tb927.1.380	TACTTTCCATGCCGCGGCATCAATGCATCACGATTATATGCTAGTTGCTCTGCAAGGGAAGGTCGTGAAG	-	1	144822	144891	1.04593	2.07928	0.0453778	0.332745	-4.05038
Tb10.26.1040	3QTB00009_M_16			<a href=http://www.genedb.org/genedb/Search?organism=tryp&name=Tb10.26.1040>Tb10.26.1040</a>	Q389N8				10	Tb927_10_v4: complement(2617983..2618879)	hypothetical protein, conserved	7194	0	0	0				2QTB00009_M_16	Tb10.26.1040	TTGTGCGGGCATTTGACTTAAAAAAAGTGCCAGAGGGATGGGACGTAGTTACTGAAGACGGTCATTTGAT	-	10	2618065	2618134	1.04566	2.17273	0.0370263	0.304347	-3.88213
Tb10.26.0530	3QTB00019_I_15			<a href=http://www.genedb.org/genedb/Search?organism=tryp&name=Tb10.26.0530>Tb10.26.0530</a>	Q389J8				10	Tb927_10_v4: 2711921..2714101	hypothetical protein, conserved	7234	0	0	0				2QTB00019_I_15	Tb10.26.0530	TTGGACATTGTTTACTTCTTTCCACAGGCACCATTTTTACATAAGAAGGTTGGTAACGCGTTCCGGTACC	+	10	2713745	2713814	1.04493	1.9541	0.0591428	0.368849	-4.26695
Tb927.5.1680	3QTB00022_N_20			<a href=http://www.genedb.org/genedb/Search?organism=tryp&name=Tb927.5.1680>Tb927.5.1680</a>	Q57V95			Tb05.30H13.1040	5	Tb927_05_v4: 528937..534192	hypothetical protein, conserved	2159	0	0	0				2QTB00022_N_20	Tb927.5.1680	TTTGAACCTAAAATATGAACTGAGGCCCATTGCTAACGTTCTTGCTAATAAGTCCCTAATACCAGGGCAA	+	5	531399	531468	1.04474	2.13419	0.0402893	0.316085	-3.95218
Tb10.70.7690	3QTB00022_J_20			<a href=http://www.genedb.org/genedb/Search?organism=tryp&name=Tb10.70.7690>Tb10.70.7690</a>	Q38CI3			TRYP_x-70a06.p2kb545_1058	10	Tb927_10_v4: 147358..152415	hypothetical protein, conserved	6198	0	0	0				2QTB00022_J_20	Tb10.70.7690	ATACAATAGGCGGATGACGAACTTTTTTGCTCTACTCAAACCCTATCTCCCTTCAAAGAGGGTGAAATTT	+	10	151521	151590	1.04461	2.09972	0.0434212	0.326693	-4.01405
Tb09.244.2650	3QTB00020_J_13			<a href=http://www.genedb.org/genedb/Search?organism=tryp&name=Tb09.244.2650>Tb09.244.2650</a>	Q38CX5			chr9contig244a01.tmp0265	9	Tb927_09_v4: 2325883..2328576	hypothetical protein, conserved	5894	0	0	0				2QTB00020_J_13	Tb09.244.2650	CACAGCCCGAAGTGTGGAATGCAGCTGTTGTGGTGGAATTATACTTTACAGACCGGCTTCTAAAGAAACT	+	9	2326409	2326478	1.04457	2.14794	0.0390968	0.312556	-3.92729
Tb927.4.2740	3QTB00004_B_1			<a href=http://www.genedb.org/genedb/Search?organism=tryp&name=Tb927.4.2740>Tb927.4.2740</a>	Q583A1			Tb04.2H8.1370	4	Tb927_04_v4: 723054..723506	hypothetical protein, conserved	1691	0	0	0				2QTB00004_B_1	Tb927.4.2740	TTTAACACAAGAGCTCTCCCTGATATTGCCACCAAGTTGAAGATGACACCCGAGCAGGTGGCTGAAATTC	+	4	723240	723309	1.04295	2.2434	0.0316487	0.286003	-3.75127
Tb927.1.1130	3QTB00017_B_14			<a href=http://www.genedb.org/genedb/Search?organism=tryp&name=Tb927.1.1130>Tb927.1.1130</a>	Q4GZA5				1	Tb927_01_v4: 313980..315833	glycerol-3-phosphate dehydrogenase (FAD-dependent), putative	107	1	1	0	GO:0004368	GO:0006072	GO:0009331	2QTB00017_B_14	Tb927.1.1130	TTTTGAAAATCCTTTTGATGCTCTTATTATTGGTGGAGGCGTTACGGGGTTATATACTGCAGTAGATGCA	+	1	314168	314237	1.04288	1.89734	0.0664955	0.388222	-4.36169
Tb11.52.0010	3QTB00013_B_13			<a href=http://www.genedb.org/genedb/Search?organism=tryp&name=Tb11.52.0010>Tb11.52.0010</a>	Q382P2				11	Tb927_11_01_v4: complement(3401871..3403163)	hypothetical protein, conserved	8979	0	0	0				2QTB00013_B_13	Tb11.52.0010	TAGCATTGATGATGTTGCTGTATCATTCCTTGTAGAAAGGTATCGCGAGGTATGGGAGGGACGTGAAAAT	-	11.1	3402042	3402111	1.04264	2.36865	0.0238137	0.245491	-3.51206
Tb10.61.0850	3QTB00018_F_1			<a href=http://www.genedb.org/genedb/Search?organism=tryp&name=Tb10.61.0850>Tb10.61.0850</a>	Q6PW21			TRYP_x-61h03.q2kb185_134	10	Tb927_10_v4: 3736305..3738335	signal recognition particle protein, putative	7627	0	0	0				2QTB00018_F_1	Tb10.61.0850	AGGAACTTCTTAAAAATGAAAGATTCCGTGACGAGCAGGAAAAGGCGGAATTGCTCACAAACTATACTGC	+	10	3736705	3736774	1.0422	2.08689	0.0446409	0.330366	-4.03689
Tb10.70.0370	3QTB00007_F_2			<a href=http://www.genedb.org/genedb/Search?organism=tryp&name=Tb10.70.0370>Tb10.70.0370</a>	Q38AW2			TRYP_x-70a06.p2kb545_53	10	Tb927_10_v4: 1632554..1633291	phosphomannomutase, putative	6770	0	0	0				2QTB00007_F_2	Tb10.70.0370	GAATAGCTTCCCCGATTTTGGGCTGAAATACTCTATTGGTGGACAGATAAGCTTTGATGTCTTTCCAGTA	+	10	1633033	1633102	1.04216	2.09024	0.0443195	0.328803	-4.03094
Tb09.160.2740	3QTB00001_G_8			<a href=http://www.genedb.org/genedb/Search?organism=tryp&name=Tb09.160.2740>Tb09.160.2740</a>	Q38FC3		1L12.255	chr9contig160.tmp0468	9	Tb927_09_v4: 738582..738746	hypothetical protein, unlikely	5040	0	0	0				2QTB00001_G_8	Tb09.160.2740	TTGACTGAAAGGTTTCCAAACCTCCTATTTCCCTTATTTACTATCACATACATATCACATACGCGGGCTT	+	9	738636	738705	1.04168	2.03066	0.0503489	0.346991	-4.13573
Tb09.211.4920	3QTB00002_G_16	;go_process=microtubule-based movement		<a href=http://www.genedb.org/genedb/Search?organism=tryp&name=Tb09.211.4920>Tb09.211.4920</a>	Q38D18			chr9contig211.tmp0540c	9	Tb927_09_v4: complement(2208467..2208763)	dynein-associated protein, putative	5850	0	0	0	GO:0003674	GO:0007018	GO:0005575	2QTB00002_G_16	Tb09.211.4920	GCATCTTATCACGGCCTTAGCCGCAAAGGCACGTCATTGCGTTAGAGATCTAGATCCAACGAATGACATT	-	9	2208563	2208632	1.04107	2.4708	0.0187747	0.218041	-3.31034
Tb927.2.1600	3QTB00009_J_20			<a href=http://www.genedb.org/genedb/Search?organism=tryp&name=Tb927.2.1600>Tb927.2.1600</a>	Q7YVR5		27H14.140		2	Tb927_02_v4: complement(306671..307603)	hypothetical protein	584	0	1	0				2QTB00009_J_20	Tb927.2.1600	AACCATCACCTTCCATTCAGCCAAAATTGTGACAGGAGCGTATCTCCTATTGAACCACCTGACCACAAAT	-	2	307162	307231	1.0403	2.20638	0.0343717	0.294507	-3.8202
Tb09.211.2250	3QTB00008_O_16	some similarity to cAMP-dependent protein kinase regulatory subunit		<a href=http://www.genedb.org/genedb/Search?organism=tryp&name=Tb09.211.2250>Tb09.211.2250</a>	Q38DT2			chr9contig211.tmp0261c	9	Tb927_09_v4: complement(1665302..1666108)	hypothetical protein, conserved	5585	0	0	0				2QTB00008_O_16	Tb09.211.2250	TGAAGGCGATTAAGGAGGCTTTACTCAAATCATACGGATTAACTCTTCCCCAAGCTCTCTATGTTCTGAC	-	9	1665702	1665771	1.03961	2.54767	0.0156482	0.195557	-3.15482
Tb10.61.0710	3QTB00003_L_5			<a href=http://www.genedb.org/genedb/Search?organism=tryp&name=Tb10.61.0710>Tb10.61.0710</a>	Q387V1			TRYP_x-61h03.q2kb185_114	10	Tb927_10_v4: complement(3761230..3761619)	hypothetical protein, unlikely	7637	0	2	0				2QTB00003_L_5	Tb10.61.0710	GTGTATGGTGGGGGTTTGTTCGTACACGTAAAGTGTGTTGTTGATGAAACGCAAGATGGGTCAGTGATAA	-	10	3761478	3761547	1.03952	2.27169	0.0297002	0.275344	-3.69805
Tb09.211.2980	3QTB00003_J_1			<a href=http://www.genedb.org/genedb/Search?organism=tryp&name=Tb09.211.2980>Tb09.211.2980</a>	Q38DK8			chr9contig211.tmp0338	9	Tb927_09_v4: 1801138..1801524	hypothetical protein, unlikely	5659	1	3	0				2QTB00003_J_1	Tb09.211.2980	GAATAATATCTTGGCGCGTGGCCACGTTGACTTTTTTAACGTTCTAATTTGTGACAGTTACTGTGCATGC	+	9	1801332	1801401	1.03873	2.37049	0.023713	0.244939	-3.50848
Tb927.6.120	3QTB00004_K_3			<a href=http://www.genedb.org/genedb/Search?organism=tryp&name=Tb927.6.120>Tb927.6.120</a>	Q57X03			Tb06.26F19.33	6	Tb927_06_v4: 2780..3205	hypothetical protein	2529	1	1	0				2QTB00004_K_3	Tb927.6.120	TTTAAGGAAGTGCAGAGACTTCCTGATACTACTGTCAGAAACTACTGTTACTGCGTGCTTCAGGCACTGG	+	6	3128	3197	1.0387	2.3992	0.0221913	0.239287	-3.45236
Tb927.1.2910	3QTB00001_N_15	unlikely gene predicted by glimmer		<a href=http://www.genedb.org/genedb/Search?organism=tryp&name=Tb927.1.2910>Tb927.1.2910</a>	Q4GYT3				1	Tb927_01_v4: 652719..652937	hypothetical protein, unlikely	282	0	0	0				2QTB00001_N_15	Tb927.1.2910	ACTGCGCTGAAGTTGTGAGAACTGCTGAAGCATCATCCTCAAAAAAGAAGTGGCATGTAAAAGCTGATCC	+	1	652723	652792	1.03778	2.05377	0.0479294	0.340137	-4.09535
Tb10.70.6480	3QTB00022_E_15			<a href=http://www.genedb.org/genedb/Search?organism=tryp&name=Tb10.70.6480>Tb10.70.6480</a>	Q38C92			TRYP_x-70a06.p2kb545_887	10	Tb927_10_v4: complement(396325..399987)	hypothetical protein, conserved	6289	0	0	0				2QTB00022_E_15	Tb10.70.6480	AATTAACGCCTACATGTTGAATGATAAGGAAACAATTGTCGCAAAGGACCAACTTACTGGCACTATTGTT	-	10	396439	396508	1.03755	1.63546	0.111384	0.492977	-4.76936
Tb927.8.5470	3QTB00007_O_2	;go_function=calcium ion binding;go_process=calcium ion transport; ciliary or flagellar motility;go_component=flagellum		<a href=http://www.genedb.org/genedb/Search?organism=tryp&name=Tb927.8.5470>Tb927.8.5470</a>	P17882	Tb-17		Tb08.26E13.20	8	Tb927_08_v4: 1620010..1620711	flagellar calcium-binding protein,17 kDa calflagin,17 kDa calcimedin	4391	0	0	0	GO:0005509	GO:0001539 GO:0006816	GO:0019861	2QTB00007_O_2	Tb927.8.5470	GGAACGGAGCAAATGAAGGTGACGGGGCAAATGCAGGGGATGGAGTTCCTGCGGCCGAGGGTTCTGCCTA	+	8	1620641	1620710	1.03748	2.05674	0.0476258	0.339683	-4.09013
Tb11.03.0670	3QTB00017_J_15	;go_function=RNA polymerase II transcription factor activity;go_process=transcription;go_component=nucleus; transcription factor complex		<a href=http://www.genedb.org/genedb/Search?organism=tryp&name=Tb11.03.0670>Tb11.03.0670</a>	Q387K4				11	Tb927_11_01_v4: complement(106294..108120)	transcription factor, putative,transcription factor IIIb, putative	7759	0	0	0	GO:0003702	GO:0006350	GO:0005634 GO:0005667	2QTB00017_J_15	Tb11.03.0670	CATTTTTTACTTTGCCACTGTGCGTTAGAGGGGAAAACTCCAAGTGACGCTAGTTTAGATTTAACTACAT	-	11.1	107082	107151	1.0374	2.1725	0.0370449	0.304347	-3.88254
Tb10.70.2880	3QTB00001_M_2			<a href=http://www.genedb.org/genedb/Search?organism=tryp&name=Tb10.70.2880>Tb10.70.2880</a>	Q38BG5			TRYP_x-70a06.p2kb545_385	10	Tb927_10_v4: complement(1128520..1128702)	hypothetical protein	6567	0	0	0				2QTB00001_M_2	Tb10.70.2880	ATGGCAAAGGAAACGTACCCAGTCCACAAAAGAATCCAACCCCAGTTGGTGGGCAACATTGCTGAGATTT	-	10	1128565	1128634	1.03561	1.61008	0.116834	0.504891	-4.8062
Tb927.1.1320	3QTB00001_F_2	gene predicted by glimmer		<a href=http://www.genedb.org/genedb/Search?organism=tryp&name=Tb927.1.1320>Tb927.1.1320</a>	Q4GZ87				1	Tb927_01_v4: 340881..341111	hypothetical protein, unlikely	125	1	1	1				2QTB00001_F_2	Tb927.1.1320	TGTGATTCTCAACTGGAGAAGTGAAATCTGCCTTTCATTTAAGGTAGTATTTACGGGTGAGCGAAATGAG	+	1	340949	341018	1.03362	2.11527	0.0419822	0.322576	-3.98623
Tb927.1.940	3QTB00005_D_7			<a href=http://www.genedb.org/genedb/Search?organism=tryp&name=Tb927.1.940>Tb927.1.940</a>	Q4GZC4				1	Tb927_01_v4: complement(285792..286328)	hypothetical protein, unlikely	88	0	0	0				2QTB00005_D_7	Tb927.1.940	GCGTGCCAGAAACCGGAATGCTGTTGGGTTATCTCCACCGAACTGTACGTCAACCGTTGATTCACCAGTT	-	1	286231	286300	1.03343	1.39284	0.172912	0.575183	-5.10116
Tb10.70.6220	3QTB00012_I_4	identical to GB:AAL86696.1: histone deacetylase-like protein HDO1 {Trypanosoma brucei;} (PMID:12100550);go_function=histone deacetylase activity;go_process=histone deacetylation		<a href=http://www.genedb.org/genedb/Search?organism=tryp&name=Tb10.70.6220>Tb10.70.6220</a>	Q38C74	DAC1	HDO1	TRYP_x-70a06.p2kb545_850	10	Tb927_10_v4: 452401..453567	histone deacetylase 1,histone deacetylase-like 1 protein	6307	0	0	0	GO:0004407 GO:0004407	GO:0016575 GO:0016575	GO:0005634 GO:0005634	2QTB00012_I_4	Tb10.70.6220	TGGATTCTGTTACGTGAATGATATTGTTATCGCCATTATTGAGCTACTGAAATGCCATGATAGAGTTTTA	+	10	452850	452919	1.03324	1.82481	0.0770254	0.415801	-4.47951
Tb11.02.3040	3QTB00009_P_16	;go_function=aldo-keto reductase activity;go_process=metabolism;go_component=cytoplasm; nucleus		<a href=http://www.genedb.org/genedb/Search?organism=tryp&name=Tb11.02.3040>Tb11.02.3040</a>	Q385N2			Tb11.212.1030	11	Tb927_11_01_v4: 1503851..1504789	aldo/keto reductase, putative	8235	0	0	0	GO:0004033	GO:0008152	GO:0005634 GO:0005737	2QTB00009_P_16	Tb11.02.3040	TAAGGAACACGGCATAATACTTCAACAATACTCTCCTTTAGGACAGTGCAACGCCAAACTTATCGAACAT	+	11.1	1504447	1504516	1.03318	1.54254	0.132406	0.528363	-4.90184
Tb11.02.2640	3QTB00018_C_4	similar to SP:Q16959: Dynein intermediate chain 2, ciliary. {Anthocidaris crassispina;};go_function=motor activity;go_process=microtubule-based movement;go_component=cytoskeleton; dynein complex		<a href=http://www.genedb.org/genedb/Search?organism=tryp&name=Tb11.02.2640>Tb11.02.2640</a>	Q385R8				11	Tb927_11_01_v4: 1401276..1403243	dynein intermediate chain, putative	8199	0	0	0	GO:0003774	GO:0007018	GO:0005856 GO:0030286	2QTB00018_C_4	Tb11.02.2640	GCCGTATAGTTCTACTGTCTTTTCGGCTGTAACGTCCAACGGTAAAGTGATGGTCTTTGACTTAAATAAG	+	11.1	1402904	1402973	1.03301	2.57297	0.0147284	0.189484	-3.10293
Tb927.7.1310	3QTB00022_M_8			<a href=http://www.genedb.org/genedb/Search?organism=tryp&name=Tb927.7.1310>Tb927.7.1310</a>	Q57WR9			Tb07.27M11.570	7	Tb927_07_v4: 336723..340766	hypothetical protein, conserved	3222	0	0	0				2QTB00022_M_8	Tb927.7.1310	AACAAAATAGATATTGTTGCTCAAGAAAGCACTCTAAATCTCATGGAATATCTTCGGTCACCAAGGTTGC	+	7	340392	340461	1.03278	1.80547	0.0800625	0.424804	-4.51031
Tb10.61.0780	3QTB00016_N_15			<a href=http://www.genedb.org/genedb/Search?organism=tryp&name=Tb10.61.0780>Tb10.61.0780</a>	Q387V6			TRYP_x-61h03.q2kb185_123	10	Tb927_10_v4: 3750077..3751768	hypothetical protein, conserved	7632	0	0	0				2QTB00016_N_15	Tb10.61.0780	TGATCCAGTGCGAGAAGGGATGTCTAATGGAGAGAAAGGAGTAGTTACAAAAAAGTCCCCGTTAGTGTTT	+	10	3751591	3751660	1.03264	2.01062	0.0525323	0.352981	-4.17045
Tb11.02.0610	3QTB00008_H_2			<a href=http://www.genedb.org/genedb/Search?organism=tryp&name=Tb11.02.0610>Tb11.02.0610</a>	Q386K0				11	Tb927_11_01_v4: complement(866105..866938)	hypothetical protein, conserved	8015	0	0	0	GO:0003674	GO:0008150	GO:0005575	2QTB00008_H_2	Tb11.02.0610	CTCTTAACAAGGTATTCGACAGGGCCATCATGTACGCAATAAAAGACGAAACTATAGAGCGCGAATTCAT	-	11.1	866640	866709	1.03216	1.6785	0.102625	0.474936	-4.70579
Tb11.02.5540	3QTB00007_E_17			<a href=http://www.genedb.org/genedb/Search?organism=tryp&name=Tb11.02.5540>Tb11.02.5540</a>	Q384Q1				11	Tb927_11_01_v4: complement(2112201..2112866)	hypothetical protein, conserved	8467	0	4	0				2QTB00007_E_17	Tb11.02.5540	AAATGTGACGGTATTTCACATCTCGGCATTGGGGTTTACAATACCATGTTTCTTGGCGATTGTTTTTAAC	-	11.1	2112468	2112537	1.03179	2.12985	0.0406723	0.317723	-3.96001
Tb11.01.0580	3QTB00011_K_5	;go_function=glycerophosphodiester phosphodiesterase activity;go_process=glycerol metabolism;go_component=integral to membrane		<a href=http://www.genedb.org/genedb/Search?organism=tryp&name=Tb11.01.0580>Tb11.01.0580</a>	Q384E4				11	Tb927_11_01_v4: 2382527..2383573	glycerophosphoryl diester phosphodiesterase, putative	8575	1	1	0	GO:0008889	GO:0006071	GO:0016021	2QTB00011_K_5	Tb11.01.0580	TTCGAGGAGGCTTCTAGATGGCCAATAAATGGTGTAATGACCGATGATCCAATATCATTCAACGGTTTCC	+	11.1	2383460	2383529	1.03146	2.35326	0.0246716	0.249516	-3.54196
Tb927.2.5360	3QTB00011_D_14	;go_component=integral to membrane		<a href=http://www.genedb.org/genedb/Search?organism=tryp&name=Tb927.2.5360>Tb927.2.5360</a>	Q7YUQ1		1F7.50		2	Tb927_02_v4: 956186..957295	hypothetical protein, conserved	789	1	2	0	GO:0003674	GO:0008150	GO:0016021	2QTB00011_D_14	Tb927.2.5360	AAAGATTATGATGTGACTACCTGGTATGATGGAAAAGATATGTCGGGACGCATAAAGTGGGCGAGTGATA	+	2	956783	956852	1.03133	1.49555	0.144202	0.541403	-4.96631
Tb09.211.3310	3QTB00011_M_16	;go_function=ATP binding; DNA binding;go_process=DNA replication;go_component=DNA replication factor C complex		<a href=http://www.genedb.org/genedb/Search?organism=tryp&name=Tb09.211.3310>Tb09.211.3310</a>	Q38DH5			chr9contig211.tmp0374	9	Tb927_09_v4: 1861209..1862282	replication factor C, subunit 3, putative	5692	0	0	0	GO:0003677 GO:0003677 GO:0005524 GO:0005524	GO:0006260 GO:0006260	GO:0005634 GO:0005634 GO:0005663 GO:0005663	2QTB00011_M_16	Tb09.211.3310	TGATGGCGATGGATCTCCCACAAGACTGTAAATGTTTTCTTTTGATAAAACTGGCGGATGTGGAATACTA	+	9	1862092	1862161	1.03063	1.95534	0.05899	0.368698	-4.26485
Tb11.01.3390	3QTB00022_F_13	similar to DNA topoisomerase II (EC 5.99.1.3). (Swiss-Prot:P30182) (Arabidopsis thaliana);go_function=DNA topoisomerase (ATP-hydrolyzing) activity;go_process=DNA topological change		<a href=http://www.genedb.org/genedb/Search?organism=tryp&name=Tb11.01.3390>Tb11.01.3390</a>	Q383C4	TOP2			11	Tb927_11_01_v4: 3033934..3038208	DNA topoisomerase II, putative	8846	0	0	0	GO:0003918	GO:0006265	GO:0005575	2QTB00022_F_13	Tb11.01.3390	TGAATGAGGTTATTGATGGCACATTTATTGTTACACGGAGGAGCATGAAGGATGTGTTGAAGGACTTAAA	+	11.1	3036992	3037061	1.03039	1.98976	0.054892	0.358467	-4.2063
Tb927.5.1770	3QTB00018_H_6			<a href=http://www.genedb.org/genedb/Search?organism=tryp&name=Tb927.5.1770>Tb927.5.1770</a>	Q57ZP6			Tb05.1P6.780	5	Tb927_05_v4: 552900..555002	hypothetical protein, conserved	2168	0	0	0				2QTB00018_H_6	Tb927.5.1770	ATCGGTAACCACTCAGGGAATATTTCTCCATGCCTGGCGATACACATTGCAATATAAAAACAGCGAAACA	+	5	554861	554930	1.02999	2.21149	0.0339839	0.29316	-3.81074
Tb927.7.1130	3QTB00005_A_8	identical to GB:CAC83348.1: glutathione peroxidase-like protein gpx2 {Trypanosoma brucei} (PMID: 12466271).		<a href=http://www.genedb.org/genedb/Search?organism=tryp&name=Tb927.7.1130>Tb927.7.1130</a>	Q869A6	GPX2		Tb07.27M11.280	7	Tb927_07_v4: 291229..291738	trypanothione/tryparedoxin dependent peroxidase 2,glutathione peroxidase-like 2	3204	0	0	0				2QTB00005_A_8	Tb927.7.1130	GTACATGAAAAAAACTAAACCTGGTATCCTCAAAACGAAGGCTATCAAATGGAACTTTACATCCTTCCTC	+	7	291564	291633	1.02978	1.55478	0.129465	0.525068	-4.88476
Tb927.2.4980	3QTB00008_J_14			<a href=http://www.genedb.org/genedb/Search?organism=tryp&name=Tb927.2.4980>Tb927.2.4980</a>	Q7YUT8		30M24.90		2	Tb927_02_v4: complement(879548..880387)	hypothetical protein, conserved	755	0	0	0				2QTB00008_J_14	Tb927.2.4980	GTTCTAGGATGCATGTAGGGGCGAAACGAAAGCGAGTTGAGGACAACGCTTCTCCAGTTAGCAGTTTGTA	-	2	880272	880341	1.02891	2.08659	0.044669	0.330366	-4.03741
Tb927.1.3890	3QTB00004_P_14			<a href=http://www.genedb.org/genedb/Search?organism=tryp&name=Tb927.1.3890>Tb927.1.3890</a>	Q4GYI8				1	Tb927_01_v4: 832456..832941	hypothetical protein	377	0	0	0				2QTB00004_P_14	Tb927.1.3890	CATGGTGTCCCTTTATTGCCACCCCCACCCACTGTTTACATTTGTGTCGTAACGAGAGGTGGTCTGTTAA	+	1	832705	832774	1.02887	1.94767	0.0599383	0.371117	-4.27779
Tb09.211.3420	3QTB00005_I_14			<a href=http://www.genedb.org/genedb/Search?organism=tryp&name=Tb09.211.3420>Tb09.211.3420</a>	Q38DG4			chr9contig211.tmp0385	9	Tb927_09_v4: 1892921..1893442	riboflavin kinase, putative	5703	0	0	0				2QTB00005_I_14	Tb09.211.3420	TAGTAGATACTATAAAAAGTGATGTCCAATTTACACGGGACATGTTGCAAAAACCGCAACTTCAAGAGTT	+	9	1893303	1893372	1.02852	1.93766	0.0611963	0.373572	-4.29462
Tb927.7.490	3QTB00016_E_2			<a href=http://www.genedb.org/genedb/Search?organism=tryp&name=Tb927.7.490>Tb927.7.490</a>	Q57U05			Tb07.8P12.710	7	Tb927_07_v4: complement(90640..92271)	hypothetical protein, conserved	3140	0	0	0				2QTB00016_E_2	Tb927.7.490	AGGGTCGGTGAAGACAGTATGTGTAAATATGGAAAGCCCGATTTTGTATAAAAAGCACGTGCGTTTGTTA	-	7	91291	91360	1.02782	1.5078	0.141049	0.538542	-4.94967
Tb927.4.3180	3QTB00006_F_14			<a href=http://www.genedb.org/genedb/Search?organism=tryp&name=Tb927.4.3180>Tb927.4.3180</a>	Q583Z5			Tb04.2H8.500	4	Tb927_04_v4: 839374..840021	hypothetical protein, conserved	1735	0	0	0				2QTB00006_F_14	Tb927.4.3180	TAATGAAAAAACAAATCAAGTTGTGATAAGCAGCAGCGGGAATGAAATAGAACTGTGTACCCTTCACTTC	+	4	839718	839787	1.0278	1.81993	0.0777816	0.419357	-4.4873
Tb927.2.4930	3QTB00007_D_14	;go_function=catalytic activity		<a href=http://www.genedb.org/genedb/Search?organism=tryp&name=Tb927.2.4930>Tb927.2.4930</a>	Q7YUU3		30M24.115		2	Tb927_02_v4: complement(871088..871825)	esterase, putative	752	0	0	0	GO:0003824 GO:0003824	GO:0008150	GO:0005575	2QTB00007_D_14	Tb927.2.4930	ATGAATTCAAGAGTAACTTGAGGGCGATCATCGACTTGGTACGTAAACACGCTTCTCCTGTCGGCGGTAT	-	2	871488	871557	1.02759	1.7164	0.0953918	0.459528	-4.64866
Tb927.7.880	3QTB00008_F_2	similar to Putative RNA-binding protein 3 (RNA binding motif protein 3) (RNPL). (Swiss-Prot:P98179) {Homo sapiens} ; similar to Glycine-rich RNA-binding protein 7. (Swiss-Prot:Q03250) {Arabidopsis thaliana};go_function=RNA binding;go_process=RNA processin		<a href=http://www.genedb.org/genedb/Search?organism=tryp&name=Tb927.7.880>Tb927.7.880</a>	Q57VT4			Tb07.29K4.370	7	Tb927_07_v4: complement(208400..209233)	RNA-binding protein, putative	3179	0	0	0	GO:0003723	GO:0006396	GO:0005575	2QTB00008_F_2	Tb927.7.880	TGAGGTTGCTTGTGAAACGGAAGCGGCTGAGGTTGTATGTGAGGTAGTTGGTGACATTGGTAATGACTCC	-	7	208463	208532	1.02511	1.87773	0.0692119	0.394958	-4.3939
Tb927.8.6840	3QTB00020_F_13	similar to GB:AAK29067.1: MLH1 {Trypanosoma brucei} (PMID:14651619); 99% similar to GB:AAK29067.1: MLH1 {Trypanosoma brucei} (PMID:14651619);go_function=ATPase activity;go_process=mismatch repair;go_component=nucleus		<a href=http://www.genedb.org/genedb/Search?organism=tryp&name=Tb927.8.6840>Tb927.8.6840</a>	Q57TS9	MLH1	MLH1	Tb08.30K1.770	8	Tb927_08_v4: complement(1978050..1980713)	mismatch repair protein MLH1	4528	0	0	0	GO:0016887	GO:0006298	GO:0005634	2QTB00020_F_13	Tb927.8.6840	AGTACACAATAGAGCATTTCAAGAAGCATAGAAAAGAGGTTCAGGATGTGGTGAGTTCTGTAATAGATAC	-	8	1978990	1979059	1.02465	1.91037	0.0647403	0.384656	-4.34012
Tb10.26.0340	3QTB00019_E_3			<a href=http://www.genedb.org/genedb/Search?organism=tryp&name=Tb10.26.0340>Tb10.26.0340</a>	Q389I4				10	Tb927_10_v4: 2748669..2750828	hypothetical protein, conserved	7248	0	0	0				2QTB00019_E_3	Tb10.26.0340	TACCTTTGTTTTTGGATTTGAACACCAACTAAAGAATCGTTTCTGTGAAAAATTGTCATACGCGGAATGC	+	10	2749508	2749577	1.02416	1.615	0.115761	0.502302	-4.7991
Tb10.61.0910	3QTB00014_A_15			<a href=http://www.genedb.org/genedb/Search?organism=tryp&name=Tb10.61.0910>Tb10.61.0910</a>	Q387W7			TRYP_x-61h03.q2kb185_140	10	Tb927_10_v4: 3725787..3727136	hypothetical protein, conserved	7621	0	0	0				2QTB00014_A_15	Tb10.61.0910	AAGTGACGTTTGCGTCTGTTTTGCATGTTACATGTTCGGTATCCATGGATCTTCTGGAGGAATTGGAATT	+	10	3726994	3727063	1.02315	1.94998	0.0596512	0.369872	-4.27389
Tb11.55.0002	3QTB00010_P_3	similar to GB:AAM43836.1: T-cell activation protein phosphatase 2C {Homo sapiens};go_function=protein phosphatase type 2C activity;go_component=mitochondrion		<a href=http://www.genedb.org/genedb/Search?organism=tryp&name=Tb11.55.0002>Tb11.55.0002</a>	Q386X6				11	Tb927_11_01_v4: complement(515696..516700)	protein phosphatase 2C, putative	7887	0	0	0	GO:0015071	GO:0008150	GO:0005739	2QTB00010_P_3	Tb11.55.0002	AAATTTGTAGGTCCTGTGTGTGGGAGGTATGCGTTAGATTTTGATCGGCCATCTCAATATGATGTTGCAA	-	11.1	515968	516037	1.02192	2.25607	0.0307621	0.280647	-3.72749
Tb927.8.4430	3QTB00010_L_2	;go_function=purine-nucleoside phosphorylase activity;go_process=nucleoside metabolism		<a href=http://www.genedb.org/genedb/Search?organism=tryp&name=Tb927.8.4430>Tb927.8.4430</a>	Q57VZ2			Tb08.29H22.830	8	Tb927_08_v4: complement(1315431..1316456)	nucleoside phosphorylase, putative	4286	0	0	0	GO:0004731	GO:0009116	GO:0005575	2QTB00010_L_2	Tb927.8.4430	AACTCCAGTTACCGTTATAAGCACCGGTATGGGTGTGGACAACATCGAAATTGTCCTGAATGAAATTCAC	-	8	1316157	1316226	1.02176	1.54442	0.131952	0.528003	-4.89923
Tb11.01.1820	3QTB00007_J_14	similar to Biotin--(acetyl-CoA-carboxylase) synthetase (EC 6.3.4.15) (Biotin--protein ligase). (Swiss- Prot:P29906) (Paracoccus denitrificans;);go_function=biotin-[acetyl-CoA-carboxylase] ligase activity;go_process=biotin biosynthesis		<a href=http://www.genedb.org/genedb/Search?organism=tryp&name=Tb11.01.1820>Tb11.01.1820</a>	Q383S3				11	Tb927_11_01_v4: 2647100..2647843	biotin--acetyl-CoA-carboxylase ligase, putative,biotin--protein ligase, putative	8697	0	0	0	GO:0004077	GO:0009102	GO:0005575	2QTB00007_J_14	Tb11.01.1820	TTCAAACGGCCTGAACTAATTAAGCAATTTGAGGCGGCAATGGACAAGAGCCTCGTGCTTCACAAGCGAA	+	11.1	2647655	2647724	1.02004	2.22617	0.0328913	0.291621	-3.78346
Tb11.02.2030	3QTB00003_K_1			<a href=http://www.genedb.org/genedb/Search?organism=tryp&name=Tb11.02.2030>Tb11.02.2030</a>	Q385X2			TRYP_xi-1013a02.q1k_52	11	Tb927_11_01_v4: 1267722..1268075	hypothetical protein, conserved	8144	0	0	0				2QTB00003_K_1	Tb11.02.2030	GCCGCTGAATCTGATGGCGACGCGGTGAACGACAAGATCGAAATACTGATTACAAAGTCTAAGGACTTTG	+	11.1	1267947	1268016	1.01994	2.22499	0.0329782	0.291621	-3.78567
Tb927.6.1460	3QTB00013_E_9	identical to:GB:CAB82895.1: cyclin {Trypanosoma brucei} (PMID:10722661);go_function=cyclin binding;go_process=G1/S transition of mitotic cell cycle;go_component=cyclin-dependent protein kinase holoenzyme complex		<a href=http://www.genedb.org/genedb/Search?organism=tryp&name=Tb927.6.1460>Tb927.6.1460</a>	Q585A1	CYC3	CycB1	Tb06.3A7.1310	6	Tb927_06_v4: complement(514514..515758)	cyclin 3,mitotic cyclin, putative	2665	0	0	0	GO:0003674	GO:0000082	GO:0005575	2QTB00013_E_9	Tb927.6.1460	AAATATGGTCGAAGGGAAAAGTGCTATTAATTACATTCAGGGTAAACTTGGTATATCATCTAGTCGATGT	-	6	514649	514718	1.01921	1.87419	0.0697127	0.395561	-4.39969
Tb927.2.3280	3QTB00013_N_1	;go_process=plasma membrane organization and biogenesis;go_component=integral to membrane; plasma membrane		<a href=http://www.genedb.org/genedb/Search?organism=tryp&name=Tb927.2.3280>Tb927.2.3280</a>	Q7YVA4		10C8.440		2	Tb927_02_v4: 601594..602904	65 kDa invariant surface glycoprotein	665	1	1	0		GO:0007009 GO:0008150	GO:0005886	2QTB00013_N_1	Tb927.2.3280	GCTGTCTGACTCTGATATAGAAAAAGTAAAGGAGATATTCAACAAGGCAAAAGATGGAATAACTAAGCAA	+	2	601884	601953	1.01894	2.11942	0.041606	0.321838	-3.97879
Tb11.01.0480	3QTB00016_N_18	;go_component=integral to membrane		<a href=http://www.genedb.org/genedb/Search?organism=tryp&name=Tb11.01.0480>Tb11.01.0480</a>	Q384L3				11	Tb927_11_01_v4: 2204206..2205927	hypothetical protein, conserved	8506	1	9	0	GO:0003674	GO:0008150	GO:0016021	2QTB00016_N_18	Tb11.01.0480	TGGAAACGTTTGCTCAGAACGAGCAACAACAATACGACAAGATTGTACTAGAATATATTGGGAAGGCATT	+	11.1	2205542	2205611	1.01807	2.08354	0.0449642	0.331124	-4.04284
Tb927.3.4490	3QTB00017_N_3	;go_function=protein prenyltransferase activity;go_process=protein amino acid prenylation		<a href=http://www.genedb.org/genedb/Search?organism=tryp&name=Tb927.3.4490>Tb927.3.4490</a>	Q580J3			Tb03.26J7.830	3	Tb927_03_v4: complement(1254394..1256232)	protein farnesyltransferase alpha subunit, putative	1286	0	0	0				2QTB00017_N_3	Tb927.3.4490	GGCACGGCGTCTATTCGTTGAAGATGACATAAGAAGGAAATATTGGAAGCATGAGATGAATATCGTTATG	-	3	1254412	1254481	1.01758	1.97865	0.0561867	0.361699	-4.22528
Tb927.6.2400	3QTB00018_M_20	similar to Gamma-tubulin complex component 4 (GCP-4) (hGCP4) (h76p) (Hgrip76). (Swiss-Prot:Q9UGJ1) [Homo sapiens;]		<a href=http://www.genedb.org/genedb/Search?organism=tryp&name=Tb927.6.2400>Tb927.6.2400</a>	Q584R6			Tb06.4M18.860	6	Tb927_06_v4: 739332..741341	hypothetical protein, conserved	2759	0	0	0				2QTB00018_M_20	Tb927.6.2400	TTGCAATAATGCAATTGTTGTTATTTCTCCAAACCACATTGGGTTACTATCTCCAGGTGGATGTGATAGT	+	6	740719	740788	1.01654	1.77974	0.0842602	0.433949	-4.55087
Tb11.01.6270	3QTB00017_F_13			<a href=http://www.genedb.org/genedb/Search?organism=tryp&name=Tb11.01.6270>Tb11.01.6270</a>	Q381X1				11	Tb927_11_01_v4: complement(3832289..3834106)	hypothetical protein, conserved	9153	0	0	0				2QTB00017_F_13	Tb11.01.6270	TCTCATTATTTGATGTTTGCAGGAACTCAGAGAAGGAAAGTTTGGACCTCTACGGGAGTGTTCAACCCTT	-	11.1	3833412	3833481	1.01649	1.963	0.0580556	0.366272	-4.25189
Tb10.05.0080	3QTB00019_N_18	;go_function=hydrolase activity, hydrolyzing O-glycosyl compounds;go_process=carbohydrate metabolism		<a href=http://www.genedb.org/genedb/Search?organism=tryp&name=Tb10.05.0080>Tb10.05.0080</a>	Q388N5				10	Tb927_10_v4: complement(3258928..3261351)	glucosidase, putative	7447	1	0	0	GO:0004553	GO:0005975	GO:0005575	2QTB00019_N_18	Tb10.05.0080	ATAAAGGCAATAGTGCGGGAGAATTATTCATTGATGACGGAGAGTCATTTAACTATGAGTCGGGGGCATA	-	10	3259202	3259271	1.01645	2.26568	0.030105	0.276708	-3.7094
Tb09.211.4520	3QTB00010_H_14			<a href=http://www.genedb.org/genedb/Search?organism=tryp&name=Tb09.211.4520>Tb09.211.4520</a>	Q38D56			chr9contig211.tmp0500c	9	Tb927_09_v4: complement(2128538..2129557)	hypothetical protein, conserved	5812	0	0	0				2QTB00010_H_14	Tb09.211.4520	AGAAGAACAAAACGGTTGGAAGGTTACCGAACAATCTCAGTGCGTTAGCTATTATTTATCCGTGCACAAA	-	9	2128691	2128760	1.01632	2.15124	0.0388156	0.311467	-3.92131
Tb927.7.6170	3QTB00006_D_16	;go_component=integral to membrane		<a href=http://www.genedb.org/genedb/Search?organism=tryp&name=Tb927.7.6170>Tb927.7.6170</a>	Q57VJ4			Tb07.2F2.440	7	Tb927_07_v4: complement(1669989..1670633)	hypothetical protein, conserved	3707	0	4	0				2QTB00006_D_16	Tb927.7.6170	ATGATGTGTGTCTTATTTCAAGCGAGGGGGGCGTGGAAAGCCGTAAACACTATTGTCCCAGTATTTATTT	-	7	1670246	1670315	1.01543	1.81758	0.078149	0.420803	-4.49106
Tb10.61.2220	3QTB00013_O_13			<a href=http://www.genedb.org/genedb/Search?organism=tryp&name=Tb10.61.2220>Tb10.61.2220</a>	Q388F3			TRYP_x-61h03.q2kb185_337	10	Tb927_10_v4: complement(3471157..3472419)	hypothetical protein, conserved	7532	0	0	0				2QTB00013_O_13	Tb10.61.2220	ATGACACCTTGCGTGGGAAAAGCCTAAAGGCGAGCATGAAGAATTCGTACAAATTTGAGCCCGATGAAAT	-	10	3472208	3472277	1.01483	1.83458	0.0755291	0.413374	-4.46386
Tb10.6k15.2030	3QTB00016_A_9	;go_function=glucose transporter activity;go_process=glucose transport;go_component=integral to membrane		<a href=http://www.genedb.org/genedb/Search?organism=tryp&name=Tb10.6k15.2030>Tb10.6k15.2030</a>	Q38AB9	THT1E		TRYPtp6k15-3d06.p1c_303	10	Tb927_10_v4: 2074808..2076394	glucose transporter,glucose transporter 1E	6963	0	12	0	GO:0005355	GO:0015758	GO:0016021	2QTB00016_A_9	Tb10.6k15.2030	CTGAAGAAATCATTTATCATTGTCTCAATCACTTGTACTATAGCTTGTGTTGTGGTGCAGGTAGCGATTG	+	10	2075249	2075318	1.01456	1.81506	0.0785435	0.422141	-4.49507
Tb10.70.3290	3QTB00012_H_14	;go_function=ATP binding; ATP-dependent helicase activity;go_process=nucleobase, nucleoside, nucleotide and nucleic acid metabolism		<a href=http://www.genedb.org/genedb/Search?organism=tryp&name=Tb10.70.3290>Tb10.70.3290</a>	Q38BK1	DHH1		TRYP_x-70a06.p2kb545_441	10	Tb927_10_v4: complement(1055378..1056598)	ATP-dependent DEAD-box RNA helicase, putative,DHH1	6531	0	0	0	GO:0005524 GO:0005524 GO:0008026 GO:0008026	GO:0006139 GO:0006139	GO:0005575 GO:0005575	2QTB00012_H_14	Tb10.70.3290	TCGTGACTTATGAAGACCGCCATAATGTCTATCGCATTGAGCAGGAACTCGACACGGAAATCAAACCGAT	-	10	1055415	1055484	1.01393	1.46334	0.152764	0.551157	-5.0095
Tb10.389.0060	3QTB00006_E_14	similar to Cytoplasmic dynein light chain (T- complex testis-specific protein 1homolog) (Protein CW-1). (Swiss-Prot:Q15763) (Homo sapiens;Bos taurus;);go_function=microtubule motor activity;go_process=microtubule-based process;go_component=cytoplasmic dyn		<a href=http://www.genedb.org/genedb/Search?organism=tryp&name=Tb10.389.0060>Tb10.389.0060</a>	Q388R0				10	Tb927_10_v4: complement(3193669..3194268)	dynein light chain, putative	7422	0	0	0	GO:0003777	GO:0007017	GO:0005868	2QTB00006_E_14	Tb10.389.0060	TACAAATATGTTGTTCACTGTGTAATCATGCGGAAATCAGGTGCGGGCATTCACTTGTGTTCTAGTTGCT	-	10	3193761	3193830	1.01305	2.10974	0.042489	0.323142	-3.99614
Tb927.4.1510	3QTB00021_J_1	;go_function=ATPase activity, coupled to transmembrane movement of ions, phosphorylative mechanism;go_process=cation transport;go_component=integral to membrane		<a href=http://www.genedb.org/genedb/Search?organism=tryp&name=Tb927.4.1510>Tb927.4.1510</a>	Q581T0			Tb04.2L9.780	4	Tb927_04_v4: complement(388959..392201)	phospholipid-translocating ATPase, putative	1568	0	10	0				2QTB00021_J_1	Tb927.4.1510	ACGATGATATATCTTGCTCTTGCTCTATTTGGTAAGGAAATGTTTCAGATCACAACTGTGGCGTACACAA	-	4	389243	389312	1.0115	2.05459	0.0478457	0.340137	-4.09391
Tb09.211.4610	3QTB00006_D_15	curated by Mark Field		<a href=http://www.genedb.org/genedb/Search?organism=tryp&name=Tb09.211.4610>Tb09.211.4610</a>	Q38D47			chr9contig211.tmp0509c	9	Tb927_09_v4: complement(2146355..2146972)	vesicle-associated membrane protein, putative	5821	0	0	0				2QTB00006_D_15	Tb09.211.4610	AGGATAAGATTCTGAAGATCAAACGAGATATAGAAGACACCAAAGTTATCATGTACAACGCCATTGATCA	-	9	2146479	2146548	1.01132	1.40236	0.170075	0.57117	-5.08901
Tb11.01.6790	3QTB00016_F_16			<a href=http://www.genedb.org/genedb/Search?organism=tryp&name=Tb11.01.6790>Tb11.01.6790</a>	Q381S1				11	Tb927_11_01_v4: complement(3966591..3968297)	hypothetical protein, conserved	9203	0	0	0				2QTB00016_F_16	Tb11.01.6790	AGTATTCATCGCTTAACCAGCCGCGGCAATATACTCATTTCATACAAGGAACTCCAAGATTTTTTGCGTT	-	11.1	3967532	3967601	1.01056	2.11184	0.0422959	0.322857	-3.99238
Tb927.1.1960	3QTB00018_E_20			<a href=http://www.genedb.org/genedb/Search?organism=tryp&name=Tb927.1.1960>Tb927.1.1960</a>	Q4GZ23				1	Tb927_01_v4: 514039..516015	chaperone protein DNAJ, putative	189	0	0	0	GO:0051082	GO:0006457 GO:0006457	GO:0005575	2QTB00018_E_20	Tb927.1.1960	TCTATTGGGAATGACAAAACAAGTTTGGAGGAAGTTAATAGGTTTTATGACCGCTGGGTGCGTTTTCAGA	+	1	514723	514792	1.00946	1.9199	0.0634826	0.380188	-4.32428
Tb927.3.2520	3QTB00010_E_14	;go_component=integral to membrane		<a href=http://www.genedb.org/genedb/Search?organism=tryp&name=Tb927.3.2520>Tb927.3.2520</a>	Q582W5			Tb03.48O8.330	3	Tb927_03_v4: complement(635419..636393)	expression site-associated gene (ESAG) protein, putative,expression site-associated gene 1 (ESAG1) protein, putative	1090	1	0	0				2QTB00010_E_14	Tb927.3.2520	TTTATTAACCGGTGTGAACGAGATCACTCTCCAAAAATACAGGGGAGGTTGCCTTCAAATTGATGTTTTA	-	3	635743	635812	1.00941	1.61811	0.115086	0.501355	-4.79459
Tb11.01.3510	3QTB00020_M_14	;go_function=DNA binding;go_process=DNA replication initiation		<a href=http://www.genedb.org/genedb/Search?organism=tryp&name=Tb11.01.3510>Tb11.01.3510</a>	Q383B6				11	Tb927_11_01_v4: 3058985..3061591	minichromosome maintenance (MCM) complex subunit, putative	8854	0	0	0	GO:0003677	GO:0006270	GO:0005575	2QTB00020_M_14	Tb11.01.3510	AGCTGAATGACGGAGAGGGGAGCAAAATCTTTCTTGACCCAAACTATAACCCAGATATTACGAAGCAGTA	+	11.1	3061521	3061590	1.0094	1.92531	0.0627781	0.378567	-4.31526
Tb10.61.0100	3QTB00010_H_16	curated by M. Parsons, P. Ward, J. Mottram;go_function=ATP binding; protein-tyrosine kinase activity;go_process=protein amino acid phosphorylation;go_component=integral to membrane		<a href=http://www.genedb.org/genedb/Search?organism=tryp&name=Tb10.61.0100>Tb10.61.0100</a>	Q387P9			TRYP_x-61h03.q2kb185_15	10	Tb927_10_v4: 3900605..3901624	protein kinase, putative	7690	1	1	0	GO:0004713 GO:0004713 GO:0005524 GO:0005524	GO:0006468 GO:0006468	GO:0016021 GO:0016021	2QTB00010_H_16	Tb10.61.0100	CTGCCTTTCGCAGATGAGCATGTGTTCCGCCAGAGAAACATTGTGGTCCTTGGTTTCTGAGCATTGTAGT	+	10	3901543	3901612	1.0091	2.48768	0.0180431	0.213221	-3.27648
Tb11.01.1100	3QTB00021_E_8	similar to ATP-dependent DNA-binding helicase;go_function=DNA helicase activity;go_process=DNA repair		<a href=http://www.genedb.org/genedb/Search?organism=tryp&name=Tb11.01.1100>Tb11.01.1100</a>	Q383Z6				11	Tb927_11_01_v4: 2508292..2511321	helicase-like protein	8624	1	0	0	GO:0003678	GO:0006281	GO:0005634	2QTB00021_E_8	Tb11.01.1100	TCAAACTAACCAAATGGACACTTGTGGAGCTACTTTCCCTACTGTATGACGTATTCAAAGCCGTCACAGA	+	11.1	2509550	2509619	1.00899	1.93879	0.0610532	0.373572	-4.29272
Tb927.6.4030	3QTB00008_E_18	;go_function=metal ion binding; superoxide dismutase activity;go_process=superoxide metabolism;go_component=mitochondrion		<a href=http://www.genedb.org/genedb/Search?organism=tryp&name=Tb927.6.4030>Tb927.6.4030</a>	Q586A1			Tb06.4F7.290	6	Tb927_06_v4: complement(1177461..1178252)	superoxide dismutase, putative	2921	0	0	0				2QTB00008_E_18	Tb927.6.4030	TCATGAGAGTGCCTACATTTTAGACTACGGGACTTCAGGGTTGAAACAATACGTTGAAAACTATTTTAAG	-	6	1177521	1177590	1.00892	1.83158	0.0759856	0.413828	-4.46867
Tb927.8.7540	3QTB00021_J_2	Repetitive protein. Number of repetitive motifs uncertain.; repetitive protein. Number of repetitive motifs uncertain.		<a href=http://www.genedb.org/genedb/Search?organism=tryp&name=Tb927.8.7540>Tb927.8.7540</a>	Q57V75			Tb08.30P3.60	8	Tb927_08_v4: 2169787..2173254	hypothetical protein	4598	1	0	0				2QTB00021_J_2	Tb927.8.7540	AAGACTATGCTGGTTAACAGTACCATAGACATCCCAAATAATCAGGGAAACGATGCCAATGAATCCCGTA	+	8	2170837	2170906	1.00888	1.68643	0.101074	0.47057	-4.69392
Tb11.01.5910	3QTB00017_B_7	;go_function=microtubule motor activity; motor activity;go_component=dynein complex		<a href=http://www.genedb.org/genedb/Search?organism=tryp&name=Tb11.01.5910>Tb11.01.5910</a>	Q382A7				11	Tb927_11_01_v4: 3744146..3745954	dynein, putative	9117	0	0	0	GO:0003774 GO:0003777		GO:0030286	2QTB00017_B_7	Tb11.01.5910	ATAAGAGCTCTGATGAAGTCACAGAGCAGCTTGAAAAAGTTACCGAGGAGTACCAAACCACCGTAAAAAG	+	11.1	3745785	3745854	1.0088	2.09941	0.0434501	0.326693	-4.0146
Tb09.160.3610	3QTB00002_H_9			<a href=http://www.genedb.org/genedb/Search?organism=tryp&name=Tb09.160.3610>Tb09.160.3610</a>	Q38F44			chr9contig160.tmp0284	9	Tb927_09_v4: 856432..856749	hypothetical protein, unlikely	5120	0	2	0				2QTB00002_H_9	Tb09.160.3610	CTTTATTTTACTACCGCAATCCCGTGGTTTCGTCCTTGTAAGGTTCCCTTTGTCGTCTAACTTACAGGTT	+	9	856494	856563	1.00816	2.34838	0.0249493	0.25107	-3.55141
Tb927.8.4190	3QTB00007_K_4			<a href=http://www.genedb.org/genedb/Search?organism=tryp&name=Tb927.8.4190>Tb927.8.4190</a>	Q57W16			Tb08.29H22.140	8	Tb927_08_v4: complement(1234854..1235549)	hypothetical protein, conserved	4262	0	0	0				2QTB00007_K_4	Tb927.8.4190	TGGCGTACCGCTCCTTTCGCCCGGGTGCAGGTCATGCAAACCGTCAAACATATAACATTTTTACTGGGGA	-	8	1234858	1234927	1.00725	2.52826	0.016389	0.201211	-3.19439
Tb11.01.6010	3QTB00015_P_16			<a href=http://www.genedb.org/genedb/Search?organism=tryp&name=Tb11.01.6010>Tb11.01.6010</a>	Q381Z6				11	Tb927_11_01_v4: 3772828..3774411	hypothetical protein, conserved	9128	0	0	0	GO:0003674	GO:0008150	GO:0005575	2QTB00015_P_16	Tb11.01.6010	GTATAACCAATCAAATGTTGATGTTTATCGGAATAGTGTTGTACAGCGGGTGATGCGGTTACTTAAGGAT	+	11.1	3773850	3773919	1.0064	2.26315	0.0302767	0.277693	-3.71417
Tb927.4.3130	3QTB00008_B_8			<a href=http://www.genedb.org/genedb/Search?organism=tryp&name=Tb927.4.3130>Tb927.4.3130</a>	Q583Z0			Tb04.2H8.580	4	Tb927_04_v4: 824258..825085	Spef1,flagellar component	1730	0	0	0				2QTB00008_B_8	Tb927.4.3130	GTAGGAGTCACATCCGGTTACGCGAACACGCAAGGACGCTCTAACGCTGCCCCAAACGTGAAAAGTGGAT	+	4	824789	824858	1.00638	1.95129	0.0594884	0.369257	-4.27168
Tb927.8.5280	3QTB00008_I_15			<a href=http://www.genedb.org/genedb/Search?organism=tryp&name=Tb927.8.5280>Tb927.8.5280</a>	Q57UK0			Tb08.5H5.370	8	Tb927_08_v4: 1573771..1574544	hypothetical protein, conserved	4371	0	0	0				2QTB00008_I_15	Tb927.8.5280	ACATACGACAAGTACGTAACTCTTTCAGCCATAGACTTTGACCGTGACGGGAATAAAGGGACAGCATATG	+	8	1574143	1574212	1.00513	1.8649	0.0710414	0.399039	-4.41484
Tb10.6k15.2400	3QTB00020_M_20			<a href=http://www.genedb.org/genedb/Search?organism=tryp&name=Tb10.6k15.2400>Tb10.6k15.2400</a>	Q38AF2			TRYPtp6k15-3d06.p1c_351	10	Tb927_10_v4: complement(1999418..2002030)	hypothetical protein, conserved	6930	0	0	0				2QTB00020_M_20	Tb10.6k15.2400	AGAGAGAGCTAACAAAGCACTGTGCAACATTCGCTACATCGATTCTTGGAGATCATTATAACGACAGTAT	-	10	2000151	2000220	1.00394	1.87925	0.0689977	0.39426	-4.39141
Tb927.5.3590	3QTB00017_J_3			<a href=http://www.genedb.org/genedb/Search?organism=tryp&name=Tb927.5.3590>Tb927.5.3590</a>	Q57UA7			Tb05.6E7.320	5	Tb927_05_v4: 1122744..1124570	hypothetical protein, conserved	2350	0	0	0				2QTB00017_J_3	Tb927.5.3590	TATGCTAAATTTATCAAGAAATAAGGGTACGAAGAAAAAAGGTACTCCTGCTGCTAAAGGAGGCAACAGC	+	5	1123061	1123130	1.00307	1.6711	0.104089	0.4775	-4.71682
Tb927.3.2390	3QTB00013_F_14			<a href=http://www.genedb.org/genedb/Search?organism=tryp&name=Tb927.3.2390>Tb927.3.2390</a>	Q582V2			Tb03.48O8.530	3	Tb927_03_v4: 605628..606956	hypothetical protein, conserved	1077	0	1	0				2QTB00013_F_14	Tb927.3.2390	TCGCTGAGGATGGCCGGGTAAAGTATGAATTAAAAATAGCTGAACTTGTTTCTAAGGATGAGAATATCAT	+	3	606286	606355	1.00277	1.73384	0.092211	0.450264	-4.62203
Tb927.3.1820	3QTB00007_D_16			<a href=http://www.genedb.org/genedb/Search?organism=tryp&name=Tb927.3.1820>Tb927.3.1820</a>	Q57ZC9			Tb03.30P12.500	3	Tb927_03_v4: complement(472807..473544)	hypothetical protein, conserved	1021	0	0	0				2QTB00007_D_16	Tb927.3.1820	AAGCTTTTTGGAGCAACGCAAACAACTTTTTGTTGTGAAGGCTAATCCTTCCGATGGTGTGCTATACGTT	-	3	473149	473218	1.00271	1.59516	0.120137	0.509103	-4.82762
Tb927.5.2580	3QTB00012_E_18			<a href=http://www.genedb.org/genedb/Search?organism=tryp&name=Tb927.5.2580>Tb927.5.2580</a>	Q57ZT4			Tb05.26K5.1000	5	Tb927_05_v4: 828335..829498	hypothetical protein, conserved	2249	1	2	0				2QTB00012_E_18	Tb927.5.2580	ATAATTTTTTAGAGTACATCTACATATCTATCTACGCACGACTTCATGAGCGCATGGCAGTAATGAGGTG	+	5	828558	828627	1.00254	1.60679	0.117557	0.505648	-4.81095
Tb11.57.0005	3QTB00004_B_16			<a href=http://www.genedb.org/genedb/Search?organism=tryp&name=Tb11.57.0005>Tb11.57.0005</a>	Q386T5			254.t00021	11	Tb927_11_01_v4: 615582..616052	hypothetical protein, conserved	7928	0	0	0				2QTB00004_B_16	Tb11.57.0005	AGTTGTTGTTCAGGTGAAACGGAATGATTCCGGTGAGTTGATGCGACGAGTTCTAAGCCCTATGGTGTAA	+	11.1	615983	616052	1.00251	2.10666	0.042774	0.32474	-4.00166
Tb10.70.2360	3QTB00005_H_13			<a href=http://www.genedb.org/genedb/Search?organism=tryp&name=Tb10.70.2360>Tb10.70.2360</a>	Q38BB7			TRYP_x-70a06.p2kb545_318	10	Tb927_10_v4: complement(1210036..1210578)	hypothetical protein, conserved	6615	1	0	0				2QTB00005_H_13	Tb10.70.2360	TAGCCACAACCCCCTGTGATGTTCTGGACGAGGAAGTTTTGTACCCGGTTTACCGTGTGAAGGATGGAAT	-	10	1210205	1210274	1.0022	1.84773	0.0735538	0.406214	-4.44268
Tb09.211.0560	3QTB00010_M_14	;go_function=RNA binding;go_process=RNA processing		<a href=http://www.genedb.org/genedb/Search?organism=tryp&name=Tb09.211.0560>Tb09.211.0560</a>	Q38EA2	DRBD3		chr9contig211.tmp0070c	9	Tb927_09_v4: complement(1358369..1359352)	RNA-binding protein, putative,DRBD3	5415	0	0	0	GO:0003723 GO:0003723	GO:0006396 GO:0006396	GO:0005575 GO:0005575	2QTB00010_M_14	Tb09.211.0560	TGTACAGCCAACCTTTTACTCAAAACAGTCTGTACGGCGCTCCTAATATGATGCCCTATCAGAACATGAT	-	9	1359282	1359351	1.00148	1.99139	0.0547043	0.358467	-4.20351
Tb11.02.5800	3QTB00004_L_15	;go_function=calcium ion binding		<a href=http://www.genedb.org/genedb/Search?organism=tryp&name=Tb11.02.5800>Tb11.02.5800</a>	Q384M5				11	Tb927_11_01_v4: complement(2180824..2181288)	calmodulin, putative	8494	0	0	0	GO:0005509	GO:0008150	GO:0005575	2QTB00004_L_15	Tb11.02.5800	AAGGGGATAGACCCTGAACGCAAGGGATACATGTCTCAGCATGACCTTCGCTACATTTTAACAACGCAGG	-	11.1	2180949	2181018	1.00101	1.9675	0.0575131	0.365583	-4.24426
Tb927.4.5130	3QTB00008_I_2			<a href=http://www.genedb.org/genedb/Search?organism=tryp&name=Tb927.4.5130>Tb927.4.5130</a>	Q584J3			Tb04.3M17.620	4	Tb927_04_v4: complement(1405978..1406775)	hypothetical protein, conserved	1931	0	0	0				2QTB00008_I_2	Tb927.4.5130	ACAATTACCATAAGCGATGGCTGCAGGGTTTGCATTACCGCTGACAACAAGGAGAAGTTGAGTGACGCTA	-	4	1406550	1406619	1.00082	1.91379	0.0642873	0.383346	-4.33445
Tb10.70.2510	3QTB00007_B_3			<a href=http://www.genedb.org/genedb/Search?organism=tryp&name=Tb10.70.2510>Tb10.70.2510</a>	Q38BD1			TRYP_x-70a06.p2kb545_335	10	Tb927_10_v4: complement(1185456..1186160)	hypothetical protein, conserved	6601	0	0	0				2QTB00007_B_3	Tb10.70.2510	TGTTATGACTTTTGACGAATTAGTTGATGGCCAATGTTTGCTTTACAGTCGGGAAAGTGAGCAACTTCTT	-	10	1185654	1185723	1.00055	2.39168	0.0225809	0.240988	-3.46709
Tb927.3.4820	3QTB00009_N_3	;go_function=acyltransferase activity;go_process=metabolism;go_component=integral to membrane		<a href=http://www.genedb.org/genedb/Search?organism=tryp&name=Tb927.3.4820>Tb927.3.4820</a>	Q582Q3			Tb03.48K5.450	3	Tb927_03_v4: complement(1357383..1358300)	acyltransferase, putative	1319	1	3	0				2QTB00009_N_3	Tb927.3.4820	AACACCAGAGACACTAAAGGACTTCCGCCTCGGTACGTTCGCAATGATAACGAAGCACCGGTCACGACTT	-	3	1357611	1357680	1.00049	2.21257	0.0339024	0.293116	-3.80874
Tb11.47.0001	3QTB00013_P_15	;go_component=integral to membrane		<a href=http://www.genedb.org/genedb/Search?organism=tryp&name=Tb11.47.0001>Tb11.47.0001</a>	Q387A5				11	Tb927_11_01_v4: 428987..430300	65 kDa invariant surface glycoprotein-like protein	7858	1	1	0	GO:0003674	GO:0008150	GO:0016021	2QTB00013_P_15	Tb11.47.0001	AAGAAGTAAGAAAATTATTGTATTTGTAACAGTTGGTTTCGTCTCACTTGCAGTTGCCGTTTCCATAGTA	+	11.1	430129	430198	1.00046	2.28137	0.029059	0.272932	-3.67974
Tb11.55.0013	3QTB00013_P_17	similar to Cysteine desulfurase, mitochondrial precursor (EC 2.8.1.7) (HUSSY-08). (Swiss-Prot:Q9Y697) (Homo sapiens); similar to GB:AAH65560.1: NFS1 nitrogen fixation 1, isoform a precursor {Homo sapiens};go_function=transaminase activity;go_process=prote		<a href=http://www.genedb.org/genedb/Search?organism=tryp&name=Tb11.55.0013>Tb11.55.0013</a>	Q386Y7				11	Tb927_11_01_v4: complement(492111..493424)	cysteine desulfurase, putative	7876	1	0	0	GO:0008483	GO:0000096 GO:0006461	GO:0005575	2QTB00013_P_17	Tb11.55.0013	GCAACGGAGTCCAACAATATTGCCATAAAAGGTGTAGCCAACTACAACAAAGAAAAGAAAAACCACCTCA	-	11.1	493031	493100	1.0004	1.45861	0.154054	0.552983	-5.01577
Tb927.8.2530	3QTB00002_P_4			<a href=http://www.genedb.org/genedb/Search?organism=tryp&name=Tb927.8.2530>Tb927.8.2530</a>	Q57XD6			Tb08.26A17.490	8	Tb927_08_v4: 748419..748763	hypothetical protein, conserved	4096	0	0	0				2QTB00002_P_4	Tb927.8.2530	TTGCCTCGCACAGGGTGGTAACTGCGAGTATAAAATAGAGGCACATTTCGACTGTCTTGAGCAGTATTAT	+	8	748547	748616	0.997946	2.06547	0.0467442	0.335886	-4.07478
Tb927.7.2370	3QTB00004_F_19	;go_function=structural constituent of ribosome;go_process=protein biosynthesis;go_component=ribosome		<a href=http://www.genedb.org/genedb/Search?organism=tryp&name=Tb927.7.2370>Tb927.7.2370</a>	Q57XN7			Tb07.22O10.360	7	Tb927_07_v4: complement(611294..611812)	40S ribosomal protein S15, putative	3326	0	0	0	GO:0003735	GO:0006412	GO:0005840	NA	NA	NA	NA	NA	NA	NA	0.997411	2.2155	0.0336822	0.29311	-3.8033
Tb927.8.6160	3QTB00007_C_3	;go_function=structural constituent of ribosome;go_process=protein biosynthesis;go_component=ribosome		<a href=http://www.genedb.org/genedb/Search?organism=tryp&name=Tb927.8.6160>Tb927.8.6160</a>	Q57YL6			Tb08.11J15.560	8	Tb927_08_v4: 1796603..1797265	40S ribosomal protein S8, putative	4460	0	0	0	GO:0003735	GO:0006412	GO:0005840	2QTB00007_C_3	Tb927.8.6160	TTGTATACAACGCTACATCTAATGAGCTTGTGCGTACGAAGACGCTCGTTAAGAACTGCATTGTGGTTGT	NA	Nonspecific_2	0	0	0.996636	2.3346	0.0257485	0.255818	-3.578
Tb927.8.7560	3QTB00016_P_7	;go_component=integral to membrane		<a href=http://www.genedb.org/genedb/Search?organism=tryp&name=Tb927.8.7560>Tb927.8.7560</a>	Q57V77			Tb08.30P3.80	8	Tb927_08_v4: 2177998..2179692	hypothetical protein, conserved	4600	0	1	0	GO:0003674	GO:0008150	GO:0016021	2QTB00016_P_7	Tb927.8.7560	GCGGAGCAGTATGTTCAGATTAGCCTTACGGTTCTTGAATCACCAAACGTGACGGTGTATGGATTACCAA	+	8	2178568	2178637	0.9947	1.763	0.0870893	0.440521	-4.57699
Tb10.70.2680	3QTB00005_P_17	ARP2/3 complex subunit 3 (curated by B. Wickstead, Univ. of Oxford);go_function=actin binding;go_process=cytoskeleton organization and biogenesis;go_component=Arp2/3 protein complex		<a href=http://www.genedb.org/genedb/Search?organism=tryp&name=Tb10.70.2680>Tb10.70.2680</a>	Q38BE7			TRYP_x-70a06.p2kb545_360	10	Tb927_10_v4: complement(1161517..1162068)	ARP2/3 complex subunit, putative	6585	0	0	0	GO:0003779	GO:0007010	GO:0005885	2QTB00005_P_17	Tb10.70.2680	CGGGAGATCGCGTTATCTTATACCTCACGTGGTACCTTCACGAATGCATCAAAAGTTTGGTTGGTCTTAA	-	10	1161779	1161848	0.994151	2.08374	0.0449449	0.331124	-4.04248
Tb927.1.3320	3QTB00011_M_17			<a href=http://www.genedb.org/genedb/Search?organism=tryp&name=Tb927.1.3320>Tb927.1.3320</a>	Q4GYP1				1	Tb927_01_v4: 724456..725505	leucine-rich repeat protein (LRRP), putative	324	0	0	0	GO:0003674	GO:0008150	GO:0005575	2QTB00011_M_17	Tb927.1.3320	CAAAAAATTGTCCATTGACGAATGCTGGGCACTGAAAGAGGTTTATGTAACAAGATGTAAAACATTAGAA	+	1	725028	725097	0.994059	1.74413	0.0903755	0.447105	-4.60621
Tb927.4.5370	3QTB00003_E_7	;go_function=microtubule motor activity; protein binding;go_process=microtubule-based movement;go_component=cytoplasmic dynein complex		<a href=http://www.genedb.org/genedb/Search?organism=tryp&name=Tb927.4.5370>Tb927.4.5370</a>	Q580Q0			Tb04.24M18.170	4	Tb927_04_v4: complement(1460070..1460420)	dynein light chain 2B, cytoplasmic, putative,predicted dynein modulator,roadblock/LC7 family member	1956	0	0	0				2QTB00003_E_7	Tb927.4.5370	GGTTGACCGAAATACTGATAGCACCAGACGTAGACAAGCAGTATGTTTTGATTGTCGTGCAAGAGATCAG	-	4	1460077	1460146	0.993763	1.80819	0.0796289	0.424462	-4.50599
Tb11.01.1570	3QTB00007_H_16	similar to ADP-sugar pyrophosphatase (EC 3.6.1.13) (EC 3.6.1.-) (Nucleosidediphosphate-linked moiety X motif 5) (YSA1H) (HSPC115)( Swiss-Prot:Q9UKK9) (Homo sapiens);go_function=hydrolase activity;go_process=metabolism		<a href=http://www.genedb.org/genedb/Search?organism=tryp&name=Tb11.01.1570>Tb11.01.1570</a>	Q383U8				11	Tb927_11_01_v4: complement(2595773..2596513)	NUDIX hydrolase, conserved	8672	0	0	0	GO:0016787	GO:0008152	GO:0005575	2QTB00007_H_16	Tb11.01.1570	AGTTTGTTAAAATACGTGTGGACGGAGATTCAAAAATCAACTGTAAACCACAACCTCAGCTAGACGACGG	-	11.1	2595975	2596044	0.993118	2.00635	0.0530081	0.354512	-4.17781
Tb09.244.0390	3QTB00014_M_6	variant surface glycoprotein (VSG, pseudogene), putative		<a href=http://www.genedb.org/genedb/Search?organism=tryp&name=Tb09.244.0390>Tb09.244.0390</a>	-		Tb927.2.6730,3H15.160	chr9contig244a01.tmp0039	9	Tb927_09_v4: complement(2943901..2945406)	variant surface glycoprotein (VSG, pseudogene), putative	6112	1	0	0	GO:0003674	GO:0006952	GO:0005575	2QTB00014_M_6	Tb09.244.0390	TGGCAGAAAACGTACGACAAATGGTTGCAGATTAAACACGAAACAACCAAAAAAGATAGTGGAAAATCTT	-	9	2945043	2945112	0.992435	1.63043	0.112447	0.495112	-4.7767
Tb927.3.5390	3QTB00016_B_14	;go_function=zinc ion binding		<a href=http://www.genedb.org/genedb/Search?organism=tryp&name=Tb927.3.5390>Tb927.3.5390</a>	Q580T6			Tb03.5L5.590	3	Tb927_03_v4: 1508114..1509814	hypothetical protein, conserved	1376	1	0	0	GO:0008270	GO:0008150	GO:0005575	2QTB00016_B_14	Tb927.3.5390	AATAAAAACTATATTCCGAATTCAAGCACAAGTGAGGCATATGAGGTGAAATTAACATTGGCGCAATCTC	+	3	1509584	1509653	0.991554	1.7101	0.0965635	0.460286	-4.65823
Tb11.01.4750	3QTB00012_D_18	;go_function=translation elongation factor activity;go_process=translational elongation;go_component=eukaryotic translation elongation factor 1 complex		<a href=http://www.genedb.org/genedb/Search?organism=tryp&name=Tb11.01.4750>Tb11.01.4750</a>	Q382L7				11	Tb927_11_01_v4: complement(3478765..3480363)	elongation factor 1 gamma, putative	9006	0	0	0	GO:0003746	GO:0006414	GO:0005853	2QTB00012_D_18	Tb11.01.4750	CACATCGTTCTGGTGTCGCTACAAGTACAACGAAGATAACAAGATGCAATTCATGACAGCGAACCTCGTC	NA	Nonspecific_2	0	0	0.990994	2.33936	0.0254697	0.254519	-3.56882
Tb11.01.6720	3QTB00009_A_17			<a href=http://www.genedb.org/genedb/Search?organism=tryp&name=Tb11.01.6720>Tb11.01.6720</a>	Q381S6				11	Tb927_11_01_v4: complement(3951022..3951873)	hypothetical protein, conserved	9198	0	0	0				2QTB00009_A_17	Tb11.01.6720	CATTTGCTTAAATCCGACAAAACCAGTGGATCTAACCGGAGATTACCTTCGTAGAGAACGTTACCGTAGT	-	11.1	3951094	3951163	0.990896	1.95113	0.0595091	0.369257	-4.27196
Tb10.70.2210	3QTB00009_N_8	curated by M. Parsons, P. Ward, J. Mottram; similar to SP:P54666: Cell division control protein 2 homolog 3 (EC 2.7.1.-). {Trypanosoma brucei brucei;};go_function=ATP binding; protein serine/threonine kinase activity;go_process=cell cycle; protein amino a		<a href=http://www.genedb.org/genedb/Search?organism=tryp&name=Tb10.70.2210>Tb10.70.2210</a>	Q38BA2	CRK3		embl.233	10	Tb927_10_v4: 1237636..1238571	cell division related protein kinase 2, putative,CDC2-related protein kinase	6630	0	0	0	GO:0004674 GO:0004674 GO:0005524 GO:0005524	GO:0006468 GO:0006468 GO:0007049 GO:0007049	GO:0005575 GO:0005575	2QTB00009_N_8	Tb10.70.2210	GTATTTTTGCTGAACTAGCTCGAGGTAAGGTACTCTTTCGTGGTGACAGTGAGATTGGACAGTTATTTGA	+	10	1238261	1238330	0.990875	2.02328	0.0511431	0.348275	-4.14853
Tb927.7.1760	3QTB00012_D_6			<a href=http://www.genedb.org/genedb/Search?organism=tryp&name=Tb927.7.1760>Tb927.7.1760</a>	Q57V34			Tb07.43M14.160	7	Tb927_07_v4: 432875..434089	hypothetical protein, conserved	3267	0	0	0				2QTB00012_D_6	Tb927.7.1760	GTATGTCTTGAAGCAAAGGGATCAAGAGGTGGTAGATAAAATATGTCTATGGAAGGGTGCATATTTAGAG	+	7	433882	433951	0.990776	1.9898	0.0548875	0.358467	-4.20623
Tb927.4.1740	3QTB00013_C_8	;go_function=calcium ion binding		<a href=http://www.genedb.org/genedb/Search?organism=tryp&name=Tb927.4.1740>Tb927.4.1740</a>	Q581Q7			Tb04.2L9.1260	4	Tb927_04_v4: complement(441720..442988)	hypothetical protein, conserved	1591	0	0	0	GO:0005509	GO:0008150	GO:0005575	2QTB00013_C_8	Tb927.4.1740	AGTGGCATACTCCCCTAAGTGCTATGTTCGAATTAGACAACGACTTTGAGACAATGTTAAAGAAACGATG	-	4	441733	441802	0.990385	1.97893	0.0561538	0.361699	-4.22481
Tb10.70.1200	3QTB00006_H_14	;go_function=adenylate kinase activity; ATP binding;go_process=nucleobase, nucleoside and nucleotide interconversion		<a href=http://www.genedb.org/genedb/Search?organism=tryp&name=Tb10.70.1200>Tb10.70.1200</a>	Q38B28			TRYP_x-70a06.p2kb545_165	10	Tb927_10_v4: complement(1428449..1429096)	adenylate kinase, putative	6704	1	0	0	GO:0004017 GO:0004017 GO:0005524 GO:0005524	GO:0015949 GO:0015949	GO:0005575 GO:0005575	2QTB00006_H_14	Tb10.70.1200	AGACGCTTGCCGCCAATGGGTTCAAGGTGGATGCGATGATTTTTATCGATGTTGACGAGATTAAACTTGA	-	10	1428738	1428807	0.990092	1.3948	0.172325	0.574015	-5.09866
Tb09.160.3300	3QTB00001_E_7			<a href=http://www.genedb.org/genedb/Search?organism=tryp&name=Tb09.160.3300>Tb09.160.3300</a>	Q38F73		1L12.540	chr9contig160.tmp0260c	9	Tb927_09_v4: 815830..815943	hypothetical protein, unlikely	5090	0	0	0				2QTB00001_E_7	Tb09.160.3300	GCGAGCAAAGAAGAGAGGGGGGTCGAAATGGATGGCTCGGCAAACGGGTCTGCCAACTATTTTCTTCCCT	NA	Nonspecific_3	0	0	0.989781	2.15026	0.038899	0.311845	-3.92309
Tb11.02.3710	3QTB00022_O_21			<a href=http://www.genedb.org/genedb/Search?organism=tryp&name=Tb11.02.3710>Tb11.02.3710</a>	Q385H7			Tb11.212.0350	11	Tb927_11_01_v4: 1651070..1654843	hypothetical protein, conserved	8290	0	0	0				2QTB00022_O_21	Tb11.02.3710	AAGTGGAGAAGCACTTGGACGAGAAATTTTATAATCTTAATGCCCTAATGGCCAATGATTGGAAGACATA	+	11.1	1653399	1653468	0.989177	2.05193	0.0481184	0.340432	-4.09858
Tb09.211.1350	3QTB00011_G_4			<a href=http://www.genedb.org/genedb/Search?organism=tryp&name=Tb09.211.1350>Tb09.211.1350</a>	Q38E20			chr9contig211.tmp0161c	9	Tb927_09_v4: complement(1504627..1505691)	peptidyl-prolyl cis-trans isomerase (cyclophilin-40), putative,cyclophilin-40, putative	5497	0	0	0				2QTB00011_G_4	Tb09.211.1350	CTTACAAGGGTAGTACATTTCACAGGATTATCGGCGGGTTTATGATTCAGGGGGGTGATTTTACAAAGCA	-	9	1505456	1505525	0.986472	2.4811	0.018325	0.214558	-3.28969
Tb927.1.3960	3QTB00001_G_18	unlikely gene predicted by glimmer		<a href=http://www.genedb.org/genedb/Search?organism=tryp&name=Tb927.1.3960>Tb927.1.3960</a>	Q4GYI1				1	Tb927_01_v4: 842569..842733	hypothetical protein, unlikely	384	0	0	0				2QTB00001_G_18	Tb927.1.3960	ATTCGGGGGCTCAACAGCCAACCGCAGCCGTAGCAAAGGGGGCCAAAATAAGCAAGGAAGGAGGGAAATC	+	1	842610	842679	0.984737	2.25662	0.0307248	0.280604	-3.72648
Tb927.1.3630	3QTB00001_P_15	gene predicted by glimmer		<a href=http://www.genedb.org/genedb/Search?organism=tryp&name=Tb927.1.3630>Tb927.1.3630</a>	Q4GYL0				1	Tb927_01_v4: complement(767747..767968)	hypothetical protein, unlikely	355	0	0	0				2QTB00001_P_15	Tb927.1.3630	TCTCTAGGGACGCGCAACATCTTCTTACATACATAAACCAACCTCCTGACAAACAATCGCAAAAAAAGGC	-	1	767814	767883	0.98457	1.57764	0.124114	0.518314	-4.85257
Tb09.211.0340	3QTB00006_B_18	;go_function=structural constituent of ribosome;go_process=protein biosynthesis;go_component=cytosolic large ribosomal subunit (sensu Archaea); ribosome		<a href=http://www.genedb.org/genedb/Search?organism=tryp&name=Tb09.211.0340>Tb09.211.0340</a>	Q967R7			chr9contig211.tmp0042c	9	Tb927_09_v4: complement(1322497..1323138)	60S ribosomal protein L10, putative,QM-like protein	5392	0	0	0	GO:0003735	GO:0006412	GO:0005840 GO:0030872	NA	NA	NA	NA	NA	NA	NA	0.984283	2.09437	0.0439256	0.328331	-4.02358
Tb927.1.2730	3QTB00011_G_16			<a href=http://www.genedb.org/genedb/Search?organism=tryp&name=Tb927.1.2730>Tb927.1.2730</a>	Q4GYU9				1	Tb927_01_v4: 628874..629938	hypothetical protein, conserved	266	1	0	0				2QTB00011_G_16	Tb927.1.2730	GGAGGATTATCGTCTTGTTCCCACATTACTTCCGTTACTTGATATGGTGGATCATTTACCTTCCAGTAAT	+	1	629713	629782	0.984156	1.90816	0.0650358	0.384759	-4.3438
Tb927.8.2560	3QTB00004_N_7	;go_function=pre-mRNA splicing factor activity;go_component=nucleus; spliceosome complex		<a href=http://www.genedb.org/genedb/Search?organism=tryp&name=Tb927.8.2560>Tb927.8.2560</a>	Q57XD3			Tb08.26A17.540	8	Tb927_08_v4: 755590..756057	spliceosomal U5 snRNP-specific protein, putative	4099	0	0	0	GO:0008248		GO:0005634 GO:0005681	2QTB00004_N_7	Tb927.8.2560	TGCGGGGAGAAGTGGAAAGACGATAGCATACTCGGAAAAGAAATTCACAACAGCTGCTGTACGCCGTTAG	+	8	755988	756057	0.984075	2.07352	0.0459435	0.334471	-4.06057
Tb927.6.3640	3QTB00016_L_7	;go_function=zinc ion binding		<a href=http://www.genedb.org/genedb/Search?organism=tryp&name=Tb927.6.3640>Tb927.6.3640</a>	Q585W2			Tb06.4F7.910	6	Tb927_06_v4: complement(1084721..1086406)	hypothetical protein, conserved	2882	0	0	0				2QTB00016_L_7	Tb927.6.3640	TAGAGGAGGTTAAGAAATCAATAAAAGAACGCTTTAGCCAACTACAGATGATGGTGTCACAACGTGAAAA	-	6	1085658	1085727	0.983921	1.43455	0.160754	0.560978	-5.04741
Tb927.7.5020	3QTB00008_M_15	;go_function=structural constituent of ribosome;go_process=protein biosynthesis; ribosome biogenesis		<a href=http://www.genedb.org/genedb/Search?organism=tryp&name=Tb927.7.5020>Tb927.7.5020</a>	Q57ZI7			Tb07.27E10.210	7	Tb927_07_v4: 1325590..1326372	60S ribosomal protein L19, putative	3592	0	0	0	GO:0003735	GO:0006412 GO:0042254	GO:0005829	NA	NA	NA	NA	NA	NA	NA	0.983332	2.36743	0.0238807	0.245491	-3.51444
Tb11.01.7570	3QTB00004_F_8			<a href=http://www.genedb.org/genedb/Search?organism=tryp&name=Tb11.01.7570>Tb11.01.7570</a>	Q381J3				11	Tb927_11_01_v4: complement(4154536..4155009)	hypothetical protein, conserved	9282	0	0	0				2QTB00004_F_8	Tb11.01.7570	ACTGTATGTGGAGTACGTAGTGAAAAACCCGTTTAACATAATTGATGAAGGAGGCATCGGGCAACCTATT	-	11.1	4154620	4154689	0.983031	1.79541	0.0816819	0.428818	-4.52622
Tb927.7.550	3QTB00015_I_20			<a href=http://www.genedb.org/genedb/Search?organism=tryp&name=Tb927.7.550>Tb927.7.550</a>	Q57TZ9			Tb07.8P12.840	7	Tb927_07_v4: complement(111466..112965)	hypothetical protein, conserved	3146	0	0	0	GO:0003674	GO:0008150	GO:0005575	2QTB00015_I_20	Tb927.7.550	GATCTGAAAACGGCCGAGGTTACTGCAGAATTCGATGTACAAGATAGTGTTGTCTTATCTAATGCGCTTT	-	7	112188	112257	0.982437	1.63912	0.110617	0.491036	-4.76402
Tb927.3.1620	3QTB00022_F_2			<a href=http://www.genedb.org/genedb/Search?organism=tryp&name=Tb927.3.1620>Tb927.3.1620</a>	Q57ZE9			Tb03.30P12.140	3	Tb927_03_v4: complement(423166..427965)	hypothetical protein, conserved	1001	0	0	0				2QTB00022_F_2	Tb927.3.1620	GGTTAGTGTCAAACTGAGAAATCCTATTGGAAGCCACCTTACCGTGGAAAATATGTGTCTTTTATTTGTT	-	3	425554	425623	0.982419	2.09341	0.0440173	0.328617	-4.0253
Tb927.1.4220	3QTB00013_M_14	GPI-Anchor Signal predicted for Tb927.1.4220 by DGPI v2.04 with cleavage site probability 0.72 near 401		<a href=http://www.genedb.org/genedb/Search?organism=tryp&name=Tb927.1.4220>Tb927.1.4220</a>	Q4GYF6				1	Tb927_01_v4: 871778..873064	hypothetical protein, conserved	409	1	0	1	GO:0003674	GO:0008150	GO:0005575	2QTB00013_M_14	Tb927.1.4220	AATGCAATCTCACACCGTACTTTCACGTATTTGTGATGTTAAATCAGTTGGCGACGATAGTTACTATCGT	+	1	872770	872839	0.981939	1.82903	0.076375	0.414317	-4.47275
Tb11.01.3000	3QTB00011_D_5			<a href=http://www.genedb.org/genedb/Search?organism=tryp&name=Tb11.01.3000>Tb11.01.3000</a>	Q383F7				11	Tb927_11_01_v4: 2936510..2937592	hypothetical protein, conserved	8813	0	0	0				2QTB00011_D_5	Tb11.01.3000	AAAAGGTTCCGTTGGATGTTCGTTTGTATGCTCCACTAAAGCACCGATGCGACATTATACGAAGTGAAAC	+	11.1	2937210	2937279	0.981138	2.29569	0.0281326	0.26838	-3.65254
Tb927.5.5240	3QTB00015_M_18	;go_process=antigenic variation;go_component=integral to membrane		<a href=http://www.genedb.org/genedb/Search?organism=tryp&name=Tb927.5.5240>Tb927.5.5240</a>	Q57UD6			Tb05.5M21.180	5	Tb927_05_v4: complement(1571160..1572665)	variant surface glycoprotein (VSG), putative	2515	1	0	0		GO:0020033	GO:0016021	2QTB00015_M_18	Tb927.5.5240	TATTGACCTTACAATTCCAGAGGAACCGAACTTAAAAAACCAAGACTTCAAAGACATCATCAAACTAAAT	-	5	1572435	1572504	0.980686	1.79834	0.0812069	0.427508	-4.52159
Tb927.8.2360	3QTB00005_F_14			<a href=http://www.genedb.org/genedb/Search?organism=tryp&name=Tb927.8.2360>Tb927.8.2360</a>	Q57XF3			Tb08.26A17.160	8	Tb927_08_v4: 705928..706488	hypothetical protein, conserved	4079	0	0	0				2QTB00005_F_14	Tb927.8.2360	TGAGTACAAGGACGCACTGTCTGAAGAAGGGGTTAAGTACTGGAGGAAGACAATTATATCGATGCAACCT	+	8	706293	706362	0.980468	1.75937	0.0877142	0.441572	-4.58264
Tb10.6k15.0280	3QTB00012_J_20			<a href=http://www.genedb.org/genedb/Search?organism=tryp&name=Tb10.6k15.0280>Tb10.6k15.0280</a>	Q389X6			TRYPtp6k15-3d06.p1c_48	10	Tb927_10_v4: 2427755..2428978	hypothetical protein, conserved	7106	1	0	0				2QTB00012_J_20	Tb10.6k15.0280	TGGCCCAATAAAGAAAATTTCTCGGCAACGGCCTATATATATGAATTCGGAAAGCGTGTACTCGGCAGTT	+	10	2428904	2428973	0.980431	2.02548	0.0509049	0.347545	-4.14472
Tb10.70.2080	3QTB00008_B_18			<a href=http://www.genedb.org/genedb/Search?organism=tryp&name=Tb10.70.2080>Tb10.70.2080</a>	Q38B89			TRYP_x-70a06.p2kb545_279	10	Tb927_10_v4: 1258889..1259716	hypothetical protein, conserved	6643	0	0	0	GO:0003674 GO:0003674	GO:0008150 GO:0008150	GO:0005575 GO:0005575	2QTB00008_B_18	Tb10.70.2080	AACTATATCTGAGGCGGAACAACGTTGCATCGATGTTGGAGATTAAATATCTTCGTCATTTACCCAAGCT	+	10	1259085	1259154	0.980164	2.35432	0.0246112	0.249421	-3.53989
Tb927.7.4990	3QTB00019_I_6			<a href=http://www.genedb.org/genedb/Search?organism=tryp&name=Tb927.7.4990>Tb927.7.4990</a>	Q57ZJ0			Tb07.27E10.150	7	Tb927_07_v4: 1321294..1323534	hypothetical protein, conserved	3589	0	0	0				2QTB00019_I_6	Tb927.7.4990	AGATACACAGGTTGCACTGAGGAAGAAGTCGTTTTCATTGGCGGGAGACGAGTCAAATAAGGTTATTTTA	+	7	1321584	1321653	0.979456	1.63418	0.111655	0.493096	-4.77124
Tb09.160.5000	3QTB00003_H_5			<a href=http://www.genedb.org/genedb/Search?organism=tryp&name=Tb09.160.5000>Tb09.160.5000</a>	Q38EQ5			chr9contig160.tmp0386	9	Tb927_09_v4: 1069133..1069516	hypothetical protein, unlikely	5260	0	0	0				2QTB00003_H_5	Tb09.160.5000	TGAATATTGCAGCCGTTATAGGAATCCGCATTTACTCCGGCAGATTGATCATGAACAAAACAGGGTGTGT	+	9	1069158	1069227	0.979456	1.59945	0.119179	0.507626	-4.82148
Tb927.1.1870	3QTB00001_E_14	gene predicted by glimmer		<a href=http://www.genedb.org/genedb/Search?organism=tryp&name=Tb927.1.1870>Tb927.1.1870</a>	Q4GZ32				1	Tb927_01_v4: 483761..483922	hypothetical protein, unlikely	180	1	0	0				2QTB00001_E_14	Tb927.1.1870	AGAGGGAACCGAAGAATTCTTACAAAAAGAAAAAGACGTCGTAGTTCGCAATCAACTCCACAAGAAATAT	+	1	483835	483904	0.978966	1.47967	0.148373	0.545622	-4.9877
Tb09.211.0050	3QTB00004_B_7	;go_function=ubiquitin conjugating enzyme activity;go_process=protein modification; ubiquitin cycle		<a href=http://www.genedb.org/genedb/Search?organism=tryp&name=Tb09.211.0050>Tb09.211.0050</a>	Q38EF6			chr9contig211.tmp0005c	9	Tb927_09_v4: complement(1273269..1273721)	ubiquitin-conjugating enzyme E2, putative,ubiquitin carrier protein, putative,ubiquitin-protein ligase, putative	5361	0	0	0	GO:0004840 GO:0004840	GO:0006464 GO:0006464 GO:0006512 GO:0006512	GO:0005737 GO:0005737	2QTB00004_B_7	Tb09.211.0050	ATTTGCCTCGACGTCATCAAAGACAAATGGTCCCCAGCGCTACAAATTGCTCAAGTACTCCTCAGCATTC	-	9	1273400	1273469	0.978711	2.44471	0.0199597	0.225111	-3.36241
Tb10.406.0610	3QTB00016_H_3			<a href=http://www.genedb.org/genedb/Search?organism=tryp&name=Tb10.406.0610>Tb10.406.0610</a>	Q389U4				10	Tb927_10_v4: complement(2499158..2500831)	hypothetical protein, conserved	7138	0	0	0	GO:0003674 GO:0003674	GO:0008150 GO:0008150	GO:0005575 GO:0005575	2QTB00016_H_3	Tb10.406.0610	CTTTAGAAGTGAAAACATACCACAAGCGCAATACTACTTTAAACAGGCAATACAAATTAATCCGCTTCCG	-	10	2499527	2499596	0.978653	2.02939	0.0504846	0.347253	-4.13793
Tb927.3.3850	3QTB00022_B_1			<a href=http://www.genedb.org/genedb/Search?organism=tryp&name=Tb927.3.3850>Tb927.3.3850</a>	Q57WC1			Tb03.28C22.610	3	Tb927_03_v4: 1066556..1070719	hypothetical protein, conserved	1222	0	0	0				2QTB00022_B_1	Tb927.3.3850	TAAAAGAAGGGTTGATTGACGAGGCCTATTGTTGTTTTCTGCTCGCTCATCTTACTCCGATGGGAAATGT	+	3	1069383	1069452	0.977706	1.61505	0.11575	0.502302	-4.79903
Tb10.70.3200	3QTB00010_D_13			<a href=http://www.genedb.org/genedb/Search?organism=tryp&name=Tb10.70.3200>Tb10.70.3200</a>	Q38BJ3			TRYP_x-70a06.p2kb545_426	10	Tb927_10_v4: complement(1072101..1073093)	hypothetical protein, conserved	6539	0	0	0				2QTB00010_D_13	Tb10.70.3200	GTGACCACTCGTGATAAGGCCATGCTGCGACAGGTGTATGAACTATATAAACTGGCAAAGAACCGCTTAC	-	10	1072625	1072694	0.977393	1.71087	0.09642	0.460286	-4.65707
Tb10.61.3130	3QTB00018_H_7			<a href=http://www.genedb.org/genedb/Search?organism=tryp&name=Tb10.61.3130>Tb10.61.3130</a>	Q388M0			TRYP_x-61h03.q2kb185_466	10	Tb927_10_v4: complement(3296397..3298439)	hypothetical protein, conserved	7463	0	0	0				2QTB00018_H_7	Tb10.61.3130	TGAACGTTGTATTGGAAAGGACGAAAGGGGACGAGATCATGGCCAACTTTCTGAAGGAAATGCAAGACCT	-	10	3296530	3296599	0.977022	1.79246	0.0821623	0.429172	-4.53087
Tb927.3.5760	3QTB00009_E_2	similar to PIR:B39581: GRESAG protein 9u (fragment) {Trypanosoma equiperdum}		<a href=http://www.genedb.org/genedb/Search?organism=tryp&name=Tb927.3.5760>Tb927.3.5760</a>	Q57VG8			Tb03.2H15.670	3	Tb927_03_v4: complement(1607474..1608361)	hypothetical protein, conserved	1413	1	0	0				2QTB00009_E_2	Tb927.3.5760	ATGACTCTCAAAATTGCGGTAACATTACTTTTAACCCTAAGAGCAAGTACGCCCTATACTATATTATCGA	-	3	1608292	1608361	0.975876	1.41568	0.166169	0.565692	-5.0719
Tb11.01.5660	3QTB00006_P_7	;go_function=cyclin binding; cyclin-dependent protein kinase regulator activity;go_process=cell cycle;go_component=cyclin-dependent protein kinase holoenzyme complex		<a href=http://www.genedb.org/genedb/Search?organism=tryp&name=Tb11.01.5660>Tb11.01.5660</a>	Q9NG22	CYC2	CycE1		11	Tb927_11_01_v4: 3667257..3667892	cyclin 2,G1 cyclin	9095	0	0	0	GO:0016538 GO:0030332	GO:0007049	GO:0000307	2QTB00006_P_7	Tb11.01.5660	TGCTCACCAGAATGCTTCATCATCTGTATCATATTCATTGATCGGTACGTTGCAGCAACGAATTGTCCAA	+	11.1	3667578	3667647	0.974401	2.0478	0.0485443	0.341408	-4.10581
Tb11.02.4240	3QTB00009_I_14			<a href=http://www.genedb.org/genedb/Search?organism=tryp&name=Tb11.02.4240>Tb11.02.4240</a>	Q385D1				11	Tb927_11_01_v4: complement(1769914..1770804)	hypothetical protein, conserved	8336	0	0	0				2QTB00009_I_14	Tb11.02.4240	TACTCCTCCAAGTATTGATAAGGACTCATACGCGGCTACTGTACGAAGAAGTACTGCTTTCACCAGTGAA	-	11.1	1770544	1770613	0.973519	1.60374	0.118228	0.506426	-4.81532
Tb10.6k15.2590	3QTB00004_N_15			<a href=http://www.genedb.org/genedb/Search?organism=tryp&name=Tb10.6k15.2590>Tb10.6k15.2590</a>	Q38AG8			TRYPtp6k15-3d06.p1c_381	10	Tb927_10_v4: complement(1964063..1964530)	hypothetical protein, conserved	6914	0	0	0				2QTB00004_N_15	Tb10.6k15.2590	TACCAGTGAGCAAGTCCGCGCAATGCAGCGTTCAACTTCAACGCTTAGCTATCAGCTCAGTCAGCGCATA	-	10	1964258	1964327	0.973133	2.13836	0.0399247	0.315104	-3.94466
Tb927.1.1890	3QTB00021_N_8			<a href=http://www.genedb.org/genedb/Search?organism=tryp&name=Tb927.1.1890>Tb927.1.1890</a>	Q4GZ30				1	Tb927_01_v4: 489019..492543	hypothetical protein, conserved	182	0	0	0				2QTB00021_N_8	Tb927.1.1890	AACGAGGCCGAGTTAAGAAAATCAGCTGCCAAATCGACACCGGTGAAGAATAAAAAGGGAAATGCTATTT	+	1	490990	491059	0.973094	1.79969	0.080989	0.426744	-4.51945
Tb927.2.5270	3QTB00023_E_2	;go_function=microtubule motor activity;go_process=microtubule-based movement;go_component=dynein complex		<a href=http://www.genedb.org/genedb/Search?organism=tryp&name=Tb927.2.5270>Tb927.2.5270</a>	Q7YUR0		30J2.85		2	Tb927_02_v4: 925431..938171	dynein heavy chain, putative	780	0	0	0	GO:0003777	GO:0007018	GO:0005575	2QTB00023_E_2	Tb927.2.5270	CGTTGATGGAAGCACTAGCGCAGCGTCTAAGGGGAAATTGTACTTCTATTATAAATGAATATAATATGAT	+	2	927820	927889	0.972492	1.2215	0.230486	0.633246	-5.30707
Tb927.7.1710	3QTB00012_F_8	;go_function=translation release factor activity;go_process=protein biosynthesis;go_component=cytoplasm		<a href=http://www.genedb.org/genedb/Search?organism=tryp&name=Tb927.7.1710>Tb927.7.1710</a>	Q57V39			Tb07.43M14.80	7	Tb927_07_v4: 425709..426926	eukaryotic peptide chain release factor subunit 1, putative	3262	0	0	0				2QTB00012_F_8	Tb927.7.1710	ATTCTGAGGCTATGGCTATGCGCAACCTCCGCAAAAACTTTTCTAAGATAGTGTTAATAAAGGTGAGAGA	+	7	426388	426457	0.971259	1.79366	0.081966	0.429172	-4.52898
Tb927.4.5420	3QTB00015_F_13	;go_process=antigenic variation;go_component=integral to membrane		<a href=http://www.genedb.org/genedb/Search?organism=tryp&name=Tb927.4.5420>Tb927.4.5420</a>	Q580P5			Tb04.24M18.370	4	Tb927_04_v4: 1482527..1484053	variant surface glycoprotein (VSG, atypical), putative	1961	1	0	1		GO:0020033	GO:0016021	NA	NA	NA	NA	NA	NA	NA	0.970296	1.79258	0.0821421	0.429172	-4.53068
Tb927.5.1710	3QTB00005_J_18	similar to SP:Q25423: P18 protein, mitochondrial precursor. {Leishmania tarentolae}; 86% similar to SP:Q25423: P18 protein, mitochondrial precursor. {Leishmania tarentolae};go_component=mitochondrion		<a href=http://www.genedb.org/genedb/Search?organism=tryp&name=Tb927.5.1710>Tb927.5.1710</a>	Q57ZP0			Tb05.1P6.870	5	Tb927_05_v4: 540867..541433	ribonucleoprotein p18, mitochondrial precursor, putative	2162	1	0	0				2QTB00005_J_18	Tb927.5.1710	CATTCAACAGGTGATGGAAACGGAATGTAAGGGATGCCCAGCAGATCTCGTAAAGGCCAATGAAGCCAAT	+	5	541280	541349	0.969627	1.95811	0.0586504	0.368182	-4.26016
Tb927.6.2320	3QTB00005_L_2			<a href=http://www.genedb.org/genedb/Search?organism=tryp&name=Tb927.6.2320>Tb927.6.2320</a>	Q584S4			Tb06.4M18.720	6	Tb927_06_v4: 720910..721476	hypothetical protein, conserved	2751	1	2	0				NA	NA	NA	NA	NA	NA	NA	0.969388	2.0037	0.0533053	0.354603	-4.18237
Tb10.26.0070	3QTB00011_N_2	;go_function=microtubule motor activity;go_process=microtubule-based movement		<a href=http://www.genedb.org/genedb/Search?organism=tryp&name=Tb10.26.0070>Tb10.26.0070</a>	Q389G1				10	Tb927_10_v4: 2813597..2814718	33 kDa inner dynein arm light chain, axonemal, putative,dynein light chain, putative	7271	0	0	0	GO:0003777	GO:0007018	GO:0005575	2QTB00011_N_2	Tb10.26.0070	AGAATGGGGAATATGCCCGCTTAGACGTGAAATCTATACCGAGTTGTTCGATGAACTTATTAGAGAAATT	+	10	2814217	2814286	0.968949	1.82948	0.0763073	0.414317	-4.47204
Tb927.7.1110	3QTB00011_A_6	;go_function=aspartate-ammonia ligase activity;go_process=asparagine biosynthesis		<a href=http://www.genedb.org/genedb/Search?organism=tryp&name=Tb927.7.1110>Tb927.7.1110</a>	Q57WT9			Tb07.27M11.260	7	Tb927_07_v4: 288012..289067	asparagine synthetase a, putative	3202	0	0	0				2QTB00011_A_6	Tb927.7.1110	TCACCAAATTTCTCTGACGGGAGACGATTCTCTTCTCAAAAGTGAGTGGCACCAACAGCTGCTGAATGGT	+	7	288863	288932	0.968786	2.08277	0.0450385	0.331234	-4.0442
Tb927.6.5070	3QTB00014_I_19			<a href=http://www.genedb.org/genedb/Search?organism=tryp&name=Tb927.6.5070>Tb927.6.5070</a>	Q586H9			Tb06.30P15.360	6	Tb927_06_v4: 1383939..1385303	hypothetical protein, conserved	3025	0	0	0				2QTB00014_I_19	Tb927.6.5070	ATGTATGATATTGAGGCAATTATACCACCACAGGAAAGGTGCCATCCTGCTATATATAACCTTCTTCTAA	+	6	1384944	1385013	0.968324	1.90875	0.0649562	0.384759	-4.34281
Tb927.8.7180	3QTB00007_E_6			<a href=http://www.genedb.org/genedb/Search?organism=tryp&name=Tb927.8.7180>Tb927.8.7180</a>	Q57YS4			Tb08.10K10.590	8	Tb927_08_v4: 2064371..2065057	hypothetical protein, conserved	4562	0	0	0				2QTB00007_E_6	Tb927.8.7180	AAGTAATGGCGACAGTATAAGCATTAGCAGTTCACAGGATTCTGCGATCCCAGCATCAAGGACATCCTTT	+	8	2064628	2064697	0.968149	2.09874	0.0435136	0.326872	-4.01581
Tb11.01.4870	3QTB00004_H_3			<a href=http://www.genedb.org/genedb/Search?organism=tryp&name=Tb11.01.4870>Tb11.01.4870</a>	Q382K7				11	Tb927_11_01_v4: complement(3504036..3504494)	inner membrane preprotein translocase Tim17, putative	9016	0	2	0				2QTB00004_H_3	Tb11.01.4870	CAGACTCGGCTTCAGTTTTGCCTACTTTGGTTTCCTTTTCGGTGGCATTGAGGTTGCGCTTGAGAAGCGA	-	11.1	3504207	3504276	0.968042	2.17209	0.0370783	0.304347	-3.88329
Tb09.160.3470	3QTB00022_A_2	;go_process=mitotic chromosome condensation;go_component=condensin complex		<a href=http://www.genedb.org/genedb/Search?organism=tryp&name=Tb09.160.3470>Tb09.160.3470</a>	Q38F58		28G16.50	chr9contig160.tmp0272	9	Tb927_09_v4: 836962..840738	condensin subunit 1, putative	5106	0	0	0	GO:0003674	GO:0007076	GO:0000796	2QTB00022_A_2	Tb09.160.3470	CAGTTGTTTATATCTATGTATTGGAGTATCTCGCACAAAGAGTTGACGCTGATGTTAATACTCAGGCTCA	+	9	839408	839477	0.967931	1.56417	0.127245	0.522649	-4.87159
Tb10.70.5550	3QTB00010_F_18			<a href=http://www.genedb.org/genedb/Search?organism=tryp&name=Tb10.70.5550>Tb10.70.5550</a>	Q38C24			TRYP_x-70a06.p2kb545_756	10	Tb927_10_v4: 564864..565880	hypothetical protein, conserved	6358	0	0	0				2QTB00010_F_18	Tb10.70.5550	TTCGGCAAGAAAATAGAACCTCTGAACAAAGACATAGGGGAGATCAACTTAAGTCCTGCGATGGTCAACG	+	10	565659	565728	0.967698	1.94629	0.0601098	0.371236	-4.2801
Tb09.211.2330	3QTB00007_C_7	;go_function=GTPase activity;go_process=small GTPase mediated signal transduction		<a href=http://www.genedb.org/genedb/Search?organism=tryp&name=Tb09.211.2330>Tb09.211.2330</a>	Q38DS4	RAB7		chr9contig211.tmp0269c	9	Tb927_09_v4: complement(1681447..1682109)	small GTPase, putative,GTP-binding protein, putative	5593	0	0	0	GO:0003924	GO:0007264	GO:0005575	2QTB00007_C_7	Tb09.211.2330	CTGCGTTGGTGCATCAATATGTGAATAAAAACTTTGACAACCGGTACAAGGCGACGATAGGTGCAGATTT	-	9	1681979	1682048	0.966911	2.19631	0.035148	0.298207	-3.83881
Tb09.211.0010	3QTB00009_N_2	GPI-Anchor Signal predicted for Tb09.211.0010 by DGPI v2.04 with cleavage site probability 0.78000003 near 284		<a href=http://www.genedb.org/genedb/Search?organism=tryp&name=Tb09.211.0010>Tb09.211.0010</a>	Q38EG0			chr9contig211.tmp0001c	9	Tb927_09_v4: complement(1267443..1268378)	hypothetical protein, conserved	5357	1	0	1	GO:0003674	GO:0008150	GO:0005575	2QTB00009_N_2	Tb09.211.0010	AAAAGAAAGCTGATACAGAGCTCCTCAAACTGAACCACACAACGAAGACGAACGCAAGTAATGAATGCAA	-	9	1267939	1268008	0.966641	1.63539	0.111399	0.492977	-4.76946
Tb927.8.730	3QTB00008_C_15	This gene is within a region that contains some repeats that are probably misassembled and where Ns were inserted at two locations where misassembly is suspected. See PMID:8663171 for experimental characterization.;go_function=RNA binding;go_process=RNA m		<a href=http://www.genedb.org/genedb/Search?organism=tryp&name=Tb927.8.730>Tb927.8.730</a>	Q57YF7			Tb08.12O16.300	8	Tb927_08_v4: complement(204635..205396)	nucleolar RNA-binding protein, putative	3916	0	0	0	GO:0003723	GO:0016070	GO:0005730	2QTB00008_C_15	Tb927.8.730	CCGCAGCACGTTGTATGTGACAGTTGATGGTGAATCGTTTTCTCTTCTCACTCTTGACGTTTCTCAGCAA	-	8	205211	205280	0.966333	2.22617	0.032891	0.291621	-3.78346
Tb11.27.0001	3QTB00022_I_9	GPI-Anchor Signal predicted for Tb11.27.0001 by DGPI v2.04 with cleavage site probability 3.7410002 near 1217;go_function=adenylate cyclase activity;go_process=intracellular signaling cascade;go_component=integral to membrane		<a href=http://www.genedb.org/genedb/Search?organism=tryp&name=Tb11.27.0001>Tb11.27.0001</a>	Q387A4				11	Tb927_11_01_v4: 432389..436105	receptor-type adenylate cyclase GRESAG 4, putative	7859	1	1	1	GO:0004016	GO:0007242	GO:0016021	2QTB00022_I_9	Tb11.27.0001	TTGTGGAGTGGTTTACGCGTACGCATTGGTATTCACACCGGGTTGTGTGATATTCGGCATGATGAAGTCA	+	11.1	435410	435479	0.965703	1.73799	0.0914675	0.449441	-4.61566
Tb09.211.0020	3QTB00009_M_3			<a href=http://www.genedb.org/genedb/Search?organism=tryp&name=Tb09.211.0020>Tb09.211.0020</a>	Q38EF9			chr9contig211.tmp0002c	9	Tb927_09_v4: complement(1268636..1269508)	hypothetical protein, conserved	5358	1	1	0	GO:0003674	GO:0008150	GO:0005575	2QTB00009_M_3	Tb09.211.0020	AAGTATCATCATGAAGAAACTTAGCTGGAGCAGTGAGGTAAGTAACATAACTGTTTGCAAAACAAAAGTG	-	9	1269176	1269245	0.965573	1.43531	0.16054	0.560978	-5.04642
Tb11.01.1600	3QTB00006_A_18			<a href=http://www.genedb.org/genedb/Search?organism=tryp&name=Tb11.01.1600>Tb11.01.1600</a>	Q383U6				11	Tb927_11_01_v4: 2605884..2606477	hypothetical protein, conserved	8674	0	0	0				2QTB00006_A_18	Tb11.01.1600	TAAACCTTACGTTGCGTTGCAGGAGAGAAAAATAATGGGAGTTCAAGTTCCTTCAGATAGCGTATCTCTT	+	11.1	2606348	2606417	0.964745	1.8438	0.0741383	0.408426	-4.44901
Tb09.211.3180	3QTB00014_H_14	;go_function=phosphogluconate dehydrogenase (decarboxylating) activity;go_process=pentose-phosphate shunt		<a href=http://www.genedb.org/genedb/Search?organism=tryp&name=Tb09.211.3180>Tb09.211.3180</a>	Q38DI7	gnD		chr9contig211.tmp0360	9	Tb927_09_v4: 1843482..1844921	6-phosphogluconate dehydrogenase, decarboxylating, putative	5680	0	0	0	GO:0004616	GO:0006098	GO:0005737	2QTB00014_H_14	Tb09.211.3180	CAATTGAACAACTTAAGAAAGTGTTTGAGAAGGGAGATATCCTCGTTGATACCGGTAACGCGCATTTTAA	+	9	1843738	1843807	0.964098	1.21785	0.231854	0.634384	-5.3112
Tb09.160.1080	3QTB00002_H_5			<a href=http://www.genedb.org/genedb/Search?organism=tryp&name=Tb09.160.1080>Tb09.160.1080</a>	Q38FS9			chr9contig160.tmp0108c	9	Tb927_09_v4: complement(505412..505729)	hypothetical protein, unlikely	4884	1	2	0				2QTB00002_H_5	Tb09.160.1080	CTTCATTTCCCTTTTTCAGCAATCTGACAACCCCTTTGAATGATGCCTTATGGGTCGTGTATTCTATACT	NA	Nonspecific_2	0	0	0.963997	1.86791	0.0706082	0.397906	-4.40993
Tb927.7.6970	3QTB00018_N_13	;go_process=flagellum organization and biogenesis;go_component=flagellum (sensu Eukaryota)		<a href=http://www.genedb.org/genedb/Search?organism=tryp&name=Tb927.7.6970>Tb927.7.6970</a>	Q57XR7			Tb07.21H15.470	7	Tb927_07_v4: complement(1986897..1988963)	paraflagellar rod protein, putative	3787	0	0	0				2QTB00018_N_13	Tb927.7.6970	AAGCGAAGGAGTTCAGTAAGGCCAAGAAAGACCTTCTTGAGGTGAAGGAAACTATGCAGCAACAAATTGA	-	7	1987129	1987198	0.96357	1.92633	0.0626468	0.378567	-4.31357
Tb09.160.2060	3QTB00003_B_19			<a href=http://www.genedb.org/genedb/Search?organism=tryp&name=Tb09.160.2060>Tb09.160.2060</a>	Q38FI7		3C4.120	chr9contig160.tmp0180	9	Tb927_09_v4: 656708..657088	hypothetical protein, conserved	4976	1	1	0				2QTB00003_B_19	Tb09.160.2060	TTCTACGTAAATTGCACGAATCTTGATGATATACAAAACGAACTGGGTGTGCAGGGCGTTGAGCGTGTTG	+	9	656765	656834	0.96342	1.97288	0.0568695	0.364473	-4.23511
Tb927.7.1050	3QTB00004_M_22	;go_function=structural constituent of ribosome;go_process=protein biosynthesis;go_component=ribosome		<a href=http://www.genedb.org/genedb/Search?organism=tryp&name=Tb927.7.1050>Tb927.7.1050</a>	Q57VV0			Tb07.29K4.40	7	Tb927_07_v4: 268952..269401	40S ribosomal protein S16, putative	3196	0	0	0	GO:0003735	GO:0006412	GO:0005840	2QTB00004_M_22	Tb927.7.1050	TTACCAAAAGTACCACAATGAGATTGAGAAGGCTGCACTGAAAGACAAGTACTTGGAGTATGACAAGTTC	NA	Nonspecific_2	0	0	0.962991	1.52677	0.136274	0.531892	-4.92367
Tb927.2.4620	3QTB00006_P_15			<a href=http://www.genedb.org/genedb/Search?organism=tryp&name=Tb927.2.4620>Tb927.2.4620</a>	Q7YUX0		30M24.270		2	Tb927_02_v4: complement(822036..822674)	hypothetical protein, conserved	732	1	4	0				2QTB00006_P_15	Tb927.2.4620	TGCAGACCAGTCGGGTAAGAGGGCGACAATCGTCTCGTCACTGAGGAAATACTTTTTCTCGAAATCATAA	-	2	822036	822105	0.962494	1.75628	0.0882478	0.442475	-4.58742
Tb927.2.4520	3QTB00022_O_13			<a href=http://www.genedb.org/genedb/Search?organism=tryp&name=Tb927.2.4520>Tb927.2.4520</a>	Q7YUY0		30M24.320		2	Tb927_02_v4: complement(801493..805257)	hypothetical protein, conserved	724	0	0	0				2QTB00022_O_13	Tb927.2.4520	GTACCAGAGATTTCCCGCATATTGGCGAATTTATTTGATGTTGTTCATCTTACAATCGAGGACATAATAA	-	2	803358	803427	0.962466	1.80598	0.0799809	0.424804	-4.5095
Tb09.211.1655	3QTB00001_N_2			<a href=http://www.genedb.org/genedb/Search?organism=tryp&name=Tb09.211.1655>Tb09.211.1655</a>	Q38DY9			229.t01426	9	Tb927_09_v4: complement(1553579..1553827)	hypothetical protein, conserved,predicted zinc finger protein	5528	0	0	0				2QTB00001_N_2	Tb09.211.1655	AGGATTGCCCCATTGTTACGGGGAAATGTACTCATACCTTCCACATCCATTGCATTGAAAGGTGGGCTGA	-	9	1553634	1553703	0.962288	1.90841	0.0650014	0.384759	-4.34337
Tb927.7.2500	3QTB00013_N_19	similar to:GB:AAF91243.1: proteasome regulatory ATPase subunit 1 {Trypanosoma brucei} (PMID:11854272); 100% similar to:GB:AAF91243.1: proteasome regulatory ATPase subunit 1 {Trypanosoma brucei} (PMID:11854272);go_function=ATPase activity;go_process=ubiqui		<a href=http://www.genedb.org/genedb/Search?organism=tryp&name=Tb927.7.2500>Tb927.7.2500</a>	Q9NCA0			Tb07.22O10.570	7	Tb927_07_v4: complement(642312..643625)	proteasome regulatory ATPase subunit 1	3339	0	0	0				2QTB00013_N_19	Tb927.7.2500	TGAGATGGTGAACCAGATGGATGGCTTCGACTCACGTGGTAATATAAAGGTTATAATGGCAACGAACCGT	-	7	642645	642714	0.962012	1.98618	0.0553067	0.358775	-4.21243
Tb10.70.2200	3QTB00007_F_4			<a href=http://www.genedb.org/genedb/Search?organism=tryp&name=Tb10.70.2200>Tb10.70.2200</a>	Q38BA1			TRYP_x-70a06.p2kb545_297	10	Tb927_10_v4: 1239023..1239760	hypothetical protein, conserved	6631	0	0	0				2QTB00007_F_4	Tb10.70.2200	TCAGCGATCAGTGCTGCTGACAGGACAATCCAGAGACTGAAAGTAGAGATTAACAAGTATCAATCCTTTC	+	10	1239572	1239641	0.961978	2.19584	0.0351843	0.298207	-3.83967
Tb11.02.0240	3QTB00015_E_3	similar to Autoantigen NGP-1. (Swiss- Prot:Q13823) (Homo sapiens);go_function=GTP binding; GTPase activity		<a href=http://www.genedb.org/genedb/Search?organism=tryp&name=Tb11.02.0240>Tb11.02.0240</a>	Q386P6				11	Tb927_11_01_v4: complement(754607..756067)	GTP-binding protein, putative	7968	0	0	0	GO:0003924 GO:0005525		GO:0005575	2QTB00015_E_3	Tb11.02.0240	GACAAAAAGAAAATGGTTATGGTGCTCAATAAGGCAGATCTTCTACCATCAAAGGAGACTGTTGACGCCT	-	11.1	755452	755521	0.961677	1.3954	0.172144	0.573973	-5.09789
Tb927.1.4870	3QTB00010_B_1			<a href=http://www.genedb.org/genedb/Search?organism=tryp&name=Tb927.1.4870>Tb927.1.4870</a>	Q4GY93				1	Tb927_01_v4: 989771..990757	expression site-associated gene (ESAG) protein, putative,expression site-associated gene 1 (ESAG1) protein, putative	474	1	0	0	GO:0003674	GO:0008150	GO:0016021	2QTB00010_B_1	Tb927.1.4870	TAAACAATTCAAACAAAGTACTGGATTGGCGTGATGATGCTGACACTGTCACTCACTTTCTACTCAAACT	+	1	990495	990564	0.960225	1.81026	0.0793002	0.423296	-4.5027
Tb11.01.7740	3QTB00009_A_18			<a href=http://www.genedb.org/genedb/Search?organism=tryp&name=Tb11.01.7740>Tb11.01.7740</a>	Q381H8				11	Tb927_11_01_v4: complement(4196260..4197141)	hypothetical protein, conserved	9297	0	0	0				2QTB00009_A_18	Tb11.01.7740	GTGCAGCACGACTGGGCGCAAGGAATTTGTTTTTCATGGCGCTGTTATCGCAATTATCCACATTGACAAG	-	11.1	4196519	4196588	0.959411	1.90243	0.0658054	0.385765	-4.35328
Tb11.02.0300	3QTB00017_N_2			<a href=http://www.genedb.org/genedb/Search?organism=tryp&name=Tb11.02.0300>Tb11.02.0300</a>	Q386P0				11	Tb927_11_01_v4: complement(773409..775298)	hypothetical protein, conserved	7974	0	0	0				2QTB00017_N_2	Tb11.02.0300	TTGCGACTGCACTTCTTGAGGAACTTGCTCGGGTTATGAACAATTTTTGCCGTCTCTTGGAGAATAATAT	-	11.1	773842	773911	0.959371	2.16477	0.0376802	0.306072	-3.89667
Tb11.03.0210	3QTB00022_E_17			<a href=http://www.genedb.org/genedb/Search?organism=tryp&name=Tb11.03.0210>Tb11.03.0210</a>	Q387F9				11	Tb927_11_01_v4: 233021..236683	hypothetical protein, conserved	7804	0	0	0				2QTB00022_E_17	Tb11.03.0210	CTCATATATCCGTTTGGTAGGGTATTCATATGTGATGTTGGTTGTGTTTTGACCAAAAACGCTTTGGCCG	+	11.1	233537	233606	0.957778	1.77844	0.0844772	0.433949	-4.5529
Tb10.61.2840	3QTB00012_I_9	;go_function=hydrolase activity, acting on acid anhydrides, catalyzing transmembrane movement of substances;go_process=ATP synthesis coupled proton transport;go_component=proton-transporting two-sector ATPase complex		<a href=http://www.genedb.org/genedb/Search?organism=tryp&name=Tb10.61.2840>Tb10.61.2840</a>	Q388J5			TRYP_x-61h03.q2kb185_426	10	Tb927_10_v4: complement(3347761..3348903)	vacuolar ATP synthase subunit c, putative	7488	1	0	0	GO:0016820	GO:0015986	GO:0016469 GO:0016469	2QTB00012_I_9	Tb10.61.2840	AATGAAACGCGGAACAAATTAACTACTGTGACAAGAAAAGCTCAGGGCAATCTCTCGGTCAAACCTATTA	-	10	3348390	3348459	0.957629	1.77303	0.0853844	0.436638	-4.56136
Tb09.211.4220	3QTB00003_A_18			<a href=http://www.genedb.org/genedb/Search?organism=tryp&name=Tb09.211.4220>Tb09.211.4220</a>	Q38D87			chr9contig211.tmp0468c	9	Tb927_09_v4: complement(2067721..2068083)	hypothetical protein, unlikely	5781	1	2	0				2QTB00003_A_18	Tb09.211.4220	ATTGTTACTTGTCGCTCTCCACGCTGGGGTACCGAACCCCTTTTGCTCATTCATTCATGTGTTCATTATT	-	9	2067751	2067820	0.957271	1.75014	0.0893175	0.445426	-4.59693
Tb927.3.1660	3QTB00019_F_2			<a href=http://www.genedb.org/genedb/Search?organism=tryp&name=Tb927.3.1660>Tb927.3.1660</a>	Q57ZE5			Tb03.30P12.240	3	Tb927_03_v4: complement(436051..438420)	hypothetical protein, conserved	1005	1	0	1				2QTB00019_F_2	Tb927.3.1660	TAGATATTTCAAATGGAAGGAAAAGCGGAATGAGTCGAGTGGATTTGAATACGGTACTGTGCAAGGACCT	-	3	436277	436346	0.956229	1.79354	0.0819861	0.429172	-4.52917
Tb10.70.3000	3QTB00005_H_4	;go_function=GTP binding;go_process=small GTPase mediated signal transduction		<a href=http://www.genedb.org/genedb/Search?organism=tryp&name=Tb10.70.3000>Tb10.70.3000</a>	Q38BH5	ARL8B		TRYP_x-70a06.p2kb545_398	10	Tb927_10_v4: 1111788..1112348	ADP-ribosylation factor 6, putative,ADP-ribosylation factor-like protein, putative	6557	0	0	0	GO:0005525	GO:0007264	GO:0005575	2QTB00005_H_4	Tb10.70.3000	ATTCTGATGCTTGGATTAGACAACGCAGGGAAGACGACGTGTGTGAAGAAGTTTTGTGGTAAAGACACGA	+	10	1111842	1111911	0.95459	1.98189	0.0558065	0.360602	-4.21975
Tb11.01.3110	3QTB00012_M_11	;go_process=protein folding		<a href=http://www.genedb.org/genedb/Search?organism=tryp&name=Tb11.01.3110>Tb11.01.3110</a>	Q383E5				11	Tb927_11_01_v4: 2971037..2973109	heat shock protein 70	8825	0	0	0	GO:0003674	GO:0006457	GO:0005575	2QTB00012_M_11	Tb11.01.3110	TTTGGATGAATACAACCACCGCCAGAAGGAGCTCGAAGGCGTGTGTGCTCCCATCTTATCAAAGATGTAC	+	11.1	2972809	2972878	0.95433	2.15382	0.0385964	0.309997	-3.91661
Tb09.211.4380	3QTB00011_M_18			<a href=http://www.genedb.org/genedb/Search?organism=tryp&name=Tb09.211.4380>Tb09.211.4380</a>	Q38D73			chr9contig211.tmp0484c	9	Tb927_09_v4: complement(2098410..2099483)	hypothetical protein, conserved	5795	1	0	0				2QTB00011_M_18	Tb09.211.4380	AGAAGTCTGTTACCGGCCCTTTACTACAGATGAGTGAGGCTGAGTTTGAGGAATGGAAAAATGTGCAGAA	-	9	2098447	2098516	0.954289	2.03198	0.0502075	0.346991	-4.13342
Tb927.6.3700	3QTB00008_D_4			<a href=http://www.genedb.org/genedb/Search?organism=tryp&name=Tb927.6.3700>Tb927.6.3700</a>	Q585W8			Tb06.4F7.810	6	Tb927_06_v4: complement(1103443..1104273)	hypothetical protein, conserved	2888	1	2	0				2QTB00008_D_4	Tb927.6.3700	AACATGGTTGGTTGCGCAAAAATAGCACTGAAAGGTCCCGATGTGGAAACATTGCGACGTGTCTTGGTGA	-	6	1103625	1103694	0.954135	2.00409	0.0532613	0.354603	-4.1817
Tb10.70.6820	3QTB00008_A_15			<a href=http://www.genedb.org/genedb/Search?organism=tryp&name=Tb10.70.6820>Tb10.70.6820</a>	Q38CB6			TRYP_x-70a06.p2kb545_940	10	Tb927_10_v4: complement(333991..334749)	hypothetical protein, conserved	6265	1	0	0				2QTB00008_A_15	Tb10.70.6820	AGGAACACTCACATTGCCCGTTCCCGTTGTAGTTCCGACTAGCAATAATGAACCCAGTAATGAAACTATA	-	10	334279	334348	0.952087	1.88624	0.0680214	0.391021	-4.37995
Tb927.3.820	3QTB00005_J_14			<a href=http://www.genedb.org/genedb/Search?organism=tryp&name=Tb927.3.820>Tb927.3.820</a>	Q57WW5			Tb03.27F10.650	3	Tb927_03_v4: complement(192821..193387)	hypothetical protein, conserved	921	0	0	0				2QTB00005_J_14	Tb927.3.820	AATGGTTTATTTAAATTTGTGCCAAACCGGCGCGAGAACTATCATATGCGAGAACTCATGGAATCCATCC	-	3	193126	193195	0.951832	1.88244	0.068551	0.392275	-4.38618
Tb927.1.1380	3QTB00016_P_4			<a href=http://www.genedb.org/genedb/Search?organism=tryp&name=Tb927.1.1380>Tb927.1.1380</a>	Q4GZ81				1	Tb927_01_v4: 353241..354962	serine/threonine protein phosphatase 2a regulatory subunit, putative	131	0	0	0	GO:0000158	GO:0006470	GO:0008287	2QTB00016_P_4	Tb927.1.1380	TAATGTACCTAATGTGCGACTTAGATGCGCGAGGGCAATTGTAGCGTTCAAGCGGAAGAAAATTCTCTTA	+	1	354812	354881	0.951581	1.59108	0.121055	0.510475	-4.83346
Tb927.8.8080	3QTB00006_L_15	synonym: Tb08.28A12.100; UDP-Gal or UDP-GlcNAc-dependent glycosyltransferase (pseudogene), putative		<a href=http://www.genedb.org/genedb/Search?organism=tryp&name=Tb927.8.8080>Tb927.8.8080</a>	-			Tb08.28A12.100	8	Tb927_08_v4: 2391656..2392285	UDP-Gal or UDP-GlcNAc-dependent glycosyltransferase (pseudogene), putative	4652	0	0	0				2QTB00006_L_15	Tb927.8.8080	CCTTGTTGACTTACGCGATCTACCACGACGAGGGGTATATTGGGGTACGATTGATATGGATGGTGCTGTG	+	8	2392213	2392282	0.951006	1.89281	0.0671139	0.389122	-4.36914
Tb927.8.4640	3QTB00012_C_8	;go_process=negative regulation of microtubule depolymerization;go_component=flagellum		<a href=http://www.genedb.org/genedb/Search?organism=tryp&name=Tb927.8.4640>Tb927.8.4640</a>	Q57UY7			Tb08.4A8.250	8	Tb927_08_v4: complement(1366682..1367839)	flagellar protofilament ribbon protein, putative	4307	0	0	0	GO:0003674	GO:0007026	GO:0019861	2QTB00012_C_8	Tb927.8.4640	GCAGAGGGAGGCATCACAAATTCGCAAGAAGCAACTAGACGAGTTGTACACCAATCAGGTAGATGAAGAC	-	8	1366712	1366781	0.95052	2.07009	0.046283	0.334811	-4.06663
Tb927.4.1970	3QTB00016_L_3			<a href=http://www.genedb.org/genedb/Search?organism=tryp&name=Tb927.4.1970>Tb927.4.1970</a>	Q583J6			Tb04.29M18.600	4	Tb927_04_v4: complement(497347..499032)	hypothetical protein, conserved	1614	1	1	1				2QTB00016_L_3	Tb927.4.1970	GAATATGATACTGTCCCCAAGAGGTTGGTGGGTAATTCGTCATATACTCAAAGAAGACAAGTTGGTTTGT	-	4	497808	497877	0.950447	2.04964	0.0483537	0.340895	-4.10258
Tb927.1.1010	3QTB00019_E_9			<a href=http://www.genedb.org/genedb/Search?organism=tryp&name=Tb927.1.1010>Tb927.1.1010</a>	Q4GZB7				1	Tb927_01_v4: 291585..293744	hypothetical protein, conserved	95	0	0	0				2QTB00019_E_9	Tb927.1.1010	TCACAAGGATATATTAATAGATAAGGAATACCACTTTAGATGCATTCAGTGTAGCCAGGTAAATGGAACT	+	1	293201	293270	0.94985	1.73401	0.0921803	0.450264	-4.62177
Tb927.5.1410	3QTB00013_J_21	;go_process=plasma membrane organization and biogenesis;go_component=integral to membrane; plasma membrane		<a href=http://www.genedb.org/genedb/Search?organism=tryp&name=Tb927.5.1410>Tb927.5.1410</a>	Q57VC2			Tb05.30H13.510	5	Tb927_05_v4: complement(451494..452801)	65 kDa invariant surface glycoprotein, putative	2132	1	1	0				2QTB00013_J_21	Tb927.5.1410	AGGAACCCAATTGATTGCAAAGGAACGGGTTCTACAGTGCCGTTTTACCTGGATGTGACATCAGGGACGA	-	5	452174	452243	0.949667	1.73006	0.092892	0.452271	-4.62782
Tb11.01.7510	3QTB00019_O_18			<a href=http://www.genedb.org/genedb/Search?organism=tryp&name=Tb11.01.7510>Tb11.01.7510</a>	Q381K1				11	Tb927_11_01_v4: complement(4137411..4139675)	hypothetical protein, conserved	9274	0	0	0				2QTB00019_O_18	Tb11.01.7510	CAACGCAAGGAAAAGATGACAATGCGTATCCTGGGTATAATTGAGAACGATGTGAAAACGGAAATGGAGT	-	11.1	4137782	4137851	0.949582	2.11835	0.0417024	0.321962	-3.9807
Tb927.8.5710	3QTB00021_E_3			<a href=http://www.genedb.org/genedb/Search?organism=tryp&name=Tb927.8.5710>Tb927.8.5710</a>	Q57X11			Tb08.26E13.400	8	Tb927_08_v4: 1688593..1691349	recombination initiation protein NBS1, putative	4415	0	0	0	GO:0003674	GO:0008150	GO:0005575	2QTB00021_E_3	Tb927.8.5710	CACTCCCCAATAAACTACTACGAAGTTACACCTTTGTGTTTCCGGACGTAGAAATCATGGAAAAATATGA	+	8	1689332	1689401	0.949055	1.48031	0.148204	0.545506	-4.98684
Tb927.1.5010	3QTB00001_D_19	gene predicted by glimmer		<a href=http://www.genedb.org/genedb/Search?organism=tryp&name=Tb927.1.5010>Tb927.1.5010</a>	Q4GY79				1	Tb927_01_v4: 1006378..1006575	hypothetical protein, unlikely	488	1	0	0				2QTB00001_D_19	Tb927.1.5010	AGTTATCCTATAGAGCGCAAACGCCAACCGGTGGGCCGGGAAGTAGAACAGGAGTGTTCATTTCGTTTGA	+	1	1006450	1006519	0.948337	1.56317	0.127481	0.522649	-4.87301
Tb10.70.2850	3QTB00007_H_14	GPI-Anchor Signal predicted for Tb10.70.2850 by DGPI v2.04 with cleavage site probability 0.51600003 near 231		<a href=http://www.genedb.org/genedb/Search?organism=tryp&name=Tb10.70.2850>Tb10.70.2850</a>	Q38BG2			TRYP_x-70a06.p2kb545_382	10	Tb927_10_v4: complement(1133911..1134651)	hypothetical protein	6570	1	0	1				2QTB00007_H_14	Tb10.70.2850	TGTGTAAATATGTCCGGACAAACTGTCGATTCCATGCGGCCCAACAAGTCAGTAATGAGCGGAGTCCCTT	-	10	1134413	1134482	0.948215	1.3524	0.185375	0.588298	-5.15194
Tb10.70.2950	3QTB00008_B_20			<a href=http://www.genedb.org/genedb/Search?organism=tryp&name=Tb10.70.2950>Tb10.70.2950</a>	Q38BH1			TRYP_x-70a06.p2kb545_392	10	Tb927_10_v4: 1116702..1117529	hypothetical protein, conserved	6561	0	0	0				2QTB00008_B_20	Tb10.70.2950	GAACCTAGAACACAAAGAGGATCAGATGGCTTCAGCACATTTTAGACAGAGAATCGCACCCTATTTTCCA	+	10	1117316	1117385	0.946699	1.88494	0.068202	0.391274	-4.38208
Tb927.5.2850	3QTB00015_D_18			<a href=http://www.genedb.org/genedb/Search?organism=tryp&name=Tb927.5.2850>Tb927.5.2850</a>	Q57ZW1			Tb05.26K5.370	5	Tb927_05_v4: complement(897052..898608)	hypothetical protein, conserved	2276	0	0	0				2QTB00015_D_18	Tb927.5.2850	CTCCTTCTACAGATTGGTGTTGATACAGATGAAGCCCTCGCGAAGTTGTGGATTGAAGCTGACAGTGTAG	-	5	897159	897228	0.946664	2.30813	0.0273496	0.264066	-3.6288
Tb927.1.4090	3QTB00001_F_15	unlikely gene predicted by glimmer		<a href=http://www.genedb.org/genedb/Search?organism=tryp&name=Tb927.1.4090>Tb927.1.4090</a>	Q4GYG8				1	Tb927_01_v4: 861503..861703	hypothetical protein, unlikely	397	0	0	0				2QTB00001_F_15	Tb927.1.4090	CAACAGTAGAAAACCTAAGCAAGGAAACAGTAGCAGAGTAAACAAATTATCGAAAAAAGAAAGAGCTAGG	+	1	861595	861664	0.94554	1.80538	0.080077	0.424804	-4.51045
Tb927.3.4230	3QTB00022_B_3	;go_function=serine-type peptidase activity;go_process=proteolysis and peptidolysis;go_component=integral to membrane		<a href=http://www.genedb.org/genedb/Search?organism=tryp&name=Tb927.3.4230>Tb927.3.4230</a>	Q580L9			Tb03.26J7.400	3	Tb927_03_v4: complement(1190317..1194483)	subtilisin-like serine peptidase,serine peptidase, clan SB, family S8-like protein	1260	1	1	0				2QTB00022_B_3	Tb927.3.4230	TTCCATACTTCTGATTTCTCTGTTGGTAGTTGCTGCTGGCTTGGTGATGTATAAGTTACGCCGTAATACT	-	3	1190539	1190608	0.945331	1.7904	0.0824987	0.429693	-4.53412
Tb09.160.5170	3QTB00003_D_1			<a href=http://www.genedb.org/genedb/Search?organism=tryp&name=Tb09.160.5170>Tb09.160.5170</a>	Q38EN4			chr9contig160.tmp0403	9	Tb927_09_v4: 1098185..1098565	hypothetical protein, conserved	5281	0	0	0				2QTB00003_D_1	Tb09.160.5170	GAAAGCTGGAGCCGGTAGGAAAGAATACAATAAAAAGGTGACACGGGCTGCTAAGCCAACGAAGGGTCCG	+	9	1098451	1098520	0.94503	1.92004	0.0634652	0.380188	-4.32406
Tb927.3.3120	3QTB00013_F_13			<a href=http://www.genedb.org/genedb/Search?organism=tryp&name=Tb927.3.3120>Tb927.3.3120</a>	Q57ZK0			Tb03.27C5.720	3	Tb927_03_v4: complement(800708..802009)	hypothetical protein, conserved	1150	0	0	0				2QTB00013_F_13	Tb927.3.3120	AGTTCTTCTAAATGTGTTTTTGGGAAGAAAGATGTGATAGCAGCCCTTGTGTTTATTCTGGAAAACGATT	-	3	801373	801442	0.943924	1.86293	0.0713252	0.399588	-4.41803
Tb09.160.0530	3QTB00006_L_4	;go_function=phosphatidylinositol transporter activity;go_process=phospholipid biosynthesis		<a href=http://www.genedb.org/genedb/Search?organism=tryp&name=Tb09.160.0530>Tb09.160.0530</a>	Q6KBS8			chr9contig160.tmp0053c	9	Tb927_09_v4: complement(370016..370669)	phosphatidyltransferase, putative,phosphatidylinositol synthase, putative	4826	1	3	0	GO:0008526	GO:0008654	GO:0005575	2QTB00006_L_4	Tb09.160.0530	ACTTTGCGTCGGACAGGAACTTTTCTACTTAAACTTATATATGTACGGCGTGTATGGGATCGCTGAACCT	-	9	370142	370211	0.943653	1.89396	0.0669562	0.389122	-4.36725
Tb09.160.4230	3QTB00001_A_18			<a href=http://www.genedb.org/genedb/Search?organism=tryp&name=Tb09.160.4230>Tb09.160.4230</a>	Q38EY3		28G16.405	chr9contig160.tmp0530	9	Tb927_09_v4: 934250..934402	hypothetical protein, unlikely	5181	1	1	0				2QTB00001_A_18	Tb09.160.4230	TTTACCAAGCTAGTTGTGATACGCCGCGTATCGTTAAGTGGCGAAGGAGGAAGAAGGAACGAAAGCGAAA	+	9	934328	934397	0.942701	1.90155	0.0659235	0.386194	-4.35473
Tb927.8.6530	3QTB00011_L_2			<a href=http://www.genedb.org/genedb/Search?organism=tryp&name=Tb927.8.6530>Tb927.8.6530</a>	Q57TW0			Tb08.30K1.300	8	Tb927_08_v4: 1886096..1887214	hypothetical protein, conserved	4497	0	0	0	GO:0003674	GO:0008150	GO:0005575	2QTB00011_L_2	Tb927.8.6530	TAGAGGGTTTGCAAGCTATCGAACTTGACTTATTCTCACAAATGAAATCATCTGAAGCAGCTACAGACAA	+	8	1886658	1886727	0.942535	1.5986	0.119369	0.5081	-4.8227
Tb927.8.1320	3QTB00007_L_5			<a href=http://www.genedb.org/genedb/Search?organism=tryp&name=Tb927.8.1320>Tb927.8.1320</a>	Q57VM3			Tb08.29O4.570	8	Tb927_08_v4: complement(426876..427598)	hypothetical protein, conserved	3975	0	1	0				2QTB00007_L_5	Tb927.8.1320	TTCTGACTCCATCTTCAATGCTTCAACAACCCTAGACAAGAAACAGGCAGAGTTATCGGCGAAACCTGTC	-	8	427464	427533	0.94253	1.4322	0.161419	0.56099	-5.05047
Tb10.6k15.1250	3QTB00005_J_13			<a href=http://www.genedb.org/genedb/Search?organism=tryp&name=Tb10.6k15.1250>Tb10.6k15.1250</a>	Q38A57			TRYPtp6k15-3d06.p1c_182	10	Tb927_10_v4: 2232135..2232680	hypothetical protein, conserved	7025	0	0	0				2QTB00005_J_13	Tb10.6k15.1250	CGGTAGTCACTGAACTTGCACTAAAGAGGTATGCGGAGTACCTTGTGCGGCGTCGCGAAAAACCTGAAGC	+	10	2232172	2232241	0.942373	1.90118	0.0659737	0.386225	-4.35534
Tb09.244.2030	3QTB00002_P_16			<a href=http://www.genedb.org/genedb/Search?organism=tryp&name=Tb09.244.2030>Tb09.244.2030</a>	Q38CR8			chr9contig244a01.tmp0203	9	Tb927_09_v4: 2478132..2478476	hypothetical protein, unlikely	5952	0	0	0				2QTB00002_P_16	Tb09.244.2030	ATTTATATAATACCTCTACATCGTATGAAATTGCCCCGAAATTGTGGACCGCATATTCGAATAGTTTCTC	+	9	2478319	2478388	0.942061	1.57762	0.12412	0.518314	-4.85261
Tb927.5.4810	3QTB00015_A_9	;go_process=antigenic variation;go_component=integral to membrane		<a href=http://www.genedb.org/genedb/Search?organism=tryp&name=Tb927.5.4810>Tb927.5.4810</a>	Q57X37			Tb05.26C7.450	5	Tb927_05_v4: complement(1439714..1441171)	variant surface glycoprotein (VSG, atypical), putative	2472	1	0	0		GO:0020033	GO:0016021	2QTB00015_A_9	Tb927.5.4810	ACAAACGCAAAGCAGCAGTAGCGAATGTACTTGGTAAGGGAAAGGATACAGTTGCCAAGAAGTTTTTAGA	-	5	1440120	1440189	0.941821	1.59153	0.120953	0.510475	-4.83281
Tb11.01.1850	3QTB00013_G_17			<a href=http://www.genedb.org/genedb/Search?organism=tryp&name=Tb11.01.1850>Tb11.01.1850</a>	Q383S0				11	Tb927_11_01_v4: 2651869..2653116	hypothetical protein, conserved	8700	0	0	0				2QTB00013_G_17	Tb11.01.1850	TGGCTGCACACTGGAAAATGTACGGGATCTATGTAAAAGTGTTGGTATGGATCTCGCCGAGAATCAGATG	+	11.1	2652957	2653026	0.941658	2.2527	0.0309961	0.282387	-3.73384
Tb10.70.2410	3QTB00004_A_3			<a href=http://www.genedb.org/genedb/Search?organism=tryp&name=Tb10.70.2410>Tb10.70.2410</a>	Q38BC2			TRYP_x-70a06.p2kb545_325	10	Tb927_10_v4: complement(1201649..1202059)	hypothetical protein, conserved	6610	0	0	0				2QTB00004_A_3	Tb10.70.2410	CTTCAAGATGTCAACCCAGATTTACTGGAGTTGTGTAAGGACCCGGTGGCGTGGCGTGAACAGCGGCGGC	-	10	1201963	1202032	0.940763	1.81727	0.0781967	0.420803	-4.49154
Tb927.6.3000	3QTB00011_I_15	;go_function=stearoyl-CoA 9-desaturase activity;go_process=fatty acid biosynthesis;go_component=integral to membrane		<a href=http://www.genedb.org/genedb/Search?organism=tryp&name=Tb927.6.3000>Tb927.6.3000</a>	Q583N4			Tb06.5F5.690	6	Tb927_06_v4: 892527..893573	fatty acid desaturase, putative,sphingolipid delta 4 desaturase, putative	2819	0	5	0				2QTB00011_I_15	Tb927.6.3000	CGTCCCACTCTTGTTAGAAAAATGAAAATAACGAGGATGCATGTACTAAATATTGTTGCTCAAATTATAT	+	6	893076	893145	0.940695	1.54203	0.13253	0.528523	-4.90255
Tb09.160.3150	3QTB00021_K_16	;go_function=RNA binding;go_process=RNA processing		<a href=http://www.genedb.org/genedb/Search?organism=tryp&name=Tb09.160.3150>Tb09.160.3150</a>	Q38F87	RBP32	1L12.470	chr9contig160.tmp0252	9	Tb927_09_v4: 793742..796837	RNA-binding protein, putative,RBP32	5076	0	0	0	GO:0003723 GO:0003723	GO:0006396 GO:0006396	GO:0005575 GO:0005575	2QTB00021_K_16	Tb09.160.3150	AAATTTGTCATGCGAAACATTGATGCAGATTCACCAGGGGTCGGAAAAGTTATGTGGAAACTTGTTTGTT	+	9	796532	796601	0.940183	2.21896	0.033424	0.292577	-3.79688
Tb09.160.3160	3QTB00006_P_14			<a href=http://www.genedb.org/genedb/Search?organism=tryp&name=Tb09.160.3160>Tb09.160.3160</a>	Q38F86		1L12.475	chr9contig160.tmp0253	9	Tb927_09_v4: 798001..798660	hypothetical protein, conserved	5077	0	0	0				2QTB00006_P_14	Tb09.160.3160	ATCACGTCACAGGACTCATGTTGATTGTGAACACGGAATGGATCCAAGGAAGCTAGCGGAAGCCTTTTAC	+	9	798477	798546	0.939607	1.19551	0.240343	0.645039	-5.33617
Tb927.7.810	3QTB00022_N_15			<a href=http://www.genedb.org/genedb/Search?organism=tryp&name=Tb927.7.810>Tb927.7.810</a>	Q57VS7			Tb07.29K4.460	7	Tb927_07_v4: complement(184357..188907)	hypothetical protein, conserved	3172	0	0	0				2QTB00022_N_15	Tb927.7.810	TTTTTTACTAAGTTAAATAACTATATGGGAAACAGTGTCAGGGACTCCAGGGACTTTGATAGTGTTCGCA	-	7	188022	188091	0.939062	1.7519	0.0890096	0.444618	-4.5942
Tb927.5.5210	3QTB00014_L_6			<a href=http://www.genedb.org/genedb/Search?organism=tryp&name=Tb927.5.5210>Tb927.5.5210</a>	Q57UD7			Tb05.5M21.150	5	Tb927_05_v4: complement(1562852..1564297)	variant surface glycoprotein (VSG, atypical), putative	2512	1	0	1				2QTB00014_L_6	Tb927.5.5210	AAAAATGTGCTAGAGGTTAGCCACGGGCAAGACAAAAAATCTTATGCAGAAGTACGACGACGGCAACTAA	-	5	1563925	1563994	0.938949	1.57598	0.124498	0.518857	-4.85493
Tb10.6k15.3800	3QTB00020_E_6	curated by J. Mottram		<a href=http://www.genedb.org/genedb/Search?organism=tryp&name=Tb10.6k15.3800>Tb10.6k15.3800</a>	Q38AR6			TRYPtp6k15-3d06.p1c_550	10	Tb927_10_v4: 1735865..1738417	dipeptidyl-peptidase 8-like serine peptidase,serine peptidase, Clan SC, Family S9B	6816	0	0	0				2QTB00020_E_6	Tb10.6k15.3800	TTTCTTCCTTGCTAATGCAAGAAACAGGCTGGAGAGTGTGCTATACAGCGTTGTGATAAACCTGGATGCA	+	10	1737265	1737334	0.938881	1.89446	0.0668885	0.389122	-4.36643
Tb10.6k15.2990	3QTB00006_A_14			<a href=http://www.genedb.org/genedb/Search?organism=tryp&name=Tb10.6k15.2990>Tb10.6k15.2990</a>	Q38AJ9			TRYPtp6k15-3d06.p1c_432	10	Tb927_10_v4: 1906826..1907419	hypothetical protein	6883	0	0	0				2QTB00006_A_14	Tb10.6k15.2990	TATCAGGTGGCAAGGACTATGGCATCTTATTTCGTTTCTGTCGGGCAGACTCTTAGTTAGCAGAAATGTG	+	10	1907056	1907125	0.938103	1.51987	0.137997	0.533107	-4.93317
Tb10.70.3125	3QTB00001_P_5	GPI-Anchor Signal predicted for Tb10.70.3125 by DGPI v2.04, no cleavage site predicted		<a href=http://www.genedb.org/genedb/Search?organism=tryp&name=Tb10.70.3125>Tb10.70.3125</a>	Q38BI6			233.t00817	10	Tb927_10_v4: complement(1085850..1086071)	hypothetical protein, conserved	6546	0	2	0				2QTB00001_P_5	Tb10.70.3125	GCCCTACTTTGTTTCATCGTGATCACACAGAGTTACACCGTAAGTTTCTTTACAAGTGCAGTGTTGTCGG	-	10	1085920	1085989	0.937986	2.21512	0.0337103	0.29311	-3.804
Tb11.01.5280	3QTB00006_B_2			<a href=http://www.genedb.org/genedb/Search?organism=tryp&name=Tb11.01.5280>Tb11.01.5280</a>	Q382G6				11	Tb927_11_01_v4: complement(3591402..3592040)	hypothetical protein, conserved	9058	1	2	0				2QTB00006_B_2	Tb11.01.5280	CAATATCGACGACCTCATAAGAAGTGGGCGGTACAAGGTTGCTAAAAAGGAGACACTGGAAATGATGTCA	-	11.1	3591807	3591876	0.937923	2.02154	0.0513319	0.349285	-4.15155
Tb11.02.1070	3QTB00020_O_4	curated by J. Mottram;go_function=membrane alanyl aminopeptidase activity; metallopeptidase activity;go_process=proteolysis and peptidolysis		<a href=http://www.genedb.org/genedb/Search?organism=tryp&name=Tb11.02.1070>Tb11.02.1070</a>	Q386F5				11	Tb927_11_01_v4: 1037043..1039658	aminopeptidase, putative,metallo-peptidase, Clan MA(E) Family M1	8060	0	0	0	GO:0004179 GO:0008237	GO:0006508	GO:0005575	2QTB00020_O_4	Tb11.02.1070	TATTCTTGAGAAACGGGAAAACCCAATACCGGTAAAGTATAACTCGTGGATAAAGGTAAACAGTGAGCAA	+	11.1	1038596	1038665	0.937735	1.93862	0.0610742	0.373572	-4.293
Tb927.3.3990	3QTB00013_P_19			<a href=http://www.genedb.org/genedb/Search?organism=tryp&name=Tb927.3.3990>Tb927.3.3990</a>	Q57WD5	KREPB6		Tb03.28C22.180	3	Tb927_03_v4: 1119194..1120510	RNA-editing complex protein,KREPB6	1236	0	0	0				2QTB00013_P_19	Tb927.3.3990	TTTTTAGTGGTTGTATTTTGGATTATGTACGCGACTCAACTGGAAAGAGGGGAGGTCTTAGTCTTTTGAT	+	3	1119600	1119669	0.937441	1.83712	0.0751441	0.412644	-4.45978
Tb927.8.6970	3QTB00019_C_2	;go_function=biotin binding; methylcrotonoyl-CoA carboxylase activity;go_process=pyrimidine base biosynthesis; urea cycle;go_component=mitochondrion		<a href=http://www.genedb.org/genedb/Search?organism=tryp&name=Tb927.8.6970>Tb927.8.6970</a>	Q57YQ4			Tb08.10K10.840	8	Tb927_08_v4: 2007562..2009598	3-methylcrotonyl-CoA carboxylase, putative	4541	0	0	0	GO:0004485 GO:0009374	GO:0000050 GO:0019856	GO:0005739	2QTB00019_C_2	Tb927.8.6970	GCGTGACAACTAGGTTTATTGAGGATAACAGCGTTAATTTGCTCCAACCAAGGGAAATCCCAAATAATGT	+	8	2008928	2008997	0.937359	1.72433	0.093934	0.454288	-4.63658
Tb11.47.0011	3QTB00023_O_17			<a href=http://www.genedb.org/genedb/Search?organism=tryp&name=Tb11.47.0011>Tb11.47.0011</a>	Q387B4				11	Tb927_11_01_v4: 391341..400337	hypothetical protein, conserved	7849	0	0	0				2QTB00023_O_17	Tb11.47.0011	TATGATAACAAAATTATGAGCTCGAACCGTTATGGAGTAGTAGTAGAAAACAATGGCCTCGGAACATTTG	+	11.1	393399	393468	0.937323	1.63615	0.11124	0.492977	-4.76836
Tb927.8.3150	3QTB00016_F_7	;go_function=unfolded protein binding;go_process=protein folding; regulation of cell cycle;go_component=chaperonin-containing T-complex		<a href=http://www.genedb.org/genedb/Search?organism=tryp&name=Tb927.8.3150>Tb927.8.3150</a>	Q57YZ8	TCP-1-gamma	TCP-1-gamma	Tb08.28L1.90	8	Tb927_08_v4: 937606..939276	t-complex protein 1 gamma subunit, putative	4158	0	0	0	GO:0051082	GO:0000074 GO:0006457	GO:0005832	2QTB00016_F_7	Tb927.8.3150	AAAAGGAAGTGGACATCAAGCGTTATGCCAAGATAGAGAAAATCCCAGGCGGATCTGTTTCTGATAGCGT	+	8	938180	938249	0.93721	2.07942	0.0453648	0.332745	-4.05014
Tb09.160.3980	3QTB00020_B_15	;go_function=RNA binding;go_process=protein biosynthesis		<a href=http://www.genedb.org/genedb/Search?organism=tryp&name=Tb09.160.3980>Tb09.160.3980</a>	Q38F09		28G16.290	chr9contig160.tmp0306	9	Tb927_09_v4: 894858..897494	hypothetical protein, conserved	5155	0	0	0	GO:0003723	GO:0006412	GO:0005575	2QTB00020_B_15	Tb09.160.3980	TAAGAGTGGCTTCGCGAATTCCATTCAAGATCATGTTGACATATGTTTACTTGCCGTCAACAACCGAGAT	+	9	897107	897176	0.936544	1.88583	0.0680788	0.391089	-4.38063
Tb11.02.2450	3QTB00012_E_10			<a href=http://www.genedb.org/genedb/Search?organism=tryp&name=Tb11.02.2450>Tb11.02.2450</a>	Q385T4				11	Tb927_11_01_v4: 1365320..1366480	hypothetical protein, conserved	8183	1	1	0				2QTB00012_E_10	Tb11.02.2450	GATGCTGAGAATGTCACGTTAAAGATTGTCCGAGAGTTAGTTCTACGTGATGTTGGAGATGTGGTATTAA	+	11.1	1365386	1365455	0.935747	1.42243	0.164215	0.563156	-5.06317
Tb11.02.4700	3QTB00008_C_1	similar to 14-3-3-like protein GF14 iota (General regulatory factor 12). (Swiss-Prot:Q9C5W6) (Arabidopsis thaliana); similar to 14-3-3 protein epsilon (Suppressor of Ras1 3-9). (Swiss-Prot:P92177) (Drosophila melanogaster);go_function=protein phosphorylat		<a href=http://www.genedb.org/genedb/Search?organism=tryp&name=Tb11.02.4700>Tb11.02.4700</a>	Q68CL8				11	Tb927_11_01_v4: complement(1911573..1912331)	14-3-3-like protein, putative	8384	0	0	0	GO:0045309	GO:0000077 GO:0007088	GO:0005634	2QTB00008_C_1	Tb11.02.4700	ACTCGCATTAAACTTCTCCGTTTTCTATTACGAAATCCTGAAGAGTCCTGACCGCGGTTGCCAATTGGCA	-	11.1	1911741	1911810	0.935388	1.89291	0.0671011	0.389122	-4.36899
Tb927.4.590	3QTB00020_A_17			<a href=http://www.genedb.org/genedb/Search?organism=tryp&name=Tb927.4.590>Tb927.4.590</a>	Q57ZY7			Tb04.5E12.1170	4	Tb927_04_v4: complement(169130..171586)	hypothetical protein, conserved	1476	1	1	0				2QTB00020_A_17	Tb927.4.590	TATATATGATTCCTCTGGCAGAAATGGGAAGTAACATGAAGGTGCTTGTCGATGTATCTAAAACTGTGCT	-	4	170394	170463	0.934906	1.86847	0.0705287	0.397719	-4.40903
Tb927.8.4580	3QTB00014_P_6			<a href=http://www.genedb.org/genedb/Search?organism=tryp&name=Tb927.8.4580>Tb927.8.4580</a>	Q57UZ3			Tb08.4A8.180	8	Tb927_08_v4: complement(1357391..1358842)	hypothetical protein, conserved	4301	0	0	0				2QTB00014_P_6	Tb927.8.4580	AGAAAACTCTCGCGGTTATTAAGGCTCAGTTGGAGCAACACGATGTAGAACGCGTGCGGAAGCTGGAATT	-	8	1358208	1358277	0.93271	1.69516	0.0993906	0.468034	-4.6808
Tb927.7.4770	3QTB00005_I_12	;go_function=peptidyl-prolyl cis-trans isomerase activity;go_process=protein folding		<a href=http://www.genedb.org/genedb/Search?organism=tryp&name=Tb927.7.4770>Tb927.7.4770</a>	Q57X93	PPIase		Tb07.26A24.370	7	Tb927_07_v4: complement(1264536..1265057)	cyclophilin-type peptidyl-prolyl cis-trans isomerase, putative	3566	0	0	0	GO:0003755	GO:0006457	GO:0005575	2QTB00005_I_12	Tb927.7.4770	ACCAGAAGTTACAGATAAGGTGTTTTTTGACATCACCATTGGCTCCGAACCTGCCGGCCGTATCGTCATT	-	7	1264965	1265034	0.932493	2.18275	0.0362174	0.300727	-3.86376
Tb927.7.2610	3QTB00009_E_6			<a href=http://www.genedb.org/genedb/Search?organism=tryp&name=Tb927.7.2610>Tb927.7.2610</a>	Q57XL3			Tb07.22O10.770	7	Tb927_07_v4: complement(669788..670675)	hypothetical protein, conserved	3350	0	0	0				2QTB00009_E_6	Tb927.7.2610	CGACGTGAAAGACGATGTGTCGGGTAAGAGGTTCCGGAAGTGTGATGCAGTAGCGGCGCGAGCGTGGCTC	-	7	670325	670394	0.9317	1.77912	0.0843624	0.433949	-4.55182
Tb11.03.0720	3QTB00005_M_2			<a href=http://www.genedb.org/genedb/Search?organism=tryp&name=Tb11.03.0720>Tb11.03.0720</a>	Q387K9				11	Tb927_11_01_v4: complement(95138..95662)	hypothetical protein, conserved	7754	0	0	0				2QTB00005_M_2	Tb11.03.0720	AATTTGGGTACTTTGCAGGAACTGGAAGAAACAAGCGACGACGACTGAAGTCTTTTGCGGACGAGTGGAT	-	11.1	95307	95376	0.930481	1.78482	0.0834164	0.431929	-4.54289
Tb927.4.5440	3QTB00007_J_2			<a href=http://www.genedb.org/genedb/Search?organism=tryp&name=Tb927.4.5440>Tb927.4.5440</a>	Q580P3			Tb04.24M18.410	4	Tb927_04_v4: complement(1488146..1488889)	hypothetical protein	1963	0	0	0				2QTB00007_J_2	Tb927.4.5440	AAAGCAGTATCATTACAGATGGTTACCGCAACGCATACCGACCAAGCACCTGGGTCACGACGAGTCATTG	-	4	1488389	1488458	0.930012	1.62847	0.112865	0.496101	-4.77956
Tb09.160.4120	3QTB00022_M_6			<a href=http://www.genedb.org/genedb/Search?organism=tryp&name=Tb09.160.4120>Tb09.160.4120</a>	Q38EZ3		28G16.355	chr9contig160.tmp0312	9	Tb927_09_v4: 914808..918848	hypothetical protein, conserved	5171	0	0	0	GO:0003674 GO:0003674	GO:0008150 GO:0008150	GO:0005575 GO:0005575	2QTB00022_M_6	Tb09.160.4120	CAAAAGTGGACAATTTTATACAGCAGTCCATTAATCGCCGCAACACATTGATGATCCCAATTACAGATGA	+	9	918589	918658	0.929904	1.89212	0.0672088	0.389122	-4.37028
Tb927.5.4500	3QTB00006_I_15	similar to GTP-binding protein SAR1B. (Swiss-Prot:Q01474) [Arabidopsis thaliana]; 87% similar to GP:27977393: putative small GTP-binding protein {Leishmania mexicana};go_function=GTP binding;go_process=ER to Golgi transport; small GTPase mediated signal t		<a href=http://www.genedb.org/genedb/Search?organism=tryp&name=Tb927.5.4500>Tb927.5.4500</a>	Q57X54			Tb05.26C7.80	5	Tb927_05_v4: complement(1326344..1326928)	ADP-ribosylation factor, putative	2441	0	0	0				2QTB00006_I_15	Tb927.5.4500	TGCTACTGACCAGGTGCATGTTCACAGGCCCACCTTCCACCCAAACGTCGAGGAACTTACCCTCGGTGGA	-	5	1326740	1326809	0.929281	2.16023	0.0380575	0.307972	-3.90494
Tb11.02.5490	3QTB00003_L_15	;go_component=integral to membrane		<a href=http://www.genedb.org/genedb/Search?organism=tryp&name=Tb11.02.5490>Tb11.02.5490</a>	Q384Q6				11	Tb927_11_01_v4: complement(2100549..2100938)	hypothetical protein, conserved	8462	1	4	0	GO:0003674	GO:0008150	GO:0016021	2QTB00003_L_15	Tb11.02.5490	GGCACTTCGCTCCGGTTGGTGGTATCACAATGATGTTGGGGTGGGTGTCTGTTGCAATTGCAGGTTTCTA	-	11.1	2100550	2100619	0.929145	1.79724	0.0813855	0.427784	-4.52333
Tb09.244.1650	3QTB00002_P_14			<a href=http://www.genedb.org/genedb/Search?organism=tryp&name=Tb09.244.1650>Tb09.244.1650</a>	Q38CQ5			chr9contig244a01.tmp0165	9	Tb927_09_v4: complement(2593561..2593905)	hypothetical protein	5992	0	0	0				2QTB00002_P_14	Tb09.244.1650	CTAGGAGCCGAAGCTGCCACATTAAATAGCGGGGCGACCAGCAACTTATGCATAAAGTACACGAAATATT	-	9	2593590	2593659	0.928663	1.37277	0.179013	0.579448	-5.12652
Tb09.244.2890	3QTB00014_A_18	truncated; corresponds to C-terminal half of ORF2		<a href=http://www.genedb.org/genedb/Search?organism=tryp&name=Tb09.244.2890>Tb09.244.2890</a>	Q38D05			chr9contig244a01.tmp0290	9	Tb927_09_v4: complement(2284797..2286176)	SLACS reverse transcriptase, putative	5864	0	1	0				2QTB00014_A_18	Tb09.244.2890	AAAGAATCCAACAAGCACTTTACGGCGTATCTACTCGATATCATGGTACCAGCAACACCAGATAAGCTAC	-	9	2286095	2286164	0.928067	1.57323	0.125133	0.519765	-4.85882
Tb927.3.600	3QTB00007_K_16			<a href=http://www.genedb.org/genedb/Search?organism=tryp&name=Tb927.3.600>Tb927.3.600</a>	Q57TQ6			Tb03.6N20.770	3	Tb927_03_v4: complement(152524..153222)	hypothetical protein	899	1	1	0				2QTB00007_K_16	Tb927.3.600	CAGCGGGAAAACGTGATGATTCGACAGAAAATAAACCCAGCCAAAAGGTTTCGCAAAGTGATGGTAATTA	-	3	152684	152753	0.927801	1.79283	0.0821016	0.429172	-4.53029
Tb927.3.4100	3QTB00016_P_14	;go_component=integral to membrane		<a href=http://www.genedb.org/genedb/Search?organism=tryp&name=Tb927.3.4100>Tb927.3.4100</a>	Q580N2			Tb03.26J7.150	3	Tb927_03_v4: complement(1155211..1156938)	hypothetical protein, conserved	1247	1	14	0				2QTB00016_P_14	Tb927.3.4100	CGATTTTCACGCCATTCTTAAGGAGCAAATTTAATATGACACAGGGAGACATTACAACTATCAGTACCGT	-	3	1156808	1156877	0.927588	1.2055	0.23652	0.640004	-5.32506
Tb10.389.0250	3QTB00017_L_15			<a href=http://www.genedb.org/genedb/Search?organism=tryp&name=Tb10.389.0250>Tb10.389.0250</a>	Q388S6				10	Tb927_10_v4: complement(3141981..3143813)	glycosyltransferase, putative	7406	1	2	0				2QTB00017_L_15	Tb10.389.0250	ATGCTGAAGAGCTAGGGCAAGTTATGTGGAAGCAGTTGATCCTGACCAATGGACCCTTACTGGAAAAAAG	-	10	3142066	3142135	0.927166	2.0924	0.0441137	0.328698	-4.0271
Tb10.70.3070	3QTB00007_J_10			<a href=http://www.genedb.org/genedb/Search?organism=tryp&name=Tb10.70.3070>Tb10.70.3070</a>	Q38BI2			TRYP_x-70a06.p2kb545_408	10	Tb927_10_v4: complement(1099257..1100000)	hypothetical protein, conserved	6550	0	0	0	GO:0003674 GO:0003674	GO:0008150 GO:0008150	GO:0005575 GO:0005575	2QTB00007_J_10	Tb10.70.3070	TCATTTCTTCTTGTGACATGTTGAAGCATGGTCCAATCCAAACTGACGTGGGTGATTTTATTGACGTTTA	-	10	1099333	1099402	0.926836	2.11025	0.0424418	0.323069	-3.99522
Tb11.22.0006	3QTB00007_D_3			<a href=http://www.genedb.org/genedb/Search?organism=tryp&name=Tb11.22.0006>Tb11.22.0006</a>	Q386S4				11	Tb927_11_01_v4: 655303..656010	hypothetical protein, conserved	7939	0	0	0				2QTB00007_D_3	Tb11.22.0006	GGCTGGTAGAAAGGAAGAGGAGAGAAAAGTGAGTGGGAGTTTAGTGACGGGTTTCATAACAAAATCTGAT	+	11.1	655731	655800	0.926611	1.55523	0.129358	0.525068	-4.88414
Tb927.8.1960	3QTB00013_J_7			<a href=http://www.genedb.org/genedb/Search?organism=tryp&name=Tb927.8.1960>Tb927.8.1960</a>	Q581Y6			Tb08.26N11.430	8	Tb927_08_v4: 629740..631044	hypothetical protein, conserved	4039	0	0	0				2QTB00013_J_7	Tb927.8.1960	GCTTTTAACAAAAGCGTCGAAAGAAAACAAGGAGTTATACGTTGCTGACACGCTAAAGACTGATATAACT	+	8	630915	630984	0.926146	1.75881	0.0878109	0.441572	-4.58351
Tb11.02.1380	3QTB00013_H_17	actin-like protein 3, ungrouped (curated by B. Wickstead, Univ. of Oxford); similar to Actin 1/4. (Swiss-Prot:P14227) (Taenia solium;Diphyllobothrium dendriticum);go_function=structural constituent of cytoskeleton;go_process=cytoskeleton organization and		<a href=http://www.genedb.org/genedb/Search?organism=tryp&name=Tb11.02.1380>Tb11.02.1380</a>	Q386C6	TRYPARP			11	Tb927_11_01_v4: 1117425..1118726	actin, putative	8089	0	0	0	GO:0005200	GO:0007010	GO:0015629	2QTB00013_H_17	Tb11.02.1380	ATGAAAGAGTTTTTTATCTTCCGGATGGTAATGCCATTCCTATATCAACCCATCGCAGTTTGACGACAGA	+	11.1	1118230	1118299	0.925875	1.99936	0.0537946	0.356446	-4.18983
Tb11.01.7540	3QTB00021_M_2			<a href=http://www.genedb.org/genedb/Search?organism=tryp&name=Tb11.01.7540>Tb11.01.7540</a>	Q381J7				11	Tb927_11_01_v4: complement(4147429..4150539)	hypothetical protein, conserved	9278	0	2	0				2QTB00021_M_2	Tb11.01.7540	ACAAGAGTGTGTCCACGAGGGTATGGATGAGACACTGATTGCACAATTGCATAATATGCAGGACGTTATT	-	11.1	4149997	4150066	0.925213	1.41308	0.166924	0.566307	-5.07525
Tb10.61.2010	3QTB00012_M_22			<a href=http://www.genedb.org/genedb/Search?organism=tryp&name=Tb10.61.2010>Tb10.61.2010</a>	Q388D7			TRYP_x-61h03.q2kb185_301	10	Tb927_10_v4: complement(3513771..3514946)	hypothetical protein, conserved	7548	0	0	0				2QTB00012_M_22	Tb10.61.2010	TACTATCAACGACTTCATCGCTTTTACGAGCAGTACAACCCAAAGAATCTGAGCAGAATATCGGAATATT	-	10	3514640	3514709	0.92465	1.7719	0.0855756	0.436638	-4.56313
Tb927.5.3290	3QTB00021_P_18			<a href=http://www.genedb.org/genedb/Search?organism=tryp&name=Tb927.5.3290>Tb927.5.3290</a>	Q57Z64			Tb05.27M3.410	5	Tb927_05_v4: complement(1033318..1036887)	hypothetical protein, conserved	2320	0	0	0				2QTB00021_P_18	Tb927.5.3290	TGAAGAACTTTTCAGAAAGCCATGAGATTATATACTTGTTCTTTTGGTATATTGTAGCACACGCACGTCG	-	5	1035635	1035704	0.924523	1.65802	0.106719	0.482328	-4.73621
Tb10.6k15.1850	3QTB00010_D_4			<a href=http://www.genedb.org/genedb/Search?organism=tryp&name=Tb10.6k15.1850>Tb10.6k15.1850</a>	Q38AA3			TRYPtp6k15-3d06.p1c_274	10	Tb927_10_v4: 2109897..2110907	hypothetical protein, conserved	6979	0	0	0				2QTB00010_D_4	Tb10.6k15.1850	TTTCAACTTATTTGAGGCTGAGGTACACGAAACAATAATGAAGGAGAAATTGTTTAAGCCCGGGGACATT	+	10	2109989	2110058	0.924183	1.48586	0.146737	0.544713	-4.97939
Tb10.70.5700	3QTB00006_E_18			<a href=http://www.genedb.org/genedb/Search?organism=tryp&name=Tb10.70.5700>Tb10.70.5700</a>	Q38C36			TRYP_x-70a06.p2kb545_778	10	Tb927_10_v4: 542011..542610	hypothetical protein, conserved	6345	0	1	0				2QTB00006_E_18	Tb10.70.5700	TGATGCTTCTTGGGCATTACACTACAACTGCAGGCATAAGGTCACGACTGGAGAGTTGCCATTATCCTTT	+	10	542264	542333	0.923699	2.12155	0.0414137	0.321238	-3.97496
Tb927.8.7370	3QTB00010_D_14			<a href=http://www.genedb.org/genedb/Search?organism=tryp&name=Tb927.8.7370>Tb927.8.7370</a>	Q57YT9			Tb08.10K10.220	8	Tb927_08_v4: 2122181..2123194	hypothetical protein	4581	0	0	0				2QTB00010_D_14	Tb927.8.7370	TGTCAACGAACATAAACGATGCTGATATGCTTAGTAGTCACGAGGAGATGGAAGATGACCTACAGCGCAT	+	8	2123037	2123106	0.923097	1.39075	0.173538	0.57563	-5.10381
Tb927.7.870	3QTB00011_H_3			<a href=http://www.genedb.org/genedb/Search?organism=tryp&name=Tb927.7.870>Tb927.7.870</a>	Q57VT3			Tb07.29K4.380	7	Tb927_07_v4: complement(206982..208073)	hypothetical protein, conserved	3178	0	0	0				2QTB00011_H_3	Tb927.7.870	TAGTCGTTTCACGAGCCAGTGTGATCAAGAAAAATATAACGGTACAACTGAAGTGCCATTCGATACAATA	-	7	207654	207723	0.923073	1.44502	0.157809	0.558802	-5.03369
Tb11.02.1230	3QTB00009_D_2	similar to NADH-cytochrome b5 reductase (EC 1.6.2.2) (B5R). (Swiss-Prot:P00387) (Homo sapiens);go_function=cytochrome-b5 reductase activity;go_process=electron transport;go_component=integral to membrane		<a href=http://www.genedb.org/genedb/Search?organism=tryp&name=Tb11.02.1230>Tb11.02.1230</a>	Q386D7	B5R			11	Tb927_11_01_v4: 1084815..1085735	NADH-cytochrome b5 reductase, putative	8078	1	1	0	GO:0004128	GO:0006118	GO:0016021	2QTB00009_D_2	Tb11.02.1230	GCTTCAGGACGCAGTGAAGCCAAACCTGCTCAACATTGGGTACTCACAAGACAATATATTTACCTTTTAA	+	11.1	1085666	1085735	0.923056	1.71279	0.0960618	0.460286	-4.65415
Tb927.5.1430	3QTB00013_J_1	;go_process=plasma membrane organization and biogenesis;go_component=integral to membrane; plasma membrane		<a href=http://www.genedb.org/genedb/Search?organism=tryp&name=Tb927.5.1430>Tb927.5.1430</a>	Q57VC0			Tb05.30H13.530	5	Tb927_05_v4: complement(454433..455737)	65 kDa invariant surface glycoprotein, putative	2134	1	1	0				2QTB00013_J_1	Tb927.5.1430	AAACTGTCGGAGATAAAAAAGCAGATAAGATTGGACGGGATACTGAAGGCTTTGCACATGGATTGAAGCT	-	5	455541	455610	0.922767	1.8572	0.0721587	0.402821	-4.42735
Tb09.211.4180	3QTB00021_H_18			<a href=http://www.genedb.org/genedb/Search?organism=tryp&name=Tb09.211.4180>Tb09.211.4180</a>	Q38D91			chr9contig211.tmp0464c	9	Tb927_09_v4: complement(2050709..2054161)	hypothetical protein, conserved	5777	0	0	0				2QTB00021_H_18	Tb09.211.4180	GTGTCGATCTTCCATATGTAATGGAACCGAAAGAGGTTGTACATCTGTGCAATTTGCTACAAAATTATTC	-	9	2053887	2053956	0.922128	1.80101	0.0807774	0.426061	-4.51737
Tb09.211.3440	3QTB00013_A_18			<a href=http://www.genedb.org/genedb/Search?organism=tryp&name=Tb09.211.3440>Tb09.211.3440</a>	Q38DG2			chr9contig211.tmp0387	9	Tb927_09_v4: 1894977..1896242	hypothetical protein, conserved	5705	0	0	0				2QTB00013_A_18	Tb09.211.3440	TTGATAACTCGGAGACTGACTCGCTTAACAACAATGAAGATTACCCGTTTTTGGATGAGATTGACGCATA	+	9	1895986	1896055	0.921663	1.74519	0.0901876	0.447105	-4.60457
Tb11.01.0040	3QTB00004_P_4	;go_process=DNA repair		<a href=http://www.genedb.org/genedb/Search?organism=tryp&name=Tb11.01.0040>Tb11.01.0040</a>	Q384G6				11	Tb927_11_01_v4: 2330552..2332267	DNA polymerase kappa, putative,DNA polymerase IV, putative	8553	0	0	0	GO:0003674	GO:0006281	GO:0005575	2QTB00016_L_2	Tb11.01.0040	TACATTCAAAACATTTCAAAACAAAGAAGAATTGCAGGAAATGGTTGATTTCTTAGTCGACTACTCATAT	+	11.1	2331724	2331793	0.920963	1.52433	0.136882	0.531892	-4.92703
Tb11.01.4810	3QTB00006_J_10			<a href=http://www.genedb.org/genedb/Search?organism=tryp&name=Tb11.01.4810>Tb11.01.4810</a>	Q382L3				11	Tb927_11_01_v4: complement(3489758..3490408)	hypothetical protein, conserved	9010	0	1	0				2QTB00006_J_10	Tb11.01.4810	ACAGTTGATTTGACTGCTGTCAATGGTAAATGGGGTGAGGTTAGACTGAGGGACGATGGGAATGGCACTG	-	11.1	3489940	3490009	0.920322	1.96251	0.0581148	0.366272	-4.25271
Tb927.5.3010	3QTB00015_B_8			<a href=http://www.genedb.org/genedb/Search?organism=tryp&name=Tb927.5.3010>Tb927.5.3010</a>	Q57ZX7			Tb05.26K5.120	5	Tb927_05_v4: 944050..945600	hypothetical protein, conserved	2292	0	0	0				2QTB00015_B_8	Tb927.5.3010	TGATGCTAAGGATGTAACGAATATTATAAGCGCCTTCTCGAAGACAGGTATTAATCACGAAAAACTCTTT	+	5	944589	944658	0.920083	1.81241	0.0789602	0.423174	-4.49928
Tb10.70.4000	3QTB00017_B_8			<a href=http://www.genedb.org/genedb/Search?organism=tryp&name=Tb10.70.4000>Tb10.70.4000</a>	Q38BQ4			TRYP_x-70a06.p2kb545_534	10	Tb927_10_v4: 887329..889182	hypothetical protein, conserved	6478	1	4	0				2QTB00017_B_8	Tb10.70.4000	AAGAGTCTACGGTGTTCGATACGTTTTGGCTCAAAATAATGCTACTGTTTGTGTTGCTGGTATTCATTAA	+	10	888347	888416	0.92002	1.69619	0.0991946	0.467881	-4.67926
Tb927.7.7460	3QTB00006_E_17			<a href=http://www.genedb.org/genedb/Search?organism=tryp&name=Tb927.7.7460>Tb927.7.7460</a>	Q57TY3			Tb07.30D13.320	7	Tb927_07_v4: complement(2141703..2142281)	hypothetical protein, conserved	3836	0	0	0				2QTB00006_E_17	Tb927.7.7460	AGTGGACACTTAAGTACGGCATGGATGGGGTTGCAGTGAGCAGCACAGTTAGGCCCTGCATATATCGTAA	-	7	2142007	2142076	0.919941	2.02517	0.0509387	0.347545	-4.14526
Tb11.01.2490	3QTB00020_D_18	L major has low level of similarity to trypanosome members of COG.		<a href=http://www.genedb.org/genedb/Search?organism=tryp&name=Tb11.01.2490>Tb11.01.2490</a>	Q383K7				11	Tb927_11_01_v4: 2811453..2814209	hypothetical protein, conserved	8763	0	0	0				2QTB00020_D_18	Tb11.01.2490	GCAGATTCAGCACATATGCTTTACTTGATTAGCTTTGCTTTGAGTAGTGTAACCGTCTCTCAGAAAATGT	+	11.1	2813718	2813787	0.91987	1.74412	0.0903773	0.447105	-4.60622
Tb10.70.3860	3QTB00013_J_13	;go_function=histone-arginine N-methyltransferase activity;go_process=histone methylation;go_component=histone methyltransferase complex		<a href=http://www.genedb.org/genedb/Search?organism=tryp&name=Tb10.70.3860>Tb10.70.3860</a>	Q38BP3			TRYP_x-70a06.p2kb545_517	10	Tb927_10_v4: 920933..922237	arginine N-methyltransferase, putative	6489	1	0	0	GO:0008469	GO:0016571	GO:0035097	2QTB00013_J_13	Tb10.70.3860	ATTAAAAGGTGTAAAAATTGAGATGTCACCGAAGAAAAACTCGGCATCGCGACCATCAAATAACGGTGGA	+	10	921046	921115	0.919844	1.97277	0.056883	0.364473	-4.2353
Tb927.6.4450	3QTB00017_B_19			<a href=http://www.genedb.org/genedb/Search?organism=tryp&name=Tb927.6.4450>Tb927.6.4450</a>	Q587B1			Tb06.26G9.830	6	Tb927_06_v4: complement(1248296..1250107)	hypothetical protein, conserved	2963	0	0	0				2QTB00017_B_19	Tb927.6.4450	ATGCTGTAAGCGCTGTGAAGAAGATACCAACATTTCTGGAGGACATGGTAGATTTGGGTGTTGAAGTGAC	-	6	1248603	1248672	0.919362	1.68004	0.102321	0.474063	-4.70348
Tb11.01.8270	3QTB00015_L_1			<a href=http://www.genedb.org/genedb/Search?organism=tryp&name=Tb11.01.8270>Tb11.01.8270</a>	Q381D1				11	Tb927_11_01_v4: complement(4336181..4337713)	hypothetical protein, conserved	9344	0	0	0	GO:0003674	GO:0008150	GO:0005575	2QTB00015_L_1	Tb11.01.8270	AAGCATTACGAACGCGAAAGGTGTGGGCGTGGAAGTTTGTGTAACTTTATTCACCGTGTTCATTTGAACA	-	11.1	4336930	4336999	0.919301	1.76925	0.0860235	0.437448	-4.56726
Tb927.8.5250	3QTB00016_E_13	;go_function=protein binding;go_process=intracellular protein transport;go_component=cytoplasm		<a href=http://www.genedb.org/genedb/Search?organism=tryp&name=Tb927.8.5250>Tb927.8.5250</a>	Q57UJ7			Tb08.5H5.420	8	Tb927_08_v4: 1569226..1570821	coatomer delta subunit, putative,delta-COP, putative,delta-coat protein, putative	4368	0	0	0	GO:0005515	GO:0006886	GO:0005737	2QTB00016_E_13	Tb927.8.5250	AGCATTACAGTTGAGTATGAAATATCCAATGCGGATTTGGTTGAACAGGGATTATGCGACGTGCGCGTGA	+	8	1570429	1570498	0.9184	1.53097	0.135235	0.531175	-4.91787
Tb10.6k15.2000	3QTB00010_D_6	;go_function=unfolded protein binding;go_process=protein folding; protein refolding; response to unfolded protein		<a href=http://www.genedb.org/genedb/Search?organism=tryp&name=Tb10.6k15.2000>Tb10.6k15.2000</a>	O76224		DNAJ	TRYPtp6k15-3d06.p1c_299,embl.24	10	Tb927_10_v4: 2079785..2080795	chaperone protein DNAJ, putative	6965	0	0	0	GO:0051082	GO:0006457 GO:0006986 GO:0042026	GO:0005575	2QTB00010_D_6	Tb10.6k15.2000	TAGGGACGCATTTAAAGTGTTTGAGTCTTTTTTCGGGAGCAATGATCCATTTGCTGGAGGTGACATGTTT	+	10	2080099	2080168	0.917519	1.84092	0.0745699	0.410541	-4.45365
Tb11.01.2940	3QTB00010_K_16	GPI-Anchor Signal predicted for Tb11.01.2940 by DGPI v2.04 with cleavage site probability 0.21600002 near 304		<a href=http://www.genedb.org/genedb/Search?organism=tryp&name=Tb11.01.2940>Tb11.01.2940</a>	Q383G3				11	Tb927_11_01_v4: 2927505..2928485	hypothetical protein, conserved	8807	0	0	1	GO:0003674	GO:0008150	GO:0005575	2QTB00010_K_16	Tb11.01.2940	TATTTGGTTCTTAGCAGTCTTGCGGTAAGGAATCCTGTTGTGTCAGTGAACCTGCGGGTTCCCATTACAT	+	11.1	2927940	2928009	0.917164	2.23647	0.0321436	0.288654	-3.76425
Tb10.70.2250	3QTB00003_D_14			<a href=http://www.genedb.org/genedb/Search?organism=tryp&name=Tb10.70.2250>Tb10.70.2250</a>	Q38BA6			TRYP_x-70a06.p2kb545_302	10	Tb927_10_v4: complement(1229537..1229932)	small nuclear ribonucleoprotein, putative	6626	0	0	0				2QTB00003_D_14	Tb10.70.2250	GGCACCGTTCCTGGACTGGAAGAATTTGTCTATCCAAAAACAGTTGAAAAGCAGCTTAAAAGCCTCGAAG	-	10	1229618	1229687	0.917083	1.84745	0.0735949	0.406214	-4.44312
Tb11.02.0590	3QTB00004_F_15			<a href=http://www.genedb.org/genedb/Search?organism=tryp&name=Tb11.02.0590>Tb11.02.0590</a>	Q386K2				11	Tb927_11_01_v4: complement(863354..863809)	hypothetical protein, conserved	8013	0	0	0				2QTB00004_F_15	Tb11.02.0590	TTGCTTCTGAATGAACTAATTAAGGATTACATGGCTTTTAACGGGATGGAGCACTCGCTGTCGGTTTTCA	-	11.1	863506	863575	0.917017	2.24066	0.0318436	0.287462	-3.75641
Tb927.4.4660	3QTB00005_J_7			<a href=http://www.genedb.org/genedb/Search?organism=tryp&name=Tb927.4.4660>Tb927.4.4660</a>	Q583F1			Tb04.3I12.350	4	Tb927_04_v4: complement(1280363..1280908)	hypothetical protein, conserved	1883	0	0	0				2QTB00005_J_7	Tb927.4.4660	AGAAATAATGGACGAAATGACTGGTGAGAAGGACGTGAGATCTGGACAAGGAGCAATGGGAGTTCTCACA	-	4	1280456	1280525	0.916956	1.86727	0.0706997	0.398161	-4.41097
Tb927.5.1230	3QTB00014_P_2			<a href=http://www.genedb.org/genedb/Search?organism=tryp&name=Tb927.5.1230>Tb927.5.1230</a>	Q57VE0			Tb05.30H13.190	5	Tb927_05_v4: 408750..410201	hypothetical protein, conserved	2114	0	0	0				2QTB00014_P_2	Tb927.5.1230	GAAGCGTATGCGATTGGCTGCTAACTTTGAGACACGGAGTGAGAAGGTTTATGAACAAAAAGATTTAATG	+	5	408821	408890	0.916595	1.2093	0.235077	0.639127	-5.32081
Tb11.01.4750	3QTB00016_G_7	;go_function=translation elongation factor activity;go_process=translational elongation;go_component=eukaryotic translation elongation factor 1 complex		<a href=http://www.genedb.org/genedb/Search?organism=tryp&name=Tb11.01.4750>Tb11.01.4750</a>	Q382L7				11	Tb927_11_01_v4: complement(3478765..3480363)	elongation factor 1 gamma, putative	9006	0	0	0	GO:0003746	GO:0006414	GO:0005853	2QTB00012_D_18	Tb11.01.4750	CACATCGTTCTGGTGTCGCTACAAGTACAACGAAGATAACAAGATGCAATTCATGACAGCGAACCTCGTC	NA	Nonspecific_2	0	0	0.915976	2.02707	0.0507332	0.347545	-4.14195
Tb10.70.4920	3QTB00002_L_6			<a href=http://www.genedb.org/genedb/Search?organism=tryp&name=Tb10.70.4920>Tb10.70.4920</a>	Q38BX1			TRYP_x-70a06.p2kb545_668	10	Tb927_10_v4: 701334..701672	hypothetical protein, unlikely	6411	0	0	0				2QTB00002_L_6	Tb10.70.4920	GTCTCATGTTTTTCTTTCGATGGGCTCGGAGCGCACTTTCTTGCTCTTTTCCGGTAAGGAGCGTTTTAAA	+	10	701548	701617	0.91542	2.06379	0.0469127	0.336534	-4.07774
Tb09.160.2700	3QTB00003_M_15			<a href=http://www.genedb.org/genedb/Search?organism=tryp&name=Tb09.160.2700>Tb09.160.2700</a>	Q38FC7		1L12.235	chr9contig160.tmp0225	9	Tb927_09_v4: 735639..735998	hypothetical protein, unlikely	5036	0	2	0				2QTB00003_M_15	Tb09.160.2700	GTAACAGTATCCAAAAGATGAAAAGTAAACAAAAAATAATAAGAATAATAAATGAAGCATCAAGAGGGGG	+	9	735712	735781	0.915	1.59313	0.120593	0.50995	-4.83053
Tb10.26.0320	3QTB00013_M_10	;go_function=nicotinate phosphoribosyltransferase activity;go_process=nicotinate nucleotide salvage		<a href=http://www.genedb.org/genedb/Search?organism=tryp&name=Tb10.26.0320>Tb10.26.0320</a>	Q389I2				10	Tb927_10_v4: 2757521..2758807	nicotinate phosphoribosyltransferase, putative	7250	0	0	0	GO:0004516	GO:0019358	GO:0005575	2QTB00013_M_10	Tb10.26.0320	CCTGTTGCAAAGATATCTGATGAACCAGAGAAAACTACATTTAGGGATTTGGACTATGTTCAATTGTTAG	+	10	2758652	2758721	0.913144	1.6565	0.107028	0.482328	-4.73846
Tb927.1.3820	3QTB00003_J_16			<a href=http://www.genedb.org/genedb/Search?organism=tryp&name=Tb927.1.3820>Tb927.1.3820</a>	Q4GYJ5				1	Tb927_01_v4: 815748..816149	ATP synthase subunit, putative	370	0	0	0	GO:0046961	GO:0015986	GO:0005575	2QTB00003_J_16	Tb927.1.3820	GTATCGTCGGTATCATTGGGGACGAGGACACTGTAACTGGCTTTCTTCTGGCAGGAATAGGAGACAATAG	+	1	815782	815851	0.912993	2.32632	0.02624	0.257721	-3.59394
Tb927.8.1140	3QTB00011_A_14			<a href=http://www.genedb.org/genedb/Search?organism=tryp&name=Tb927.8.1140>Tb927.8.1140</a>	Q57VP0			Tb08.29O4.240	8	Tb927_08_v4: complement(365167..366222)	hypothetical protein, conserved	3957	0	0	0				2QTB00011_A_14	Tb927.8.1140	TGTTTAACCGAATAAAACATGTGGTAGTGCGGTTGCCGTATGATTGTATCGTTGGCTGCGAGAAAAAGAA	-	8	365579	365648	0.912919	1.66483	0.105344	0.480151	-4.72614
Tb927.2.160	3QTB00003_O_17			<a href=http://www.genedb.org/genedb/Search?organism=tryp&name=Tb927.2.160>Tb927.2.160</a>	Q7YW18		3B10.35		2	Tb927_02_v4: 11173..11535	hypothetical protein, conserved	525	0	0	0	GO:0003674	GO:0008150	GO:0005575	2QTB00003_O_17	Tb927.2.160	TCAATTGGTTTCTACGGCCGAGCTAAATAAAGCGTGTGTGTCATATCGTGGAGGTGTTTCCATGTGTCTT	+	2	11178	11247	0.912094	2.00649	0.0529924	0.354512	-4.17757
Tb10.6k15.2950	3QTB00007_P_15			<a href=http://www.genedb.org/genedb/Search?organism=tryp&name=Tb10.6k15.2950>Tb10.6k15.2950</a>	Q38AJ7			TRYPtp6k15-3d06.p1c_426	10	Tb927_10_v4: complement(1909647..1910375)	hypothetical protein, conserved	6885	0	0	0				2QTB00007_P_15	Tb10.6k15.2950	ATGATTTCAACTCCTCCAAAGGAATCGTCATACCAGACATCACCAACAGCGATAATCTAGAGATTCTGAC	-	10	1909969	1910038	0.911737	1.62293	0.114048	0.499049	-4.78761
Tb927.7.7120	3QTB00019_P_2	;go_function=ATP binding; motor activity;go_process=microtubule-based process;go_component=microtubule associated complex		<a href=http://www.genedb.org/genedb/Search?organism=tryp&name=Tb927.7.7120>Tb927.7.7120</a>	Q57XT2			Tb07.21H15.240	7	Tb927_07_v4: complement(2038317..2040749)	kinesin, putative	3802	0	0	0	GO:0003774 GO:0005524	GO:0007017	GO:0005875	2QTB00019_P_2	Tb927.7.7120	AATCTACAAGGAAGACATGTACGATTTATTGCAGTTTATTTTGAAACCCAAAACTTCCAAAAAGGGCTGC	-	7	2039640	2039709	0.910779	1.25175	0.219397	0.625994	-5.27249
Tb11.02.0530	3QTB00013_F_8	;go_function=ATP binding; ribose-phosphate diphosphokinase activity;go_process=purine ribonucleotide biosynthesis;go_component=integral to membrane		<a href=http://www.genedb.org/genedb/Search?organism=tryp&name=Tb11.02.0530>Tb11.02.0530</a>	Q386K8	PRS			11	Tb927_11_01_v4: complement(853772..855097)	phosphoribosylpyrophosphate synthetase, putative	8007	1	1	0	GO:0004749 GO:0005524	GO:0009152	GO:0016021	2QTB00013_F_8	Tb11.02.0530	CAACTCGCAAAAGTGCAACAAACTCACCGTTCTGACGATAGCGCCACTCCTCGTGCAAGCAATTTACAAT	-	11.1	853814	853883	0.910707	1.72837	0.0931982	0.452512	-4.6304
Tb09.211.2860	3QTB00010_E_17			<a href=http://www.genedb.org/genedb/Search?organism=tryp&name=Tb09.211.2860>Tb09.211.2860</a>	Q38DL9			chr9contig211.tmp0325	9	Tb927_09_v4: 1775181..1776131	hypothetical protein, conserved	5648	0	0	0				2QTB00010_E_17	Tb09.211.2860	CTCACAAGGAGCATTGGGATCAGTACTATAGAAACAATACATTAAACGGTTACCGCGATCGTCATTACAT	+	9	1775296	1775365	0.90988	1.53766	0.133594	0.530059	-4.90862
Tb927.5.4580	3QTB00020_A_21			<a href=http://www.genedb.org/genedb/Search?organism=tryp&name=Tb927.5.4580>Tb927.5.4580</a>	Q57X46			Tb05.26C7.220	5	Tb927_05_v4: 1363639..1366095	hypothetical protein, conserved	2449	0	2	0				2QTB00020_A_21	Tb927.5.4580	TGTTGACGATCAAAATGGTCTGAAATATATAAATGACAACGAAATTCAGCACGTTACTGTAGGGAATGGT	+	5	1364070	1364139	0.909711	1.48164	0.147852	0.544914	-4.98507
Tb927.8.2930	3QTB00017_I_22	Gene within a repeat region that may contain misassembly.;go_function=calcium ion binding; mannosyl-oligosaccharide 1,2-alpha-mannosidase activity;go_process=N-linked glycosylation;go_component=membrane		<a href=http://www.genedb.org/genedb/Search?organism=tryp&name=Tb927.8.2930>Tb927.8.2930</a>	Q57W80			Tb08.28F14.320	8	Tb927_08_v4: 886730..888523	mannosyl-oligosaccharide 1,2-alpha-mannosidase IB, putative	4136	1	0	0	GO:0004571 GO:0005509	GO:0006487	GO:0016020	2QTB00017_I_22	Tb927.8.2930	GTCTTCTGTTGCAGGGAACATTGATAGCGCCATTGAATACTTTATCAAATCACATAGTATGAGTGGGGAC	+	8	887560	887629	0.909365	1.69196	0.100006	0.469698	-4.68563
Tb927.4.3220	3QTB00009_H_16			<a href=http://www.genedb.org/genedb/Search?organism=tryp&name=Tb927.4.3220>Tb927.4.3220</a>	Q583Z9			Tb04.2H8.370	4	Tb927_04_v4: complement(849729..850658)	hypothetical protein, conserved	1739	1	0	0				2QTB00009_H_16	Tb927.4.3220	TATTGTTGGCGATTTCGACAGCGACGCTGATTATATGGACTTGTCATTTACCGGTGGAGGGTTTCAGAGC	-	4	850038	850107	0.908982	1.3933	0.172772	0.575183	-5.10057
Tb11.01.6780	3QTB00010_M_3	similar to SP:Q9D832: DnaJ homolog subfamily B member 4. {Mus musculus;};go_function=protein binding;go_process=protein folding		<a href=http://www.genedb.org/genedb/Search?organism=tryp&name=Tb11.01.6780>Tb11.01.6780</a>	Q381S2				11	Tb927_11_01_v4: complement(3964601..3965560)	chaperone protein DNAJ, putative,heat shock protein-like protein, putative	9202	0	0	0	GO:0005515	GO:0006457	GO:0005575	2QTB00010_M_3	Tb11.01.6780	ACAATGCAATCCGGATCACCCTGATCCAGCTGCACTGGAAAAGCAATTCAAACACGTTTCACAGGCATAT	-	11.1	3965396	3965465	0.908023	1.42813	0.162579	0.561385	-5.05577
Tb10.389.0280	3QTB00022_I_1			<a href=http://www.genedb.org/genedb/Search?organism=tryp&name=Tb10.389.0280>Tb10.389.0280</a>	Q388S9				10	Tb927_10_v4: complement(3133158..3136868)	hypothetical protein, conserved	7403	0	0	0				2QTB00022_I_1	Tb10.389.0280	TCAGATTGGTTTGTATCTGGATCGGCGACATGAGTTTCTGTTGAAGGTAGAGAGGTTCCTACGTAAATAT	-	10	3136476	3136545	0.906932	1.31404	0.197825	0.599753	-5.19886
Tb11.01.0540	3QTB00016_E_14			<a href=http://www.genedb.org/genedb/Search?organism=tryp&name=Tb11.01.0540>Tb11.01.0540</a>	Q384L9				11	Tb927_11_01_v4: 2193654..2195288	hypothetical protein, conserved	8500	0	0	0				2QTB00016_E_14	Tb11.01.0540	CCGTCAAAATATACTTTTCAGGCAAACCGTTCAACAAAAAATACATTCTCAAGTCAACGGAGATTATGTC	+	11.1	2194624	2194693	0.906503	1.47203	0.150416	0.547863	-4.99793
Tb11.02.0480	3QTB00006_F_6			<a href=http://www.genedb.org/genedb/Search?organism=tryp&name=Tb11.02.0480>Tb11.02.0480</a>	Q386L3				11	Tb927_11_01_v4: complement(844560..845204)	hypothetical protein, conserved	8002	0	0	0				2QTB00006_F_6	Tb11.02.0480	AGAGGGTTCTTAGGGATGCCGAGCGCTTGCGCATTCTAAATCAAATGAGGAAATACATTGAGATTGAGGA	-	11.1	844564	844633	0.906391	1.76643	0.0865036	0.439075	-4.57166
Tb927.3.4110	3QTB00017_E_20	;go_component=integral to membrane		<a href=http://www.genedb.org/genedb/Search?organism=tryp&name=Tb927.3.4110>Tb927.3.4110</a>	Q580N1			Tb03.26J7.160	3	Tb927_03_v4: complement(1157502..1159289)	hypothetical protein, conserved	1248	0	14	0				2QTB00017_E_20	Tb927.3.4110	GACTTTAACCCTTTTCTGTGTCTTCGACGCAATAGTTTATTCGGGGATCCCAACATTAGATGTTGCAACG	-	3	1158912	1158981	0.906354	1.807	0.0798175	0.424738	-4.50787
Tb927.1.1290	3QTB00002_N_3			<a href=http://www.genedb.org/genedb/Search?organism=tryp&name=Tb927.1.1290>Tb927.1.1290</a>	Q4GZ90				1	Tb927_01_v4: 337453..337776	hypothetical protein, unlikely	122	0	2	0				2QTB00002_N_3	Tb927.1.1290	AACACAAATGTCTCTATGTGGAAATATTGGCGAGAGTACCGCTGTTGTTTTGATGATATGTTTCAATTTT	+	1	337566	337635	0.906265	2.01382	0.0521782	0.351151	-4.16492
Tb10.70.0330	3QTB00005_P_15	GPI-Anchor Signal predicted for Tb10.70.0330 by DGPI v2.04 with cleavage site probability 0.74819994 near 163		<a href=http://www.genedb.org/genedb/Search?organism=tryp&name=Tb10.70.0330>Tb10.70.0330</a>	Q38AV9			TRYP_x-70a06.p2kb545_48	10	Tb927_10_v4: 1638060..1638611	hypothetical protein	6773	0	0	1				2QTB00005_P_15	Tb10.70.0330	ATTAGATTTAGCGAACTTTTTATTTGCAGTTGTAGGTCGTTTGCCGAATAGTGGGATCAACCTCTTTCAG	+	10	1638464	1638533	0.906207	1.57151	0.125532	0.520414	-4.86124
Tb927.5.3600	3QTB00020_P_14	;go_function=ATP binding; ATP-dependent helicase activity;go_process=nucleobase, nucleoside, nucleotide and nucleic acid metabolism		<a href=http://www.genedb.org/genedb/Search?organism=tryp&name=Tb927.5.3600>Tb927.5.3600</a>	Q57UA6			Tb05.6E7.340	5	Tb927_05_v4: 1125193..1128039	ATP-dependent DEAD/H RNA helicase, putative	2351	0	0	0	GO:0005524 GO:0008026	GO:0006139	GO:0005575	2QTB00020_P_14	Tb927.5.3600	GGCCACTTTATCTTTTGATTATAGGCAAAACTGCTGAATCTGTGCGGGACACAGTGAAGAAGCTTAATAG	+	5	1127906	1127975	0.905827	1.61381	0.116019	0.502302	-4.80081
Tb11.52.0003	3QTB00019_A_21	curated by J. Mottram;go_function=prolyl oligopeptidase activity; serine-type peptidase activity;go_process=cell-cell signaling; entry into host cell; proteolysis and peptidolysis		<a href=http://www.genedb.org/genedb/Search?organism=tryp&name=Tb11.52.0003>Tb11.52.0003</a>	Q382P7	OPB			11	Tb927_11_01_v4: complement(3380618..3382765)	oligopeptidase b,serine peptidase, clan SC, family S9A-like protein	8973	0	0	0	GO:0004287 GO:0008236	GO:0006508	GO:0005575	2QTB00019_A_21	Tb11.52.0003	TACAAGTTTTTTGACTACATGAACAGCTACAGTCCAATTGACAACGTGCGTGCACAGGATTACCCTCATT	-	11.1	3380848	3380917	0.905244	1.87031	0.070265	0.396492	-4.40602
Tb927.7.3330	3QTB00023_E_10	Region still in closure. Gene sequence is repetitive and contains two streches of Ns.		<a href=http://www.genedb.org/genedb/Search?organism=tryp&name=Tb927.7.3330>Tb927.7.3330</a>	Q57WE8			Tb07.28B13.760	7	Tb927_07_v4: complement(858888..871892)	hypothetical protein, conserved	3422	0	0	0				2QTB00023_E_10	Tb927.7.3330	TCTGTAAAAATAATGAAATTATATCTGTAGATGCAAAAAAGCAGAGCGAATACATACAGGATGTACATCG	-	7	863866	863935	0.904567	1.72054	0.0946291	0.456365	-4.64237
[truncated: 7,482 more rows]
