# Supplementary material for: Genome-wide expression profiling of in vivo-derived bloodstream parasite stages and dynamic analysis of mRNA alterations during synchronous differentiation in Trypanosoma brucei
Source: BMC Genomics. 2009 Sep 11;10:427. doi: 10.1186/1471-2164-10-427 (PMC2753553; doi:10.1186/1471-2164-10-427)
Supplement: Additional file 1 — Pairwise comparisons between slender and individual time-points for all genes represented on the microarrays. Each column contains data with respect to each oligonucleotide represented on the array, with the parent Gene ID, product description, Protein ID, oligonucleotide sequence, oligonucleotide co-ordinates, signal intensity and statistical association provided for each. Annotations with respect to the presence of a signal peptide, transmembrane domain or GO classification are also detailed. [file 1471-2164-10-427-S1.zip › Supp Mat1-Slender-T18_global_normalised.xls]

## Sheet: Slender-T18_global_normalised.x
Name	Oligo.ID	Common.Name.of.Primary.Target	Gene.Symbol	GeneDBlink	ProteinID	Primary.Name	Synonyms	Prev..Sys..Id	Chromosome	Location	Product	Geneindex	SignalPep	TMs	GPI	GO.F	GO.P	GO.C	OligoID	Gene	OligoSequence	OligoStrand	OligoChromosome	OligoStart	OligoEnd	logFC	t	P.Value	adj.P.Val	B
Tb927.4.3500	3QTB00007_N_23			<a href=http://www.genedb.org/genedb/Search?organism=tryp&name=Tb927.4.3500>Tb927.4.3500</a>	Q585K0			Tb04.26G5.270	4	Tb927_04_v4: complement(904574..905302)	hypothetical protein, conserved	1767	0	5	0				2QTB00007_N_23	Tb927.4.3500	AATTGAAGCTGGTGTCCTTATTTCAGTGCTTACAGGCTTTGCTGCTCTTGTTTTCATTATTCTGTCGAAT	-	4	904826	904895	-4.04415	-8.2483	1.49867e-09	4.29318e-06	11.4536
Tb927.6.510	3QTB00002_P_2	similar to SP:P18764: Procyclic form specific polypeptide A-alpha precursor (Procyclin A- alpha) (PARP A-alpha). {Trypanosoma brucei brucei}; 99% similar to SP:P18764: Procyclic form specific polypeptide A-alpha precursor (Procyclin A- alpha) (PARP A-alpha). {Trypanosoma brucei brucei};go_component=cell surface; integral to membrane		<a href=http://www.genedb.org/genedb/Search?organism=tryp&name=Tb927.6.510>Tb927.6.510</a>	Q581F9			Tb06.28F21.90	6	Tb927_06_v4: 225837..226181	GPEET2 procyclin precursor,PARP A-alpha,procyclin A-alpha,procyclic form specific polypeptide A-alpha precursor	2568	1	1	1	GO:0003674	GO:0008150	GO:0009986 GO:0016021	2QTB00002_P_2	Tb927.6.510	TGATGAGTCGGCTAGCAACGTTATCGTGAAGGGAGGCAAAGGAAAGGAGAGGGAGGACGGCCCTGAGGAG	+	6	225920	225989	-3.41537	-7.8113	5.03026e-09	1.08075e-05	10.3688
Tb927.5.2260	3QTB00003_L_8	similar to GP:1237122: infective insect stage-specific protein {Leishmania major}; 61% similar to GP:1237122: infective insect stage-specific protein {Leishmania major}{Leishmania major}		<a href=http://www.genedb.org/genedb/Search?organism=tryp&name=Tb927.5.2260>Tb927.5.2260</a>	Q582D9			Tb05.3C6.250	5	Tb927_05_v4: 704826..705230	hypothetical protein, conserved	2217	0	0	0				2QTB00003_L_8	Tb927.5.2260	GTCCCTTGATGTCCACAAGAATGATGCCGCCCCCTGCTTTGATGGAGGTGGAGAGTGCTTTCAGTTCTGG	+	5	705070	705139	-3.11975	-7.23401	2.57556e-08	3.16206e-05	8.89435
Tb927.6.480	3QTB00003_G_22	similar to GP:29469418: procyclin EP2 {Trypanosoma evansi}; similar to SP:P09791: Procyclic form specific polypeptide A-beta precursor (Procyclin) (PARP A-beta) {Trypanosoma brucei brucei}; 98% similar to GP:29469418: procyclin EP2 {Trypanosoma evansi}; 98% similar to SP:P09791: Procyclic form specific polypeptide A-beta precursor (Procyclin) (PARP A-beta) {Trypanosoma brucei brucei};go_component…		<a href=http://www.genedb.org/genedb/Search?organism=tryp&name=Tb927.6.480>Tb927.6.480</a>	Q581F6			Tb06.28F21.140	6	Tb927_06_v4: 218428..218799	EP3-2 procyclin,PARP A-beta,surface protein EP3-2,surface protein EP3-2 procyclin precursor,procyclic form specific polypeptide A-beta precursor	2565	1	1	1	GO:0003674	GO:0008150	GO:0009986 GO:0016021	2QTB00003_G_22	Tb927.6.480	AGAAGACAAGGGTCTTACTAAGGGAGGCAAAGGCGGGAAGGGAACCAAGGTCAGCGACGACGATACCAAT	NA	Nonspecific_2	0	0	-2.95639	-6.64144	1.42578e-07	0.000111392	7.33764
Tb927.8.1630	3QTB00017_O_3	;go_function=metalloendopeptidase activity;go_process=cell adhesion; proteolysis and peptidolysis;go_component=membrane		<a href=http://www.genedb.org/genedb/Search?organism=tryp&name=Tb927.8.1630>Tb927.8.1630</a>	Q580G0			Tb08.29O9.370	8	Tb927_08_v4: 541429..543192	major surface protease gp63, putative,GP63, putative,metallopeptidase, putative	4006	1	1	0	GO:0004222	GO:0006508 GO:0007155	GO:0016020	2QTB00017_O_3	Tb927.8.1630	ATGTAATTAAGCATGAAAATCCACTTCCACCGCAATACCATTACTTTTCAGATCCTTCACGTGGTGCCCC	NA	Nonspecific_2	0	0	-2.80142	-3.13832	0.00355002	0.0788343	-1.93904
Tb927.5.2230	3QTB00003_L_6	Similar to GP:2921428: infective insect stage-specific protein {Leishmania donovani}		<a href=http://www.genedb.org/genedb/Search?organism=tryp&name=Tb927.5.2230>Tb927.5.2230</a>	Q582E2			Tb05.3C6.210	5	Tb927_05_v4: 700644..701048	hypothetical protein, conserved	2214	0	0	0				NA	NA	NA	NA	NA	NA	NA	-2.66632	-5.84449	1.48391e-06	0.000797047	5.19155
Tb11.02.5490	3QTB00003_L_15	;go_component=integral to membrane		<a href=http://www.genedb.org/genedb/Search?organism=tryp&name=Tb11.02.5490>Tb11.02.5490</a>	Q384Q6				11	Tb927_11_01_v4: complement(2100549..2100938)	hypothetical protein, conserved	8462	1	4	0	GO:0003674	GO:0008150	GO:0016021	2QTB00003_L_15	Tb11.02.5490	GGCACTTCGCTCCGGTTGGTGGTATCACAATGATGTTGGGGTGGGTGTCTGTTGCAATTGCAGGTTTCTA	-	11.1	2100550	2100619	-2.65071	-5.48126	4.35337e-06	0.00178157	4.20153
Tb10.70.2970	3QTB00006_K_10			<a href=http://www.genedb.org/genedb/Search?organism=tryp&name=Tb10.70.2970>Tb10.70.2970</a>	Q38BH2			TRYP_x-70a06.p2kb545_395	10	Tb927_10_v4: 1115481..1116086	hypothetical protein, conserved	6560	0	0	0				2QTB00006_K_10	Tb10.70.2970	CAAACAGGGTGGACTATCGTGCCCTACTTGCTCTTCCTGTGACGGACCATGCGCATCCATACAAAATGGA	+	10	1115641	1115710	-2.42972	-6.50881	2.09972e-07	0.000150375	6.98408
Tb10.70.7760	3QTB00012_J_3			<a href=http://www.genedb.org/genedb/Search?organism=tryp&name=Tb10.70.7760>Tb10.70.7760</a>	Q38CI8			TRYP_x-70a06.p2kb545_1071	10	Tb927_10_v4: 133297..134487	hypothetical protein, conserved	6193	0	1	0				2QTB00012_J_3	Tb10.70.7760	TTATGCCATTCCCTTCGGACTCTTTTGGCTCGCAAATGATACGTGGGTTCCATCATCTTTTAACCTTACT	+	10	133626	133695	-2.39272	-3.63396	0.000931446	0.0454821	-0.728705
Tb927.1.710	3QTB00013_O_21		PGKB	<a href=http://www.genedb.org/genedb/Search?organism=tryp&name=Tb927.1.710>Tb927.1.710</a>	Q4GZG3	PGKB	cPGK-8		1	Tb927_01_v4: complement(234176..235438)	phosphoglycerate kinase	65	0	0	0	GO:0004618	GO:0006096	GO:0005737	2QTB00013_O_21	Tb927.1.710	TTCCTCTGGATGATGGTAATATTACCAACGACTACCGAATCCGATCAGCTCTTCCAGCCGTCCAAAAAGT	-	1	235290	235359	-2.39223	-5.81231	1.6322e-06	0.000825127	5.10402
Tb09.211.2530	3QTB00011_K_10			<a href=http://www.genedb.org/genedb/Search?organism=tryp&name=Tb09.211.2530>Tb09.211.2530</a>	Q38DQ3			chr9contig211.tmp0291	9	Tb927_09_v4: 1724061..1725131	hypothetical protein, conserved	5614	0	1	0				2QTB00011_K_10	Tb09.211.2530	ATTCCAAAAAGTGGAGGCGTTCATACTGTTCACGATCAATATGTGGTGGCTTTGGTTCACACTGGCTATT	+	9	1725032	1725101	-2.35484	-4.85498	2.7789e-05	0.00723693	2.49385
Tb927.6.1520	3QTB00010_O_13	similar to Aquaporin 3 (31.4 kDa water channel protein) (Swiss-Prot:P47862) [Rattus norvegicus];go_function=water channel activity;go_process=transport;go_component=integral to membrane		<a href=http://www.genedb.org/genedb/Search?organism=tryp&name=Tb927.6.1520>Tb927.6.1520</a>	Q585Q8	AQP3		Tb06.28P18.240	6	Tb927_06_v4: complement(532496..533461)	aquaporin 3, putative	2671	0	6	0				2QTB00010_O_13	Tb927.6.1520	TTTTACTGCATCTTTTCCGAGTTTATCTGCACAGCAATTCTTCTCTTTTGCGTCGGTGGCATATTTGATC	-	6	532753	532822	-2.33672	-3.38891	0.00182105	0.0571171	-1.33724
Tb927.3.1530	3QTB00013_I_24	;go_component=integral to membrane		<a href=http://www.genedb.org/genedb/Search?organism=tryp&name=Tb927.3.1530>Tb927.3.1530</a>	Q57XY6			Tb03.1J15.150	3	Tb927_03_v4: complement(399958..401241)	hypothetical protein, conserved	992	0	2	0				2QTB00013_I_24	Tb927.3.1530	AGATGAATATTCTGAACAGTGTTGCTGCTGTTTCTCTTCCCATCAACCTTGTCGTATCTTTGTTCGGTAT	-	3	400118	400187	-2.29853	-3.84711	0.000513625	0.0336954	-0.185793
Tb10.389.0120	3QTB00009_O_12	;go_function=DNA-directed RNA polymerase activity;go_process=transcription;go_component=nucleus		<a href=http://www.genedb.org/genedb/Search?organism=tryp&name=Tb10.389.0120>Tb10.389.0120</a>	Q388R6	RPB5z			10	Tb927_10_v4: complement(3178217..3179116)	DNA-directed RNA polymerase II, putative,RNA polymerase subunit, putative	7416	0	0	0	GO:0003899	GO:0006350	GO:0005634	2QTB00009_O_12	Tb10.389.0120	TTCAAGGTTGTACGATATAACGGATGGCCTGAATTACCAGTGGTTTACCCAAAGATGCTCTTCTTATTTA	-	10	3178922	3178991	-2.2805	-4.35573	0.000119811	0.0205931	1.14875
Tb927.3.5770	3QTB00004_O_24			<a href=http://www.genedb.org/genedb/Search?organism=tryp&name=Tb927.3.5770>Tb927.3.5770</a>	Q57VG7			Tb03.2H15.720	3	Tb927_03_v4: complement(1611685..1612137)	hypothetical protein	1414	0	0	0				2QTB00004_O_24	Tb927.3.5770	CTATTGGTTGTTTTTAAGCATTCTTTCTTATAGCCCTTTCGCCCCGCACCCACTGCAGTTGTTTGATTTA	-	3	1612009	1612078	-2.22699	-3.23792	0.00272922	0.0685817	-1.70256
Tb10.6k15.3610	3QTB00013_A_22	;go_function=oxidoreductase activity; stearoyl-CoA 9-desaturase activity;go_process=fatty acid biosynthesis		<a href=http://www.genedb.org/genedb/Search?organism=tryp&name=Tb10.6k15.3610>Tb10.6k15.3610</a>	Q38AQ3			TRYPtp6k15-3d06.p1c_521	10	Tb927_10_v4: 1767595..1768860	delta-6 fatty acid desaturase, putative	6829	0	3	0	GO:0004768 GO:0016491	GO:0006633		2QTB00013_A_22	Tb10.6k15.3610	TATTTATTTTCTTCTTCTAGAGGCCGTGTTTGGGCCTGTTCATGTTATATCCAGCATGAAATTTGTTTGG	+	10	1768287	1768356	-2.2146	-3.74523	0.000683544	0.0391222	-0.446729
Tb09.160.5360	3QTB00003_K_24			<a href=http://www.genedb.org/genedb/Search?organism=tryp&name=Tb09.160.5360>Tb09.160.5360</a>	Q38EL5			chr9contig160.tmp0422c	9	Tb927_09_v4: complement(1135300..1135674)	hypothetical protein, unlikely	5300	0	0	0				2QTB00003_K_24	Tb09.160.5360	GGAGGTTGTCGAAAGGAACTGTCAAGGTGAGTCAAAGTGCTTGGTTATAGGAGCAAGTGGTCATAAGATT	-	9	1135540	1135609	-2.2088	-3.55164	0.00116879	0.0494806	-0.935126
Tb927.8.7340	3QTB00019_K_12	;go_function=exo-alpha-sialidase activity;go_process=pathogenesis		<a href=http://www.genedb.org/genedb/Search?organism=tryp&name=Tb927.8.7340>Tb927.8.7340</a>	Q57YT6			Tb08.10K10.280	8	Tb927_08_v4: complement(2106984..2109230)	trans-sialidase, putative,neuraminidase, putative	4578	1	0	1	GO:0004308	GO:0009405	GO:0005575	2QTB00019_K_12	Tb927.8.7340	GGAGTTACACTGCCTGCATGAAGAGAGCATTGTTGGTGTTGTCAGCCTACACCTTGTACACCTCGTTGAT	-	8	2107929	2107998	-2.20034	-5.54937	3.55732e-06	0.00152858	4.38742
Tb09.211.1030	3QTB00011_G_24	similar to Phosphatidylcholine:ceramide cholinephosphotransferase 2 (EC 2.7.-.-)(Sphingomyelin synthase 2). (Swiss-Prot:Q9D4B1) (Mus musculus;);go_function=ceramide cholinephosphotransferase activity;go_process=sphingomyelin biosynthesis;go_component=membrane		<a href=http://www.genedb.org/genedb/Search?organism=tryp&name=Tb09.211.1030>Tb09.211.1030</a>	Q38E53			chr9contig211.tmp0126c	9	Tb927_09_v4: complement(1453745..1454812)	phosphatidylcholine:ceramide cholinephosphotransferase 2, putative	5464	1	5	0	GO:0047493	GO:0006686	GO:0016020	2QTB00011_G_24	Tb09.211.1030	AAGATATCATTTCTCTCTGTGGTTACGGACGTTCTGATTGCATTCCTCTCTTCACTGAGCTTCTTTACCT	-	9	1454479	1454548	-2.19644	-3.86351	0.00049043	0.0329278	-0.143561
Tb10.6k15.2180	3QTB00003_M_14			<a href=http://www.genedb.org/genedb/Search?organism=tryp&name=Tb10.6k15.2180>Tb10.6k15.2180</a>	Q38AD2	COXIX		TRYPtp6k15-3d06.p1c_324	10	Tb927_10_v4: complement(2036169..2036543)	cytochrome oxidase subunit IX	6950	0	1	0				2QTB00003_M_14	Tb10.6k15.2180	AGGTCAAAATTATTGGACGTTATTGTGCACCACTGGACCTTTTTTGGTGATTGGTTCTATTATGTACGAT	-	10	2036346	2036415	-2.19557	-4.50862	7.67843e-05	0.0157115	1.55795
Tb927.6.5150	3QTB00023_O_11			<a href=http://www.genedb.org/genedb/Search?organism=tryp&name=Tb927.6.5150>Tb927.6.5150</a>	Q586I7			Tb06.30P15.240	6	Tb927_06_v4: 1404693..1413533	hypothetical protein, conserved	3033	0	0	0				2QTB00023_O_11	Tb927.6.5150	AAGTTATTTCTTCTGTTGACCTCAATTTCTTGCAGTACAAGGCACTGGATCCAATTACCATTGATTTAAA	+	6	1410289	1410358	-2.18908	-4.09785	0.000251967	0.0252907	0.466201
Tb927.8.7650	3QTB00014_K_24	;go_function=amino acid-polyamine transporter activity;go_process=amino acid transport;go_component=membrane		<a href=http://www.genedb.org/genedb/Search?organism=tryp&name=Tb927.8.7650>Tb927.8.7650</a>	Q57V86			Tb08.30P3.170	8	Tb927_08_v4: 2207555..2208955	amino acid transporter, putative	4609	0	11	0	GO:0005279	GO:0006865	GO:0016020	2QTB00014_K_24	Tb927.8.7650	ATTACTTACAGGTGTTATTGCCATTGTATTTGGCACGGGGTGCGCTATCTGGGGAACTTTCACTGGTTAG	+	8	2208886	2208955	-2.18598	-4.3145	0.000135017	0.0214877	1.03894
Tb10.70.0010	3QTB00015_M_19			<a href=http://www.genedb.org/genedb/Search?organism=tryp&name=Tb10.70.0010>Tb10.70.0010</a>	Q38AT3			TRYP_x-70a06.p2kb545_2	10	Tb927_10_v4: 1693408..1694880	hypothetical protein, conserved	6799	0	11	0	GO:0003674	GO:0008150	GO:0005575	2QTB00015_M_19	Tb10.70.0010	AATTGCCATAGCTGTGGCGTCGCTTTCCTTTCTCTTTATGAGGATGTTTCCTCGGAAGATTATTATTGTG	+	10	1693773	1693842	-2.17344	-2.72804	0.0100986	0.139306	-2.86985
Tb10.70.1720	3QTB00023_C_12	;go_function=microtubule motor activity;go_process=microtubule-based movement;go_component=dynein complex		<a href=http://www.genedb.org/genedb/Search?organism=tryp&name=Tb10.70.1720>Tb10.70.1720</a>	Q38B68			TRYP_x-70a06.p2kb545_233,Tb10.70.1710	10	Tb927_10_v4: 1333629..1346057	dynein heavy chain, putative	6664	0	0	0	GO:0003777	GO:0007018	GO:0030286	2QTB00023_C_12	Tb10.70.1720	ATGGATTACAAGGGATGGTATGATCGCAAGACGCGTGAGTTCTTTAATATTGTTGATATTGTCTTTTCTG	+	10	1340232	1340301	-2.15684	-4.00892	0.00032481	0.0266256	0.23347
Tb927.8.5580	3QTB00023_G_12			<a href=http://www.genedb.org/genedb/Search?organism=tryp&name=Tb927.8.5580>Tb927.8.5580</a>	Q57X24			Tb08.26E13.190	8	Tb927_08_v4: 1644049..1658481	hypothetical protein, conserved	4402	0	0	0				2QTB00023_G_12	Tb927.8.5580	TTAATTTCACTGTGAAGAATATTCAAATCGACAACCAATGTGAGGAGAAACCAGTATATGAGGTTTGCCT	+	8	1656536	1656605	-2.15496	-3.81796	0.000557516	0.0344978	-0.260704
Tb927.5.2170	3QTB00003_L_4	Similar to GP:2921428: infective insect stage-specific protein {Leishmania donovani}		<a href=http://www.genedb.org/genedb/Search?organism=tryp&name=Tb927.5.2170>Tb927.5.2170</a>	Q582E8			Tb05.3C6.130	5	Tb927_05_v4: 692280..692684	hypothetical protein, conserved	2208	0	0	0				2QTB00003_L_4	Tb927.5.2170	GTCCCTTGATATCCACTATTATGCTCTCGCCCCCTGCTTTGATGGAGGTGGAGAGTGCTTTCAGTTCTGG	+	5	692524	692593	-2.15185	-5.20709	9.81325e-06	0.0037598	3.45294
Tb10.61.0980	3QTB00010_C_24	;go_function=malate dehydrogenase activity; oxidoreductase activity;go_process=tricarboxylic acid cycle;go_component=glycosome		<a href=http://www.genedb.org/genedb/Search?organism=tryp&name=Tb10.61.0980>Tb10.61.0980</a>	O76731	gMDH		embl.34	10	Tb927_10_v4: 3714549..3715520	glycosomal malate dehydrogenase	7616	1	0	0	GO:0016491 GO:0016615	GO:0006099	GO:0020015	2QTB00010_C_24	Tb10.61.0980	TCAGTCTTCCCCGATGGTTTATGCGTATGTGGATACAGATGGCACTCAGAATTGCTCGTTCCTCGCAATA	+	10	3715304	3715373	-2.15144	-4.32913	0.000129418	0.0214877	1.07786
Tb11.02.2310	3QTB00008_D_24	identical to GB:BAB17681.1: prostaglandin F synthase {Trypanosoma brucei}; similar to Probable reductase (EC 1.1.-.-) (Swiss-Prot:P22045) (Leishmania major);go_function=aldo-keto reductase activity		<a href=http://www.genedb.org/genedb/Search?organism=tryp&name=Tb11.02.2310>Tb11.02.2310</a>	Q9GV41			TRYP_xi-1013a02.q1k_15	11	Tb927_11_01_v4: 1332644..1333474	prostaglandin f synthase	8169	0	0	0	GO:0004033	GO:0008150	GO:0005575	2QTB00008_D_24	Tb11.02.2310	CGACGATGTGGGCCATAAAAAGCGGCTATCGTCACATCGATACTGCAGCCATCTATAAAAATGAAGAAAG	+	11.1	1332744	1332813	-2.14487	-4.16737	0.000206415	0.0243004	0.649121
Tb927.7.4130	3QTB00023_K_11			<a href=http://www.genedb.org/genedb/Search?organism=tryp&name=Tb927.7.4130>Tb927.7.4130</a>	Q57UP3			Tb07.5F10.450	7	Tb927_07_v4: 1096162..1103388	hypothetical protein, conserved	3502	0	0	0				2QTB00023_K_11	Tb927.7.4130	ATTTCAAGAGAACATAGCAAGACAAAAGATAGAACAGACCTGCTGGTCTGAACAGAACAAAATACTATTA	+	7	1099485	1099554	-2.14085	-4.17439	0.000202289	0.0242826	0.667649
Tb11.02.5480	3QTB00003_L_13	GPI-Anchor Signal predicted for Tb11.02.5480 by DGPI v2.04, no cleavage site predicted;go_component=integral to membrane		<a href=http://www.genedb.org/genedb/Search?organism=tryp&name=Tb11.02.5480>Tb11.02.5480</a>	Q384Q7				11	Tb927_11_01_v4: complement(2099363..2099752)	hypothetical protein, conserved	8461	1	4	0	GO:0003674	GO:0008150	GO:0016021	2QTB00003_L_13	Tb11.02.5480	GTCCTATGGCTCCGGTTGGTGCTATCACAATGATGTTGGGGTGGGTGTCTGTTGCAATTGCAGGTTTCTA	-	11.1	2099364	2099433	-2.12808	-4.71014	4.25586e-05	0.0098851	2.10121
Tb09.211.4700	3QTB00009_K_12	similar to Ubiquinol-cytochrome c reductase iron-sulfur subunit 3, mitochondrialprecursor (EC 1.10.2.2) (Rieske iron-sulfur protein 3) (RISP3). (Swiss- Prot:P51133) (Nicotiana tabacum);go_function=electron transporter activity; ubiquinol-cytochrome-c reductase activity;go_process=aerobic respiration;go_component=mitochondrion; ubiquinol-cytochrome-c reductase complex		<a href=http://www.genedb.org/genedb/Search?organism=tryp&name=Tb09.211.4700>Tb09.211.4700</a>	Q27785	RISP		chr9contig211.tmp0518c	9	Tb927_09_v4: complement(2160125..2161018)	reiske iron-sulfur protein , mitochondrial precursor	5828	0	1	0	GO:0004362 GO:0008121	GO:0009060	GO:0005739 GO:0045285	2QTB00009_K_12	Tb09.211.4700	TCTTTAAGCAACTTGAAGGTTCCAACCCATTAACTGTAAAGGACAGACCCGTGAATTCATGGTCCGACGA	-	9	2160888	2160957	-2.09477	-4.25423	0.00016072	0.0225533	0.878843
Tb927.5.2890	3QTB00023_G_11			<a href=http://www.genedb.org/genedb/Search?organism=tryp&name=Tb927.5.2890>Tb927.5.2890</a>	Q57ZW5			Tb05.26K5.300	5	Tb927_05_v4: complement(906488..912979)	hypothetical protein, conserved	2280	0	0	0				2QTB00023_G_11	Tb927.5.2890	TTTAGCATTTCTTCCAGTGATTACGGATCTAGCGAACAAAAAAATATCATTAACATGCACCCTGATTTTC	-	5	909715	909784	-2.06591	-4.02298	0.000312058	0.0266256	0.270157
Tb927.7.5980	3QTB00017_K_10	Number of repeated genes in array uncertain, region may contain misassembly.;go_component=integral to membrane		<a href=http://www.genedb.org/genedb/Search?organism=tryp&name=Tb927.7.5980>Tb927.7.5980</a>	Q57VL3			Tb07.2F2.120	7	Tb927_07_v4: 1608813..1610609	hypothetical protein, conserved	3688	0	13	0				2QTB00017_K_10	Tb927.7.5980	TTCCTCATGCTCGTCATTGGAGTCTCATGTTCCATGTGTACGTCCTTCATGTATGCCTTCAATCTTATAT	+	7	1608891	1608960	-2.06261	-3.95654	0.000376951	0.0290914	0.0971543
Tb927.4.1780	3QTB00012_G_23			<a href=http://www.genedb.org/genedb/Search?organism=tryp&name=Tb927.4.1780>Tb927.4.1780</a>	Q581Q3			Tb04.2L9.1320	4	Tb927_04_v4: complement(447058..448200)	hypothetical protein, conserved	1595	0	1	0				2QTB00012_G_23	Tb927.4.1780	TTGGATATGTTTGGAAAACACATGAGGGATCTGGAAAATAATCCCGAGCTAAATGGAAAGTTGAACGATG	-	4	447786	447855	-2.0612	-4.11431	0.000240365	0.0252907	0.509427
Tb927.4.310	3QTB00023_G_24			<a href=http://www.genedb.org/genedb/Search?organism=tryp&name=Tb927.4.310>Tb927.4.310</a>	Q57UU4			Tb04.5D20.370	4	Tb927_04_v4: complement(80881..100722)	hypothetical protein, conserved	1448	0	0	0				2QTB00023_G_24	Tb927.4.310	TTATAAGGTTCTTTTAGTGCCTCCCTATAACTTAGTTTGCAAGAATGAAAATATTTCTCTAACAGGCTGT	-	4	99250	99319	-2.0308	-3.66436	0.000856183	0.0435517	-0.651992
Tb10.70.4900	3QTB00014_C_24	;go_function=deoxyhypusine synthase activity;go_process=hypusine biosynthesis from peptidyl-lysine		<a href=http://www.genedb.org/genedb/Search?organism=tryp&name=Tb10.70.4900>Tb10.70.4900</a>	Q38BX0			TRYP_x-70a06.p2kb545_665	10	Tb927_10_v4: 703311..704696	deoxyhypusine synthase, putative	6412	0	1	0		GO:0050983 GO:0008612	GO:0005575	2QTB00014_C_24	Tb10.70.4900	TTCTTAATCGCTATTCAACCGTGGGGTTTCAGGCCTCAAATTTAGCCCGTGCTTTTTCTATATGTGAAAT	+	10	703429	703498	-2.02039	-4.11901	0.000237148	0.0252907	0.521784
Tb10.389.1850	3QTB00008_O_11	;go_function=oxidoreductase activity;go_process=metabolism		<a href=http://www.genedb.org/genedb/Search?organism=tryp&name=Tb10.389.1850>Tb10.389.1850</a>	Q389E9				10	Tb927_10_v4: 2836163..2836945	NAD or NADP dependent oxidoreductase, putative,short chain dehydrogenase, putative	7283	0	0	0	GO:0016491	GO:0008152	GO:0005575	2QTB00008_O_11	Tb10.389.1850	AGCATGTCGCATCCGTGACTACACTCCCAGCGGAGAAATGGAATGATGTCATCTCTATAAACCTTAGTGC	+	10	2836440	2836509	-1.99127	-3.56687	0.00112087	0.0486409	-0.897082
Tb09.160.4390	3QTB00001_O_23			<a href=http://www.genedb.org/genedb/Search?organism=tryp&name=Tb09.160.4390>Tb09.160.4390</a>	Q38EW8		28G16.490	chr9contig160.tmp0538	9	Tb927_09_v4: 950691..950837	hypothetical protein, unlikely	5197	0	1	0				2QTB00001_O_23	Tb09.160.4390	TGTTGCTCTATTTTTTGCAAGTGTTGCCACTACTATTACTTTGTACGCAATGCATCTGCCTCAACTTTTA	+	9	950757	950826	-1.98322	-4.09807	0.00025181	0.0252907	0.466769
Tb11.55.0027	3QTB00012_G_12	;go_component=integral to membrane		<a href=http://www.genedb.org/genedb/Search?organism=tryp&name=Tb11.55.0027>Tb11.55.0027</a>	Q387A1				11	Tb927_11_01_v4: complement(455129..456292)	expression site-associated gene (ESAG) protein, putative,expression site-associated gene 3 (ESAG3) protein, putative	7862	1	2	0	GO:0003674	GO:0008150	GO:0016021	2QTB00012_G_12	Tb11.55.0027	TTCCTTTATCCATCCAAGACGATGGTTATGAGTGGAATGATACTGCATTTTGCGGGACCAGTTCACGTGT	-	11.1	455347	455416	-1.98289	-3.82023	0.000553972	0.0344978	-0.25488
Tb11.01.3010	3QTB00023_C_24	;go_function=microtubule motor activity;go_process=microtubule-based movement;go_component=dynein complex		<a href=http://www.genedb.org/genedb/Search?organism=tryp&name=Tb11.01.3010>Tb11.01.3010</a>	Q383F6				11	Tb927_11_01_v4: 2938451..2951179	dynein heavy chain, putative	8814	0	0	0	GO:0003777	GO:0007018	GO:0030286	2QTB00023_C_24	Tb11.01.3010	TACAAAGTTACCTGGAAATAGTGCGGTAAACAAATTAAAATCAAAAGTGGAAGCATGGCGCATTCTTTTA	+	11.1	2941261	2941330	-1.9776	-3.21327	0.00291362	0.0722316	-1.76143
Tb927.6.2200	3QTB00006_O_23			<a href=http://www.genedb.org/genedb/Search?organism=tryp&name=Tb927.6.2200>Tb927.6.2200</a>	Q584T6			Tb06.4M18.560	6	Tb927_06_v4: 698549..699142	hypothetical protein, conserved	2739	0	0	0				2QTB00006_O_23	Tb927.6.2200	GTATGATGGCGTTTTTCTTCCCGGTGGTTTACCTGGTGCTGACTACCTTGGGAAAAGTGTGGCTCTCAAA	+	6	698737	698806	-1.97191	-4.19797	0.00018902	0.0235426	0.729921
Tb927.7.5440	3QTB00023_C_23			<a href=http://www.genedb.org/genedb/Search?organism=tryp&name=Tb927.7.5440>Tb927.7.5440</a>	Q582F9			Tb07.10C21.590	7	Tb927_07_v4: 1463040..1469006	hypothetical protein, conserved	3634	0	0	0				2QTB00023_C_23	Tb927.7.5440	AGTTTCTTACGTTTTTTCCTGGCAATACTCGTGCGAATGGTTATTGCGATAATCTTTTTTTGGGTTTTAA	+	7	1463137	1463206	-1.97189	-4.15786	0.000212132	0.0246359	0.624053
Tb927.4.4890	3QTB00016_O_12	;go_component=integral to membrane; mitochondrion		<a href=http://www.genedb.org/genedb/Search?organism=tryp&name=Tb927.4.4890>Tb927.4.4890</a>	Q584L6			Tb04.3M17.120	4	Tb927_04_v4: complement(1337639..1339294)	hypothetical protein, conserved	1907	0	2	0				2QTB00016_O_12	Tb927.4.4890	ACAGCAACAAGTCGGATACTTTAAACGTCACATTGGGTTACGTCGCTTTGATATCTATTCCACCAACCAT	-	4	1337808	1337877	-1.96223	-3.74465	0.000684657	0.0391222	-0.448213
Tb11.01.6920	3QTB00008_O_24			<a href=http://www.genedb.org/genedb/Search?organism=tryp&name=Tb11.01.6920>Tb11.01.6920</a>	Q381Q8				11	Tb927_11_01_v4: complement(3992465..3993271)	hypothetical protein, conserved	9216	0	0	0				2QTB00008_O_24	Tb11.01.6920	AGCACATAAAGGTATTATACGATGTGGCTGTACGACATAATCCAAGGACATCTGTCACTGTTGTCCCACT	-	11.1	3993039	3993108	-1.9583	-3.68267	0.00081374	0.0423835	-0.605676
Tb09.160.5550	3QTB00020_G_12	curated by J. Mottram;go_function=calpain activity;go_process=proteolysis and peptidolysis;go_component=intracellular		<a href=http://www.genedb.org/genedb/Search?organism=tryp&name=Tb09.160.5550>Tb09.160.5550</a>	Q38EJ3			chr9contig160.tmp0441c	9	Tb927_09_v4: complement(1188157..1190727)	calpain-like cysteine peptidase, putative,cysteine peptidase, Clan CA, family C2, putative	5324	0	0	0	GO:0004198	GO:0006508	GO:0005622	2QTB00020_G_12	Tb09.160.5550	ACGGAGTTATTTGTTAAGGGTCTTATAAATGGTTTCAATAGCAAGTTCAGTGCCATACCTCTTTCTGATA	-	9	1189983	1190052	-1.95175	-3.57445	0.00109773	0.0481322	-0.878124
Tb927.1.3360	3QTB00001_O_12	gene predicted by glimmer		<a href=http://www.genedb.org/genedb/Search?organism=tryp&name=Tb927.1.3360>Tb927.1.3360</a>	Q4GYN7				1	Tb927_01_v4: complement(728538..728726)	hypothetical protein, unlikely	328	0	0	0				2QTB00001_O_12	Tb927.1.3360	ATATACGTGTAGAATTTGCTAATCAAATGAAGCAGCTCCAACGGCAAAACAGGAGGTACTTGGAACTTTT	-	1	728572	728641	-1.94016	-3.10448	0.00387879	0.0825497	-2.01851
Tb11.02.2730	3QTB00006_G_24			<a href=http://www.genedb.org/genedb/Search?organism=tryp&name=Tb11.02.2730>Tb11.02.2730</a>	Q385R0			Tb11.212.1350	11	Tb927_11_01_v4: 1427446..1428048	hypothetical protein, conserved	8207	0	3	0				2QTB00006_G_24	Tb11.02.2730	TGTTATTGTTAATGGTGTACAGCTTATTTATAGCTTCCCTGTGCTACTTTCTTTAGATTGTAAGAAATGG	+	11.1	1427454	1427523	-1.93704	-3.4716	0.00145498	0.0533902	-1.13394
Tb10.61.2230	3QTB00020_K_24			<a href=http://www.genedb.org/genedb/Search?organism=tryp&name=Tb10.61.2230>Tb10.61.2230</a>	Q388F4			TRYP_x-61h03.q2kb185_339	10	Tb927_10_v4: complement(3466634..3469231)	hypothetical protein, conserved	7531	0	0	0				2QTB00020_K_24	Tb10.61.2230	TTCAGCATGGAAGAATTTGTTTTAACGCTTTACGATGTTGATCTTGCGGGCAGCAGTACTGGTGAATACC	-	10	3467611	3467680	-1.93406	-3.27758	0.00245573	0.0645399	-1.60738
Tb09.160.4600	3QTB00018_I_19	;go_function=ATP binding; ATPase activity, coupled to transmembrane movement of substances;go_process=transport;go_component=integral to membrane; internal side of plasma membrane		<a href=http://www.genedb.org/genedb/Search?organism=tryp&name=Tb09.160.4600>Tb09.160.4600</a>	Q38EU8			chr9contig160.tmp0346	9	Tb927_09_v4: 984637..986577	ABC transporter, putative	5217	0	7	0	GO:0005524 GO:0005524 GO:0042626	GO:0006810 GO:0006810	GO:0009898 GO:0016021 GO:0016021	2QTB00018_I_19	Tb09.160.4600	ACTCGTGCAGACACTCTTCGTTGGTATTCTGATGGCCCTTTTCTATTTTCGGATTACTTTGGATCAAAAT	+	9	985734	985803	-1.93129	-2.50933	0.0171425	0.186428	-3.33342
Tb927.6.2510	3QTB00004_G_12			<a href=http://www.genedb.org/genedb/Search?organism=tryp&name=Tb927.6.2510>Tb927.6.2510</a>	Q584Q5			Tb06.4M18.1100	6	Tb927_06_v4: 762702..763142	hypothetical protein, conserved	2770	0	0	0				2QTB00004_G_12	Tb927.6.2510	ATCCGCACGGTTCCCATCGGTGAGTCAAATGAAGCAAAGCGGCGACGATTGCTCTATCAATCAACTTATC	+	6	762834	762903	-1.92606	-3.47489	0.00144202	0.0533902	-1.12582
Tb927.8.7740	3QTB00014_O_12	;go_function=amino acid-polyamine transporter activity;go_process=amino acid transport;go_component=integral to membrane		<a href=http://www.genedb.org/genedb/Search?organism=tryp&name=Tb927.8.7740>Tb927.8.7740</a>	Q57V93			Tb08.30P3.270	8	Tb927_08_v4: 2230503..2231906	amino acid transporter, putative	4618	0	11	0	GO:0005279	GO:0006865	GO:0016021	2QTB00014_O_12	Tb927.8.7740	GTTACGCGTTCCAAACGTTCTCACGGGTGAACCGTTCGTTAGCCCCAACTCGAATGAAGGAGAAGCACTG	+	8	2230568	2230637	-1.92537	-3.73547	0.000702436	0.0394558	-0.471596
Tb10.05.0270	3QTB00021_O_12			<a href=http://www.genedb.org/genedb/Search?organism=tryp&name=Tb10.05.0270>Tb10.05.0270</a>	Q388P3				10	Tb927_10_v4: complement(3236254..3239394)	hypothetical protein, conserved,hypothetical protein	7439	0	0	0				2QTB00021_O_12	Tb10.05.0270	TTTGATGTAATATTTTCTCCTCATGAAGATGTTGTTATTGATGGTGACATTGAAATCCGCTACGATGTAG	-	10	3238605	3238674	-1.92041	-3.19487	0.00305892	0.0736364	-1.80522
Tb927.8.6500	3QTB00016_O_11	;go_process=cell cycle		<a href=http://www.genedb.org/genedb/Search?organism=tryp&name=Tb927.8.6500>Tb927.8.6500</a>	Q57TW3			Tb08.30K1.260	8	Tb927_08_v4: 1880338..1881957	cell division cycle protein, putative	4494	0	0	0	GO:0003674	GO:0007049	GO:0005575	2QTB00016_O_11	Tb927.8.6500	CATTTCCGATCGGAATTCACAGGATAATTCCATATCACATTTCTTCCTCACAACAAAAGAGAATGTTGTG	+	8	1880445	1880514	-1.92015	-3.65793	0.000871586	0.0440613	-0.66823
Tb927.3.1840	3QTB00009_K_24	;go_function=3-oxo-5-alpha-steroid 4-dehydrogenase activity;go_process=very-long-chain fatty acid metabolism;go_component=integral to membrane		<a href=http://www.genedb.org/genedb/Search?organism=tryp&name=Tb927.3.1840>Tb927.3.1840</a>	Q57ZC7			Tb03.30P12.550	3	Tb927_03_v4: complement(478182..479078)	3-oxo-5-alpha-steroid 4-dehydrogenase, putative	1023	0	4	0				2QTB00009_K_24	Tb927.3.1840	ATGCCGGTCTCACTGACCTCAAAAAGGTGTACAAACCAAGAGTGGATATTCATCGCAAGTCTTTCAAAAT	-	3	478954	479023	-1.91693	-3.40945	0.00172264	0.0567559	-1.28695
Tb10.6k15.3760	3QTB00004_K_24			<a href=http://www.genedb.org/genedb/Search?organism=tryp&name=Tb10.6k15.3760>Tb10.6k15.3760</a>	Q38AR4			TRYPtp6k15-3d06.p1c_542	10	Tb927_10_v4: 1741535..1741981	hypothetical protein, conserved	6818	0	0	0				2QTB00004_K_24	Tb10.6k15.3760	CTGCGACGATTGTGCACCGAAAGTGAGTGGAGTGAGAAAATGTGAAGAGTGTTCCGCAGTGAAACCGGCT	+	10	1741624	1741693	-1.91239	-3.16354	0.00332238	0.0758143	-1.87951
Tb11.01.6710	3QTB00021_H_9			<a href=http://www.genedb.org/genedb/Search?organism=tryp&name=Tb11.01.6710>Tb11.01.6710</a>	Q381S8				11	Tb927_11_01_v4: complement(3946572..3949802)	hypothetical protein, conserved	9196	1	0	0				2QTB00021_H_9	Tb11.01.6710	AGATGGCGTTTACCAAGCATCCTGCTTGTTGTTTCCTCAAAAATATATCCGCTTCCTTTTTCCCGTTACT	-	11.1	3948022	3948091	-1.91181	-2.41466	0.0214088	0.20986	-3.52611
Tb11.01.3790	3QTB00010_O_23			<a href=http://www.genedb.org/genedb/Search?organism=tryp&name=Tb11.01.3790>Tb11.01.3790</a>	Q382Y5				11	Tb927_11_01_v4: 3133370..3134335	hypothetical protein, conserved	8885	1	2	0				2QTB00010_O_23	Tb11.01.3790	ATTTTTACCTGCGCCATCTCGGAAGGGACGATACTCCATATCAATAAAAGTGTATATGGCTGTTTGACAA	+	11.1	3133775	3133844	-1.90926	-3.78762	0.000607075	0.036832	-0.338466
Tb11.01.7860	3QTB00007_G_23			<a href=http://www.genedb.org/genedb/Search?organism=tryp&name=Tb11.01.7860>Tb11.01.7860</a>	Q381G8				11	Tb927_11_01_v4: 4224158..4224826	hypothetical protein	9307	0	0	0				2QTB00007_G_23	Tb11.01.7860	AAAGTTTTGGAGTAGAAGCAAATGCGACAATAGAACAATACCTCAGAAAATCACAAAGCAGCGGGTGGCA	+	11.1	4224207	4224276	-1.90835	-3.33435	0.00210944	0.0606306	-1.47016
Tb927.6.410	3QTB00020_G_24			<a href=http://www.genedb.org/genedb/Search?organism=tryp&name=Tb927.6.410>Tb927.6.410</a>	Q581E9			Tb06.28F21.280	6	Tb927_06_v4: 195685..198261	hypothetical protein, conserved	2558	0	0	0	GO:0003674	GO:0008150	GO:0005575	2QTB00020_G_24	Tb927.6.410	TTGCTAACAATGAGGCTACTATAAGAACTGTGAGTGAGCACATGCTCCAACTCCAAAATAAAGTGGATCA	+	6	196277	196346	-1.90772	-3.28894	0.00238236	0.0638017	-1.58002
Tb10.70.5290	3QTB00017_C_12	identical to:GB:AAO72980.1: major surface protease-like protein C {Trypanosoma brucei;} PMID:12707278;go_function=metalloendopeptidase activity;go_process=cell adhesion; proteolysis and peptidolysis;go_component=membrane		<a href=http://www.genedb.org/genedb/Search?organism=tryp&name=Tb10.70.5290>Tb10.70.5290</a>	Q86ML7	MSP-C		TRYP_x-70a06.p2kb545_720	10	Tb927_10_v4: complement(619946..621721)	major surface protease gp63, putative,surface protease homologue	6379	1	0	0	GO:0004222	GO:0006508 GO:0007155	GO:0016020	2QTB00017_C_12	Tb10.70.5290	GTGATTTGATTAGTGCAAGAACTGCATCCGTAGATAAGAAACCTAAATACACCAATAACGTTGATGATTA	-	10	621399	621468	-1.89626	-3.75085	0.000672898	0.0391222	-0.432409
Tb927.5.4490	3QTB00004_G_23			<a href=http://www.genedb.org/genedb/Search?organism=tryp&name=Tb927.5.4490>Tb927.5.4490</a>	Q57Z00			Tb05.45E22.840	5	Tb927_05_v4: complement(1325642..1326064)	hypothetical protein, conserved	2440	0	0	0				2QTB00004_G_23	Tb927.5.4490	AACAGAGCGCGTTTCGACAGTTAACAGCAAAATAGAGGCTATAGTTGATGGGATAGAGGGATACTGTAGT	-	5	1325909	1325978	-1.8923	-3.65078	0.000889043	0.0446117	-0.686288
Tb10.389.1620	3QTB00023_G_23			<a href=http://www.genedb.org/genedb/Search?organism=tryp&name=Tb10.389.1620>Tb10.389.1620</a>	Q389D1				10	Tb927_10_v4: 2877141..2883719	hypothetical protein, conserved	7301	0	0	0				2QTB00023_G_23	Tb10.389.1620	ATTCAGGAGACAACCCGATGGGGAAAAGACCAAGACCGCATAAAGAAATACTTTAAAATAAAGGAATCGT	+	10	2880600	2880669	-1.8898	-3.50608	0.00132426	0.0522049	-1.04853
Tb927.3.940	3QTB00004_J_11			<a href=http://www.genedb.org/genedb/Search?organism=tryp&name=Tb927.3.940>Tb927.3.940</a>	Q57WX7			Tb03.27F10.470	3	Tb927_03_v4: 232251..232715	hypothetical protein, conserved	933	0	0	0				2QTB00004_J_11	Tb927.3.940	GCTATCCCGTCTGATATCATCGAGCGTGCTGGAACCAATCTGCCCGGCATCCCGCATAAATACCGTGTTT	+	3	232296	232365	-1.88861	-4.56788	6.45772e-05	0.0138744	1.71729
Tb10.70.5110	3QTB00010_I_17	mitochondrial; identical to GB:AAC27101.1: malate dehydrogenase {Trypanosoma brucei;};go_function=malate dehydrogenase activity; oxidoreductase activity;go_process=tricarboxylic acid cycle;go_component=mitochondrion		<a href=http://www.genedb.org/genedb/Search?organism=tryp&name=Tb10.70.5110>Tb10.70.5110</a>	Q38BY9	mMDH		embl.41	10	Tb927_10_v4: 662390..663346	mitochondrial malate dehydrogenase	6393	1	0	0	GO:0016491 GO:0016615	GO:0006099	GO:0005739	2QTB00010_I_17	Tb10.70.5110	TATTGGTCAACCGTTATCGCTTATCCTGAAAACCAATCCTCTTGTGTCTCACTTGAGTTGTTATGACATA	+	10	662446	662515	-1.88846	-4.06786	0.000274539	0.0262154	0.387542
Tb11.02.2070	3QTB00018_K_12	prokaryotic top blast hits;go_function=catalytic activity;go_process=metabolism;go_component=mitochondrion		<a href=http://www.genedb.org/genedb/Search?organism=tryp&name=Tb11.02.2070>Tb11.02.2070</a>	Q385W8			TRYP_xi-1013a02.q1k_46	11	Tb927_11_01_v4: 1275242..1277239	long-chain-fatty acid-CoA ligase protein, putative,acyl-CoA synthetase, putative,fatty acid thiokinase (long chain), putative	8148	1	0	0	GO:0003824	GO:0008152	GO:0005739	2QTB00018_K_12	Tb11.02.2070	TGGTTTCATCACCTGCAAATATGGTTTTGCGAGACAAAGAGTGGAAAGGCACTACGTGCATTACTTTGAT	+	11.1	1277104	1277173	-1.88581	-4.14393	0.000220792	0.024967	0.587338
Tb10.61.2870	3QTB00014_G_12			<a href=http://www.genedb.org/genedb/Search?organism=tryp&name=Tb10.61.2870>Tb10.61.2870</a>	Q388J8			TRYP_x-61h03.q2kb185_429	10	Tb927_10_v4: complement(3342816..3344207)	hypothetical protein, conserved	7485	0	0	0				2QTB00014_G_12	Tb10.61.2870	GCACATCTTCGCAACAACGGACCCTGTCGTGGAGTCAAGCCATCATATTAATTTTAAGCCTTTCTACATA	-	10	3343368	3343437	-1.88259	-4.27223	0.000152577	0.0218542	0.926599
Tb927.2.3910	3QTB00015_K_12	;go_function=catalytic activity;go_process=fatty acid biosynthesis		<a href=http://www.genedb.org/genedb/Search?organism=tryp&name=Tb927.2.3910>Tb927.2.3910</a>	Q7YV41		28H13.305		2	Tb927_02_v4: complement(691133..692635)	beta-ketoacyl synthase family protein, putative	689	1	0	1	GO:0003824	GO:0006633	GO:0005575	2QTB00015_K_12	Tb927.2.3910	TTGGAGCTCCATGCAATTGAAGCTGTTCTAAACGGTACCGATGGCAGCGATAATAAATCCGCTATTATTC	-	2	691405	691474	-1.87858	-3.60099	0.0010203	0.0471421	-0.811605
Tb927.1.3770	3QTB00001_K_23	unlikely gene predicted by glimmer		<a href=http://www.genedb.org/genedb/Search?organism=tryp&name=Tb927.1.3770>Tb927.1.3770</a>	Q4GYJ8				1	Tb927_01_v4: 812771..812908	hypothetical protein, unlikely	367	1	0	1				2QTB00001_K_23	Tb927.1.3770	TTCGCGGCCGGTTGCATCCTTCCTTACTGAGGGCCAACACCCGGTGGACAATGGTGTAGGGTGTGGGCCG	+	1	812776	812845	-1.87756	-3.58081	0.00107869	0.0481273	-0.862219
Tb09.211.1690	3QTB00005_O_11	weak similarity to Telomerase-binding protein p23 (Hsp90 co-chaperone)		<a href=http://www.genedb.org/genedb/Search?organism=tryp&name=Tb09.211.1690>Tb09.211.1690</a>	Q38DY5			chr9contig211.tmp0200c	9	Tb927_09_v4: complement(1558366..1558872)	hypothetical protein, conserved	5532	0	0	0				2QTB00005_O_11	Tb09.211.1690	GGATGAAGGGTACTGGAACAAGCTGGTGGACCAACCAACGAGCAGCACAAAGAATTGGCTCTCTGTTGAC	-	9	1558555	1558624	-1.87684	-4.21795	0.000178453	0.0225533	0.782735
Tb09.160.4950	3QTB00009_O_23			<a href=http://www.genedb.org/genedb/Search?organism=tryp&name=Tb09.160.4950>Tb09.160.4950</a>	Q38ER1			chr9contig160.tmp0381	9	Tb927_09_v4: 1060592..1061470	hypothetical protein, conserved	5254	0	0	0				2QTB00009_O_23	Tb09.160.4950	AAATTGGCCATGGAGCCGTGGTTCAATCGGGAGAAGGACACCGAAAATTATAAAAACTTGTTTAATGTGT	+	9	1061321	1061390	-1.87497	-3.62395	0.000957596	0.0462336	-0.753903
Tb10.70.1290	3QTB00007_K_12	GPI-Anchor Signal predicted for Tb10.70.1290 by DGPI v2.04 with cleavage site probability 0.344 near 210		<a href=http://www.genedb.org/genedb/Search?organism=tryp&name=Tb10.70.1290>Tb10.70.1290</a>	Q38B34			TRYP_x-70a06.p2kb545_177	10	Tb927_10_v4: 1419929..1420624	hypothetical protein, conserved	6698	1	0	1	GO:0003674	GO:0008150	GO:0005575	2QTB00007_K_12	Tb10.70.1290	TCTGACGTTCTGACCATGATGCGTGATGCTGAAGTTGCCAAATACGCGACCAAAAATTGCACACAACTAA	+	10	1420058	1420127	-1.87397	-3.34312	0.00206031	0.0603814	-1.44887
Tb09.160.1820	3QTB00006_O_1	personal communication from M. Mayho, P. Craddy & K. Matthews		<a href=http://www.genedb.org/genedb/Search?organism=tryp&name=Tb09.160.1820>Tb09.160.1820</a>	Q38FK9	COXV	3C4.225	chr9contig160.tmp0167c	9	Tb927_09_v4: complement(634723..635313)	cytochrome oxidase subunit V	4954	0	0	0				2QTB00006_O_1	Tb09.160.1820	GATTATGCAAAGGTGGTTATACCACACATTGAGCTCGTGGATTTTTTGGCAAAGTCCCTTCTGGAGACCA	-	9	634869	634938	-1.87152	-4.17242	0.000203438	0.0242826	0.66245
Tb10.389.0190	3QTB00023_C_11			<a href=http://www.genedb.org/genedb/Search?organism=tryp&name=Tb10.389.0190>Tb10.389.0190</a>	Q388S2				10	Tb927_10_v4: complement(3153014..3158746)	hypothetical protein, conserved	7410	0	0	0				2QTB00023_C_11	Tb10.389.0190	ACATGGGTTACCAGTGGAGGATTCAAATTCGTCACTTTTTTGTGCTCTGTTATCTTCGGTTAGTGAAAAT	-	10	3158294	3158363	-1.86781	-4.22978	0.000172467	0.0225533	0.814061
Tb10.26.0790	3QTB00013_G_12	;go_component=cell surface		<a href=http://www.genedb.org/genedb/Search?organism=tryp&name=Tb10.26.0790>Tb10.26.0790</a>	Q389L7	PSSA-2			10	Tb927_10_v4: complement(2675378..2676655)	procyclic form surface glycoprotein	7215	1	2	0	GO:0003674	GO:0008150	GO:0009986	2QTB00013_G_12	Tb10.26.0790	AAATGTCGGTTGGGTGAAAAGTGCGGCTACTGCAAGCAGGAAGTGTATTTGTCCAAGCTCTATCTTGTCG	-	10	2676070	2676139	-1.86307	-4.27647	0.00015072	0.0218542	0.937849
Tb927.4.2280	3QTB00012_K_11			<a href=http://www.genedb.org/genedb/Search?organism=tryp&name=Tb927.4.2280>Tb927.4.2280</a>	Q584F9			Tb04.1H19.550	4	Tb927_04_v4: 593290..594438	hypothetical protein, conserved	1645	0	0	0				2QTB00012_K_11	Tb927.4.2280	TGAACAAGAACAGGAAGTGCAGCGGATGGAACTTCAGCGAAAGCTGATCGATGTGGTGAATAAAAAGATT	+	4	593652	593721	-1.86207	-3.60531	0.0010082	0.0470443	-0.800759
Tb927.3.920	3QTB00022_C_12			<a href=http://www.genedb.org/genedb/Search?organism=tryp&name=Tb927.3.920>Tb927.3.920</a>	Q57WX5			Tb03.27F10.500	3	Tb927_03_v4: 212945..216754	hypothetical protein, conserved	931	0	0	0				2QTB00022_C_12	Tb927.3.920	TTGTTGTCGTGAGAGGATTTGTGATAGATGCGATGAAAATATCCTTACTAGTACCCCCAGTGGTCAAAAT	+	3	213679	213748	-1.85516	-3.70371	0.000767467	0.0407017	-0.552324
Tb11.01.5450	3QTB00015_C_24	;go_function=protein tyrosine phosphatase activity; protein tyrosine/serine/threonine phosphatase activity;go_process=protein amino acid dephosphorylation		<a href=http://www.genedb.org/genedb/Search?organism=tryp&name=Tb11.01.5450>Tb11.01.5450</a>	Q382E9				11	Tb927_11_01_v4: 3628513..3629997	phosphatase, putative	9075	0	0	0	GO:0004725 GO:0008138	GO:0006470	GO:0005575	2QTB00015_C_24	Tb11.01.5450	GTGCCGACATGAGTATAGATAAGTTTTCTATTCTAACTCCAGAGAAGCAAACCTTCAAGAAGAAAGACCA	+	11.1	3628559	3628628	-1.85144	-3.26714	0.00252508	0.0655395	-1.63249
Tb927.8.4300	3QTB00006_G_23			<a href=http://www.genedb.org/genedb/Search?organism=tryp&name=Tb927.8.4300>Tb927.8.4300</a>	Q57W05			Tb08.29H22.530	8	Tb927_08_v4: complement(1275366..1275947)	hypothetical protein	4273	1	3	0				2QTB00006_G_23	Tb927.8.4300	ACACAAAACAAAATAATGAACATGTGCAGAGTTTTACCAACAAGGGGAACATGGAAATATGAAAGAAACT	-	8	1275449	1275518	-1.84879	-3.51348	0.00129771	0.0519683	-1.03015
Tb927.2.6280	3QTB00014_K_12	;go_function=purine nucleoside transporter activity;go_process=purine ribonucleoside salvage;go_component=integral to membrane		<a href=http://www.genedb.org/genedb/Search?organism=tryp&name=Tb927.2.6280>Tb927.2.6280</a>	Q7YUH5	TbNT7	36E18.140		2	Tb927_02_v4: 1148974..1150374	adenosine transporter 2, putative	836	0	11	0	GO:0015211 GO:0015211 GO:0015211	GO:0006166	GO:0016021	2QTB00014_K_12	Tb927.2.6280	TAATCACTTCATTTATGTCTGTTGTCATCAAAGCAGCGATGGAATACAGCTTCAAAAGCAGACGAGTTCA	+	2	1149479	1149548	-1.83278	-3.47606	0.00143743	0.0533902	-1.12293
Tb10.61.3040	3QTB00021_L_9			<a href=http://www.genedb.org/genedb/Search?organism=tryp&name=Tb10.61.3040>Tb10.61.3040</a>	Q388L1			TRYP_x-61h03.q2kb185_453	10	Tb927_10_v4: complement(3314622..3317882)	hypothetical protein, conserved	7472	0	0	0				2QTB00021_L_9	Tb10.61.3040	TTTGAAGGAAACAAATGTGTTTCTTTTTATCACACACGTCTGCCTTTCTCGTCTCTCTGTCATTATTGCT	-	10	3316311	3316380	-1.83262	-2.07836	0.0454681	0.304793	-4.16778
Tb927.7.980	3QTB00020_O_12			<a href=http://www.genedb.org/genedb/Search?organism=tryp&name=Tb927.7.980>Tb927.7.980</a>	Q57VU4			Tb07.29K4.140	7	Tb927_07_v4: 253061..255682	hypothetical protein, conserved	3189	0	0	0				2QTB00020_O_12	Tb927.7.980	TCATCACATATTTTGTGCAATTTTATTTACTGGTGTTGAAGCATCCCGAAAACTACTCGAGGCGCAGCTA	+	7	253468	253537	-1.8313	-3.35674	0.00198618	0.0601149	-1.41575
Tb09.160.4280	3QTB00006_E_12	;go_function=trypanothione-disulfide reductase activity;go_process=electron transport;go_component=cytoplasm		<a href=http://www.genedb.org/genedb/Search?organism=tryp&name=Tb09.160.4280>Tb09.160.4280</a>	Q71RY2	TRYP1	TXNPx,28G16.430	chr9contig160.tmp0323	9	Tb927_09_v4: 938993..939592	tryparedoxin peroxidase	5186	0	0	0	GO:0015042	GO:0006118	GO:0005737	NA	NA	NA	NA	NA	NA	NA	-1.8287	-3.24401	0.00268539	0.0679795	-1.68797
Tb11.47.0022	3QTB00005_A_24			<a href=http://www.genedb.org/genedb/Search?organism=tryp&name=Tb11.47.0022>Tb11.47.0022</a>	Q387C5				11	Tb927_11_01_v4: 363594..364103	hypothetical protein, conserved	7838	1	2	0				2QTB00005_A_24	Tb11.47.0022	ACACGGTTTTTGGTGAGCAGATGCGGCGGTTGCTCAGTACTGGAAAGATTGAGGAGTACCTTCCAGTTAA	+	11.1	363985	364054	-1.8267	-3.93911	0.000396055	0.0290914	0.0519083
Tb09.244.2880	3QTB00002_O_22			<a href=http://www.genedb.org/genedb/Search?organism=tryp&name=Tb09.244.2880>Tb09.244.2880</a>	Q38D04			chr9contig244a01.tmp0289	9	Tb927_09_v4: complement(2286625..2286933)	hypothetical protein, unlikely	5865	0	0	0				2QTB00002_O_22	Tb09.244.2880	GGGAATTCCCTCTAACCACGAAGAATGCATAGCAACATCGCTCCAAGCAGAACTACTTCTTGACAAGATT	-	9	2286640	2286709	-1.82016	-4.14898	0.000217612	0.0249354	0.600649
Tb10.6k15.2020	3QTB00016_C_5	;go_function=hexose transporter activity;go_process=hexose transport;go_component=integral to membrane		<a href=http://www.genedb.org/genedb/Search?organism=tryp&name=Tb10.6k15.2020>Tb10.6k15.2020</a>	Q38AB8	THT2A			10	Tb927_10_v4: 2077370..2078959	glucose transporter,glucose transporter 2A	6964	0	12	0	GO:0015149	GO:0008645	GO:0016021	2QTB00016_C_5	Tb10.6k15.2020	TTTTCCATCGGCTTTGTTGCTGTGTACATCCTTCTCTATGAAGTGGCGACGAATTGTTCATTATTCAAGA	+	10	2077523	2077592	-1.81805	-4.30686	0.000138037	0.021569	1.01861
Tb927.8.6570	3QTB00007_K_11			<a href=http://www.genedb.org/genedb/Search?organism=tryp&name=Tb927.8.6570>Tb927.8.6570</a>	Q57TV6			Tb08.30K1.340	8	Tb927_08_v4: complement(1898759..1899433)	hypothetical protein, conserved	4501	1	4	1				2QTB00007_K_11	Tb927.8.6570	TGAGTATTGTGGCTGCTTCGCTTAACTTTATGAACTTTTTCATGTGTATTTTCTTCTTCGGTACGCATAG	-	8	1898985	1899054	-1.81036	-4.0941	0.000254687	0.0252907	0.456354
Tb09.160.2150	3QTB00002_C_11	identical to GB:AAS57928.1: Lsm6p {Trypanosoma brucei;} (PMID:14990572);go_function=U6 snRNA 3'-end binding;go_process=nuclear mRNA splicing, via spliceosome;go_component=nucleus		<a href=http://www.genedb.org/genedb/Search?organism=tryp&name=Tb09.160.2150>Tb09.160.2150</a>	Q6QA16	Lsm6	3C4.75	chr9contig160.tmp0569	9	Tb927_09_v4: 666604..666864	U6 snRNA-associated Sm-like protein LSm6p,Sm-like protein	4985	0	0	0	GO:0030629 GO:0030629	GO:0000398 GO:0000398	GO:0005634 GO:0005634	2QTB00002_C_11	Tb09.160.2150	TGTTACAGGGGATAGACAACAATTTCAACACCGTGTTAAAGCAATCCGTAGGAAACAAGGAAAATGAGCT	+	9	666683	666752	-1.80503	-3.39783	0.00177767	0.0567659	-1.31542
Tb11.01.5560	3QTB00011_O_24	;go_function=GDP-4-dehydro-D-rhamnose reductase activity;go_process='de novo' GDP-L-fucose biosynthesis		<a href=http://www.genedb.org/genedb/Search?organism=tryp&name=Tb11.01.5560>Tb11.01.5560</a>	Q382D8				11	Tb927_11_01_v4: 3648488..3649564	GDP-L-fucose synthetase, putative	9086	1	0	0	GO:0042356	GO:0042351	GO:0005575	2QTB00011_O_24	Tb11.01.5560	TCATTCATAAGTTCTATTTGGCGAAACGAGAAAATAAACCTATGGTTATTATGGGTACTGGAAGGCCGCT	+	11.1	3649170	3649239	-1.79947	-3.94054	0.000394454	0.0290914	0.0556143
Tb927.7.6000	3QTB00017_K_12	Number of repeated genes in array uncertain, region may contain misassembly.;go_component=integral to membrane		<a href=http://www.genedb.org/genedb/Search?organism=tryp&name=Tb927.7.6000>Tb927.7.6000</a>	Q57VL1			Tb07.2F2.150	7	Tb927_07_v4: 1615025..1616821	hypothetical protein, conserved	3690	1	13	0				2QTB00017_K_12	Tb927.7.6000	CGTCTACGGTTTTGCTATTCTTTTGATTCTCATTGTGTTCCTCCCCCTGCAGGGATCACTGTCCGCCTAT	+	7	1615759	1615828	-1.79775	-2.22077	0.0332891	0.261942	-3.90457
Tb09.211.2160	3QTB00006_G_12			<a href=http://www.genedb.org/genedb/Search?organism=tryp&name=Tb09.211.2160>Tb09.211.2160</a>	Q38DU1			chr9contig211.tmp0252c	9	Tb927_09_v4: complement(1653970..1654572)	hypothetical protein	5576	0	0	0				2QTB00006_G_12	Tb09.211.2160	ATACATAAGGTGATCTGCGAAAGCAAGGGCATTCGGGTAGCCAGCAGAGAGCGGCCCAAAAGTCGCACTC	-	9	1654473	1654542	-1.79739	-2.96663	0.00554103	0.0994175	-2.33748
Tb927.6.3750	3QTB00018_C_12	;go_process=pathogenesis; protein folding;go_component=mitochondrion		<a href=http://www.genedb.org/genedb/Search?organism=tryp&name=Tb927.6.3750>Tb927.6.3750</a>	Q585X3			Tb06.4F7.740	6	Tb927_06_v4: complement(1115452..1117425)	heat shock 70 kDa protein, mitochondrial precursor, putative	2893	1	0	0	GO:0003674	GO:0008150	GO:0005575	2QTB00018_C_12	Tb927.6.3750	CTTTGATCTCTGCCTCTCTGATCACATTCTGGAGGAATTCCGCAAGACATCTGGAATTGACTTGAGCAAG	NA	Nonspecific_3	0	0	-1.79437	-4.53627	7.08294e-05	0.0148465	1.63224
Tb10.70.0350	3QTB00012_M_24	;go_function=hydrolase activity; protein serine/threonine phosphatase activity;go_process=protein amino acid dephosphorylation		<a href=http://www.genedb.org/genedb/Search?organism=tryp&name=Tb10.70.0350>Tb10.70.0350</a>	Q38AW0			TRYP_x-70a06.p2kb545_51	10	Tb927_10_v4: 1634805..1635980	serine/threonine protein phosphatase 2b catalytic subunit A2, putative	6772	0	0	0	GO:0004722 GO:0004722 GO:0016787 GO:0016787	GO:0006470 GO:0006470	GO:0005575 GO:0005575	2QTB00012_M_24	Tb10.70.0350	AACGTATTTGTTTCTAGGTAATTATATTGACTCATGTTTTTTTAGCACCGAGTGTATACTCCTTTTGCTT	+	10	1635128	1635197	-1.79418	-3.64924	0.000892858	0.0446117	-0.690187
Tb927.4.490	3QTB00016_K_12			<a href=http://www.genedb.org/genedb/Search?organism=tryp&name=Tb927.4.490>Tb927.4.490</a>	Q57US6			Tb04.5D20.640	4	Tb927_04_v4: complement(139981..141627)	hypothetical protein, conserved	1466	0	0	0				2QTB00016_K_12	Tb927.4.490	ACAACAAAGAAGGACTTTATATTCGTTTTGTCGGCCACTTGTTAACTCTATGCGACGATGAGGTATTATC	-	4	141056	141125	-1.78723	-3.16899	0.00327508	0.0758143	-1.86662
Tb927.8.4500	3QTB00019_K_24	;go_function=RNA binding;go_process=protein biosynthesis		<a href=http://www.genedb.org/genedb/Search?organism=tryp&name=Tb927.8.4500>Tb927.8.4500</a>	Q57VY5			Tb08.29H22.940	8	Tb927_08_v4: complement(1331172..1333421)	hypothetical protein, conserved	4293	0	0	0	GO:0003723	GO:0006412	GO:0005575	2QTB00019_K_24	Tb927.8.4500	ACGACGTATACCCGCTGATTACGAAATAATCCATTTCATGAATCTCCTTCTGACGTGCGGGAAAGATTTT	-	8	1332423	1332492	-1.78694	-3.71305	0.000747754	0.0407017	-0.528604
Tb927.5.2840	3QTB00004_C_11			<a href=http://www.genedb.org/genedb/Search?organism=tryp&name=Tb927.5.2840>Tb927.5.2840</a>	Q57ZW0			Tb05.26K5.406	5	Tb927_05_v4: complement(895735..896151)	hypothetical protein, conserved	2275	0	0	0				2QTB00004_C_11	Tb927.5.2840	TTATGGAACAAAAGGCAATGTCATCAATGCGACAAAACATAAATGAAGTTCACGGGGAGCTGCAGGGGCA	-	5	895940	896009	-1.78629	-4.00659	0.000326969	0.0266256	0.227401
Tb10.70.6340	3QTB00003_K_23	similar to ATP synthase lipid-binding protein, mitochondrial precursor(EC 3.6.3.14) (ATP synthase proteolipid P2) (ATPase protein 9) (ATPase subunit C). (Swiss-Prot:Q06055) (Homo sapiens);go_function=hydrogen-transporting ATPase activity, rotational mechanism;go_process=proton transport;go_component=mitochondrion; proton-transporting ATP synthase complex (sensu Eukaryota)		<a href=http://www.genedb.org/genedb/Search?organism=tryp&name=Tb10.70.6340>Tb10.70.6340</a>	Q38C84			TRYP_x-70a06.p2kb545_866	10	Tb927_10_v4: complement(431710..432066)	ATPase subunit 9, putative	6297	0	2	0	GO:0046961	GO:0015992	GO:0005739 GO:0005753	2QTB00003_K_23	Tb10.70.6340	ACATTACGTTGGTACAGGCCTGGCAGCCATTGCCCTTGCCGGAGTCGGTTTGGGTATTGGAACCATCTTT	-	10	431848	431917	-1.77699	-4.02951	0.000306295	0.0266256	0.287235
Tb10.6k15.0030	3QTB00003_L_7	GPI-Anchor Signal predicted for Tb10.6k15.0030 by DGPI v2.04 with cleavage site probability 0.64800006 near 107;go_component=cell surface; membrane		<a href=http://www.genedb.org/genedb/Search?organism=tryp&name=Tb10.6k15.0030>Tb10.6k15.0030</a>	Q389V2	EP2		TRYPtp6k15-3d06.p1c_6	10	Tb927_10_v4: complement(2479759..2480148)	EP2 procyclin	7130	1	1	1	GO:0003674	GO:0008150	GO:0009986 GO:0016020	2QTB00003_L_7	Tb10.6k15.0030	CAAGGGTCTTACTAAGGGAGGCAAAGGCAAAGGCGAGAAGGGAACCAAGGTCCAGGACGAAGTTGAGCCT	-	10	2479981	2480050	-1.77584	-3.57776	0.00108777	0.0481273	-0.869834
Tb927.6.4420	3QTB00011_C_12			<a href=http://www.genedb.org/genedb/Search?organism=tryp&name=Tb927.6.4420>Tb927.6.4420</a>	Q587A8			Tb06.26G9.880	6	Tb927_06_v4: complement(1243221..1244279)	hypothetical protein, conserved	2960	0	0	0				2QTB00011_C_12	Tb927.6.4420	TAACATCAACAAACGTCAGGGAAGAAGAGCCCTCCATTACTGTGCCATGCGAACTCGATACACATATAGA	-	6	1244176	1244245	-1.77484	-3.60596	0.00100641	0.0470443	-0.799142
Tb927.7.1630b	3QTB00006_C_10	Should be merged with annotated gene Tb07.29D18.110 on overlapping BAC to construct the complete gene.		NA	NA	NA	NA	NA	NA	NA	NA	NA	NA	NA	NA	NA	NA	NA	NA	NA	NA	NA	NA	NA	NA	-1.77185	-4.32475	0.000131067	0.0214877	1.06622
Tb10.70.6870	3QTB00004_G_24			<a href=http://www.genedb.org/genedb/Search?organism=tryp&name=Tb10.70.6870>Tb10.70.6870</a>	Q38CB8			TRYP_x-70a06.p2kb545_946	10	Tb927_10_v4: complement(327937..328377)	hypothetical protein	6263	0	0	0				2QTB00004_G_24	Tb10.70.6870	TCTCGCCACCGCCTTTCATACCAATCACATACGCGACAGAGGTATTCCTATTTCCTTCGTTAACACTCCA	NA	Nonspecific_2	0	0	-1.76469	-3.34112	0.00207143	0.0603814	-1.45373
Tb927.4.5580	3QTB00015_O_11	;go_process=antigenic variation;go_component=integral to membrane		<a href=http://www.genedb.org/genedb/Search?organism=tryp&name=Tb927.4.5580>Tb927.4.5580</a>	Q580N9			Tb04.24M18.680	4	Tb927_04_v4: complement(1521320..1522795)	variant surface glycoprotein (VSG, atypical), putative	1977	1	0	0		GO:0020033	GO:0016021	2QTB00015_O_11	Tb927.4.5580	TTAGCCTCAACAGATTTCAAAAAGGCAGCTCGCAGACACATTCTTGGTAAAAAGGAAACAGCCGATGACA	-	4	1521844	1521913	-1.76125	-3.4387	0.00159126	0.0555638	-1.2151
Tb927.5.3700	3QTB00010_O_11			<a href=http://www.genedb.org/genedb/Search?organism=tryp&name=Tb927.5.3700>Tb927.5.3700</a>	Q57U96			Tb05.6E7.530	5	Tb927_05_v4: 1158287..1159252	hypothetical protein, conserved	2361	1	2	0				2QTB00010_O_11	Tb927.5.3700	TTTCATTGCCCCAACGGCTTTTGTGAGTGGTAATGTTTCGCTTGGCCATGACACCTGCATATTTTATCAC	+	5	1158553	1158622	-1.75986	-3.91424	0.000424959	0.0307291	-0.0125373
Tb927.2.4810	3QTB00022_K_12			<a href=http://www.genedb.org/genedb/Search?organism=tryp&name=Tb927.2.4810>Tb927.2.4810</a>	Q7YUV3		30M24.175		2	Tb927_02_v4: complement(853040..857062)	hypothetical protein, conserved	744	0	0	0	GO:0003674	GO:0008150	GO:0005575	2QTB00022_K_12	Tb927.2.4810	ATTATCGGTGAGAAGGAGCGAAAAATATATGATCTAAAGAAATTGAACCAGGAGCTGGAGAAGCACAAGT	-	2	853840	853909	-1.75887	-3.39868	0.0017736	0.0567659	-1.31334
Tb09.211.1210	3QTB00011_K_23	;go_function=damaged DNA binding;go_process=DNA recombination; DNA repair		<a href=http://www.genedb.org/genedb/Search?organism=tryp&name=Tb09.211.1210>Tb09.211.1210</a>	Q38E34			chr9contig211.tmp0147c	9	Tb927_09_v4: complement(1480507..1481556)	RAD51/dmc1 protein, putative	5483	0	0	0	GO:0003684	GO:0006281 GO:0006310	GO:0005634	2QTB00011_K_23	Tb09.211.1210	TTCTTATCAAGGGTTTGTCTGATGCCAAAGTTGACAAAATTATCGAGGCGGCACGGAAGTTATCGGATTG	-	9	1481276	1481345	-1.75819	-4.10283	0.000248405	0.0252907	0.479256
Tb927.4.2470	3QTB00022_K_24			<a href=http://www.genedb.org/genedb/Search?organism=tryp&name=Tb927.4.2470>Tb927.4.2470</a>	Q584E0			Tb04.1H19.920	4	Tb927_04_v4: 646319..650353	hypothetical protein, conserved	1664	0	0	0				2QTB00022_K_24	Tb927.4.2470	GTAACAATTCAAACGAGAAAAGAGATGAAATTGCGTTAGTGGAAGAATGCTGTCCAGTTGACAGCGAATA	+	4	648891	648960	-1.7573	-3.20014	0.00301658	0.0736364	-1.79269
Tb927.8.7620	3QTB00014_O_8	;go_function=amino acid-polyamine transporter activity;go_process=amino acid transport;go_component=membrane		<a href=http://www.genedb.org/genedb/Search?organism=tryp&name=Tb927.8.7620>Tb927.8.7620</a>	Q57V83	AATP1	AATP1	Tb08.30P3.140	8	Tb927_08_v4: 2199380..2200783	amino acid transporter 1, putative	4606	0	11	0	GO:0005279	GO:0006865	GO:0016020	2QTB00014_O_8	Tb927.8.7620	ACTGTTTAACAGTGGGAACAGAGCCATCGAAGGTCTTGGAGTGTTCATCTTTTCCTATCTTTTTCAGATT	+	8	2200129	2200198	-1.75606	-3.32081	0.00218748	0.0616368	-1.50298
Tb927.3.2510	3QTB00014_K_23	;go_component=integral to membrane		<a href=http://www.genedb.org/genedb/Search?organism=tryp&name=Tb927.3.2510>Tb927.3.2510</a>	Q582W4			Tb03.48O8.340	3	Tb927_03_v4: complement(632832..634202)	expression site-associated gene (ESAG) protein, putative,expression site-associated gene 2 (ESAG2) protein, putative	1089	1	0	1				2QTB00014_K_23	Tb927.3.2510	AAGAGCGACAGACACGCGTATACCAAATGGATACTGGCTCAAGTAGTGAAAACATATACAGTGGATATGA	-	3	633478	633547	-1.75083	-3.30244	0.00229787	0.0626939	-1.54743
Tb927.8.1790	3QTB00004_P_15			<a href=http://www.genedb.org/genedb/Search?organism=tryp&name=Tb927.8.1790>Tb927.8.1790</a>	Q582A3			Tb08.26N11.180	8	Tb927_08_v4: complement(588911..589381)	hypothetical protein, conserved	4022	0	0	0				2QTB00004_P_15	Tb927.8.1790	CACTTCTCTGCATCTTCAACTGTTTATTCTGTTCACCTTGTATCTTGTGCAAAACATATGCGTCGAGTTT	-	8	589170	589239	-1.74167	-3.67413	0.000833262	0.0428805	-0.627274
Tb09.160.4700	3QTB00014_G_23			<a href=http://www.genedb.org/genedb/Search?organism=tryp&name=Tb09.160.4700>Tb09.160.4700</a>	Q38ET6			chr9contig160.tmp0356	9	Tb927_09_v4: 1008341..1009702	hypothetical protein, conserved	5229	0	2	0				2QTB00014_G_23	Tb09.160.4700	AAGAAAACTAAGTGTTGCGGAGCAGATATCTATTGTAGGACAAATTATTCGGAAAGCGGAATGCCTACTT	+	9	1008535	1008604	-1.74155	-3.56883	0.00111484	0.0486341	-0.892179
Tb927.1.5250	3QTB00001_K_12			<a href=http://www.genedb.org/genedb/Search?organism=tryp&name=Tb927.1.5250>Tb927.1.5250</a>	Q4GY56				1	Tb927_01_v4: complement(1041260..1041436)	hypothetical protein	513	0	0	0				2QTB00001_K_12	Tb927.1.5250	GTGGCTCGGCAACCAACGAAGGGCGCGCTGACTTCAGAGAGCTGACGGAAAACAAGGCAGCAGCCGCTTT	-	1	1041291	1041360	-1.74112	-2.64335	0.0124262	0.157046	-3.05228
Tb11.01.2910	3QTB00006_C_24			<a href=http://www.genedb.org/genedb/Search?organism=tryp&name=Tb11.01.2910>Tb11.01.2910</a>	Q383G6				11	Tb927_11_01_v4: 2920653..2921249	hypothetical protein, conserved	8804	0	0	0				2QTB00006_C_24	Tb11.01.2910	CTTGAAGCGGCCCATGTTTAATTACACCCGTATTTTTAGCATGGGGATCACACAGCACACATTTACTGGT	+	11.1	2920691	2920760	-1.73975	-3.38507	0.00184007	0.0575038	-1.34664
Tb927.7.5910	3QTB00003_O_23	;go_function=microtubule binding;go_process=autophagy;go_component=cytoplasm		<a href=http://www.genedb.org/genedb/Search?organism=tryp&name=Tb927.7.5910>Tb927.7.5910</a>	Q582K6			Tb07.10C21.40	7	Tb927_07_v4: 1586969..1587331	microtubule-associated protein 1A/1B, light chain 3, putative	3681	0	0	0				2QTB00003_O_23	Tb927.7.5910	ATGAGTAAAAAAGATAGCAAGTACAAAATGAGCCACACCTTTGAGAGCCGACAGTCGGATGCCGCAAAGG	+	7	1586969	1587038	-1.73961	-3.44156	0.00157895	0.0555638	-1.20806
Tb11.01.5750	3QTB00010_O_22			<a href=http://www.genedb.org/genedb/Search?organism=tryp&name=Tb11.01.5750>Tb11.01.5750</a>	Q382C1				11	Tb927_11_01_v4: 3690052..3691038	hypothetical protein, conserved	9103	0	0	0				2QTB00010_O_22	Tb11.01.5750	ACAGATGCAAGGGAAATTTCAACTTGAGGTGCTGGGCAACAGTTGTGGTCACTACGTTATGGATGACCAA	+	11.1	3690873	3690942	-1.7387	-3.94009	0.000394962	0.0290914	0.0544372
Tb927.8.7170	3QTB00012_K_12	;go_function=inositol or phosphatidylinositol phosphatase activity		<a href=http://www.genedb.org/genedb/Search?organism=tryp&name=Tb927.8.7170>Tb927.8.7170</a>	Q57YS3			Tb08.10K10.600	8	Tb927_08_v4: 2062780..2063952	inositol polyphosphate 1-phosphatase, putative	4561	0	0	0	GO:0004437	GO:0008150	GO:0005575	2QTB00012_K_12	Tb927.8.7170	AGGTGGATCTCGTTAAACTCTTGCAAATATGTGTGAATGGCGCTTTGGCTGCGCAGCAGTACATTCTGCT	+	8	2062787	2062856	-1.72879	-3.3547	0.00199711	0.0601149	-1.42071
Tb927.5.4950	3QTB00016_G_11	;go_process=antigenic variation;go_component=integral to membrane		<a href=http://www.genedb.org/genedb/Search?organism=tryp&name=Tb927.5.4950>Tb927.5.4950</a>	Q57XG6			Tb05.25P15.230	5	Tb927_05_v4: complement(1492939..1494540)	variant surface glycoprotein (VSG, atypical), putative	2486	1	0	1		GO:0020033	GO:0016021	2QTB00016_G_11	Tb927.5.4950	ATATCAAAAACCAATACGACGCCTTGGTAAAAGACTGTAACTTCAATACGGAGGAGGAAATAACACCGGA	-	5	1493681	1493750	-1.728	-3.19805	0.00303331	0.0736364	-1.79766
Tb927.6.520	3QTB00003_J_19	identical to GP:14485024: surface protein EP3-3 procyclin precursor {Trypanosoma brucei brucei}; identical to SP:P09791: Procyclic form specific polypeptide A-beta precursor (Procyclin) (PARP A-beta)(Trypanosoma brucei brucei); 100% similar to GP:14485024: surface protein EP3-3 procyclin precursor {Trypanosoma brucei brucei}; 100% similar to SP:P09791: Procyclic form specific polypeptide A-beta p…		<a href=http://www.genedb.org/genedb/Search?organism=tryp&name=Tb927.6.520>Tb927.6.520</a>	Q581G0			Tb06.28F21.70	6	Tb927_06_v4: 227115..227504	EP3-2 procyclin,PARP A-beta,surface protein EP3-3 procyclin precursor,procyclic form specific polypeptide A-beta precursor	2569	1	1	1	GO:0003674	GO:0008150	GO:0009986 GO:0016021	2QTB00003_J_19	Tb927.6.520	AAGGGTCTTACTAAGGGAGGCAAAGGCAAAGGCGGGAAGGGAACCAAGGTCAGCGACGACGATACCAATG	+	6	227214	227283	-1.72401	-3.30026	0.0023113	0.0626939	-1.55269
Tb927.3.4130	3QTB00006_G_11			<a href=http://www.genedb.org/genedb/Search?organism=tryp&name=Tb927.3.4130>Tb927.3.4130</a>	Q580M9			Tb03.26J7.200	3	Tb927_03_v4: complement(1163487..1164068)	hypothetical protein, conserved	1250	0	0	0				2QTB00006_G_11	Tb927.3.4130	TATCATGCATTACGTGCACCACTCACGGCTGCGTCACTTTCAGTTGTTCCGCTCATATCAGGAAAAATCG	-	3	1163820	1163889	-1.72316	-4.12083	0.000235915	0.0252907	0.526569
Tb927.4.2040	3QTB00005_P_24			<a href=http://www.genedb.org/genedb/Search?organism=tryp&name=Tb927.4.2040>Tb927.4.2040</a>	Q583I9			Tb04.29M18.710	4	Tb927_04_v4: complement(512689..513261)	hypothetical protein, conserved	1621	0	0	0				2QTB00005_P_24	Tb927.4.2040	GAGTATGAAGGGATTGGTGAGAAGAAGGACAAGATGGAGGTGGAGCGGAAAGTTTCAACGATTCTTATTA	-	4	512892	512961	-1.71771	-2.73001	0.0100495	0.138851	-2.86555
Tb10.70.1150	3QTB00016_K_11			<a href=http://www.genedb.org/genedb/Search?organism=tryp&name=Tb10.70.1150>Tb10.70.1150</a>	Q38B25			TRYP_x-70a06.p2kb545_159	10	Tb927_10_v4: complement(1436114..1437724)	hypothetical protein, conserved	6707	0	0	0				2QTB00016_K_11	Tb10.70.1150	TACACTTGTAAGAGAAGGTGGTGCACAAGCAATTCTTAATGCATTGGATATCTTCATTGATGACGAGGAA	-	10	1436822	1436891	-1.71732	-3.75103	0.00067255	0.0391222	-0.431938
Tb10.6k15.2650	3QTB00012_C_12			<a href=http://www.genedb.org/genedb/Search?organism=tryp&name=Tb10.6k15.2650>Tb10.6k15.2650</a>	Q38AH4			TRYPtp6k15-3d06.p1c_389	10	Tb927_10_v4: complement(1955249..1956406)	hypothetical protein, conserved	6908	1	8	0				2QTB00012_C_12	Tb10.6k15.2650	TTTTTGAGCAGTGCACTCCCATGTAGTGGAAGCAAAATGACGCTTCTATTTAACGAAAGGTGTTTGTCTT	-	10	1955728	1955797	-1.71623	-3.41318	0.00170533	0.0567559	-1.27781
Tb927.7.5380	3QTB00017_K_24	similar to SP:O64380: Polyadenylate-binding protein 3 (Poly(A)-binding protein 3) (PABP 3). {Arabidopsis thaliana};go_function=RNA binding;go_process=RNA processing		<a href=http://www.genedb.org/genedb/Search?organism=tryp&name=Tb927.7.5380>Tb927.7.5380</a>	Q582F3			Tb07.10C21.710	7	Tb927_07_v4: 1437481..1439280	RNA-binding protein, putative	3628	0	0	0	GO:0003723	GO:0006396	GO:0005575	2QTB00017_K_24	Tb927.7.5380	TTTTGAAAAACACAGCACCGTTACTTGTCCGAATGGTAGACGCACAGGAAAGTCCATCAATGTTACTTCA	+	7	1438904	1438973	-1.71303	-3.55625	0.0011541	0.0491007	-0.923635
Tb09.v1.0690	3QTB00002_O_24			<a href=http://www.genedb.org/genedb/Search?organism=tryp&name=Tb09.v1.0690>Tb09.v1.0690</a>	Q38DA0				9	Tb927_09_v4: 2036126..2036434	hypothetical protein, unlikely	5767	0	0	0				2QTB00002_O_24	Tb09.v1.0690	TTATATCGAAGGAATGCTCCCAGAAAAAGTTGGTAACTATCAATGTGAGGCTGTATCAAAAGCAATGTTT	+	9	2036190	2036259	-1.71286	-2.67032	0.0116357	0.152435	-2.99456
Tb927.5.2320	3QTB00019_A_8			<a href=http://www.genedb.org/genedb/Search?organism=tryp&name=Tb927.5.2320>Tb927.5.2320</a>	Q582D3			Tb05.3C6.330	5	Tb927_05_v4: 724866..727076	hypothetical protein, conserved	2223	0	0	0				2QTB00019_A_8	Tb927.5.2320	ACAATATCTTCAGGGATTTTCCCTTACTTCGGGTTGTCTTGCCTTCCCGTATTTTTTCAAGATGGATTTA	+	5	725150	725219	-1.71071	-2.23092	0.0325445	0.260551	-3.88533
Tb09.211.4630	3QTB00010_C_11			<a href=http://www.genedb.org/genedb/Search?organism=tryp&name=Tb09.211.4630>Tb09.211.4630</a>	Q38D45			chr9contig211.tmp0511c	9	Tb927_09_v4: complement(2148631..2149575)	hypothetical protein, conserved	5823	1	1	0				2QTB00010_C_11	Tb09.211.4630	TGAATCCAAGAGGTTGCGCGTCGATAACTTTTTTATGGGATTTCAGTACTCATTTGTTGCAGATGGTAAA	-	9	2149333	2149402	-1.70409	-3.37097	0.00191143	0.0587796	-1.38106
Tb11.42.0003	3QTB00016_C_9	similar to T-complex protein 1, beta subunit (TCP-1-beta) (CCT-beta). (Swiss-Prot:P80314) (Mus musculus;);go_function=unfolded protein binding;go_process=protein folding; regulation of cell cycle;go_component=chaperonin-containing T-complex		<a href=http://www.genedb.org/genedb/Search?organism=tryp&name=Tb11.42.0003>Tb11.42.0003</a>	Q386W9	TCP-1-beta			11	Tb927_11_01_v4: complement(535949..537538)	t-complex protein 1, beta subunit, putative	7894	0	0	0	GO:0051082	GO:0000074 GO:0006457	GO:0005832	2QTB00016_C_9	Tb11.42.0003	CAAGCTTTGTGTAGACGCTGTTCTTCGCTTAAAGGGAAGTGGTAACCTTGAAATGATTAATATAATGAAA	-	11.1	536933	537002	-1.7002	-3.50013	0.001346	0.0526869	-1.06331
Tb09.v1.0050	3QTB00001_C_23			<a href=http://www.genedb.org/genedb/Search?organism=tryp&name=Tb09.v1.0050>Tb09.v1.0050</a>	Q38G15				9	Tb927_09_v4: complement(311066..311176)	hypothetical protein, unlikely	4797	1	1	0				2QTB00001_C_23	Tb09.v1.0050	TGTACACACTTTCGGCACGCTCTCATGTTAATATCATCTTTGTTATTATTATTATAACCCTAACTATTAT	-	9	311106	311175	-1.69917	-2.30776	0.0273724	0.238516	-3.73755
Tb927.5.2350	3QTB00015_K_24			<a href=http://www.genedb.org/genedb/Search?organism=tryp&name=Tb927.5.2350>Tb927.5.2350</a>	Q7Z0V2			Tb05.3C6.390	5	Tb927_05_v4: 746213..747715	hypothetical protein, conserved	2226	1	1	0				2QTB00015_K_24	Tb927.5.2350	AGCCTTTTTTACGTAGATCAGGATTATTATATGGTCATTGACAGTCACATCAGAGCGCTTTTGGAGTGGG	+	5	746900	746969	-1.68926	-2.81013	0.00823552	0.124162	-2.68966
Tb927.8.3850	3QTB00012_C_24			<a href=http://www.genedb.org/genedb/Search?organism=tryp&name=Tb927.8.3850>Tb927.8.3850</a>	Q581A5			Tb08.10J17.400	8	Tb927_08_v4: complement(1148943..1150103)	hypothetical protein, conserved	4228	0	0	0				2QTB00012_C_24	Tb927.8.3850	ATTAATGAAAAGGACATACACTCACAACCCCTACCGCCATATTACCGTCATACCTGTCTCGGTTGCTGGA	-	8	1149945	1150014	-1.68571	-3.58259	0.00107339	0.0481273	-0.857739
Tb927.2.5950	3QTB00016_C_11			<a href=http://www.genedb.org/genedb/Search?organism=tryp&name=Tb927.2.5950>Tb927.2.5950</a>	Q7YUK5		1F7.345		2	Tb927_02_v4: 1080291..1081883	hypothetical protein, conserved	818	0	0	0	GO:0003674	GO:0008150	GO:0005575	2QTB00016_C_11	Tb927.2.5950	ATGTGAAGCTGATTCGTACTTTCTTGCGTGAGCATGCAGTTCTTACTCTCAGTGATAAACTTTTTGAAGA	+	2	1080457	1080526	-1.68373	-3.38215	0.00185464	0.0575406	-1.35377
Tb11.01.8560	3QTB00020_C_24			<a href=http://www.genedb.org/genedb/Search?organism=tryp&name=Tb11.01.8560>Tb11.01.8560</a>	Q381A6				11	Tb927_11_01_v4: complement(4411215..4413764)	hypothetical protein, conserved	9369	0	0	0				2QTB00020_C_24	Tb11.01.8560	TTCACCCCAAAAAAGATTTTAAACGTAAACAGCAGCTTATAGATGGTCACGGGAGGTTACTGGTACTCTG	-	11.1	4413325	4413394	-1.67964	-3.50805	0.00131715	0.0521641	-1.04365
Tb927.8.7680	3QTB00016_I_12	;go_function=amino acid-polyamine transporter activity;go_process=amino acid transport;go_component=integral to membrane		<a href=http://www.genedb.org/genedb/Search?organism=tryp&name=Tb927.8.7680>Tb927.8.7680</a>	Q57V88			Tb08.30P3.210	8	Tb927_08_v4: 2212346..2213986	amino acid transporter, putative	4612	1	10	0	GO:0005279	GO:0006865	GO:0016021	2QTB00016_I_12	Tb927.8.7680	TGTGTGCGTCATATGCATTGCTGGCAATGGCTTGTCGTAATGCACTGTATAGTTTTGTTGGGTGGGATGC	+	8	2213619	2213688	-1.67833	-3.32585	0.00215812	0.0612761	-1.49077
Tb10.70.5560	3QTB00009_C_12			<a href=http://www.genedb.org/genedb/Search?organism=tryp&name=Tb10.70.5560>Tb10.70.5560</a>	Q38C25			TRYP_x-70a06.p2kb545_758	10	Tb927_10_v4: 561417..562301	hypothetical protein, conserved	6357	0	0	0				2QTB00009_C_12	Tb10.70.5560	ATTACCGATGAGGATATTCAATCGTCTGTCCTTGAGGTGGTTGGAAACAATGTGAGCACATGTTACATTA	+	10	561525	561594	-1.67736	-3.13514	0.00357973	0.0790878	-1.94652
Tb927.6.3200	3QTB00006_K_11			<a href=http://www.genedb.org/genedb/Search?organism=tryp&name=Tb927.6.3200>Tb927.6.3200</a>	Q584W3			Tb06.2N9.850	6	Tb927_06_v4: 951190..951777	hypothetical protein, conserved	2839	1	2	0				2QTB00006_K_11	Tb927.6.3200	AACTCGCTAAGGAGTTATTGGATCCAACAGATCAGCTATGGTGCACCACGTGCCACATGGCTGTACAGAA	+	6	951488	951557	-1.67223	-3.28177	0.00242844	0.0645399	-1.5973
Tb927.7.3080	3QTB00013_M_24			<a href=http://www.genedb.org/genedb/Search?organism=tryp&name=Tb927.7.3080>Tb927.7.3080</a>	Q57YB8			Tb07.13M20.240	7	Tb927_07_v4: 779167..780456	hypothetical protein, conserved	3397	0	0	0				2QTB00013_M_24	Tb927.7.3080	GTCTTACAGAGTTTTTAATCTGTTTTGGCCCTTTGCAGTCGTTTAATTTTTTGGCGAATGGCACTGAATT	+	7	779774	779843	-1.6705	-2.99759	0.00511752	0.0956086	-2.26652
Tb09.211.1600	3QTB00010_C_23			<a href=http://www.genedb.org/genedb/Search?organism=tryp&name=Tb09.211.1600>Tb09.211.1600</a>	Q38DZ6			chr9contig211.tmp0189c	9	Tb927_09_v4: complement(1539177..1540124)	hypothetical protein, conserved	5521	1	0	0				2QTB00010_C_23	Tb09.211.1600	ATAAAACGTTCCGTTTGTTCAACGGGTCATTGGTTGCTTCATTCCTCGCGACTTTCGATTTGCTCGACAG	-	9	1539283	1539352	-1.67041	-4.09782	0.000251988	0.0252907	0.466124
Tb09.160.4690	3QTB00004_K_12			<a href=http://www.genedb.org/genedb/Search?organism=tryp&name=Tb09.160.4690>Tb09.160.4690</a>	Q38ET7			chr9contig160.tmp0355	9	Tb927_09_v4: 1007278..1007724	hypothetical protein, conserved	5228	1	2	0				2QTB00004_K_12	Tb09.160.4690	TTAAATTTGCTACACTGTAGCGATTGGTTTGTGTACGCGTATGCGCTTAGGGATATGTTATACGACCGCA	+	9	1007416	1007485	-1.6637	-3.037	0.00462264	0.0907306	-2.17563
Tb10.6k15.3090	3QTB00009_C_11			<a href=http://www.genedb.org/genedb/Search?organism=tryp&name=Tb10.6k15.3090>Tb10.6k15.3090</a>	Q38AK8			TRYPtp6k15-3d06.p1c_445	10	Tb927_10_v4: complement(1880755..1881609)	hypothetical protein, conserved	6874	0	0	0				2QTB00009_C_11	Tb10.6k15.3090	GAACGTTTAGGCAATGATAAAGTGACAGAGGTTCAGCCAACCGAACTACTTGACGTCGCGGGTATTGAAC	-	10	1881519	1881588	-1.66126	-3.3627	0.00195455	0.0597773	-1.40123
Tb11.02.2430	3QTB00005_K_21	;go_function=structural constituent of ribosome;go_process=protein biosynthesis;go_component=cytosolic large ribosomal subunit (sensu Eukaryota)		<a href=http://www.genedb.org/genedb/Search?organism=tryp&name=Tb11.02.2430>Tb11.02.2430</a>	Q385T6				11	Tb927_11_01_v4: 1362750..1363250	60S ribosomal protein L17, putative	8181	0	0	0	GO:0003735	GO:0006412	GO:0005842	2QTB00005_K_21	Tb11.02.2430	TAGCGATGCTCTCATTGTTGAAGAATGCTGAGGCAAATGCCATCGAGAAGGGACTCGACCCCGGAAAGAT	+	11.1	1363015	1363084	-1.66091	-3.88564	0.000460744	0.0319325	-0.0864781
Tb09.211.0350	3QTB00006_G_10	;go_function=adenylate kinase activity; ATP binding;go_process=nucleobase, nucleoside and nucleotide interconversion		<a href=http://www.genedb.org/genedb/Search?organism=tryp&name=Tb09.211.0350>Tb09.211.0350</a>	Q38EC4			chr9contig211.tmp0044c	9	Tb927_09_v4: complement(1323569..1324171)	adenylate kinase, putative	5393	0	0	0	GO:0004017 GO:0004017 GO:0005524 GO:0005524	GO:0015949 GO:0015949	GO:0005575 GO:0005575	2QTB00006_G_10	Tb09.211.0350	AAACAACTGAGGTTGCACAGAAAATATCTCAAATTCTCGTGGAGGGTGGCATTGTGCCATCCGAACTGAC	-	9	1323957	1324026	-1.65996	-4.12193	0.00023517	0.0252907	0.529468
Tb927.1.3590	3QTB00002_O_23	GPI-Anchor Signal predicted for Tb927.1.3590 by DGPI v2.04 with cleavage site probability 0.12900001 near 79		<a href=http://www.genedb.org/genedb/Search?organism=tryp&name=Tb927.1.3590>Tb927.1.3590</a>	Q4GYL4				1	Tb927_01_v4: complement(765114..765398)	hypothetical protein, unlikely	351	0	0	1				2QTB00002_O_23	Tb927.1.3590	TTTCCGCACCGTTGCGCGCCGCCAGCAGTAGACGCTGCCATCGCCCTTTCCTATCAATTCGCTTTAAGAA	-	1	765226	765295	-1.65683	-3.54267	0.00119794	0.0501728	-0.95751
Tb927.8.7530	3QTB00011_O_20	;go_function=catalytic activity;go_process=metabolism;go_component=mitochondrion		<a href=http://www.genedb.org/genedb/Search?organism=tryp&name=Tb927.8.7530>Tb927.8.7530</a>	Q57V74			Tb08.30P3.50	8	Tb927_08_v4: 2168337..2169413	3,2-trans-enoyl-CoA isomerase, mitochondrial precursor, putative	4597	1	0	0	GO:0003824	GO:0008152	GO:0005739	2QTB00011_O_20	Tb927.8.7530	AACATCCTCCATACCCACAGTCTTCTCAGCGGGTCTGGACATAAACGAGTTACACAATCCAGAGCCCGAG	+	8	2168759	2168828	-1.65221	-4.03726	0.000299605	0.0266256	0.307468
Tb927.7.2350	3QTB00021_G_12			<a href=http://www.genedb.org/genedb/Search?organism=tryp&name=Tb927.7.2350>Tb927.7.2350</a>	Q57XN9			Tb07.22O10.330	7	Tb927_07_v4: complement(605377..608436)	hypothetical protein, conserved	3324	0	0	0				2QTB00021_G_12	Tb927.7.2350	AAAATGTTCCTTTTGGTTACGTGGTTACCTATTTCCTCAACAATTTTCTTCGGACGTATACCTACGGGTC	-	7	606692	606761	-1.64216	-2.81041	0.00822969	0.124162	-2.68903
Tb09.160.0830	3QTB00017_O_22			<a href=http://www.genedb.org/genedb/Search?organism=tryp&name=Tb09.160.0830>Tb09.160.0830</a>	Q38FV5			chr9contig160.tmp0083c	9	Tb927_09_v4: complement(446711..448519)	hypothetical protein, conserved	4857	0	0	0				2QTB00017_O_22	Tb09.160.0830	TACTAAAGGAGTTGCCTTTTGAGGCTTACAGCGCCGAGATGTTAGAAAGTATTGGTAATCACATCGTCGC	-	9	447573	447642	-1.63803	-3.47211	0.00145299	0.0533902	-1.1327
Tb10.26.0400	3QTB00011_K_12			<a href=http://www.genedb.org/genedb/Search?organism=tryp&name=Tb10.26.0400>Tb10.26.0400</a>	Q389J0				10	Tb927_10_v4: 2738608..2739678	hypothetical protein, conserved	7242	0	0	0				2QTB00011_K_12	Tb10.26.0400	GAGGTGATTTTACACCGGTTTCACGACAGGCAGTTTATTTTCTACGATAATGGCATGGCATTTCTCCTTT	+	10	2739607	2739676	-1.63152	-3.09466	0.00397951	0.0832115	-2.04149
Tb11.01.2540	3QTB00014_O_23			<a href=http://www.genedb.org/genedb/Search?organism=tryp&name=Tb11.01.2540>Tb11.01.2540</a>	Q383K2				11	Tb927_11_01_v4: 2825901..2827277	hypothetical protein, conserved	8768	0	0	0				2QTB00014_O_23	Tb11.01.2540	AAATAACTGTGAAGATATGTACAGTAGTGAAGAGGTTTCTGAAGAAAGAAACCGGAAACCGGTTAAGCAC	+	11.1	2827160	2827229	-1.62824	-3.40459	0.00174545	0.0567659	-1.29886
Tb11.02.0110	3QTB00022_G_24			<a href=http://www.genedb.org/genedb/Search?organism=tryp&name=Tb11.02.0110>Tb11.02.0110</a>	Q386Q9				11	Tb927_11_01_v4: complement(718062..721940)	hypothetical protein, conserved	7955	0	0	0				2QTB00022_G_24	Tb11.02.0110	AACAAAACGGGTATTGGCTGCCCAAAACAAGAAAATTCACAAAACCTTTGATCAAGGCATTCTTCAGAGT	-	11.1	721680	721749	-1.62812	-3.26531	0.00253741	0.0655395	-1.63689
Tb11.01.7670	3QTB00022_C_23			<a href=http://www.genedb.org/genedb/Search?organism=tryp&name=Tb11.01.7670>Tb11.01.7670</a>	Q381I5				11	Tb927_11_01_v4: complement(4179943..4183584)	hypothetical protein, conserved	9290	0	22	0				2QTB00022_C_23	Tb11.01.7670	TTTTGTATGCATTAACGCTTTTTCTTCAGTCATTAAATGTTGTTGTGGTGGAGCACATTCTCTACTCTCA	-	11.1	4181615	4181684	-1.6271	-3.64154	0.000912109	0.0450498	-0.709607
Tb927.1.3190	3QTB00002_K_24	unlikely gene predicted by glimmer		<a href=http://www.genedb.org/genedb/Search?organism=tryp&name=Tb927.1.3190>Tb927.1.3190</a>	Q4GYQ4				1	Tb927_01_v4: 689689..689991	hypothetical protein, unlikely	311	1	1	0				2QTB00002_K_24	Tb927.1.3190	GTTCTTTCTTTGCTGGAGAATCCACTACAAGTGCTCTACAGTGTCACTCGCTACAAGGCAAATTTTCTTC	+	1	689857	689926	-1.62673	-2.91496	0.00632212	0.107387	-2.45496
Tb927.1.260	3QTB00002_K_22			<a href=http://www.genedb.org/genedb/Search?organism=tryp&name=Tb927.1.260>Tb927.1.260</a>	Q8IFH7				1	Tb927_01_v4: complement(106271..106573)	hypothetical protein, unlikely	21	0	0	0				2QTB00002_K_22	Tb927.1.260	TTTTACATCCATTCCAATTTCAGACGTCAGTCGCCATCCTCTCCAGCTTGTACATGTAACGCATCATTTG	-	1	106499	106568	-1.6241	-3.91379	0.000425502	0.0307291	-0.0137046
Tb11.03.0710	3QTB00006_O_24			<a href=http://www.genedb.org/genedb/Search?organism=tryp&name=Tb11.03.0710>Tb11.03.0710</a>	Q387K8				11	Tb927_11_01_v4: complement(96217..96828)	hypothetical protein, conserved	7755	0	0	0				2QTB00006_O_24	Tb11.03.0710	TGGAAGTGCTTTTGCTTGAGATGATGTCTGAGGGACTTATTGAGGGATGTATCGACCAACGACAGGATTT	-	11.1	96365	96434	-1.62068	-3.4418	0.00157792	0.0555638	-1.20747
Tb10.6k15.2660	3QTB00019_K_11			<a href=http://www.genedb.org/genedb/Search?organism=tryp&name=Tb10.6k15.2660>Tb10.6k15.2660</a>	Q38AH5			TRYPtp6k15-3d06.p1c_391	10	Tb927_10_v4: complement(1951962..1954151)	hypothetical protein, conserved	6907	1	0	0				2QTB00019_K_11	Tb10.6k15.2660	AACTATGATCCGATGGTAAAAACTACAATACTTTCGCTCTACGTCGAACTACTAGGGAAGTCACTCACTG	-	10	1953368	1953437	-1.62026	-3.2858	0.00240241	0.0641189	-1.58758
Tb927.6.4960	3QTB00010_A_7	;go_function=nucleic acid binding		<a href=http://www.genedb.org/genedb/Search?organism=tryp&name=Tb927.6.4960>Tb927.6.4960</a>	Q586G8			Tb06.30P15.530	6	Tb927_06_v4: 1366032..1366973	zinc finger-domain protein, putative	3014	1	1	0	GO:0003676	GO:0008150	GO:0005575	2QTB00010_A_7	Tb927.6.4960	ATACCATCACACTATGTGTTTGCTACCATCACGGCTTTGGACTCCACTGTTCTTCATTTCGCCTCTTTGT	+	6	1366074	1366143	-1.61754	-2.14039	0.0397479	0.286331	-4.05473
Tb11.01.5710	3QTB00015_G_12	;go_function=phenylalanine-tRNA ligase activity;go_process=phenylalanyl-tRNA aminoacylation;go_component=cytoplasm		<a href=http://www.genedb.org/genedb/Search?organism=tryp&name=Tb11.01.5710>Tb11.01.5710</a>	Q382C5				11	Tb927_11_01_v4: 3683172..3684662	phenylalanyl-tRNA synthetase alpha chain, putative	9099	0	0	0	GO:0004826	GO:0006432	GO:0005737	2QTB00015_G_12	Tb11.01.5710	TTATTGATCGCAATATTTCTCTCGCCAACATGATGCACACCTTTGAACTGTTTTTCCGTCGGATAGGTGT	+	11.1	3684304	3684373	-1.61752	-3.29752	0.00232833	0.0629234	-1.55931
Tb927.7.5930	3QTB00017_G_24	Number of repeated genes in array uncertain, region may contain misassembly.;go_component=integral to membrane		<a href=http://www.genedb.org/genedb/Search?organism=tryp&name=Tb927.7.5930>Tb927.7.5930</a>	Q582K8			Tb07.10C21.20	7	Tb927_07_v4: 1590223..1592013	hypothetical protein, conserved	3683	1	13	0				2QTB00017_G_24	Tb927.7.5930	GTGGACCAAAGGAACCTTCTTCCTGCCCAAAAGAACCGACGAGGGATGCCCGTGAGGCTGCTCCGCAATG	+	7	1591943	1592012	-1.61606	-3.19482	0.00305931	0.0736364	-1.80534
Tb10.61.1820	3QTB00009_D_22	;go_function=binding;go_process=transport;go_component=mitochondrial inner membrane		<a href=http://www.genedb.org/genedb/Search?organism=tryp&name=Tb10.61.1820>Tb10.61.1820</a>	Q388C4			TRYP_x-61h03.q2kb185_273	10	Tb927_10_v4: complement(3542275..3543198)	mitochondrial carrier protein, putative,ADP/ATP translocase 1, putative	7564	0	3	0	GO:0005488 GO:0005488	GO:0006810 GO:0006810	GO:0005743 GO:0005743	2QTB00009_D_22	Tb10.61.1820	TGTGAAGTACAAGAACTCGATGGATTGTATGTTGCAGGTGATTAAACAGGAGGGAGCTGCGTCCCTGATG	NA	Nonspecific_3	0	0	-1.61571	-2.98025	0.00535082	0.0979012	-2.30632
Tb927.3.1600	3QTB00002_O_10			<a href=http://www.genedb.org/genedb/Search?organism=tryp&name=Tb927.3.1600>Tb927.3.1600</a>	Q57ZF1			Tb03.30P12.80	3	Tb927_03_v4: complement(417775..418083)	hypothetical protein, conserved	999	0	0	0				2QTB00002_O_10	Tb927.3.1600	TGACCGCTGCGTGAATAAAATTCACAACGGTTTGGACCTCTCATGTACCATTCGGAAGGAATTTGAAGAA	-	3	417838	417907	-1.61498	-3.87872	0.000469837	0.03218	-0.104346
Tb09.244.1840	3QTB00006_O_10	curated by Mike Ferguson;go_function=UDP-glycosyltransferase activity;go_process=GPI anchor biosynthesis		<a href=http://www.genedb.org/genedb/Search?organism=tryp&name=Tb09.244.1840>Tb09.244.1840</a>	Q38CR0			chr9contig244a01.tmp0184	9	Tb927_09_v4: 2531301..2531912	UDP-Gal or UDP-GlcNAc-dependent glycosyltransferase, putative	5973	0	0	0	GO:0008194 GO:0008194	GO:0006506 GO:0006506	GO:0005575 GO:0005575	2QTB00006_O_10	Tb09.244.1840	ACCACATTGCCAACGATGAATACAGATGGCTCATGTTACACTGTCAAGCCCTAGCGCCACATAACCAGCA	+	9	2531791	2531860	-1.61247	-3.66425	0.000856439	0.0435517	-0.652264
Tb927.7.2230	3QTB00012_C_23	;go_function=binding;go_process=transport;go_component=integral to membrane; membrane		<a href=http://www.genedb.org/genedb/Search?organism=tryp&name=Tb927.7.2230>Tb927.7.2230</a>	Q57XQ1			Tb07.22O10.160	7	Tb927_07_v4: complement(576578..577714)	hypothetical protein, conserved	3312	0	1	1	GO:0005488	GO:0006810	GO:0016021 GO:0016020	2QTB00012_C_23	Tb927.7.2230	TGCGTTACATTCAGTTATTGCAGTTTCTCTACTTACAAACTCTTTTTGTATACCGTAGTGGTGAGAGTTA	-	7	576813	576882	-1.6089	-3.40923	0.00172368	0.0567559	-1.2875
Tb927.1.1210	3QTB00004_C_22			<a href=http://www.genedb.org/genedb/Search?organism=tryp&name=Tb927.1.1210>Tb927.1.1210</a>	Q4GZ98				1	Tb927_01_v4: 325554..325988	hypothetical protein, conserved	114	0	0	0				2QTB00004_C_22	Tb927.1.1210	TGGGTGCACCAGTGACATGCAATTTTGAGTATAACCCGCGTCCAGTGCGGCTTATCGGAACGGTGATGGA	+	1	325714	325783	-1.60682	-3.57635	0.00109202	0.0481273	-0.873381
Tb10.26.1020	3QTB00002_K_12			<a href=http://www.genedb.org/genedb/Search?organism=tryp&name=Tb10.26.1020>Tb10.26.1020</a>	Q389N6				10	Tb927_10_v4: complement(2624296..2624598)	hypothetical protein, conserved	7196	0	0	0				2QTB00002_K_12	Tb10.26.1020	TTCGTAACGAAGGTTAACTGGTGGATGCCGTCTATCGGTGCCGGGATGGTGCTCAGTCTCTTTGTATTGA	-	10	2624433	2624502	-1.60434	-3.70161	0.000771978	0.0407017	-0.557666
Tb927.8.850	3QTB00019_O_24			<a href=http://www.genedb.org/genedb/Search?organism=tryp&name=Tb927.8.850>Tb927.8.850</a>	Q57YE6			Tb08.12O16.440	8	Tb927_08_v4: complement(247305..249572)	hypothetical protein, conserved	3928	0	6	0				2QTB00019_O_24	Tb927.8.850	ACATTTTGAACGGGGAGACACCTCAGCGTGTTGAAGAGATGGATAGAATACTTACTAAGGAAATGAATAA	-	8	249040	249109	-1.60368	-3.51834	0.00128057	0.0516677	-1.01808
Tb927.8.4490	3QTB00014_C_23			<a href=http://www.genedb.org/genedb/Search?organism=tryp&name=Tb927.8.4490>Tb927.8.4490</a>	Q57VY6			Tb08.29H22.900	8	Tb927_08_v4: complement(1327356..1328711)	hypothetical protein	4292	0	0	0				2QTB00014_C_23	Tb927.8.4490	AATGTTACTCACGGAAAATAACCAAAAACAGTTTGAGTCTATGGAAACACCGTCGGGAGAGAGTCGTATT	-	8	1328046	1328115	-1.60111	-3.30006	0.00231254	0.0626939	-1.55317
Tb927.4.4270	3QTB00012_O_23	UDP-Gal or UDP-GlcNAc-dependent glycosyltransferase, putative : curated by Mike Ferguson.;go_function=UDP-glycosyltransferase activity;go_process=GPI anchor biosynthesis;go_component=integral to membrane		<a href=http://www.genedb.org/genedb/Search?organism=tryp&name=Tb927.4.4270>Tb927.4.4270</a>	Q57Y31			Tb04.1D20.200	4	Tb927_04_v4: complement(1132383..1133537)	UDP-Gal or UDP-GlcNAc-dependent glycosyltransferase, putative	1844	1	1	0	GO:0008194	GO:0006506	GO:0016021	2QTB00012_O_23	Tb927.4.4270	ATCGGATTGGAAGATGTACAGCACACAAGCGGAGGTATTGGCTTATCATTATTCTCTTGGCAGTGTCCGC	-	4	1133446	1133515	-1.60034	-3.59477	0.00103798	0.0477025	-0.827231
Tb927.6.4010	3QTB00001_C_24			<a href=http://www.genedb.org/genedb/Search?organism=tryp&name=Tb927.6.4010>Tb927.6.4010</a>	Q585Z9			Tb06.4F7.310	6	Tb927_06_v4: complement(1175620..1175778)	hypothetical protein, conserved	2919	0	0	0				2QTB00001_C_24	Tb927.6.4010	ACACGTCAAGGTGGTAAACAAAAACCTCTTAAAGCACCTAAGAAGGATCGGCAAGAGTTGGACGATGACG	-	6	1175703	1175772	-1.59792	-2.60374	0.0136774	0.163939	-3.13635
Tb10.61.0460	3QTB00008_K_24			<a href=http://www.genedb.org/genedb/Search?organism=tryp&name=Tb10.61.0460>Tb10.61.0460</a>	Q387T1			TRYP_x-61h03.q2kb185_71	10	Tb927_10_v4: 3836270..3837070	hypothetical protein, conserved	7657	1	0	0				2QTB00008_K_24	Tb10.61.0460	ATGACTTGGAGCTCGAAGTAAAAGACTCCACAGGTAATGTCATGGGGTATCGACTATTCCCCGTTAACAT	+	10	3836526	3836595	-1.59792	-3.51111	0.00130616	0.0519683	-1.03604
Tb11.01.8090	3QTB00010_G_12	;go_function=DNA binding;go_process=DNA metabolism;go_component=mitochondrion		<a href=http://www.genedb.org/genedb/Search?organism=tryp&name=Tb11.01.8090>Tb11.01.8090</a>	Q381E6				11	Tb927_11_01_v4: complement(4292458..4293432)	kinetoplast DNA-associated protein, putative	9329	0	0	0	GO:0003677	GO:0006259	GO:0005739	2QTB00010_G_12	Tb11.01.8090	AAGGGTAAGATTGCCAGCGTACGTAAAGCTCCCAGTATGAGTGAGAGTATGAGTAAAAGTAAGGGAAAAC	-	11.1	4292697	4292766	-1.59606	-2.68691	0.011173	0.148639	-2.95888
Tb10.6k15.0460	3QTB00008_C_22	;go_function=protein binding; unfolded protein binding;go_process=protein folding		<a href=http://www.genedb.org/genedb/Search?organism=tryp&name=Tb10.6k15.0460>Tb10.6k15.0460</a>	Q389Z2			TRYPtp6k15-3d06.p1c_70	10	Tb927_10_v4: 2394942..2395730	chaperone protein DNAJ, putative	7090	0	0	0	GO:0005515 GO:0051082	GO:0006457 GO:0006457	GO:0005575 GO:0005575	2QTB00008_C_22	Tb10.6k15.0460	TTTAAAGAAATTTCCAACGCATACAGTGTGCTCTCTGACGAAAAGGACCGTCGTACTTACGATGCGACTG	+	10	2395074	2395143	-1.59501	-4.00015	0.000333018	0.0266256	0.210613
Tb11.02.0650	3QTB00013_K_11			<a href=http://www.genedb.org/genedb/Search?organism=tryp&name=Tb11.02.0650>Tb11.02.0650</a>	Q386J6				11	Tb927_11_01_v4: complement(876477..877730)	hypothetical protein, conserved	8019	1	0	0				2QTB00013_K_11	Tb11.02.0650	AAAAGGACCCCGACAAGCAAATATACAATGAACGGATGTGCGTAGCAATTGAGCAACTCTTTGAAGACTT	-	11.1	877351	877420	-1.5943	-3.34134	0.0020702	0.0603814	-1.4532
Tb09.160.5480	3QTB00014_E_20	;go_function=nucleoside transporter activity;go_process=nucleoside transport;go_component=integral to membrane		<a href=http://www.genedb.org/genedb/Search?organism=tryp&name=Tb09.160.5480>Tb09.160.5480</a>	Q38EK0	TbNT10	TbAT-B	chr9contig160.tmp0434c	9	Tb927_09_v4: complement(1177062..1178450)	purine nucleoside transporter	5317	1	10	0	GO:0005337 GO:0005337	GO:0015858 GO:0015858	GO:0016021 GO:0016021	2QTB00014_E_20	Tb09.160.5480	TACTTTGGTATTGTCATATTTATTCAGGTGATCGCCTGTGTTCTTTTGGCTCTGCTAACGAAGAATCCTT	-	9	1177802	1177871	-1.59286	-3.00708	0.00499401	0.0951565	-2.2447
Tb927.2.6210	3QTB00010_K_11	;go_function=oxidoreductase activity;go_process=metabolism		<a href=http://www.genedb.org/genedb/Search?organism=tryp&name=Tb927.2.6210>Tb927.2.6210</a>	Q7YUI1		36E18.105		2	Tb927_02_v4: 1125003..1125962	iron/ascorbate oxidoreductase family protein, putative	831	0	0	0	GO:0016491	GO:0008152	GO:0005737	2QTB00010_K_11	Tb927.2.6210	TCCCCATGGAAGAGAAGCTCCAATTGGACATTCGTAAAAGTAAGCTGTATCGTGGTTATATTGCTTTTGG	+	2	1125193	1125262	-1.58812	-3.30303	0.00229425	0.0626939	-1.54601
Tb11.46.0011	3QTB00013_G_23			<a href=http://www.genedb.org/genedb/Search?organism=tryp&name=Tb11.46.0011>Tb11.46.0011</a>	Q386W3				11	Tb927_11_01_v4: 551359..552606	hypothetical protein, conserved,leucine-rich repeat protein (LRRP), putative	7900	1	0	0	GO:0003674	GO:0008150	GO:0005575	2QTB00013_G_23	Tb11.46.0011	AATTAGCAAACATTCTTTCTAAGAACGCAGACCTTCAGGAAATAAATCTAGAGTGGAACCAATTTCAAAC	+	11.1	552104	552173	-1.58114	-3.51222	0.00130222	0.0519683	-1.0333
Tb10.70.6770	3QTB00004_O_12			<a href=http://www.genedb.org/genedb/Search?organism=tryp&name=Tb10.70.6770>Tb10.70.6770</a>	Q38CB1			TRYP_x-70a06.p2kb545_933	10	Tb927_10_v4: complement(343533..343982)	hypothetical protein, conserved	6270	1	2	0				2QTB00004_O_12	Tb10.70.6770	AAGCAGTGGTTTAGTGCCATGTGGCGCGAAAAGTGGGATATGTGCTGCGAAGGCATTTCAACTCTTTGGA	-	10	343733	343802	-1.58105	-3.18392	0.00314863	0.0744509	-1.83122
Tb11.24.0011	3QTB00014_G_11			<a href=http://www.genedb.org/genedb/Search?organism=tryp&name=Tb11.24.0011>Tb11.24.0011</a>	Q380X6				11	Tb927_11_01_v4: complement(4762922..4764280)	variant surface glycoprotein (VSG, atypical), putative	9458	1	0	0				2QTB00014_G_11	Tb11.24.0011	TGTACAGACTCAACATGTCAATAGCACCGAAAGACTGGCGAGCGAAATTCTTAAATCAAGGCAACAAAGC	-	11.1	4764021	4764090	-1.57835	-3.16984	0.0032677	0.0758143	-1.8646
Tb11.02.4740	3QTB00021_O_24	curated by P. Englund; similar to DNA repair and recombination protein PIF1, mitochondrial precursor. (Swiss-Prot:P07271) (Saccharomyces cerevisiae);go_function=DNA helicase activity;go_process=chromosome organization and biogenesis (sensu Eukaryota); DNA recombination; telomere maintenance;go_component=mitochondrion; nucleus		<a href=http://www.genedb.org/genedb/Search?organism=tryp&name=Tb11.02.4740>Tb11.02.4740</a>	Q384Y0	PIF1			11	Tb927_11_01_v4: complement(1918715..1921861)	DNA repair and recombination helicase protein PIF1, putative,DNA repair and recombination protein, mitochondrial precursor, putative	8387	0	0	0	GO:0003678	GO:0000723 GO:0006310 GO:0007001	GO:0005634 GO:0005739	2QTB00021_O_24	Tb11.02.4740	TTTTTAACCAATTACAACACGTACTGCTAAAAGACCAGCCTATGGAAGAGATGATATCCCGAGTTCATGA	-	11.1	1920720	1920789	-1.57757	-3.31514	0.002221	0.0620319	-1.51671
Tb11.01.8620	3QTB00017_C_24			<a href=http://www.genedb.org/genedb/Search?organism=tryp&name=Tb11.01.8620>Tb11.01.8620</a>	Q381A0				11	Tb927_11_01_v4: complement(4432693..4434471)	hypothetical protein, conserved	9375	1	0	0				2QTB00017_C_24	Tb11.01.8620	CCATTGTCGTGCAGTCACTGGCTCATTTCTATTTATCGGGCTGCGAAGAAGTTGTAGTGACACTAGTTAA	-	11.1	4433096	4433165	-1.57677	-4.08468	0.000261646	0.0252907	0.431639
Tb927.4.4920	3QTB00007_C_22			<a href=http://www.genedb.org/genedb/Search?organism=tryp&name=Tb927.4.4920>Tb927.4.4920</a>	Q584L3			Tb04.3M17.170	4	Tb927_04_v4: complement(1347200..1347886)	hypothetical protein, conserved	1910	1	1	0				2QTB00007_C_22	Tb927.4.4920	CACAATACATTACTATTGATAAGGAACCGGACGCCTCAGTGCGCTGCACACGGGAAAGCAGCAAATTAAA	-	4	1347318	1347387	-1.5746	-3.44197	0.00157717	0.0555638	-1.20704
Tb927.2.6200	3QTB00014_G_24	;go_function=purine nucleoside transporter activity;go_process=purine ribonucleoside salvage;go_component=integral to membrane		<a href=http://www.genedb.org/genedb/Search?organism=tryp&name=Tb927.2.6200>Tb927.2.6200</a>	Q7YUI2	TbNT3	36E18.100		2	Tb927_02_v4: 1117941..1119335	adenosine transporter 2, putative	830	0	11	0	GO:0015211 GO:0015211 GO:0015211	GO:0006166	GO:0016021	2QTB00014_G_24	Tb927.2.6200	CTGATGTATTTGTTGCTGTTAAAGAAGGGTTCCCAACTCATGGGGGATGGTACTTTACAATTGTTGTTGC	+	2	1118908	1118977	-1.57387	-3.21674	0.00288696	0.0721237	-1.75316
Tb11.02.0520	3QTB00018_K_24			<a href=http://www.genedb.org/genedb/Search?organism=tryp&name=Tb11.02.0520>Tb11.02.0520</a>	Q386K9				11	Tb927_11_01_v4: complement(850041..852041)	hypothetical protein, conserved	8006	0	8	0				2QTB00018_K_24	Tb11.02.0520	CATTGTGAGCATCGTCACTTACGTGCGCTACTGTTTTGTAAACAGAGGTGGATTATTTGTGGACATTATA	-	11.1	850731	850800	-1.57125	-2.95205	0.00575174	0.101201	-2.37075
Tb09.211.0430	3QTB00020_L_8	;go_function=voltage-gated chloride channel activity;go_process=chloride transport;go_component=membrane		<a href=http://www.genedb.org/genedb/Search?organism=tryp&name=Tb09.211.0430>Tb09.211.0430</a>	Q38EB7			chr9contig211.tmp0053c	9	Tb927_09_v4: complement(1332370..1335186)	chloride channel protein, putative	5400	0	11	0	GO:0005247	GO:0006821	GO:0016020	2QTB00020_L_8	Tb09.211.0430	ATTTAAGCATTCCACTCAATGTGTATTCAATTGCACCATCGTTTTTCCTTGGCATCGTCTGTGGTTTGTT	-	9	1334006	1334075	-1.57057	-2.80676	0.00830513	0.124345	-2.69711
Tb11.02.0440	3QTB00009_O_11	;go_function=catalytic activity;go_process=metabolism;go_component=mitochondrion		<a href=http://www.genedb.org/genedb/Search?organism=tryp&name=Tb11.02.0440>Tb11.02.0440</a>	Q386L9				11	Tb927_11_01_v4: complement(833642..834517)	glycerolphosphate mutase, putative	7996	0	0	0	GO:0003824	GO:0008152	GO:0005739	2QTB00009_O_11	Tb11.02.0440	AGATCATAAAGAATGAAAAATTGTACGTCTACTATTCTCCGTACACGCGCACCAGACAGACCCTAACCGA	-	11.1	834258	834327	-1.5701	-3.64482	0.000903853	0.0449001	-0.70133
Tb11.02.2610	3QTB00014_O_24			<a href=http://www.genedb.org/genedb/Search?organism=tryp&name=Tb11.02.2610>Tb11.02.2610</a>	Q385S1				11	Tb927_11_01_v4: 1393145..1394548	hypothetical protein, conserved,predicted WD40 repeat protein	8196	0	0	0	GO:0003674	GO:0008150	GO:0005575	2QTB00014_O_24	Tb11.02.2610	CTAAAGATGGCAATGCTTATGTATTTGACTGGTCAAGAATCTCGCTGAATAAGTTTCCTAATGACCCACC	+	11.1	1393647	1393716	-1.5698	-3.87253	0.000478118	0.0323539	-0.120319
Tb927.8.1990	3QTB00007_O_11	;go_function=trypanothione-disulfide reductase activity;go_process=electron transport;go_component=mitochondrion		<a href=http://www.genedb.org/genedb/Search?organism=tryp&name=Tb927.8.1990>Tb927.8.1990</a>	Q9GU47	TRYP2	TRYP2	Tb08.26N11.460	8	Tb927_08_v4: 634173..634853	tryparedoxin peroxidase	4042	0	0	0	GO:0015042	GO:0006118	GO:0005739	2QTB00007_O_11	Tb927.8.1990	TTCTCAGATTCTCACGCTGAGTTTGAAAAACTGAACACGCAAGTCATAGCCGTGTCCTGTGACAGTCACT	+	8	634434	634503	-1.56972	-3.20485	0.00297925	0.0731535	-1.78148
Tb927.3.4340	3QTB00011_K_24	;go_function=NAD+-diphthamide ADP-ribosyltransferase activity;go_process=peptidyl-diphthamide biosynthesis from peptidyl-histidine;go_component=cytoplasm		<a href=http://www.genedb.org/genedb/Search?organism=tryp&name=Tb927.3.4340>Tb927.3.4340</a>	Q580K8			Tb03.26J7.600	3	Tb927_03_v4: complement(1219486..1220559)	diphthamide synthesis protein, putative	1271	0	0	0				2QTB00011_K_24	Tb927.3.4340	CTAGCGTTGGGTTGTGACTTCTTGATTCACTATGGTCACAGTTGCCTTATATCGATAAAAGATTGTCTGA	-	3	1220265	1220334	-1.56933	-3.7839	0.000613438	0.036832	-0.347985
Tb09.160.4650	3QTB00001_K_24			<a href=http://www.genedb.org/genedb/Search?organism=tryp&name=Tb09.160.4650>Tb09.160.4650</a>	Q38EU1			chr9contig160.tmp0351c	9	Tb927_09_v4: complement(999088..999270)	hypothetical protein, unlikely	5224	0	0	0				2QTB00001_K_24	Tb09.160.4650	AGTGGGTTCCGTAGGTTGCAGTCGGTTTCCACAAACGATTTCACTATCCTCTCCTGATGAGCATAAGTTT	-	9	999139	999208	-1.56714	-3.04304	0.00455096	0.0902835	-2.16165
Tb927.4.3080	3QTB00005_G_11			<a href=http://www.genedb.org/genedb/Search?organism=tryp&name=Tb927.4.3080>Tb927.4.3080</a>	Q583Y5			Tb04.2H8.660	4	Tb927_04_v4: 814322..814819	hypothetical protein, conserved	1725	0	0	0				2QTB00005_G_11	Tb927.4.3080	ATGATAAGGTGCGGGTGTCGCTAGTGAGTGGCCTCACAAGTAGAAATAAAGTACTAGAAGTTACGTTTCC	+	4	814698	814767	-1.56592	-3.42985	0.00162997	0.0557569	-1.23688
Tb927.4.2760	3QTB00018_O_24			<a href=http://www.genedb.org/genedb/Search?organism=tryp&name=Tb927.4.2760>Tb927.4.2760</a>	Q582Z1			Tb04.2H8.1280	4	Tb927_04_v4: 731459..733477	hypothetical protein, conserved	1693	0	2	0				2QTB00018_O_24	Tb927.4.2760	AAAGTTTCTAGATATCATCGACAGAGTATCGAAGAAGTGCAGTGATTCACCTCAAATAGGTTCCACAGAT	+	4	733012	733081	-1.56586	-2.64425	0.0123989	0.157046	-3.05035
Tb10.61.2745	3QTB00012_K_23			<a href=http://www.genedb.org/genedb/Search?organism=tryp&name=Tb10.61.2745>Tb10.61.2745</a>	Q388J2				10	Tb927_10_v4: complement(3354001..3355149)	mevalonate diphosphate decarboxylase	7491	0	0	0				NA	NA	NA	NA	NA	NA	NA	-1.56415	-3.87724	0.000471804	0.03218	-0.108166
Tb10.70.5580	3QTB00001_B_1			<a href=http://www.genedb.org/genedb/Search?organism=tryp&name=Tb10.70.5580>Tb10.70.5580</a>	Q38C27			TRYP_x-70a06.p2kb545_762	10	Tb927_10_v4: 559008..559199	hypothetical protein	6355	0	0	0				2QTB00001_B_1	Tb10.70.5580	GTTTGTTGACTTTATTTATTTTATTTTTCGTTTCCTCTCAACACACCACTGTAACCTTTCTTTCACGTGG	+	10	559022	559091	-1.56306	-1.98193	0.0558024	0.336189	-4.33847
Tb927.2.1460	3QTB00007_C_12			<a href=http://www.genedb.org/genedb/Search?organism=tryp&name=Tb927.2.1460>Tb927.2.1460</a>	Q7YVS8		27H14.230		2	Tb927_02_v4: 274787..275473	hypothetical protein, conserved	581	0	0	0	GO:0003674	GO:0008150	GO:0005575	2QTB00007_C_12	Tb927.2.1460	CAACGGGAACTCGAAGAGAATGCAAGTATTCCAACGAAGGGCTCCCGAGCGACGGAAACGAGAGGGCATC	+	2	274838	274907	-1.55916	-2.57171	0.014773	0.170874	-3.20374
Tb927.2.2520	3QTB00008_D_7			<a href=http://www.genedb.org/genedb/Search?organism=tryp&name=Tb927.2.2520>Tb927.2.2520</a>	Q7YSV0		25N14.5		2	Tb927_02_v4: complement(495601..496413)	hypothetical protein, conserved	635	0	0	0	GO:0003674	GO:0008150	GO:0005575	NA	NA	NA	NA	NA	NA	NA	-1.55763	-3.61904	0.000970692	0.0466041	-0.766264
Tb927.8.1110	3QTB00006_A_11	;go_function=structural constituent of ribosome;go_process=protein biosynthesis;go_component=cytosolic small ribosomal subunit (sensu Eukaryota)		<a href=http://www.genedb.org/genedb/Search?organism=tryp&name=Tb927.8.1110>Tb927.8.1110</a>	Q57VP3			Tb08.29O4.180	8	Tb927_08_v4: complement(355680..356252)	40S ribosomal protein S9, putative	3954	0	0	0	GO:0003735	GO:0006412	GO:0005843	2QTB00006_A_11	Tb927.8.1110	ACATTGCTGTTGCTAAGCAAATCGTTACGATTCCTTCCTTTATCGTGCGCGTGAGCTCTGAGCACCACAT	-	8	355789	355858	-1.55609	-3.2663	0.00253073	0.0655395	-1.63451
Tb10.389.0940	3QTB00020_C_12	;go_function=RNA binding;go_process=mRNA metabolism		<a href=http://www.genedb.org/genedb/Search?organism=tryp&name=Tb10.389.0940>Tb10.389.0940</a>	Q388X7				10	Tb927_10_v4: complement(3001636..3004179)	pumillio RNA binding protein, putative,RNA-binding regulatory protein (pumilio family), putative	7355	0	0	0	GO:0003723	GO:0016071	GO:0005575	2QTB00020_C_12	Tb10.389.0940	TAAAGGATTGCCTTGTAGAATGTATATTTGACCAAAACGCTAACCACGTAGCCCAGAAACTCATTGAAGT	-	10	3002846	3002915	-1.55392	-3.16474	0.00331188	0.0758143	-1.87666
Tb927.3.5300	3QTB00005_G_12			<a href=http://www.genedb.org/genedb/Search?organism=tryp&name=Tb927.3.5300>Tb927.3.5300</a>	Q580U5			Tb03.5L5.460	3	Tb927_03_v4: 1487683..1488201	hypothetical protein, conserved	1367	1	0	0				2QTB00005_G_12	Tb927.3.5300	AACAACCCAGTTGCGCGCTATGCCACGTGCGGTTCAGGTTTAAGCAAGACTACGAGGCACATAAGGAAAG	+	3	1487840	1487909	-1.55308	-3.04594	0.0045169	0.0900655	-2.15493
Tb10.70.3670	3QTB00015_O_12			<a href=http://www.genedb.org/genedb/Search?organism=tryp&name=Tb10.70.3670>Tb10.70.3670</a>	Q38BM9			TRYP_x-70a06.p2kb545_492	10	Tb927_10_v4: complement(962440..963948)	hypothetical protein, conserved,predicted CBS domain protein	6503	0	0	0				2QTB00015_O_12	Tb10.70.3670	GTGAAATATTTATTTTCTTTGTACGTCAGCGGGTGAGGGAGCTGTTCCTTGTTGATCCTAATACTAAAAA	-	10	962543	962612	-1.55263	-3.25962	0.00257619	0.0660888	-1.65056
Tb927.3.4200	3QTB00007_C_23			<a href=http://www.genedb.org/genedb/Search?organism=tryp&name=Tb927.3.4200>Tb927.3.4200</a>	Q580M2			Tb03.26J7.360	3	Tb927_03_v4: complement(1178789..1179454)	hypothetical protein, conserved	1257	1	4	0				2QTB00007_C_23	Tb927.3.4200	ACACTATACAACGCCGTAAATTCGCACTAGACTTTGCTTTCACAACCTATGTCATCTATTTTTTCTTCTG	-	3	1179087	1179156	-1.55232	-3.71129	0.000751432	0.0407017	-0.533076
Tb927.8.2150	3QTB00003_C_24			<a href=http://www.genedb.org/genedb/Search?organism=tryp&name=Tb927.8.2150>Tb927.8.2150</a>	Q581W7			Tb08.26N11.710	8	Tb927_08_v4: 666462..666827	hypothetical protein, conserved	4058	0	0	0				2QTB00003_C_24	Tb927.8.2150	AAAGTTTCGCCTTAAAGTTCGAAAGGCTCTGCAAGAGTCAGCAAATGACGAGGCAGCCATTGAAGCAGTA	+	8	666551	666620	-1.54966	-2.5806	0.0144613	0.168401	-3.1851
Tb11.47.0032	3QTB00019_C_23			<a href=http://www.genedb.org/genedb/Search?organism=tryp&name=Tb11.47.0032>Tb11.47.0032</a>	Q387D5				11	Tb927_11_01_v4: 334977..337133	hypothetical protein, conserved	7828	0	0	0				2QTB00019_C_23	Tb11.47.0032	TACTGATAAAAACGAACGATACACTCAAACACTCGCAGTTTTGTATTGTGAATGAACCGGAAATGGATTC	+	11.1	335896	335965	-1.54902	-3.39255	0.00180325	0.0567659	-1.32835
Tb10.70.3880	3QTB00007_O_23			<a href=http://www.genedb.org/genedb/Search?organism=tryp&name=Tb10.70.3880>Tb10.70.3880</a>	Q38BP5			TRYP_x-70a06.p2kb545_520	10	Tb927_10_v4: 914434..915114	hypothetical protein, conserved	6487	0	0	0				2QTB00007_O_23	Tb10.70.3880	TTTTTCAGTAAATTTGGAAGGTCCATGCAGCGAACCAGGGAAACATTTGGCGATACGTATTTGTCTGCTC	+	10	914770	914839	-1.54878	-3.48719	0.00139441	0.0527911	-1.09537
Tb09.211.1130	3QTB00011_C_11			<a href=http://www.genedb.org/genedb/Search?organism=tryp&name=Tb09.211.1130>Tb09.211.1130</a>	Q38E42			chr9contig211.tmp0139c	9	Tb927_09_v4: complement(1468582..1469619)	hypothetical protein, conserved,predicted zinc finger protein	5475	0	0	0	GO:0003674 GO:0003674	GO:0008150 GO:0008150	GO:0005575 GO:0005575	2QTB00011_C_11	Tb09.211.1130	TATTCCACGGTTGCTATCAGCTAATGAAGTTAAGGCGCAGTTACAAGAGCTGGAGGGAAATGAACAGCTT	-	9	1469227	1469296	-1.54375	-3.10948	0.00382848	0.0822702	-2.0068
Tb927.6.3440	3QTB00011_C_24			<a href=http://www.genedb.org/genedb/Search?organism=tryp&name=Tb927.6.3440>Tb927.6.3440</a>	Q584Y4			Tb06.2N9.440	6	Tb927_06_v4: complement(1014417..1015478)	hypothetical protein, conserved	2862	1	0	0				2QTB00011_C_24	Tb927.6.3440	CGTTAAGTGGGCCTGCTACGGGGAACCATAATAATATTGACCATAATCACAATAGTGTGCAAAATAGTGA	-	6	1014886	1014955	-1.53711	-3.5303	0.0012393	0.0509427	-0.988333
Tb927.7.7440	3QTB00003_G_24			<a href=http://www.genedb.org/genedb/Search?organism=tryp&name=Tb927.7.7440>Tb927.7.7440</a>	Q57TY1			Tb07.30D13.340	7	Tb927_07_v4: complement(2137235..2137606)	hypothetical protein, conserved	3834	0	0	0				2QTB00003_G_24	Tb927.7.7440	ATGTTGAAGAGCATTACCGCTCGGGTGAGGATCTCTGTGCAAGTGTTTGGCGTGAGTACTGGTCATATCA	-	7	2137494	2137563	-1.53404	-3.35359	0.00200309	0.0601149	-1.42341
Tb927.7.4710	3QTB00009_G_24			<a href=http://www.genedb.org/genedb/Search?organism=tryp&name=Tb927.7.4710>Tb927.7.4710</a>	Q57X87			Tb07.26A24.460	7	Tb927_07_v4: complement(1252703..1253593)	hypothetical protein, conserved	3560	0	0	0				2QTB00009_G_24	Tb927.7.4710	GTGCTGGCTCTTTATTTACGTTGCTACGTATTTAAGTGGACGACCGAAATTTTCAGAGTTTAGGCCGAAG	-	7	1252823	1252892	-1.53301	-3.74086	0.000691945	0.0391222	-0.457871
Tb927.8.3990	3QTB00009_K_23			<a href=http://www.genedb.org/genedb/Search?organism=tryp&name=Tb927.8.3990>Tb927.8.3990</a>	Q581B9			Tb08.10J17.200	8	Tb927_08_v4: complement(1190781..1191653)	hypothetical protein, conserved	4242	0	0	0				2QTB00009_K_23	Tb927.8.3990	AAGAAATTAGAAAATGTAGGGCTTCAGCTATTACAAACGGGTTCATTTGTGTTCGATCCATCACAAGTAC	-	8	1191104	1191173	-1.53131	-3.31078	0.00224714	0.0624982	-1.52728
Tb10.6k15.3360	3QTB00006_O_12			<a href=http://www.genedb.org/genedb/Search?organism=tryp&name=Tb10.6k15.3360>Tb10.6k15.3360</a>	Q38AN1			TRYPtp6k15-3d06.p1c_477	10	Tb927_10_v4: complement(1828517..1829128)	hypothetical protein, conserved	6851	0	0	0				2QTB00006_O_12	Tb10.6k15.3360	GTCCGCGCTGGTCCGGCGTACACTTTAGACGGTCCACACGTGTATCATTCTGGTTGTTTAGGATCATATC	-	10	1829026	1829095	-1.52915	-3.13513	0.00357984	0.0790878	-1.94655
Tb927.8.3780	3QTB00005_K_11			<a href=http://www.genedb.org/genedb/Search?organism=tryp&name=Tb927.8.3780>Tb927.8.3780</a>	Q580Z8			Tb08.10J17.540	8	Tb927_08_v4: complement(1126727..1127227)	hypothetical protein, conserved	4221	0	0	0	GO:0003674	GO:0008150	GO:0005575	2QTB00005_K_11	Tb927.8.3780	CTTATTCACTACGAAGGTAACTGGTCTGAAGATGAAATGCATGGCAATGGTACACTCCGATTTCTTGTCA	-	8	1126993	1127062	-1.52708	-3.39553	0.00178876	0.0567659	-1.32104
Tb11.02.2520	3QTB00012_O_24			<a href=http://www.genedb.org/genedb/Search?organism=tryp&name=Tb11.02.2520>Tb11.02.2520</a>	Q385S7				11	Tb927_11_01_v4: 1378661..1379839	hypothetical protein, conserved,predicted ankyrin repeat family protein	8190	0	0	0				2QTB00012_O_24	Tb11.02.2520	CTTTACATGCTTTTAGAATACAAACCAACGCTGAGTCTGAAGAACTATGATGGTAATACACCGTTGATCA	+	11.1	1378838	1378907	-1.5257	-2.80296	0.00838434	0.125089	-2.70551
Tb11.02.5720	3QTB00020_O_11	;go_function=ribonucleoside-diphosphate reductase activity;go_process=DNA replication;go_component=ribonucleoside-diphosphate reductase complex		<a href=http://www.genedb.org/genedb/Search?organism=tryp&name=Tb11.02.5720>Tb11.02.5720</a>	Q384N4	RNR1			11	Tb927_11_01_v4: complement(2161942..2164458)	ribonucleoside-diphosphate reductase large chain	8485	0	0	0	GO:0004748	GO:0006260	GO:0005634 GO:0005971	2QTB00020_O_11	Tb11.02.5720	GATGCATGTAATTTCAAGTCTAATCAGAAAAATCTCGGCACGATAAAATGCTCAAATTTGTGCACGGAAA	-	11.1	2163135	2163204	-1.52441	-3.04889	0.00448249	0.0895872	-2.14809
Tb927.3.950	3QTB00013_O_9			<a href=http://www.genedb.org/genedb/Search?organism=tryp&name=Tb927.3.950>Tb927.3.950</a>	Q57WX8			Tb03.27F10.440	3	Tb927_03_v4: 235135..236397	hypothetical protein, conserved	934	1	0	0				2QTB00013_O_9	Tb927.3.950	TTTATACAGTGGGAGATATTAGATCAAGTTCACCGCGATAGTCGCATCTTTTTTGAGCGTTATTTGTTGG	+	3	235267	235336	-1.52347	-3.34478	0.00205111	0.0603814	-1.44482
Tb09.244.2600	3QTB00023_O_23			<a href=http://www.genedb.org/genedb/Search?organism=tryp&name=Tb09.244.2600>Tb09.244.2600</a>	Q38CX0			chr9contig244a01.tmp0260	9	Tb927_09_v4: 2336519..2345665	ankyrin-repeat protein, putative	5899	0	0	0	GO:0003674 GO:0003674	GO:0008150 GO:0008150	GO:0005575 GO:0005575	2QTB00023_O_23	Tb09.244.2600	ATTTATTCCCACTATTACCACAGCTTTTTAGTGTAAATAAGAAGAATTATCATATCGGTTGGGCGATGGA	+	9	2336880	2336949	-1.52052	-3.10845	0.0038388	0.0822702	-2.00921
Tb10.70.5340	3QTB00012_G_11	curated by M. Parsons, P. Ward, J. Mottram;go_function=ATP binding; protein serine/threonine kinase activity;go_process=protein amino acid phosphorylation		<a href=http://www.genedb.org/genedb/Search?organism=tryp&name=Tb10.70.5340>Tb10.70.5340</a>	Q38C05			TRYP_x-70a06.p2kb545_726	10	Tb927_10_v4: 612827..613966	protein kinase, putative,casein kinase I, putative	6377	0	0	0	GO:0004674 GO:0004674 GO:0005524 GO:0005524	GO:0006468 GO:0006468	GO:0005575 GO:0005575	2QTB00012_G_11	Tb10.70.5340	ACAGAAGCTTAAGTTTGATGAAATACCGCGATATGAAATGTGTAGGAATATCATTTGGTCTATTCTCCAT	+	10	613675	613744	-1.52008	-2.8735	0.00702277	0.113234	-2.54839
Tb09.160.4660	3QTB00018_O_12			<a href=http://www.genedb.org/genedb/Search?organism=tryp&name=Tb09.160.4660>Tb09.160.4660</a>	Q38EU0			chr9contig160.tmp0352	9	Tb927_09_v4: 999804..1001816	hypothetical protein, conserved	5225	1	0	0				2QTB00018_O_12	Tb09.160.4660	GTAGCCAACACTCCCGAACAGGGTGACACTTCGTCATCATCATATAAGAAGCAATCAAACTACTTGATAG	+	9	1000128	1000197	-1.51938	-2.56309	0.0150815	0.172404	-3.22179
Tb11.02.3360	3QTB00017_O_11	;go_function=ATP binding; DNA binding;go_process=DNA replication;go_component=DNA replication factor C complex		<a href=http://www.genedb.org/genedb/Search?organism=tryp&name=Tb11.02.3360>Tb11.02.3360</a>	Q385K3			Tb11.212.0700	11	Tb927_11_01_v4: 1572758..1574521	replication factor C, subunit 1, putative,replication factor C large subunit, putative	8264	0	0	0	GO:0003677 GO:0005524	GO:0006260	GO:0005634 GO:0005663	2QTB00017_O_11	Tb11.02.3360	ATGTGTTACCCCGTTACCGCAAATAAGTTGAAGCAATGGATGGAAGAATTTGAAGCCAATAGTTCCAAAA	+	11.1	1572836	1572905	-1.51634	-3.35318	0.00200529	0.0601149	-1.4244
Tb10.70.3550	3QTB00017_G_12			<a href=http://www.genedb.org/genedb/Search?organism=tryp&name=Tb10.70.3550>Tb10.70.3550</a>	Q38BL8			TRYP_x-70a06.p2kb545_474	10	Tb927_10_v4: complement(1000999..1002786)	hypothetical protein, conserved	6514	0	0	0				2QTB00017_G_12	Tb10.70.3550	ATTCCCTGTCGAGTCAAACAACTGCTCGTAAAGGGCGATGAGAGAACAATAAATAATAATGCTAACTTCA	-	10	1001430	1001499	-1.51559	-3.40181	0.00175867	0.0567659	-1.30569
Tb927.4.2310	3QTB00019_G_24	similar to SP:O43776: Asparaginyl-tRNA synthetase, cytoplasmic (EC 6.1.1.22) (Asparagine--tRNA ligase) (AsnRS). {Homo sapiens};go_function=asparagine-tRNA ligase activity; nucleic acid binding;go_process=asparaginyl-tRNA aminoacylation;go_component=cytoplasm		<a href=http://www.genedb.org/genedb/Search?organism=tryp&name=Tb927.4.2310>Tb927.4.2310</a>	Q584F6			Tb04.1H19.630	4	Tb927_04_v4: 601005..603245	asparaginyl-tRNA synthetase, putative	1648	0	0	0				2QTB00019_G_24	Tb927.4.2310	TGATACGAAGAAACGCAATCTTATTGGCGATTTACCCAAGTGCAAGGAAGGTGAAATTGTGCACGTAATT	+	4	601898	601967	-1.51518	-3.08778	0.00405157	0.0839017	-2.05757
Tb927.7.290	3QTB00016_K_23			<a href=http://www.genedb.org/genedb/Search?organism=tryp&name=Tb927.7.290>Tb927.7.290</a>	Q57U25			Tb07.8P12.380	7	Tb927_07_v4: 50638..52251	leucine-rich repeat protein (LRRP), putative,leucine-rich repeat protein 1 (LRRP1), putative	3120	0	0	0	GO:0003674	GO:0008150	GO:0005575	2QTB00016_K_23	Tb927.7.290	CATCTTATGGATGTGGAATTGGGCAGCGATGTCTTAGATGAACTAAAGTCAATGAACGTATGGGTTAATA	+	7	52177	52246	-1.50817	-3.03802	0.00461045	0.0907306	-2.17327
Tb927.3.1680	3QTB00010_G_23			<a href=http://www.genedb.org/genedb/Search?organism=tryp&name=Tb927.3.1680>Tb927.3.1680</a>	Q57ZE3			Tb03.30P12.280	3	Tb927_03_v4: complement(443374..444330)	hypothetical protein, conserved	1007	0	0	0				2QTB00010_G_23	Tb927.3.1680	TGAGCGTAACAACAACCCTGAGAGTAGGGAGCGTCCGCATCACGGAGGTGGTATTCAGGGCAACCGACCC	-	3	443398	443467	-1.50612	-2.94657	0.00583288	0.101914	-2.38324
Tb10.70.2690	3QTB00009_G_23			<a href=http://www.genedb.org/genedb/Search?organism=tryp&name=Tb10.70.2690>Tb10.70.2690</a>	Q38BE8			TRYP_x-70a06.p2kb545_362	10	Tb927_10_v4: complement(1160474..1161337)	hypothetical protein, conserved	6584	1	3	0				2QTB00009_G_23	Tb10.70.2690	TATTGGATTGAGGGTATGAAAAGTGACAGATTCCTCATAGTGTTTCTGCTCGCTGGGAAAACGAGTAACT	-	10	1160728	1160797	-1.50556	-3.78174	0.000617153	0.036832	-0.353495
Tb927.1.3680	3QTB00002_C_23	unlikely gene predicted by glimmer		<a href=http://www.genedb.org/genedb/Search?organism=tryp&name=Tb927.1.3680>Tb927.1.3680</a>	Q4GYK6				1	Tb927_01_v4: complement(779245..779505)	hypothetical protein, unlikely	359	0	0	0				2QTB00002_C_23	Tb927.1.3680	TGTCCAAGGGCAAGAAATTGGACGGCAAGCGCGGGGGACATAGTGGGGAATGGGCGGCGTGCTGAAGTAG	-	1	779286	779355	-1.50375	-2.56733	0.0149291	0.171556	-3.21292
Tb927.4.770	3QTB00022_G_12	;go_function=ubiquitin-protein ligase activity;go_process=ubiquitin cycle;go_component=intracellular		<a href=http://www.genedb.org/genedb/Search?organism=tryp&name=Tb927.4.770>Tb927.4.770</a>	Q580A5	upl3		Tb04.5E12.890	4	Tb927_04_v4: complement(212180..216040)	ubiquitin-protein ligase, putative	1494	0	0	0				2QTB00022_G_12	Tb927.4.770	TTTAAGGTAACGGTGAAGAGGAATACTGAAAGCATTACGAACACGTTGTACAAAGTTTTTCTGGAATATC	-	4	213151	213220	-1.50361	-3.0445	0.00453369	0.090191	-2.15825
Tb927.8.5130	3QTB00017_A_23			<a href=http://www.genedb.org/genedb/Search?organism=tryp&name=Tb927.8.5130>Tb927.8.5130</a>	Q57UI5			Tb08.5H5.580	8	Tb927_08_v4: 1529691..1531424	hypothetical protein, conserved	4356	0	0	0				2QTB00017_A_23	Tb927.8.5130	ATATTTAACTTGGTGTGTTTCTCTTGGATGTCTACCACTCTTCCCCTATTTGAGTTTATTACGGTGTCAC	+	8	1530135	1530204	-1.49995	-2.94646	0.00583452	0.101914	-2.38349
Tb10.6k15.2870	3QTB00012_O_11			<a href=http://www.genedb.org/genedb/Search?organism=tryp&name=Tb10.6k15.2870>Tb10.6k15.2870</a>	Q38AJ1			TRYPtp6k15-3d06.p1c_416	10	Tb927_10_v4: complement(1922173..1923324)	hypothetical protein, conserved	6891	0	0	0				2QTB00012_O_11	Tb10.6k15.2870	AAACTGCTCACCATCACCTCTTTATAATGAAAATGTGGGGTACGTAAAGGAGTCTATTTTTGACGCGTTA	-	10	1922440	1922509	-1.49903	-3.58134	0.00107712	0.0481273	-0.860889
Tb09.244.1740	3QTB00015_O_22	;go_process=antigenic variation;go_component=integral to membrane		<a href=http://www.genedb.org/genedb/Search?organism=tryp&name=Tb09.244.1740>Tb09.244.1740</a>	Q38CQ7			chr9contig244a01.tmp0174	9	Tb927_09_v4: 2569286..2570797	variant surface glycoprotein (VSG), putative	5984	1	0	0		GO:0020033 GO:0020033	GO:0016021 GO:0016021	2QTB00015_O_22	Tb09.244.1740	ACCAAACTGTACCAAGATTTCAAGACAAAAGCGGACAACCTGAACACAGCTGACAGAGAGGCAGTAACCT	+	9	2569745	2569814	-1.49659	-2.7577	0.00938421	0.134117	-2.80511
Tb09.211.1060	3QTB00001_H_22			<a href=http://www.genedb.org/genedb/Search?organism=tryp&name=Tb09.211.1060>Tb09.211.1060</a>	Q38E50			chr9contig211.tmp0130c	9	Tb927_09_v4: complement(1457884..1458120)	hypothetical protein, unlikely	5467	1	2	0				2QTB00001_H_22	Tb09.211.1060	TTTGTGTTCTTGGCTTTTGTGTGGATGATTGCGTGCATGGGTGCCTGTGGTTTCTCCTTCTGATCATCTT	-	9	1458044	1458113	-1.49473	-2.84403	0.00756413	0.118193	-2.6143
Tb11.02.0230	3QTB00018_C_24			<a href=http://www.genedb.org/genedb/Search?organism=tryp&name=Tb11.02.0230>Tb11.02.0230</a>	Q386P7				11	Tb927_11_01_v4: complement(752040..754013)	hypothetical protein, conserved	7967	0	0	0				2QTB00018_C_24	Tb11.02.0230	AAACGAATTTAAGATCGCAAACTTTGTAGACACAGTTGATTGTTTTGTGACCATCGCATGCCCCAACAGT	-	11.1	752451	752520	-1.49302	-3.19809	0.00303303	0.0736364	-1.79758
Tb927.5.1750	3QTB00015_G_24			<a href=http://www.genedb.org/genedb/Search?organism=tryp&name=Tb927.5.1750>Tb927.5.1750</a>	Q57ZP4			Tb05.1P6.800	5	Tb927_05_v4: 547334..548830	hypothetical protein, conserved	2166	0	0	0				2QTB00015_G_24	Tb927.5.1750	AGAAAGCGTGCAAGTATTTAGTGGTGACTGTGTGGTGGAATGGAGTGGAAATAGATCACCTCTTTTGCTA	+	5	547795	547864	-1.49267	-3.03687	0.00462416	0.0907306	-2.17592
Tb927.6.3480	3QTB00011_G_11	similar over 485aa to Polyadenylate-binding protein 3 (Poly(A)-binding protein 3) (PABP 3). (Swiss-Prot:O64380) [Arabidopsis thaliana;];go_function=RNA binding;go_process=RNA processing		<a href=http://www.genedb.org/genedb/Search?organism=tryp&name=Tb927.6.3480>Tb927.6.3480</a>	Q584Y8			Tb06.2N9.340	6	Tb927_06_v4: complement(1027974..1029017)	RNA-binding protein, putative	2866	0	0	0	GO:0003723	GO:0006396	GO:0005575	2QTB00011_G_11	Tb927.6.3480	TCAAATTTTTAGTAATTTCAACCCACTTGGTGCTAAGATAATGTTAGACCCCTCCACTGGCAACAGCAAA	-	6	1028886	1028955	-1.49181	-3.17177	0.00325114	0.075719	-1.86003
Tb927.1.4690	3QTB00011_C_23			<a href=http://www.genedb.org/genedb/Search?organism=tryp&name=Tb927.1.4690>Tb927.1.4690</a>	Q4GYA9				1	Tb927_01_v4: 964186..965223	arginine N-methyltransferase, putative	456	0	0	0	GO:0016274	GO:0006479	GO:0005575	2QTB00011_C_23	Tb927.1.4690	ATTATTATTAGTGAATGGATGGGTTACTTCCTACTTTATGAGTCTATGTTAAACACCGTTTTGTACGCTC	+	1	964549	964618	-1.49111	-3.32545	0.00216042	0.0612761	-1.49174
Tb927.6.4800	3QTB00013_K_23			<a href=http://www.genedb.org/genedb/Search?organism=tryp&name=Tb927.6.4800>Tb927.6.4800</a>	Q587E6			Tb06.26G9.40	6	Tb927_06_v4: 1337604..1338860	hypothetical protein, conserved	2998	0	0	0				2QTB00013_K_23	Tb927.6.4800	TTTCCATAATTAGGCGTGCGATTTCAATGACTGAATCCATGCAACGAACGGGGAAGAAAGCATTTACGTC	+	6	1338370	1338439	-1.49034	-3.16552	0.00330507	0.0758143	-1.87482
Tb11.01.5460	3QTB00008_O_22			<a href=http://www.genedb.org/genedb/Search?organism=tryp&name=Tb11.01.5460>Tb11.01.5460</a>	Q382E8				11	Tb927_11_01_v4: 3631039..3631845	hypothetical protein, conserved	9076	0	0	0				2QTB00008_O_22	Tb11.01.5460	TTTCGCTTCGGCTCCCTTCTAGGAACTCTGTAACCCTGCGAGTAAAGGAAATGCATAACCATTTACTTTT	+	11.1	3631262	3631331	-1.49009	-3.94301	0.000391707	0.0290914	0.0620103
Tb927.8.6510	3QTB00006_C_12	;go_function=ubiquitin conjugating enzyme activity;go_process=protein modification; ubiquitin cycle;go_component=cytoplasm		<a href=http://www.genedb.org/genedb/Search?organism=tryp&name=Tb927.8.6510>Tb927.8.6510</a>	Q57TW2			Tb08.30K1.280	8	Tb927_08_v4: 1883490..1884086	ubiquitin-conjugating enzyme E2, putative,ubiquitin-protein ligase, putative,ubiquitin carrier protein, putative	4495	0	0	0	GO:0004840	GO:0006464 GO:0006512	GO:0005737	2QTB00006_C_12	Tb927.8.6510	ATGATGAAAGACGACCCTGTGAGGTTTAGGACGAAGGCTCGTTACTGGATGAGTGGGCATTATATCGACT	+	8	1884015	1884084	-1.49005	-3.41974	0.0016753	0.0564278	-1.26172
Tb11.55.0021	3QTB00007_O_12			<a href=http://www.genedb.org/genedb/Search?organism=tryp&name=Tb11.55.0021>Tb11.55.0021</a>	Q386Z5				11	Tb927_11_01_v4: complement(475828..476529)	hypothetical protein, conserved	7868	0	0	0				2QTB00007_O_12	Tb11.55.0021	TGTTGGTATCAATCGTTCTAACAAGTCGCCTTTACTTAGCGGGAGTGGTTCAAATTCATTGAGTGGTAGC	-	11.1	475972	476041	-1.48927	-3.495	0.001365	0.0526869	-1.07603
Tb927.8.3470	3QTB00007_O_22			<a href=http://www.genedb.org/genedb/Search?organism=tryp&name=Tb927.8.3470>Tb927.8.3470</a>	Q57YW6			Tb08.28L1.630	8	Tb927_08_v4: 1032469..1033173	hypothetical protein, conserved	4190	0	1	0				2QTB00007_O_22	Tb927.8.3470	TCTAAAGGAGGCAAACGATGTTGCGTCCCGCCTGCAGGAGTCCCTACAACGAAGCGGTGTTTCGTATCAG	+	8	1032516	1032585	-1.48866	-3.10851	0.00383822	0.0822702	-2.00908
Tb09.160.3970	3QTB00001_G_12			<a href=http://www.genedb.org/genedb/Search?organism=tryp&name=Tb09.160.3970>Tb09.160.3970</a>	Q38F10		28G16.285	chr9contig160.tmp0518c	9	Tb927_09_v4: complement(894270..894434)	hypothetical protein, unlikely	5154	0	0	0				2QTB00001_G_12	Tb09.160.3970	TTCCAACCCTGAATAGAAGCAGAATGTTTCACAAACCCAAAGGAGTCAAAATAAAAATTAAAAAGAAGCC	-	9	894331	894400	-1.48566	-2.32843	0.0261139	0.234507	-3.6972
Tb927.3.2230	3QTB00009_D_7	;go_function=catalytic activity;go_process=tricarboxylic acid cycle;go_component=mitochondrion		<a href=http://www.genedb.org/genedb/Search?organism=tryp&name=Tb927.3.2230>Tb927.3.2230</a>	Q582T6			Tb03.48O8.710	3	Tb927_03_v4: complement(580931..581836)	succinyl-CoA synthetase alpha subunit, putative	1061	0	0	0				2QTB00009_D_7	Tb927.3.2230	TTATCACTGAAGGGATTCCGCAGTGGGATATGCTCCGCGTAAAATCTATGCTTCTCTCCCAGAACAAGAC	-	3	581466	581535	-1.48333	-4.01992	0.000314786	0.0266256	0.262182
Tb927.7.3460	3QTB00014_A_11			<a href=http://www.genedb.org/genedb/Search?organism=tryp&name=Tb927.7.3460>Tb927.7.3460</a>	Q57WG1			Tb07.28B13.610	7	Tb927_07_v4: complement(893320..894669)	hypothetical protein, conserved	3435	0	0	0				2QTB00014_A_11	Tb927.7.3460	AATGTTTTGTCATGATCCTGATTCCCAGGCCACTACTCACGCTAATATCTCATTTGCTTCACTGTTAAAT	-	7	893803	893872	-1.48288	-2.82649	0.00790482	0.120879	-2.65335
Tb10.70.6760	3QTB00013_C_24			<a href=http://www.genedb.org/genedb/Search?organism=tryp&name=Tb10.70.6760>Tb10.70.6760</a>	Q38CB0			TRYP_x-70a06.p2kb545_932	10	Tb927_10_v4: complement(344456..345724)	hypothetical protein, conserved	6271	0	0	0				2QTB00013_C_24	Tb10.70.6760	TATCAGTGGCTATGAGGAAGAGAACCAATATTTGTTAGTGGAGGCCATCCACATTCAACGAGAGTTAAAA	-	10	345632	345701	-1.48214	-2.49249	0.0178391	0.19021	-3.36805
Tb927.3.4160	3QTB00010_O_9	similar to Prothymosin alpha. (Swiss-Prot:P06454) [Homo sapiens;]		<a href=http://www.genedb.org/genedb/Search?organism=tryp&name=Tb927.3.4160>Tb927.3.4160</a>	Q580M6			Tb03.26J7.270	3	Tb927_03_v4: complement(1170160..1171125)	hypothetical protein, conserved	1253	0	0	0				2QTB00010_O_9	Tb927.3.4160	CGAAGGAACTCACAATTTCCAACCCCGAAGCAACACTCAACAACTTGCGCACCGTCATCGCAATAAACTT	-	3	1171010	1171079	-1.48028	-3.39783	0.00177768	0.0567659	-1.31542
Tb10.70.5840	3QTB00020_K_12	similar to GB:CAC14329.1: major vault protein {Leishmania major}; similar to Major vault protein alpha (MVP-alpha) (Swiss-Prot:P34118) (Dictyostelium discoideum); similar to Major vault protein (MVP) (Lung resistance- related protein). (Swiss-Prot;go_process=response to abiotic stimulus;go_component=ribonucleoprotein complex		<a href=http://www.genedb.org/genedb/Search?organism=tryp&name=Tb10.70.5840>Tb10.70.5840</a>	Q38C44	MVP		TRYP_x-70a06.p2kb545_797	10	Tb927_10_v4: 520867..523458	major vault protein, putative	6337	0	0	0	GO:0003674	GO:0009628	GO:0005575 GO:0030529	2QTB00020_K_12	Tb10.70.5840	GGTCACATTCACTCACTGTTTCTCTTTTTGGGTCCTGACTTTATGGCTGACAAGATTGTTGTCGAAACAC	+	10	522436	522505	-1.47971	-3.58607	0.00106316	0.0481273	-0.849029
Tb927.4.3820	3QTB00014_A_7			<a href=http://www.genedb.org/genedb/Search?organism=tryp&name=Tb927.4.3820>Tb927.4.3820</a>	Q583H6			Tb04.30O21.110	4	Tb927_04_v4: complement(999703..1001052)	hypothetical protein, conserved	1799	0	3	0				2QTB00014_A_7	Tb927.4.3820	TCTAAGTTTCTTTGTGTTCCTATCTGGTGTTACCAAAAGTTAGCACCTCTGCTGAATCCTGATGTCTTTC	-	4	1000068	1000137	-1.47902	-1.97958	0.0560776	0.336189	-4.34254
Tb927.7.1500	3QTB00009_K_11	similar to Nucleotide binding protein 2 (NBP 2). (Swiss-Prot:Q9Y5Y2) [Homo sapiens;];go_function=nucleotide binding		<a href=http://www.genedb.org/genedb/Search?organism=tryp&name=Tb927.7.1500>Tb927.7.1500</a>	Q57WQ0	NBP 2		Tb07.27M11.840	7	Tb927_07_v4: 379078..379947	nucleotide binding protein, putative	3241	0	0	0				2QTB00009_K_11	Tb927.7.1500	TTTTTCCAAAGGCGGTGGGAAGAAACTTGCAGAGATGTATGAAGTGGAATTCCTTGGCGCAATACCAATC	+	7	379713	379782	-1.47538	-3.43888	0.00159049	0.0555638	-1.21466
Tb927.8.3020	3QTB00018_F_11			<a href=http://www.genedb.org/genedb/Search?organism=tryp&name=Tb927.8.3020>Tb927.8.3020</a>	Q57W71			Tb08.28F14.440	8	Tb927_08_v4: 907053..909089	hypothetical protein, conserved	4145	0	0	0				2QTB00018_F_11	Tb927.8.3020	TTGTCTACTTTCGATGTTGTGTTAATTCCCCTTCTGATAAGGTTTCGTCATGCTCGGACATATTTTTCTC	+	8	907087	907156	-1.47413	-2.39014	0.0226615	0.217844	-3.5752
Tb927.4.2580	3QTB00021_C_12	;go_component=mitochondrion		<a href=http://www.genedb.org/genedb/Search?organism=tryp&name=Tb927.4.2580>Tb927.4.2580</a>	Q584C9			Tb04.1H19.1160	4	Tb927_04_v4: 677663..680683	hypothetical protein, conserved	1675	0	0	0				2QTB00021_C_12	Tb927.4.2580	AACAATTTCAAGTCAAGTAAACACCTCACTGTCTGGTCGGATGGCACTCGTATGATGTTGCAAAAGAGTA	+	4	680339	680408	-1.47275	-2.92528	0.00615836	0.105428	-2.4316
Tb927.2.5700	3QTB00004_O_22			<a href=http://www.genedb.org/genedb/Search?organism=tryp&name=Tb927.2.5700>Tb927.2.5700</a>	Q7YUN0		1F7.220		2	Tb927_02_v4: 1025545..1025997	hypothetical protein	802	0	0	0				2QTB00004_O_22	Tb927.2.5700	TTTTTGTATTGTGCACAGCAGTGCCGCTTAGTCGGGATTTCGCTTCATACCCTGTACTTCCACCACTTAA	+	2	1025737	1025806	-1.47177	-3.44606	0.00155974	0.0555638	-1.19697
Tb09.v1.0630	3QTB00003_C_11			<a href=http://www.genedb.org/genedb/Search?organism=tryp&name=Tb09.v1.0630>Tb09.v1.0630</a>	Q38DR6				9	Tb927_09_v4: 1698746..1699093	hypothetical protein, unlikely	5601	1	1	0				2QTB00003_C_11	Tb09.v1.0630	TATCCTAATTTATGTATCCCTGTCGTCTTCTTCAGTTTTTTCTCTCTTAAATGTTCAAATGGTGTTCAAA	+	9	1698925	1698994	-1.47136	-3.24916	0.0026489	0.0675509	-1.67565
Tb09.160.0470	3QTB00019_O_11			<a href=http://www.genedb.org/genedb/Search?organism=tryp&name=Tb09.160.0470>Tb09.160.0470</a>	Q38FZ3			chr9contig160.tmp0047c	9	Tb927_09_v4: complement(352335..354539)	hypothetical protein, conserved	4819	0	0	0				2QTB00019_O_11	Tb09.160.0470	TTTGAGAAACTTTGCCAAAAGTATGCATCCTAGCATAATCCCACCCGTAGAAATGACTAACAGAGTGATG	-	9	353814	353883	-1.47132	-3.18404	0.00314762	0.0744509	-1.83094
Tb09.160.3770	3QTB00001_F_23	GPI-Anchor Signal predicted for Tb09.160.3770 by DGPI v2.04 with cleavage site probability 2.5800002 near 30		<a href=http://www.genedb.org/genedb/Search?organism=tryp&name=Tb09.160.3770>Tb09.160.3770</a>	Q38F28		28G16.195	chr9contig160.tmp0511	9	Tb927_09_v4: 874325..874528	hypothetical protein, unlikely	5136	1	2	1				2QTB00001_F_23	Tb09.160.3770	TTTTGCTCGGCACCTTTACTGAATATATTCTACCAACGGCTTCTTCCATGTATTCCCCTCTCGTAGTAGT	+	9	874443	874512	-1.47023	-2.24966	0.031208	0.255918	-3.84962
Tb927.8.3430	3QTB00015_M_22			<a href=http://www.genedb.org/genedb/Search?organism=tryp&name=Tb927.8.3430>Tb927.8.3430</a>	Q57YX0			Tb08.28L1.540	8	Tb927_08_v4: 1024803..1026308	hypothetical protein, conserved	4186	0	0	0				2QTB00015_M_22	Tb927.8.3430	AAGCCTTCTCTCAACAAAACTCACACGCTGTTGGTGGACTCTTTGTATGTGTATTCCTTTGTTATTACTC	+	8	1025415	1025484	-1.4673	-2.78881	0.00868569	0.126517	-2.73675
Tb09.160.0740	3QTB00002_B_4			<a href=http://www.genedb.org/genedb/Search?organism=tryp&name=Tb09.160.0740>Tb09.160.0740</a>	Q38FW5			chr9contig160.tmp0074c	9	Tb927_09_v4: complement(422768..423097)	hypothetical protein, conserved	4847	1	0	0				2QTB00002_B_4	Tb09.160.0740	TCGATCCAGTGCTGCTATCGAATTATCTTGAGTGTATCGCGCCCATGAGGGTAGGATTTCTACGTTTGAT	-	9	422826	422895	-1.46652	-3.88805	0.000457617	0.0319325	-0.0802522
Tb11.01.7460	3QTB00009_L_21			<a href=http://www.genedb.org/genedb/Search?organism=tryp&name=Tb11.01.7460>Tb11.01.7460</a>	Q381K5				11	Tb927_11_01_v4: complement(4125493..4126407)	hypothetical protein, conserved	9270	0	1	0				2QTB00009_L_21	Tb11.01.7460	TTTTTTACAACTGTAGTGTTCGGGATGGTGTTTTTATGGGCCATCCTAAACTTTCTAGCGTTTTTTGATA	-	11.1	4125705	4125774	-1.46643	-2.71883	0.0103305	0.141595	-2.88986
Tb11.01.8480	3QTB00012_A_24	;go_function=chaperone binding; unfolded protein binding;go_process=protein folding		<a href=http://www.genedb.org/genedb/Search?organism=tryp&name=Tb11.01.8480>Tb11.01.8480</a>	Q381B2				11	Tb927_11_01_v4: complement(4395565..4396719)	chaperone protein DNAJ, putative	9363	1	0	0	GO:0051082 GO:0051087	GO:0006457	GO:0005575	2QTB00012_A_24	Tb11.01.8480	TGGCGGCAGCCCACACTTCCAATACAAAACTTGTTTCCTTTCTGTTCGTTAGTTTTGCGTGTCTAGGTTT	-	11.1	4396640	4396709	-1.46401	-2.99421	0.00516227	0.0958738	-2.2743
Tb927.1.2360	3QTB00014_E_19			<a href=http://www.genedb.org/genedb/Search?organism=tryp&name=Tb927.1.2360>Tb927.1.2360</a>	Q4GYY5				1	Tb927_01_v4: 576084..577439	alpha tubulin	229	0	0	0	GO:0005200	GO:0000226 GO:0006928	GO:0005874	2QTB00014_E_19	Tb927.1.2360	CAATGAAGCAATTTATGATTTGACTCGCCGCAACCTCGATATTGAGCGCCCCACGTACACCAACCTGAAC	NA	Nonspecific_3	0	0	-1.45803	-2.80277	0.00838832	0.125089	-2.70593
Tb11.03.0040	3QTB00015_G_11			<a href=http://www.genedb.org/genedb/Search?organism=tryp&name=Tb11.03.0040>Tb11.03.0040</a>	Q387E4				11	Tb927_11_01_v4: 271123..272586	hypothetical protein, conserved	7819	0	0	0				2QTB00015_G_11	Tb11.03.0040	CTTCCTAATACATTTTTTTGTCTTGAGAAACACCGGTCGCTGCAGAGCATTCTTTTTACCTCGAAAGAAA	+	11.1	271306	271375	-1.45778	-3.03443	0.00465353	0.0909807	-2.18159
Tb11.02.3740	3QTB00022_K_23	;go_function=adenylate cyclase activity;go_process=intracellular signaling cascade;go_component=integral to membrane		<a href=http://www.genedb.org/genedb/Search?organism=tryp&name=Tb11.02.3740>Tb11.02.3740</a>	Q385H4			Tb11.212.0320	11	Tb927_11_01_v4: complement(1661760..1665494)	receptor-type adenylate cyclase GRESAG 4, putative	8293	1	1	0	GO:0004016	GO:0007242	GO:0016021	2QTB00022_K_23	Tb11.02.3740	ATTGTCGTTAACTAACAGCACAGCATTCATAGACTCACTGTACGAACAACGGCGCTACCTTATTGATGAT	-	11.1	1664259	1664328	-1.45749	-3.06505	0.00429839	0.0875365	-2.11055
Tb09.211.1070	3QTB00021_K_12			<a href=http://www.genedb.org/genedb/Search?organism=tryp&name=Tb09.211.1070>Tb09.211.1070</a>	Q38E49			chr9contig211.tmp0131c	9	Tb927_09_v4: complement(1459127..1462219)	hypothetical protein, conserved,predicted zinc finger protein	5468	0	0	0	GO:0003674 GO:0003674	GO:0008150 GO:0008150	GO:0005575 GO:0005575	2QTB00021_K_12	Tb09.211.1070	TGAATGATTTGCGCAGCTTTATCAGCAATAATTCCATCCAAAACAACATCGCACAGGAGGCGGAGGATGA	-	9	1459860	1459929	-1.45739	-2.96662	0.00554119	0.0994175	-2.3375
Tb927.2.4840	3QTB00004_G_10			<a href=http://www.genedb.org/genedb/Search?organism=tryp&name=Tb927.2.4840>Tb927.2.4840</a>	Q7YUV0		30M24.160		2	Tb927_02_v4: complement(859870..860310)	hypothetical protein, conserved	746	1	3	0	GO:0003674	GO:0008150	GO:0005575	2QTB00004_G_10	Tb927.2.4840	TTTATTTTGAAAGATTTATGTGTGGTTTGCTGCTCAATGTATGCGATCAACTTTATCACGTTTGCCCTGG	-	2	859914	859983	-1.45736	-3.27491	0.00247326	0.0648024	-1.61379
Tb11.01.5160	3QTB00017_O_12			<a href=http://www.genedb.org/genedb/Search?organism=tryp&name=Tb11.01.5160>Tb11.01.5160</a>	Q382I1				11	Tb927_11_01_v4: complement(3565044..3566849)	hypothetical protein, conserved	9043	1	1	0				2QTB00017_O_12	Tb11.01.5160	AAAACTATCGAACAGCTTCGTTGGTCGCACTTTATGATGAGGTCCCGTGCTGTGAATTTGCACTTTATCC	-	11.1	3565724	3565793	-1.45651	-3.61546	0.000980333	0.0467156	-0.775257
Tb927.6.5030	3QTB00016_O_24			<a href=http://www.genedb.org/genedb/Search?organism=tryp&name=Tb927.6.5030>Tb927.6.5030</a>	Q586H5			Tb06.30P15.410	6	Tb927_06_v4: 1378650..1380308	hypothetical protein, conserved,leucine-rich repeat protein (LRRP), putative	3021	0	0	0	GO:0003674	GO:0008150	GO:0005575	2QTB00016_O_24	Tb927.6.5030	TATTGCGGTTAGATGTTTTCGCCATGTTGTCGAAGGATTTAATTGAAAAATTCCAGGTGGAGTTCACTGA	+	6	1379512	1379581	-1.45511	-3.08279	0.00410456	0.0843889	-2.06922
Tb927.5.3200	3QTB00008_K_11			<a href=http://www.genedb.org/genedb/Search?organism=tryp&name=Tb927.5.3200>Tb927.5.3200</a>	Q57Z73			Tb05.27M3.250	5	Tb927_05_v4: complement(995967..996746)	hypothetical protein, conserved	2311	0	0	0				2QTB00008_K_11	Tb927.5.3200	TTGAAAGTGTCCGCGCTGCCGCATTGAAGGAACCCATACCGACCTCTCTATTAGAACTATTACTCATTTA	-	5	996586	996655	-1.45412	-3.5458	0.00118769	0.0500344	-0.949701
Tb927.7.1920	3QTB00016_C_24			<a href=http://www.genedb.org/genedb/Search?organism=tryp&name=Tb927.7.1920>Tb927.7.1920</a>	Q57V18			Tb07.43M14.360	7	Tb927_07_v4: 458754..460385	leucine-rich repeat protein (LRRP), putative,leucine-rich repeat protein 1 (LRRP1), putative	3283	0	0	0	GO:0003674	GO:0008150	GO:0005575	2QTB00016_C_24	Tb927.7.1920	CCCTCCGCGAAACAAACATCTGCGAGGAAGATATTAAGAACCTGAAAAAGTTTAATCGACGATTATATAT	+	7	460306	460375	-1.44981	-3.18331	0.00315373	0.0744509	-1.83268
Tb927.4.4770	3QTB00010_K_22			<a href=http://www.genedb.org/genedb/Search?organism=tryp&name=Tb927.4.4770>Tb927.4.4770</a>	Q583G2			Tb04.3I12.120	4	Tb927_04_v4: complement(1310579..1311562)	hypothetical protein	1894	1	1	0				2QTB00010_K_22	Tb927.4.4770	ATGATGTAAGCCTTCTTCACCAACTTGCTGTTGAGGGAATGGTTGTTTCACCTACTAACCAAATGACAAA	-	4	1311156	1311225	-1.44972	-3.58433	0.00106826	0.0481273	-0.853385
Tb10.6k15.2160	3QTB00006_C_22			<a href=http://www.genedb.org/genedb/Search?organism=tryp&name=Tb10.6k15.2160>Tb10.6k15.2160</a>	Q38AD0			TRYPtp6k15-3d06.p1c_321	10	Tb927_10_v4: complement(2039803..2040399)	hypothetical protein	6952	0	0	0				2QTB00006_C_22	Tb10.6k15.2160	TTATGAAAACGGGAAACCGCAAACTGGTATCACAAACATCCTGATGCAGAGCCAAGCAACTGTCGAAAAT	-	10	2040151	2040220	-1.44945	-3.19381	0.00306747	0.0736364	-1.80774
Tb927.3.3730	3QTB00023_C_1	similar to GP:18478576: ABCA1.2 transporter {Leishmania tropica} ; similar to ATP-binding cassette, sub-family A, member 3 (ATP-binding cassettetransporter 3) (ATP-binding cassette 3) (ABC-C transporter). (Swiss-Prot:Q99758) {Homo sapiens}; similar to GP:18478576: ABCA1.2 transporter {Leishmania tropica};go_function=ATP binding; ATPase activity, coupled to transmembrane movement of substances;go_…		<a href=http://www.genedb.org/genedb/Search?organism=tryp&name=Tb927.3.3730>Tb927.3.3730</a>	Q57WA9			Tb03.28C22.830	3	Tb927_03_v4: 1037620..1043157	ABC transporter, putative	1210	1	11	0	GO:0005524	GO:0006810	GO:0016021	2QTB00023_C_1	Tb927.3.3730	TACTGTTCGTATTATACTGGAGTTTCTTGTGCCAAATAAGAGCGTTGTGCCTCTTCTTGAGTACCTTTTT	+	3	1038875	1038944	-1.44926	-2.58937	0.0141593	0.166226	-3.16665
Tb10.6k15.0920	3QTB00012_K_24	;go_component=integral to membrane		<a href=http://www.genedb.org/genedb/Search?organism=tryp&name=Tb10.6k15.0920>Tb10.6k15.0920</a>	Q38A28			TRYPtp6k15-3d06.p1c_133	10	Tb927_10_v4: 2303559..2304731	expression site-associated gene (ESAG) protein, putative,expression site-associated gene 3 (ESAG3) protein, putative	7054	1	1	0	GO:0003674	GO:0008150	GO:0016021	2QTB00012_K_24	Tb10.6k15.0920	TGCTTACGTTGGGTGTGGAGGGTAAGTACGGGCATGTAAGAAGATGGACCTGGATATATAATTATGTATG	+	10	2303818	2303887	-1.44901	-3.03285	0.0046725	0.0910555	-2.18522
Tb09.211.2230	3QTB00007_G_12			<a href=http://www.genedb.org/genedb/Search?organism=tryp&name=Tb09.211.2230>Tb09.211.2230</a>	Q38DT3			chr9contig211.tmp0259c	9	Tb927_09_v4: complement(1663730..1664419)	hypothetical protein, conserved	5584	0	0	0				2QTB00007_G_12	Tb09.211.2230	TATCGTTTCTTGCTTGAGGTCCTTCATATGGGTGAGAACAATCCCTACATTTGGTTCCTCCTTGGGGAAG	-	9	1664041	1664110	-1.44666	-3.81767	0.00055797	0.0344978	-0.261448
Tb11.01.8760	3QTB00018_A_24			<a href=http://www.genedb.org/genedb/Search?organism=tryp&name=Tb11.01.8760>Tb11.01.8760</a>	Q380Y8				11	Tb927_11_01_v4: complement(4469662..4471629)	hypothetical protein, conserved	9387	0	0	0				2QTB00018_A_24	Tb11.01.8760	ATATTTGTGTTTCTGCGGAATGAGCAAATACCATTCTCCATCATTATCAGCAAGCTTGACTACTTTGGCG	-	11.1	4471005	4471074	-1.44294	-2.51847	0.0167745	0.184026	-3.31453
Tb927.4.1450	3QTB00013_O_23			<a href=http://www.genedb.org/genedb/Search?organism=tryp&name=Tb927.4.1450>Tb927.4.1450</a>	Q581T6			Tb04.2L9.660	4	Tb927_04_v4: complement(371443..372708)	hypothetical protein, conserved	1562	0	0	0				2QTB00013_O_23	Tb927.4.1450	AAACTGTGGAAAATAGCGAAAAACGGAAAAGGCAACTTGAGATAGATACATTACATTACGTGTTATTTGC	-	4	371798	371867	-1.44284	-3.32624	0.00215589	0.0612761	-1.48984
Tb927.8.3530	3QTB00011_E_24	similar to SP:Q26756: Glycerol-3-phosphate dehydrogenase [NAD+], glycosomal{Trypanosoma brucei rhodesiense}(PMID:8920003) similar to SP:P90593: Glycerol-3-phosphate dehydrogenase [NAD+], glycosomal (EC 1.1.1.8). {Trypanosoma brucei brucei}(PMID:8920004) similar to GP:1806121: glycerol-3-phosphate dehydrogenase (NAD+) {Leishmania mexicana} (PMID:10743613); 100% similar to SP:Q26756: Glycerol-3-pho…		<a href=http://www.genedb.org/genedb/Search?organism=tryp&name=Tb927.8.3530>Tb927.8.3530</a>	Q57YW0			Tb08.28L1.740	8	Tb927_08_v4: complement(1057497..1058561)	glycerol-3-phosphate dehydrogenase [NAD+], glycosomal	4196	1	0	0	GO:0004367	GO:0006072	GO:0009331 GO:0020015	2QTB00011_E_24	Tb927.8.3530	AATCGGTGTTATTGCTGGCCCTTCATTCGCCATTGAAGTTGCTAAGGGAATGCTGACAAATGTTTGCACT	-	8	1058073	1058142	-1.44137	-2.6339	0.0127147	0.159054	-3.07241
Tb09.354.0020	3QTB00002_H_17			<a href=http://www.genedb.org/genedb/Search?organism=tryp&name=Tb09.354.0020>Tb09.354.0020</a>	Q38G49				9	Tb927_09_v4: 3547..3864	hypothetical protein, unlikely	4682	0	3	0				2QTB00002_H_17	Tb09.354.0020	ATCGGGTCCTTTTCATTAATAAGTATCTTCCGTCCTGTGCTTCTCAATTGTTTTACACTGTCATTTTATT	+	9	3751	3820	-1.44125	-2.61263	0.0133867	0.163564	-3.11755
Tb927.6.4380	3QTB00013_C_12			<a href=http://www.genedb.org/genedb/Search?organism=tryp&name=Tb927.6.4380>Tb927.6.4380</a>	Q587A4			Tb06.26G9.940	6	Tb927_06_v4: complement(1232008..1233276)	hypothetical protein, conserved	2956	0	0	0				2QTB00013_C_12	Tb927.6.4380	GGTTTTTACTAGCGGTTCAATCTCTAACAGGAAATGACTTTAGCGACGAAGACATTAATGCAGCGAAATC	-	6	1232117	1232186	-1.43805	-3.03405	0.00465808	0.0909807	-2.18246
Tb09.160.2080	3QTB00004_H_23	GPI-Anchor Signal predicted for Tb09.160.2080 by DGPI v2.04 with cleavage site probability 0.12900001 near 121		<a href=http://www.genedb.org/genedb/Search?organism=tryp&name=Tb09.160.2080>Tb09.160.2080</a>	Q38FI5		3C4.110	chr9contig160.tmp0182c	9	Tb927_09_v4: complement(658499..658960)	hypothetical protein, unlikely	4978	1	0	1				2QTB00004_H_23	Tb09.160.2080	ATGCCCCCTTCCCCAATGGATCCCTTTTCAGTCCTTCTATCCGCCTCATTGCGCATACACACTTTTATTT	-	9	658891	658960	-1.43648	-1.88503	0.0681905	0.369268	-4.5036
Tb09.211.3470	3QTB00004_N_11			<a href=http://www.genedb.org/genedb/Search?organism=tryp&name=Tb09.211.3470>Tb09.211.3470</a>	Q38DF9			chr9contig211.tmp0390	9	Tb927_09_v4: 1899139..1899606	hypothetical protein, conserved	5708	0	0	0				2QTB00004_N_11	Tb09.211.3470	TTATTTATGGGCGGTCATTTGCCACATATGTCACACACCAGCAGCGTTGCTTCTGCCACTTCCAGTTAGA	+	9	1899500	1899569	-1.4311	-3.47419	0.00144478	0.0533902	-1.12756
Tb11.12.0015	3QTB00015_K_11			<a href=http://www.genedb.org/genedb/Search?organism=tryp&name=Tb11.12.0015>Tb11.12.0015</a>	Q384E8				11	Tb927_11_01_v4: 2365655..2367124	hypothetical protein, conserved	8571	0	0	0				2QTB00015_K_11	Tb11.12.0015	ATTAACCGAGAAGTTTGAATCCTTAAAACCGAGGGACCATGTGGAGGATAAGACTGAACTCAGCATATAT	+	11.1	2366584	2366653	-1.42984	-3.23855	0.00272462	0.0685817	-1.70104
Tb10.70.0200	3QTB00016_K_24			<a href=http://www.genedb.org/genedb/Search?organism=tryp&name=Tb10.70.0200>Tb10.70.0200</a>	Q38AU8			TRYP_x-70a06.p2kb545_29	10	Tb927_10_v4: 1661685..1663334	hypothetical protein	6784	0	0	0				2QTB00016_K_24	Tb10.70.0200	ATTGATAAAAATAACACGGGATGCATTACCTTTGAAGAGTTTTTGTGGGTTCTCGAGTTTGGTGTGCGAG	+	10	1662819	1662888	-1.42679	-3.49305	0.00137227	0.0526869	-1.08085
Tb10.61.0370	3QTB00005_G_24			<a href=http://www.genedb.org/genedb/Search?organism=tryp&name=Tb10.61.0370>Tb10.61.0370</a>	Q387S2			TRYP_x-61h03.q2kb185_54	10	Tb927_10_v4: 3853755..3854273	hypothetical protein, conserved	7666	0	0	0				2QTB00005_G_24	Tb10.61.0370	ACAAATGTCAGTACGGCTCCTATGAGGACTATAATTTGGAAACTACACAATAAAGCGCAAGCCCCGTGGT	+	10	3854172	3854241	-1.42619	-2.39345	0.0224886	0.217154	-3.5686
Tb10.406.0320	3QTB00002_H_6	ARP2/3 complex subunit 5 (curated by B. Wickstead, Univ. of Oxford);go_function=actin binding;go_process=cytoskeleton organization and biogenesis;go_component=Arp2/3 protein complex		<a href=http://www.genedb.org/genedb/Search?organism=tryp&name=Tb10.406.0320>Tb10.406.0320</a>	Q389R8				10	Tb927_10_v4: complement(2541495..2541830)	ARP2/3 complex 16kDa subunit, putative,ARP2/3 complex subunit, putative	7164	0	0	0	GO:0003779	GO:0007010	GO:0005885	2QTB00002_H_6	Tb10.406.0320	ATCAAGTCAACTCCACACCAAAGGGACCAGCAGTAGTGAAATAAAACACGTACTACAAGGAATCAACGAA	-	10	2541681	2541750	-1.42378	-2.61806	0.0132121	0.162584	-3.10605
Tb927.7.2210	3QTB00003_K_12			<a href=http://www.genedb.org/genedb/Search?organism=tryp&name=Tb927.7.2210>Tb927.7.2210</a>	Q57XQ3			Tb07.22O10.140	7	Tb927_07_v4: complement(572049..572423)	hypothetical protein, conserved	3310	1	0	0				2QTB00003_K_12	Tb927.7.2210	TCAATGGTTTCAGTTGCTTACAGAATATATCAACGTGTGTCCTGGCATGCGAAAGAGTATTTAAAGTCTT	-	7	572092	572161	-1.42085	-2.41288	0.0214975	0.20986	-3.52969
Tb927.2.2650	3QTB00023_A_12			<a href=http://www.genedb.org/genedb/Search?organism=tryp&name=Tb927.2.2650>Tb927.2.2650</a>	Q7YVG7		10C8.125		2	Tb927_02_v4: 519905..530194	hypothetical protein, conserved	642	0	0	0				2QTB00023_A_12	Tb927.2.2650	TTATATCACTTGAGCTGGGTGATGTTGTGGGAGTATCATCTTTCATGTGCTTTCCAATGATTTCATTAAA	+	2	523866	523935	-1.41854	-2.6103	0.0134624	0.163682	-3.12248
Tb10.61.0020	3QTB00003_P_24			NA	NA	NA	NA	NA	NA	NA	NA	NA	NA	NA	NA	NA	NA	NA	NA	NA	NA	NA	NA	NA	NA	-1.4184	-1.60831	0.117222	0.474073	-4.93786
Tb09.160.1930	3QTB00002_G_12			<a href=http://www.genedb.org/genedb/Search?organism=tryp&name=Tb09.160.1930>Tb09.160.1930</a>	Q38FJ9			chr9contig160.tmp0173c	9	Tb927_09_v4: complement(641646..641942)	hypothetical protein, unlikely	4964	0	0	0				2QTB00002_G_12	Tb09.160.1930	TGCTGACTCTCCTCCTCAATCCTTGTGCGCCATACACACCCCTGGTTGGACTGCTATAAAACGCGTTTTC	-	9	641679	641748	-1.41478	-2.50732	0.0172242	0.186664	-3.33755
Tb927.4.3300	3QTB00019_E_1	similar to SP:Q9Y4W6: AFG3-like protein 2 (EC 3.4.24.-) (Paraplegin-like protein). [Human] {Homo sapiens}(PMID:11549317); 65% similar to SP:Q9Y4W6: AFG3-like protein 2 (EC 3.4.24.-) (Paraplegin-like protein). [Human] {Homo sapiens}(PMID:11549317);go_function=ATPase activity; metalloendopeptidase activity; unfolded protein binding;go_process=cell cycle; protein folding;go_component=integral to mem…		<a href=http://www.genedb.org/genedb/Search?organism=tryp&name=Tb927.4.3300>Tb927.4.3300</a>	Q584A7			Tb04.2H8.240	4	Tb927_04_v4: complement(862494..864653)	mitochondrial ATP-dependent zinc metallopeptidase, putative,metallo-peptidase, Clan MA(E) Family M41	1747	1	1	0				2QTB00019_E_1	Tb927.4.3300	ATATACTCGTTGGAATCCAAACGTATTACCCATGGGTGCCTATGTTACTCCTTTGTCTCCTGCCCCTTTT	-	4	863956	864025	-1.41422	-1.96344	0.0580019	0.341417	-4.37047
Tb11.03.0940	3QTB00018_O_23	;go_function=GTP binding		<a href=http://www.genedb.org/genedb/Search?organism=tryp&name=Tb11.03.0940>Tb11.03.0940</a>	Q387N2				11	Tb927_11_01_v4: complement(43124..45085)	elongation factor, putative	7731	0	0	0	GO:0005525	GO:0008150	GO:0005575	2QTB00018_O_23	Tb11.03.0940	GATGAAGAACTTGTCACTGTCACACCAAAGTCTATACGGATGCGATTACCTAACTTTAATGGTAAAACGA	-	11.1	43153	43222	-1.41328	-3.39661	0.00178356	0.0567659	-1.31841
Tb09.211.1910	3QTB00021_O_10			<a href=http://www.genedb.org/genedb/Search?organism=tryp&name=Tb09.211.1910>Tb09.211.1910</a>	Q38DW3			chr9contig211.tmp0225c	9	Tb927_09_v4: complement(1602421..1605552)	hypothetical protein, conserved	5554	0	0	0				2QTB00021_O_10	Tb09.211.1910	ATATCGTTGAGGGGATTAGGAAAGATATACGAAACATAAGTCGTGAATCGTGGAAAGAGTTGATGAGACT	-	9	1605008	1605077	-1.41287	-2.6943	0.0109724	0.146652	-2.94295
Tb927.7.5080	3QTB00019_G_11	;go_function=NAD+ kinase activity;go_process=pyridine nucleotide biosynthesis		<a href=http://www.genedb.org/genedb/Search?organism=tryp&name=Tb927.7.5080>Tb927.7.5080</a>	Q57ZI1			Tb07.27E10.300	7	Tb927_07_v4: 1340687..1342858	ATP-NAD kinase-like protein	3598	0	0	0				2QTB00019_G_11	Tb927.7.5080	AATAGTCATGGTCTATACCGTGATTATCGTAAGGATGTTTTCCCCAAGATGACATACATTTTACACAGTA	+	7	1341920	1341989	-1.41139	-3.08455	0.00408576	0.0842039	-2.0651
Tb927.4.3650	3QTB00005_O_23			<a href=http://www.genedb.org/genedb/Search?organism=tryp&name=Tb927.4.3650>Tb927.4.3650</a>	Q585I5			Tb04.26G5.550	4	Tb927_04_v4: complement(926853..927362)	hypothetical protein	1782	0	0	0				2QTB00005_O_23	Tb927.4.3650	AACCCGGGCAATCAGCGGGAGTGGCACCTCGAAGGGCGGAAATTATCTTTAGTTGTGCCGTAGAGATTCA	-	4	927028	927097	-1.41061	-3.46309	0.00148911	0.0540882	-1.15497
Tb11.01.0880	3QTB00005_K_22			<a href=http://www.genedb.org/genedb/Search?organism=tryp&name=Tb11.01.0880>Tb11.01.0880</a>	Q384B4				11	Tb927_11_01_v4: 2449664..2450188	hypothetical protein, conserved	8605	1	0	0				2QTB00005_K_22	Tb11.01.0880	ATGAGGAGTAGCCGGGGTATTTTGTTCCTTAGTGGAGCTTTCGCCATACGTGGCATGTCTGCATACCACA	+	11.1	2449664	2449733	-1.40881	-3.46248	0.00149161	0.0540882	-1.15649
Tb09.160.5030	3QTB00018_M_19	;go_function=cAMP-specific phosphodiesterase activity		<a href=http://www.genedb.org/genedb/Search?organism=tryp&name=Tb09.160.5030>Tb09.160.5030</a>	Q38EQ0			chr9contig160.tmp0389	9	Tb927_09_v4: 1075759..1077714	cAMP-specific phosphodiesterase, putative	5265	0	0	0	GO:0004115			2QTB00018_M_19	Tb09.160.5030	AATCCTGTTATTTACCAACGAGGAGATTCTTGTTTGCTTTTTGGCTACGCTTTGTTTGTCATTCATACAC	+	9	1076364	1076433	-1.40823	-1.6763	0.103058	0.445767	-4.83645
Tb11.14.0007	3QTB00015_G_22	GPI-Anchor Signal predicted for Tb11.14.0007 by DGPI v2.04 with cleavage site probability 0.344 near 476;go_process=antigenic variation;go_component=integral to membrane		<a href=http://www.genedb.org/genedb/Search?organism=tryp&name=Tb11.14.0007>Tb11.14.0007</a>	Q380W1				11	Tb927_11_02_v4: complement(57887..59380)	variant surface glycoprotein (VSG, atypical), putative	9544	1	0	0		GO:0020033	GO:0016021	2QTB00015_G_22	Tb11.14.0007	CTAAAGGTGAAAAAAATAGATGGCGGAAAACCCAAAGAAGTTAAGATCGAAACACTAACAGACCCACCAG	-	11.2	58231	58300	-1.40157	-2.737	0.00987756	0.137672	-2.85033
Tb927.4.1050	3QTB00014_C_12			<a href=http://www.genedb.org/genedb/Search?organism=tryp&name=Tb927.4.1050>Tb927.4.1050</a>	Q580D3			Tb04.5E12.410	4	Tb927_04_v4: complement(281014..282399)	hypothetical protein, conserved	1522	1	0	0				2QTB00014_C_12	Tb927.4.1050	TATTCATTTGACACATTTTATTGCCCCTCCAATGGGTTTTGAGGAATGCGTTGAGCGTTTCTACGCTTCC	-	4	281365	281434	-1.40038	-3.53435	0.00122561	0.0506389	-0.978247
Tb927.6.2740	3QTB00009_B_7	identical to GB:AAC61803.1: pyridoxine/pyridoxal/pyridoxamine kinase {Trypanosoma brucei} (PMID:9274862); Identical to GB:AAC61803.1: pyridoxine/pyridoxal/pyridoxamine kinase {Trypanosoma brucei;} (PMID:9274862);go_function=pyridoxal kinase activity;go_process=pyridoxal phosphate metabolism;go_component=cytoplasm		<a href=http://www.genedb.org/genedb/Search?organism=tryp&name=Tb927.6.2740>Tb927.6.2740</a>	O15927	pdxK		Tb06.5F5.240	6	Tb927_06_v4: 823608..824510	pyridoxal kinase	2793	0	0	0				2QTB00009_B_7	Tb927.6.2740	GCGTCCGAGCGAATAACTTCCTCAGCAACTATCGCTACATTCTGACCGGATATATAAATAATGTTGACAT	+	6	823807	823876	-1.39994	-2.92434	0.0061731	0.10547	-2.43373
Tb10.70.4590	3QTB00003_C_19			<a href=http://www.genedb.org/genedb/Search?organism=tryp&name=Tb10.70.4590>Tb10.70.4590</a>	Q38BU8			TRYP_x-70a06.p2kb545_615	10	Tb927_10_v4: 775230..775577	hypothetical protein, conserved	6434	1	0	0				2QTB00003_C_19	Tb10.70.4590	TTACGCCTCCCAATTACGCTTCTACAGCGAGGGGAAGCCAACTGAAGGACACAGAAAGATCAACCTGGAC	+	10	775271	775340	-1.39941	-3.55976	0.00114302	0.0491007	-0.914871
Tb927.6.4470	3QTB00010_G_22	;go_process=spermidine biosynthesis		<a href=http://www.genedb.org/genedb/Search?organism=tryp&name=Tb927.6.4470>Tb927.6.4470</a>	Q587B3			Tb06.26G9.750	6	Tb927_06_v4: complement(1255609..1256586)	S-adenosylmethionine decarboxylase proenzyme-like, putative	2965	0	0	0				2QTB00010_G_22	Tb927.6.4470	ACAAGCAGATGATGAGTATGACTTGGACGGAAACACCAAAGAACAGCAACTTCTTGTATCCCACTGCGCG	-	6	1255903	1255972	-1.39785	-3.10148	0.00390927	0.0827494	-2.02552
Tb10.6k15.3640	3QTB00010_B_15	;go_function=oxidoreductase activity;go_process=electron transport;go_component=mitochondrion		<a href=http://www.genedb.org/genedb/Search?organism=tryp&name=Tb10.6k15.3640>Tb10.6k15.3640</a>	Q38AQ4	AOX	TAO	TRYPtp6k15-3d06.p1c_525,embl.209	10	Tb927_10_v4: 1762481..1763470	alternative oxidase	6828	1	1	0	GO:0016491	GO:0006118	GO:0005739	2QTB00010_B_15	Tb10.6k15.3640	ATCATTATTACGCAAGCCATTATGTACCTCTTCCTCCTGGTCGCCTATGTGATTTCCCCCCGTTTTGTAC	+	10	1763027	1763096	-1.39539	-1.6635	0.10561	0.450652	-4.85581
Tb10.61.1840	3QTB00004_L_18			<a href=http://www.genedb.org/genedb/Search?organism=tryp&name=Tb10.61.1840>Tb10.61.1840</a>	Q388C5			TRYP_x-61h03.q2kb185_275	10	Tb927_10_v4: complement(3539757..3540239)	hypothetical protein, conserved	7562	0	0	0				2QTB00004_L_18	Tb10.61.1840	AAGTGTTTAACATCCACAACAGGAAAAACACTCAGCAGAGGCCGACTCGTGTAAGTGAAGCGGAGGCGAA	-	10	3540127	3540196	-1.39468	-2.75442	0.00946071	0.134117	-2.81228
Tb11.01.7940	3QTB00023_C_10			<a href=http://www.genedb.org/genedb/Search?organism=tryp&name=Tb11.01.7940>Tb11.01.7940</a>	Q381G0				11	Tb927_11_01_v4: complement(4244682..4257068)	hypothetical protein, conserved	9315	0	0	0				2QTB00023_C_10	Tb11.01.7940	GACATTCAATCGGCTGATGTACTTTACACCTGTATGCAAAAGGATTCCCTTTTATTTGTTCTTTCTTCTG	-	11.1	4254332	4254401	-1.39356	-3.43538	0.00160568	0.0556421	-1.22327
Tb927.8.2590	3QTB00016_G_10			<a href=http://www.genedb.org/genedb/Search?organism=tryp&name=Tb927.8.2590>Tb927.8.2590</a>	Q57XD0			Tb08.26A17.580	8	Tb927_08_v4: 762449..764086	hypothetical protein, conserved	4102	0	0	0				2QTB00016_G_10	Tb927.8.2590	TCCTTGAAGAAATGTTGCTTCACATGACCGCTCTAAACAAGGAGCTAGAAATGGATCTCACGAAAACGAA	+	8	762927	762996	-1.39326	-2.55588	0.0153441	0.173864	-3.23685
Tb11.55.0030	3QTB00003_N_24			<a href=http://www.genedb.org/genedb/Search?organism=tryp&name=Tb11.55.0030>Tb11.55.0030</a>	Q386Y9			291.t00029	11	Tb927_11_01_v4: complement(487901..488308)	hypothetical protein, conserved	7874	0	1	0				2QTB00003_N_24	Tb11.55.0030	TCGTTCACGCATGCCTGATCTGCCGAAAAGTGCAGGGGGTTATTTTTTCCGTCAACTCCGACCATATCTT	-	11.1	488165	488234	-1.39292	-3.82082	0.000553053	0.0344978	-0.253363
Tb10.389.1500	3QTB00010_M_18	;go_function=oxidoreductase activity;go_process=metabolism		<a href=http://www.genedb.org/genedb/Search?organism=tryp&name=Tb10.389.1500>Tb10.389.1500</a>	Q389B9				10	Tb927_10_v4: 2904718..2905701	short-chain dehydrogenase, putative	7313	1	1	0	GO:0016491	GO:0008152	GO:0005575	2QTB00010_M_18	Tb10.389.1500	AGTTACGTGTGCCGCATTCCGTATCGTGAACAAAGTCATCGACTTTCAGTTGTTTTCTGAGCTCGTCGTT	+	10	2905557	2905626	-1.39112	-2.98251	0.00531986	0.09769	-2.30114
Tb11.01.5260	3QTB00006_O_11			<a href=http://www.genedb.org/genedb/Search?organism=tryp&name=Tb11.01.5260>Tb11.01.5260</a>	Q382G8				11	Tb927_11_01_v4: complement(3587258..3587848)	hypothetical protein, conserved	9056	0	0	0				2QTB00006_O_11	Tb11.01.5260	AACAAGTTAATGTTCCCCCGGAGTTGGGGACAATTATGAAGCAGTACACCAAGGCAATCCTCAGGGATAG	-	11.1	3587676	3587745	-1.38924	-2.83133	0.00780941	0.120079	-2.64259
Tb11.02.1106	3QTB00013_D_10	;go_function=nucleobase transporter activity;go_process=nucleobase transport;go_component=integral to membrane		<a href=http://www.genedb.org/genedb/Search?organism=tryp&name=Tb11.02.1106>Tb11.02.1106</a>	Q386E9				11	Tb927_11_01_v4: 1050102..1051424	nucleobase transporter, putative	8066	0	9	1	GO:0015205	GO:0015851	GO:0016021	2QTB00013_D_10	Tb11.02.1106	TATTTTGCCTTTTATTCTGTGTATTTACAAACACATCCCTGGTCACGCAGCTCCGTATATCTTCTCGTTT	+	11.1	1051178	1051247	-1.38921	-2.62162	0.013099	0.161742	-3.09851
Tb10.6k15.3510	3QTB00021_H_16	identical/ similar to SP:Q03650: Cysteine-rich, acidic integral membrane protein precursor. {Trypanosoma brucei brucei};go_component=flagellar pocket; integral to membrane		<a href=http://www.genedb.org/genedb/Search?organism=tryp&name=Tb10.6k15.3510>Tb10.6k15.3510</a>	Q38AP5	CRAM		embl.14,embl.432,TRYPtp6k15-3d06.p1c_500	10	Tb927_10_v4: complement(1784394..1787840)	cysteine-rich, acidic integral membrane protein precursor	6837	1	1	0	GO:0003674	GO:0008150	GO:0016021 GO:0020016	2QTB00021_H_16	Tb10.6k15.3510	AATGTTCTTGAAATCTTCGTGTTCGTTAAAGCTTGTTGCATTCTGTGATGGATGCTCTACTGAGGATTCC	-	10	1784637	1784706	-1.38702	-3.42726	0.00164144	0.0557569	-1.24322
Tb10.61.2550	3QTB00013_N_12			<a href=http://www.genedb.org/genedb/Search?organism=tryp&name=Tb10.61.2550>Tb10.61.2550</a>	Q388H8			TRYP_x-61h03.q2kb185_389	10	Tb927_10_v4: complement(3386210..3387550)	N-myristoyl transferase, putative	7507	0	0	0				2QTB00013_N_12	Tb10.61.2550	TTACGGATTTTTTCTCGTTCTATTCACTTCCTTCTACCATTATCGGCAACAGTAACCACTCGTTGTTGAA	-	10	3386451	3386520	-1.38565	-2.5927	0.0140462	0.166042	-3.15963
Tb927.8.5120	3QTB00002_P_8	identical to GB:AAA30178.1: cytochrome C {Trypanosoma brucei} (PMID:2850466); 100% identical to GB:AAA30178.1: cytochrome C {Trypanosoma brucei} (PMID:2850466);go_function=electron transporter activity;go_process=aerobic respiration;go_component=mitochondrion		<a href=http://www.genedb.org/genedb/Search?organism=tryp&name=Tb927.8.5120>Tb927.8.5120</a>	Q57UI4			Tb08.5H5.620	8	Tb927_08_v4: 1527060..1527404	cytochrome c	4355	0	0	0	GO:0009055	GO:0009060	GO:0005739	2QTB00002_P_8	Tb927.8.5120	AAAGCCAATCAAGATTCCGGTGTTATGTGGACTCCGCAGGTACTTGACGTGTATTTGGAGAATCCAAAGA	+	8	1527240	1527309	-1.38536	-2.98422	0.00529649	0.0974691	-2.29721
Tb927.4.2800	3QTB00015_C_11			<a href=http://www.genedb.org/genedb/Search?organism=tryp&name=Tb927.4.2800>Tb927.4.2800</a>	Q583V7			Tb04.2H8.1240	4	Tb927_04_v4: 741017..742477	hypothetical protein, conserved	1697	0	0	0				2QTB00015_C_11	Tb927.4.2800	ATGATCCAGTAAATGAGAGTTTTTGCACGGCATATAATTCATCGAAGAAGGAAGGGGACGAAACGACATC	+	4	741036	741105	-1.38511	-3.24344	0.00268944	0.0679795	-1.68933
Tb11.02.0780	3QTB00017_E_7	;go_function=monooxygenase activity;go_process=aromatic compound metabolism;go_component=integral to membrane		<a href=http://www.genedb.org/genedb/Search?organism=tryp&name=Tb11.02.0780>Tb11.02.0780</a>	Q386I4				11	Tb927_11_01_v4: 928055..929794	squalene monooxygenase, putative	8031	0	2	0	GO:0004497	GO:0006725	GO:0005575 GO:0016021	2QTB00017_E_7	Tb11.02.0780	ATTATTGGATCAGTTGTTTTCCTAGCGGTAACGGTAACATTCCTCTTTGTTCTGTTTGATCATGCTGTAT	+	11.1	928067	928136	-1.38219	-2.09837	0.0435484	0.297737	-4.13159
Tb09.244.2450	3QTB00010_K_10	GPI-Anchor Signal predicted for Tb09.244.2450 by DGPI v2.04 with cleavage site probability 0.696 near 306;go_component=cell surface; lipid raft		<a href=http://www.genedb.org/genedb/Search?organism=tryp&name=Tb09.244.2450>Tb09.244.2450</a>	Q38CV4	BARP		chr9contig244a01.tmp0245	9	Tb927_09_v4: 2382382..2383362	BARP protein	5915	1	0	1	GO:0003674	GO:0008150	GO:0009986 GO:0045121	2QTB00010_K_10	Tb09.244.2450	AAAGATCAAGATGAAGGTAGAACAGTCGGAAACAACGACAAGGAATTTACTATAACTTCTGAGGATTATA	+	9	2383165	2383234	-1.38141	-2.66071	0.0119119	0.154639	-3.01517
Tb10.70.7770	3QTB00010_N_13			<a href=http://www.genedb.org/genedb/Search?organism=tryp&name=Tb10.70.7770>Tb10.70.7770</a>	Q38CI9			TRYP_x-70a06.p2kb545_1072	10	Tb927_10_v4: 131331..132335	hypothetical protein, conserved	6192	0	0	0				2QTB00010_N_13	Tb10.70.7770	TTTTCTCTATCACATATTTTCTTGTTGCAAATATAGATGTCTTTTCGGCAGTTCTGCTGCATTATCTGGA	+	10	132226	132295	-1.38036	-2.26942	0.0298527	0.249487	-3.81174
Tb927.6.4260	3QTB00010_C_12			<a href=http://www.genedb.org/genedb/Search?organism=tryp&name=Tb927.6.4260>Tb927.6.4260</a>	Q586Z3			Tb06.26G9.1070	6	Tb927_06_v4: complement(1215539..1216510)	hypothetical protein, conserved	2944	1	1	0				2QTB00010_C_12	Tb927.6.4260	AATATTAAGTATGCTGTGAGCAAAATTGAGAATACTGCCAGTGGTATGATGCCGGGAGATGAAACAAACT	-	6	1215550	1215619	-1.37931	-2.65759	0.012003	0.155586	-3.02186
Tb927.3.3570	3QTB00004_P_18			<a href=http://www.genedb.org/genedb/Search?organism=tryp&name=Tb927.3.3570>Tb927.3.3570</a>	Q57XK7			Tb03.25B21.10	3	Tb927_03_v4: 1005410..1005898	hypothetical protein, conserved	1194	0	1	0				2QTB00004_P_18	Tb927.3.3570	AAGGTGCGCTGCGGAGCCACACCGTTTCGTAAGTAAGTCCACAAGTCGCCCTTTTGAGGTGAAGAGTTCC	+	3	1005559	1005628	-1.37877	-2.81582	0.00811905	0.12306	-2.67704
Tb10.26.0630	3QTB00022_O_24			<a href=http://www.genedb.org/genedb/Search?organism=tryp&name=Tb10.26.0630>Tb10.26.0630</a>	Q389K6				10	Tb927_10_v4: 2696252..2700412	hypothetical protein, conserved	7226	1	0	0				2QTB00022_O_24	Tb10.26.0630	CATGAGATCATGTCAGACCGTGATTGTCTTCTTTATCTTTCCAAGTTTATGGAATACATCGAGCTTGCAC	+	10	2697545	2697614	-1.37849	-2.49455	0.0177524	0.190012	-3.36381
Tb10.100.0060	3QTB00013_K_12	;go_function=pseudouridylate synthase activity; RNA binding;go_process=tRNA modification;go_component=nucleus		<a href=http://www.genedb.org/genedb/Search?organism=tryp&name=Tb10.100.0060>Tb10.100.0060</a>	Q38CM1				10	Tb927_10_v4: 69948..71231	centromere/microtubule binding protein cbf5, putative	6160	0	0	0	GO:0003723 GO:0004730	GO:0006400	GO:0005634	2QTB00013_K_12	Tb10.100.0060	TATCCGCAATATATATTCAAATCAGCTTATTGAGTATGACAAACATCGTCACTTGGCCGTGTTTGAGACT	+	10	70472	70541	-1.3773	-3.3155	0.0022189	0.0620319	-1.51586
Tb10.70.7450	3QTB00008_P_19			<a href=http://www.genedb.org/genedb/Search?organism=tryp&name=Tb10.70.7450>Tb10.70.7450</a>	Q38CG4			TRYP_x-70a06.p2kb545_1027	10	Tb927_10_v4: 196635..197459	hypothetical protein, conserved	6217	0	0	0				2QTB00008_P_19	Tb10.70.7450	TTTCTTTCAGTGGCTGTTGAACCGGGAGATGTTATTCTTTTAACAGTTTATACGATGCATTCCTTTCTCA	+	10	197178	197247	-1.37683	-3.01516	0.00489098	0.0938618	-2.22608
Tb09.142.0190	3QTB00002_G_11	GPI-Anchor Signal predicted for Tb09.142.0190 by DGPI v2.04, no cleavage site predicted		<a href=http://www.genedb.org/genedb/Search?organism=tryp&name=Tb09.142.0190>Tb09.142.0190</a>	Q38G43				9	Tb927_09_v4: complement(126568..126837)	hypothetical protein, unlikely	4724	0	2	0				2QTB00002_G_11	Tb09.142.0190	AATTATACCATATTCTCTCTCACTTACGCCCCCTATTCAAAACTTTTATTGTTTCGAGTGCCTCTCTTCC	-	9	126722	126791	-1.37604	-2.21667	0.0335946	0.262465	-3.91233
Tb09.160.4150	3QTB00005_G_23			<a href=http://www.genedb.org/genedb/Search?organism=tryp&name=Tb09.160.4150>Tb09.160.4150</a>	Q38EZ0		28G16.370	chr9contig160.tmp0314	9	Tb927_09_v4: 920945..921442	hypothetical protein, conserved	5174	0	0	0				2QTB00005_G_23	Tb09.160.4150	TACTATAAGAATGAAAGATATGAGTTTAATATGAACTTTGACCTCGCTGTAACATACCCTCAAGCACCAC	+	9	921155	921224	-1.37541	-3.35832	0.00197775	0.0601149	-1.4119
Tb11.v4.0001	3QTB00023_G_22			<a href=http://www.genedb.org/genedb/Search?organism=tryp&name=Tb11.v4.0001>Tb11.v4.0001</a>	Q387D8				11	Tb927_11_01_v4: 321044..325993	hypothetical protein	7825	0	0	0				2QTB00023_G_22	Tb11.v4.0001	TATTGATGTATGTAAAAGTGATTTACTCGGTGATTTCAGTGTTAACATGGCAGTTTATGATGAAAATGGA	+	11.1	325549	325618	-1.3752	-3.18522	0.00313787	0.0744509	-1.82815
Tb927.8.7690	3QTB00014_M_4	synonym: Tb08.30P3.220; amino acid transporter (pseudogene), putative		<a href=http://www.genedb.org/genedb/Search?organism=tryp&name=Tb927.8.7690>Tb927.8.7690</a>	-			Tb08.30P3.220	8	Tb927_08_v4: 2215280..2215837	amino acid transporter (pseudogene), putative	4613	0	0	0				2QTB00014_M_4	Tb927.8.7690	CCAAAATCACAACTGTGCTGGGATTGGCTGGTTCCATCTCTGGTGGATCGCTGGGTTTCCTATTTCCCGC	+	8	2215623	2215692	-1.37421	-2.85535	0.00735167	0.11614	-2.58902
Tb10.70.7520	3QTB00010_N_11	;go_function=metal ion binding		<a href=http://www.genedb.org/genedb/Search?organism=tryp&name=Tb10.70.7520>Tb10.70.7520</a>	Q38CH1			TRYP_x-70a06.p2kb545_1035	10	Tb927_10_v4: 177882..178886	hypothetical protein, conserved	6210	1	5	0	GO:0046872	GO:0008150	GO:0005575	2QTB00010_N_11	Tb10.70.7520	AACAACCGTTACTTTTTAATGATGGTGTTGTACTTGTTGCTTTCAACAGGTTTTGTGTCATCTATGTTAT	+	10	178350	178419	-1.37025	-2.02693	0.0507487	0.320452	-4.25959
Tb09.160.4290	3QTB00017_C_11	hypothetical protein		<a href=http://www.genedb.org/genedb/Search?organism=tryp&name=Tb09.160.4290>Tb09.160.4290</a>	-		28G16.435	chr9contig160.tmp0324	9	Tb927_09_v4: 940384..942036	hypothetical protein, conserved	5187	0	0	0				2QTB00017_C_11	Tb09.160.4290	TGTATACATTTGTACGCACGCGCCGGATGGTGATAATTTTTGTAGAAGTAAGGAGATAACTGGAGTAGGA	+	9	940497	940566	-1.36975	-3.25282	0.00262318	0.0670941	-1.66685
Tb927.7.2950	3QTB00018_O_10	;go_function=ATP binding;go_component=integral to membrane		<a href=http://www.genedb.org/genedb/Search?organism=tryp&name=Tb927.7.2950>Tb927.7.2950</a>	Q57YA5			Tb07.13M20.500	7	Tb927_07_v4: 740636..742648	hypothetical protein, conserved	3384	1	2	0				2QTB00018_O_10	Tb927.7.2950	TGTTTTTGTGGAACGCCGTATATCTGTTTATTTGTCTACACATGTTGTGATAGCTGTCTGTGATCGTAAT	+	7	740836	740905	-1.36844	-3.09547	0.00397106	0.0832115	-2.03958
Tb927.2.6130	3QTB00021_C_10	;go_function=ATPase activity, coupled to transmembrane movement of substances;go_process=transport;go_component=integral to membrane; internal side of plasma membrane		<a href=http://www.genedb.org/genedb/Search?organism=tryp&name=Tb927.2.6130>Tb927.2.6130</a>	Q7YUI9		36E18.65		2	Tb927_02_v4: 1102733..1105753	ABC transporter, putative	827	1	1	0	GO:0004009 GO:0004009	GO:0006810	GO:0016021	2QTB00021_C_10	Tb927.2.6130	TTTGGGTTTAATTACTGCCTATAACAGAAAACGCTCGCTTCAATCCGGAATAACTTCTTTTTGGAAGCTA	+	2	1103320	1103389	-1.36842	-2.74515	0.00968043	0.136221	-2.83255
Tb927.8.1040	3QTB00004_C_10			<a href=http://www.genedb.org/genedb/Search?organism=tryp&name=Tb927.8.1040>Tb927.8.1040</a>	Q57VQ0			Tb08.29O4.90	8	Tb927_08_v4: complement(328540..328974)	hypothetical protein, conserved	3947	0	0	0				2QTB00004_C_10	Tb927.8.1040	ACTAGTAGTAGTTGTAGTGATCAGGATGACAGCTGCCACGGTTGTGCAAACAACAATGAGGCGAAGCAAA	-	8	328662	328731	-1.36759	-2.53252	0.0162234	0.17967	-3.28544
Tb10.70.0670	3QTB00019_M_7			<a href=http://www.genedb.org/genedb/Search?organism=tryp&name=Tb10.70.0670>Tb10.70.0670</a>	Q38AZ0			TRYP_x-70a06.p2kb545_101	10	Tb927_10_v4: complement(1556364..1558559)	hypothetical protein, conserved	6742	0	0	0				2QTB00019_M_7	Tb10.70.0670	ACTTACGAACTGCGTAACACTTCTGCAACTTCTCTATCCATCACTGGAGTTTCCTATTTTTTCCGTGTTT	-	10	1556892	1556961	-1.36592	-2.20918	0.0341588	0.264676	-3.92648
Tb927.5.3930	3QTB00014_K_9	;go_function=transporter activity;go_process=transport;go_component=integral to membrane		<a href=http://www.genedb.org/genedb/Search?organism=tryp&name=Tb927.5.3930>Tb927.5.3930</a>	Q57U73			Tb05.6E7.950	5	Tb927_05_v4: 1220130..1221497	hypothetical protein, conserved	2384	0	12	1				2QTB00014_K_9	Tb927.5.3930	GTTTTCTGTCTCGGGACGTATGCGCTTGCAACCATCTTTTGTTTAGTAATCACATTAAATTCTATTCCAT	+	5	1220742	1220811	-1.36451	-2.12837	0.0408038	0.288044	-4.07683
Tb10.70.3480	3QTB00007_C_11	;go_process=vesicle-mediated transport		<a href=http://www.genedb.org/genedb/Search?organism=tryp&name=Tb10.70.3480>Tb10.70.3480</a>	Q38BL4			TRYP_x-70a06.p2kb545_467	10	Tb927_10_v4: complement(1014849..1015511)	SNF-7-like protein, putative	6518	0	0	0	GO:0003674	GO:0016192	GO:0005575	2QTB00007_C_11	Tb10.70.3480	ATTCGAGTTATTTGTCGGACGCACTTGCTATGCCTAGTGGGAGGTTACCGGACCTTATGAGTAACACCCA	-	10	1014910	1014979	-1.36253	-3.18396	0.00314829	0.0744509	-1.83113
Tb11.02.1480	3QTB00015_D_24	curated by J. Mottram;go_function=mitochondrial processing peptidase activity;go_process=proteolysis and peptidolysis;go_component=mitochondrion		<a href=http://www.genedb.org/genedb/Search?organism=tryp&name=Tb11.02.1480>Tb11.02.1480</a>	Q386B6				11	Tb927_11_01_v4: 1144335..1145891	mitochondrial processing peptidase alpha subunit, putative,metallo-peptidase, Clan ME, Family M16	8099	1	0	0	GO:0004240	GO:0006508	GO:0005739 GO:0005739	2QTB00015_D_24	Tb11.02.1480	GACATATGTGACTATCTGGGCACAAGTTTGTCTCTTGACGCCAAGGCTTCCAACTCAACACAATACTTAA	+	11.1	1145676	1145745	-1.3602	-2.87783	0.0069462	0.112633	-2.53865
Tb11.01.3170	3QTB00010_I_19	identical to SP:Q94775: Guanine nucleotide-binding protein beta subunit-like protein(Activated protein kinase C receptor homolog) (Track). {Trypanosoma brucei brucei;Trypanosoma brucei rhodesiense}; similar to GB:AAC72849.1: activated protein kinase C;go_function=protein kinase C binding;go_process=apoptosis		<a href=http://www.genedb.org/genedb/Search?organism=tryp&name=Tb11.01.3170>Tb11.01.3170</a>	Q383E1	TRACK			11	Tb927_11_01_v4: 2978365..2979321	guanine nucleotide-binding protein beta subunit-like protein,activated protein kinase c receptor	8828	0	0	0	GO:0005080	GO:0006915	GO:0005575	2QTB00010_I_19	Tb11.01.3170	CAAAAAGATTGTCCCGGAGTGCGTTTCCATCGCGTGGTCTGCGGATGGTAGCACCCTGTACTCTGGGTAC	+	11.1	2979207	2979276	-1.36012	-3.88805	0.000457616	0.0319325	-0.08025
Tb10.70.0465	3QTB00002_O_11	;go_function=structural constituent of ribosome; zinc ion binding;go_process=protein biosynthesis;go_component=ribosome		<a href=http://www.genedb.org/genedb/Search?organism=tryp&name=Tb10.70.0465>Tb10.70.0465</a>	Q38AW9			233.t00823	10	Tb927_10_v4: complement(1609041..1609322)	60S ribosomal proteins L37, putative	6763	0	0	0	GO:0003735 GO:0008270	GO:0006412	GO:0005840	2QTB00002_O_11	Tb10.70.0465	GAGTACGCCGAACAACACAACCGTGCGGTCGACGGTCCGCCGACTTCGTGAGTTGAAGCAGAGCAACTAG	-	10	1609041	1609110	-1.35921	-3.43738	0.00159696	0.0555638	-1.21834
Tb927.1.5220	3QTB00009_K_22	GPI-Anchor Signal predicted for Tb927.1.5220 by DGPI v2.04 with cleavage site probability 0.64800006 near 278		<a href=http://www.genedb.org/genedb/Search?organism=tryp&name=Tb927.1.5220>Tb927.1.5220</a>	Q4GY59				1	Tb927_01_v4: 1035260..1036153	expression site-associated gene 9 (ESAG9) protein, putative	509	1	0	1	GO:0003674	GO:0008150	GO:0016021	2QTB00009_K_22	Tb927.1.5220	TTCGTGGCCTGAGCAAAAAAATACACAGGAAGCGGAAACTATGGGGATACAATCGATCCAAAACGGAAAA	+	1	1035865	1035934	-1.35847	-2.86865	0.00710928	0.113689	-2.55926
Tb927.4.4970	3QTB00010_K_24	;go_function=protein kinase activity;go_process=protein amino acid phosphorylation		<a href=http://www.genedb.org/genedb/Search?organism=tryp&name=Tb927.4.4970>Tb927.4.4970</a>	Q584K8			Tb04.3M17.320	4	Tb927_04_v4: complement(1364481..1365464)	myosin heavy chain kinase A, putative	1915	0	0	0				2QTB00010_K_24	Tb927.4.4970	AATATATTTACAGCTTTCGGAGGAAGGAATGGGTTGTGTCGGACACCAACGTTCAAATCATCAAACCACT	-	4	1365328	1365397	-1.35811	-2.31921	0.0266689	0.235552	-3.71524
Tb11.01.2240	3QTB00018_O_9			<a href=http://www.genedb.org/genedb/Search?organism=tryp&name=Tb11.01.2240>Tb11.01.2240</a>	Q383N2				11	Tb927_11_01_v4: 2731749..2733707	hypothetical protein, conserved	8738	0	0	0				2QTB00018_O_9	Tb11.01.2240	GGGACAAAGTCGTATAGACATTGTTTCATCGTATGTGCTAAGTGGAAAGATAAATGTCATCAAGAAGGAT	+	11.1	2733440	2733509	-1.35742	-2.79615	0.00852829	0.125931	-2.72058
Tb927.4.3060	3QTB00004_K_10			<a href=http://www.genedb.org/genedb/Search?organism=tryp&name=Tb927.4.3060>Tb927.4.3060</a>	Q583Y3			Tb04.2H8.730	4	Tb927_04_v4: 810076..810522	hypothetical protein, conserved	1723	0	0	0				2QTB00004_K_10	Tb927.4.3060	AAGGAGCAAAACATTGCCCAGTCCCTGCGCCGCAACCGCCGAGGGGGGAAAGGCAACCAACAGCGACGGC	+	4	810112	810181	-1.35695	-2.97343	0.00544534	0.0987283	-2.32194
Tb09.211.4710	3QTB00018_A_18	GPI-Anchor Signal predicted for Tb09.211.4710 by DGPI v2.04 with cleavage site probability 0.76 near 635		<a href=http://www.genedb.org/genedb/Search?organism=tryp&name=Tb09.211.4710>Tb09.211.4710</a>	Q38D39			chr9contig211.tmp0519c	9	Tb927_09_v4: complement(2161709..2163676)	hypothetical protein, conserved	5829	0	0	1				2QTB00018_A_18	Tb09.211.4710	TTATTATTCGCCGCCGACTTCATCACGACATTGTGGTACCCGACTCTTGTTTCGTTCTTCAACACTTTAA	-	9	2162436	2162505	-1.35653	-1.68144	0.102048	0.443827	-4.82865
Tb927.6.2440	3QTB00012_G_24			<a href=http://www.genedb.org/genedb/Search?organism=tryp&name=Tb927.6.2440>Tb927.6.2440</a>	Q584R2			Tb06.4M18.940	6	Tb927_06_v4: 746541..747707	hypothetical protein, conserved	2763	0	0	0				2QTB00012_G_24	Tb927.6.2440	TTTGATGCAATTAAAGTTTTCATCGCAAAGGGAAACAAACCAGCCCCGATCCGTTATATTCTCTACATAA	+	6	747480	747549	-1.35621	-3.21425	0.00290605	0.0722316	-1.75909
Tb10.70.5180	3QTB00011_G_10			<a href=http://www.genedb.org/genedb/Search?organism=tryp&name=Tb10.70.5180>Tb10.70.5180</a>	Q38BZ5			TRYP_x-70a06.p2kb545_706	10	Tb927_10_v4: 650728..651792	hypothetical protein, conserved	6387	1	1	0				2QTB00011_G_10	Tb10.70.5180	AGGTGAAAAGGAGGAACAAATAGAAAAGAATGAGATTGGAGAAGAGGTAGTTGAAGCCGAAACAGCGTCT	+	10	651540	651609	-1.35595	-3.28085	0.0024344	0.0645399	-1.59951
Tb11.02.5590	3QTB00008_C_12			<a href=http://www.genedb.org/genedb/Search?organism=tryp&name=Tb11.02.5590>Tb11.02.5590</a>	Q384P6				11	Tb927_11_01_v4: complement(2128840..2129625)	hypothetical protein, conserved	8472	0	0	0				2QTB00008_C_12	Tb11.02.5590	AATATTTTTTCGTGGAACACCGATGCACCAACTTTGAACCATCCTCGTGAGGTGAGGGAGCGAGATTGTG	-	11.1	2129244	2129313	-1.35544	-2.39058	0.0226385	0.217844	-3.57432
Tb927.2.5070	3QTB00005_G_10			<a href=http://www.genedb.org/genedb/Search?organism=tryp&name=Tb927.2.5070>Tb927.2.5070</a>	Q7YUS9		30M24.45		2	Tb927_02_v4: complement(896659..897177)	hypothetical protein, conserved	764	0	0	0				2QTB00005_G_10	Tb927.2.5070	TGAATGATGAAGGACGTAATTCAGGGACAAGACATCAGACGTTATCGAGCAACGATATTAGCACCCTAAA	-	2	896906	896975	-1.35504	-3.11279	0.00379548	0.0822702	-1.99903
Tb927.5.1330	3QTB00021_K_23			<a href=http://www.genedb.org/genedb/Search?organism=tryp&name=Tb927.5.1330>Tb927.5.1330</a>	Q57VD0			Tb05.30H13.350	5	Tb927_05_v4: 433302..436259	hypothetical protein, conserved	2124	0	0	0				2QTB00021_K_23	Tb927.5.1330	TTCAGTGTTACCATAGTGGCGACACTGGTGATATACTTGTACCGATGATAAATAATGTGCAGCACGCAAT	+	5	434482	434551	-1.35227	-2.877	0.00696084	0.112658	-2.54052
Tb927.7.1910	3QTB00021_G_11	;go_function=glycine dehydrogenase (decarboxylating) activity;go_process=glycine decarboxylation via glycine cleavage system		<a href=http://www.genedb.org/genedb/Search?organism=tryp&name=Tb927.7.1910>Tb927.7.1910</a>	Q57V19			Tb07.43M14.350	7	Tb927_07_v4: 454902..457814	glycine dehydrogenase, putative,glycine decarboxylase, putative	3282	0	0	0	GO:0004375	GO:0019464		2QTB00021_G_11	Tb927.7.1910	GAATCTAAACAGGAGCTAGATCGTTTAGCAGATGCATTAATTTCAATACGCGGTGAAATAGCAGCCATAG	+	7	457518	457587	-1.34973	-3.28882	0.0023831	0.0638017	-1.58029
Tb927.6.1310	3QTB00011_O_23			<a href=http://www.genedb.org/genedb/Search?organism=tryp&name=Tb927.6.1310>Tb927.6.1310</a>	Q585B6			Tb06.3A7.1010	6	Tb927_06_v4: complement(487653..488708)	hypothetical protein, conserved	2650	1	0	1				2QTB00011_O_23	Tb927.6.1310	AAATCAGAGGGAGCATCAAACACCGGAAGACCGTCTGCAGTTATGGAAGGAACTTAAAGGTAGGTGTACA	-	6	488154	488223	-1.34908	-2.42	0.0211447	0.208977	-3.51538
Tb10.61.0395	3QTB00002_D_18			<a href=http://www.genedb.org/genedb/Search?organism=tryp&name=Tb10.61.0395>Tb10.61.0395</a>	Q387S4			236.t00328	10	Tb927_10_v4: 3849393..3849725	hypothetical protein, conserved	7664	1	0	0				2QTB00002_D_18	Tb10.61.0395	TCCTCAACGGAGTTATGCAAAGATACAACGCAGTCGCAGGGCTGTGTCGTCCTGTCGCTCATCTCAGCCT	+	10	3849582	3849651	-1.34856	-3.00952	0.00496269	0.0947763	-2.23908
Tb10.70.3010	3QTB00003_C_2			<a href=http://www.genedb.org/genedb/Search?organism=tryp&name=Tb10.70.3010>Tb10.70.3010</a>	Q38BH6			TRYP_x-70a06.p2kb545_400	10	Tb927_10_v4: 1111159..1111521	hypothetical protein, conserved	6556	0	1	0				2QTB00003_C_2	Tb10.70.3010	AACTGGGACCTTGCCGGCGTAGAGCAGAGGTATACGGACTTCATGGTTGTGCGGACGTACTTTTCTATTG	+	10	1111312	1111381	-1.34718	-3.54124	0.00120265	0.0501728	-0.961072
Tb11.01.1800	3QTB00003_G_12			<a href=http://www.genedb.org/genedb/Search?organism=tryp&name=Tb11.01.1800>Tb11.01.1800</a>	Q383S5				11	Tb927_11_01_v4: 2645242..2645610	hypothetical protein, conserved	8695	0	1	0				2QTB00003_G_12	Tb11.01.1800	AGTTCTTTCCTTCGTGAGCCATCAGAGCGGAAGTCATTTAAGGAGACATTGGCGGAGTGCGACGCCAATG	+	11.1	2645281	2645350	-1.34647	-2.06552	0.0467392	0.308744	-4.19086
Tb10.61.2530	3QTB00005_O_24	similar to Adapter-related protein complex 4 sigma 1 subunit (Sigma subunit of AP-4) (AP-4 adapter complex sigma subunit) (Swiss-Prot:Q9Y587) (Homo sapiens);go_function=protein transporter activity;go_process=intracellular protein transport;go_component=AP-4 adaptor complex; clathrin vesicle coat		<a href=http://www.genedb.org/genedb/Search?organism=tryp&name=Tb10.61.2530>Tb10.61.2530</a>	Q388H6			TRYP_x-61h03.q2kb185_387	10	Tb927_10_v4: complement(3389691..3390224)	adaptin complex 4 subunit, putative,clathrin assembly sigma-adaptin protein complex 4, putative	7509	0	0	0	GO:0008565	GO:0006886	GO:0030124 GO:0030125	2QTB00005_O_24	Tb10.61.2530	CTTGATCATCTTCACTACAAACTCGTTTATCGGCGTTACGCGTCTCTTTTCTTCATCGTTGGATTAAACA	-	10	3390002	3390071	-1.34635	-2.58408	0.0143407	0.167451	-3.17778
Tb927.4.580	3QTB00013_G_24			<a href=http://www.genedb.org/genedb/Search?organism=tryp&name=Tb927.4.580>Tb927.4.580</a>	Q57ZY6			Tb04.5E12.1180	4	Tb927_04_v4: complement(167194..168474)	hypothetical protein, conserved	1475	0	0	0				2QTB00013_G_24	Tb927.4.580	TTCACATTCCCAGCAGAACAAAGATACGTCAGGGACTGAAAGAACAGGAGCAAATGCATTTAAGAATCCA	-	4	167728	167797	-1.34538	-2.31992	0.0266255	0.235411	-3.71384
Tb927.3.2130	3QTB00020_G_11	similar to Ribosomal large subunit pseudouridine synthase D (EC 4.2.1.70)(Pseudouridylate synthase) (Uracil hydrolyase). (Swiss-Prot:P50513) {Zymomonas mobilis}		<a href=http://www.genedb.org/genedb/Search?organism=tryp&name=Tb927.3.2130>Tb927.3.2130</a>	Q57Z98			Tb03.30P12.1220	3	Tb927_03_v4: complement(560389..562875)	hypothetical protein, conserved	1051	0	0	0				2QTB00020_G_11	Tb927.3.2130	AGTTGCCAATTTCTTAGCGATACTATGTGGCCGTTGGAGAGAGCAGAAGTTATTACAGATGTGATCTGTC	-	3	561657	561726	-1.34413	-2.88682	0.00678997	0.111703	-2.51844
Tb927.8.4810	3QTB00008_F_10	identical to GB:AAC05496.1: prohibitin {Trypanosoma brucei rhodesiense}(PMID:10200516); 99.6% identical to GB:AAC05496.1: prohibitin {Trypanosoma brucei rhodesiense}(PMID:10200516);go_process=regulation of cell cycle;go_component=mitochondrion		<a href=http://www.genedb.org/genedb/Search?organism=tryp&name=Tb927.8.4810>Tb927.8.4810</a>	Q57UX1			Tb08.4A8.510	8	Tb927_08_v4: complement(1420939..1421772)	prohibitin	4324	0	0	0	GO:0003674	GO:0000074	GO:0005739	2QTB00008_F_10	Tb927.8.4810	TGTACTGGAAGACTTATCGCTTGTGGATATTCAGTTCGGTAAGGAATTCATGGTGGCTGTAGAGCAGAAA	-	8	1421224	1421293	-1.34359	-2.95584	0.00569625	0.100935	-2.36211
Tb11.01.6990	3QTB00017_J_12			<a href=http://www.genedb.org/genedb/Search?organism=tryp&name=Tb11.01.6990>Tb11.01.6990</a>	Q381Q1				11	Tb927_11_01_v4: complement(4008575..4010452)	hypothetical protein, conserved	9223	0	9	0				2QTB00017_J_12	Tb11.01.6990	ACCGTATACTCATTGCAACTACTTCTTGTTATTTGGAGTGCTGCTTATTCGCCGTTCTGTTAACGTTTCC	-	11.1	4008954	4009023	-1.34084	-3.1393	0.00354088	0.0788343	-1.93672
Tb10.70.1690	3QTB00006_P_24	;go_function=RNA binding;go_process=translation;go_component=cytoplasm		<a href=http://www.genedb.org/genedb/Search?organism=tryp&name=Tb10.70.1690>Tb10.70.1690</a>	Q38B67			TRYP_x-70a06.p2kb545_230	10	Tb927_10_v4: 1347311..1347970	40S ribosomal protein S10, putative	6665	0	1	0	GO:0003723	GO:0006412	GO:0005737	2QTB00006_P_24	Tb10.70.1690	TTTTCGTACAAATTACTGTTACGACTTCACTTCCCCTTCCTGTTGGTCTTCTTCATTTATGCCTGACCAC	+	10	1347363	1347432	-1.33802	-2.0893	0.044409	0.301258	-4.14801
Tb927.4.2210	3QTB00004_H_18			<a href=http://www.genedb.org/genedb/Search?organism=tryp&name=Tb927.4.2210>Tb927.4.2210</a>	Q584G6			Tb04.1H19.240	4	Tb927_04_v4: 572177..572656	hypothetical protein, conserved	1638	0	0	0				2QTB00004_H_18	Tb927.4.2210	AACATGATACCAATTACGGTACAAAGGAGTCAACTTTTTTGGGCTCGGGGTTTGCGCCACTGTGTGTTGT	+	4	572469	572538	-1.33664	-2.54932	0.0155863	0.175555	-3.25051
Tb10.70.4310	3QTB00005_N_24			<a href=http://www.genedb.org/genedb/Search?organism=tryp&name=Tb10.70.4310>Tb10.70.4310</a>	Q38BS7			TRYP_x-70a06.p2kb545_578	10	Tb927_10_v4: 827246..827815	hypothetical protein	6455	0	2	0				2QTB00005_N_24	Tb10.70.4310	TTGTTCATAAATTTAAAAGACCTTCGATTTTCCCTTTCCCCTTATTTTCGTGGGAGCTGCCCCCTTCTTT	+	10	827511	827580	-1.33227	-2.99674	0.00512874	0.0956103	-2.26848
Tb09.160.3060	3QTB00019_E_23			<a href=http://www.genedb.org/genedb/Search?organism=tryp&name=Tb09.160.3060>Tb09.160.3060</a>	Q38F96		1L12.425	chr9contig160.tmp0246	9	Tb927_09_v4: 778806..780971	hypothetical protein	5067	0	0	0				2QTB00019_E_23	Tb09.160.3060	ATCGAGTTATGCTATTCTTCTAGCTGTCTAACACATCCCCTCTCATCTAATTATTGCTGTTGTTTTCAAT	+	9	778857	778926	-1.33175	-2.42567	0.0208675	0.208529	-3.50397
Tb11.01.0930	3QTB00022_O_12	;go_function=ATP binding; protein kinase activity;go_process=protein amino acid phosphorylation		<a href=http://www.genedb.org/genedb/Search?organism=tryp&name=Tb11.01.0930>Tb11.01.0930</a>	Q384A9				11	Tb927_11_01_v4: 2464909..2469021	protein kinase, putative	8610	0	0	0	GO:0004672 GO:0005524	GO:0006468	GO:0005575	2QTB00022_O_12	Tb11.01.0930	ATTATATCCACAGGCTATATTGTGTCATACAAACCTACAACGACCTCCACTAAAGACGCTGCGTTTTTTT	+	11.1	2466888	2466957	-1.32938	-2.73078	0.0100304	0.13881	-2.86387
Tb927.1.2230	3QTB00003_I_24	similarity to calpain-like protein, but shorter (curated by J. Mottram)		<a href=http://www.genedb.org/genedb/Search?organism=tryp&name=Tb927.1.2230>Tb927.1.2230</a>	Q4GYZ8				1	Tb927_01_v4: 562244..562615	calpain-like protein fragment, putative	216	0	0	0	GO:0003674	GO:0008150	GO:0005575	2QTB00003_I_24	Tb927.1.2230	AGAATTAAGGCACTTGGACAAACGAGACTTGAGAAATTGGAAAGCGGTGAAAGTGTGGCAACTGTTGTGG	+	1	562448	562517	-1.32837	-3.04233	0.00455935	0.0902835	-2.1633
Tb10.70.0730	3QTB00013_C_21			<a href=http://www.genedb.org/genedb/Search?organism=tryp&name=Tb10.70.0730>Tb10.70.0730</a>	Q38AZ3			TRYP_x-70a06.p2kb545_107	10	Tb927_10_v4: complement(1541825..1543066)	hypothetical protein, conserved	6739	0	0	0				2QTB00013_C_21	Tb10.70.0730	TTAATGAGATCAACAATGTAGTGGATGAGCGTGATAGATCTCCAAAGTATACGATGACCAGCCAAAGCGA	-	10	1542099	1542168	-1.32837	-3.02387	0.00478226	0.0927485	-2.20598
Tb927.7.7100	3QTB00022_O_23			<a href=http://www.genedb.org/genedb/Search?organism=tryp&name=Tb927.7.7100>Tb927.7.7100</a>	Q57XT0			Tb07.21H15.290	7	Tb927_07_v4: complement(2028561..2032337)	hypothetical protein	3800	0	0	0				2QTB00022_O_23	Tb927.7.7100	AGAAAGAATATGGAGAAGGTTGTAGAAGGAAAAAGAACAATAGACGACGCAGAACTATGTCACCGGATGA	-	7	2030353	2030422	-1.32756	-2.82011	0.00803221	0.122022	-2.66752
Tb11.01.6540	3QTB00013_O_10	similar to Protein phosphatase 2C homolog 2 (EC 3.1.3.16) (PP2C-2). (Swiss-Prot:P39966) (Saccharomyces cerevisiae;);go_function=phosphoric monoester hydrolase activity;go_process=dephosphorylation;go_component=integral to membrane		<a href=http://www.genedb.org/genedb/Search?organism=tryp&name=Tb11.01.6540>Tb11.01.6540</a>	Q381U4	PP2C			11	Tb927_11_01_v4: complement(3899034..3900323)	protein phosphatase 2C, putative	9180	0	2	0	GO:0016791	GO:0016311	GO:0016021	2QTB00013_O_10	Tb11.01.6540	ACATCTATTCAAATTTTAAGGATGAAAAGAGTGGTTGTACAGCGGTTGTTCTCTTTGTTAAGGGTGACAA	-	11.1	3899707	3899776	-1.32717	-3.32335	0.00217263	0.0614198	-1.49683
Tb10.70.5240	3QTB00003_G_10			<a href=http://www.genedb.org/genedb/Search?organism=tryp&name=Tb10.70.5240>Tb10.70.5240</a>	Q38C00			TRYP_x-70a06.p2kb545_713	10	Tb927_10_v4: complement(634795..635163)	hypothetical protein	6382	0	0	0				2QTB00003_G_10	Tb10.70.5240	ATGCATATGCCGATCAACAAGTATCCCCGACCAGGCTTTCTCTTCCATATCCTCTACAAAACGAATGAAT	-	10	635086	635155	-1.32663	-3.30169	0.0023025	0.0626939	-1.54925
Tb927.5.1380	3QTB00006_C_11			<a href=http://www.genedb.org/genedb/Search?organism=tryp&name=Tb927.5.1380>Tb927.5.1380</a>	Q57VC5			Tb05.30H13.470	5	Tb927_05_v4: 444321..444896	hypothetical protein	2129	0	0	0				2QTB00006_C_11	Tb927.5.1380	AAGCATTTCCCGTCGCTCGCACTCAATCCTTACAAGTTTCAAGGCAGTTTTGATCGTCTTTAACCAAACC	+	5	444431	444500	-1.32647	-3.3275	0.00214859	0.0612761	-1.48678
Tb09.160.4750	3QTB00018_K_22			<a href=http://www.genedb.org/genedb/Search?organism=tryp&name=Tb09.160.4750>Tb09.160.4750</a>	Q38ET1			chr9contig160.tmp0361	9	Tb927_09_v4: 1017960..1019960	hypothetical protein, conserved	5234	0	0	0				2QTB00018_K_22	Tb09.160.4750	AAGAAAACACTGTCTCAATCATACCGAGGCGGGAATTGGAAAAATATATGCCGGACATTACAATCGGCCC	+	9	1018186	1018255	-1.32521	-2.44764	0.0198237	0.201509	-3.45956
Tb927.7.6400	3QTB00005_C_12			<a href=http://www.genedb.org/genedb/Search?organism=tryp&name=Tb927.7.6400>Tb927.7.6400</a>	Q582L9			Tb07.33N13.320	7	Tb927_07_v4: complement(1736571..1737083)	hypothetical protein, conserved	3730	0	0	0				2QTB00005_C_12	Tb927.7.6400	TGAGGGTACCACAAGGCTTCATTTAATTCCGTACACCCTGTTTAGCGGCGTCGATTGTATCGATGATAAT	-	7	1736745	1736814	-1.32475	-2.59458	0.0139828	0.165952	-3.15568
Tb927.5.3470	3QTB00013_C_10			<a href=http://www.genedb.org/genedb/Search?organism=tryp&name=Tb927.5.3470>Tb927.5.3470</a>	Q57UB9			Tb05.6E7.110	5	Tb927_05_v4: complement(1090765..1092033)	hypothetical protein, conserved	2338	0	0	0				2QTB00013_C_10	Tb927.5.3470	TCCGCGCTCAGTGTATTCTTAACAGGGAGATTACAGAACAAGCAGCGTCAACTTCATCACATGCAACTAA	-	5	1091060	1091129	-1.32444	-3.15188	0.00342581	0.0773525	-1.90705
Tb09.160.0970	3QTB00019_G_12	curated by J. Mottram		<a href=http://www.genedb.org/genedb/Search?organism=tryp&name=Tb09.160.0970>Tb09.160.0970</a>	Q38FU0			chr9contig160.tmp0097c	9	Tb927_09_v4: complement(484756..486990)	SUMO1/Ulp2, putative,cysteine peptidase, Clan CA, family C48, putative	4873	0	0	0				2QTB00019_G_12	Tb09.160.0970	TACTGGGCGACTTTGTGAGGAGTGCTGTTGAGGTAGAGGCAAGAAAGTGCATAAATTTCTTTAATCATAT	-	9	485837	485906	-1.32405	-3.00324	0.00504365	0.0953374	-2.25354
Tb11.55.0023	3QTB00010_O_24			<a href=http://www.genedb.org/genedb/Search?organism=tryp&name=Tb11.55.0023>Tb11.55.0023</a>	Q386Z7				11	Tb927_11_01_v4: complement(469809..470795)	hypothetical protein, conserved	7866	0	0	0				2QTB00010_O_24	Tb11.55.0023	TAGAGAATTGTGCCCTGAAGGTTGATCTCATTATTTTACTAGCAGGTGGTGGGTTTGTGACCATATATCG	-	11.1	469963	470032	-1.32364	-2.71389	0.010457	0.142554	-2.90058
Tb927.1.1700	3QTB00015_C_12			<a href=http://www.genedb.org/genedb/Search?organism=tryp&name=Tb927.1.1700>Tb927.1.1700</a>	Q4GZ49				1	Tb927_01_v4: 428876..430357	hypothetical protein, conserved	163	0	0	0				2QTB00015_C_12	Tb927.1.1700	TAGTGCTAAACTTCACACCGTTTCACAGCCACTCATACAACAAATTCGCACTATACTATCCAGTAGGGCA	+	1	429898	429967	-1.32271	-3.13131	0.00361585	0.0794087	-1.95553
Tb927.4.3870	3QTB00022_G_11	;go_function=adenylate cyclase activity;go_process=intracellular signaling cascade;go_component=integral to membrane		<a href=http://www.genedb.org/genedb/Search?organism=tryp&name=Tb927.4.3870>Tb927.4.3870</a>	Q583I1			Tb04.30O21.30	4	Tb927_04_v4: complement(1012428..1016126)	receptor-type adenylate cyclase GRESAG 4, putative	1804	0	1	0	GO:0004016	GO:0007242	GO:0016021	2QTB00022_G_11	Tb927.4.3870	GGGCGTAATCGCTGTTGCACCACCAATCAACGACACAATGAGGTTTCTGAATAAAATAGTGGCTGACAAA	-	4	1015314	1015383	-1.32159	-2.83929	0.00765487	0.118962	-2.62487
Tb927.7.1420	3QTB00022_D_12			<a href=http://www.genedb.org/genedb/Search?organism=tryp&name=Tb927.7.1420>Tb927.7.1420</a>	Q57WQ8			Tb07.27M11.720	7	Tb927_07_v4: 359796..364544	hypothetical protein, conserved	3233	0	4	0				2QTB00022_D_12	Tb927.7.1420	CTTTTATTTAAAGGTTTGAAGTACATGAAGGGGAAAGACTGTTTGCAGTCAATTAAACCGATGCTGCAGA	+	7	364011	364080	-1.32044	-2.04153	0.0491976	0.317037	-4.2337
Tb927.7.4410	3QTB00013_G_10			<a href=http://www.genedb.org/genedb/Search?organism=tryp&name=Tb927.7.4410>Tb927.7.4410</a>	Q57X57			Tb07.26A24.1050	7	Tb927_07_v4: complement(1172804..1174081)	hypothetical protein, conserved	3530	0	0	0				2QTB00013_G_10	Tb927.7.4410	TACACTCCAAGTGAACGAGAGGCGATTTATCGTCATGTAAGTATATTTCGGGAACTTCCCCTACAATCAC	-	7	1173043	1173112	-1.31836	-2.86821	0.00711711	0.113689	-2.56024
Tb927.4.4740	3QTB00012_O_12			<a href=http://www.genedb.org/genedb/Search?organism=tryp&name=Tb927.4.4740>Tb927.4.4740</a>	Q583F9			Tb04.3I12.170	4	Tb927_04_v4: complement(1303715..1304893)	hypothetical protein, conserved	1891	0	5	0				2QTB00012_O_12	Tb927.4.4740	AATGGAGGTGGGGACAAACAAACAAAGGCGAAGCCCTCCCTTCTCTATAGAGTTATATTTAATGAAATCA	-	4	1304032	1304101	-1.31686	-2.78745	0.00871525	0.126732	-2.73976
Tb11.01.1530	3QTB00005_H_6	Low level of similarity, but syntenic.		<a href=http://www.genedb.org/genedb/Search?organism=tryp&name=Tb11.01.1530>Tb11.01.1530</a>	Q383V2				11	Tb927_11_01_v4: complement(2589169..2589729)	hypothetical protein, conserved	8668	0	0	0				2QTB00005_H_6	Tb11.01.1530	ATCGCTAGGACCACGGTGACGACGGTGCTTGATGGCCTTTACTTCGCCGACCGGGCAGTCAAGATGACGC	-	11.1	2589654	2589723	-1.3167	-2.46859	0.0188726	0.194942	-3.41695
Tb927.1.3340	3QTB00001_O_10	gene predicted by glimmer		<a href=http://www.genedb.org/genedb/Search?organism=tryp&name=Tb927.1.3340>Tb927.1.3340</a>	Q4GYN9				1	Tb927_01_v4: 726707..726895	hypothetical protein, unlikely	326	0	0	0				2QTB00001_O_10	Tb927.1.3340	ATCCGACGGCATCTCATAAACCGGTATGCGCCGGGGCCCACAGCCGATCGCACACTTCTCTAAGTTATCA	+	1	726723	726792	-1.31638	-3.09098	0.00401784	0.083809	-2.05008
Tb927.4.1830	3QTB00002_O_12			<a href=http://www.genedb.org/genedb/Search?organism=tryp&name=Tb927.4.1830>Tb927.4.1830</a>	Q583L0			Tb04.29M18.80	4	Tb927_04_v4: complement(455636..455944)	hypothetical protein, conserved	1600	0	0	0				2QTB00002_O_12	Tb927.4.1830	ACTCAAGACAAACTACGTCAAGGAAAGACCGGATCTTCTCGTGGATCAGACGGGTCAAACGCTCCGTCCG	-	4	455747	455816	-1.31525	-2.23492	0.032255	0.260037	-3.87772
Tb927.8.8150	3QTB00002_K_11			<a href=http://www.genedb.org/genedb/Search?organism=tryp&name=Tb927.8.8150>Tb927.8.8150</a>	Q57WL5			Tb08.28A12.170	8	Tb927_08_v4: 2410660..2411208	hypothetical protein, conserved	4659	0	0	0	GO:0003674	GO:0008150	GO:0005575	2QTB00003_K_13	Tb927.8.8150	TTGTATTTGTGCCGCGCGGAGCCTGCACGACAGGAGAACGCTTTGCACACCTGATCCCTATTGTTGTGTA	+	8	2410677	2410746	-1.30965	-2.35839	0.0243827	0.224686	-3.63826
Tb927.6.870	3QTB00022_P_10	;go_function=protein tyrosine/serine/threonine phosphatase activity		<a href=http://www.genedb.org/genedb/Search?organism=tryp&name=Tb927.6.870>Tb927.6.870</a>	Q585F9			Tb06.3A7.200	6	Tb927_06_v4: complement(371436..376754)	hypothetical protein, conserved	2604	0	0	0				2QTB00022_P_10	Tb927.6.870	GGTCACCCCTGTTATTTATATCTAACCGAAACTGACATTATTTTAGCCAGTGCATTTGACAACATCAACA	-	6	374810	374879	-1.30597	-2.58882	0.014178	0.166226	-3.1678
Tb927.7.2710	3QTB00009_G_11	;go_function=oxidoreductase activity;go_process=electron transport;go_component=mitochondrion		<a href=http://www.genedb.org/genedb/Search?organism=tryp&name=Tb927.7.2710>Tb927.7.2710</a>	Q57Y81			Tb07.13M20.750	7	Tb927_07_v4: complement(706914..707777)	NADH-cytochrome b5 reductase, putative	3360	1	0	0				2QTB00009_G_11	Tb927.7.2710	CCGAGCAGGGTGACCTCAAAGGTGTATTAAGTGAACTTGGTTACATACAGAAAATGGTGTTTAAAATTTA	-	7	706915	706984	-1.3058	-2.90576	0.00647166	0.108486	-2.47575
Tb11.12.0004	3QTB00017_G_11			<a href=http://www.genedb.org/genedb/Search?organism=tryp&name=Tb11.12.0004>Tb11.12.0004</a>	Q384F9				11	Tb927_11_01_v4: 2344891..2346636	hypothetical protein, conserved	8560	1	0	0				2QTB00017_G_11	Tb11.12.0004	AAACACAAACTATGCCGACAGGACTATTCTCGCGGTGGGGTAGTAGGTACCGTGCGTTACGATATTAGGT	+	11.1	2345743	2345812	-1.30503	-3.08504	0.00408059	0.0842039	-2.06397
Tb11.02.2180	3QTB00004_A_12	GPI-Anchor Signal predicted for Tb11.02.2180 by DGPI v2.04 with cleavage site probability 0.124699995 near 111		<a href=http://www.genedb.org/genedb/Search?organism=tryp&name=Tb11.02.2180>Tb11.02.2180</a>	Q385V9			TRYP_xi-1013a02.q1k_31	11	Tb927_11_01_v4: 1299937..1300368	hypothetical protein	8157	1	3	1				2QTB00004_A_12	Tb11.02.2180	AATACATGTATGCCTCCCCCTTTATTAAGATTGTTTTATTCGTTTCACTGTTACTCTTCCTGTCCGAATA	+	11.1	1300160	1300229	-1.30409	-2.5778	0.0145586	0.169159	-3.19096
Tb10.61.0120	3QTB00008_K_22			<a href=http://www.genedb.org/genedb/Search?organism=tryp&name=Tb10.61.0120>Tb10.61.0120</a>	Q387Q1			TRYP_x-61h03.q2kb185_18	10	Tb927_10_v4: 3897386..3898186	hypothetical protein	7688	0	0	0				2QTB00008_K_22	Tb10.61.0120	GTTGTGCCCGCAATTCTGCGACTCATTCCGTTAAAAGGAATTTCATCATCACACGGCTACTCTTCGTTAG	+	10	3897572	3897641	-1.30276	-3.33923	0.00208197	0.0604476	-1.45832
Tb10.70.2920	3QTB00009_E_22	;go_process=proteolysis and peptidolysis; replicative cell aging;go_component=mitochondrion		<a href=http://www.genedb.org/genedb/Search?organism=tryp&name=Tb10.70.2920>Tb10.70.2920</a>	Q4FKP3			TRYP_x-70a06.p2kb545_389	10	Tb927_10_v4: 1120253..1121140	prohibitin, putative	6563	1	1	0	GO:0003674	GO:0001302 GO:0006508	GO:0005739	2QTB00009_E_22	Tb10.70.2920	GAAGGGGTCTGGAAGCTTCTACATCGACAGTGATACCTTGTCTCTGAACACCCAAACTATTGGACATTAG	+	10	1121071	1121140	-1.30233	-2.49595	0.0176938	0.189838	-3.36094
Tb927.7.6840	3QTB00005_K_12			<a href=http://www.genedb.org/genedb/Search?organism=tryp&name=Tb927.7.6840>Tb927.7.6840</a>	Q57Y45			Tb07.15M23.770	7	Tb927_07_v4: complement(1900001..1900525)	hypothetical protein, conserved	3774	0	0	0				2QTB00005_K_12	Tb927.7.6840	TTTTATGCGGTTTTCCTGGAGTTGCTGCGTTACTGATGCGCAGATACCCATGGTTTGTGATAGAGGGTAA	-	7	1900326	1900395	-1.30134	-2.3739	0.0235277	0.221223	-3.60753
Tb10.6k15.2790	3QTB00011_O_11	;go_function=ATP binding; protein serine/threonine kinase activity;go_process=protein amino acid phosphorylation		<a href=http://www.genedb.org/genedb/Search?organism=tryp&name=Tb10.6k15.2790>Tb10.6k15.2790</a>	Q26802			TRYPtp6k15-3d06.p1c_407	10	Tb927_10_v4: complement(1931231..1932283)	mitogen-activated protein kinase 1, putative	6896	0	0	0	GO:0004674 GO:0004674 GO:0005524 GO:0005524	GO:0006468 GO:0006468	GO:0005575 GO:0005575	2QTB00011_O_11	Tb10.6k15.2790	AGTAAATACAACGCAGACGCCGTGGACTTAATATGTAAATGTATTGTCTTTGATCCCAACAAGCGGCCAA	-	10	1931419	1931488	-1.29961	-3.26197	0.00256011	0.0658731	-1.64492
Tb927.8.2100	3QTB00005_G_21	;go_function=hydrogen-exporting ATPase activity, phosphorylative mechanism; pyrophosphatase activity;go_process=ATP hydrolysis coupled proton transport; protein homooligomerization;go_component=hydrogen-translocating V-type ATPase complex; integral to membrane		<a href=http://www.genedb.org/genedb/Search?organism=tryp&name=Tb927.8.2100>Tb927.8.2100</a>	Q7Z030			Tb08.26N11.630	8	Tb927_08_v4: 658652..659149	vacuolar ATP synthase 16 kDa proteolipid subunit, putative	4053	0	4	0	GO:0008553 GO:0016462	GO:0015991 GO:0051260	GO:0016021 GO:0016471	2QTB00005_G_21	Tb927.8.2100	TACAGCGAAATCTGGCGTTGCCGTTGCTCATCTCGGCATTGTGGAACCATCACGTGTAATGCGTGGCATT	+	8	658750	658819	-1.29208	-3.12443	0.00368166	0.0803049	-1.97172
Tb09.211.1640	3QTB00017_O_24			<a href=http://www.genedb.org/genedb/Search?organism=tryp&name=Tb09.211.1640>Tb09.211.1640</a>	Q38DZ1			chr9contig211.tmp0194c	9	Tb927_09_v4: complement(1550284..1552092)	hypothetical protein, conserved	5526	0	0	0				2QTB00017_O_24	Tb09.211.1640	TGAGCAAGACGATACTTTTGGTATTGGCAAATGCCTGAGAGCCCCGGAATCAATGTTCTTTGTTGGGTTT	-	9	1550458	1550527	-1.29144	-3.5201	0.00127443	0.0516623	-1.01371
Tb10.406.0510	3QTB00010_K_12	high similarity to L major possible ribosomal protein, but little similarity to other spp		<a href=http://www.genedb.org/genedb/Search?organism=tryp&name=Tb10.406.0510>Tb10.406.0510</a>	Q389T7				10	Tb927_10_v4: complement(2521884..2522864)	hypothetical protein, conserved	7145	0	0	0				2QTB00010_K_12	Tb10.406.0510	CCTATGCTTTTGAAACCACAACAAGGCGGCCAACAGTATTTCAACCATTTTCTGATTCGGTCTACTAATG	-	10	2522711	2522780	-1.29132	-2.59803	0.0138671	0.165061	-3.14841
Tb11.01.4340	3QTB00011_A_24			<a href=http://www.genedb.org/genedb/Search?organism=tryp&name=Tb11.01.4340>Tb11.01.4340</a>	Q382T1				11	Tb927_11_01_v4: 3285063..3286118	hypothetical protein, conserved	8939	1	2	0				2QTB00011_A_24	Tb11.01.4340	TTGTCATAATGTCGCTATTGTTTTTGGTGGATACATTCAATTACTTGTTTTACCTTTTGCCGGGCCTTTC	+	11.1	3285190	3285259	-1.29029	-2.13854	0.0399088	0.286561	-4.05814
Tb927.6.2170	3QTB00007_G_9	;go_function=adenyl-nucleotide exchange factor activity; chaperone binding;go_process=protein folding;go_component=mitochondrion		<a href=http://www.genedb.org/genedb/Search?organism=tryp&name=Tb927.6.2170>Tb927.6.2170</a>	Q584T9			Tb06.4M18.480	6	Tb927_06_v4: 691093..691761	co-chaperone GrpE, putative	2736	1	0	0				2QTB00007_G_9	Tb927.6.2170	TAACTTAGCAAAACACGGGATTGAGAAATTGGATGTTGCCGTGGGCGCTAAATTTGATCCGAACTTTCAT	+	6	691560	691629	-1.28707	-2.45489	0.0194896	0.199634	-3.44484
Tb927.3.690	3QTB00017_G_23	;go_function=ATP binding; protein serine/threonine kinase activity;go_process=protein amino acid phosphorylation		<a href=http://www.genedb.org/genedb/Search?organism=tryp&name=Tb927.3.690>Tb927.3.690</a>	Q57WV2			Tb03.27F10.890	3	Tb927_03_v4: complement(168911..170662)	protein kinase, putative	908	0	0	0	GO:0004674 GO:0005524	GO:0006468	GO:0005575	2QTB00017_G_23	Tb927.3.690	CAGTTCGTTGCTATTAAAAAAATGAAACAAAAGTATTACAGCTGGGATGAATGCATGAAACTCCCGGAGG	-	3	170512	170581	-1.286	-2.67966	0.0113732	0.150835	-2.9745
Tb10.70.6900	3QTB00019_C_11			<a href=http://www.genedb.org/genedb/Search?organism=tryp&name=Tb10.70.6900>Tb10.70.6900</a>	Q38CC1			TRYP_x-70a06.p2kb545_952	10	Tb927_10_v4: complement(319572..321725)	hypothetical protein, conserved	6260	0	0	0				2QTB00019_C_11	Tb10.70.6900	ACTTCGGTGACTATTTATGAAGACAGTTGTGTTAGGCGTGCCGCTATTATAAGACGCTTAGAAAAGATGC	-	10	321416	321485	-1.28592	-2.84459	0.0075536	0.118193	-2.61306
Tb09.160.4810	3QTB00003_O_12			<a href=http://www.genedb.org/genedb/Search?organism=tryp&name=Tb09.160.4810>Tb09.160.4810</a>	Q38ES6			chr9contig160.tmp0367	9	Tb927_09_v4: 1032367..1032744	hypothetical protein, unlikely	5239	1	1	0				2QTB00003_O_12	Tb09.160.4810	TAGTGCCCCCCAACCGACTAATGATTCGTCCGGCAATGACTTCAGCAACAATGGCAATAATAGCGATAAT	+	9	1032489	1032558	-1.28553	-2.18039	0.0364066	0.273402	-3.98052
Tb09.v1.0280	3QTB00004_O_23			<a href=http://www.genedb.org/genedb/Search?organism=tryp&name=Tb09.v1.0280>Tb09.v1.0280</a>	Q38EP3				9	Tb927_09_v4: 1085401..1085832	hypothetical protein, unlikely	5272	0	2	0				2QTB00004_O_23	Tb09.v1.0280	TTCAGCGTCTGTTTCCATTTCCACTTCGAACGGCGTACTATTGTGTTTTACTTTTCCTTGGGTACTTGTT	+	9	1085722	1085791	-1.28292	-2.92876	0.00610402	0.104916	-2.42371
Tb11.02.1910	3QTB00010_G_21			<a href=http://www.genedb.org/genedb/Search?organism=tryp&name=Tb11.02.1910>Tb11.02.1910</a>	Q385Y1			TRYP_xi-1013a02.q1k_65	11	Tb927_11_01_v4: complement(1240665..1241618)	hypothetical protein, conserved	8135	1	0	0				2QTB00010_G_21	Tb11.02.1910	TCAGACGAAAGTATTGGATATTCATCATGCCGAGCGGAGCAAAGGCTAACAAATTTATGAACCGCCACGC	-	11.1	1241395	1241464	-1.28111	-3.04948	0.00447562	0.0895872	-2.14671
Tb927.7.1350	3QTB00011_O_1	;go_component=integral to membrane		<a href=http://www.genedb.org/genedb/Search?organism=tryp&name=Tb927.7.1350>Tb927.7.1350</a>	Q57WR5			Tb07.27M11.620	7	Tb927_07_v4: 344482..345534	hypothetical protein, conserved	3226	0	1	0				2QTB00011_O_1	Tb927.7.1350	CTCCTGGGAGTTTTTCATGGGCTTCATGTTTTACATCTGCCTGATGTTTCTTATTAAGGGTCTTATTAGT	+	7	345393	345462	-1.27963	-2.42047	0.0211215	0.208977	-3.51443
Tb11.02.0500	3QTB00001_P_22	;go_function=structural constituent of ribosome;go_process=protein biosynthesis;go_component=cytosolic large ribosomal subunit (sensu Bacteria)		<a href=http://www.genedb.org/genedb/Search?organism=tryp&name=Tb11.02.0500>Tb11.02.0500</a>	Q386L1				11	Tb927_11_01_v4: complement(847307..847561)	60S ribosomal protein L37, putative	8004	0	0	0	GO:0003735	GO:0006412	GO:0009282	2QTB00001_P_22	Tb11.02.0500	GACGTTACAACTGGTCTGTCAAGGCCATCAAACGCCGTCGCACCGGTACTGGCCGCTGCCGCTACCTGAA	-	11.1	847359	847428	-1.27827	-3.08851	0.00404384	0.0839017	-2.05586
Tb927.3.2860	3QTB00009_O_24			<a href=http://www.genedb.org/genedb/Search?organism=tryp&name=Tb927.3.2860>Tb927.3.2860</a>	Q57ZM6			Tb03.27C5.230	3	Tb927_03_v4: complement(738680..739582)	hypothetical protein, conserved	1124	0	0	0				2QTB00009_O_24	Tb927.3.2860	AGTGTTCATACGCATGCTGACGGGGTTCCTTTCTCCCTTCTAATTAAGAACTGCTCATATTTTAATGTTA	-	3	738883	738952	-1.27806	-2.32886	0.0260885	0.234507	-3.69636
Tb927.8.2670	3QTB00013_K_24			<a href=http://www.genedb.org/genedb/Search?organism=tryp&name=Tb927.8.2670>Tb927.8.2670</a>	Q57XC2			Tb08.26A17.730	8	Tb927_08_v4: 794590..795876	hypothetical protein, conserved	4110	0	0	0				2QTB00013_K_24	Tb927.8.2670	ACCGCAGACTTATGGACAAGAACGAAATGGGGGAAAGCTATAAGGTGTTTGCTCTACAAACACGAAATTT	+	8	795755	795824	-1.27768	-2.52392	0.0165587	0.182443	-3.30326
Tb927.8.3040	3QTB00006_K_22			<a href=http://www.genedb.org/genedb/Search?organism=tryp&name=Tb927.8.3040>Tb927.8.3040</a>	Q57W69			Tb08.28F14.510	8	Tb927_08_v4: 915645..916253	hypothetical protein, conserved	4147	1	0	0				2QTB00006_K_22	Tb927.8.3040	AAAGCGGAATGTCCTCTTTCTTCACGGGTACTCTCTTCCCCGCAGTGTTGGGTCATGTGTTACTATACGA	+	8	915991	916060	-1.27735	-3.09497	0.00397626	0.0832115	-2.04076
Tb927.2.3800	3QTB00015_O_23			<a href=http://www.genedb.org/genedb/Search?organism=tryp&name=Tb927.2.3800>Tb927.2.3800</a>	Q7YV52		28H13.250		2	Tb927_02_v4: complement(677639..679117)	hypothetical protein, conserved	687	1	0	0				2QTB00015_O_23	Tb927.2.3800	ATGAATATTTGGAATATGAATATGCCGGGTGAGCTTAACATCGGAGCGGGTAAGGCACTTTACTATCGCA	-	2	678361	678430	-1.2761	-2.71167	0.0105141	0.142971	-2.90538
Tb927.7.3440	3QTB00007_F_22	similar to SP:Q26768: I/6 autoantigen. {Trypanosoma brucei brucei} (PMID;go_function=calcium ion binding; structural constituent of cytoskeleton;go_component=microtubule cytoskeleton		<a href=http://www.genedb.org/genedb/Search?organism=tryp&name=Tb927.7.3440>Tb927.7.3440</a>	Q57WF9			Tb07.28B13.630	7	Tb927_07_v4: complement(891472..892212)	I/6 autoantigen	3433	0	0	0	GO:0005200 GO:0005509	GO:0008150	GO:0015630	2QTB00007_F_22	Tb927.7.3440	GGAAGCGAGAGCGAGGGCGGAGGCTCAGCGCCCACCGCCACCGAAGCAAAAGGCAGGTTGCGGGTGCTAA	-	7	891472	891541	-1.27417	-2.29221	0.0283549	0.243108	-3.76774
Tb09.211.2810	3QTB00008_C_23			<a href=http://www.genedb.org/genedb/Search?organism=tryp&name=Tb09.211.2810>Tb09.211.2810</a>	Q38DM4			chr9contig211.tmp0320	9	Tb927_09_v4: 1770090..1770851	hypothetical protein, conserved	5643	1	0	0				2QTB00008_C_23	Tb09.211.2810	AGAAAGTGGAGGAGGCTCAGGCGATGTTAAACCTGCTTGCAGCGCTGACGGCCAACAACAAAAAGGAAAA	+	9	1770598	1770667	-1.2737	-2.95173	0.00575637	0.101201	-2.37147
Tb927.2.3720	3QTB00007_P_6	;go_function=ubiquitin conjugating enzyme activity;go_process=protein modification; ubiquitin cycle;go_component=nucleus		<a href=http://www.genedb.org/genedb/Search?organism=tryp&name=Tb927.2.3720>Tb927.2.3720</a>	Q7YV60		28H13.210		2	Tb927_02_v4: complement(664928..665683)	ubiquitin-conjugating enzyme, putative	683	0	0	0	GO:0004840 GO:0004840	GO:0006464 GO:0006464 GO:0006512 GO:0006512	GO:0005634	2QTB00007_P_6	Tb927.2.3720	TATTCCGGACCAAAATATTTCATCCCAACATAGCAGAAAAGGGAGACATTTGTGTGAATGTACTCAAAAG	-	2	665400	665469	-1.27308	-2.02251	0.0512263	0.322048	-4.26739
Tb09.160.4890	3QTB00005_G_22			<a href=http://www.genedb.org/genedb/Search?organism=tryp&name=Tb09.160.4890>Tb09.160.4890</a>	Q38ER8			chr9contig160.tmp0375	9	Tb927_09_v4: 1050166..1050684	hypothetical protein, unlikely	5247	0	0	0				2QTB00005_G_22	Tb09.160.4890	GGCCCCTGTTTCTTCCGGGTACCACATCTGTACGTGTTGTGCCACTAATTAAGCGTCACTTAGCAATGAG	+	9	1050308	1050377	-1.27303	-3.14847	0.00345666	0.0777659	-1.9151
Tb09.160.0170	3QTB00014_C_11	variant surface glycoprotein (VSG, pseudogene), putative		<a href=http://www.genedb.org/genedb/Search?organism=tryp&name=Tb09.160.0170>Tb09.160.0170</a>	-			chr9contig160.tmp0017	9	Tb927_09_v4: 275733..277085	variant surface glycoprotein (VSG, pseudogene), putative	4784	1	0	0				2QTB00014_C_11	Tb09.160.0170	CATTCAGGAACTCACCACGGAACTAAAAAAACAAGAAGCCGTACAGAAACCGCACAAACTAAACCAAATG	+	9	276767	276836	-1.26912	-2.63178	0.0127802	0.159175	-3.07692
Tb927.6.3160	3QTB00016_C_10	;go_function=nucleic acid binding;go_process=RNA splicing;go_component=nucleus		<a href=http://www.genedb.org/genedb/Search?organism=tryp&name=Tb927.6.3160>Tb927.6.3160</a>	Q584V9			Tb06.2N9.920	6	Tb927_06_v4: 942151..943779	splicing factor 3A, putative	2835	0	0	0				2QTB00016_C_10	Tb927.6.3160	TATAAGGAATTCGTGGAGGAGTTGCTCAAATACCTGGTTCATTTTCACAAACGTGTACTGGTAATGGAAA	+	6	942748	942817	-1.26735	-2.75444	0.00946041	0.134117	-2.81225
Tb10.100.0070	3QTB00009_P_3	;go_function=hydrogen-transporting ATPase activity, rotational mechanism;go_process=ATP synthesis coupled proton transport;go_component=proton-transporting two-sector ATPase complex		<a href=http://www.genedb.org/genedb/Search?organism=tryp&name=Tb10.100.0070>Tb10.100.0070</a>	Q38CM0				10	Tb927_10_v4: 71480..72397	ATP synthase F1 subunit gamma protein, putative	6161	0	0	0	GO:0046961	GO:0015986	GO:0016469	2QTB00009_P_3	Tb10.100.0070	GGTCGGCAAACGTGGTATAGACTCGTTTTCTAAACTGTTTCCCGATGAATTCAGATACGGTATCATTAAC	+	10	71797	71866	-1.26717	-2.70216	0.0107628	0.145113	-2.92597
Tb927.4.560g	3QTB00023_C_22	CH3-like dynein heavy chain, likely role in intraflagellar transport : urated by B. Wickstead, Univ. of Oxford.;go_function=microtubule motor activity;go_process=microtubule-based movement;go_component=dynein complex		NA	NA	NA	NA	NA	NA	NA	NA	NA	NA	NA	NA	NA	NA	NA	NA	NA	NA	NA	NA	NA	NA	-1.26458	-2.72081	0.0102802	0.141419	-2.88556
Tb927.1.3370	3QTB00004_I_24			<a href=http://www.genedb.org/genedb/Search?organism=tryp&name=Tb927.1.3370>Tb927.1.3370</a>	Q4GYN6				1	Tb927_01_v4: complement(729441..729884)	hypothetical protein, unlikely	329	1	0	0				2QTB00004_I_24	Tb927.1.3370	ATTCCCTGCTGGTAAATGTTTCGTTCATTATTTCTCACCGTGTTGTTATGTCTGCTTGGGGTTCCCGTCC	-	1	729765	729834	-1.25909	-2.83127	0.00781058	0.120079	-2.64273
Tb927.4.320	3QTB00013_K_21			<a href=http://www.genedb.org/genedb/Search?organism=tryp&name=Tb927.4.320>Tb927.4.320</a>	Q57UU3			Tb04.5D20.380	4	Tb927_04_v4: complement(101307..102563)	hypothetical protein, conserved	1449	1	8	0				2QTB00013_K_21	Tb927.4.320	TTTTCCATTCCTTGTGTGCTTGTTTTGAGCTACTTTATCCTCAAGATGCGGTTTTCCATAACCCATATAA	-	4	102149	102218	-1.25651	-2.21971	0.0333677	0.261942	-3.90657
Tb927.4.740	3QTB00013_B_23			<a href=http://www.genedb.org/genedb/Search?organism=tryp&name=Tb927.4.740>Tb927.4.740</a>	Q580A2			Tb04.5E12.950	4	Tb927_04_v4: complement(205463..206758)	hypothetical protein, conserved	1491	0	0	0				2QTB00013_B_23	Tb927.4.740	TACCGTTTAGCAATATAAATTATTACGCTTCGATGCAAACTGATGCCGTTACGACCTGTTGGCAACTGCG	-	4	205638	205707	-1.2562	-2.85611	0.00733769	0.116133	-2.58734
Tb10.6k15.3300	3QTB00019_C_21			<a href=http://www.genedb.org/genedb/Search?organism=tryp&name=Tb10.6k15.3300>Tb10.6k15.3300</a>	Q38AM6			TRYPtp6k15-3d06.p1c_469	10	Tb927_10_v4: complement(1839888..1842044)	hypothetical protein, conserved	6856	0	0	0				2QTB00019_C_21	Tb10.6k15.3300	TTTGAAAATGTTTATAGTTTTTCGGAATGTGCGTTTCTAATCAGCGCAACCTCCTCTTCGCCCTTTCCCA	-	10	1841738	1841807	-1.25505	-1.52923	0.135664	0.509349	-5.05129
Tb09.211.3300	3QTB00009_C_23			<a href=http://www.genedb.org/genedb/Search?organism=tryp&name=Tb09.211.3300>Tb09.211.3300</a>	Q38DH6			chr9contig211.tmp0373	9	Tb927_09_v4: 1859430..1860287	hypothetical protein, conserved	5691	0	0	0				2QTB00009_C_23	Tb09.211.3300	TGAAAGCAAAACGAGTGCCGAGGACTTGGCGAGATATAAGAGACAACACGAAATTACCGTAAGTATTTGC	+	9	1860086	1860155	-1.25397	-2.77591	0.00896937	0.129333	-2.76517
Tb09.211.4400	3QTB00013_C_20			<a href=http://www.genedb.org/genedb/Search?organism=tryp&name=Tb09.211.4400>Tb09.211.4400</a>	Q38D71			chr9contig211.tmp0486c	9	Tb927_09_v4: complement(2103517..2104785)	hypothetical protein, conserved	5797	0	0	0				2QTB00013_C_20	Tb09.211.4400	TGGAGAAGTATGAACCCTCAATTGTATTGTTCTCGGATATGATTATGAATATGGACATCACCGCGATTAT	-	9	2103827	2103896	-1.25315	-2.55893	0.0152325	0.173407	-3.23048
Tb927.3.3590	3QTB00018_O_22	;go_process=processing of 20S pre-rRNA;go_component=small nucleolar ribonucleoprotein complex		<a href=http://www.genedb.org/genedb/Search?organism=tryp&name=Tb927.3.3590>Tb927.3.3590</a>	Q57W95			Tb03.28C22.1050	3	Tb927_03_v4: 1010115..1012133	U3 small nucleolar ribonucleoprotein protein MPP10, putative	1196	0	0	0				2QTB00018_O_22	Tb927.3.3590	AACACAAAAAAGAAAGTTAAGGCATCGGTACCTGAAGGGGCGACATCGTCATTGAAAACAGAAGATATGA	+	3	1010133	1010202	-1.25284	-2.33437	0.0257618	0.233178	-3.68554
Tb927.4.920	3QTB00008_C_11			<a href=http://www.genedb.org/genedb/Search?organism=tryp&name=Tb927.4.920>Tb927.4.920</a>	Q580C0			Tb04.5E12.650	4	Tb927_04_v4: complement(259313..260074)	hypothetical protein, conserved	1509	0	0	0	GO:0003674	GO:0008150	GO:0005575	2QTB00008_C_11	Tb927.4.920	TTTTGGATTGTCTACAGACAATTTCAAGTTCGACAAAGACCCTAACACAGGCGGCTATTCTGTACGCTTT	-	4	259322	259391	-1.25252	-3.17766	0.00320105	0.0747549	-1.84607
Tb10.70.5230	3QTB00019_C_9	weak similarity to chaperone protein DnaJ		<a href=http://www.genedb.org/genedb/Search?organism=tryp&name=Tb10.70.5230>Tb10.70.5230</a>	Q38BZ9			TRYP_x-70a06.p2kb545_712	10	Tb927_10_v4: 637302..639455	hypothetical protein, conserved	6383	0	1	0	GO:0003674 GO:0003674	GO:0008150 GO:0008150	GO:0005575 GO:0005575	2QTB00019_C_9	Tb10.70.5230	TTATTCATATCCGGTTTTCGCGTCATTGTATTACTCCAAGTTCTTTTTTACTGTGTATCATGTGCCAAAT	+	10	638325	638394	-1.25244	-3.00185	0.00506177	0.0953374	-2.25674
Tb927.7.2800	3QTB00013_O_24			<a href=http://www.genedb.org/genedb/Search?organism=tryp&name=Tb927.7.2800>Tb927.7.2800</a>	Q57Y90			Tb07.13M20.650	7	Tb927_07_v4: 726181..727473	hypothetical protein, conserved	3369	0	0	0				2QTB00013_O_24	Tb927.7.2800	TCCATCCCCGAACAACTTGAAGGACTTATCGCAGTGCTACAAACTTACTGGCTTGCGCTATGCCTATATT	+	7	726784	726853	-1.25164	-2.55557	0.0153553	0.173864	-3.23748
Tb927.8.2950	3QTB00015_I_19	similar toGP:12581504: GU1 {Trypanosoma brucei}; 42% similar toGP:12581504: GU1 {Trypanosoma brucei}		<a href=http://www.genedb.org/genedb/Search?organism=tryp&name=Tb927.8.2950>Tb927.8.2950</a>	Q57W78			Tb08.28F14.340	8	Tb927_08_v4: 890666..892135	hypothetical protein, conserved	4138	0	0	0	GO:0003674	GO:0008150	GO:0005575	2QTB00015_I_19	Tb927.8.2950	TGTTCCGGATGGGTGATTCACAGATAGAGAATATCATGTTTCTTTCGTCCTTGCAGTTTCTTCGTGTGTT	+	8	891672	891741	-1.25032	-1.78026	0.084173	0.405711	-4.67466
Tb09.244.2230	3QTB00006_H_8			<a href=http://www.genedb.org/genedb/Search?organism=tryp&name=Tb09.244.2230>Tb09.244.2230</a>	Q38CT7			chr9contig244a01.tmp0223	9	Tb927_09_v4: complement(2435726..2436373)	hypothetical protein, conserved	5933	1	0	0				2QTB00006_H_8	Tb09.244.2230	GTTTCACCTGGCATCATTTTCTCCAGTCAACCCTCTTTCAGTTATTTGTCTGTCTTTTTCCAAAGCAACA	NA	Nonspecific_2	0	0	-1.2495	-2.3652	0.0240035	0.224179	-3.62477
Tb11.01.3050	3QTB00015_C_8			<a href=http://www.genedb.org/genedb/Search?organism=tryp&name=Tb11.01.3050>Tb11.01.3050</a>	Q383F2				11	Tb927_11_01_v4: 2955545..2957026	hypothetical protein, conserved	8818	1	0	0				2QTB00015_C_8	Tb11.01.3050	GTGGGAACCGCGCAAAGGGAGTTTTTTACTTTTGTGTCCGTTTGTAAGTTTACGTCATCTGATTCTTTAC	+	11.1	2955599	2955668	-1.24838	-2.16104	0.03799	0.277369	-4.01654
Tb09.211.4880	3QTB00012_A_12	many of residues required for catalytic activty and cyclosporin A binding are not present; similar to Peptidyl-prolyl cis-trans isomerase 2 (EC 5.2.1.8) (PPIase) (Rotamase)(Cyclophilin-2). (Swiss-Prot:P52010) (Caenorhabditis elegans);go_function=peptidyl-prolyl cis-trans isomerase activity;go_process=protein folding;go_component=integral to membrane		<a href=http://www.genedb.org/genedb/Search?organism=tryp&name=Tb09.211.4880>Tb09.211.4880</a>	Q38D22	PPIase		chr9contig211.tmp0536c	9	Tb927_09_v4: complement(2200141..2201295)	cyclophilin-like protein, putative	5846	0	1	0	GO:0003755	GO:0006457	GO:0016021	2QTB00012_A_12	Tb09.211.4880	CCTAGGTATATTCTTTCTGTTGCTTATCATTTTTTACGTATTTTATCGGACGCAACTTTCCAGCGAACGT	-	9	2200873	2200942	-1.24727	-1.93527	0.0614987	0.351176	-4.41878
Tb927.3.850	3QTB00019_O_12			<a href=http://www.genedb.org/genedb/Search?organism=tryp&name=Tb927.3.850>Tb927.3.850</a>	Q57WW8			Tb03.27F10.610	3	Tb927_03_v4: complement(198108..200372)	hypothetical protein, conserved	924	0	0	0				2QTB00019_O_12	Tb927.3.850	TCAAAAGATTCTGTGTATGTTGGCGTTCTCGGTGGTTCGATGGAAATTGGGGACAAGTATTATAGTACTT	-	3	198524	198593	-1.24637	-3.33438	0.00210925	0.0606306	-1.47008
Tb10.70.6300	3QTB00016_D_19	;go_function=protein tyrosine/serine/threonine phosphatase activity;go_process=protein amino acid dephosphorylation		<a href=http://www.genedb.org/genedb/Search?organism=tryp&name=Tb10.70.6300>Tb10.70.6300</a>	Q38C79			TRYP_x-70a06.p2kb545_860	10	Tb927_10_v4: complement(439303..440970)	dual specificity protein phosphatase, putative,serine/threonine protein phosphatase, putative,tyrosine protein phosphatase, putative	6302	0	0	0	GO:0008138	GO:0006470	GO:0005575	2QTB00016_D_19	Tb10.70.6300	GTCCATAAAACCACATTTTCTGCGACAACTCCGAATGTTTGCGAAGCGCAACACTATAGAACACGATATT	-	10	440491	440560	-1.24483	-2.27613	0.0294045	0.247991	-3.79882
Tb927.5.3850	3QTB00020_H_3			<a href=http://www.genedb.org/genedb/Search?organism=tryp&name=Tb927.5.3850>Tb927.5.3850</a>	Q57U81			Tb05.6E7.810	5	Tb927_05_v4: 1197713..1200388	hypothetical protein, conserved	2376	0	0	0				2QTB00020_H_3	Tb927.5.3850	ATATCACAATTTCTCCGTGTTAGGCCCATCGTCTATGCATTTGATAGATGTATCAACTCTTCTTTACCGT	+	5	1198492	1198561	-1.24324	-1.74407	0.0903854	0.419197	-4.73189
Tb927.3.4450	3QTB00006_K_12			<a href=http://www.genedb.org/genedb/Search?organism=tryp&name=Tb927.3.4450>Tb927.3.4450</a>	Q580J7			Tb03.26J7.770	3	Tb927_03_v4: complement(1247753..1248361)	hypothetical protein, conserved	1282	0	0	0				2QTB00006_K_12	Tb927.3.4450	GATGGTTGTAACGACGGTAGTGCTAACATGTGTTCTGAGACGTCACGGTCTAGACGAATAGTTGTGCTTC	-	3	1247818	1247887	-1.24292	-2.92061	0.006232	0.106265	-2.44218
Tb927.7.5200	3QTB00019_G_23			<a href=http://www.genedb.org/genedb/Search?organism=tryp&name=Tb927.7.5200>Tb927.7.5200</a>	Q57ZG9			Tb07.27E10.450	7	Tb927_07_v4: 1369681..1371855	hypothetical protein, conserved	3610	0	0	0				2QTB00019_G_23	Tb927.7.5200	TTTATTGCGACCAAAACAGCCTGTATTACGTTTTCTTTCCCCTATTCCAATGATTGTGAAGTTGAAGGAG	+	7	1369950	1370019	-1.23837	-3.12968	0.00363133	0.0794087	-1.95936
Tb09.v1.0210	3QTB00001_P_18			<a href=http://www.genedb.org/genedb/Search?organism=tryp&name=Tb09.v1.0210>Tb09.v1.0210</a>	Q38F08				9	Tb927_09_v4: complement(897911..898165)	hypothetical protein, unlikely	5156	0	1	0				2QTB00001_P_18	Tb09.v1.0210	ATGCAGTTTCAAGCGCAGATGAGTAAGCGTACACAGAGATGCCGCAAAACATATCACTTTCAGTCTAACG	-	9	897988	898057	-1.23808	-2.06053	0.0472416	0.309946	-4.19981
Tb927.4.3290	3QTB00013_G_22	similar to PIR:S48172: variable surface glycoprotein (clone BENat 1){Trypanosoma congolense}		<a href=http://www.genedb.org/genedb/Search?organism=tryp&name=Tb927.4.3290>Tb927.4.3290</a>	Q584A6			Tb04.2H8.300	4	Tb927_04_v4: complement(858436..859716)	hypothetical protein, conserved	1746	1	0	1				2QTB00013_G_22	Tb927.4.3290	AAATGATATTATTCGGTGGAGGGTAACACATGAGAAGTTAATAAAACTAGCGGAAAAGGCAACCATACTC	-	4	859345	859414	-1.23792	-2.27873	0.0292323	0.247266	-3.7938
Tb927.8.1860	3QTB00021_K_10	;go_function=metalloendopeptidase activity;go_process=proteolysis and peptidolysis;go_component=mitochondrion		<a href=http://www.genedb.org/genedb/Search?organism=tryp&name=Tb927.8.1860>Tb927.8.1860</a>	Q581Z6			Tb08.26N11.280	8	Tb927_08_v4: complement(605805..608897)	pitrilysin-like metalloprotease,metallo-peptidase, Clan ME, Family M16C	4029	1	0	0	GO:0004222	GO:0006508	GO:0005739	2QTB00021_K_10	Tb927.8.1860	CTTTATGATGCTAAAGCGATCCTTAAACAACTTTATGAATGCGATGACAGGGGCTGATTACACGTTGTAC	-	8	608514	608583	-1.23763	-2.59914	0.0138301	0.164849	-3.14607
Tb09.211.3040	3QTB00019_H_1	;go_function=damaged DNA binding;go_process=nucleotide-excision repair		<a href=http://www.genedb.org/genedb/Search?organism=tryp&name=Tb09.211.3040>Tb09.211.3040</a>	Q38DK1			chr9contig211.tmp0345	9	Tb927_09_v4: 1812951..1815257	DNA-repair protein, putative	5666	0	0	0	GO:0003684	GO:0006289	GO:0005575	2QTB00019_H_1	Tb09.211.3040	CTACTCCATTGGATCACCTGGGTGTAGAATCGTTCTCCCCCATAGTTTGTATATTTGCGCTGTGTTTCTT	+	9	1813913	1813982	-1.23713	-2.14496	0.0393525	0.283921	-4.0463
Tb09.244.1910	3QTB00003_H_9			<a href=http://www.genedb.org/genedb/Search?organism=tryp&name=Tb09.244.1910>Tb09.244.1910</a>	Q38CR1			chr9contig244a01.tmp0191	9	Tb927_09_v4: complement(2512339..2512722)	hypothetical protein, unlikely	5966	0	3	0				2QTB00003_H_9	Tb09.244.1910	CGGTGTAATTTCCTTTCATACTGTGCTATTTTCTCTTAGGTTATTTTATTCCATACTTTCGTTTATTCTT	-	9	2512423	2512492	-1.23644	-2.19773	0.0350374	0.26909	-3.94803
Tb09.160.2550	3QTB00006_K_24	;go_function=structural constituent of ribosome;go_process=protein biosynthesis;go_component=ribosome		<a href=http://www.genedb.org/genedb/Search?organism=tryp&name=Tb09.160.2550>Tb09.160.2550</a>	Q38FD9		1L12.160	chr9contig160.tmp0216	9	Tb927_09_v4: 720303..720911	ribosomal protein S7, putative	5024	0	0	0	GO:0003735	GO:0006412	GO:0005840	NA	NA	NA	NA	NA	NA	NA	-1.23617	-2.73888	0.00983178	0.137389	-2.84624
Tb10.70.1890	3QTB00013_P_4			<a href=http://www.genedb.org/genedb/Search?organism=tryp&name=Tb10.70.1890>Tb10.70.1890</a>	Q38B81			TRYP_x-70a06.p2kb545_256	10	Tb927_10_v4: 1292057..1293400	hypothetical protein, conserved	6651	1	0	0				2QTB00013_P_4	Tb10.70.1890	CGGAAGCATATATTCTTTAGGCCAGACCAATTTCTTCGTCTTATAAACTTTTTAGCCGTTTATCCGTCAT	+	10	1292522	1292591	-1.23446	-2.06165	0.0471278	0.309932	-4.19779
Tb927.6.2680	3QTB00005_C_21			<a href=http://www.genedb.org/genedb/Search?organism=tryp&name=Tb927.6.2680>Tb927.6.2680</a>	Q583R6			Tb06.5F5.110	6	Tb927_06_v4: 805537..806031	hypothetical protein, conserved	2787	1	4	0				2QTB00005_C_21	Tb927.6.2680	GATGTAACACCACTATTTTGATTCCCTTCCGAATCTTCTCCATATTACTGTACCTCACGGCACTCATTTG	+	6	805601	805670	-1.23332	-2.82687	0.00789742	0.120879	-2.65252
Tb11.01.8820	3QTB00022_O_11	similar to SP:Q26721: Receptor-type adenylate cyclase ESAG 4 (EC 4.6.1.1) (ATPpyrophosphate-lyase) (Adenylyl cyclase) (Expression site-associatedprotein 4) (Antigen 4). {Trypanosoma brucei brucei;};go_function=adenylate cyclase activity;go_process=cAMP-mediated signaling;go_component=flagellum; integral to membrane; membrane		<a href=http://www.genedb.org/genedb/Search?organism=tryp&name=Tb11.01.8820>Tb11.01.8820</a>	Q380Y3				11	Tb927_11_01_v4: 4491738..4495499	expression site-associated gene (ESAG) protein, putative,expression site-associated gene 4 (ESAG4) protein, putative,receptor-type adenylate cyclase, putative	9392	1	1	0	GO:0004016 GO:0004016	GO:0019933	GO:0016020 GO:0016021 GO:0019861	2QTB00022_O_11	Tb11.01.8820	TGACAAAAGCGTAATATACTCGATCCCGTATCTGGTGAATCACAGCGTAGTGGCCTTAGGGTTGATGACC	+	11.1	4492166	4492235	-1.23218	-2.66375	0.0118239	0.15377	-3.00866
Tb927.2.2210	3QTB00021_M_12			<a href=http://www.genedb.org/genedb/Search?organism=tryp&name=Tb927.2.2210>Tb927.2.2210</a>	Q7YVK7		25N14.160		2	Tb927_02_v4: complement(420517..423636)	hypothetical protein, conserved	613	1	1	0				2QTB00021_M_12	Tb927.2.2210	TTAAATCTATAATGAAAGAGGCAGAAATGAAGCCTGAGGAAAAGCTGGTAAGTCTACCGGAAACTACCGG	-	2	421424	421493	-1.23192	-2.17614	0.0367494	0.273737	-3.98846
Tb927.7.7130	3QTB00020_K_23			<a href=http://www.genedb.org/genedb/Search?organism=tryp&name=Tb927.7.7130>Tb927.7.7130</a>	Q57XT3			Tb07.21H15.230	7	Tb927_07_v4: complement(2041821..2044328)	hypothetical protein, conserved	3803	1	1	0				2QTB00020_K_23	Tb927.7.7130	GTTGCATACGCGACGCAATCCAATACCTCGTACAAGTTATCTAACAAACTCATCTCTATGCTAAATTTAG	-	7	2043962	2044031	-1.23176	-2.48256	0.0182619	0.192012	-3.3884
Tb927.1.2420	3QTB00005_O_12			<a href=http://www.genedb.org/genedb/Search?organism=tryp&name=Tb927.1.2420>Tb927.1.2420</a>	Q4GYY0				1	Tb927_01_v4: 591274..591804	hypothetical protein	235	0	0	0				2QTB00005_O_12	Tb927.1.2420	AGATTGGACCTTGCAAGGGTTTAATTTCGCACGATTGCAAGCTTCTGCTGTTACTGTGTGGATACTTTGA	+	1	591434	591503	-1.23174	-1.93455	0.0615914	0.351238	-4.42002
Tb927.8.4140	3QTB00013_G_11			<a href=http://www.genedb.org/genedb/Search?organism=tryp&name=Tb927.8.4140>Tb927.8.4140</a>	Q581D4			Tb08.10J17.40	8	Tb927_08_v4: complement(1219868..1221115)	hypothetical protein, conserved	4257	0	0	0				2QTB00013_G_11	Tb927.8.4140	AATACAATCCCTTAGATTACGGTCAGAAAGATGTCGAGGAGCCAGAGGGAAGAAGTACAGTGTGGCTAGA	-	8	1220166	1220235	-1.22962	-2.76786	0.0091505	0.131504	-2.78284
Tb09.211.2380	3QTB00016_G_12			<a href=http://www.genedb.org/genedb/Search?organism=tryp&name=Tb09.211.2380>Tb09.211.2380</a>	Q3S1K9			chr9contig211.tmp0274c	9	Tb927_09_v4: complement(1691760..1693397)	hypothetical protein, conserved	5598	0	0	0				2QTB00016_G_12	Tb09.211.2380	TCACTTGCACCGAGACCAGAAGAATTCACCTTGAGCGAGGAGGTACTACAGAAATTCAGCATAATCGAAA	-	9	1693289	1693358	-1.22932	-2.00617	0.0530282	0.327435	-4.29615
Tb927.7.1250	3QTB00010_O_10			<a href=http://www.genedb.org/genedb/Search?organism=tryp&name=Tb927.7.1250>Tb927.7.1250</a>	Q57WS5			Tb07.27M11.450	7	Tb927_07_v4: 325419..326405	hypothetical protein, conserved	3216	0	0	0				2QTB00010_O_10	Tb927.7.1250	TTGGCTTATGATATCTTGCAGAACCGTACACATTACAGAGAGTGAGGCACAGTCGTTGGTACATTTGTCT	+	7	325496	325565	-1.2283	-2.85753	0.00731153	0.116078	-2.58417
Tb09.v1.0350	3QTB00010_O_21			<a href=http://www.genedb.org/genedb/Search?organism=tryp&name=Tb09.v1.0350>Tb09.v1.0350</a>	Q38EH9				9	Tb927_09_v4: complement(1219345..1220310)	hypothetical protein, conserved,tyrosine phosphatase, putative	5338	0	0	0	GO:0003674	GO:0008150	GO:0005575	2QTB00010_O_21	Tb09.v1.0350	TATGCGGAAAGTAATGTAAAGTTCTGCGAAGAAAGCGGAATAACAATTCGTCGATTTGCCACTGAGGGAA	-	9	1220070	1220139	-1.22602	-3.16478	0.00331151	0.0758143	-1.87656
Tb11.01.1550	3QTB00005_C_11	;go_function=calcium ion binding		<a href=http://www.genedb.org/genedb/Search?organism=tryp&name=Tb11.01.1550>Tb11.01.1550</a>	Q383V0				11	Tb927_11_01_v4: complement(2593697..2594188)	calmodulin, putative	8670	0	0	0	GO:0005509	GO:0008150	GO:0005575	2QTB00005_C_11	Tb11.01.1550	AAAAAGAGCTCAAATTGCGTCGGGCATTCGAACTTTACGATCTTGGTAACACTGGTTTCATAACTACAAC	-	11.1	2593875	2593944	-1.2239	-2.70031	0.0108119	0.145113	-2.92997
Tb927.5.3880	3QTB00019_C_12	;go_component=integral to membrane		<a href=http://www.genedb.org/genedb/Search?organism=tryp&name=Tb927.5.3880>Tb927.5.3880</a>	Q57U78			Tb05.6E7.860	5	Tb927_05_v4: 1207379..1209601	hypothetical protein, conserved	2379	0	8	0	GO:0003674	GO:0008150	GO:0016021	2QTB00019_C_12	Tb927.5.3880	TACAAACAACCTATGTTTGGATATACAAAGTACGAAGTGTCTGCGCTGGTTCTTATTTCAGCATCTGTCT	+	5	1208804	1208873	-1.2238	-2.75445	0.00946015	0.134117	-2.81223
Tb927.4.2560	3QTB00018_C_23	;go_function=catalytic activity;go_process=metabolism;go_component=membrane		<a href=http://www.genedb.org/genedb/Search?organism=tryp&name=Tb927.4.2560>Tb927.4.2560</a>	Q584D1			Tb04.1H19.1130	4	Tb927_04_v4: 672653..674572	cardiolipin synthetase, putative	1673	0	0	0				2QTB00018_C_23	Tb927.4.2560	AAGTGTCAAAGTTTGTTCACCAGAGATTGTGGGTTACCACTCCTTATTATATGCCTCACAGGAAGTTAAT	+	4	674034	674103	-1.2234	-2.5891	0.0141686	0.166226	-3.16722
Tb927.7.1280	3QTB00007_M_24			<a href=http://www.genedb.org/genedb/Search?organism=tryp&name=Tb927.7.1280>Tb927.7.1280</a>	Q57WS2			Tb07.27M11.520	7	Tb927_07_v4: 331746..332447	hypothetical protein, conserved	3219	0	1	0				2QTB00007_M_24	Tb927.7.1280	TAAGAAGACGGTCTTGATTATATTTTTTGCATCGTCTCTTCTTGTGGCTATACTGGTGATTTTCTTTTGA	+	7	332378	332447	-1.22228	-2.83667	0.0077055	0.119317	-2.63072
Tb927.3.3560	3QTB00017_H_12			<a href=http://www.genedb.org/genedb/Search?organism=tryp&name=Tb927.3.3560>Tb927.3.3560</a>	Q57XK6			Tb03.25B21.20	3	Tb927_03_v4: 1001768..1003642	hypothetical protein, conserved	1193	0	0	0				2QTB00017_H_12	Tb927.3.3560	TTATAAAGAAATACATGAACAACCCTGATGTCAGTGAATTGCCCATAGAGAAGAAAACACGGGCGTGCCT	+	3	1001934	1002003	-1.22167	-1.84962	0.0732726	0.381639	-4.56228
Tb09.211.3870	3QTB00017_C_10	;go_function=transporter activity;go_process=transport		<a href=http://www.genedb.org/genedb/Search?organism=tryp&name=Tb09.211.3870>Tb09.211.3870</a>	Q38DC2			chr9contig211.tmp0431	9	Tb927_09_v4: 1992680..1994455	transporter, putative	5745	1	11	0	GO:0005215	GO:0006810	GO:0005575	2QTB00017_C_10	Tb09.211.3870	CACTCGTTCTGCTAAACGAAAGTCTTTGTTCTTCAATACTTCTGCCCTATGTTGGATACCTCGTGTCATT	+	9	1992738	1992807	-1.21711	-2.17565	0.0367886	0.273737	-3.98936
Tb927.7.640	3QTB00010_L_19			<a href=http://www.genedb.org/genedb/Search?organism=tryp&name=Tb927.7.640>Tb927.7.640</a>	Q57VR0			Tb07.29K4.730	7	Tb927_07_v4: complement(132046..133050)	hypothetical protein, conserved	3155	0	3	0				2QTB00010_L_19	Tb927.7.640	TTAGTGGAAATTTCACGAGCATTATGCAGGGGCTTGTTTTTCTGTTGGCTGTGCTCCTATTTCTACTTTA	-	7	132047	132116	-1.21228	-1.8823	0.0685703	0.369541	-4.50815
Tb09.160.2450	3QTB00005_O_10			<a href=http://www.genedb.org/genedb/Search?organism=tryp&name=Tb09.160.2450>Tb09.160.2450</a>	Q38FE8		1L12.95	chr9contig160.tmp0208	9	Tb927_09_v4: 705963..706493	hypothetical protein, conserved	5015	0	2	0				2QTB00005_O_10	Tb09.160.2450	ATATTATTCCCTTGCGCAGGACGTCCTTTGGGTGTGCTGGGTGGTTCAGGTACTGTGTTTTCTGTTTCAT	+	9	706238	706307	-1.21214	-2.65301	0.0121376	0.155794	-3.03165
Tb09.244.2790	3QTB00007_P_18	;go_process=ribosome biogenesis;go_component=nucleus		<a href=http://www.genedb.org/genedb/Search?organism=tryp&name=Tb09.244.2790>Tb09.244.2790</a>	Q38CZ4			chr9contig244a01.tmp0279	9	Tb927_09_v4: 2297964..2298719	rRNA processing protein, putative	5875	0	0	0	GO:0003674	GO:0042254	GO:0005634	2QTB00007_P_18	Tb09.244.2790	GGAGACGTTCCTTGGAAGCGCCCCGACGACTACTATGCCGAAATGTTCAAAGATGACGTGCAGATGAGTC	+	9	2298297	2298366	-1.21103	-2.992	0.00519174	0.0959524	-2.27938
Tb927.7.5250	3QTB00019_K_23			<a href=http://www.genedb.org/genedb/Search?organism=tryp&name=Tb927.7.5250>Tb927.7.5250</a>	Q57ZG4			Tb07.27E10.520	7	Tb927_07_v4: 1389540..1391732	hypothetical protein, conserved	3615	0	0	0				2QTB00019_K_23	Tb927.7.5250	AACTCCTGTCATAGTATGGTGATGAATGAAAGTGTGAACAATAGCGTAGAGGCGTATTTTGGCAGTCTAA	+	7	1390086	1390155	-1.21007	-2.50137	0.0174685	0.188126	-3.3498
Tb927.8.3480	3QTB00017_J_11			<a href=http://www.genedb.org/genedb/Search?organism=tryp&name=Tb927.8.3480>Tb927.8.3480</a>	Q57YW5			Tb08.28L1.640	8	Tb927_08_v4: 1033756..1035582	hypothetical protein, conserved	4191	0	0	0	GO:0003674	GO:0008150	GO:0005575	2QTB00017_J_11	Tb927.8.3480	TCCCATATACTCGTGGAATGCTTTCAAAGTGTTAAAGAGTTGTCTTACTTTATTCCTCCTCCCAAATTTC	+	8	1035343	1035412	-1.20736	-1.93343	0.0617345	0.351549	-4.42194
Tb927.1.1300	3QTB00009_F_12			<a href=http://www.genedb.org/genedb/Search?organism=tryp&name=Tb927.1.1300>Tb927.1.1300</a>	Q4GZ89				1	Tb927_01_v4: 338098..339021	hypothetical protein, conserved	123	0	2	0				2QTB00009_F_12	Tb927.1.1300	ACAAATCGGGTGTACGCGGAGGTGACGATGCTCGTTGTTTGTGTTATTCTTTGTTTGCTTATTTTTAGTA	+	1	338680	338749	-1.20731	-2.42212	0.0210407	0.208963	-3.51112
Tb10.70.2465	3QTB00001_O_24	;go_function=RNA binding;go_process=rRNA metabolism;go_component=nucleolus		<a href=http://www.genedb.org/genedb/Search?organism=tryp&name=Tb10.70.2465>Tb10.70.2465</a>	Q38BC7			233.t00818	10	Tb927_10_v4: complement(1191743..1191934)	nucleolar RNA-binding protein, putative	6605	0	0	0	GO:0003723	GO:0016072	GO:0005730	2QTB00001_O_24	Tb10.70.2465	CATCCCGCACGTTTCAGCCCCGATGACAAATACAGCCGTCACCGTGTAACCATTAAGAGACGCTTCAAGG	-	10	1191778	1191847	-1.20731	-2.36381	0.0240803	0.224197	-3.62752
Tb927.8.1600	3QTB00018_G_12	;go_function=ATP binding;go_process=tRNA aminoacylation for protein translation;go_component=cytoplasm		<a href=http://www.genedb.org/genedb/Search?organism=tryp&name=Tb927.8.1600>Tb927.8.1600</a>	Q580G3			Tb08.29O9.340	8	Tb927_08_v4: 531411..533165	lysyl-tRNA synthetase, putative	4003	0	0	0	GO:0005524	GO:0006418	GO:0005737	2QTB00018_G_12	Tb927.8.1600	TGATCGACTCGTCATGTATCTCACAAGCCAAAACAACATCAAGGAAGTCCTTCTATTTCCAGCTATGAAA	+	8	533024	533093	-1.2068	-2.95451	0.00571561	0.10107	-2.36514
Tb927.8.6600	3QTB00010_C_21			<a href=http://www.genedb.org/genedb/Search?organism=tryp&name=Tb927.8.6600>Tb927.8.6600</a>	Q57TV3			Tb08.30K1.420	8	Tb927_08_v4: complement(1908788..1909735)	hypothetical protein, conserved	4504	0	0	0				2QTB00010_C_21	Tb927.8.6600	ACATTAATGGAAGGACATGAGGAACTCATCCCGGCTTTAGCTGTAAGTGAACCGTTTGCCAGTTACGTAG	-	8	1908889	1908958	-1.20496	-2.82262	0.00798196	0.121626	-2.66196
Tb09.211.3690	3QTB00013_C_11			<a href=http://www.genedb.org/genedb/Search?organism=tryp&name=Tb09.211.3690>Tb09.211.3690</a>	Q38DE0			chr9contig211.tmp0412	9	Tb927_09_v4: 1953755..1954996	hypothetical protein, conserved	5727	0	0	0				2QTB00013_C_11	Tb09.211.3690	TTACCTGTTGGATAGCTTTCAATCCCAACGTGGTGTTATTGCAGTGGCATTTCATATCAGCTCTGATGAA	+	9	1954426	1954495	-1.19864	-2.78393	0.00879205	0.127204	-2.74752
Tb10.70.5650	3QTB00014_A_21	most (but not all) Tryp predicetd proteins have a substantial N-yerminal extension (of 100aa);go_function=calmodulin binding; translation elongation factor activity;go_process=calcium-mediated signaling; microtubule-based process		<a href=http://www.genedb.org/genedb/Search?organism=tryp&name=Tb10.70.5650>Tb10.70.5650</a>	Q38C32	TEF1		TRYP_x-70a06.p2kb545_772	10	Tb927_10_v4: 548535..549884	elongation factor 1-alpha	6349	0	0	0	GO:0003746 GO:0005516	GO:0007017 GO:0019722		2QTB00011_K_3	Tb10.70.5650	CATGATTGAGAAATCCGAGAAGATGCCATGGTACAAGGGTCCAACGCTCCTGGAGGCACTAGACATGCTG	NA	Nonspecific_3	0	0	-1.19754	-2.16507	0.0376557	0.276399	-4.00907
Tb927.8.6240	3QTB00008_K_12			<a href=http://www.genedb.org/genedb/Search?organism=tryp&name=Tb927.8.6240>Tb927.8.6240</a>	Q57YM5			Tb08.11J15.480	8	Tb927_08_v4: 1814348..1815148	hypothetical protein, conserved	4468	0	0	0				2QTB00008_K_12	Tb927.8.6240	CGATGCTACTTTGTTGCGCTCCCTGCCGTTTGACGCTATGGCAACGTACACTGTTGACTACCCACCAAAG	+	8	1814860	1814929	-1.19642	-2.2942	0.0282277	0.242832	-3.7639
Tb927.5.4670	3QTB00015_K_22	;go_process=antigenic variation;go_component=integral to membrane		<a href=http://www.genedb.org/genedb/Search?organism=tryp&name=Tb927.5.4670>Tb927.5.4670</a>	Q57X41			Tb05.26C7.310	5	Tb927_05_v4: complement(1390118..1391620)	variant surface glycoprotein (VSG, atypical), putative	2458	1	0	1		GO:0020033	GO:0016021	2QTB00015_K_22	Tb927.5.4670	AAGGCACTGAAGCCAATACCAATATAAAAAATCCATGTCAGGAAAAAAAGTTCAATGACAAGCTGATACA	-	5	1391454	1391523	-1.196	-2.35794	0.0244076	0.224686	-3.63913
Tb927.1.2740	3QTB00016_O_23			<a href=http://www.genedb.org/genedb/Search?organism=tryp&name=Tb927.1.2740>Tb927.1.2740</a>	Q4GYU8				1	Tb927_01_v4: 631269..632888	lipase-like protein, putative	267	1	1	0				2QTB00016_O_23	Tb927.1.2740	CTACCGTCCACAGCTTATCATAACATTCATTGGCACGAATAGCTGGCGGAGTTGGTTGACAAACTTAAGA	+	1	632165	632234	-1.19595	-2.6102	0.0134656	0.163682	-3.12269
Tb11.01.3420	3QTB00013_C_23	;go_function=translation initiation factor activity;go_process=translational initiation;go_component=eukaryotic translation initiation factor 3 complex		<a href=http://www.genedb.org/genedb/Search?organism=tryp&name=Tb11.01.3420>Tb11.01.3420</a>	Q383C1				11	Tb927_11_01_v4: 3044707..3045948	eukaryotic translation initiation factor, putative	8849	0	0	0	GO:0003743	GO:0006413	GO:0005852	2QTB00013_C_23	Tb11.01.3420	ATAATTTGGTCGAGAACGCGAAGCGGCTTATTTTCACCCAGTATGTGGTAACCCACAGTGTAGTGTCAAT	+	11.1	3045686	3045755	-1.19476	-3.10882	0.00383505	0.0822702	-2.00834
Tb927.6.610	3QTB00017_C_23			<a href=http://www.genedb.org/genedb/Search?organism=tryp&name=Tb927.6.610>Tb927.6.610</a>	Q583U2			Tb06.3D8.320	6	Tb927_06_v4: complement(247648..249387)	hypothetical protein, conserved	2578	0	0	0				2QTB00017_C_23	Tb927.6.610	TGTTATTTATGAGGATTTCATGAAGAGTTGTACGTTTGCTTCGCTGCAGAATCCACCGGAGGAGCAGTTT	-	6	248923	248992	-1.19296	-2.6317	0.0127829	0.159175	-3.0771
Tb10.70.0830	3QTB00022_L_10			<a href=http://www.genedb.org/genedb/Search?organism=tryp&name=Tb10.70.0830>Tb10.70.0830</a>	Q38B01	CHC		TRYP_x-70a06.p2kb545_120,embl.373	10	Tb927_10_v4: complement(1518077..1523188)	clathrin heavy chain	6731	0	0	0				2QTB00022_L_10	Tb10.70.0830	AAAAAAAGACGGATACCGCCCTTCATAATGCTATTGCAAAACTCTTGGTCATCAGTGGTAACTTACCCGA	-	10	1520472	1520541	-1.19287	-2.3206	0.0265842	0.235288	-3.71251
Tb11.02.4920	3QTB00016_O_8	;go_function=ATP binding; ATP-dependent helicase activity;go_process=nucleobase, nucleoside, nucleotide and nucleic acid metabolism		<a href=http://www.genedb.org/genedb/Search?organism=tryp&name=Tb11.02.4920>Tb11.02.4920</a>	Q384W4				11	Tb927_11_01_v4: complement(1961899..1963551)	ATP-dependent DEAD/H RNA helicase, putative	8403	0	0	0	GO:0005524 GO:0008026	GO:0006139	GO:0005575	2QTB00016_O_8	Tb11.02.4920	TAGGCTTACTACCAGCTTCGTAGAGCACACTATTCCTCAAACAATCAGCTTTTACTTTTATTCGGAGTCT	-	11.1	1962529	1962598	-1.19252	-2.16369	0.0377694	0.276718	-4.01162
Tb10.61.1420	3QTB00007_K_10			<a href=http://www.genedb.org/genedb/Search?organism=tryp&name=Tb10.61.1420>Tb10.61.1420</a>	Q388A2			TRYP_x-61h03.q2kb185_212	10	Tb927_10_v4: 3616801..3617496	hypothetical protein, conserved	7585	0	0	0	GO:0003674	GO:0008150	GO:0005575	2QTB00007_K_10	Tb10.61.1420	TTGTGCTGCTTCAGAGTTTCCATTTCCTCGTGTGTTTGGAAATACAATCTACCGTAACCAAAGACCTTAC	+	10	3617085	3617154	-1.19244	-2.89448	0.00665952	0.10985	-2.5012
Tb09.v1.0390	3QTB00008_G_12			<a href=http://www.genedb.org/genedb/Search?organism=tryp&name=Tb09.v1.0390>Tb09.v1.0390</a>	Q38EH5				9	Tb927_09_v4: complement(1226111..1226905)	hypothetical protein, conserved	5342	1	5	0				2QTB00008_G_12	Tb09.v1.0390	ACAGCGCAAAGCTGCCTCCATTATTGGCTCCTCTCACTCGGGTAATCACTTTGGAGATGATATGGTACTT	-	9	1226769	1226838	-1.19118	-2.34789	0.0249772	0.227871	-3.65897
Tb11.01.3570	3QTB00017_K_23			<a href=http://www.genedb.org/genedb/Search?organism=tryp&name=Tb11.01.3570>Tb11.01.3570</a>	Q383B0				11	Tb927_11_01_v4: 3074847..3076604	hypothetical protein, conserved	8860	0	0	0				2QTB00017_K_23	Tb11.01.3570	AAGTTGAAATACACTATTCCCAATCACTGGTTATTTGATGAGAGTTCCCCTGTACCTCTCCTTAATGGAC	+	11.1	3075891	3075960	-1.19081	-3.03706	0.00462197	0.0907306	-2.1755
Tb10.70.3410	3QTB00019_C_22	;go_function=ATP binding; protein kinase activity;go_process=protein amino acid phosphorylation		<a href=http://www.genedb.org/genedb/Search?organism=tryp&name=Tb10.70.3410>Tb10.70.3410</a>	Q38BL0			TRYP_x-70a06.p2kb545_458	10	Tb927_10_v4: complement(1031998..1034220)	protein kinase, putative	6522	0	0	0	GO:0004672 GO:0004672 GO:0005524 GO:0005524	GO:0006468 GO:0006468		2QTB00019_C_22	Tb10.70.3410	TACTATTGATGTACTACTTTCTTCCGGGGCCTTTGAATATACACTAGTTCGATTTTGCCGTATCTCTGGA	-	10	1032109	1032178	-1.18882	-1.89991	0.0661456	0.365801	-4.47866
Tb927.1.1900	3QTB00002_K_18			<a href=http://www.genedb.org/genedb/Search?organism=tryp&name=Tb927.1.1900>Tb927.1.1900</a>	Q4GZ29				1	Tb927_01_v4: 493441..493743	hypothetical protein, unlikely	183	0	0	0				2QTB00002_K_18	Tb927.1.1900	GAAAACAAAGAAAAAAGGCATAACCGCAACACGATTGCGCGTCCATCAACCCCTTGTACGGCGGTGGTGA	+	1	493513	493582	-1.188	-2.47584	0.0185536	0.193038	-3.40215
Tb11.02.5210	3QTB00009_C_22	;go_function=RNA binding		<a href=http://www.genedb.org/genedb/Search?organism=tryp&name=Tb11.02.5210>Tb11.02.5210</a>	Q384T4				11	Tb927_11_01_v4: 2039934..2040818	RNA binding protein, putative	8434	0	1	0	GO:0003723	GO:0008150	GO:0005575	2QTB00009_C_22	Tb11.02.5210	TGCTGAGGAGGCACACCAACGACATGATCCTAAATACAAAAACGGGACTTTCTGGCGGGATCGTAAGGAA	+	11.1	2040383	2040452	-1.18621	-2.62578	0.0129676	0.160351	-3.08968
Tb09.211.4730	3QTB00022_K_22			<a href=http://www.genedb.org/genedb/Search?organism=tryp&name=Tb09.211.4730>Tb09.211.4730</a>	Q38D37			chr9contig211.tmp0521c	9	Tb927_09_v4: complement(2165850..2169881)	hypothetical protein, conserved	5831	0	0	0				2QTB00022_K_22	Tb09.211.4730	TTTCTTGTGTCGATGTTTACATGCAGAGGAAAGTACTGATACCACGGTGATTATTGAGTTCGTTCGCTTA	-	9	2166981	2167050	-1.18372	-2.52395	0.0165577	0.182443	-3.30321
Tb927.1.880	3QTB00023_E_24			<a href=http://www.genedb.org/genedb/Search?organism=tryp&name=Tb927.1.880>Tb927.1.880</a>	Q4GZD0				1	Tb927_01_v4: complement(264384..278186)	hypothetical protein, conserved	82	0	0	0	GO:0003674	GO:0008150	GO:0005575	2QTB00023_E_24	Tb927.1.880	TCGTTCGATGTTTTTTCAGTTTTACTTTCTCTTCTTGAGGAGTCTACACTATTTTTGCCGGATAAAAATA	-	1	277784	277853	-1.18085	-2.711	0.0105315	0.142982	-2.90684
Tb927.7.5010	3QTB00003_K_11			<a href=http://www.genedb.org/genedb/Search?organism=tryp&name=Tb927.7.5010>Tb927.7.5010</a>	Q57ZI8			Tb07.27E10.190	7	Tb927_07_v4: 1324892..1325248	hypothetical protein, conserved	3591	0	0	0				2QTB00003_K_11	Tb927.7.5010	AAGGGTCCTCATTCAACAGAACTGAAGAAAAGTGAATGCCGTCAGATAGAAGCAGCGCTAAACGAAAAAT	+	7	1324988	1325057	-1.17933	-2.07162	0.0461318	0.305908	-4.17992
Tb927.8.2160	3QTB00022_D_10	identical to GP:16304672: multidrug resistance protein A {Trypanosoma brucei brucei}; 99% identical to GP:16304672: multidrug resistance protein A {Trypanosoma brucei brucei};go_function=ATP binding; ATPase activity, coupled to transmembrane movement of substances;go_process=response to drug; transport;go_component=ATP-binding cassette (ABC) transporter complex (sensu Eukaryota); integral to memb…		<a href=http://www.genedb.org/genedb/Search?organism=tryp&name=Tb927.8.2160>Tb927.8.2160</a>	Q581W6	PGPA	MRPA	Tb08.26N11.730	8	Tb927_08_v4: 667841..672586	multidrug resistance protein A,P-glycoprotein	4059	0	11	0	GO:0005524 GO:0042626	GO:0006810 GO:0042493	GO:0016021 GO:0043191	2QTB00022_D_10	Tb927.8.2160	GTTACTTACCGTAGCAGCTAATCTGTGGTTGTCTATGTGGTCTACTAATAAGTTCAAACTTGATGAAACA	+	8	670795	670864	-1.17812	-2.39182	0.0225738	0.217488	-3.57185
Tb10.389.1370	3QTB00005_C_24			<a href=http://www.genedb.org/genedb/Search?organism=tryp&name=Tb10.389.1370>Tb10.389.1370</a>	Q389A7				10	Tb927_10_v4: complement(2927335..2927847)	hypothetical protein, conserved	7325	0	0	0				2QTB00005_C_24	Tb10.389.1370	TGTTTGCCCCAAGGCAGATGAAGTTCCTCGCTGATATAATAAACGGGTCGGGAGCGCAAATTGTGTTGAG	-	10	2927657	2927726	-1.17804	-2.00743	0.0528868	0.327435	-4.29393
Tb11.01.8225	3QTB00004_I_2			<a href=http://www.genedb.org/genedb/Search?organism=tryp&name=Tb11.01.8225>Tb11.01.8225</a>	Q381D5			237.t00927	11	Tb927_11_01_v4: complement(4316299..4316739)	hypothetical protein, conserved	9340	0	0	0				2QTB00004_I_2	Tb11.01.8225	ATGATTTCTAATGTTGACTGGTTTCAGGCATTGCAATGCGCCTATTATTTCCCTGGCTGGCAGGTGCCTC	-	11.1	4316427	4316496	-1.17762	-2.73673	0.00988408	0.137672	-2.85092
Tb10.61.1290	3QTB00006_K_3			<a href=http://www.genedb.org/genedb/Search?organism=tryp&name=Tb10.61.1290>Tb10.61.1290</a>	Q387Y9			TRYP_x-61h03.q2kb185_195	10	Tb927_10_v4: 3638299..3638883	hypothetical protein, conserved	7598	0	2	0				2QTB00006_K_3	Tb10.61.1290	TATCTTCTCCATAACGGGGAGCGCTGCGGTGTATTTTGTTCGACCAGTCATAAGGAATTGTGTAACCAAT	+	10	3638583	3638652	-1.17685	-3.18053	0.00317691	0.0745967	-1.83926
Tb927.2.2920	3QTB00013_P_8			<a href=http://www.genedb.org/genedb/Search?organism=tryp&name=Tb927.2.2920>Tb927.2.2920</a>	Q7YVE0		10C8.260		2	Tb927_02_v4: 556982..558328	hypothetical protein, conserved	651	1	6	0				2QTB00013_P_8	Tb927.2.2920	TATGGAGGCGGTTACTCAACTCTCGTAAGGTTCCACTTCGAACTTATGTAATAATATCTTTTTTATACAT	+	2	557229	557298	-1.17617	-1.85227	0.0728814	0.380583	-4.55792
Tb11.47.0016	3QTB00002_H_18			<a href=http://www.genedb.org/genedb/Search?organism=tryp&name=Tb11.47.0016>Tb11.47.0016</a>	Q387B9				11	Tb927_11_01_v4: 378072..378407	hypothetical protein, conserved	7844	0	0	0				2QTB00002_H_18	Tb11.47.0016	ACACAGATGTAAAGGCACTGCAGGAATATGTGGCGCATCCGAACCACGTCACGTTTGCGGAATTACTAAA	+	11.1	378286	378355	-1.17504	-2.60879	0.0135115	0.163777	-3.12567
Tb11.01.1950	3QTB00021_P_24			<a href=http://www.genedb.org/genedb/Search?organism=tryp&name=Tb11.01.1950>Tb11.01.1950</a>	Q5EDD4				11	Tb927_11_01_v4: 2671119..2674697	telomerase reverse transcriptase, putative	8710	0	0	0				2QTB00021_P_24	Tb11.01.1950	TGACTACGGTCAAAAATGTTAGCAAAAAGACTAGAAGTAGTCATGCAGAAAGTCAATTATCGTCGATGAA	+	11.1	2673409	2673478	-1.17486	-1.77605	0.0848765	0.407274	-4.68136
Tb927.7.3520	3QTB00003_L_12			<a href=http://www.genedb.org/genedb/Search?organism=tryp&name=Tb927.7.3520>Tb927.7.3520</a>	Q57WG7			Tb07.28B13.540	7	Tb927_07_v4: complement(909322..909726)	hypothetical protein, conserved	3441	0	2	0				2QTB00003_L_12	Tb927.7.3520	AAATCGTACGAAAAGTATGGTGTGGTTGCTTACCTGAATTCTGTCTATAATCTAGCGCCCTCGTTCAAGT	-	7	909567	909636	-1.17309	-2.66547	0.0117746	0.15377	-3.00499
Tb927.5.2160	3QTB00003_L_2	similar to GB:AAC47003.1: infective insect stage-specific protein {Leishmania major}		<a href=http://www.genedb.org/genedb/Search?organism=tryp&name=Tb927.5.2160>Tb927.5.2160</a>	Q582E9			Tb05.3C6.120	5	Tb927_05_v4: 690803..691207	hypothetical protein, conserved	2207	0	0	0				2QTB00003_L_2	Tb927.5.2160	ATGTCTACAATGATGATGCCTCCCCCTGCTGTCTTGAAAGTAGAACGAACCCTCGTGTCCGGTTTTTCCA	+	5	691055	691124	-1.17242	-3.01493	0.0048939	0.0938618	-2.22661
Tb927.8.5160	3QTB00022_C_11			<a href=http://www.genedb.org/genedb/Search?organism=tryp&name=Tb927.8.5160>Tb927.8.5160</a>	Q57UI8			Tb08.5H5.540	8	Tb927_08_v4: 1536362..1539991	hypothetical protein, conserved	4359	0	0	0				2QTB00022_C_11	Tb927.8.5160	TAACTGTTCAGGTATTTCATCAGAGAATTCTACCCTCTTAGCCTGCTTCTTCGAAGCAAAAGGTGTCTTT	+	8	1536943	1537012	-1.17098	-2.54581	0.0157177	0.176279	-3.25784
Tb10.05.0140	3QTB00004_D_18			<a href=http://www.genedb.org/genedb/Search?organism=tryp&name=Tb10.05.0140>Tb10.05.0140</a>	Q388Q6				10	Tb927_10_v4: complement(3204871..3205344)	hypothetical protein,hypothetical protein	7426	0	2	0				2QTB00004_D_18	Tb10.05.0140	AAGGATTTATACTTCGGTTACTTCCAACTGTTTGTGTGTCGCTCTTGTTTCCGCCGTTTTATTGCAAGTG	-	10	3205170	3205239	-1.16732	-2.93553	0.00599955	0.103534	-2.40834
Tb927.2.5080	3QTB00015_P_7			<a href=http://www.genedb.org/genedb/Search?organism=tryp&name=Tb927.2.5080>Tb927.2.5080</a>	Q7YUS8		30M24.40		2	Tb927_02_v4: complement(897388..898935)	hypothetical protein, conserved	765	0	0	0				2QTB00015_P_7	Tb927.2.5080	GTTGTAATCAGCTTTTTGGTGCCTTGCTGCTTTCTCGGGCTTCAGGTTTAAATGAAGTTTATTTTTATGA	-	2	898709	898778	-1.16603	-1.50037	0.142955	0.521238	-5.09147
Tb927.7.1180	3QTB00005_C_10	similar to Glycine-rich RNA-binding protein 10. (Swiss-Prot:Q05966) {Brassica napus};go_function=RNA binding;go_process=RNA processing		<a href=http://www.genedb.org/genedb/Search?organism=tryp&name=Tb927.7.1180>Tb927.7.1180</a>	Q57WT2			Tb07.27M11.330	7	Tb927_07_v4: 300938..301450	RNA-binding protein, putative	3209	0	0	0	GO:0003723	GO:0006396	GO:0005575	2QTB00005_C_10	Tb927.7.1180	TGGCCCAAACAAAAGGAATAGGGAGAAGGTCGCTGCTGGCGGTAACGATCTTAACGCTAATGACGATGAG	+	7	301042	301111	-1.16539	-2.68775	0.0111501	0.148564	-2.95708
Tb11.02.5130	3QTB00023_O_21	similar over 376aa to Neurobeachin protein (Lysosomal trafficking regulator 2) (BCL8Bprotein). (Swiss- Prot:Q8NFP9) (Homo sapiens)		<a href=http://www.genedb.org/genedb/Search?organism=tryp&name=Tb11.02.5130>Tb11.02.5130</a>	Q384U3				11	Tb927_11_01_v4: 2011806..2020934	neurobeachin/beige protein, putative	8425	0	0	0	GO:0003674	GO:0008150	GO:0005575	2QTB00023_O_21	Tb11.02.5130	GATGTAAAAGAACTATTACCAGAGTTTTACTGTTTGCCCGAGTTGTTTGTTAATGCTAACCGTATACCAT	+	11.1	2019363	2019432	-1.1642	-2.86865	0.00710928	0.113689	-2.55926
Tb927.3.190	3QTB00015_K_21	;go_process=antigenic variation;go_component=integral to membrane		<a href=http://www.genedb.org/genedb/Search?organism=tryp&name=Tb927.3.190>Tb927.3.190</a>	Q57TR8			Tb03.6N20.90	3	Tb927_03_v4: 21584..23056	variant surface glycoprotein (VSG), putative	858	1	0	1		GO:0020033	GO:0016021	2QTB00015_K_21	Tb927.3.190	TGATAGAAGAAACTGAAAGCAGGATATCAACAGTGACGACAGCAGAAGATGGCATTACTGAAGAAGCACA	+	3	21726	21795	-1.1602	-2.6007	0.0137781	0.164457	-3.14278
Tb10.389.1290	3QTB00018_K_23			<a href=http://www.genedb.org/genedb/Search?organism=tryp&name=Tb10.389.1290>Tb10.389.1290</a>	Q389A0				10	Tb927_10_v4: complement(2939397..2941346)	hypothetical protein, conserved	7332	0	0	0				2QTB00018_K_23	Tb10.389.1290	AAAGGTGCATGCCCAATTAAGCGCCCTCTTGCGCCACATTCAAACTACAAACCAAAAAATCGTATCGAAG	-	10	2939640	2939709	-1.16001	-2.94862	0.00580235	0.101766	-2.37856
Tb11.46.0007	3QTB00016_O_10	GPI-Anchor Signal predicted for Tb11.46.0007 by DGPI v2.04, no cleavage site predicted		<a href=http://www.genedb.org/genedb/Search?organism=tryp&name=Tb11.46.0007>Tb11.46.0007</a>	Q386V9				11	Tb927_11_01_v4: 560814..562466	hypothetical protein, conserved	7904	0	0	0				2QTB00016_O_10	Tb11.46.0007	TTATGGATGTAGAGTCGCTGTACACTGTTCCCGAGTATTTTAGCCGTGATGATTTTTTCAAGGTTCTTGG	+	11.1	561742	561811	-1.15977	-3.23054	0.00278324	0.0697353	-1.72022
Tb09.244.2480	3QTB00008_G_9	GPI-Anchor Signal predicted for Tb09.244.2480 by DGPI v2.04 with cleavage site probability 0.702 near 234;go_component=cell surface; lipid raft		<a href=http://www.genedb.org/genedb/Search?organism=tryp&name=Tb09.244.2480>Tb09.244.2480</a>	Q38CV7	BARP		chr9contig244a01.tmp0248	9	Tb927_09_v4: 2376962..2377729	BARP protein	5912	1	0	1	GO:0003674	GO:0008150	GO:0009986 GO:0045121	2QTB00008_G_9	Tb09.244.2480	TTCCGTCGCATCGCCTGAAAAGTCAGTGCTGCTACTGATGGCTGGATTGTTTCTCAGTTCTGTACTGTAA	+	9	2377660	2377729	-1.15839	-1.89255	0.0671502	0.367956	-4.49101
Tb927.7.3020	3QTB00006_A_3			<a href=http://www.genedb.org/genedb/Search?organism=tryp&name=Tb927.7.3020>Tb927.7.3020</a>	Q57YB2			Tb07.13M20.380	7	Tb927_07_v4: 761227..761799	hypothetical protein, conserved	3391	0	0	0				2QTB00006_A_3	Tb927.7.3020	ATTGTTTTTGGAGGATAAAAGTGTTGTTGAAGGACTTGTCAAGTCGTACCCCGCATACGCAGAAGGTTTC	+	7	761487	761556	-1.15621	-1.85734	0.0721387	0.379181	-4.54958
Tb927.4.1330	3QTB00018_G_24	;go_function=DNA topoisomerase type I activity;go_process=DNA recombination; DNA replication; transcription, DNA-dependent		<a href=http://www.genedb.org/genedb/Search?organism=tryp&name=Tb927.4.1330>Tb927.4.1330</a>	Q581U8			Tb04.2L9.490	4	Tb927_04_v4: complement(349237..351327)	DNA topoisomerase IB, large subunit	1550	0	0	0				2QTB00018_G_24	Tb927.4.1330	CATCAGCGCTCCATCCCCAAGACTTTCCACGTGTCCGTTCAATCGATCAAGTACAAATTAGAAGACATAA	-	4	349719	349788	-1.15426	-2.16799	0.0374143	0.27624	-4.00363
Tb927.2.4990	3QTB00020_K_20			<a href=http://www.genedb.org/genedb/Search?organism=tryp&name=Tb927.2.4990>Tb927.2.4990</a>	Q7YUT7		30M24.85		2	Tb927_02_v4: complement(880788..883385)	hypothetical protein, conserved	756	0	0	0				2QTB00020_K_20	Tb927.2.4990	GTAGAAATATATACATACCTTCATCAACAATAAGGATTGTTTTCATGACACAGGAACATGGTAGTGAGGA	-	2	883249	883318	-1.15324	-2.1315	0.0405262	0.287844	-4.07108
Tb927.7.1610	3QTB00018_K_11	;go_function=ATP binding; catalytic activity;go_process=fructose 2,6-bisphosphate metabolism		<a href=http://www.genedb.org/genedb/Search?organism=tryp&name=Tb927.7.1610>Tb927.7.1610</a>	Q57WN9			Tb07.27M11.980	7	Tb927_07_v4: 404562..406508	6-phosphofructo-2-kinase/fructose-2,6-biphospha ta se,putative	3252	0	0	0	GO:0005524 GO:0003824	GO:0006003	GO:0005575	2QTB00018_K_11	Tb927.7.1610	TCGCTGTACGGAAACTGTACATTACTTTGATAAACGCAACGAGCTGTCGCAAGATCCATATTTTGCATCT	+	7	405941	406010	-1.15237	-2.66399	0.0118171	0.15377	-3.00816
Tb09.211.0520	3QTB00011_G_23			<a href=http://www.genedb.org/genedb/Search?organism=tryp&name=Tb09.211.0520>Tb09.211.0520</a>	Q38EA6			chr9contig211.tmp0065c	9	Tb927_09_v4: complement(1351565..1352608)	hypothetical protein, conserved	5411	0	0	0				2QTB00011_G_23	Tb09.211.0520	AGTCCTTCGTTAGAGAGAATTAGTGATTATGGTTGCAATGGAAGTGGACCTGTTTGCAGTTCGCCTAGAT	-	9	1352068	1352137	-1.15044	-3.01755	0.00486102	0.0937285	-2.22058
Tb10.70.0280	3QTB00016_N_7	;go_function=unfolded protein binding;go_process=mitochondrial matrix protein import; protein complex assembly; protein folding;go_component=mitochondrion		<a href=http://www.genedb.org/genedb/Search?organism=tryp&name=Tb10.70.0280>Tb10.70.0280</a>	Q38AV5	HSP60		TRYP_x-70a06.p2kb545_40	10	Tb927_10_v4: 1644448..1646136	chaperonin Hsp60, mitochondrial precursor	6777	0	0	0	GO:0051082	GO:0006457 GO:0006461 GO:0030150	GO:0005739	2QTB00016_N_7	Tb10.70.0280	TTCAATAAACTTCAAGGAAAGCTAAAGATTGCGTGCGTGAAGGCTCCAGGTTTCGGGGACAACAAGGCTG	+	10	1645258	1645327	-1.15014	-2.37511	0.0234621	0.221089	-3.60512
Tb10.61.0610	3QTB00010_C_22	;go_function=binding;go_process=transport;go_component=mitochondrial inner membrane		<a href=http://www.genedb.org/genedb/Search?organism=tryp&name=Tb10.61.0610>Tb10.61.0610</a>	Q387U3			TRYP_x-61h03.q2kb185_99	10	Tb927_10_v4: 3795207..3796178	mitochondrial carrier protein, putative	7645	0	0	0	GO:0005488 GO:0005488	GO:0006810 GO:0006810	GO:0005743 GO:0005743	2QTB00010_C_22	Tb10.61.0610	TACTCTGGTATGCAGTTTGTCACATATAGCAGGTTGAAGTTCCTTTTCCAAGACCTCTCTGAAAGATATG	+	10	3795441	3795510	-1.14993	-2.8844	0.00683179	0.111816	-2.5239
Tb10.70.4940	3QTB00012_P_15			<a href=http://www.genedb.org/genedb/Search?organism=tryp&name=Tb10.70.4940>Tb10.70.4940</a>	Q38BX3			TRYP_x-70a06.p2kb545_670	10	Tb927_10_v4: 698633..699838	hypothetical protein, conserved	6409	0	0	0				2QTB00012_P_15	Tb10.70.4940	TACTATTCTCCTGATGATGAAAGGTTAGTTTCAGGGGAAGTGAAAGATGACGATGAAGTCGAACAAGAAA	+	10	699245	699314	-1.14985	-1.54608	0.131549	0.502237	-5.02753
Tb927.2.4210	3QTB00015_L_14	;go_function=microtubule binding; phosphoenolpyruvate carboxykinase (ATP) activity;go_process=gluconeogenesis;go_component=glycosome; vesicle membrane		<a href=http://www.genedb.org/genedb/Search?organism=tryp&name=Tb927.2.4210>Tb927.2.4210</a>	Q7YV12		28H13.455		2	Tb927_02_v4: complement(741129..742706)	glycosomal phosphoenolpyruvate carboxykinase,glycosomal protein P60	706	0	0	0	GO:0004612 GO:0004612 GO:0008017	GO:0006094	GO:0012506 GO:0020015	2QTB00015_L_14	Tb927.2.4210	TCTTGACAGGAGAACCCATGAAATTGACTTTAATGATGAATCTATCTGCAAAAACACCCGCGTTGCCTAC	-	2	741777	741846	-1.14805	-2.30125	0.0277799	0.240545	-3.75021
Tb927.8.5520	3QTB00005_B_24			<a href=http://www.genedb.org/genedb/Search?organism=tryp&name=Tb927.8.5520>Tb927.8.5520</a>	Q57X30			Tb08.26E13.134	8	Tb927_08_v4: 1633126..1633680	hypothetical protein, conserved	4396	0	0	0				2QTB00005_B_24	Tb927.8.5520	ACAACTGACACTTTTTCCGTCCGACTGCGCTCACCCGTTTGGCTGACGTCTGGGGACCTGGTTAACGAGT	+	8	1633483	1633552	-1.1462	-2.93592	0.00599353	0.103534	-2.40744
Tb10.70.5100	3QTB00021_O_23	;go_function=alpha-mannosidase activity;go_process=carbohydrate metabolism;go_component=lysosome		<a href=http://www.genedb.org/genedb/Search?organism=tryp&name=Tb10.70.5100>Tb10.70.5100</a>	Q38BY8			TRYP_x-70a06.p2kb545_693	10	Tb927_10_v4: 664018..667011	lysosomal alpha-mannosidase precursor, putative	6394	1	0	0	GO:0004559	GO:0005975	GO:0005764	2QTB00021_O_23	Tb10.70.5100	AATGCGAATTGGCAACCATATACAATTGGGATAATTCTTTCGTTGGGGAAAACCTCCTCTCTTACTCTGA	+	10	665629	665698	-1.14567	-2.71784	0.0103556	0.141714	-2.892
Tb927.7.2150	3QTB00022_O_10			NA	NA	NA	NA	NA	NA	NA	NA	NA	NA	NA	NA	NA	NA	NA	NA	NA	NA	NA	NA	NA	NA	-1.14527	-2.36733	0.0238865	0.223636	-3.62056
Tb09.v1.0060	3QTB00005_C_20			<a href=http://www.genedb.org/genedb/Search?organism=tryp&name=Tb09.v1.0060>Tb09.v1.0060</a>	Q38FY9				9	Tb927_09_v4: complement(362097..362609)	hypothetical protein, unlikely	4823	1	2	0				2QTB00005_C_20	Tb09.v1.0060	GCCTTACCCGGGTGAAGGTGGCCAAACGGGGGCGATGCGGGGATTATGCGTCTTGTCAATTTGTGTTATT	-	9	362508	362577	-1.14524	-2.6704	0.0116336	0.152435	-2.99441
Tb11.02.5760	3QTB00013_O_12			<a href=http://www.genedb.org/genedb/Search?organism=tryp&name=Tb11.02.5760>Tb11.02.5760</a>	Q384M9				11	Tb927_11_01_v4: complement(2175121..2176410)	hypothetical protein, conserved	8490	0	0	0				2QTB00013_O_12	Tb11.02.5760	AGGAGAGATGTATTACTATCGTAATTGCCCCCGATGTTCTCTTATGTGTTACTTTCCACACATAGCGTAC	-	11.1	2175925	2175994	-1.14329	-2.09525	0.0438424	0.299271	-4.13724
Tb09.160.4590	3QTB00011_K_4	;go_function=kinase activity; transferase activity, transferring phosphorus-containing groups		<a href=http://www.genedb.org/genedb/Search?organism=tryp&name=Tb09.160.4590>Tb09.160.4590</a>	Q38EU9	AK		chr9contig160.tmp0345	9	Tb927_09_v4: 982261..983331	arginine kinase	5216	0	0	0	GO:0016301 GO:0016772	GO:0008150	GO:0005575	2QTB00011_K_4	Tb09.160.4590	CACCATTGAAAAAAAGGTGGAGTTCTCTCGTGATGATCGACTTGGTTTCCTGACGTTCTGCCCCTCGAAC	+	9	983013	983082	-1.14048	-2.24563	0.0314912	0.257258	-3.85732
Tb10.6k15.0480	3QTB00004_D_22			<a href=http://www.genedb.org/genedb/Search?organism=tryp&name=Tb10.6k15.0480>Tb10.6k15.0480</a>	Q389Z3			TRYPtp6k15-3d06.p1c_73	10	Tb927_10_v4: 2393545..2394018	hypothetical protein, conserved	7089	1	0	0				2QTB00004_D_22	Tb10.6k15.0480	TGTTGCTTTTGTAAAGGCAAAAGGGGTTGAGGCATTTGAGAAATATGTTGCAGAGGAATCGACGAACGCA	+	10	2393889	2393958	-1.13881	-2.36312	0.0241185	0.224197	-3.62888
Tb927.5.640	3QTB00020_A_7	similar over 348aa to Sialidase (EC 3.2.1.18) (Neuraminidase) (NA) (Major surface antigen). (Swiss-Prot:P23253) [Trypanosoma cruzi];go_function=exo-alpha-sialidase activity;go_process=pathogenesis;go_component=integral to membrane		<a href=http://www.genedb.org/genedb/Search?organism=tryp&name=Tb927.5.640>Tb927.5.640</a>	Q57VF2			Tb05.30F7.550	5	Tb927_05_v4: 218970..221420	trans-sialidase, putative,neuraminidase, putative	2054	1	2	0				2QTB00020_A_7	Tb927.5.640	TTCGATGTATTGTGAAGGGGACGCGTTGGAGCGTGTTTACATTTTATTTATTATTACTTTATGTGCACTG	+	5	221288	221357	-1.13759	-1.40862	0.16823	0.559508	-5.21475
Tb927.4.930	3QTB00006_J_24	;go_function=structural constituent of ribosome;go_process=protein biosynthesis;go_component=organellar large ribosomal subunit; ribosome		<a href=http://www.genedb.org/genedb/Search?organism=tryp&name=Tb927.4.930>Tb927.4.930</a>	Q580C1			Tb04.5E12.640	4	Tb927_04_v4: complement(260388..261041)	50S ribosomal protein L14, putative	1510	0	1	0				2QTB00006_J_24	Tb927.4.930	ATCGTGTAAAACCTGGAAATATCTATTGGGTGTGTCTACTTTCCCGCAGGCAGACGAATACGAGGATGAG	-	4	260539	260608	-1.13416	-2.72048	0.0102885	0.141419	-2.88627
Tb927.5.3690	3QTB00007_K_21			<a href=http://www.genedb.org/genedb/Search?organism=tryp&name=Tb927.5.3690>Tb927.5.3690</a>	Q57U97			Tb05.6E7.520	5	Tb927_05_v4: 1156678..1157355	hypothetical protein, conserved	2360	0	2	0				2QTB00007_K_21	Tb927.5.3690	GTTTGGTTTCGCCGTCTATTTTTATATTCTAGGTGAGTCCATGACTCTATCCGTACTGTACGCTTTACAT	+	5	1156938	1157007	-1.13409	-2.55636	0.0153265	0.173864	-3.23585
Tb927.4.4620	3QTB00004_D_4	COX VIII: curated by Dr. Keith Matthews (University of Manchester). Evidence is based on purification of the components of the cytochrome oxidase complex and N-terminal sequence determination. Manuscript in preparation.; COX VIII: gene product name assignment is based on a communication from Dr. Keith Matthews (University of Manchester). Evidence is based on purification of the components of the …		<a href=http://www.genedb.org/genedb/Search?organism=tryp&name=Tb927.4.4620>Tb927.4.4620</a>	Q583E7	COXVIII		Tb04.3I12.400	4	Tb927_04_v4: complement(1277331..1277804)	cytochrome oxidase subunit VIII	1879	0	1	0				2QTB00004_D_4	Tb927.4.4620	ACCGCATGACAAAGAGTCGAGTGGTTATGAATTGGTGCGCAGTGTTTGTTTTTATGTATCTGACATACAT	-	4	1277518	1277587	-1.13274	-2.44167	0.0201023	0.202948	-3.47165
Tb11.02.0445	3QTB00003_E_12			<a href=http://www.genedb.org/genedb/Search?organism=tryp&name=Tb11.02.0445>Tb11.02.0445</a>	Q386L8			238.t00591	11	Tb927_11_01_v4: complement(835973..836338)	hypothetical protein, conserved	7997	1	0	0				2QTB00003_E_12	Tb11.02.0445	AGCTGTTGCCAACCTTCGCATCCAGCGCGAGCGCATCATGCCCTTTATGAATGATATTAAGGAAAAACTT	-	11.1	836006	836075	-1.13272	-1.94035	0.0608551	0.349802	-4.41011
Tb11.01.8650	3QTB00023_C_21			<a href=http://www.genedb.org/genedb/Search?organism=tryp&name=Tb11.01.8650>Tb11.01.8650</a>	Q380Z7				11	Tb927_11_01_v4: complement(4438541..4444720)	hypothetical protein, conserved	9378	0	0	0	GO:0003674	GO:0008150	GO:0005575	2QTB00023_C_21	Tb11.01.8650	AAATCTTGTTACGTACGTTGTTGATCGCTTAGATATGCTTTTGTTCGATGAGGAAGATTTGTGGCGCAAG	-	11.1	4442159	4442228	-1.13181	-2.59134	0.0140925	0.166132	-3.16251
Tb11.02.4950	3QTB00006_O_22	;go_function=RNA binding		<a href=http://www.genedb.org/genedb/Search?organism=tryp&name=Tb11.02.4950>Tb11.02.4950</a>	Q384W1				11	Tb927_11_01_v4: complement(1966855..1967466)	hypothetical protein, conserved	8406	0	0	0	GO:0003723	GO:0008150	GO:0005575	2QTB00006_O_22	Tb11.02.4950	CGCAGCCAGAAGTACTATTCTTCAGGCATCATAACAGTCCCTACATTCCCCATCTGAAGTTGTTGCACAA	-	11.1	1967165	1967234	-1.12987	-2.7135	0.0104668	0.142554	-2.90141
Tb10.70.7170	3QTB00018_K_9			<a href=http://www.genedb.org/genedb/Search?organism=tryp&name=Tb10.70.7170>Tb10.70.7170</a>	Q38CE2			TRYP_x-70a06.p2kb545_989	10	Tb927_10_v4: 267278..269221	hypothetical protein, conserved	6239	1	0	0				2QTB00018_K_9	Tb10.70.7170	ACCAGCGAGCTATCAATCACATAATTAGTACCTTTACAACATTTATTCGAGAAGAGGTAGAACCAGTGCT	+	10	268971	269040	-1.12981	-2.5935	0.0140193	0.165952	-3.15796
Tb927.8.1480	3QTB00023_K_21			<a href=http://www.genedb.org/genedb/Search?organism=tryp&name=Tb927.8.1480>Tb927.8.1480</a>	Q580H5			Tb08.29O9.120	8	Tb927_08_v4: 478123..485529	hypothetical protein, conserved	3991	0	0	0	GO:0003674	GO:0008150	GO:0005575	2QTB00023_K_21	Tb927.8.1480	ATTTGTTGAAGTTATGCGTTTCCCACTCCGAGGTTTTTTGTCAGACTACAACGTGCAATACGAGTCTGTC	+	8	483857	483926	-1.12855	-2.7048	0.0106932	0.14472	-2.92026
Tb927.1.3460	3QTB00004_A_11	unlikely gene predicted by glimmer		<a href=http://www.genedb.org/genedb/Search?organism=tryp&name=Tb927.1.3460>Tb927.1.3460</a>	Q4GYM7				1	Tb927_01_v4: complement(740185..740595)	hypothetical protein, unlikely	338	0	2	0				2QTB00004_A_11	Tb927.1.3460	TTTTCTTCTCCCCCATCGCTAACAAGTATGTGCATTTGCGTTTGTGTTCCTTCCACTCAGTCTCTGCAAT	-	1	740274	740343	-1.12784	-2.34983	0.0248661	0.22734	-3.65514
Tb927.6.1180	3QTB00022_C_24			<a href=http://www.genedb.org/genedb/Search?organism=tryp&name=Tb927.6.1180>Tb927.6.1180</a>	Q585C9			Tb06.3A7.660	6	Tb927_06_v4: complement(452528..456343)	hypothetical protein, conserved	2636	0	0	0				2QTB00022_C_24	Tb927.6.1180	TGACTCCTCCACAAAATCTAAAGAAGCTCAAAAACAGAAGCCACCTGCAGTAAAGCAGTTTACTAGTTTC	-	6	452561	452630	-1.12516	-2.55888	0.0152341	0.173407	-3.23057
Tb927.4.650	3QTB00007_D_18	;go_function=protein binding;go_process=protein folding;go_component=integral to membrane		<a href=http://www.genedb.org/genedb/Search?organism=tryp&name=Tb927.4.650>Tb927.4.650</a>	Q57ZZ3			Tb04.5E12.1090	4	Tb927_04_v4: complement(186963..187700)	chaperone protein DNAJ, putative	1482	0	1	0	GO:0051082	GO:0006457	GO:0016021	2QTB00007_D_18	Tb927.4.650	TATCAGCAGGCATGTTCTATATTTGGTTTTGAGATGAGCGATCGGTTGGAGGTGACTGAAATCAAGAAAC	-	4	187556	187625	-1.12384	-2.38307	0.023035	0.219437	-3.5893
Tb10.6k15.3160	3QTB00009_B_21	;go_function=RNA binding;go_process=rRNA processing;go_component=nucleus		<a href=http://www.genedb.org/genedb/Search?organism=tryp&name=Tb10.6k15.3160>Tb10.6k15.3160</a>	Q38AL4			embl.30,TRYPtp6k15-3d06.p1c_454	10	Tb927_10_v4: complement(1863696..1864598)	fibrillarin	6868	0	0	0	GO:0003723	GO:0006364	GO:0005634	2QTB00009_B_21	Tb10.6k15.3160	CGGTGTCTTTATTTCTAAGGGTAAAGCGGATTCACTATGCACGCTTAATATGGTTCCTGGAGTGTCAGTA	-	10	1864323	1864392	-1.12322	-2.13618	0.0401148	0.286663	-4.06248
Tb927.4.4820	3QTB00015_K_23	;go_function=amino acid-polyamine transporter activity;go_process=amino acid transport;go_component=membrane		<a href=http://www.genedb.org/genedb/Search?organism=tryp&name=Tb927.4.4820>Tb927.4.4820</a>	Q583G7	AATP10		Tb04.3I12.30	4	Tb927_04_v4: complement(1319221..1320693)	amino acid transporter 10, putative	1900	0	11	0	GO:0005279	GO:0006865	GO:0016020	2QTB00015_K_23	Tb927.4.4820	CTTTACGGGGGTATTACGTGTGGTTAACGCATTTGGGGCAGCCGTAGCGCAGATAATAGCGACAGGCGAT	-	4	1320151	1320220	-1.12164	-2.30536	0.0275218	0.239153	-3.74222
Tb10.61.1990	3QTB00009_D_24	;go_function=rRNA binding;go_process=ribosomal large subunit assembly and maintenance;go_component=nucleolus		<a href=http://www.genedb.org/genedb/Search?organism=tryp&name=Tb10.61.1990>Tb10.61.1990</a>	Q388D6			TRYP_x-61h03.q2kb185_299	10	Tb927_10_v4: complement(3516512..3517435)	ribosome biogenesis protein, putative	7549	0	0	0	GO:0019843	GO:0000027	GO:0005730	2QTB00009_D_24	Tb10.61.1990	ATCTAAGCCGTTTGTTGACCACATTTTGTGCTTTTTCTACCTTGATGGACACATATGGTTCCGTCACTAC	-	10	3516782	3516851	-1.12161	-2.67177	0.0115948	0.152435	-2.99147
Tb09.244.2590	3QTB00003_F_12	;go_function=structural constituent of ribosome;go_process=protein biosynthesis;go_component=ribosome		<a href=http://www.genedb.org/genedb/Search?organism=tryp&name=Tb09.244.2590>Tb09.244.2590</a>	Q38CW9			chr9contig244a01.tmp0259	9	Tb927_09_v4: 2346798..2347196	60S ribosomal protein L32	5900	0	0	0	GO:0003735	GO:0006412	GO:0005840	2QTB00003_F_12	Tb09.244.2590	GCACGTAAGGCAATTGTCCGCAAGGCCCATGAACTTGACGTACGCCTCATCAACGGTAACGCCAAGTTGA	+	9	2347110	2347179	-1.12123	-3.18231	0.00316204	0.0744509	-1.83505
Tb927.8.1900	3QTB00012_D_7			<a href=http://www.genedb.org/genedb/Search?organism=tryp&name=Tb927.8.1900>Tb927.8.1900</a>	Q581Z2			Tb08.26N11.360	8	Tb927_08_v4: complement(616279..617463)	hypothetical protein, conserved	4033	0	0	0				2QTB00012_D_7	Tb927.8.1900	GTATTTCTATTGCCTCGGTTCTTCCTGAAGCTTCCTATTAGTCCCATAACTTTGAGAGACGTTTTATTGA	-	8	617028	617097	-1.11964	-2.09982	0.0434117	0.297564	-4.12895
Tb927.5.840	3QTB00021_O_11			<a href=http://www.genedb.org/genedb/Search?organism=tryp&name=Tb927.5.840>Tb927.5.840</a>	Q57W29			Tb05.28F8.600	5	Tb927_05_v4: 287776..290760	hypothetical protein, conserved	2075	0	0	0				2QTB00021_O_11	Tb927.5.840	TGTCTAAGATATTCGATGATAATTACTACGATGAAAAAAATGTGGATGAGGAGGAGATAGCCTTCTTCGA	+	5	289631	289700	-1.11846	-2.44877	0.0197711	0.201509	-3.45726
Tb927.3.3330	3QTB00004_I_23			<a href=http://www.genedb.org/genedb/Search?organism=tryp&name=Tb927.3.3330>Tb927.3.3330</a>	Q57V53			Tb03.3K10.400	3	Tb927_03_v4: complement(853025..853450)	heat shock protein 20, putative	1171	0	0	0				2QTB00004_I_23	Tb927.3.3330	CCTTTTCGTGATATTGACCGCATATTTAACCGCGTTCTGCCTCTCACAGGTGCTGGTTCATTCAGCTCTT	-	3	853372	853441	-1.11834	-2.41978	0.0211554	0.208977	-3.51582
Tb927.1.2650	3QTB00001_N_22	gene predicted by glimmer		<a href=http://www.genedb.org/genedb/Search?organism=tryp&name=Tb927.1.2650>Tb927.1.2650</a>	Q4GYV7				1	Tb927_01_v4: 617733..617984	hypothetical protein, unlikely	258	0	2	0				2QTB00001_N_22	Tb927.1.2650	ATTATTATTGTTATTGTTGATGTTGCTGCCATTTTCAGTGTTCCGCATCGCTGTGCCCTTCTGTGTTGTT	+	1	617913	617982	-1.11656	-2.18455	0.0360735	0.272182	-3.97274
Tb927.4.1460	3QTB00015_G_2			<a href=http://www.genedb.org/genedb/Search?organism=tryp&name=Tb927.4.1460>Tb927.4.1460</a>	Q581T5			Tb04.2L9.670	4	Tb927_04_v4: complement(373162..374652)	hypothetical protein, conserved	1563	0	0	0				2QTB00015_G_2	Tb927.4.1460	GCACATTAACGCAAAATTCGACTCCAAAGTTGAAACGTCAAACGAGCAATTGGCTCTTATGATTATAAGT	-	4	373633	373702	-1.11627	-1.72943	0.0930061	0.425819	-4.75477
Tb927.3.670	3QTB00014_L_24			<a href=http://www.genedb.org/genedb/Search?organism=tryp&name=Tb927.3.670>Tb927.3.670</a>	Q57WV0			Tb03.27F10.940	3	Tb927_03_v4: complement(163700..165148)	hypothetical protein	906	0	0	0				2QTB00014_L_24	Tb927.3.670	ATATGATAGAGAACATAACTCTGATAGTGAAAAAGGGTGTATTGGACAACAAAAGGCATGTAAAAGTTCT	-	3	164810	164879	-1.11286	-1.61899	0.114896	0.469415	-4.92216
Tb10.70.5830	3QTB00016_H_19	member of ARP6 family (curated by B. Wickstead, Univ. of Oxford);go_function=structural constituent of cytoskeleton;go_process=cytoskeleton organization and biogenesis		<a href=http://www.genedb.org/genedb/Search?organism=tryp&name=Tb10.70.5830>Tb10.70.5830</a>	Q38C43			TRYP_x-70a06.p2kb545_795	10	Tb927_10_v4: 523842..525518	actin-like protein, putative	6338	0	1	0	GO:0005200	GO:0007010	GO:0005575	2QTB00016_H_19	Tb10.70.5830	AAAATTCTTTACAGCATATTGTTTTCCGTCACGAGGCCTTTCTTATCCCGGAGCTTATCTTTAATCCTGT	+	10	524926	524995	-1.1128	-2.04251	0.0490952	0.317037	-4.23196
Tb11.01.0910	3QTB00020_O_23	;go_function=DNA binding; DNA topoisomerase type I activity;go_process=DNA modification; DNA topological change; DNA unwinding		<a href=http://www.genedb.org/genedb/Search?organism=tryp&name=Tb11.01.0910>Tb11.01.0910</a>	Q384B1				11	Tb927_11_01_v4: 2459296..2461821	DNA topoisomerase III, putative	8608	0	0	0	GO:0003677 GO:0003917	GO:0006265 GO:0006268 GO:0006304	GO:0005634	2QTB00020_O_23	Tb11.01.0910	TCTTCTTTGGAAAGTTTCGTTACTTCAAGGAAAACATTGAGCGCTTTGATGCCCTTATGGGAGCTTCATT	+	11.1	2461028	2461097	-1.11217	-2.36082	0.0242466	0.224542	-3.63344
Tb927.4.4080	3QTB00007_F_12	;go_function=C-5 sterol desaturase activity;go_process=ergosterol biosynthesis;go_component=integral to membrane		<a href=http://www.genedb.org/genedb/Search?organism=tryp&name=Tb927.4.4080>Tb927.4.4080</a>	Q57Y12			Tb04.1D20.460	4	Tb927_04_v4: complement(1083687..1084427)	C-5 sterol desaturase, putative	1825	1	4	0				2QTB00007_F_12	Tb927.4.4080	TATCAAAGCTTTTTACGGTTTTGTTTGTATATCACTCCTACTTGTTCATCACCGACACCGAGGTGAGCAA	-	4	1084189	1084258	-1.11127	-2.50505	0.0173169	0.187295	-3.34222
Tb09.160.5460	3QTB00002_N_2			<a href=http://www.genedb.org/genedb/Search?organism=tryp&name=Tb09.160.5460>Tb09.160.5460</a>	Q38EK2			chr9contig160.tmp0432	9	Tb927_09_v4: 1175253..1175594	hypothetical protein, unlikely	5315	0	3	0				2QTB00002_N_2	Tb09.160.5460	TACGCCTTCCTATTTCAGTTCATTTATCTATTCATTCATTTCTTTATATATTTTCATTTACAATAATAAT	+	9	1175287	1175356	-1.11106	-2.45689	0.0193983	0.199413	-3.44077
Tb927.6.2150	3QTB00017_K_22	;go_process=cell proliferation; regulation of mitosis		<a href=http://www.genedb.org/genedb/Search?organism=tryp&name=Tb927.6.2150>Tb927.6.2150</a>	Q584U1			Tb06.4M18.410	6	Tb927_06_v4: complement(684152..685951)	cell division cycle protein 16, putative,cell division cycle protein 16 homolog, putative	2734	0	1	0				2QTB00017_K_22	Tb927.6.2150	GAGTTTGACTACCAGCTTGTTAAAAATCTCACCATTTAATAGAGAATGTGTTTGCTTGCATCTTTCCATT	-	6	685076	685145	-1.11086	-2.96543	0.00555807	0.0995126	-2.34022
Tb927.5.2560	3QTB00001_N_23			<a href=http://www.genedb.org/genedb/Search?organism=tryp&name=Tb927.5.2560>Tb927.5.2560</a>	Q582B1			Tb05.3C6.770	5	Tb927_05_v4: 824534..824755	hypothetical protein, conserved	2247	0	1	0				2QTB00001_N_23	Tb927.5.2560	TTACATCCGCATTCCAATCGTTTTTACGATTCCTATCGTCTTCAACAAGTACGCTTTGCATCAATTTGAG	+	5	824587	824656	-1.10963	-2.5732	0.0147203	0.170724	-3.20061
Tb11.02.1850	3QTB00003_C_23			<a href=http://www.genedb.org/genedb/Search?organism=tryp&name=Tb11.02.1850>Tb11.02.1850</a>	Q385Y6			TRYP_xi-1013a02.q1k_73	11	Tb927_11_01_v4: complement(1230357..1230704)	hypothetical protein	8130	1	2	0				2QTB00003_C_23	Tb11.02.1850	TTATTTGCATTACACTCTTGCTGATTATCCAACATTCTCTTTTACCTCCTCGTCTTAAACTGTTGTTTTA	-	11.1	1230361	1230430	-1.10768	-2.20883	0.0341855	0.264676	-3.92714
Tb927.4.4130	3QTB00020_G_10			<a href=http://www.genedb.org/genedb/Search?organism=tryp&name=Tb927.4.4130>Tb927.4.4130</a>	Q57Y17			Tb04.1D20.400	4	Tb927_04_v4: complement(1091295..1093865)	hypothetical protein, conserved	1830	0	0	0				2QTB00020_G_10	Tb927.4.4130	AAAAAATAGCAACTTTGCAGAATACATTAGCCGACTTAATGAAACAGCAGCGCGCAATGGAGATTCAGGT	-	4	1092358	1092427	-1.10587	-2.18027	0.0364157	0.273402	-3.98074
Tb927.8.7100	3QTB00023_G_21	;go_function=acetyl-CoA carboxylase activity; biotin carboxylase activity;go_process=fatty acid biosynthesis;go_component=biotin carboxylase complex; mitochondrion		<a href=http://www.genedb.org/genedb/Search?organism=tryp&name=Tb927.8.7100>Tb927.8.7100</a>	Q57YR7			Tb08.10K10.720	8	Tb927_08_v4: 2041100..2047645	acetyl-CoA carboxylase, putative	4554	0	0	0	GO:0003989 GO:0004075	GO:0006633	GO:0005739 GO:0009343	2QTB00023_G_21	Tb927.8.7100	GATGTCATACGTAGTGACAGCACTATCAAGTACCCGAAGCACAATCATCTTTTCATAAAAATGGTTGAAC	+	8	2044814	2044883	-1.10573	-2.41428	0.0214281	0.20986	-3.52689
Tb927.1.3840	3QTB00018_C_10			<a href=http://www.genedb.org/genedb/Search?organism=tryp&name=Tb927.1.3840>Tb927.1.3840</a>	Q4GYJ3				1	Tb927_01_v4: 818596..820566	hypothetical protein, conserved	372	1	1	0	GO:0003674	GO:0008150	GO:0005575	2QTB00018_C_10	Tb927.1.3840	TTAAGAACATGGTAAGACAACATAAGAAAAAACTTGCTGATGTCAACGAACGCCACGAGAGAAAATTTGA	+	1	819581	819650	-1.10531	-2.31349	0.0270182	0.237175	-3.72639
Tb927.3.710	3QTB00018_K_10	;go_function=zinc ion binding;go_component=integral to membrane		<a href=http://www.genedb.org/genedb/Search?organism=tryp&name=Tb927.3.710>Tb927.3.710</a>	Q57WV4			Tb03.27F10.860	3	Tb927_03_v4: complement(172362..174359)	hypothetical protein, conserved	910	1	5	0	GO:0008270	GO:0008150	GO:0016021	2QTB00018_K_10	Tb927.3.710	GTGATGCGCCTATTTTTAATTTTAGTTGTGTTTTGTCTTGGTGGATATTACCTCAAAGTTTGTATGTATA	-	3	172742	172811	-1.10451	-2.05374	0.0479321	0.31254	-4.21194
Tb11.03.0330	3QTB00019_H_24			<a href=http://www.genedb.org/genedb/Search?organism=tryp&name=Tb11.03.0330>Tb11.03.0330</a>	Q387G9				11	Tb927_11_01_v4: 205097..207487	hypothetical protein, conserved	7794	0	0	0				2QTB00019_H_24	Tb11.03.0330	TATATGTTGCTTTTTTTGCGTTGAGAGCACCTTCATGGGGTCTGTTCGATGTGGAGTTCGTTTTTCTTCA	+	11.1	206263	206332	-1.10362	-2.12649	0.0409714	0.288044	-4.08029
Tb11.01.3110	3QTB00012_M_11	;go_process=protein folding		<a href=http://www.genedb.org/genedb/Search?organism=tryp&name=Tb11.01.3110>Tb11.01.3110</a>	Q383E5				11	Tb927_11_01_v4: 2971037..2973109	heat shock protein 70	8825	0	0	0	GO:0003674	GO:0006457	GO:0005575	2QTB00012_M_11	Tb11.01.3110	TTTGGATGAATACAACCACCGCCAGAAGGAGCTCGAAGGCGTGTGTGCTCCCATCTTATCAAAGATGTAC	+	11.1	2972809	2972878	-1.10082	-2.65597	0.0120504	0.15573	-3.02532
Tb927.2.1760	3QTB00019_L_10			<a href=http://www.genedb.org/genedb/Search?organism=tryp&name=Tb927.2.1760>Tb927.2.1760</a>	Q7YVP9		27H14.60		2	Tb927_02_v4: 325391..327799	hypothetical protein, conserved	590	1	1	0	GO:0003674	GO:0008150	GO:0005575	2QTB00019_L_10	Tb927.2.1760	ACCGTTTCTTGCCAATGATCGGAGTGTACGTTGCAGATTTTAGTCCTTTCACTAAAGTGTTTACTTTTAA	+	2	325758	325827	-1.09993	-1.963	0.0580557	0.3415	-4.37123
Tb927.6.2600	3QTB00004_O_11			<a href=http://www.genedb.org/genedb/Search?organism=tryp&name=Tb927.6.2600>Tb927.6.2600</a>	Q584P6			Tb06.4M18.1350	6	Tb927_06_v4: 788851..789282	hypothetical protein, conserved	2779	0	2	0				2QTB00004_O_11	Tb927.6.2600	CACACGTACGCAGTGCCGTTGGTCATTCAAAGCTTATCTACATTGCCTGCTGTTTCGCCGCCCTTGCTGT	+	6	789101	789170	-1.09988	-2.88035	0.00690217	0.112343	-2.53301
Tb10.05.0050	3QTB00004_H_8			<a href=http://www.genedb.org/genedb/Search?organism=tryp&name=Tb10.05.0050>Tb10.05.0050</a>	Q388N8				10	Tb927_10_v4: complement(3252750..3253226)	hypothetical protein, conserved,hypothetical protein	7444	0	1	0				2QTB00004_H_8	Tb10.05.0050	TGTTCGGTAACATATGGTTGTCCTTTGTCTATCACGCCTACACGGTGGGACCGACAACTCCCGTCCTTGA	-	10	3252880	3252949	-1.09812	-2.50177	0.0174521	0.188126	-3.34898
Tb11.02.2760	3QTB00021_C_11			<a href=http://www.genedb.org/genedb/Search?organism=tryp&name=Tb11.02.2760>Tb11.02.2760</a>	Q385Q8			Tb11.212.1320	11	Tb927_11_01_v4: 1433383..1436283	hypothetical protein, conserved	8209	1	1	0				2QTB00021_C_11	Tb11.02.2760	TTTTAGTACAGGATTTATCTTCTGTTATCATAGACGAATTGGAGGGTCGCAGCCACATCGTTGAAGAAGA	+	11.1	1433774	1433843	-1.09709	-2.47966	0.0183873	0.192706	-3.39434
Tb927.4.1160	3QTB00020_N_23			<a href=http://www.genedb.org/genedb/Search?organism=tryp&name=Tb927.4.1160>Tb927.4.1160</a>	Q580E4			Tb04.5E12.260	4	Tb927_04_v4: complement(306804..309530)	hypothetical protein, conserved	1533	1	0	0				2QTB00020_N_23	Tb927.4.1160	TACGGAGGCGAAACGTCTTCGATAAATATGAGCACACTTTTTTTCACAGTTATTAGTATTGTTGCTGTCA	-	4	307304	307373	-1.09689	-2.12728	0.0409006	0.288044	-4.07883
Tb09.160.3990	3QTB00018_B_21	;go_function=metal ion transporter activity;go_process=metal ion transport;go_component=membrane		<a href=http://www.genedb.org/genedb/Search?organism=tryp&name=Tb09.160.3990>Tb09.160.3990</a>	Q38F06		28G16.295	chr9contig160.tmp0307	9	Tb927_09_v4: 900153..902177	cation transporter, putative	5158	0	1	0	GO:0046873	GO:0030001	GO:0016020	2QTB00018_B_21	Tb09.160.3990	TTCTAACGAAATTTTCGGCCTTCTTCACACCTAGTTCTTTCCTTGCCGCAGTGTATGGTATGAATTTTCC	+	9	901996	902065	-1.09634	-1.67331	0.10365	0.446711	-4.84099
Tb927.1.820	3QTB00013_I_22			<a href=http://www.genedb.org/genedb/Search?organism=tryp&name=Tb927.1.820>Tb927.1.820</a>	Q4GZD6				1	Tb927_01_v4: complement(254856..256136)	hypothetical protein, conserved	76	0	0	0				2QTB00013_I_22	Tb927.1.820	AACTTATTTTATTTGGCGGTGGCGCCCTGCACATCATTTTCAATGATGTTTATTGTTTTGATTTGAAGAC	-	1	255943	256012	-1.0952	-1.82994	0.0762364	0.386306	-4.59453
Tb11.02.3570	3QTB00009_F_23			<a href=http://www.genedb.org/genedb/Search?organism=tryp&name=Tb11.02.3570>Tb11.02.3570</a>	Q385I6			Tb11.212.0490	11	Tb927_11_01_v4: 1627525..1628433	hypothetical protein, conserved	8281	0	6	0				2QTB00009_F_23	Tb11.02.3570	TGGCGATATCGGTCCTGAATCTCTTCTACCCTACGGCATTTGTACACTCGATTATTTTATACGGTGGATT	+	11.1	1628204	1628273	-1.09473	-2.33326	0.0258275	0.233223	-3.68773
Tb927.6.2970	3QTB00013_K_22	;go_function=pseudouridylate synthase activity;go_process=tRNA processing		<a href=http://www.genedb.org/genedb/Search?organism=tryp&name=Tb927.6.2970>Tb927.6.2970</a>	Q583N7			Tb06.5F5.650	6	Tb927_06_v4: 886206..887492	pseudouridine synthase A-like protein, putative	2816	0	0	0				2QTB00013_K_22	Tb927.6.2970	AAGCAAACTCATTTCTATATAATCAGATACGATGCACTATGGAGGTACTCTTTCTCGTTGGTCGTTGTTT	+	6	886840	886909	-1.0931	-2.79331	0.00858888	0.126392	-2.72684
Tb11.03.0450	3QTB00022_D_24	;go_function=DNA-directed RNA polymerase activity;go_process=transcription;go_component=nucleus		<a href=http://www.genedb.org/genedb/Search?organism=tryp&name=Tb11.03.0450>Tb11.03.0450</a>	Q387I8	RPA134	RPA2		11	Tb927_11_01_v4: complement(154046..158836)	RNA polymerase I second largest subunit	7775	0	0	0	GO:0003899	GO:0006350	GO:0005634	2QTB00022_D_24	Tb11.03.0450	AAATTCTCCTGGCTTTCATTGAGGAAGAGCTAAAGAATGTTAGGAATACCACATCACTGATTTCCTGTGT	-	11.1	156018	156087	-1.09146	-1.77965	0.0842755	0.405978	-4.67564
Tb11.01.6660	3QTB00006_L_1	similar to GB:AAK52814.1: iron-containing superoxide dismutase {Trypanosoma brucei};go_function=metal ion binding; superoxide dismutase activity;go_process=superoxide metabolism		<a href=http://www.genedb.org/genedb/Search?organism=tryp&name=Tb11.01.6660>Tb11.01.6660</a>	Q381T3				11	Tb927_11_01_v4: complement(3937173..3937799)	iron superoxide dismutase	9191	0	0	0	GO:0004784 GO:0046872	GO:0006801	GO:0005575	2QTB00006_L_1	Tb11.01.6660	AAACTGGGATCATGCGGAAAATCAATTTACAAGGAAACGTAACCCTGGGGCACCGCATAGTGACTTGTAA	-	11.1	3937173	3937242	-1.09043	-2.42078	0.0211065	0.208977	-3.51382
Tb10.70.2320	3QTB00007_K_15			<a href=http://www.genedb.org/genedb/Search?organism=tryp&name=Tb10.70.2320>Tb10.70.2320</a>	Q38BB3			TRYP_x-70a06.p2kb545_311	10	Tb927_10_v4: complement(1216959..1217633)	hypothetical protein, conserved	6619	1	0	0				2QTB00007_K_15	Tb10.70.2320	GACCTACTACATGATGATGAAAGGGTACAGCAAGAACAAGTGCCCAATGTGCCAGCAGTGGTTTTACATT	-	10	1217103	1217172	-1.08993	-2.91324	0.00634989	0.107418	-2.45886
Tb927.8.8070	3QTB00016_M_12			<a href=http://www.genedb.org/genedb/Search?organism=tryp&name=Tb927.8.8070>Tb927.8.8070</a>	Q57U39			Tb08.6H23.340	8	Tb927_08_v4: 2388796..2390448	hypothetical protein, conserved	4651	0	0	0	GO:0003674	GO:0008150	GO:0005575	2QTB00016_M_12	Tb927.8.8070	GTCAGTGCTACGGTTGTAGCGCCTTCACTGACCGATTGATTTTTTGTGTGGGAGAATGCAGGAATTGTGG	+	8	2388995	2389064	-1.08947	-1.93477	0.0615628	0.351238	-4.41964
Tb10.6k15.3110	3QTB00021_K_11			<a href=http://www.genedb.org/genedb/Search?organism=tryp&name=Tb10.6k15.3110>Tb10.6k15.3110</a>	Q38AL0			TRYPtp6k15-3d06.p1c_447	10	Tb927_10_v4: complement(1874638..1877586)	hypothetical protein, conserved	6872	0	0	0				2QTB00021_K_11	Tb10.6k15.3110	CGTTGGTCCGATATGTTGTGTTCATCAATTGTTCAGAGATAGCATACTAAAGATTAGTGAATTAATCCAC	-	10	1876789	1876858	-1.0885	-2.30403	0.0276052	0.239635	-3.74481
Tb927.8.4630	3QTB00004_M_9			<a href=http://www.genedb.org/genedb/Search?organism=tryp&name=Tb927.8.4630>Tb927.8.4630</a>	Q57UY8			Tb08.4A8.240	8	Tb927_08_v4: complement(1365644..1366072)	hypothetical protein, conserved	4306	1	3	0				2QTB00004_M_9	Tb927.8.4630	TATTTGTTTCCTGTCCGTGTCGTACTAATGGTACTTACATGTGGTTCCCTTCTTGCGGCTGCTGGTTATT	-	8	1365745	1365814	-1.08659	-2.41717	0.0212845	0.209529	-3.52108
Tb11.02.5630	3QTB00016_L_19	GPI-Anchor Signal predicted for Tb11.02.5630 by DGPI v2.04 with cleavage site probability 0.43200004 near 536;go_function=metalloendopeptidase activity;go_process=cell adhesion; proteolysis and peptidolysis;go_component=membrane		<a href=http://www.genedb.org/genedb/Search?organism=tryp&name=Tb11.02.5630>Tb11.02.5630</a>	Q384P3				11	Tb927_11_01_v4: complement(2136486..2138171)	Gp63-1 surface protease homolog, putative	8476	1	0	1	GO:0004222	GO:0006508 GO:0007155	GO:0016020	2QTB00016_L_19	Tb11.02.5630	TGTGTGCTTCAAAGGTGGTAAAGCAAACCACTTCGGCACAAAAGGGACAAGGAAAGGGCGCGTCATCATG	-	11.1	2136553	2136622	-1.08592	-2.22835	0.0327317	0.260551	-3.89021
Tb09.160.4050	3QTB00001_C_1			<a href=http://www.genedb.org/genedb/Search?organism=tryp&name=Tb09.160.4050>Tb09.160.4050</a>	Q38F00		28G16.325	chr9contig160.tmp0523c	9	Tb927_09_v4: complement(908143..908247)	hypothetical protein, unlikely	5164	0	0	0				2QTB00001_C_1	Tb09.160.4050	GTCCAAGTAATCATCATTACTTGGCGAAGCCACAAAAGCACGCAAAACTAAACAAAAAGAAAAGTAAAGT	-	9	908150	908219	-1.08426	-1.78841	0.0828247	0.403284	-4.66163
Tb09.211.1830	3QTB00022_G_22			<a href=http://www.genedb.org/genedb/Search?organism=tryp&name=Tb09.211.1830>Tb09.211.1830</a>	Q38DX1			chr9contig211.tmp0215c	9	Tb927_09_v4: complement(1588092..1591970)	hypothetical protein, conserved	5546	1	8	0				2QTB00022_G_22	Tb09.211.1830	TTATATTCCCGATTCAGTTGGCGACTCACTTTGAAGGAAGTGGACTTCTAATACGAAACTACTTTATGTT	-	9	1588573	1588642	-1.0826	-2.44695	0.0198557	0.201509	-3.46096
Tb927.6.3120	3QTB00009_G_22	;go_function=protein binding;go_process=protein folding		<a href=http://www.genedb.org/genedb/Search?organism=tryp&name=Tb927.6.3120>Tb927.6.3120</a>	Q583M2			Tb06.5F5.890	6	Tb927_06_v4: 921717..922607	chaperone protein DNAJ, putative	2831	0	0	0	GO:0051082	GO:0006457		2QTB00009_G_22	Tb927.6.3120	AAATAAGTAAAGCATATCGAACGCTTGCTATGAAATTACACCCTGACAGACCAGGCGGAAGCATGGAAAA	+	6	921781	921850	-1.0816	-2.2629	0.0302937	0.251783	-3.82426
Tb11.02.0850	3QTB00021_D_24	;go_function=ATPase activity, coupled to transmembrane movement of ions, phosphorylative mechanism;go_process=cation transport;go_component=integral to membrane		<a href=http://www.genedb.org/genedb/Search?organism=tryp&name=Tb11.02.0850>Tb11.02.0850</a>	Q386H6				11	Tb927_11_01_v4: 959427..962813	phospholipid-transporting ATPase 1-like protein, putative	8039	0	10	0	GO:0015662	GO:0006812	GO:0016021	2QTB00021_D_24	Tb11.02.0850	ATGATTAGCTTTTATAAGAACGCGGTCCTCGGTATGATGATGATTTTGTTCTGCTTCCATTCAGCGTTTT	+	11.1	961965	962034	-1.08011	-1.76103	0.0874285	0.413517	-4.7052
Tb09.244.2040	3QTB00002_O_7			<a href=http://www.genedb.org/genedb/Search?organism=tryp&name=Tb09.244.2040>Tb09.244.2040</a>	Q38CR9			chr9contig244a01.tmp0204	9	Tb927_09_v4: complement(2477805..2478086)	hypothetical protein, unlikely	5951	1	0	0				2QTB00002_O_7	Tb09.244.2040	GCGATTATTGGCGTTCCTTCTTCTGTTCTGCCTCTAACCTGCACGCACCTTATTGGTTGGTGTCCCCTTC	-	9	2477818	2477887	-1.07837	-2.30795	0.0273605	0.238516	-3.73718
Tb10.70.5820	3QTB00014_H_19	;go_function=hexokinase activity;go_process=carbohydrate metabolism; glycolysis;go_component=glycosome		<a href=http://www.genedb.org/genedb/Search?organism=tryp&name=Tb10.70.5820>Tb10.70.5820</a>	Q38C42	HK1			10	Tb927_10_v4: 525889..527304	hexokinase	6339	0	0	0	GO:0004396	GO:0005975 GO:0006096	GO:0020015	2QTB00014_H_19	Tb10.70.5820	CCGTTCTCGCAAAGGATGGCAGTGGAATTGGTGCTGCATTTATTTCCGCAATGGTGGTGAACGACAAGTA	+	10	527234	527303	-1.07641	-2.50892	0.017159	0.186428	-3.33425
Tb10.70.0380	3QTB00003_O_22			<a href=http://www.genedb.org/genedb/Search?organism=tryp&name=Tb10.70.0380>Tb10.70.0380</a>	Q38AW3			TRYP_x-70a06.p2kb545_56	10	Tb927_10_v4: 1629858..1630235	hypothetical protein	6769	0	0	0				2QTB00003_O_22	Tb10.70.0380	TACACGCTCCCATATGCCTTCAATGTTTCACATATTTTCCGCATACCGAAGGACGACGAAATCACTCCCT	+	10	1629932	1630001	-1.07556	-2.64341	0.0124244	0.157046	-3.05215
Tb927.7.970	3QTB00016_C_12			<a href=http://www.genedb.org/genedb/Search?organism=tryp&name=Tb927.7.970>Tb927.7.970</a>	Q57VU3			Tb07.29K4.160	7	Tb927_07_v4: 250779..252407	hypothetical protein, conserved	3188	0	0	0				2QTB00016_C_12	Tb927.7.970	TTCGCCGTGATGTACCCATCTATAAGATGCTTGATAGTGAATTAGCTGAGCGGGTGGTAAAGAAAAATGA	+	7	252157	252226	-1.075	-2.35212	0.0247357	0.22663	-3.65062
Tb927.6.3550	3QTB00022_A_7	;go_function=ATPase activity, coupled to transmembrane movement of ions, phosphorylative mechanism;go_process=cation transport;go_component=integral to membrane		<a href=http://www.genedb.org/genedb/Search?organism=tryp&name=Tb927.6.3550>Tb927.6.3550</a>	Q584Z5			Tb06.2N9.170	6	Tb927_06_v4: complement(1056159..1059749)	phospholipid-translocating P-type ATPase (flippase), putative	2873	0	7	0				2QTB00022_A_7	Tb927.6.3550	AGATATATCAAAGTATGCTATTTTCGTCTTTATTTTCCAAATAAGCTGTGGTTTTTTGTTTGGGGCTGTA	-	6	1058796	1058865	-1.07318	-1.83021	0.0761953	0.386306	-4.59409
Tb927.1.2280	3QTB00004_M_10			<a href=http://www.genedb.org/genedb/Search?organism=tryp&name=Tb927.1.2280>Tb927.1.2280</a>	Q4GYZ3				1	Tb927_01_v4: 565990..566436	hypothetical protein, unlikely	221	1	3	0				2QTB00004_M_10	Tb927.1.2280	ATTTTCACTCCATATCATTCTTCAATTATGTCAAGTCATGTCTCATCATGTCTTGTCTCTTCCCCATTTT	+	1	566104	566173	-1.07269	-2.02414	0.0510496	0.321407	-4.26451
Tb10.70.1170	3QTB00017_A_13	GPI-Anchor Signal predicted for Tb10.70.1170 by DGPI v2.04, no cleavage site predicted;go_function=amino acid-polyamine transporter activity;go_process=amino acid transport;go_component=membrane		<a href=http://www.genedb.org/genedb/Search?organism=tryp&name=Tb10.70.1170>Tb10.70.1170</a>	Q38B26			TRYP_x-70a06.p2kb545_162	10	Tb927_10_v4: complement(1433746..1435476)	amino acid tansporter, putative	6706	0	10	0	GO:0005279 GO:0005279	GO:0006865 GO:0006865	GO:0016020 GO:0016020	2QTB00017_A_13	Tb10.70.1170	GCGTACATTATTTTTAGTCTCTTTGTGTGGGTAGCAGGAATTTATTTTACTTTCGCCCCAATGCTATCAA	-	10	1433751	1433820	-1.07261	-1.69338	0.0997333	0.438643	-4.81043
Tb10.70.1440	3QTB00016_H_13	;go_function=mannosyltransferase activity;go_process=GPI anchor biosynthesis; growth		<a href=http://www.genedb.org/genedb/Search?organism=tryp&name=Tb10.70.1440>Tb10.70.1440</a>	Q9NKZ7	GPI10		TRYP_x-70a06.p2kb545_199,embl.35	10	Tb927_10_v4: 1392075..1393751	GPI anchor biosynthesis protein	6684	1	8	0	GO:0000030	GO:0006506 GO:0040007		2QTB00016_H_13	Tb10.70.1440	TTCTATTCCTTGATTGATCACAAAGAAATGCGTTTTGTTTTTGTAGTCATCCCATTGTCCCTTATTACAG	+	10	1393083	1393152	-1.06997	-1.85828	0.0720004	0.378917	-4.54801
Tb11.01.5640	3QTB00013_H_13			<a href=http://www.genedb.org/genedb/Search?organism=tryp&name=Tb11.01.5640>Tb11.01.5640</a>	Q382D1				11	Tb927_11_01_v4: 3659349..3660650	hypothetical protein, conserved	9093	0	0	0				2QTB00013_H_13	Tb11.01.5640	TCTTTTGCCAATTGCTTCCCCTTTTTGTACTTCGCAAGTTTCACATGTATTCGATCTGCCGTTGCGTTAC	+	11.1	3660389	3660458	-1.06952	-1.37503	0.178316	0.575046	-5.25816
Tb927.6.3570	3QTB00017_P_18	similar to Tubulin tyrosine ligase-like protein 1. (Swiss-Prot:O95922) [Homo sapiens;];go_function=tubulin-tyrosine ligase activity;go_process=protein modification		<a href=http://www.genedb.org/genedb/Search?organism=tryp&name=Tb927.6.3570>Tb927.6.3570</a>	Q584Z7			Tb06.2N9.120	6	Tb927_06_v4: complement(1066024..1067925)	tubulin-tyrosine ligase-like protein, conserved	2875	0	0	0				2QTB00017_P_18	Tb927.6.3570	ACACTGTTAGCTGTCAAATCAACAATGTCGAAAGGAGTTAAAAGCAATCTCTCACCTGGAAGCTTTTTTG	-	6	1066518	1066587	-1.06742	-2.088	0.0445344	0.301361	-4.15038
Tb11.47.0004	3QTB00021_C_24	;go_function=oxoglutarate dehydrogenase (succinyl-transferring) activity;go_process=lysine catabolism; tricarboxylic acid cycle; tryptophan metabolism;go_component=mitochondrion; oxoglutarate dehydrogenase complex		<a href=http://www.genedb.org/genedb/Search?organism=tryp&name=Tb11.47.0004>Tb11.47.0004</a>	Q387A7				11	Tb927_11_01_v4: 419190..422216	2-oxoglutarate dehydrogenase subunit, putative	7856	0	0	0	GO:0004591	GO:0006099 GO:0006554 GO:0006568	GO:0005739 GO:0045252	2QTB00021_C_24	Tb11.47.0004	AAACCACTTGTTGTTTTCTTCTCAAAGGCGCGACTTCGTGCCCCTAATGTTTCATCTCTCAGTGAGATGT	+	11.1	421689	421758	-1.06652	-2.29681	0.0280612	0.241883	-3.75883
Tb927.6.1880	3QTB00016_J_9	similar to SP:P14868: Aspartyl-tRNA synthetase (EC 6.1.1.12) (Aspartate--tRNA ligase)(AspRS). {Homo sapiens};go_function=asparagine-tRNA ligase activity; nucleic acid binding;go_process=asparaginyl-tRNA aminoacylation; protein complex assembly;go_component=cytoplasm		<a href=http://www.genedb.org/genedb/Search?organism=tryp&name=Tb927.6.1880>Tb927.6.1880</a>	Q585M3			Tb06.28P18.1030	6	Tb927_06_v4: complement(623938..625620)	aspartyl-tRNA synthetase, putative	2707	0	0	0				2QTB00016_J_9	Tb927.6.1880	AGCAACCTTCGCATGCTTCGCATTAATTATCCGGACTGTGTTGCGCTTCTAAATACCGTACTGGAAACTA	-	6	624363	624432	-1.06555	-2.55286	0.0154553	0.174767	-3.24315
Tb927.6.770	3QTB00022_K_11	;go_function=adenylate cyclase activity;go_process=intracellular signaling cascade;go_component=integral to membrane		<a href=http://www.genedb.org/genedb/Search?organism=tryp&name=Tb927.6.770>Tb927.6.770</a>	Q583S6			Tb06.3D8.780	6	Tb927_06_v4: 320857..324588	receptor-type adenylate cyclase GRESAG 4, putative	2594	1	1	0	GO:0004016	GO:0007242	GO:0016021	2QTB00022_K_11	Tb927.6.770	ATTCGTTGGGTTCGGTGACATTTTGTTGTTTTACCAGGAGTTTGTGGCTGCATTTAATGCGAGTAAAGAG	+	6	322911	322980	-1.06508	-2.93634	0.0059871	0.103534	-2.40649
Tb927.7.5590	3QTB00022_H_10			<a href=http://www.genedb.org/genedb/Search?organism=tryp&name=Tb927.7.5590>Tb927.7.5590</a>	Q582H4			Tb07.10C21.420	7	Tb927_07_v4: 1504697..1509634	hypothetical protein, conserved	3649	0	0	0				2QTB00022_H_10	Tb927.7.5590	TAATAGGAGGGGAAATAAAACCGCTATTGTTATCGTTGACTCCCTTTGTTTATTCGGTTGTAAAAGCTTC	+	7	1506598	1506667	-1.06463	-2.32469	0.0263378	0.235151	-3.70452
Tb11.01.0130	3QTB00008_C_8	conserved in T. brucei and T. cruzi, absent in T. cruzi		<a href=http://www.genedb.org/genedb/Search?organism=tryp&name=Tb11.01.0130>Tb11.01.0130</a>	Q384H6				11	Tb927_11_01_v4: 2302246..2303031	hypothetical protein, conserved	8543	0	0	0				2QTB00008_C_8	Tb11.01.0130	AATCGTGAGTCTGCACGCCACCCGTGGGAAATAGAAATGCACAAAAGTAAGGCGAAGATTTACCTTAATG	+	11.1	2302357	2302426	-1.06351	-2.00135	0.0535702	0.329315	-4.3046
Tb927.5.4420	3QTB00017_P_4	similar to SP:Q9JIK5: Nucleolar RNA helicase II (Nucleolar RNA helicase Gu) (RH II/Gu)(DEAD-box protein 21). {Mus musculus};go_function=ATP binding; ATP-dependent helicase activity;go_process=nucleobase, nucleoside, nucleotide and nucleic acid metabolism;go_component=nucleolus		<a href=http://www.genedb.org/genedb/Search?organism=tryp&name=Tb927.5.4420>Tb927.5.4420</a>	Q57Z07			Tb05.45E22.770	5	Tb927_05_v4: complement(1309993..1311891)	nucleolar RNA helicase II, putative,nucleolar RNA helicase Gu, putative	2433	0	0	0	GO:0005524 GO:0008026	GO:0006139	GO:0005730	2QTB00017_P_4	Tb927.5.4420	TTAAGGATGCTGACCCAACCGAGATTCTTGCTTCAGCTATTGCCGTCATGAGTGGATATACCAGCAGTAT	-	5	1310438	1310507	-1.06302	-2.7414	0.00977066	0.136981	-2.84073
Tb927.7.4690	3QTB00010_K_21			<a href=http://www.genedb.org/genedb/Search?organism=tryp&name=Tb927.7.4690>Tb927.7.4690</a>	Q57X85			Tb07.26A24.500	7	Tb927_07_v4: complement(1247231..1248190)	hypothetical protein	3558	1	1	0				2QTB00010_K_21	Tb927.7.4690	TGTGTGAATTAATCAAACAATTGAATGGAGTGCCGTGGGATGCTGTTGATTCTATGAAGGTGCATGTGCG	-	7	1248027	1248096	-1.0614	-2.67363	0.011542	0.152369	-2.98746
Tb10.70.5090	3QTB00009_C_10			<a href=http://www.genedb.org/genedb/Search?organism=tryp&name=Tb10.70.5090>Tb10.70.5090</a>	Q38BY7			TRYP_x-70a06.p2kb545_691	10	Tb927_10_v4: 667903..668787	hypothetical protein, conserved	6395	0	0	0				2QTB00009_C_10	Tb10.70.5090	AGTCGCGCGTTTACATGATGAAAGAGCTTGAAAAAATAAGAAAGATAAAAAAGCATTCGAGGAAGGGTCA	+	10	668672	668741	-1.06072	-2.33938	0.0254685	0.230883	-3.67571
Tb11.01.6940	3QTB00008_P_23			<a href=http://www.genedb.org/genedb/Search?organism=tryp&name=Tb11.01.6940>Tb11.01.6940</a>	Q381Q6				11	Tb927_11_01_v4: complement(3995031..3995855)	hypothetical protein, conserved	9218	0	0	0				2QTB00008_P_23	Tb11.01.6940	GTTGATCGCTTTATTTCGAAACTTCCATCTTTTCTATCTAGCCGTGGAGTTTGCTATATTGTCGCCATAC	-	11.1	3995186	3995255	-1.05913	-2.23896	0.0319652	0.259649	-3.87004
Tb927.1.2820	3QTB00018_O_11			<a href=http://www.genedb.org/genedb/Search?organism=tryp&name=Tb927.1.2820>Tb927.1.2820</a>	Q4GYU2				1	Tb927_01_v4: complement(641279..643237)	pteridine transporter, putative	273	0	13	0	GO:0015224	GO:0015877 GO:0019889		2QTB00018_O_11	Tb927.1.2820	GCTGACGGACTTGTTGGTGGATCCATTATTGCGATGTTTTTGAACCGTTTCACTGTCGAGGGTCTTGTCT	-	1	642934	643003	-1.05757	-2.60238	0.0137225	0.164249	-3.13924
Tb10.6k15.0550	3QTB00011_A_22			<a href=http://www.genedb.org/genedb/Search?organism=tryp&name=Tb10.6k15.0550>Tb10.6k15.0550</a>	Q38A00			TRYPtp6k15-3d06.p1c_80	10	Tb927_10_v4: 2379516..2380571	hypothetical protein, conserved	7082	1	2	0				2QTB00011_A_22	Tb10.6k15.0550	AAGAGACTTTACTTCATCCTCCTTTCATTGGTTCGTCTTCACGCTTCACGTATGCCTTACCTGCTTTAGA	+	10	2379667	2379736	-1.05588	-1.7488	0.0895532	0.418078	-4.72447
Tb09.160.4380	3QTB00005_L_6			<a href=http://www.genedb.org/genedb/Search?organism=tryp&name=Tb09.160.4380>Tb09.160.4380</a>	Q38EW9		28G16.480	chr9contig160.tmp0327	9	Tb927_09_v4: 949690..950256	succinate dehydrogenase, putative	5196	0	0	0				2QTB00005_L_6	Tb09.160.4380	AACTCAAAAACGGCTTTTCATGTGGTAACGCAACGACCAGGATTTGCAACCACTCCTTACACTGTCAGTC	+	9	949807	949876	-1.05562	-2.06158	0.0471354	0.309932	-4.19793
Tb11.01.4380	3QTB00012_O_22			<a href=http://www.genedb.org/genedb/Search?organism=tryp&name=Tb11.01.4380>Tb11.01.4380</a>	Q382S7				11	Tb927_11_01_v4: 3295470..3296648	hypothetical protein	8943	0	0	0				2QTB00012_O_22	Tb11.01.4380	TCTGTGGTTTAATAAGTTGGAGACTCTGACATTTCGTAGCGAAAGTTGGCGTACATGTCTGGGGTTTGAT	+	11.1	3296555	3296624	-1.05527	-2.47793	0.0184623	0.192706	-3.39787
Tb927.8.1650	3QTB00017_C_8	;go_component=integral to membrane		<a href=http://www.genedb.org/genedb/Search?organism=tryp&name=Tb927.8.1650>Tb927.8.1650</a>	Q580F8			Tb08.29O9.390	8	Tb927_08_v4: 546659..548434	hypothetical protein, conserved	4008	1	13	0	GO:0003674	GO:0008150	GO:0016021	2QTB00017_C_8	Tb927.8.1650	TCGACAATCAGTACTGTTGGCATTGCGGTTGGGTATTTTGGTTTGCCGTACAGTTTTATTTACGATCATT	+	8	546848	546917	-1.05516	-1.98624	0.0553004	0.33509	-4.33098
Tb10.70.2170	3QTB00004_F_11	;go_function=heme binding; structural constituent of ribosome;go_process=protein biosynthesis; ribosome biogenesis;go_component=ribosome		<a href=http://www.genedb.org/genedb/Search?organism=tryp&name=Tb10.70.2170>Tb10.70.2170</a>	Q38B98			TRYP_x-70a06.p2kb545_294	10	Tb927_10_v4: 1245970..1246425	ubiquitin/ribosomal protein S27a, putative	6634	0	0	0	GO:0003735 GO:0020037	GO:0006412 GO:0042254	GO:0005840	2QTB00004_F_11	Tb10.70.2170	AAACGGCCGCCGACGACACCGTGGCGAGCGTCAGGGCGAAGGCAGGTCTAGGTGAGAATGATCTCCTCTT	+	10	1246016	1246085	-1.05391	-2.36729	0.0238886	0.223636	-3.62064
Tb927.1.3210	3QTB00003_G_9			<a href=http://www.genedb.org/genedb/Search?organism=tryp&name=Tb927.1.3210>Tb927.1.3210</a>	Q4GYQ2				1	Tb927_01_v4: 691036..691386	hypothetical protein, unlikely	313	0	2	0				2QTB00003_G_9	Tb927.1.3210	TTTATCATACTTGGAAGTCCCTCACTATCGCTGTGTCACCACCTTTTCCACTGTCTCGCAAACTTAATTT	+	1	691234	691303	-1.05104	-2.37664	0.0233792	0.221089	-3.60208
Tb11.01.8510	3QTB00015_D_1	similar to T-complex protein 1, alpha subunit B (TCP-1-alpha) (CCT-alpha)(Tailless complex polypeptide 1B) (TCP-1-B). (Swiss-Prot:P11983) (Mus musculus;);go_function=unfolded protein binding;go_process=protein folding; regulation of cell cycle;go_component=chaperonin-containing T-complex		<a href=http://www.genedb.org/genedb/Search?organism=tryp&name=Tb11.01.8510>Tb11.01.8510</a>	Q381B0	TCP-1-alpha			11	Tb927_11_01_v4: complement(4399277..4400794)	t-complex protein 1, alpha subunit, putative	9365	0	0	0	GO:0051082	GO:0000074 GO:0006457	GO:0005832	2QTB00015_D_1	Tb11.01.8510	TAAAGAAGATGATCGCCGCCGGTGCAAACGTCATTCTTACCTCGTGGGGTATTGAAGACAGCATGATGAA	-	11.1	4400031	4400100	-1.04945	-2.44129	0.0201201	0.202948	-3.47241
Tb927.3.630	3QTB00001_P_23			<a href=http://www.genedb.org/genedb/Search?organism=tryp&name=Tb927.3.630>Tb927.3.630</a>	Q57WU6			Tb03.27F10.980	3	Tb927_03_v4: complement(159923..160147)	hypothetical protein, conserved	902	1	1	0				2QTB00001_P_23	Tb927.3.630	CTGGTTCTCATTCCTTCTCGATCAGAGTTGGGTTGCATTTGTCATTTTGGGTGTATTTTTAGTCGGTATA	-	3	160052	160121	-1.0493	-2.07632	0.045668	0.304793	-4.17145
Tb927.2.2500	3QTB00008_N_12			<a href=http://www.genedb.org/genedb/Search?organism=tryp&name=Tb927.2.2500>Tb927.2.2500</a>	Q7YVI0		25N14.15		2	Tb927_02_v4: complement(492455..493300)	hypothetical protein, conserved	633	1	2	0				2QTB00008_N_12	Tb927.2.2500	TTAAGCGTAACCCGCTTGTCCTCGTAACGCATATGTTTGTGCATGCTTCTGATGAACACTTTGTGGGAAA	-	2	493095	493164	-1.04914	-2.11485	0.0420212	0.291561	-4.10158
Tb927.5.1020	3QTB00017_O_23	similar to GB:AAN75008.1: disulfide isomerase PDI {Leishmania major}; similar to Protein disulfide isomerase precursor (EC 5.3.4.1) (PDI). (Swiss-Prot:Q12730) {Aspergillus niger};go_function=electron transporter activity;go_process=electron transport;go_component=integral to membrane		<a href=http://www.genedb.org/genedb/Search?organism=tryp&name=Tb927.5.1020>Tb927.5.1020</a>	Q57W47			Tb05.28F8.290	5	Tb927_05_v4: 335393..337162	disulfide isomerase, putative	2093	1	2	0				2QTB00017_O_23	Tb927.5.1020	TCGTATGTTTTTTCAAAGGGATCTAATGATAAAGAGGGGCGAAAGAGAGGACCTTGGCTCATATTCTTTT	+	5	335549	335618	-1.04904	-2.60374	0.0136775	0.163939	-3.13636
Tb09.211.3010	3QTB00021_C_23			<a href=http://www.genedb.org/genedb/Search?organism=tryp&name=Tb09.211.3010>Tb09.211.3010</a>	Q38DK5			chr9contig211.tmp0341	9	Tb927_09_v4: 1805652..1808546	hypothetical protein, conserved	5662	0	0	0				2QTB00021_C_23	Tb09.211.3010	AACATACAAAATTCATGAAGGACCTGGCTATGGACATCAAATCGCTAACAAAACGGGTTAATATAATGGT	+	9	1806952	1807021	-1.04878	-2.20911	0.034164	0.264676	-3.92661
Tb10.406.0140	3QTB00018_G_23			<a href=http://www.genedb.org/genedb/Search?organism=tryp&name=Tb10.406.0140>Tb10.406.0140</a>	Q389Q4				10	Tb927_10_v4: complement(2567188..2569122)	hypothetical protein, conserved	7178	0	0	0				2QTB00018_G_23	Tb10.406.0140	TAGTTGTTATTTCCCTTCCAGTCTTTCAGTATTCCAGGCATTACGCGAATCATGGAGAGTTGTGTCTTTT	-	10	2567494	2567563	-1.04838	-2.47708	0.0184993	0.192706	-3.39961
Tb11.02.3930	3QTB00009_O_22			<a href=http://www.genedb.org/genedb/Search?organism=tryp&name=Tb11.02.3930>Tb11.02.3930</a>	Q385F8			Tb11.212.0130	11	Tb927_11_01_v4: complement(1695690..1696589)	hypothetical protein, conserved	8309	1	0	0				2QTB00009_O_22	Tb11.02.3930	AATCACAATTAACCAACTCTGCTGCTGTCTGGCAATTTCTATCGTGGATGGAGAGAAACGACTATCACGT	-	11.1	1695910	1695979	-1.04749	-2.45615	0.0194321	0.199438	-3.44228
Tb10.6k15.3010	3QTB00003_G_8			<a href=http://www.genedb.org/genedb/Search?organism=tryp&name=Tb10.6k15.3010>Tb10.6k15.3010</a>	Q38AK0			TRYPtp6k15-3d06.p1c_435	10	Tb927_10_v4: 1902697..1903065	hypothetical protein	6882	0	0	0				2QTB00003_G_8	Tb10.6k15.3010	TGGTCGTCTCCAACATCACCCACAGCCTTACATGCACATACGATCATCAGAGAAAACTTTCCTTGAGGTT	+	10	1902821	1902890	-1.04667	-2.23254	0.0324266	0.260551	-3.88224
Tb927.8.7670	3QTB00014_M_2	;go_function=amino acid-polyamine transporter activity;go_process=amino acid transport;go_component=membrane		<a href=http://www.genedb.org/genedb/Search?organism=tryp&name=Tb927.8.7670>Tb927.8.7670</a>	Q57V87			Tb08.30P3.190	8	Tb927_08_v4: 2210397..2211797	amino acid transporter, putative	4611	0	11	0	GO:0005279	GO:0006865	GO:0016020	2QTB00014_M_2	Tb927.8.7670	CCAAAAATCACAACTGTGCTGGGGTTCGCTGGTTCCATCTCTGGTGGATCGCTGGGTTTCATTCTTCCTT	+	8	2211582	2211651	-1.04607	-2.67099	0.0116167	0.152435	-2.99313
Tb927.4.450	3QTB00021_P_22	;go_function=transporter activity;go_process=ER to Golgi transport;go_component=cytoplasm; ER-Golgi transport vesicle membrane; Golgi membrane		<a href=http://www.genedb.org/genedb/Search?organism=tryp&name=Tb927.4.450>Tb927.4.450</a>	Q57UT0			Tb04.5D20.570	4	Tb927_04_v4: complement(131219..134797)	coatomer alpha subunit, putative	1462	0	0	0	GO:0005215	GO:0006888		2QTB00021_P_22	Tb927.4.450	CCTTTTTTTCGGAACCATCAATAAGGATTAAGAGCGCGGCATTTGATGAGCAAAGAAATATCCTTTATTA	-	4	133215	133284	-1.04358	-2.08342	0.0449755	0.302907	-4.15865
Tb11.02.2420	3QTB00005_K_24			<a href=http://www.genedb.org/genedb/Search?organism=tryp&name=Tb11.02.2420>Tb11.02.2420</a>	Q385T7				11	Tb927_11_01_v4: 1362007..1362531	hypothetical protein, conserved	8180	1	0	0				2QTB00005_K_24	Tb11.02.2420	TCACAGACTAATTTCTTCATTGTTCGCAAGGAAAACGGGTTGACAGTTGTAACGCTTTCTACGATGGCCT	+	11.1	1362361	1362430	-1.0434	-2.01093	0.0524979	0.326287	-4.28779
Tb927.1.570	3QTB00008_B_24			<a href=http://www.genedb.org/genedb/Search?organism=tryp&name=Tb927.1.570>Tb927.1.570</a>	Q4GZF2				1	Tb927_01_v4: complement(210592..211419)	hypothetical protein, conserved	51	0	0	0	GO:0003674	GO:0008150	GO:0005575	2QTB00008_B_24	Tb927.1.570	GAACTTGAAAGGTGCTATTTATCGCTACAAGTGTCTCGACAGGTCACGTGCAAAGGCCGAAGGGAACTTT	-	1	211149	211218	-1.04178	-2.48223	0.0182762	0.192012	-3.38908
Tb927.8.1610	3QTB00017_G_1	;go_function=metalloendopeptidase activity;go_process=cell adhesion; proteolysis and peptidolysis;go_component=membrane		<a href=http://www.genedb.org/genedb/Search?organism=tryp&name=Tb927.8.1610>Tb927.8.1610</a>	Q580G2			Tb08.29O9.350	8	Tb927_08_v4: 537061..538806	major surface protease gp63, putative,GP63, putative,metallopeptidase, putative	4004	0	2	1	GO:0004222	GO:0006508 GO:0007155	GO:0016020	2QTB00017_G_1	Tb927.8.1610	GTTCAATACAATAACTGATGTAACATTATTGTTTTCTCTCTTCCCCTTGTTCCTCCCATGTGTCAAAAGG	+	8	537063	537132	-1.04051	-1.40889	0.168152	0.559464	-5.2144
Tb09.160.2630	3QTB00001_K_1			<a href=http://www.genedb.org/genedb/Search?organism=tryp&name=Tb09.160.2630>Tb09.160.2630</a>	Q38FD3		1L12.200	chr9contig160.tmp0462c	9	Tb927_09_v4: complement(729532..729666)	hypothetical protein, unlikely	5030	0	0	0				2QTB00001_K_1	Tb09.160.2630	AAACGAAAAGTATGGAAAATGCATAACGCTCTCAGAACTAGAAAACAACCAAGGCAAAACACATCAATAA	-	9	729532	729601	-1.0396	-1.71213	0.0961844	0.432355	-4.78159
Tb927.4.4900	3QTB00015_O_10			<a href=http://www.genedb.org/genedb/Search?organism=tryp&name=Tb927.4.4900>Tb927.4.4900</a>	Q584L5			Tb04.3M17.140	4	Tb927_04_v4: complement(1341284..1342792)	hypothetical protein	1908	0	0	0				2QTB00015_O_10	Tb927.4.4900	ACACCTTTTATACAAGCAAGAAGACCCACAAGTTGATGAAAGGTATGATAATGCAATATCTGACCATCCA	-	4	1341470	1341539	-1.03958	-2.11695	0.0418301	0.290847	-4.09775
Tb09.160.4720	3QTB00007_O_24			<a href=http://www.genedb.org/genedb/Search?organism=tryp&name=Tb09.160.4720>Tb09.160.4720</a>	Q38ET4			chr9contig160.tmp0358	9	Tb927_09_v4: 1015334..1016038	hypothetical protein, conserved	5231	0	0	0	GO:0003674	GO:0008150	GO:0005575	2QTB00007_O_24	Tb09.160.4720	ACTAGAATTATTGAGGCGCAGAGTAAGAGGATCGGTTGTCTTCTTAGGGTGGTAGAGCGACTAAAAAGCC	+	9	1015769	1015838	-1.03882	-1.77793	0.0845613	0.406777	-4.67837
Tb10.61.1380	3QTB00008_G_11	similar to Protein transport protein SEC22 (Protein SLY2) (Swiss-Prot:P22214) (Saccharomyces cerevisiae);go_function=v-SNARE activity;go_process=vesicle targeting;go_component=integral to membrane		<a href=http://www.genedb.org/genedb/Search?organism=tryp&name=Tb10.61.1380>Tb10.61.1380</a>	Q387Z8	SEC22		TRYP_x-61h03.q2kb185_207	10	Tb927_10_v4: 3621297..3622064	synaptobrevin-type vesicle transport protein, putative,protein SLY2	7589	1	1	0	GO:0005485	GO:0006903	GO:0016021	2QTB00008_G_11	Tb10.61.1380	ATAAGGACTGTATTTACTTTGCATTTCAGGATGCGGGGACGGGGTTGACGATTATCACCGTTTTAAACAA	+	10	3621499	3621568	-1.0384	-2.65273	0.0121459	0.155794	-3.03226
Tb927.1.2260	3QTB00003_L_19			<a href=http://www.genedb.org/genedb/Search?organism=tryp&name=Tb927.1.2260>Tb927.1.2260</a>	Q4GYZ5				1	Tb927_01_v4: 564977..565366	calpain-like protein fragment, putative	219	0	0	0	GO:0003674	GO:0008150	GO:0005575	2QTB00003_L_19	Tb927.1.2260	GCAAAATTAAGGCACTTGGAAAGGCAAAGTTGGAGCGTTTGAGCTCTGGTGAAAGTGTGGTGACTGTTGT	+	1	565176	565245	-1.0364	-2.12664	0.0409576	0.288044	-4.08001
Tb11.01.7840	3QTB00006_G_22			<a href=http://www.genedb.org/genedb/Search?organism=tryp&name=Tb11.01.7840>Tb11.01.7840</a>	Q381G9				11	Tb927_11_01_v4: complement(4219606..4220208)	hypothetical protein, conserved	9306	1	0	0				2QTB00006_G_22	Tb11.01.7840	TAAGGGATGCGTATGTTCACTCCTTCAAATACATCATTCAAAGTATTGTCAGCGATATAACCGATTCAGT	-	11.1	4219793	4219862	-1.03622	-2.46865	0.0188701	0.194942	-3.41683
Tb927.8.5780	3QTB00005_O_8	;go_function=phosphoprotein phosphatase activity;go_process=protein amino acid dephosphorylation		<a href=http://www.genedb.org/genedb/Search?organism=tryp&name=Tb927.8.5780>Tb927.8.5780</a>	Q57YH9			Tb08.11J15.1190	8	Tb927_08_v4: 1707584..1708114	protein tyrosine phosphatase, putative	4422	0	0	0	GO:0004721	GO:0006470	GO:0005575	2QTB00005_O_8	Tb927.8.5780	TCTTTTTAACTTCCTCATTCTTGACGCCCCATCACCGAGTAGCCTACCAGCATATCTGAAAGCACTGCAA	+	8	1707640	1707709	-1.03567	-2.06807	0.0464846	0.307772	-4.18629
Tb09.211.1990	3QTB00001_G_9			<a href=http://www.genedb.org/genedb/Search?organism=tryp&name=Tb09.211.1990>Tb09.211.1990</a>	Q38DV5			chr9contig211.tmp0233c	9	Tb927_09_v4: complement(1616611..1616733)	hypothetical protein, unlikely	5562	1	1	0				2QTB00001_G_9	Tb09.211.1990	TTTTATTGTCCGTTTGCGCTTACGCTTATGTTTGTTTATATTTGGGAGTGGTCGTCTTTCGGCTCTTGCA	-	9	1616615	1616684	-1.03484	-2.21086	0.0340311	0.264433	-3.9233
Tb927.8.6750	3QTB00005_C_16			<a href=http://www.genedb.org/genedb/Search?organism=tryp&name=Tb927.8.6750>Tb927.8.6750</a>	Q57TT8			Tb08.30K1.660	8	Tb927_08_v4: complement(1953555..1954067)	translationally controlled tumor protein (TCTP), putative,IgE-dependent histamine-releasing factor, putative	4519	0	0	0	GO:0003674	GO:0008150	GO:0005575	2QTB00005_C_16	Tb927.8.6750	GACGACGGGAAGCAGCGCGTCATTGATGTGGTTCACAATAACCGCTACACTGAGACGAACTATGACAAGG	-	8	1953815	1953884	-1.03411	-2.6306	0.012817	0.159175	-3.07944
Tb927.2.3460	3QTB00008_L_6	;go_function=catalytic activity;go_process=biogenic amine biosynthesis;go_component=integral to membrane		<a href=http://www.genedb.org/genedb/Search?organism=tryp&name=Tb927.2.3460>Tb927.2.3460</a>	Q7YV86		28H13.80		2	Tb927_02_v4: complement(633649..634491)	D-alanyl-glycyl endopeptidase-like protein,cysteine peptidase, Clan CA, family C51, putative	677	0	1	0	GO:0003674	GO:0008150	GO:0005575	2QTB00008_L_6	Tb927.2.3460	AATGATGGAGCCATTAATGGTTCTTTCAACAACCGGAAGCGTGGTATAAAACGCCTATGCTCAATTGCCC	-	2	634341	634410	-1.03402	-1.92928	0.0622666	0.353079	-4.429
Tb11.01.3710	3QTB00011_M_11			<a href=http://www.genedb.org/genedb/Search?organism=tryp&name=Tb11.01.3710>Tb11.01.3710</a>	Q382Z4				11	Tb927_11_01_v4: 3114464..3115513	hypothetical protein, conserved	8876	0	0	0				2QTB00011_M_11	Tb11.01.3710	TATTCGCTTCTGTTACCCCACGTGAGCATAAGTCTGGTTTGCTTCGTCACCACTCTTACACGTTTTACCT	+	11.1	3114687	3114756	-1.03367	-1.83789	0.0750273	0.383344	-4.58154
Tb927.4.460	3QTB00010_C_10	;go_process=DNA repair;go_component=nucleus		<a href=http://www.genedb.org/genedb/Search?organism=tryp&name=Tb927.4.460>Tb927.4.460</a>	Q57US9			Tb04.5D20.580	4	Tb927_04_v4: complement(135156..136127)	Alkylated DNA repair protein (alkB homolog), putative	1463	0	0	0				2QTB00010_C_10	Tb927.4.460	AGTTATCAATGGTCATCTAAATCATACTGCAAGGAGAAGTATTCGCATTTTCCCCGGCGGCTTCGAAAAT	-	4	135590	135659	-1.03346	-2.57018	0.0148275	0.171273	-3.20695
Tb09.211.1900	3QTB00008_C_21			<a href=http://www.genedb.org/genedb/Search?organism=tryp&name=Tb09.211.1900>Tb09.211.1900</a>	Q38DW4			chr9contig211.tmp0224c	9	Tb927_09_v4: complement(1599937..1600698)	hypothetical protein, conserved	5553	1	0	0				2QTB00008_C_21	Tb09.211.1900	GGTTGCGCAGCGCACGCAAGACTATATTCAGGGATTTCACCAGCATCTCAAGTCAAAGCGACTTATTTAA	-	9	1599937	1600006	-1.03326	-2.56313	0.0150802	0.172404	-3.22171
Tb927.7.6760	3QTB00022_G_23			<a href=http://www.genedb.org/genedb/Search?organism=tryp&name=Tb927.7.6760>Tb927.7.6760</a>	Q57Y53			Tb07.15M23.580	7	Tb927_07_v4: complement(1867621..1871331)	hypothetical protein, conserved	3766	1	2	0				2QTB00022_G_23	Tb927.7.6760	GCCACTCACATCTACCGCACAGCAGAGCCTATTTCAATGTAGAGGTCAAAATAACCAAAACCTGTTATTT	-	7	1869685	1869754	-1.0327	-2.38256	0.0230619	0.219437	-3.5903
Tb11.01.2700	3QTB00011_P_7			<a href=http://www.genedb.org/genedb/Search?organism=tryp&name=Tb11.01.2700>Tb11.01.2700</a>	Q383I5				11	Tb927_11_01_v4: 2859495..2860595	hypothetical protein, conserved	8785	0	0	0				2QTB00011_P_7	Tb11.01.2700	ATAATTTACATATCCAAGTTTCAATCACCAAAGAACGAGAAGGTAGAGTAAACGAAATAGGTTTGAGCAG	+	11.1	2859523	2859592	-1.03211	-1.93022	0.0621451	0.352758	-4.4274
Tb927.1.1880	3QTB00022_H_7			<a href=http://www.genedb.org/genedb/Search?organism=tryp&name=Tb927.1.1880>Tb927.1.1880</a>	Q4GZ31				1	Tb927_01_v4: 484190..488521	hypothetical protein, conserved	181	0	0	0				2QTB00022_H_7	Tb927.1.1880	CAGTGTATGGGATGCATCCAACGTCTTTTGTCCAATCTTTTCCATCAAAAGTATATCTAACAGGCGGAAT	+	1	485626	485695	-1.03135	-2.0342	0.0499706	0.319115	-4.24671
Tb927.8.6650	3QTB00018_K_20	;go_function=RNA binding;go_process=RNA processing		<a href=http://www.genedb.org/genedb/Search?organism=tryp&name=Tb927.8.6650>Tb927.8.6650</a>	Q57TU8			Tb08.30K1.520	8	Tb927_08_v4: complement(1925250..1927250)	RNA-binding protein, putative	4509	0	0	0	GO:0003723	GO:0006396	GO:0005575	2QTB00018_K_20	Tb927.8.6650	AAGTGTCCATTCATGGCGATACGGCCCAATGCTCAACAAACAAGAAGCGAAACGTCGTATTCATTACGTA	-	8	1926016	1926085	-1.03067	-2.00792	0.0528324	0.327355	-4.29307
Tb927.1.3640	3QTB00001_K_10	unlikely gene predicted by glimmer		<a href=http://www.genedb.org/genedb/Search?organism=tryp&name=Tb927.1.3640>Tb927.1.3640</a>	Q4GYK9				1	Tb927_01_v4: 768476..768652	hypothetical protein, unlikely	356	0	0	0				2QTB00001_K_10	Tb927.1.3640	TCACATGTCCTGCGAGAACTTGAGACGTGAGAATGAATTTCATGGACTAAAGAACCTGGGAGAAAGCTAA	+	1	768583	768652	-1.02788	-2.54935	0.0155852	0.175555	-3.25045
Tb927.7.1780	3QTB00007_B_11	;go_function=adenine phosphoribosyltransferase activity;go_process=purine ribonucleoside salvage		<a href=http://www.genedb.org/genedb/Search?organism=tryp&name=Tb927.7.1780>Tb927.7.1780</a>	Q57V32			Tb07.43M14.180	7	Tb927_07_v4: 436819..437526	adenine phosphoribosyltransferase, putative	3269	0	0	0	GO:0003999	GO:0006166	GO:0005575	2QTB00007_B_11	Tb927.7.1780	AGGTCGGTACAGTAATGTTCCATTTGTCACTCTTGTGGATGAAACTGTCCTTTCTGATGAAAACTGTGGC	+	7	437394	437463	-1.02744	-2.41756	0.0212651	0.209529	-3.52029
Tb927.2.5160	3QTB00012_B_24	84% similar to GP:886414: TCJ2 {Trypanosoma cruzi} {Trypanosoma cruzi} (PMID:9566524);go_function=chaperone binding; unfolded protein binding;go_process=protein folding	dnaJ	<a href=http://www.genedb.org/genedb/Search?organism=tryp&name=Tb927.2.5160>Tb927.2.5160</a>	Q7YUS0		30J2.30		2	Tb927_02_v4: 910842..912056	chaperone protein DnaJ, putative	770	0	0	0	GO:0051082 GO:0051087	GO:0006457	GO:0005575	2QTB00012_B_24	Tb927.2.5160	ATTGTTCATCAGCAGCCCGTGCCCCTCGAAACTTTTTATAATGGTAAGACGATTAAGTTGGCTATTATAC	+	2	911166	911235	-1.02686	-2.4785	0.0184375	0.192706	-3.39671
Tb927.1.5130	3QTB00001_I_4	unlikely gene predicted by glimmer		<a href=http://www.genedb.org/genedb/Search?organism=tryp&name=Tb927.1.5130>Tb927.1.5130</a>	Q4GY68				1	Tb927_01_v4: 1021859..1022026	hypothetical protein, unlikely	500	1	1	0				2QTB00001_I_4	Tb927.1.5130	CTGTGTGCCCGTGCTCGCTTCCCTCATAAGTTTATCTTGCCTTTCCGTTGCTGCATTTTTATGGGAAAAA	+	1	1021919	1021988	-1.02593	-1.45582	0.15482	0.538893	-5.15218
Tb927.1.2140	3QTB00002_K_20	GPI-Anchor Signal predicted for Tb927.1.2140 by DGPI v2.04, no cleavage site predicted		<a href=http://www.genedb.org/genedb/Search?organism=tryp&name=Tb927.1.2140>Tb927.1.2140</a>	Q4GZ07				1	Tb927_01_v4: 545000..545302	hypothetical protein, unlikely	207	1	3	0				2QTB00002_K_20	Tb927.1.2140	CCGTTATCTCTGTGTGCTTGTGTTTGCATTTGTAAGCTCACTTCACTCTGTCACGTGTTCGTTGCGTATA	+	1	545095	545164	-1.02493	-2.31804	0.02674	0.235696	-3.71752
Tb09.211.0820	3QTB00017_D_12	GPI-Anchor Signal predicted for Tb09.211.0820 by DGPI v2.04 with cleavage site probability 0.1224 near 592		<a href=http://www.genedb.org/genedb/Search?organism=tryp&name=Tb09.211.0820>Tb09.211.0820</a>	Q38E74			chr9contig211.tmp0100c	9	Tb927_09_v4: complement(1408210..1410069)	hypothetical protein, conserved	5443	0	4	1				2QTB00017_D_12	Tb09.211.0820	GTAAGCTTTCCGAGAGCGATAAAGAGGCACTATTAAGAATAAAAGTGGTCTACCACGATGCTGCACAGTT	-	9	1409465	1409534	-1.02491	-1.60035	0.11898	0.47749	-4.9495
Tb927.8.6100	3QTB00021_O_8			<a href=http://www.genedb.org/genedb/Search?organism=tryp&name=Tb927.8.6100>Tb927.8.6100</a>	Q57YL1			Tb08.11J15.660	8	Tb927_08_v4: 1781130..1784261	hypothetical protein, conserved	4454	0	0	0				2QTB00021_O_8	Tb927.8.6100	TTCTGTGCTTAAGCGATTGGAATCTGTCATCGTTTCTGTTTCTGCTGTTATTAACGACCCTTTTGTGGAT	+	8	1783757	1783826	-1.02359	-1.95882	0.0585633	0.342707	-4.37843
Tb927.7.4060	3QTB00003_A_15			<a href=http://www.genedb.org/genedb/Search?organism=tryp&name=Tb927.7.4060>Tb927.7.4060</a>	Q57UN6			Tb07.5F10.560	7	Tb927_07_v4: 1075298..1075645	calpain-like cysteine peptidase, putative,cysteine peptidase, Clan CA, family C2, putative	3495	0	0	0	GO:0003674	GO:0008150	GO:0005575	2QTB00003_A_15	Tb927.7.4060	GCGAACTCGAAATTGCGCCGCTGGCGACTGAAATGTTCATTGAGGGAGTGCCCAACGGATACAAAATAAA	+	7	1075545	1075614	-1.02236	-2.17663	0.0367097	0.273737	-3.98754
Tb10.26.0220	3QTB00020_N_6	;go_function=hormone activity; voltage-gated chloride channel activity;go_process=chloride transport;go_component=extracellular region; membrane		<a href=http://www.genedb.org/genedb/Search?organism=tryp&name=Tb10.26.0220>Tb10.26.0220</a>	Q389H3				10	Tb927_10_v4: 2783672..2786497	chloride channel protein, putative	7259	0	11	0	GO:0005179 GO:0005247	GO:0006821	GO:0005576 GO:0016020	2QTB00020_N_6	Tb10.26.0220	CAGAGACAATGCTCTCTCTCCCTGTTCTAATGATATTTCTGCTGATTTACTACACGTCTTCCGCAATTTT	+	10	2785290	2785359	-1.02192	-1.35205	0.185485	0.581773	-5.28734
Tb11.03.0510	3QTB00005_J_12	;go_function=protein binding;go_component=integral to membrane		<a href=http://www.genedb.org/genedb/Search?organism=tryp&name=Tb11.03.0510>Tb11.03.0510</a>	Q387J4				11	Tb927_11_01_v4: complement(143469..144032)	hypothetical protein, conserved	7769	0	1	0	GO:0005515	GO:0008150	GO:0016021	2QTB00005_J_12	Tb11.03.0510	TCAGGGCGCATGAGGTGCTAAAAGATCCTGCTTCACCGTATTACTTACGGGCGCACTCTTCTGACAGTGA	-	11.1	143629	143698	-1.0203	-2.38409	0.0229806	0.219437	-3.58726
Tb927.3.2700	3QTB00012_G_22			<a href=http://www.genedb.org/genedb/Search?organism=tryp&name=Tb927.3.2700>Tb927.3.2700</a>	Q582Y2			Tb03.48O8.110	3	Tb927_03_v4: complement(687015..688181)	hypothetical protein, conserved	1108	0	0	0				2QTB00012_G_22	Tb927.3.2700	TAGTCAATCGATGGCAACTGCCACCCAATCCAATTTCTTTTATCCACCCGATGCGGTTCTAAAGTCTTCT	-	3	687942	688011	-1.0201	-2.61769	0.0132239	0.162584	-3.10683
Tb11.02.1760	3QTB00007_L_18			<a href=http://www.genedb.org/genedb/Search?organism=tryp&name=Tb11.02.1760>Tb11.02.1760</a>	Q385Z1			TRYP_xi-1013a02.q1k_87	11	Tb927_11_01_v4: complement(1219435..1220184)	hypothetical protein, conserved	8125	0	2	0				2QTB00007_L_18	Tb11.02.1760	TCTTTCCTTTGTACTTGAAGATAATTTGACAGAGAAATCGTTGCCATTGTTCCACTCATACCGTGCGGCA	-	11.1	1219951	1220020	-1.01944	-2.15722	0.0383102	0.278779	-4.02363
Tb11.47.0019	3QTB00015_G_13	;go_component=integral to membrane		<a href=http://www.genedb.org/genedb/Search?organism=tryp&name=Tb11.47.0019>Tb11.47.0019</a>	Q387C2				11	Tb927_11_01_v4: 372572..374035	hypothetical protein, conserved	7841	1	2	0	GO:0003674	GO:0008150	GO:0016021	2QTB00015_G_13	Tb11.47.0019	TCACGTTTTGTGCTTCTTAATCTATATATTTATCTCTCGGTACTGTTTTTTATGCCTTACCCGACAAGTT	+	11.1	372830	372899	-1.01816	-1.69007	0.10037	0.440478	-4.81549
Tb09.160.0900	3QTB00002_L_18			<a href=http://www.genedb.org/genedb/Search?organism=tryp&name=Tb09.160.0900>Tb09.160.0900</a>	Q38FU8			chr9contig160.tmp0090c	9	Tb927_09_v4: complement(469815..470156)	hypothetical protein, conserved	4865	0	0	0				2QTB00002_L_18	Tb09.160.0900	TTCGGTCAGTGCACCGACGGTGCCCTCAAGAAATTATACATTTACAATATCGAGAGGAGTAAGAAGAATC	-	9	469829	469898	-1.01762	-2.49354	0.0177948	0.190012	-3.36589
Tb927.7.2070	3QTB00010_O_12	;go_function=unfolded protein binding;go_process=protein folding		<a href=http://www.genedb.org/genedb/Search?organism=tryp&name=Tb927.7.2070>Tb927.7.2070</a>	Q57V04			Tb07.43M14.520	7	Tb927_07_v4: complement(519594..520580)	heat shock protein DnaJ, putative	3298	0	0	0	GO:0003754	GO:0006457	GO:0005575	2QTB00010_O_12	Tb927.7.2070	GTAAAGGAAAGTTTGGAGATCTAGTTATTAAATTCGCCGTCAGTTTTCCCGAAAGGATTGAGGAAGCTCA	-	7	519766	519835	-1.01722	-2.1696	0.037282	0.276051	-4.00063
Tb927.5.3330	3QTB00023_G_8			<a href=http://www.genedb.org/genedb/Search?organism=tryp&name=Tb927.5.3330>Tb927.5.3330</a>	Q57Z60			Tb05.27M3.474	5	Tb927_05_v4: complement(1047312..1061390)	hypothetical protein, conserved	2324	0	0	0				2QTB00023_G_8	Tb927.5.3330	TCTTTTAGAGTATCACTCTTTAAAATCTGTTCATCGTGGTTGCAGGCTATTTCTCCTTTATAGGAATAAC	-	5	1052421	1052490	-1.01657	-2.10192	0.0432147	0.297347	-4.12513
Tb927.7.2060	3QTB00008_K_10	;go_function=DNA binding;go_process=DNA repair;go_component=nucleus		<a href=http://www.genedb.org/genedb/Search?organism=tryp&name=Tb927.7.2060>Tb927.7.2060</a>	Q57V05			Tb07.43M14.510	7	Tb927_07_v4: complement(518221..519021)	DNA repair protein, putative	3297	0	0	0				2QTB00008_K_10	Tb927.7.2060	TATTTGGAAGGTTTATCAGATAGTAACGTTGCTACCGCGGATTATTGTGTGGGTGTGCGGAGGGATAGTA	-	7	518574	518643	-1.01232	-2.53887	0.0159799	0.177431	-3.27226
Tb10.70.0970	3QTB00015_M_23	curated by M. Parsons, P. Ward, J. Mottram;go_function=ATP binding; protein serine/threonine kinase activity;go_process=protein amino acid phosphorylation		<a href=http://www.genedb.org/genedb/Search?organism=tryp&name=Tb10.70.0970>Tb10.70.0970</a>	Q38B11			TRYP_x-70a06.p2kb545_138	10	Tb927_10_v4: complement(1486034..1487506)	protein kinase, putative,(OTHER) NEK family, HsNEK1-like	6721	0	0	0	GO:0004674 GO:0004674 GO:0005524 GO:0005524	GO:0006468 GO:0006468	GO:0005575 GO:0005575	2QTB00015_M_23	Tb10.70.0970	TAACGTGTTCGCTGTTGCTTTCAAGGCAGGGAGGCGTCTTCTTTTTCAAGCCCGTAGCCCTGCTAAGCGT	-	10	1486076	1486145	-1.01036	-2.02588	0.0508621	0.320696	-4.26145
Tb927.1.4980	3QTB00001_C_11			<a href=http://www.genedb.org/genedb/Search?organism=tryp&name=Tb927.1.4980>Tb927.1.4980</a>	Q4GY82				1	Tb927_01_v4: 1002297..1002404	hypothetical protein, unlikely	485	0	1	0				2QTB00001_C_11	Tb927.1.4980	TGCCTCCACCCATTTATTTGGGAGCAACCTCATACGATTTGCAATTGGTGTTGTGTGCCTCTGGCCCTTG	+	1	1002308	1002377	-1.0093	-2.68318	0.0112757	0.149773	-2.96693
Tb927.3.3450	3QTB00001_K_11	similar to SP:P36405: ADP-ribosylation factor-like protein 3. {Homo sapiens};go_function=glucose transporter activity; GTP binding;go_process=transport;go_component=membrane		<a href=http://www.genedb.org/genedb/Search?organism=tryp&name=Tb927.3.3450>Tb927.3.3450</a>	Q57XJ5			Tb03.25B21.123	3	Tb927_03_v4: 979573..980109	ADP-ribosylation factor-like protein 3A, putative	1183	0	0	0				2QTB00001_K_11	Tb927.3.3450	TTGCTTACGCTTCTGCGAAAATTGAGGTCAAGCGACGCGTCGCCACGGATTCTGATTCTTGGCCTGGACA	+	3	979579	979648	-1.00886	-1.97677	0.056409	0.336189	-4.34742
Tb927.1.5310	3QTB00003_A_7	GPI-Anchor Signal predicted for Tb927.1.5310 by DGPI v2.04 with cleavage site probability 1.1019999 near 92		<a href=http://www.genedb.org/genedb/Search?organism=tryp&name=Tb927.1.5310>Tb927.1.5310</a>	Q4GY51				1	Tb927_01_v4: 1053081..1053425	hypothetical protein, unlikely	519	1	2	1				2QTB00003_A_7	Tb927.1.5310	TAGTTCTTATTTTTCTCACCCTGTTATCCCATTACTTTACACCCATAGTCCTCTATTATGCATATTATAA	+	1	1053356	1053425	-1.00884	-1.60956	0.116949	0.473637	-4.93603
Tb927.8.980	3QTB00017_O_20	;go_function=phosphoacetylglucosamine mutase activity;go_process=glucosamine metabolism		<a href=http://www.genedb.org/genedb/Search?organism=tryp&name=Tb927.8.980>Tb927.8.980</a>	Q57XH7			Tb08.25L8.80	8	Tb927_08_v4: complement(311464..313272)	phosphoacetylglucosamine mutase, putative,acetylglucosaminephosphomutase, putative,N-acetylglucosamine-phosphate mutase, putative	3941	0	0	0	GO:0004610	GO:0006041	GO:0005575	2QTB00017_O_20	Tb927.8.980	ATATTCATCCCAAACTGGAGTGAAAAACCTACATCCGATAGCACATAAATGCGACATTGGTGCGTACTTT	-	8	311968	312037	-1.00851	-1.70825	0.0969101	0.434185	-4.78758
Tb11.03.0410	3QTB00005_K_23	similar to GB:CAB95733.1: eukaryotic initiation factor 5a {Leishmania infantum}; similar to Eukaryotic translation initiation factor 5A-1 (eIF-5A 1) (eIF-4D)(Hypusine containing protein HP1). (Swiss- Prot:P19211) (Saccharomyces cerevisiae);go_function=translation initiation factor activity;go_process=translational initiation;go_component=cytoplasm		<a href=http://www.genedb.org/genedb/Search?organism=tryp&name=Tb11.03.0410>Tb11.03.0410</a>	Q387H6	eIF-5A			11	Tb927_11_01_v4: 184550..185050	eukaryotic translation initiation factor 5a, putative	7787	0	0	0	GO:0003743	GO:0006413	GO:0005737	2QTB00005_K_23	Tb11.03.0410	TGAGACTCGGGATAACCTGGACATGCCTCCCAACGCGGAACTCGCAGGGCAAATCAAGGAACAGTTTGAT	+	11.1	184897	184966	-1.00766	-2.66364	0.011827	0.15377	-3.00889
Tb927.6.2250	3QTB00014_O_11	;go_function=ATP binding; protein serine/threonine kinase activity;go_process=protein amino acid phosphorylation		<a href=http://www.genedb.org/genedb/Search?organism=tryp&name=Tb927.6.2250>Tb927.6.2250</a>	Q584T1			Tb06.4M18.630	6	Tb927_06_v4: 709321..710697	rac serine-threonine kinase, putative,protein kinase, putative	2744	0	0	0	GO:0004674 GO:0005524	GO:0006468	GO:0005575	2QTB00014_O_11	Tb927.6.2250	AAGATGGATGTACGCGATGCTTGTAATTTCACCTTCTGTGGGACTCCAGAATATATAGCTCCAGAGTTTC	+	6	710158	710227	-1.00738	-2.25732	0.0306763	0.253681	-3.83497
Tb10.70.0660	3QTB00022_N_11			<a href=http://www.genedb.org/genedb/Search?organism=tryp&name=Tb10.70.0660>Tb10.70.0660</a>	Q38AY9			TRYP_x-70a06.p2kb545_100	10	Tb927_10_v4: complement(1558814..1563340)	hypothetical protein, conserved	6743	0	0	0				2QTB00022_N_11	Tb10.70.0660	TGTTTCCACCATACTGGAATCTTATACGTTGAGAGAAATTATGGCATTTGTCAGCGTTCTCGGTTTTTTT	-	10	1560167	1560236	-1.00533	-2.2322	0.0324515	0.260551	-3.88289
Tb927.6.4440	3QTB00011_C_10			<a href=http://www.genedb.org/genedb/Search?organism=tryp&name=Tb927.6.4440>Tb927.6.4440</a>	Q587B0			Tb06.26G9.840	6	Tb927_06_v4: complement(1247039..1248097)	hypothetical protein, conserved	2962	0	0	0				2QTB00011_C_10	Tb927.6.4440	TTGCTACGGCTCCTGAAAATCTTGCGGGTATGTATGGTTCAGAGTCAGCACTTATGCTCGTAGACTTTGA	-	6	1247973	1248042	-1.00512	-2.49346	0.0177984	0.190012	-3.36606
Tb10.6k15.2090	3QTB00023_A_24			<a href=http://www.genedb.org/genedb/Search?organism=tryp&name=Tb10.6k15.2090>Tb10.6k15.2090</a>	Q38AC5			TRYPtp6k15-3d06.p1c_313	10	Tb927_10_v4: 2048099..2059264	hypothetical protein, conserved	6957	0	0	0	GO:0003674	GO:0008150	GO:0005575	2QTB00023_A_24	Tb10.6k15.2090	ACTGAAGTTGAAATTTCTTTACTGTCTTGTGTTCCAATTTATGCTATACGGTACGTTCAATCACTTATAA	+	10	2048204	2048273	-1.00492	-1.52938	0.135628	0.509349	-5.05109
Tb927.8.3060	3QTB00018_O_20	;go_function=aminopeptidase activity;go_process=proteolysis and peptidolysis;go_component=intracellular		<a href=http://www.genedb.org/genedb/Search?organism=tryp&name=Tb927.8.3060>Tb927.8.3060</a>	Q57W67			Tb08.28F14.550	8	Tb927_08_v4: 919954..921969	cytosolic leucyl aminopeptidase, putative,metallo-peptidase, Clan MF, Family M17	4149	0	0	0	GO:0004177	GO:0006508	GO:0005622	2QTB00018_O_20	Tb927.8.3060	TTCTATTGCCAGTGGAAATATCATTGGACATTGCATAAATGACGCACGAAACCTGGGTAATCTTCGTGAG	+	8	920601	920670	-1.00469	-2.29254	0.0283341	0.243108	-3.76712
Tb10.61.1190	3QTB00022_H_12			<a href=http://www.genedb.org/genedb/Search?organism=tryp&name=Tb10.61.1190>Tb10.61.1190</a>	Q387Y2			TRYP_x-61h03.q2kb185_182	10	Tb927_10_v4: 3659899..3664836	hypothetical protein, conserved	7605	0	0	0				2QTB00022_H_12	Tb10.61.1190	TGCAGCAAGCCCTTACAGAGAAAGGATTGATGAACAAACAATGTCAGGTAACTAGTAATGATATTATCGG	+	10	3660473	3660542	-0.999214	-1.60111	0.118811	0.477176	-4.94838
Tb927.6.1170	3QTB00013_M_20			<a href=http://www.genedb.org/genedb/Search?organism=tryp&name=Tb927.6.1170>Tb927.6.1170</a>	Q585D0			Tb06.3A7.650	6	Tb927_06_v4: complement(450522..451811)	hypothetical protein, conserved	2635	1	5	0				2QTB00013_M_20	Tb927.6.1170	TTATTGGCATTGTTGGCTGCTTTTTACTTCTTTATTCGCCACTGTGTTTATTAACAGCAGTTTCCCTAAG	-	6	451735	451804	-0.998844	-1.73623	0.0917818	0.423392	-4.74417
Tb09.211.2750	3QTB00007_H_6	GPI-Anchor Signal predicted for Tb09.211.2750 by DGPI v2.04 with cleavage site probability 0.344 near 217		<a href=http://www.genedb.org/genedb/Search?organism=tryp&name=Tb09.211.2750>Tb09.211.2750</a>	Q38DM9			chr9contig211.tmp0314	9	Tb927_09_v4: 1759079..1759819	hypothetical protein, conserved	5638	1	0	1				2QTB00007_H_6	Tb09.211.2750	ACCGGAGTTATGCGTGTTTTAACCATGTTGGCGATGCTGTTGTTTCGCATCACTGATAAAATTGCGTTAC	+	9	1759340	1759409	-0.998128	-1.5829	0.12291	0.485202	-4.97484
Tb927.8.6920	3QTB00008_G_10			<a href=http://www.genedb.org/genedb/Search?organism=tryp&name=Tb927.8.6920>Tb927.8.6920</a>	Q57TS1			Tb08.30K1.850	8	Tb927_08_v4: complement(1993981..1994775)	hypothetical protein, conserved	4536	0	0	0				2QTB00008_G_10	Tb927.8.6920	TTGATCGATATGTGGCTGAACTTTTGATACTCATGGACGCCGAATGCAAGTCTACGGAGGAACCTATTTT	-	8	1994378	1994447	-0.997063	-2.32249	0.0264703	0.235249	-3.70883
Tb09.160.4640	3QTB00006_H_7			<a href=http://www.genedb.org/genedb/Search?organism=tryp&name=Tb09.160.4640>Tb09.160.4640</a>	Q38EU2			chr9contig160.tmp0350	9	Tb927_09_v4: 998448..999071	hypothetical protein, conserved	5223	0	0	0				2QTB00006_H_7	Tb09.160.4640	AAACTTTTGGAGGAATACAATGCGGAAACGGGTAACAATGTTGATGATACTTCCAGTCGTAGCACTAACT	+	9	998682	998751	-0.99701	-1.95973	0.0584531	0.342431	-4.37687
Tb927.7.3500	3QTB00009_N_22	85% similar to GB:AAF40169.2: putative glutathione-s-transferase/glutaredoxin {Trypanosoma cruzi};go_function=electron transporter activity;go_process=electron transport;go_component=mitochondrion		<a href=http://www.genedb.org/genedb/Search?organism=tryp&name=Tb927.7.3500>Tb927.7.3500</a>	Q57WG5			Tb07.28B13.560	7	Tb927_07_v4: complement(905992..906930)	glutathione-S-transferase/glutaredoxin,putative	3439	1	0	0				2QTB00009_N_22	Tb927.7.3500	TATGGTTCGGCTCTTAACATTGGAATTCAATTCATCCCTCCTAAACTCATGGGGGTCATACTCGTACATT	-	7	906364	906433	-0.996097	-2.23576	0.0321942	0.260037	-3.87612
Tb11.01.0110	3QTB00009_O_18	conserved in T. brucei and L. major		<a href=http://www.genedb.org/genedb/Search?organism=tryp&name=Tb11.01.0110>Tb11.01.0110</a>	Q384H4				11	Tb927_11_01_v4: 2307664..2308563	hypothetical protein, conserved	8545	0	4	0				2QTB00009_O_18	Tb11.01.0110	TCGCGGGAGACTTCAGACTGGAGCCGCATTTTCTATCATATCTATTTGCCTCTTGGCATCAATTATTTAT	+	11.1	2308164	2308233	-0.996086	-2.11453	0.0420497	0.291561	-4.10216
Tb927.8.4700	3QTB00016_G_1	This gene is within a unresolved repeat region that contains misassembly.;go_function=amino acid-polyamine transporter activity;go_process=amino acid transport;go_component=integral to membrane		<a href=http://www.genedb.org/genedb/Search?organism=tryp&name=Tb927.8.4700>Tb927.8.4700</a>	Q57UY1	AATP6	AATP6	Tb08.4A8.350	8	Tb927_08_v4: complement(1380123..1381721)	amino acid transporter, putative	4313	0	10	0	GO:0005279	GO:0006865	GO:0016021	2QTB00016_G_1	Tb927.8.4700	CTCTTGGTACTTGTGTATTCATGTGTTTGGCAGTCTTTACTTCCGTTGTACGAATTAGCTCGCTTCTTTT	NA	Nonspecific_5	0	0	-0.993934	-1.66368	0.105573	0.450652	-4.85554
Tb11.01.1370	3QTB00010_N_22	similar to SP:Q9QZD9: Eukaryotic translation initiation factor 3 subunit 2 (eIF-3 beta)(eIF3 p36) (eIF3i) (TGF-beta receptor interacting protein 1) (TRIP- 1). {Mus musculus} and to SP:Q13347 {Homo sapiens};go_function=translation initiation factor activity;go_process=regulation of translational initiation;go_component=eukaryotic translation initiation factor 3 complex		<a href=http://www.genedb.org/genedb/Search?organism=tryp&name=Tb11.01.1370>Tb11.01.1370</a>	Q383W8	eIF-3 beta; TRIP-1			11	Tb927_11_01_v4: complement(2560254..2561282)	eukaryotic translation initiation factor 3 subunit, putative,TGF-beta receptor interacting protein 1	8652	0	0	0	GO:0003743	GO:0006446	GO:0005852	2QTB00010_N_22	Tb11.01.1370	GTTTGCACACACAAACCACATGAGGAGACGATCAACCGCATATCCTTCGATTCTAACTATTACACTCTCA	-	11.1	2560643	2560712	-0.993913	-2.16156	0.0379464	0.277306	-4.01557
Tb927.7.690	3QTB00015_G_21	similar in zinc finger region to FYVE finger-containing phosphoinositide kinase (EC 2.7.1.68) (1-phosphatidylinositol-4-phosphate 5-kinase) (PIP5K) (PtdIns(4)P-5-kinase) (p235). (Swiss-Prot:Q9Z1T6) [Mus musculus;]; contains Pfam PF01363: FYVE zinc finger;go_function=zinc ion binding		<a href=http://www.genedb.org/genedb/Search?organism=tryp&name=Tb927.7.690>Tb927.7.690</a>	Q57VR5			Tb07.29K4.660	7	Tb927_07_v4: complement(149658..151124)	zinc finger protein, putative	3160	0	0	0				2QTB00015_G_21	Tb927.7.690	TGGCAGAGAGCGGAAGATTTATGTTATTTCTCTGCGTGGCAAATCTCTATTTGATAAGCGTGACTATGTT	-	7	150618	150687	-0.992336	-2.14659	0.0392124	0.283186	-4.04329
Tb09.160.3530	3QTB00001_O_21			<a href=http://www.genedb.org/genedb/Search?organism=tryp&name=Tb09.160.3530>Tb09.160.3530</a>	Q38F52		28G16.80	chr9contig160.tmp0502	9	Tb927_09_v4: 848076..848222	hypothetical protein, conserved	5112	0	0	0				2QTB00001_O_21	Tb09.160.3530	GAAGAGTACGAAAGTGCGCACCACGACCGCGCGGGATCTAACAAATCGGCCCCGAGTCACCAAAGCAAAC	+	9	848136	848205	-0.989767	-2.35923	0.0243356	0.224686	-3.63659
Tb927.7.6040	3QTB00021_L_22	Number of repeated genes in array uncertain, region may contain misassembly. similar to GB:CAD21883.1: ESAG4 {Trypanosoma brucei}; Number of repeated genes in array uncertain, region may contain misassembly.;go_function=adenylate cyclase activity;go_process=intracellular signaling cascade;go_component=integral to membrane		<a href=http://www.genedb.org/genedb/Search?organism=tryp&name=Tb927.7.6040>Tb927.7.6040</a>	Q57VK7			Tb07.2F2.250	7	Tb927_07_v4: complement(1626783..1630586)	receptor-type adenylate cyclase GRESAG 4, putative	3694	1	1	0	GO:0004016	GO:0007242	GO:0016021	2QTB00022_A_20	Tb927.7.6040	ATGAGGTTGCGGACCCCTCGTTGAGTGAGGTGAGTTCTCTACATGCTGGGTTAACTGATTCTGCCAGGCA	-	7	1627192	1627261	-0.988281	-1.84169	0.0744546	0.383048	-4.57531
Tb10.61.0220	3QTB00003_C_13			<a href=http://www.genedb.org/genedb/Search?organism=tryp&name=Tb10.61.0220>Tb10.61.0220</a>	Q387Q9			TRYP_x-61h03.q2kb185_30	10	Tb927_10_v4: 3881900..3882247	hypothetical protein, conserved	7680	0	0	0				2QTB00003_C_13	Tb10.61.0220	AGGTCGAGGGCTACGAACTGCACATGAAGCACGTCACCTGCTATTTTCCGTATAAAGTAAATCTGATGAA	+	10	3882111	3882180	-0.987006	-2.1005	0.0433475	0.297564	-4.12771
Tb927.3.3000	3QTB00016_B_8			<a href=http://www.genedb.org/genedb/Search?organism=tryp&name=Tb927.3.3000>Tb927.3.3000</a>	Q57ZL2			Tb03.27C5.470	3	Tb927_03_v4: complement(769604..771304)	hypothetical protein, conserved	1138	0	0	0				2QTB00016_B_8	Tb927.3.3000	CTCATTTACCTACGTTCCATTAAGCCCTACTTCTTGAATGATGACACTTTTCTATACCTTCATGGTATTG	-	3	770095	770164	-0.986989	-1.74563	0.0901104	0.418805	-4.72945
Tb10.61.0680	3QTB00019_P_3			<a href=http://www.genedb.org/genedb/Search?organism=tryp&name=Tb10.61.0680>Tb10.61.0680</a>	Q387U8			TRYP_x-61h03.q2kb185_111	10	Tb927_10_v4: 3767769..3770108	hypothetical protein, conserved	7640	0	0	0				2QTB00019_P_3	Tb10.61.0680	ATCTATCGTAAAATTAGTGACTGGGTATGGAAAGAAGGTTATGGACAAACATAACGACATGGGACGTTTA	+	10	3767975	3768044	-0.986583	-1.48032	0.148202	0.528233	-5.119
Tb09.211.2420	3QTB00023_K_9			<a href=http://www.genedb.org/genedb/Search?organism=tryp&name=Tb09.211.2420>Tb09.211.2420</a>	Q38DR4		p277	chr9contig211.tmp0280c	9	Tb927_09_v4: complement(1701943..1709154)	PRP8 protein homologue,U5 snRNA-associated splicing factor	5603	0	0	0				2QTB00023_K_9	Tb09.211.2420	AGCTTCTGGGTTTTATGAAACAACTTATTGACATGCATACTATGTACCGACTGGGGAAAAATGATTCTAT	-	9	1707296	1707365	-0.985583	-1.72868	0.0931431	0.425876	-4.75595
Tb927.7.5600	3QTB00021_I_12	similar to SP:Q9RBS2: PopC protein. [Pseudomonas solanacearum] {Ralstonia solanacearum}		<a href=http://www.genedb.org/genedb/Search?organism=tryp&name=Tb927.7.5600>Tb927.7.5600</a>	Q582H5			Tb07.10C21.410	7	Tb927_07_v4: 1510944..1514024	hypothetical protein, conserved,leucine-rich repeat protein (LRRP), putative	3650	0	0	0	GO:0003674	GO:0008150	GO:0005575	2QTB00021_I_12	Tb927.7.5600	ACTTTCAGAATCAGAGCATGGACCGTTTTGCCGTTTCATTACAGAGGTTTTTTAGTATGAATAACCATTT	+	7	1513138	1513207	-0.985557	-1.89721	0.0665122	0.367024	-4.48319
Tb927.6.3300	3QTB00013_O_22	;go_function=mannosyltransferase activity;go_process=GPI anchor biosynthesis;go_component=endoplasmic reticulum; integral to membrane		<a href=http://www.genedb.org/genedb/Search?organism=tryp&name=Tb927.6.3300>Tb927.6.3300</a>	Q584X3	TbPIG-M		Tb06.2N9.680	6	Tb927_06_v4: 973717..975009	mannosyltransferase	2849	1	7	0				2QTB00013_O_22	Tb927.6.3300	TCTGGGTGCCTTGTTGCGTTTAATTCTTATCGCGTATGCATTCTTTCATGATCAATGGTTTAGGGTAAAA	+	6	973767	973836	-0.984792	-2.58153	0.0144288	0.168251	-3.18314
Tb09.244.2660	3QTB00022_O_22			<a href=http://www.genedb.org/genedb/Search?organism=tryp&name=Tb09.244.2660>Tb09.244.2660</a>	Q38CX9			chr9contig244a01.tmp0266	9	Tb927_09_v4: 2318115..2322251	hypothetical protein, conserved	5890	0	0	0				2QTB00022_O_22	Tb09.244.2660	AAGGTTGGAATGTAGTCTGCTATTCACTTCCGTGGGCTGAGAAACTCGATTTTATGGTGTATGTGGTCAT	+	9	2320861	2320930	-0.984501	-2.37676	0.0233727	0.221089	-3.60184
Tb11.02.2560	3QTB00019_D_10			<a href=http://www.genedb.org/genedb/Search?organism=tryp&name=Tb11.02.2560>Tb11.02.2560</a>	Q385S3				11	Tb927_11_01_v4: 1385573..1387933	hypothetical protein, conserved	8194	0	0	0				2QTB00019_D_10	Tb11.02.2560	TTATGATGGTGACTAGCACTATGCTAAACGTGAAAACCGCAGAAATCCGAATAGCGTGGAATAAACTTTT	+	11.1	1386081	1386150	-0.980746	-1.37147	0.179414	0.576191	-5.26272
Tb09.160.5310	3QTB00009_K_10			<a href=http://www.genedb.org/genedb/Search?organism=tryp&name=Tb09.160.5310>Tb09.160.5310</a>	Q38EM0			chr9contig160.tmp0417	9	Tb927_09_v4: 1124472..1125365	hypothetical protein, conserved	5295	1	3	0				2QTB00009_K_10	Tb09.160.5310	ACTCCATAGAAGCTGATGACGCCGTTGAGTTGAGGTGGTGGAGAAACGCACTTCGCCCGGAAGCTAATCT	+	9	1124929	1124998	-0.980596	-2.3207	0.0265784	0.235288	-3.71232
Tb11.01.4110	3QTB00015_O_24			<a href=http://www.genedb.org/genedb/Search?organism=tryp&name=Tb11.01.4110>Tb11.01.4110</a>	Q382V2				11	Tb927_11_01_v4: 3219485..3220996	hypothetical protein, conserved	8918	1	1	0				2QTB00015_O_24	Tb11.01.4110	TATTTCACGGTGTACTCTACGCCGCTTTCTGTGGTAATAGCATCGAATTGAGTTTTTCGAGCGAACCTCA	+	11.1	3220467	3220536	-0.978934	-2.41256	0.0215134	0.20986	-3.53032
Tb927.3.1380	3QTB00015_F_2	identical to GB:AAG23340.1: ATPase beta subunit {Trypanosoma brucei brucei}; 99.6% identical to: GB:AAG23340.1: ATPase beta subunit {Trypanosoma brucei brucei;};go_function=ATP binding; GTP binding; hydrogen-transporting ATP synthase activity, rotational mechanism;go_process=proton transport;go_component=mitochondrial inner membrane; proton-transporting ATP synthase complex, catalytic core F(1) (…		<a href=http://www.genedb.org/genedb/Search?organism=tryp&name=Tb927.3.1380>Tb927.3.1380</a>	Q57XX1			Tb03.1J15.500	3	Tb927_03_v4: 344483..346042	ATP synthase beta chain, mitochondrial precursor,ATP synthase F1, beta subunit	977	1	0	0	GO:0005524 GO:0005525 GO:0046933	GO:0015992	GO:0000275 GO:0005743	2QTB00015_F_2	Tb927.3.1380	TTCCGTGATGTGGAGGGCCAAGATGTGCTTCTTTTTATCGACAATATTTTTCGTTTCACTCAGGCTAACT	+	3	345287	345356	-0.978559	-1.8139	0.0787255	0.391773	-4.62059
Tb927.8.1290	3QTB00021_P_19			<a href=http://www.genedb.org/genedb/Search?organism=tryp&name=Tb927.8.1290>Tb927.8.1290</a>	Q57VM6			Tb08.29O4.510	8	Tb927_08_v4: complement(414144..417464)	hypothetical protein, conserved	3972	0	1	0				2QTB00021_P_19	Tb927.8.1290	TAATTTATTCTACCCTGCAATTAAAGCACTAAACCCAGAGCAAAGCCATCGGACTGAGTTATTTGGTATT	-	8	415029	415098	-0.977968	-1.35741	0.183792	0.580531	-5.28057
Tb09.211.2020	3QTB00019_B_1	Model contain Synaptojanin, N-terminal domain, (IPR002013) present in proteins such as the GTPase dynamin, the lysophosphatidic acid acyl transferase endophilin, and the phosphoinositide phosphatase synaptojanin, all involved in the recycling pathway of c;go_function=inositol or phosphatidylinositol phosphatase activity;go_process=endocytosis		<a href=http://www.genedb.org/genedb/Search?organism=tryp&name=Tb09.211.2020>Tb09.211.2020</a>	Q38DV2			chr9contig211.tmp0237c	9	Tb927_09_v4: complement(1619755..1622022)	synaptojanin (N-terminal domain), putative	5565	0	2	0	GO:0004437	GO:0006897	GO:0005575	2QTB00019_B_1	Tb09.211.2020	TTTGGAAATATCGTTATTGATGGTGAATCTGCCTCTTTTGTCCCTAATGATGATTCTTATCCCAGACTTA	-	9	1621935	1622004	-0.976908	-1.84541	0.0738986	0.383048	-4.56921
Tb927.7.7000	3QTB00022_D_22			<a href=http://www.genedb.org/genedb/Search?organism=tryp&name=Tb927.7.7000>Tb927.7.7000</a>	Q57XS0			Tb07.21H15.400	7	Tb927_07_v4: complement(2000830..2005620)	hypothetical protein, conserved	3790	0	0	0				2QTB00022_D_22	Tb927.7.7000	GATGCTAACAAAAACGATATGCTGTATCTACTCAAACAAGAATTTCAACGGCTTCAGAGCCAAAGCACCA	-	7	2002413	2002482	-0.974947	-1.79319	0.0820435	0.401299	-4.65398
Tb927.7.6660	3QTB00008_I_7	;go_function=protein binding;go_process=protein folding;go_component=integral to membrane		<a href=http://www.genedb.org/genedb/Search?organism=tryp&name=Tb927.7.6660>Tb927.7.6660</a>	Q57Y63			Tb07.15M23.340	7	Tb927_07_v4: complement(1827734..1828507)	chaperone protein DNAJ, putative	3756	0	2	0	GO:0051082	GO:0006457	GO:0016021	2QTB00008_I_7	Tb927.7.6660	TAGTAAGTGACACGCAATATTTTTACTACAAGTTTCTTCCCGAATGGATGGCACGGAATGTCGATGAGAT	-	7	1828014	1828083	-0.974516	-1.95537	0.0589857	0.34391	-4.38437
Tb927.5.2310	3QTB00018_N_24			<a href=http://www.genedb.org/genedb/Search?organism=tryp&name=Tb927.5.2310>Tb927.5.2310</a>	Q582D4			Tb05.3C6.320	5	Tb927_05_v4: 721343..723478	hypothetical protein, conserved	2222	0	0	0				2QTB00018_N_24	Tb927.5.2310	ATTAACGACAGTGATGGTGCTGCATCTATGTTATTTGTTGTAGTGCTTCCGTCCCACGACCTAGATGAAA	+	5	723020	723089	-0.97288	-2.23083	0.032551	0.260551	-3.8855
Tb927.8.2250	3QTB00020_C_10			<a href=http://www.genedb.org/genedb/Search?organism=tryp&name=Tb927.8.2250>Tb927.8.2250</a>	Q57XG4			Tb08.26A17.20	8	Tb927_08_v4: 688146..690689	hypothetical protein, conserved	4068	0	0	0	GO:0003674	GO:0008150	GO:0005575	2QTB00020_C_10	Tb927.8.2250	ATTGGCTTGTTGGGAACAAAGATACTCACCTATTAGTAAGCTTCAGTGTACCAGAGAAAGATATATTCTC	+	8	688729	688798	-0.972383	-2.15368	0.0386086	0.280565	-4.03019
Tb11.01.7990	3QTB00021_D_19	;go_function=motor activity;go_component=myosin		<a href=http://www.genedb.org/genedb/Search?organism=tryp&name=Tb11.01.7990>Tb11.01.7990</a>	Q381F5				11	Tb927_11_01_v4: complement(4265996..4269175)	myosin, putative,myosin heavy chain, putative	9320	0	0	0	GO:0003774	GO:0006928	GO:0016459	2QTB00021_D_19	Tb11.01.7990	CAAATGAGTGTAAGTACATTGGGCTTCTTGACATCTTCGGTTTTGAGAATTTTTCCACCAATGGTTTCGA	-	11.1	4267785	4267854	-0.971534	-1.8739	0.0697541	0.373732	-4.52214
Tb927.8.6390	3QTB00008_L_22	similar to GB:AAQ01182.1: lysophospholipase {Trypanosoma brucei}; 100% similar to GB:AAQ01182.1: lysophospholipase {Trypanosoma brucei};go_function=hydrolase activity, acting on ester bonds;go_process=metabolism		<a href=http://www.genedb.org/genedb/Search?organism=tryp&name=Tb927.8.6390>Tb927.8.6390</a>	Q7YXI0	TbLysoPLA	TbLysoPLA	Tb08.11J15.160	8	Tb927_08_v4: 1855921..1856763	lysophospholipase, putative,alpha/beta hydrolase, putative	4483	0	0	0	GO:0016788	GO:0008152	GO:0005575	2QTB00008_L_22	Tb927.8.6390	TGTCAGCCAATTACCTCAAAAGTCTCGCATACACCGCGTCACGGCGCTACCAAGTACCTGCTGGTCGCGT	+	8	1856345	1856414	-0.969493	-2.03272	0.0501285	0.319115	-4.24934
Tb10.61.3050	3QTB00013_J_11	;go_function=tubulin-tyrosine ligase activity;go_process=protein modification		<a href=http://www.genedb.org/genedb/Search?organism=tryp&name=Tb10.61.3050>Tb10.61.3050</a>	Q388L2			TRYP_x-61h03.q2kb185_454	10	Tb927_10_v4: complement(3312722..3314026)	tubulin tyrosine ligase protein, putative	7471	0	0	0	GO:0004835	GO:0006464	GO:0005575	2QTB00013_J_11	Tb10.61.3050	TTTTGCTCGCTTCTGCCACCAGCGGTTTTCCCTCAAAGATATTGATAACACATTTATTCACGTAACAAAT	-	10	3313283	3313352	-0.969445	-2.35774	0.024419	0.224686	-3.63954
Tb927.5.900	3QTB00020_C_23	similar to Oligosaccharyl transferase STT3 subunit homolog (B5) (Integralmembrane protein 1). (Swiss-Prot:P46978) [Mus musculus];go_function=oligosaccharyl transferase activity;go_process=protein amino acid glycosylation;go_component=integral to membrane; oligosaccharyl transferase complex		<a href=http://www.genedb.org/genedb/Search?organism=tryp&name=Tb927.5.900>Tb927.5.900</a>	Q57W35			Tb05.28F8.500	5	Tb927_05_v4: 300384..302849	oligosaccharyl transferase subunit, putative	2081	0	11	0				2QTB00020_C_23	Tb927.5.900	TAACTTCCGGATATATTCTGAGCAATTCGCAGACAGCATGTCGAGCCCCCAGATTATAATGAGGGCAACT	+	5	302033	302102	-0.966604	-2.13111	0.0405607	0.287844	-4.0718
Tb927.3.2020	3QTB00019_G_22	;go_function=ATP binding; motor activity;go_process=microtubule-based process;go_component=microtubule associated complex		<a href=http://www.genedb.org/genedb/Search?organism=tryp&name=Tb927.3.2020>Tb927.3.2020</a>	Q57ZA9			Tb03.30P12.970	3	Tb927_03_v4: complement(525009..527249)	kinesin, putative	1040	0	0	0	GO:0003774 GO:0005524	GO:0007017	GO:0005875	2QTB00019_G_22	Tb927.3.2020	GAACAGATGATTTTAGATGATGAGCTCGAGTGCGAACAACGTCTATACGAAGATAGTATTTCAATGACTA	-	3	525461	525530	-0.965327	-2.03339	0.0500569	0.319115	-4.24815
Tb927.6.1080	3QTB00009_G_20	similar to Hydroxyacylglutathione hydrolase cytoplasmic (EC 3.1.2.6) (GlyoxalaseII) (Glx II). (Swiss-Prot:O24496) [Arabidopsis thaliana;];go_function=hydroxyacylglutathione hydrolase activity;go_process=methylglyoxal catabolism;go_component=cytoplasm		<a href=http://www.genedb.org/genedb/Search?organism=tryp&name=Tb927.6.1080>Tb927.6.1080</a>	Q585D9	glxII		Tb06.3A7.500	6	Tb927_06_v4: complement(428110..429000)	hydroxyacylglutathione hydrolase, putative,glyoxalase II	2626	0	0	0				2QTB00009_G_20	Tb927.6.1080	GACAATCATACGTATATATTCCCTGGACACGAGTATACCGTCAATTTTCTTCGTTTCTCGCGTGATGCTC	-	6	428328	428397	-0.963775	-2.31165	0.0271315	0.237442	-3.72998
Tb927.3.3300	3QTB00019_P_24			<a href=http://www.genedb.org/genedb/Search?organism=tryp&name=Tb927.3.3300>Tb927.3.3300</a>	Q57V56			Tb03.3K10.370	3	Tb927_03_v4: complement(848039..850483)	hypothetical protein, conserved	1168	0	0	0				2QTB00019_P_24	Tb927.3.3300	AAAGGATATACAGCGCGGAGATGTTACAGCAGCGAGTCTTCATTGTTCAAATCATGTGTTTCTCTCAACA	-	3	849286	849355	-0.963634	-1.55002	0.130602	0.500678	-5.02195
Tb927.5.2570	3QTB00018_D_18	;go_function=translation initiation factor activity;go_process=translational initiation;go_component=eukaryotic translation initiation factor 3 complex		<a href=http://www.genedb.org/genedb/Search?organism=tryp&name=Tb927.5.2570>Tb927.5.2570</a>	Q57ZT3			Tb05.26K5.1010	5	Tb927_05_v4: 825553..827643	translation initiation factor, putative	2248	0	0	0				2QTB00018_D_18	Tb927.5.2570	AAAAATACCTTGTAGTAAAGTCACCAAAGGAGGTGAGCGTATGGAATATCCGTTTATCAAAAAAGATTCG	+	5	826283	826352	-0.963531	-1.7232	0.0941405	0.427387	-4.76446
Tb10.61.1210	3QTB00012_H_7	curated by J. Mottram		<a href=http://www.genedb.org/genedb/Search?organism=tryp&name=Tb10.61.1210>Tb10.61.1210</a>	Q4FKC0			TRYP_x-61h03.q2kb185_185	10	Tb927_10_v4: 3653052..3654239	methionine aminopeptidase, putative,metallo-peptidase, Clan MG, Family M24	7603	0	0	0				2QTB00012_H_7	Tb10.61.1210	TATATAATATTCAGTTCCTTCACGATGACAGCAAAAAGACTGCGGAAATTCAGCGAATCAAGACTGTTTG	+	10	3653383	3653452	-0.962579	-2.1952	0.0352343	0.269829	-3.95279
Tb927.8.2540	3QTB00013_P_23	;go_function=acetyl-CoA C-acyltransferase activity;go_component=mitochondrion		<a href=http://www.genedb.org/genedb/Search?organism=tryp&name=Tb927.8.2540>Tb927.8.2540</a>	Q57XD5			Tb08.26A17.500	8	Tb927_08_v4: 749535..750851	3-ketoacyl-CoA thiolase, putative	4097	0	0	0	GO:0003988	GO:0008150	GO:0005739	2QTB00013_P_23	Tb927.8.2540	GTTAGACTTCTGCACACAAGCCTCCGACAAGAACCCTAACTTCCTTGGGAACGAAATATACAAGCCTTTC	+	8	750212	750281	-0.962525	-1.26982	0.212964	0.614159	-5.3881
Tb927.8.3200	3QTB00022_D_7			<a href=http://www.genedb.org/genedb/Search?organism=tryp&name=Tb927.8.3200>Tb927.8.3200</a>	Q57YZ3			Tb08.28L1.170	8	Tb927_08_v4: 952569..956786	hypothetical protein, conserved	4163	0	0	0				2QTB00022_D_7	Tb927.8.3200	GTGCCGTGATTGACATTCTACATTTGCCATGTGATCTTGACAGAAAGATGGTACTACTAACACTTTTCAA	+	8	953632	953701	-0.962462	-1.82902	0.0763772	0.386564	-4.59603
Tb927.4.3200	3QTB00009_H_18			<a href=http://www.genedb.org/genedb/Search?organism=tryp&name=Tb927.4.3200>Tb927.4.3200</a>	Q583Z7			Tb04.2H8.400	4	Tb927_04_v4: complement(847180..848109)	hypothetical protein, conserved	1737	1	0	0				2QTB00009_H_18	Tb927.4.3200	ACAAGGTCCTTGCGAATAGATACGGCCTGGTAGAAGATGTGAACGTAACAAGAGTTTTCAAGTCTTTTCT	-	4	847322	847391	-0.962454	-1.46168	0.153216	0.535814	-5.14429
Tb11.01.8550	3QTB00018_C_22	;go_function=ATP binding; protein serine/threonine kinase activity;go_process=protein amino acid phosphorylation		<a href=http://www.genedb.org/genedb/Search?organism=tryp&name=Tb11.01.8550>Tb11.01.8550</a>	Q381A7	ECK1			11	Tb927_11_01_v4: complement(4407951..4409924)	protein kinase, putative,mitogen-activated protein kinase 6, putative,ERK-like, CRK-like Kinase-1	9368	0	0	0	GO:0004674 GO:0005524		GO:0005575	2QTB00018_C_22	Tb11.01.8550	CCGGAGTTACTAGTTGGTGATGTATCATATGGCAAAGCGGTTGATGTTTGGGCTATTGGTTGCGTTTTTT	-	11.1	4409351	4409420	-0.962323	-2.27315	0.0296026	0.2482	-3.80455
Tb927.5.4000	3QTB00004_D_6			<a href=http://www.genedb.org/genedb/Search?organism=tryp&name=Tb927.5.4000>Tb927.5.4000</a>	Q57Z49			Tb05.45E22.250	5	Tb927_05_v4: 1238372..1238845	hypothetical protein	2391	0	1	0				2QTB00004_D_6	Tb927.5.4000	ACCTCAGCGGACATTTCCTCACCTTCCTTTGAGTTTATCTAAACTCTTCCCGTATACATCATTTTCTACA	+	5	1238431	1238500	-0.961264	-1.8708	0.0701948	0.375625	-4.52729
Tb10.70.2900	3QTB00011_B_24	similar to 2-oxoisovalerate dehydrogenase beta subunit, mitochondrial precursor(EC 1.2.4.4) (Branched- chain alpha-keto acid dehydrogenase E1component beta chain) (BCKDH E1-beta). (Swiss-Prot:P21839) (Bos taurus;);go_function=3-methyl-2-oxobutanoate dehydrogenase (2-methylpropanoyl-transferring) activity;go_process=metabolism;go_component=alpha-ketoglutarate dehydrogenase complex (sensu Eukaryota…		<a href=http://www.genedb.org/genedb/Search?organism=tryp&name=Tb10.70.2900>Tb10.70.2900</a>	Q4FKP5			TRYP_x-70a06.p2kb545_387	10	Tb927_10_v4: 1124474..1125580	2-oxoisovalerate dehydrogenase beta subunit, mitochondrial precursor, putative	6565	0	0	0	GO:0003863	GO:0008152	GO:0005739 GO:0005739 GO:0005947	2QTB00011_B_24	Tb10.70.2900	TCATTCGGTGGTGTATTCCGTTGCTCACTTGGCTTGGCTAAGAAGTATGGTTCTAAAAGGGTCTTTGACT	+	10	1124702	1124771	-0.960638	-2.27111	0.029739	0.249101	-3.80848
Tb927.4.3150	3QTB00010_P_6			<a href=http://www.genedb.org/genedb/Search?organism=tryp&name=Tb927.4.3150>Tb927.4.3150</a>	Q583Z2			Tb04.2H8.560	4	Tb927_04_v4: 827846..828877	hypothetical protein, conserved	1732	0	0	0				2QTB00010_P_6	Tb927.4.3150	GTATTTTCGATGCCGAAGACATTAAGTTTCATGCTGGTGCCTTCCAAATAACGTTTGGCTCTGTCCAGGC	+	4	828693	828762	-0.958985	-2.29107	0.0284286	0.243282	-3.76997
Tb11.01.8420	3QTB00020_D_20	;go_function=voltage-gated chloride channel activity;go_process=chloride transport;go_component=membrane		<a href=http://www.genedb.org/genedb/Search?organism=tryp&name=Tb11.01.8420>Tb11.01.8420</a>	Q381B7				11	Tb927_11_01_v4: complement(4378490..4381246)	chloride channel protein, putative	9358	0	9	0	GO:0005247	GO:0006821	GO:0016020	2QTB00020_D_20	Tb11.01.8420	TATGTTTATTGCAGTAGGCATTTGTGTTGGTTTGTGGTCCGTATTACTTTTTCAAACTCTCGAGTATCTT	-	11.1	4380839	4380908	-0.958351	-1.71737	0.0952138	0.429311	-4.77351
Tb10.26.0230	3QTB00008_A_11			<a href=http://www.genedb.org/genedb/Search?organism=tryp&name=Tb10.26.0230>Tb10.26.0230</a>	Q389H4				10	Tb927_10_v4: 2782312..2783070	hypothetical protein, conserved	7258	0	0	0				2QTB00008_A_11	Tb10.26.0230	AACAGGTGTAGCCTCAATCCTATTCACTGGGTCCTGATGTTAAAGGGGTGCTTGGTCGATCTTTTCTTTT	+	10	2782330	2782399	-0.957111	-2.18197	0.0362799	0.27326	-3.97757
Tb09.211.4050	3QTB00002_F_9	GPI-Anchor Signal predicted for Tb09.211.4050 by DGPI v2.04 with cleavage site probability 0.124699995 near 81		<a href=http://www.genedb.org/genedb/Search?organism=tryp&name=Tb09.211.4050>Tb09.211.4050</a>	Q38DA3			chr9contig211.tmp0449c	9	Tb927_09_v4: complement(2034327..2034641)	hypothetical protein, unlikely	5764	1	1	1				2QTB00002_F_9	Tb09.211.4050	TTTTATTCCAACCCCACCCTGTTCTCTCTATCCTCTCCTTCCTTAACTGTTACCTCCATGTCATCCTTTT	-	9	2034392	2034461	-0.952751	-1.52676	0.136278	0.509886	-5.05477
Tb927.8.6260	3QTB00020_P_8			<a href=http://www.genedb.org/genedb/Search?organism=tryp&name=Tb927.8.6260>Tb927.8.6260</a>	Q57YM7			Tb08.11J15.450	8	Tb927_08_v4: 1819639..1822482	hypothetical protein, conserved	4470	0	0	0				2QTB00020_P_8	Tb927.8.6260	TTCTAAAATGCATGGATGATTGGTTTATGATTGAACATTGTATCTCTGACAGCTTACAGGAAGTGATACA	+	8	1820735	1820804	-0.952496	-1.96641	0.0576434	0.340045	-4.36534
Tb927.2.4780	3QTB00020_L_18			<a href=http://www.genedb.org/genedb/Search?organism=tryp&name=Tb927.2.4780>Tb927.2.4780</a>	Q7YUV6		30M24.190		2	Tb927_02_v4: complement(847104..849926)	hypothetical protein, conserved	742	0	0	0				2QTB00020_L_18	Tb927.2.4780	AACAATTGAAGGTGTATATTCAGGATTTTAAGCAAGAGCACAATGCACTAGAGGAATCCATCGCATCGCT	-	2	849589	849658	-0.951528	-1.55062	0.130459	0.500678	-5.0211
Tb10.389.0610	3QTB00020_L_10			<a href=http://www.genedb.org/genedb/Search?organism=tryp&name=Tb10.389.0610>Tb10.389.0610</a>	Q388V5				10	Tb927_10_v4: complement(3064216..3067032)	hypothetical protein, conserved	7377	0	0	0				2QTB00020_L_10	Tb10.389.0610	TTCGTTTGGGAGCATTCAAACAATTATTTACAACGCCATCAGTGAGCTACAAAGGCTACAGGGACAGTCT	-	10	3065761	3065830	-0.951315	-1.93958	0.0609528	0.349919	-4.41144
Tb10.70.7710	3QTB00011_J_11			<a href=http://www.genedb.org/genedb/Search?organism=tryp&name=Tb10.70.7710>Tb10.70.7710</a>	Q38CI5			TRYP_x-70a06.p2kb545_1062	10	Tb927_10_v4: 144156..145250	hypothetical protein, conserved	6196	0	4	0				2QTB00011_J_11	Tb10.70.7710	TTAATACTCGGATACTGTTTTTCCTCGTTGCGATGACTACCTTCATTGCGCTTGTTAATCACACGCTGTT	+	10	144469	144538	-0.950437	-1.57345	0.125083	0.488623	-4.98847
Tb11.02.0310	3QTB00018_L_19	;go_process=DNA replication initiation		<a href=http://www.genedb.org/genedb/Search?organism=tryp&name=Tb11.02.0310>Tb11.02.0310</a>	Q386N9				11	Tb927_11_01_v4: complement(776658..778715)	cell division cycle 45 (CDC45), putative	7975	0	0	0	GO:0003674	GO:0006270	GO:0005634	2QTB00018_L_19	Tb11.02.0310	TTTCTTCGACTTGCAGCGGCACATTGTTTTGGTTCTTGATTCATATCGACCGTTTCTATTGGAAAATTTA	-	11.1	778344	778413	-0.949653	-1.34101	0.189005	0.58703	-5.30119
Tb927.6.4460	3QTB00011_F_22	;go_function=adenosylmethionine decarboxylase activity;go_process=spermidine biosynthesis; spermine biosynthesis		<a href=http://www.genedb.org/genedb/Search?organism=tryp&name=Tb927.6.4460>Tb927.6.4460</a>	Q587A7			Tb06.26G9.820	6	Tb927_06_v4: complement(1250574..1251686)	S-adenosylmethionine decarboxylase proenzyme, putative	2964	0	0	0				2QTB00011_F_22	Tb927.6.4460	ACTGTTCGTTTGCATCATATGAGACGAATACGTGTGCTCTTAATTACTCGAAGTGTATCTGTGGAGTATT	NA	Nonspecific_2	0	0	-0.949594	-1.97556	0.0565515	0.336452	-4.34951
Tb09.v1.0900	3QTB00004_P_21	GPI-Anchor Signal predicted for Tb09.v1.0900 by DGPI v2.04, no cleavage site predicted		<a href=http://www.genedb.org/genedb/Search?organism=tryp&name=Tb09.v1.0900>Tb09.v1.0900</a>	Q38CP7				9	Tb927_09_v4: 2739023..2739493	hypothetical protein	6043	0	5	0				2QTB00004_P_21	Tb09.v1.0900	AGGCTACACACTGGACCATTTTCCTACTTATTTTTCACCATCTATCTTCTTGTGTATGATTATGCGTATT	+	9	2739122	2739191	-0.949065	-1.54635	0.131485	0.502237	-5.02716
Tb927.4.1840	3QTB00019_L_1	metallo-peptidase, Clan MC, Family M14: curated by J. Mottram.;go_function=carboxypeptidase A activity;go_process=proteolysis and peptidolysis		<a href=http://www.genedb.org/genedb/Search?organism=tryp&name=Tb927.4.1840>Tb927.4.1840</a>	Q583K9			Tb04.29M18.130	4	Tb927_04_v4: complement(459437..461758)	zinc carboxypeptidase, putative,metallo-peptidase, Clan MC, Family M14	1601	0	0	0				2QTB00019_L_1	Tb927.4.1840	ATACTTCTCTCATGAGATATTGTGTAAGTCATTAGATGGATTGAACGTTGATTTGCTTACCATCACGGAC	-	4	460784	460853	-0.947737	-1.51173	0.140049	0.517446	-5.07574
Tb927.1.200	3QTB00002_H_22			<a href=http://www.genedb.org/genedb/Search?organism=tryp&name=Tb927.1.200>Tb927.1.200</a>	Q9N955				1	Tb927_01_v4: 80183..80518	hypothetical protein, unlikely	16	0	2	0				2QTB00002_H_22	Tb927.1.200	GAATTGCAAAGAAATGTGATGGTACTTATAATCAACAAGTTCCCAATTTTCCTCATACGGTCTCCTTTCA	+	1	80189	80258	-0.946062	-1.44211	0.158624	0.545374	-5.17054
Tb927.1.5300	3QTB00014_G_22	GPI-Anchor Signal predicted for Tb927.1.5300 by DGPI v2.04 with cleavage site probability 0.344 near 442		<a href=http://www.genedb.org/genedb/Search?organism=tryp&name=Tb927.1.5300>Tb927.1.5300</a>	Q4GY52				1	Tb927_01_v4: complement(1050169..1051560)	variant surface glycoprotein (VSG), putative	518	1	0	1		GO:0020033	GO:0016021	2QTB00014_G_22	Tb927.1.5300	TATTAAAGTCCCCGTAACCGGCGATGGCAAGGAACAAAATACAGCACTAAACAGCGTCACAACTATGAGA	-	1	1050463	1050532	-0.945708	-1.82131	0.0775677	0.388698	-4.60858
Tb09.160.3120	3QTB00021_G_10			<a href=http://www.genedb.org/genedb/Search?organism=tryp&name=Tb09.160.3120>Tb09.160.3120</a>	Q38F90		1L12.455	chr9contig160.tmp0250	9	Tb927_09_v4: 788840..791896	hypothetical protein, conserved	5073	0	0	0				2QTB00021_G_10	Tb09.160.3120	AGAAAATATGGGACTAAAAGTGGGAGATCCTGGTTGTTGTGACTTAACTGCAGCCAAAACATTAAAGGCG	+	9	790597	790666	-0.945207	-1.77695	0.0847254	0.406777	-4.67993
Tb927.8.1160	3QTB00021_P_5	;go_function=calcium-transporting ATPase activity;go_process=calcium ion homeostasis; cell growth;go_component=acidocalcisome; integral to membrane		<a href=http://www.genedb.org/genedb/Search?organism=tryp&name=Tb927.8.1160>Tb927.8.1160</a>	Q57VN8			Tb08.29O4.290	8	Tb927_08_v4: complement(369465..372773)	vacuolar-type Ca2+-ATPase, putative	3959	0	10	0	GO:0005388	GO:0006874 GO:0016049	GO:0016021 GO:0020022	2QTB00021_P_5	Tb927.8.1160	GTGTATGATGAAGTTAATGTATTTGAAGGGCTTTTTATTCGTTCAAAGTCATTTTTGGTTATCGTGGTTT	-	8	369899	369968	-0.943751	-1.45538	0.154941	0.539093	-5.15277
Tb927.8.6060	3QTB00012_D_8	;go_function=glycine C-acetyltransferase activity;go_process=biosynthesis; threonine catabolism		<a href=http://www.genedb.org/genedb/Search?organism=tryp&name=Tb927.8.6060>Tb927.8.6060</a>	Q57YK7			Tb08.11J15.760	8	Tb927_08_v4: 1766446..1767660	2-amino-3-ketobutyrate coenzyme A ligase, putative,glycine acetyltransferase, putative	4450	0	0	0	GO:0008890	GO:0006567 GO:0009058	GO:0005575	2QTB00012_D_8	Tb927.8.6060	AAAATTGTTCAGCTTGCCGAAAAATACAACGCAAACGTAATGGTTGATGATTCTCATGCCAGTGGCTTCA	+	8	1767049	1767118	-0.9428	-2.2077	0.0342712	0.265101	-3.92927
Tb09.v1.0180	3QTB00002_P_18			<a href=http://www.genedb.org/genedb/Search?organism=tryp&name=Tb09.v1.0180>Tb09.v1.0180</a>	Q38F98				9	Tb927_09_v4: complement(776552..776896)	hypothetical protein, unlikely	5065	0	0	0				2QTB00002_P_18	Tb09.v1.0180	TTACTTCTGGCAAGTGTAAAGTACATTATGACGTATGTTCGCAAACAAATCGGTTGCTTGTGCGATGGGA	-	9	776812	776881	-0.942531	-2.00353	0.0533246	0.328432	-4.30078
Tb09.211.1080	3QTB00004_C_23			<a href=http://www.genedb.org/genedb/Search?organism=tryp&name=Tb09.211.1080>Tb09.211.1080</a>	Q38E48			chr9contig211.tmp0132	9	Tb927_09_v4: 1462423..1462839	hypothetical protein, unlikely	5469	0	2	0				2QTB00004_C_23	Tb09.211.1080	TCTCCCACTTATCTTACACTTCTCTAGTTGCAGCACTACTTTCAACGATTTTCTTTCCCCACAAGACGAA	+	9	1462505	1462574	-0.941908	-2.52285	0.0166009	0.182673	-3.30547
Tb927.6.590	3QTB00002_G_8			<a href=http://www.genedb.org/genedb/Search?organism=tryp&name=Tb927.6.590>Tb927.6.590</a>	Q583U4			Tb06.3D8.274	6	Tb927_06_v4: complement(242936..243232)	hypothetical protein, conserved	2576	0	0	0				2QTB00002_G_8	Tb927.6.590	TATTCGCAGCGCTCGCGGAATTTGTTCCTCGTGGAGAATCATCTCAGTTATCGTCCCTATAAGTTCCGTC	-	6	242968	243037	-0.941531	-2.36785	0.0238578	0.223636	-3.61953
Tb09.160.3720	3QTB00002_C_24			<a href=http://www.genedb.org/genedb/Search?organism=tryp&name=Tb09.160.3720>Tb09.160.3720</a>	Q38F33		28G16.170	chr9contig160.tmp0509	9	Tb927_09_v4: 867176..867466	hypothetical protein, unlikely	5131	1	1	0				2QTB00002_C_24	Tb09.160.3720	TGATGTTTCTCTTTCACTTGTTTTAATTACTCATTCATCTGATGATGCTTCTCTCTGCAGTGGGCACGTG	+	9	867382	867451	-0.941342	-1.50629	0.141434	0.519725	-5.08328
Tb927.4.3840	3QTB00015_L_18	similar to GB:AAH00656.1 nucleolar protein 1 (120kD) Swiss-Prot:P46087 {Homo sapiens};go_component=nucleolus		<a href=http://www.genedb.org/genedb/Search?organism=tryp&name=Tb927.4.3840>Tb927.4.3840</a>	Q583H8			Tb04.30O21.90	4	Tb927_04_v4: complement(1002060..1003637)	nucleolar protein, putative	1801	0	0	0				2QTB00015_L_18	Tb927.4.3840	TGAGTTCTTTGAAGCAATGGAAAAGCCGCGACCAACAACTATTCGGGTCAACACAATCAAGGCCAAACGT	-	4	1003059	1003128	-0.940806	-2.12965	0.0406896	0.288044	-4.07447
Tb927.1.2240	3QTB00002_I_16	unlikely gene predicted by glimmer		<a href=http://www.genedb.org/genedb/Search?organism=tryp&name=Tb927.1.2240>Tb927.1.2240</a>	Q4GYZ7				1	Tb927_01_v4: 563641..563940	hypothetical protein, unlikely	217	0	3	0				2QTB00002_I_16	Tb927.1.2240	TTTTTTCGTTAGCGCTGTTATTTTGTTATGTTCATTTCCTTTTTATGATTCCACACTTGACCATCCTCCT	+	1	563738	563807	-0.94077	-2.43904	0.0202261	0.203302	-3.47697
Tb11.02.0470	3QTB00018_E_18			<a href=http://www.genedb.org/genedb/Search?organism=tryp&name=Tb11.02.0470>Tb11.02.0470</a>	Q386L4				11	Tb927_11_01_v4: complement(842088..844064)	hypothetical protein, conserved	8001	0	0	0				2QTB00018_E_18	Tb11.02.0470	TTACCTTTATATATACGCTGATGTGCTTAAGCAATCTTTCATTTTTCTTTACTTCCCTCGAAAAGAGCGA	-	11.1	842557	842626	-0.940276	-1.37019	0.179809	0.576381	-5.26435
Tb09.211.3940	3QTB00022_K_21			<a href=http://www.genedb.org/genedb/Search?organism=tryp&name=Tb09.211.3940>Tb09.211.3940</a>	Q38DB5			chr9contig211.tmp0438	9	Tb927_09_v4: 2011573..2015307	hypothetical protein, conserved	5752	0	0	0				2QTB00022_K_21	Tb09.211.3940	ATTATTCACCTTAGTTTCCATGAACTACATCTTTACCTCAACGAGGCACTACAGCTTCTAAGAACTGTTG	+	9	2012887	2012956	-0.939925	-1.7456	0.0901162	0.418805	-4.7295
Tb927.8.2990	3QTB00010_M_23			<a href=http://www.genedb.org/genedb/Search?organism=tryp&name=Tb927.8.2990>Tb927.8.2990</a>	Q57W74			Tb08.28F14.390	8	Tb927_08_v4: 899592..900554	hypothetical protein, conserved	4142	0	0	0				2QTB00010_M_23	Tb927.8.2990	TTCTTCTTTGTGCCTATCTGCCACTGTTCTATGAAGTGGATCTCCGTCCTCTGTTATCCCGGTTGTGGAG	+	8	899788	899857	-0.937925	-2.03858	0.0495073	0.317749	-4.23894
Tb09.211.4070	3QTB00005_N_16	GPI-Anchor Signal predicted for Tb09.211.4070 by DGPI v2.04 with cleavage site probability 0.64599997 near 160		<a href=http://www.genedb.org/genedb/Search?organism=tryp&name=Tb09.211.4070>Tb09.211.4070</a>	Q38DA1			chr9contig211.tmp0451c	9	Tb927_09_v4: complement(2035524..2036093)	hypothetical protein	5766	1	0	1				2QTB00005_N_16	Tb09.211.4070	AAGATGTAACGGAAGTAACGAAGACCGACACGTGCGTAGACGGTGGAGAGTGTGAGTCCAATGGAGGTGG	-	9	2035606	2035675	-0.937358	-2.18828	0.0357775	0.270662	-3.96576
Tb927.6.4350	3QTB00010_G_24	similar to Ribosomal RNA assembly protein mis3. (Swiss-Prot:O74777) [Schizosaccharomyces pombe;];go_process=rRNA processing;go_component=integral to membrane		<a href=http://www.genedb.org/genedb/Search?organism=tryp&name=Tb927.6.4350>Tb927.6.4350</a>	Q587A1			Tb06.26G9.980	6	Tb927_06_v4: complement(1227177..1228154)	ribosomal RNA assembly protein, putative	2953	0	1	0				2QTB00010_G_24	Tb927.6.4350	AACATCCATCCAATCTACGGTCTCAAGCAGCTACTCATCAAGCGGGAGCTCGCAAAACGTGAAGACCTAA	-	6	1227425	1227494	-0.937192	-1.64097	0.110229	0.460531	-4.88958
Tb10.6k15.1990	3QTB00007_O_21	similar to PIR:T09134: GB|AAC32772.1|GP|3452213|AF031926 GTP-binding protein homolog RAB1 - Trypanosoma brucei {Trypanosoma brucei;};go_function=GTPase activity;go_process=small GTPase mediated signal transduction		<a href=http://www.genedb.org/genedb/Search?organism=tryp&name=Tb10.6k15.1990>Tb10.6k15.1990</a>	Q38AB6	RAB23		TRYPtp6k15-3d06.p1c_297,embl.25	10	Tb927_10_v4: 2081645..2082325	small GTPase, putative	6966	0	0	0	GO:0003924	GO:0007264	GO:0005575	2QTB00007_O_21	Tb10.6k15.1990	TTAAGTTGCAGTTGCCTTTGTTTCGCGTCTCTACGAAGGATGGATTTAATGTCACCCAGTTGTTCGAGTA	+	10	2082072	2082141	-0.937169	-2.30786	0.0273664	0.238516	-3.73737
Tb11.17.0001	3QTB00004_H_7			<a href=http://www.genedb.org/genedb/Search?organism=tryp&name=Tb11.17.0001>Tb11.17.0001</a>	Q380X0				11	Tb927_11_01_v4: complement(4815294..4815752)	hypothetical protein	9473	0	0	0				2QTB00004_H_7	Tb11.17.0001	GTCCACAGCATCAAATTTTTACAAGGGCAGCCACCACACGGTGCCATCAGATTCGGTGCTGGTTTGTGTA	-	11.1	4815587	4815656	-0.935083	-1.9546	0.0590808	0.344216	-4.3857
Tb927.4.470	3QTB00007_G_2	;go_function=rRNA binding;go_process=ribosome biogenesis; rRNA processing;go_component=small nuclear ribonucleoprotein complex		<a href=http://www.genedb.org/genedb/Search?organism=tryp&name=Tb927.4.470>Tb927.4.470</a>	Q57US8			Tb04.5D20.620	4	Tb927_04_v4: complement(137456..138145)	snoRNP protein gar1, putative	1464	0	0	0				2QTB00007_G_2	Tb927.4.470	TACGATATATATATCCCCTACACAGATAAGTCCTCTGCGTATGTTCACTGATCCACCGAAGCCACGCGGC	-	4	137684	137753	-0.93504	-2.31754	0.0267703	0.235721	-3.71849
Tb927.8.740	3QTB00004_G_1	This gene is within a region that contains some repeats that are probably misassembled and where Ns were inserted at two locations where misassembly is suspected. See PMID:8663171 for experimental characterization.;go_function=RNA binding;go_process=RNA metabolism;go_component=nucleolus		<a href=http://www.genedb.org/genedb/Search?organism=tryp&name=Tb927.8.740>Tb927.8.740</a>	-			Tb08.12O16.310	8	Tb927_08_v4: complement(206119..206538)	nucleolar RNA-binding protein, truncated	3917	0	0	0	GO:0003723	GO:0016070	GO:0005730	2QTB00004_G_1	Tb927.8.740	TGTCTCCGATTCATTTTGTATTTTCCATTAGTAAAGGCGTATTGCATTTAACATTTGTGAAGGGTTTCTA	-	8	206456	206525	-0.934498	-1.69586	0.0992579	0.438572	-4.80664
Tb10.70.2710	3QTB00011_O_22			<a href=http://www.genedb.org/genedb/Search?organism=tryp&name=Tb10.70.2710>Tb10.70.2710</a>	Q38BF0			TRYP_x-70a06.p2kb545_364	10	Tb927_10_v4: complement(1157201..1158277)	hypothetical protein, conserved	6582	0	0	0				2QTB00011_O_22	Tb10.70.2710	GGAAGTACTACATAAGTCAATCTCTGTTTGAATCGCTACAGGCGAAGGGTTTCAGTGAAAACGCAATTAA	-	10	1158129	1158198	-0.934137	-1.98985	0.0548824	0.333328	-4.32469
Tb927.2.4470	3QTB00019_H_4			<a href=http://www.genedb.org/genedb/Search?organism=tryp&name=Tb927.2.4470>Tb927.2.4470</a>	Q7YUY5		30M24.345		2	Tb927_02_v4: complement(791428..793812)	hypothetical protein, conserved	721	0	8	0				2QTB00019_H_4	Tb927.2.4470	AGAAGTTTTTTCTGCCATTTTTTAACTGTTGTGCTGATGGTCGGATGCTTCGTCAACTATTTATTTTCCA	-	2	792306	792375	-0.933537	-1.29266	0.205038	0.604498	-5.36068
Tb11.01.6210	3QTB00013_K_9	similar to GB:AAG59622.1: procyclin-associated gene 2 polypeptide {Trypanosoma brucei;}		<a href=http://www.genedb.org/genedb/Search?organism=tryp&name=Tb11.01.6210>Tb11.01.6210</a>	Q381X7				11	Tb927_11_01_v4: 3818901..3820154	procyclin-associated gene 2-like protein, putative	9147	0	1	0	GO:0003674	GO:0008150	GO:0005575	2QTB00013_K_9	Tb11.01.6210	AGTCATTTGTATTTCTATAGACATGCTTGCAACAGTAGTTTTGTTTGTTGTGGCATTGGGAGTTAGCGTC	+	11.1	3818921	3818990	-0.933495	-2.18533	0.0360114	0.271953	-3.97128
Tb927.7.2590	3QTB00005_C_8	;go_function=protein binding;go_process=protein folding;go_component=prefoldin complex		<a href=http://www.genedb.org/genedb/Search?organism=tryp&name=Tb927.7.2590>Tb927.7.2590</a>	Q57XL5			Tb07.22O10.720	7	Tb927_07_v4: complement(666864..667376)	prefoldin, putative	3348	0	0	0				2QTB00005_C_8	Tb927.7.2590	AAAATATGAATTCAATAGAGCAGAAACTGCGCGTAAAACAAGGACAACTCGGCAAGGTGGTAGATACCAT	-	7	666925	666994	-0.931748	-2.19127	0.0355419	0.269829	-3.96016
Tb11.01.0640	3QTB00005_I_24			<a href=http://www.genedb.org/genedb/Search?organism=tryp&name=Tb11.01.0640>Tb11.01.0640</a>	Q384D7				11	Tb927_11_01_v4: 2392227..2392748	hypothetical protein, conserved	8582	0	1	0				2QTB00005_I_24	Tb11.01.0640	ACACCAAAGCTTTTTACTCGTGGTTTAGCGGTCAGGCGTATCGGCAGGAACGTGTTATTCCCGGTGGGTA	+	11.1	2392276	2392345	-0.931079	-1.98342	0.0556277	0.336189	-4.33587
Tb09.v1.0380	3QTB00009_M_14			<a href=http://www.genedb.org/genedb/Search?organism=tryp&name=Tb09.v1.0380>Tb09.v1.0380</a>	Q38EH6				9	Tb927_09_v4: complement(1224796..1225692)	spermidine synthase, putative	5341	0	0	0				2QTB00009_M_14	Tb09.v1.0380	ATTAAAAACAAGGTGGGTTTTGCCTCCGTAAAGTACGCTATGATTTACACCCCTACGTACCCATGCGGAA	-	9	1224969	1225038	-0.930892	-1.95366	0.059196	0.344393	-4.38731
Tb927.7.5620	3QTB00013_M_22			<a href=http://www.genedb.org/genedb/Search?organism=tryp&name=Tb927.7.5620>Tb927.7.5620</a>	Q582H7			Tb07.10C21.380	7	Tb927_07_v4: 1521381..1522670	hypothetical protein, conserved	3652	0	0	0				2QTB00013_M_22	Tb927.7.5620	AACAGCACCTTTACATGGAGGAAATACTCTCACTTTTTGCGCTTGTGCAGACCAATGAGTTCCTTCTTTC	+	7	1522354	1522423	-0.930836	-1.95285	0.0592957	0.344393	-4.3887
Tb11.03.0990	3QTB00021_L_24	;go_function=adenylate cyclase activity;go_process=intracellular signaling cascade;go_component=integral to membrane		<a href=http://www.genedb.org/genedb/Search?organism=tryp&name=Tb11.03.0990>Tb11.03.0990</a>	Q387N6				11	Tb927_11_01_v4: complement(25133..28648)	expression site-associated gene 4 (ESAG4) protein, putative,expression site-associated gene 4 (ESAG4) protein, putative,receptor-type adenylate cyclase	7726	0	1	0	GO:0004016	GO:0007242	GO:0016021	2QTB00021_L_24	Tb11.03.0990	TATTTTAGTGGTGCAGTTACACTGACTGGAAATGATCACATCGGAGACAACGATAGGCTGTTCTTTCATT	-	11.1	27280	27349	-0.930341	-1.59996	0.119067	0.47749	-4.95007
Tb11.02.4200	3QTB00008_M_12	;go_function=6-phosphogluconolactonase activity;go_process=pentose-phosphate shunt		<a href=http://www.genedb.org/genedb/Search?organism=tryp&name=Tb11.02.4200>Tb11.02.4200</a>	Q385D6	6PGL			11	Tb927_11_01_v4: complement(1757990..1758790)	6-phosphogluconolactonase	8331	0	0	0	GO:0017057	GO:0006098	GO:0005737	2QTB00008_M_12	Tb11.02.4200	ATTCCAACTACAACATGGCGAGGGAAGTCCTTCTTCACGACATCCCCGACGACCTCGTTTTTCCTTTCGA	-	11.1	1758468	1758537	-0.929429	-1.98705	0.0552058	0.334819	-4.32956
Tb927.7.1790	3QTB00007_G_20	;go_function=adenine phosphoribosyltransferase activity;go_process=purine ribonucleoside salvage		<a href=http://www.genedb.org/genedb/Search?organism=tryp&name=Tb927.7.1790>Tb927.7.1790</a>	Q57V31			Tb07.43M14.200	7	Tb927_07_v4: 438274..438966	adenine phosphoribosyltransferase, putative	3270	0	0	0	GO:0003999	GO:0006166	GO:0005575	2QTB00007_G_20	Tb927.7.1790	CAATATCTTTGGAGAATCGGATTTAACACATGCCAATTGTGCTCACGTATACGACATCAGCAGTCTTACC	+	7	438363	438432	-0.928878	-1.76293	0.087102	0.412427	-4.70219
Tb927.7.2700	3QTB00009_G_13	similar to NADH-cytochrome b5 reductase precursor (EC 1.6.2.2) (P34/P32). (Swiss-Prot:P36060) [Saccharomyces cerevisiae];go_function=cytochrome-b5 reductase activity;go_process=electron transport		<a href=http://www.genedb.org/genedb/Search?organism=tryp&name=Tb927.7.2700>Tb927.7.2700</a>	Q57Y80	B5R		Tb07.13M20.760	7	Tb927_07_v4: complement(705594..706457)	NADH-cytochrome b5 reductase, putative	3359	1	0	0				2QTB00009_G_13	Tb927.7.2700	ACCACCTTGGTATTGGAGAGGTTACAGGGGTCATATAACGAAAAAAGTTATCGAAGAGACGATGCCCAGT	-	7	705747	705816	-0.927105	-2.00909	0.0527024	0.326786	-4.29103
Tb11.01.4190	3QTB00007_P_23			<a href=http://www.genedb.org/genedb/Search?organism=tryp&name=Tb11.01.4190>Tb11.01.4190</a>	Q382U4				11	Tb927_11_01_v4: 3236634..3237362	hypothetical protein, conserved	8926	0	1	0				2QTB00007_P_23	Tb11.01.4190	ATTGTGGATTATAGGGAGACTCTTCTACACACCACCCAGTCAGGCACGTCCCATATCCGAGCTACGTTAG	+	11.1	3237293	3237362	-0.925665	-1.83857	0.0749239	0.383213	-4.58042
Tb927.7.4340	3QTB00020_E_24			<a href=http://www.genedb.org/genedb/Search?organism=tryp&name=Tb927.7.4340>Tb927.7.4340</a>	Q57UR4			Tb07.5F10.90	7	Tb927_07_v4: complement(1150298..1152865)	hypothetical protein, conserved	3523	0	0	0				2QTB00020_E_24	Tb927.7.4340	ATATTGATGATTCTTTTTGTGTGGGTTTGCGAATTGAACCAAGTCGTGTGCGAGTATACACTCACCCGTT	-	7	1151232	1151301	-0.925195	-1.83029	0.0761823	0.386306	-4.59395
Tb927.4.3370	3QTB00009_N_9			<a href=http://www.genedb.org/genedb/Search?organism=tryp&name=Tb927.4.3370>Tb927.4.3370</a>	Q584B4			Tb04.2H8.30	4	Tb927_04_v4: complement(878428..879345)	hypothetical protein, conserved	1754	0	0	0				2QTB00009_N_9	Tb927.4.3370	AAGGAAGAAGATCCCGCCGTTATTGCTGCTTTGCTCCACGCATGTAGCTGTCTGTGTCGTGATTATGCAC	-	4	878814	878883	-0.92507	-2.12725	0.0409036	0.288044	-4.07889
Tb927.7.2640	3QTB00014_G_21			<a href=http://www.genedb.org/genedb/Search?organism=tryp&name=Tb927.7.2640>Tb927.7.2640</a>	Q57XL0			Tb07.22O10.840	7	Tb927_07_v4: complement(676956..678317)	hypothetical protein, conserved	3353	0	0	0				2QTB00014_G_21	Tb927.7.2640	TTAAATAATGAGATGAAGGAGTTGAATGGAGACATTGAAGGGTTAAAGCGTTTGTTGACTGATCAAAAGC	-	7	677141	677210	-0.924052	-2.05942	0.0473539	0.309946	-4.2018
Tb927.4.620	3QTB00023_K_23			<a href=http://www.genedb.org/genedb/Search?organism=tryp&name=Tb927.4.620>Tb927.4.620</a>	Q57ZZ0			Tb04.5E12.1130	4	Tb927_04_v4: complement(175884..183395)	hypothetical protein, conserved	1479	0	0	0				2QTB00023_K_23	Tb927.4.620	ACGTATTGAGCAATATCTTTACCCTTACAGCGAGTGAATGTAATGTGTTTAGCAAGAGGTGTTTGTCTTT	-	4	176011	176080	-0.923481	-1.99928	0.0538037	0.329571	-4.30821
Tb927.8.5550	3QTB00004_J_12			<a href=http://www.genedb.org/genedb/Search?organism=tryp&name=Tb927.8.5550>Tb927.8.5550</a>	Q57X27			Tb08.26E13.164	8	Tb927_08_v4: 1637126..1637605	hypothetical protein, conserved	4399	0	0	0				2QTB00004_J_12	Tb927.8.5550	AATACACAAAATATTAGACTTTTGTTCCCCTCGAAGCCGACGTTATATGACCTGACGTGTGCTATTGAAC	+	8	1637168	1637237	-0.92182	-2.01123	0.0524639	0.326287	-4.28725
Tb927.3.3070	3QTB00020_P_1	similar to Calcium/calmodulin-dependent 3',5'-cyclic nucleotide phosphodiesterase 1B (Swiss-Prot: Q01061) [Bos taurus (Bovine)];go_function=3',5'-cyclic-nucleotide phosphodiesterase activity;go_process=signal transduction		<a href=http://www.genedb.org/genedb/Search?organism=tryp&name=Tb927.3.3070>Tb927.3.3070</a>	Q57ZK5	PDEC		Tb03.27C5.640	3	Tb927_03_v4: complement(787225..789954)	3prime, 5prime-cyclic nucleotide phosphodiesterase, putative	1145	0	0	1				2QTB00020_P_1	Tb927.3.3070	AATTGCGTTTCTAGATTCTGTTGTTATCCCGCTCTTTAATCAGGTTCAGCAGCTGTTTCCAGGTATTGTG	-	3	788182	788251	-0.920644	-1.83976	0.0747458	0.383048	-4.57848
Tb10.70.7100	3QTB00014_I_12	Curated by J. Mottram. similar to Serine carboxypeptidase III precursor (EC 3.4.16.5) (CP-MIII). (Swiss-Prot:P21529) (Hordeum vulgare);go_function=serine carboxypeptidase activity;go_process=proteolysis and peptidolysis		<a href=http://www.genedb.org/genedb/Search?organism=tryp&name=Tb10.70.7100>Tb10.70.7100</a>	Q38CD7	CBP1		TRYP_x-70a06.p2kb545_980	10	Tb927_10_v4: complement(278259..279653)	serine carboxypeptidase III precursor, putative,serine peptidase, Clan SC, Family S10	6244	1	0	0	GO:0004185	GO:0006508	GO:0005575	2QTB00014_I_12	Tb10.70.7100	CTCGTCGTGCAAGCTTTCCCGTGTGACTTGTGGTCCGATGGTAGCTCTGTTTTCAGCTACAGGCCTGAAC	-	10	278766	278835	-0.920484	-2.12269	0.0413112	0.288611	-4.08724
Tb927.3.3530	3QTB00014_C_1			<a href=http://www.genedb.org/genedb/Search?organism=tryp&name=Tb927.3.3530>Tb927.3.3530</a>	Q57XK3			Tb03.25B21.50	3	Tb927_03_v4: 993259..994611	hypothetical protein, conserved	1190	0	0	0				2QTB00014_C_1	Tb927.3.3530	TATAAAAGACATTTGGAAGCCTTGGAAGAATTACTCGGTGTTGTCTGGTTTCCTAGCAATGAGGTTGTTG	+	3	994000	994069	-0.918701	-1.82796	0.0765395	0.38693	-4.59775
Tb927.6.1210	3QTB00006_D_7			<a href=http://www.genedb.org/genedb/Search?organism=tryp&name=Tb927.6.1210>Tb927.6.1210</a>	Q585C6			Tb06.3A7.710	6	Tb927_06_v4: complement(461776..462393)	hypothetical protein, conserved	2639	0	0	0				2QTB00006_D_7	Tb927.6.1210	TGAGGAGGTTGAAGGCCTCCTCCCAGCGAAGTGGTTTGGGTACAACACAAGTAGTGACGTAGATGAAACA	-	6	462046	462115	-0.918367	-2.26402	0.0302178	0.251396	-3.82212
Tb10.6k15.0170	3QTB00004_K_22			<a href=http://www.genedb.org/genedb/Search?organism=tryp&name=Tb10.6k15.0170>Tb10.6k15.0170</a>	Q389W6			TRYPtp6k15-3d06.p1c_28	10	Tb927_10_v4: 2453657..2454103	hypothetical protein, conserved	7116	1	2	0				2QTB00004_K_22	Tb10.6k15.0170	TTAACCGTGCATTTTCTGTTAATGTTATACAGGACGGACCCCCTCACCGACGGGTTTTGTGTGGCGCAGA	+	10	2453912	2453981	-0.917619	-2.24374	0.0316248	0.258104	-3.86092
Tb927.5.3490	3QTB00009_J_11			<a href=http://www.genedb.org/genedb/Search?organism=tryp&name=Tb927.5.3490>Tb927.5.3490</a>	Q57UB7			Tb05.6E7.140	5	Tb927_05_v4: complement(1094629..1095543)	hypothetical protein, conserved	2340	0	0	0				2QTB00009_J_11	Tb927.5.3490	GCATGCTTCAGCACGTTGATTTGCGTTTCAATACCCTAGGGTTATACCGGAGAGGACTTTACAATACTGT	-	5	1094837	1094906	-0.916096	-2.24997	0.0311863	0.255918	-3.84902
Tb09.160.5240	3QTB00014_H_7	contains mitochrondrial ribosomal protein RPS47 domain		<a href=http://www.genedb.org/genedb/Search?organism=tryp&name=Tb09.160.5240>Tb09.160.5240</a>	Q38EM7			chr9contig160.tmp0410	9	Tb927_09_v4: 1110515..1111930	hypothetical protein, conserved	5288	0	0	0				2QTB00014_H_7	Tb09.160.5240	TTTTCGGTCGTTATGATGTTTTTGAACCACATAAAGGTATCGTGCGAGTCGAGCTGAAGCTTCCGGATGA	+	9	1110984	1111053	-0.914675	-1.79413	0.08189	0.401005	-4.65247
Tb10.61.3110	3QTB00008_A_24			<a href=http://www.genedb.org/genedb/Search?organism=tryp&name=Tb10.61.3110>Tb10.61.3110</a>	Q388L7			TRYP_x-61h03.q2kb185_464	10	Tb927_10_v4: complement(3303516..3304301)	hypothetical protein, conserved	7466	0	0	0				2QTB00008_A_24	Tb10.61.3110	GTGGTCAGTTCCTTGGGTTGGAGCGATCCATGGAAGAGTTGGGTGGACAGCGGGGCAAACAACTACCCAT	-	10	3303544	3303613	-0.914236	-2.09164	0.0441857	0.301005	-4.14379
Tb10.61.1550	3QTB00013_C_22			<a href=http://www.genedb.org/genedb/Search?organism=tryp&name=Tb10.61.1550>Tb10.61.1550</a>	Q388A8			TRYP_x-61h03.q2kb185_233	10	Tb927_10_v4: 3594764..3596032	hypothetical protein, conserved	7579	0	0	0				2QTB00013_C_22	Tb10.61.1550	ATTAAATGTGGTGCATAAGGATGGACGTGCCAGCGTACAGGAAGTTAAGGATGATCTAGATATCAAAGAT	+	10	3595867	3595936	-0.91367	-1.94099	0.0607746	0.349802	-4.40902
Tb927.6.580	3QTB00017_G_22			<a href=http://www.genedb.org/genedb/Search?organism=tryp&name=Tb927.6.580>Tb927.6.580</a>	Q583U5			Tb06.3D8.250	6	Tb927_06_v4: complement(240267..242057)	hypothetical protein, conserved	2575	0	0	0				2QTB00017_G_22	Tb927.6.580	TGGATGGCACGAGGAGTCTGGTTACCTTTCGGTGAAGGATTTTACAATTCACGGTGTAAATTGTCTTGTA	-	6	241089	241158	-0.912163	-2.35065	0.0248195	0.227156	-3.65353
Tb927.4.5340	3QTB00020_K_21			<a href=http://www.genedb.org/genedb/Search?organism=tryp&name=Tb927.4.5340>Tb927.4.5340</a>	Q580Q1			Tb04.24M18.120	4	Tb927_04_v4: complement(1453048..1455555)	hypothetical protein, conserved	1952	0	0	0				2QTB00020_K_21	Tb927.4.5340	TATGAAGATTGTAGACTACTCCCATAGACACAGCTTGGTTATTTCCGATCGCGCAAGCAGCCCTAACTCT	-	4	1455415	1455484	-0.912108	-2.01207	0.0523709	0.326287	-4.28578
Tb927.3.5410	3QTB00006_M_14			<a href=http://www.genedb.org/genedb/Search?organism=tryp&name=Tb927.3.5410>Tb927.3.5410</a>	Q580T4			Tb03.5L5.610	3	Tb927_03_v4: 1514465..1515076	hypothetical protein, conserved	1378	0	2	0				2QTB00006_M_14	Tb927.3.5410	TTCCTTTACGACCTTTCGGTGTATGTTCGTTATCCATTTTTTGCCTATATTTTAGTGCCCATGTACCGGC	+	3	1514864	1514933	-0.91008	-1.9581	0.0586517	0.342707	-4.37968
Tb09.211.2000	3QTB00001_G_11			<a href=http://www.genedb.org/genedb/Search?organism=tryp&name=Tb09.211.2000>Tb09.211.2000</a>	Q38DV4			chr9contig211.tmp0234c	9	Tb927_09_v4: complement(1617025..1617147)	hypothetical protein, unlikely	5563	1	0	0				2QTB00001_G_11	Tb09.211.2000	TGTGTTTTTTGTGCGTGCTTATACTTATAGACGTTGTCACAATAACAACGATGGCGAAAACAATAACAAA	-	9	1617077	1617146	-0.908013	-2.22082	0.0332854	0.261942	-3.90447
Tb927.5.1050	3QTB00008_D_13			<a href=http://www.genedb.org/genedb/Search?organism=tryp&name=Tb927.5.1050>Tb927.5.1050</a>	Q57W50			Tb05.28F8.260	5	Tb927_05_v4: 340220..341032	hypothetical protein	2096	0	0	0				2QTB00008_D_13	Tb927.5.1050	ATTATATGGGCTCTCATCTACTGATTGCTCTAATTACCCAAAGAGTGAGTGTTACAGTAACTTCAGTGTT	+	5	340411	340480	-0.907063	-1.53798	0.133516	0.506503	-5.03899
Tb927.7.4050	3QTB00019_O_22	;go_function=hormone activity;go_component=extracellular region		<a href=http://www.genedb.org/genedb/Search?organism=tryp&name=Tb927.7.4050>Tb927.7.4050</a>	Q57UN5			Tb07.5F10.570	7	Tb927_07_v4: 1072747..1075014	hypothetical protein, conserved	3494	0	0	0				2QTB00019_O_22	Tb927.7.4050	TATGGCACACTTATTAATTTTTTCCGTGTCCATGGTGAGATATTTTATGTTGAGGAAGATTCCCTCGTAG	+	7	1074184	1074253	-0.905975	-2.27402	0.0295447	0.248086	-3.80288
Tb927.6.2860	3QTB00014_K_11			NA	NA	NA	NA	NA	NA	NA	NA	NA	NA	NA	NA	NA	NA	NA	NA	NA	NA	NA	NA	NA	NA	-0.905802	-2.3125	0.027079	0.237442	-3.72832
Tb927.8.2410	3QTB00007_F_11	;go_process=trypanothione biosynthesis; trypanothione metabolism		<a href=http://www.genedb.org/genedb/Search?organism=tryp&name=Tb927.8.2410>Tb927.8.2410</a>	Q57XE8			Tb08.26A17.230	8	Tb927_08_v4: 724816..725529	amidase, putative	4084	0	0	0		GO:0019342 GO:0046206	GO:0005575	2QTB00007_F_11	Tb927.8.2410	CATGTGCGTGGTCCTCCAAAGGTTCATATCTGCAAGCGAATCAATTATGTAGCGGGACAGTTGTGGTCGT	+	8	725419	725488	-0.905233	-2.07552	0.0457463	0.304828	-4.17289
Tb927.3.1450	3QTB00012_O_10			<a href=http://www.genedb.org/genedb/Search?organism=tryp&name=Tb927.3.1450>Tb927.3.1450</a>	Q57XX8			Tb03.1J15.380	3	Tb927_03_v4: 370151..371329	hypothetical protein, conserved	984	0	2	0				2QTB00012_O_10	Tb927.3.1450	TTGAACCGAAAGCTACAAGAAAAAGCGAAACTTATCTCAGAGATGACTGGTCCTGCAATGCGTACGACTT	+	3	370880	370949	-0.905154	-2.08996	0.0443466	0.301258	-4.14684
Tb927.5.2820	3QTB00021_K_8	similar to GP:8388663: NEK-related serine/threonine-protein kinase nek1 {Leishmania major} (PMID:1382974); 54% similar to GP:8388663: NEK-related serine/threonine-protein kinase nek1 {Leishmania major} (PMID:1382974);go_function=ATP binding; protein serine/threonine kinase activity;go_process=protein amino acid phosphorylation		<a href=http://www.genedb.org/genedb/Search?organism=tryp&name=Tb927.5.2820>Tb927.5.2820</a>	Q57ZV8			Tb05.26K5.430	5	Tb927_05_v4: complement(891329..894421)	protein kinase, putative	2273	0	0	0	GO:0004674 GO:0005524	GO:0006468		2QTB00021_K_8	Tb927.5.2820	ACCCTTCTGTTAAACCCAACGCGGAACACGATAGGGATGAAAAGATCTATGGAAAGGAGCCTATTCACAT	-	5	892668	892737	-0.903331	-1.69413	0.0995892	0.438643	-4.80928
Tb11.01.7400	3QTB00012_C_11	;go_function=GPI-anchor transamidase activity;go_component=GPI-anchor transamidase complex; integral to membrane		<a href=http://www.genedb.org/genedb/Search?organism=tryp&name=Tb11.01.7400>Tb11.01.7400</a>	Q381L0				11	Tb927_11_01_v4: complement(4114386..4115519)	GPI transamidase component Tta1	9265	1	2	0	GO:0003923		GO:0016021 GO:0042765	2QTB00012_C_11	Tb11.01.7400	GTCGCTAAGCATGCATACGCCGTTAGCTTGAAAGAAGAACTCTTAATGCACACGATCAGCTTTTTCGCTG	-	11.1	4114913	4114982	-0.902475	-2.23792	0.0320396	0.259745	-3.87202
Tb927.7.3260	3QTB00010_H_6	;go_function=transferrin receptor activity;go_process=nutrient import;go_component=plasma membrane		<a href=http://www.genedb.org/genedb/Search?organism=tryp&name=Tb927.7.3260>Tb927.7.3260</a>	Q57YD6			Tb07.13M20.20	7	Tb927_07_v4: complement(838888..839907)	expression site-associated gene (ESAG) protein, putative,expression site-associated gene 7 (ESAG7) protein, putative	3415	1	0	0	GO:0004998	GO:0009935	GO:0005886	2QTB00010_H_6	Tb927.7.3260	AGAACTCACTAATGACCAGCTTCACGAACGGCAATTCAAGGCGATACAAAACTATCTGGAGTTGCTGTGA	-	7	838888	838957	-0.900662	-1.70405	0.0977009	0.435499	-4.79406
Tb927.7.6480	3QTB00019_D_1			<a href=http://www.genedb.org/genedb/Search?organism=tryp&name=Tb927.7.6480>Tb927.7.6480</a>	Q582L1			Tb07.33N13.440	7	Tb927_07_v4: 1759150..1761432	hypothetical protein, conserved	3738	0	0	0				2QTB00019_D_1	Tb927.7.6480	ACACACATCTTTATGAAAGCGGCGGCACTGATTGAAGAGCTTGATGGAAAGGAGAATCATCAAACAGAAA	+	7	1761250	1761319	-0.900248	-1.59517	0.120137	0.479543	-4.95705
Tb11.02.2160	3QTB00006_O_20	;go_function=GTPase activity;go_process=small GTPase mediated signal transduction		<a href=http://www.genedb.org/genedb/Search?organism=tryp&name=Tb11.02.2160>Tb11.02.2160</a>	Q385W0	RAB5B		TRYP_xi-1013a02.q1k_34	11	Tb927_11_01_v4: 1298354..1298965	small GTPase, putative,small GTP-binding protein Rab5b, putative	8156	0	0	0	GO:0003924	GO:0007264	GO:0005575	2QTB00006_O_20	Tb11.02.2160	TGGTGTATGAAATCCCGTCATGGGAAACATTTGAGCGGGCGAAACATTGGGTGCGGGAACTCGCAACTAA	+	11.1	1298622	1298691	-0.899789	-1.78415	0.0835268	0.404771	-4.66844
Tb11.02.5180	3QTB00003_J_12	;go_function=DNA-directed RNA polymerase activity;go_process=transcription;go_component=nucleus		<a href=http://www.genedb.org/genedb/Search?organism=tryp&name=Tb11.02.5180>Tb11.02.5180</a>	Q384T7	RPB9			11	Tb927_11_01_v4: 2030340..2030741	DNA-direcetd RNA polymerase II, subunit 9, putative	8431	0	0	0	GO:0003899	GO:0006350	GO:0005634	2QTB00003_J_12	Tb11.02.5180	CGCTGTAACTACTGCAAAACGTCTGAGATACACGACGAAAATAAACTCGTATACATTTTAAACCTGAAGG	+	11.1	2030448	2030517	-0.898976	-1.72731	0.0933921	0.426467	-4.75808
Tb927.8.7010	3QTB00007_G_22	;go_function=protein binding;go_process=protein folding		<a href=http://www.genedb.org/genedb/Search?organism=tryp&name=Tb927.8.7010>Tb927.8.7010</a>	Q57YQ8			Tb08.10K10.810	8	Tb927_08_v4: 2017036..2017728	chaperone protein DNAJ, putative	4545	1	0	0	GO:0005515	GO:0006457	GO:0005575	2QTB00007_G_22	Tb927.8.7010	TCCCTCCCCAGTCCCACTCCGTCCACGCTGATGGTGATGAAAGAATAGGATCTTTTTATAGTTATGGTTC	+	8	2017649	2017718	-0.89891	-2.24152	0.0317824	0.258898	-3.86516
Tb11.01.6530	3QTB00010_G_10	;go_function=protein transporter activity;go_process=intracellular protein transport;go_component=cytoplasm; membrane		<a href=http://www.genedb.org/genedb/Search?organism=tryp&name=Tb11.01.6530>Tb11.01.6530</a>	Q381U5				11	Tb927_11_01_v4: complement(3896193..3897167)	coatomer epsilon subunit, putative,cytosolic coat protein, putative	9179	0	0	0	GO:0008565	GO:0006886	GO:0005737 GO:0016020	2QTB00010_G_10	Tb11.01.6530	AGTGGGCAGTATTCTGCTCCGCTATGAAAAATCTATCAGGAGATATTCAATCCGATCCAGTCATTTGCAT	-	11.1	3896866	3896935	-0.898722	-2.16508	0.0376546	0.276399	-4.00904
Tb927.8.1890	3QTB00008_K_3	;go_function=electron transporter activity;go_process=electron transport;go_component=mitochondrial electron transport chain		<a href=http://www.genedb.org/genedb/Search?organism=tryp&name=Tb927.8.1890>Tb927.8.1890</a>	O97134			Tb08.26N11.340	8	Tb927_08_v4: complement(614630..615406)	cytochrome c1, heme protein, mitochondrial precursor	4032	0	0	0	GO:0009055	GO:0006118	GO:0005746	2QTB00008_K_3	Tb927.8.1890	TCACTACACTGGGTCTGGTGAACTGCATTCTGCTACATTACTGCCAGAAGAACACAAACTGGCGCATTTA	-	8	614670	614739	-0.898505	-2.43996	0.0201826	0.203103	-3.4751
Tb927.3.4760	3QTB00018_G_10	;go_function=GTPase activity; microtubule binding;go_process=microtubule bundle formation;go_component=cytoplasm		<a href=http://www.genedb.org/genedb/Search?organism=tryp&name=Tb927.3.4760>Tb927.3.4760</a>	Q582Q9			Tb03.48K5.360	3	Tb927_03_v4: complement(1344510..1346492)	dynamin, putative,vacuolar sortin protein 1, putative	1313	0	0	0				2QTB00018_G_10	Tb927.3.4760	GAAGGTCTGAGGACCCTTGGGGTGTTAACGAAACTGGACCTTATGGATCGCGGCACTAATGCGTACGACA	-	3	1345844	1345913	-0.898281	-1.69874	0.0987069	0.437261	-4.80221
Tb09.160.3330	3QTB00001_K_15			<a href=http://www.genedb.org/genedb/Search?organism=tryp&name=Tb09.160.3330>Tb09.160.3330</a>	Q38F70		1L12.555	chr9contig160.tmp0495	9	Tb927_09_v4: 819389..819526	hypothetical protein, unlikely	5093	0	0	0				2QTB00001_K_15	Tb09.160.3330	TGTTAGGCCTGGGAAATTCGACCTCACTGCTTTCCCTTATCACCACTTTGCTCGTTTTCCCGTGCATCTC	+	9	819403	819472	-0.897586	-1.67684	0.102951	0.445767	-4.83563
Tb11.02.4360	3QTB00006_O_13	;go_function=structural constituent of ribosome;go_process=protein biosynthesis;go_component=ribosome		<a href=http://www.genedb.org/genedb/Search?organism=tryp&name=Tb11.02.4360>Tb11.02.4360</a>	Q385B8				11	Tb927_11_01_v4: complement(1810335..1810919)	40S ribosomal protein S21, putative	8349	0	0	0	GO:0003735	GO:0006412	GO:0005840	2QTB00006_O_13	Tb11.02.4360	ATCACTCTGCTGTGCAGATTGCCATTGCAAATGTCGATCCGAACGGTGTGATTGATGGTACGACGACTAC	NA	Nonspecific_2	0	0	-0.8972	-2.25101	0.0311137	0.255877	-3.84704
Tb927.5.3920	3QTB00021_K_9	;go_function=ATP binding; ATPase activity;go_process=peroxisome organization and biogenesis;go_component=cytoplasm		<a href=http://www.genedb.org/genedb/Search?organism=tryp&name=Tb927.5.3920>Tb927.5.3920</a>	Q57U74			Tb05.6E7.930	5	Tb927_05_v4: 1216751..1219699	peroxisome assembly protein, putative	2383	0	0	0	GO:0005524 GO:0016887	GO:0007031	GO:0005737	2QTB00021_K_9	Tb927.5.3920	ATGGAGTTGATGGCACTTGTAGCGACGGTGATTGCTTAAATGGTATTCGTGTCATATTTCTTGTTTGTGA	+	5	1218354	1218423	-0.896982	-2.02749	0.050688	0.320452	-4.25859
Tb11.01.1240	3QTB00009_H_10			<a href=http://www.genedb.org/genedb/Search?organism=tryp&name=Tb11.01.1240>Tb11.01.1240</a>	Q383Y1				11	Tb927_11_01_v4: complement(2536803..2537729)	hypothetical protein, conserved	8639	0	0	0				2QTB00009_H_10	Tb11.01.1240	TGAAAACTGTTTGATCCTTATTCCCCCCGTTGCGGGCTCTGTTTTTATCTCTGACTGCAGTCAATGCAAG	-	11.1	2537160	2537229	-0.895617	-1.95598	0.0589111	0.343708	-4.38332
Tb11.02.5660	3QTB00013_O_5			<a href=http://www.genedb.org/genedb/Search?organism=tryp&name=Tb11.02.5660>Tb11.02.5660</a>	Q384P0				11	Tb927_11_01_v4: complement(2145763..2147022)	hypothetical protein, conserved	8479	0	1	0				2QTB00013_O_5	Tb11.02.5660	TATTTTCACTTTACCACGAGCGGTACGACCTTCTATCATCACTGGATGCTGACTTCAAAGCAATTAGTAC	-	11.1	2146877	2146946	-0.895295	-2.37643	0.0233907	0.221089	-3.6025
Tb09.211.3120	3QTB00006_I_24			<a href=http://www.genedb.org/genedb/Search?organism=tryp&name=Tb09.211.3120>Tb09.211.3120</a>	Q38DJ4			chr9contig211.tmp0353	9	Tb927_09_v4: 1825501..1826106	hypothetical protein, conserved	5673	0	0	0				2QTB00006_I_24	Tb09.211.3120	AGATGCGGTTACAGAATTGTGAAACTTACTTCGGCGAAACTCTTGACTCCGGTTCAGATAATAATGACTG	+	9	1825850	1825919	-0.895216	-1.95702	0.0587841	0.3432	-4.38154
Tb927.8.5330	3QTB00007_I_11	;go_function=tRNA binding;go_process=tRNA aminoacylation;go_component=cytoplasm		<a href=http://www.genedb.org/genedb/Search?organism=tryp&name=Tb927.8.5330>Tb927.8.5330</a>	Q57UK5			Tb08.5H5.270	8	Tb927_08_v4: 1584470..1585141	tyrosyl/methionyl-tRNA synthetase, putative	4376	0	0	0	GO:0000049	GO:0043039	GO:0005737	2QTB00007_I_11	Tb927.8.5330	ATACGTCAAGCAAGAAGATTTTCTCAACCGCCTTGTGCTCGTCATCGCCAACCTTGAGCCACGGAAGATT	+	8	1584778	1584847	-0.894869	-1.84189	0.0744249	0.383048	-4.57498
Tb11.02.5700	3QTB00016_K_8	L.major sequence has diverged from T. brucei and T. cruzi orthologues		<a href=http://www.genedb.org/genedb/Search?organism=tryp&name=Tb11.02.5700>Tb11.02.5700</a>	Q384N6				11	Tb927_11_01_v4: complement(2157594..2159237)	endonuclease/exonuclease/phosphatase, putative	8483	0	0	0	GO:0003674	GO:0008150	GO:0005575	2QTB00016_K_8	Tb11.02.5700	ATGAGTTATATTGAACAAGTTAAGGGGGAACACGAGAGTCACATAGAAAACTCAAATGGAGAGTGTCCAA	-	11.1	2158106	2158175	-0.894855	-1.79531	0.0816974	0.400518	-4.65057
Tb927.2.5230	3QTB00008_J_12	;go_function=ATP binding; protein kinase activity;go_process=protein amino acid phosphorylation		<a href=http://www.genedb.org/genedb/Search?organism=tryp&name=Tb927.2.5230>Tb927.2.5230</a>	Q7YUR4		30J2.65		2	Tb927_02_v4: 919979..920818	protein kinase, putative	776	0	0	0	GO:0004672 GO:0004672 GO:0004672 GO:0005524	GO:0006468 GO:0006468		2QTB00008_J_12	Tb927.2.5230	GAACGTTATTGAACTACATAAAGCGTCGAGGGCCACTCCCAGAGGGAGTTACTATTCAGGTTGTAAGACA	+	2	920244	920313	-0.894239	-2.03201	0.0502042	0.31936	-4.2506
Tb11.01.5100	3QTB00017_C_22	;go_process=flagellum organization and biogenesis;go_component=flagellum (sensu Eukaryota)		<a href=http://www.genedb.org/genedb/Search?organism=tryp&name=Tb11.01.5100>Tb11.01.5100</a>	Q382I7				11	Tb927_11_01_v4: complement(3551081..3552859)	paraflagellar rod component, putative	9037	0	0	0	GO:0003674	GO:0043064	GO:0009434	2QTB00017_C_22	Tb11.01.5100	CAATTCACAGACTACCACAGTAACCAGCGAGACGTCATTCAGGAAGACATAAAAAAATGCTCCGACAAAC	-	11.1	3551992	3552061	-0.892805	-1.97836	0.0562213	0.336189	-4.34466
Tb927.7.3030	3QTB00009_H_24			<a href=http://www.genedb.org/genedb/Search?organism=tryp&name=Tb927.7.3030>Tb927.7.3030</a>	Q57YA9			Tb07.13M20.340	7	Tb927_07_v4: 763458..764387	hypothetical protein, conserved	3392	0	0	0				2QTB00009_H_24	Tb927.7.3030	CAAAGGATAAAGTGTTTCTCTTTTATGCCATTGATCACATTACACCTCGTATTGAAGTGACATGGCTGGA	NA	Nonspecific_2	0	0	-0.892488	-1.95275	0.0593091	0.344393	-4.38888
Tb11.01.2950	3QTB00019_K_1			<a href=http://www.genedb.org/genedb/Search?organism=tryp&name=Tb11.01.2950>Tb11.01.2950</a>	Q383G2				11	Tb927_11_01_v4: 2928626..2930812	sodium/sulphate symporter, putative	8808	0	9	0				2QTB00019_K_1	Tb11.01.2950	ATTTCTATGTAAATTACAAACGGCTGAAAAAGTTCATACACAGTTCCCCGTTGACAGGAGTCGAGTTTAG	+	11.1	2928675	2928744	-0.892017	-1.68923	0.100532	0.440657	-4.81677
Tb09.211.2210	3QTB00001_O_20			<a href=http://www.genedb.org/genedb/Search?organism=tryp&name=Tb09.211.2210>Tb09.211.2210</a>	Q38DT5			chr9contig211.tmp0257	9	Tb927_09_v4: 1661693..1661884	hypothetical protein, unlikely	5582	0	0	0				2QTB00001_O_20	Tb09.211.2210	CCTATCATTCCCATCACTGCAAAATTAACTCAAAAACAACACAGTAAAGTTACCAGCCCATGTCGCAAGT	+	9	1661696	1661765	-0.891483	-1.89703	0.0665376	0.367024	-4.4835
Tb09.160.3710	3QTB00009_O_21			<a href=http://www.genedb.org/genedb/Search?organism=tryp&name=Tb09.160.3710>Tb09.160.3710</a>	Q38F34		28G16.165	chr9contig160.tmp0289	9	Tb927_09_v4: 865854..866732	proliferative cell nuclear antigen (PCNA), putative	5130	0	0	0				2QTB00009_O_21	Tb09.160.3710	TATCAACTCAAATTGCTGGAGATTGAGACTGAGGCTATGGGTATTCCTGAGATGGATTACAAATCCATTG	+	9	866193	866262	-0.89069	-1.88526	0.0681582	0.369268	-4.50321
Tb927.5.1320	3QTB00021_M_7			<a href=http://www.genedb.org/genedb/Search?organism=tryp&name=Tb927.5.1320>Tb927.5.1320</a>	Q57VD1			Tb05.30H13.330	5	Tb927_05_v4: 429814..432777	hypothetical protein, conserved	2123	0	3	0				2QTB00021_M_7	Tb927.5.1320	TATATTGTGAGGTACCCGAGTTGGTGTTTTTGTTGTGGTTTGAGATCATTCCGCCTACCCTGCTACTTAA	+	5	432452	432521	-0.890573	-1.28623	0.207248	0.607259	-5.36845
Tb11.01.2380	3QTB00020_L_22			<a href=http://www.genedb.org/genedb/Search?organism=tryp&name=Tb11.01.2380>Tb11.01.2380</a>	Q383L8				11	Tb927_11_01_v4: 2770735..2773557	hypothetical protein, conserved	8752	0	0	0				2QTB00020_L_22	Tb11.01.2380	AGGTATTCCAACTATTTTATATCCAACTTATATTCCGGGCCGCTTATGATGTTGTATTTAGCGACATGAT	+	11.1	2771747	2771816	-0.890408	-1.69353	0.0997041	0.438643	-4.8102
Tb927.8.6590	3QTB00009_J_23			<a href=http://www.genedb.org/genedb/Search?organism=tryp&name=Tb927.8.6590>Tb927.8.6590</a>	Q57TV4			Tb08.30K1.400	8	Tb927_08_v4: complement(1905878..1906792)	hypothetical protein, conserved	4503	1	1	0				2QTB00009_J_23	Tb927.8.6590	AGTTTTCCGCAGCGTCAATTGCCTGCTTTTTACTTTGGTTTAGAAGACATGTATTGGGCACTTCCAAGTT	-	8	1906197	1906266	-0.889648	-1.92194	0.0632171	0.357191	-4.44147
Tb09.211.2070	3QTB00005_M_22			<a href=http://www.genedb.org/genedb/Search?organism=tryp&name=Tb09.211.2070>Tb09.211.2070</a>	Q38DV0			chr9contig211.tmp0242c	9	Tb927_09_v4: complement(1637042..1637569)	hypothetical protein, conserved	5567	0	2	0				2QTB00005_M_22	Tb09.211.2070	TAACTGTTCCTATTTTAATCCTCCTCATCGGCATGCATATTGTTGCTCCCTTTGCGGATGTTGATCCGGG	-	9	1637172	1637241	-0.888981	-2.06771	0.0465204	0.307772	-4.18694
Tb11.01.2090	3QTB00012_N_11			<a href=http://www.genedb.org/genedb/Search?organism=tryp&name=Tb11.01.2090>Tb11.01.2090</a>	Q383P7				11	Tb927_11_01_v4: 2698612..2699811	hypothetical protein, conserved	8723	0	0	0				2QTB00012_N_11	Tb11.01.2090	ACTGGAAACGGATGCCCATCATATATTTGCCCGCAGCAATGATACAACTCCCACATTTGTACCTTCGCCA	+	11.1	2699520	2699589	-0.888003	-2.17691	0.0366864	0.273737	-3.98701
Tb09.211.4300	3QTB00019_P_7			<a href=http://www.genedb.org/genedb/Search?organism=tryp&name=Tb09.211.4300>Tb09.211.4300</a>	Q38D80			chr9contig211.tmp0476c	9	Tb927_09_v4: complement(2083504..2085846)	hypothetical protein, conserved	5788	0	0	0				2QTB00019_P_7	Tb09.211.4300	CAAATTTGACACCCATAATGACATATTTTTGTATACAGTGAATACGCTAGCGGAACAGGAGGCCGATCAA	-	9	2084410	2084479	-0.887395	-1.80203	0.0806127	0.397012	-4.63976
Tb11.01.3110	3QTB00018_I_12	;go_process=protein folding		<a href=http://www.genedb.org/genedb/Search?organism=tryp&name=Tb11.01.3110>Tb11.01.3110</a>	Q383E5				11	Tb927_11_01_v4: 2971037..2973109	heat shock protein 70	8825	0	0	0	GO:0003674	GO:0006457	GO:0005575	2QTB00012_M_11	Tb11.01.3110	TTTGGATGAATACAACCACCGCCAGAAGGAGCTCGAAGGCGTGTGTGCTCCCATCTTATCAAAGATGTAC	+	11.1	2972809	2972878	-0.886145	-1.94038	0.0608513	0.349802	-4.41006
Tb927.8.2330	3QTB00007_O_20			<a href=http://www.genedb.org/genedb/Search?organism=tryp&name=Tb927.8.2330>Tb927.8.2330</a>	Q57XF6			Tb08.26A17.120	8	Tb927_08_v4: 701686..702390	hypothetical protein, conserved	4076	0	0	0				2QTB00007_O_20	Tb927.8.2330	GAAGAGTATCCGCTTTGGCTCGCTCGCACCTTTCAGGGGATGGGCTCGCGTAACAATGATATCAATGAAG	+	8	701977	702046	-0.884467	-1.847	0.0736616	0.383048	-4.5666
Tb10.70.4280	3QTB00016_L_17	similar to Delta-1-pyrroline-5-carboxylate dehydrogenase, mitochondrial precursor(EC 1.5.1.12) (P5C dehydrogenase). (Swiss-Prot:P30038) (Homo sapiens);go_function=1-pyrroline-5-carboxylate dehydrogenase activity; aldehyde dehydrogenase activity;go_process=proline catabolism		<a href=http://www.genedb.org/genedb/Search?organism=tryp&name=Tb10.70.4280>Tb10.70.4280</a>	Q38BS5			TRYP_x-70a06.p2kb545_574	10	Tb927_10_v4: 830608..832293	delta-1-pyrroline-5-carboxylate dehydrogenase, putative	6457	0	0	0	GO:0003842 GO:0004028	GO:0006562	GO:0005575	2QTB00016_L_17	Tb10.70.4280	ATAAAGGAGAATTTTGACCACAGTGCCCAAGTTTCTTACCCTCATCAGCTACCCGACTACGTGACTCTGT	+	10	832222	832291	-0.883334	-1.96114	0.0582809	0.3422	-4.37444
Tb927.7.1800	3QTB00007_D_13			<a href=http://www.genedb.org/genedb/Search?organism=tryp&name=Tb927.7.1800>Tb927.7.1800</a>	Q57V30			Tb07.43M14.220	7	Tb927_07_v4: 440542..441252	hypothetical protein, conserved	3271	1	4	0				2QTB00007_D_13	Tb927.7.1800	TGCTATCGAGCTGCGAAACTGGGGATTTGTTGGGGGAGTATTCTTCGTAATGATCTATACATCATTGGTA	+	7	441108	441177	-0.882136	-2.05974	0.0473215	0.309946	-4.20122
Tb10.389.1530	3QTB00007_H_10	;go_function=ribulose-phosphate 3-epimerase activity;go_process=pentose-phosphate shunt		<a href=http://www.genedb.org/genedb/Search?organism=tryp&name=Tb10.389.1530>Tb10.389.1530</a>	Q389C2				10	Tb927_10_v4: 2900479..2901219	ribulose-5-phosphate 3-epimerase, putative	7310	0	0	0	GO:0004750	GO:0006098	GO:0005575	2QTB00007_H_10	Tb10.389.1530	ATTATCGCACCTTCCATCCTTGCTTCGGACTTCGCCCAGCTCTTAAGTGAGTGCCAAAGTGTTTTGTCAC	+	10	2900542	2900611	-0.881881	-1.97643	0.0564488	0.336189	-4.34801
Tb11.01.3730	3QTB00020_O_24			<a href=http://www.genedb.org/genedb/Search?organism=tryp&name=Tb11.01.3730>Tb11.01.3730</a>	Q382Z2				11	Tb927_11_01_v4: 3117459..3120086	hypothetical protein, conserved	8878	0	0	0	GO:0003674	GO:0008150	GO:0005575	2QTB00020_O_24	Tb11.01.3730	ATAAATATGCAACAACTATCAGGAATGCTTGGATCACCTACAGAGAGCGGCAACAGAAGAAAGTAATCAT	+	11.1	3118798	3118867	-0.878808	-1.53253	0.134851	0.50803	-5.04666
Tb927.7.5050	3QTB00021_G_23			<a href=http://www.genedb.org/genedb/Search?organism=tryp&name=Tb927.7.5050>Tb927.7.5050</a>	Q57ZI4			Tb07.27E10.260	7	Tb927_07_v4: 1331171..1334092	hypothetical protein, conserved	3595	0	0	0				2QTB00021_G_23	Tb927.7.5050	TGAATCAAGTAGTATTCTTACTGATGCCTACATGAAACTGCACAACGATACATCAACCGGTGAATCCCAG	+	7	1331332	1331401	-0.877491	-1.76718	0.0863761	0.411353	-4.69546
Tb11.02.4140	3QTB00016_P_19	;go_function=inositol-polyphosphate 5-phosphatase activity;go_process=intracellular signaling cascade		<a href=http://www.genedb.org/genedb/Search?organism=tryp&name=Tb11.02.4140>Tb11.02.4140</a>	Q385E2				11	Tb927_11_01_v4: complement(1741216..1742910)	inositol-1,4,5-trisphosphate (IP3) 5-phosphatase, putative	8325	0	0	0	GO:0004445	GO:0007242	GO:0005575	2QTB00016_P_19	Tb11.02.4140	TTGATGTGATCGTAGTGCATTTCCAAGAAATCGGGGGTAAGAGTTTCCATACAGAATTTAACAACTACTT	-	11.1	1742294	1742363	-0.876441	-1.56843	0.126249	0.491386	-4.99568
Tb10.6k15.2230	3QTB00004_G_22			<a href=http://www.genedb.org/genedb/Search?organism=tryp&name=Tb10.6k15.2230>Tb10.6k15.2230</a>	Q38AD6	RBP14B		TRYPtp6k15-3d06.p1c_329	10	Tb927_10_v4: complement(2030528..2030968)	RNA-binding protein, putative,RBP14B	6946	0	0	0				2QTB00004_G_22	Tb10.6k15.2230	TATACGTGGGGCCACTTCTTTATGGGTTGAGTTAAATTTGAGACATGTCAAAGGCGTTGAGCAGCATCAG	-	10	2030609	2030678	-0.875056	-2.01593	0.051946	0.324818	-4.279
Tb11.02.5270	3QTB00009_P_18			<a href=http://www.genedb.org/genedb/Search?organism=tryp&name=Tb11.02.5270>Tb11.02.5270</a>	Q384S8				11	Tb927_11_01_v4: 2050659..2051597	haloacid dehalogenase hydrolase, putative	8440	0	0	0	GO:0003674	GO:0008150	GO:0005575	2QTB00009_P_18	Tb11.02.5270	CTCAACGATAGGGACATGTTAGAGAGTGTGGCTAAAGGGTGTATAATGAAAAATGGGAAGAATGAACTGA	+	11.1	2051439	2051508	-0.875047	-1.44957	0.156545	0.541606	-5.16057
Tb927.7.5960	3QTB00017_K_14	Number of repeated genes in array uncertain, region may contain misassembly.;go_component=integral to membrane		<a href=http://www.genedb.org/genedb/Search?organism=tryp&name=Tb927.7.5960>Tb927.7.5960</a>	Q57VL5			Tb07.2F2.90	7	Tb927_07_v4: 1602583..1604379	hypothetical protein, conserved	3686	0	13	0				2QTB00017_K_14	Tb927.7.5960	CTCATGTTCCATGTGCACATCCTTCATGTATGCCTTCAATCTTATATCTGGAGCAATGCAGGAACGTTAC	+	7	1602684	1602753	-0.873359	-2.03451	0.049938	0.319115	-4.24616
Tb09.160.1600	3QTB00004_K_11			<a href=http://www.genedb.org/genedb/Search?organism=tryp&name=Tb09.160.1600>Tb09.160.1600</a>	Q38FN0		3C4.325	chr9contig160.tmp0152c	9	Tb927_09_v4: complement(612893..613318)	hypothetical protein, unlikely	4933	1	0	0				2QTB00004_K_11	Tb09.160.1600	CGTTGTACGCTGTTTGTTCCAGGCGCGTTTATAATATTTTCTTCCCCCGTCGTTTTGTATCTTGCTCAGC	-	9	613024	613093	-0.872766	-1.89548	0.0667486	0.367245	-4.4861
Tb09.211.1920	3QTB00002_M_12			<a href=http://www.genedb.org/genedb/Search?organism=tryp&name=Tb09.211.1920>Tb09.211.1920</a>	Q38DW2			chr9contig211.tmp0226c	9	Tb927_09_v4: complement(1606525..1606830)	hypothetical protein, unlikely	5555	0	2	0				2QTB00002_M_12	Tb09.211.1920	TCTCCCGTTACCGGTGCGGCATGTATGTGTGTGTTGATAACCTTCACTTACTCGTTGTATTCATTTTTCA	-	9	1606710	1606779	-0.872488	-1.5947	0.120533	0.48001	-4.95804
Tb11.01.1740	3QTB00021_C_8	;go_function=oxoglutarate dehydrogenase (succinyl-transferring) activity;go_process=lysine catabolism; tricarboxylic acid cycle; tryptophan metabolism;go_component=mitochondrion; oxoglutarate dehydrogenase complex		<a href=http://www.genedb.org/genedb/Search?organism=tryp&name=Tb11.01.1740>Tb11.01.1740</a>	Q383T1				11	Tb927_11_01_v4: 2632110..2635127	2-oxoglutarate dehydrogenase E1 component, putative	8689	0	0	0	GO:0004591	GO:0006099 GO:0006554 GO:0006568	GO:0005739 GO:0045252	2QTB00021_C_8	Tb11.01.1740	ACTGTATAACGTTATCGGTAAGTCATTCCCAGTGATATTAAAAGAGTTTGTAGGTATCACGGCCCCTGAA	+	11.1	2633057	2633126	-0.87122	-1.89401	0.0669494	0.367879	-4.48856
Tb927.5.3650	3QTB00019_L_22			<a href=http://www.genedb.org/genedb/Search?organism=tryp&name=Tb927.5.3650>Tb927.5.3650</a>	Q57UA1			Tb05.6E7.460	5	Tb927_05_v4: 1145233..1147647	hypothetical protein, conserved	2356	0	0	0				2QTB00019_L_22	Tb927.5.3650	GTAGTAATTTATCACCATCTGCCCATAGGTGGGTTTGCACTACATGCTCAAAGAAGATCAGTTTTACATG	+	5	1145510	1145579	-0.870652	-1.68024	0.102284	0.444627	-4.83048
Tb10.26.1080	3QTB00018_J_10	;go_function=ATPase activity, coupled;go_process=protein folding; protein refolding; response to unfolded protein;go_component=centrosome		<a href=http://www.genedb.org/genedb/Search?organism=tryp&name=Tb10.26.1080>Tb10.26.1080</a>	Q389P1			embl.259	10	Tb927_10_v4: complement(2610999..2613113)	heat shock protein 83,heat shock protein	7191	0	0	0	GO:0042623	GO:0006457 GO:0006986 GO:0042026	GO:0005813	2QTB00018_J_10	Tb10.26.1080	ATACCTTCTATTCAAACAAGGAAATTTTTCTTCGCGAGCTAATTAGTAATTCGTCAGATGCGTGCGACAA	-	10	2612986	2613055	-0.870446	-1.9585	0.0586033	0.342707	-4.37899
Tb10.70.0270	3QTB00017_I_24			<a href=http://www.genedb.org/genedb/Search?organism=tryp&name=Tb10.70.0270>Tb10.70.0270</a>	Q38AV4			TRYP_x-70a06.p2kb545_39	10	Tb927_10_v4: 1646512..1648305	hypothetical protein, conserved	6778	0	0	0	GO:0003674 GO:0003674	GO:0008150 GO:0008150	GO:0005575 GO:0005575	2QTB00017_I_24	Tb10.70.0270	GGCTGTATTGCCTCAATCGCTGGCGGTGCTGATTGTACAATTCGGTTCTGGAAGTGTTTTTATTCTAGAA	+	10	1648138	1648207	-0.868522	-1.75978	0.0876436	0.41388	-4.70717
Tb11.01.5760	3QTB00017_D_4			<a href=http://www.genedb.org/genedb/Search?organism=tryp&name=Tb11.01.5760>Tb11.01.5760</a>	Q382C0				11	Tb927_11_01_v4: 3696095..3697951	hypothetical protein, conserved	9104	1	1	0				2QTB00017_D_4	Tb11.01.5760	TTTTGCATCTCTTCATAACTTTTTCCAACCTTACGATCTTTTATGTCACACTTTAGACCTTGTGGGGTCG	+	11.1	3696346	3696415	-0.86843	-1.10724	0.276134	0.681142	-5.57035
Tb10.70.2400	3QTB00018_C_21			<a href=http://www.genedb.org/genedb/Search?organism=tryp&name=Tb10.70.2400>Tb10.70.2400</a>	Q38BC1			TRYP_x-70a06.p2kb545_322	10	Tb927_10_v4: complement(1204085..1206001)	hypothetical protein, conserved	6611	1	0	0				2QTB00018_C_21	Tb10.70.2400	TACAGAGTTGTTGACTATTTTCGAGTGGCTGTTGAGATGTTCCTTCAACAGGTACGTTTGGAGTATGAAA	-	10	1205479	1205548	-0.867717	-1.96353	0.0579912	0.341417	-4.37032
Tb927.2.3930	3QTB00019_P_10	;go_function=DNA binding;go_process=DNA replication initiation		<a href=http://www.genedb.org/genedb/Search?organism=tryp&name=Tb927.2.3930>Tb927.2.3930</a>	Q7YV39		28H13.315		2	Tb927_02_v4: complement(694402..696840)	minichromosome maintenance (MCM) complex subunit, putative	691	0	0	0	GO:0003677	GO:0006270 GO:0006270	GO:0005575	2QTB00019_P_10	Tb927.2.3930	AGTTTATATGGCATACACTACTTCCGATAACAAGAGCTTTCAATCCATAGTATTGGTAAATCACGTGATA	-	2	695989	696058	-0.866692	-1.59433	0.120323	0.479941	-4.95826
Tb927.6.1970	3QTB00005_H_18	similar to 20 kDa nuclear cap binding protein (NCBP 20 kDa subunit) (CBP20) (NCBPinteracting protein 1) (NIP1). (Swiss-Prot:P52298) {Homo sapiens};go_function=RNA cap binding;go_process=snRNA-nucleus export;go_component=nucleus		<a href=http://www.genedb.org/genedb/Search?organism=tryp&name=Tb927.6.1970>Tb927.6.1970</a>	Q585L4			Tb06.28P18.1190	6	Tb927_06_v4: complement(646156..646719)	nuclear cap binding protein, putative	2716	0	0	0	GO:0000339	GO:0006408	GO:0005634	2QTB00005_H_18	Tb927.6.1970	TATACGAGATCTTGTGATGGGACTGAGTGAAGTTACACGGACGCCCTGTGGGTTTTGTTTCGTGGTATTT	-	6	646450	646519	-0.866039	-2.177	0.0366797	0.273737	-3.98685
Tb09.160.0290	3QTB00001_H_7			<a href=http://www.genedb.org/genedb/Search?organism=tryp&name=Tb09.160.0290>Tb09.160.0290</a>	Q38G12			chr9contig160.tmp0029	9	Tb927_09_v4: 319956..320162	hypothetical protein, unlikely	4800	0	0	0				2QTB00001_H_7	Tb09.160.0290	AACTCCTTCCCGAGTATAATCATACCTGATACTTCCTTAAGGCCCTATATTATTTCTGAGCATGGCACAA	+	9	319971	320040	-0.864454	-1.64458	0.109478	0.459457	-4.8842
Tb10.70.6030	3QTB00009_B_23			<a href=http://www.genedb.org/genedb/Search?organism=tryp&name=Tb10.70.6030>Tb10.70.6030</a>	Q38C60			TRYP_x-70a06.p2kb545_823	10	Tb927_10_v4: 476862..477764	hypothetical protein, conserved	6321	0	0	0				2QTB00009_B_23	Tb10.70.6030	TCACGTGAGTTTACATTATTCTCAAGTGTGGGTAGCACATCAGTTTTGGTCTTTTGTAACGTTTCTAGTC	+	10	477099	477168	-0.86344	-1.86353	0.0712388	0.377095	-4.53934
Tb927.7.6830	3QTB00013_K_8	;go_function=alpha-sialidase activity;go_process=pathogenesis;go_component=cell surface		<a href=http://www.genedb.org/genedb/Search?organism=tryp&name=Tb927.7.6830>Tb927.7.6830</a>	Q57Y46			Tb07.15M23.750	7	Tb927_07_v4: complement(1895981..1897264)	trans-sialidase, putative	3773	1	0	1				2QTB00013_K_8	Tb927.7.6830	AAAGGCGTCGTAAGATCGTACCGGCGGTGCCGGGGCTGGCTTGCCGCAAAAGCTGCTGGCAACTCGTGAT	-	7	1895991	1896060	-0.862903	-1.64138	0.110145	0.4604	-4.88898
Tb927.3.5160	3QTB00022_G_9			<a href=http://www.genedb.org/genedb/Search?organism=tryp&name=Tb927.3.5160>Tb927.3.5160</a>	Q580V9			Tb03.5L5.190	3	Tb927_03_v4: 1447852..1451550	hypothetical protein, conserved	1353	0	0	0				2QTB00022_G_9	Tb927.3.5160	TGTTTATGGCTTCACGTGTAAAAGATTTTGCGCACATCAAGAAGGACTCTTCCGCGGATAGTTTAGAGAT	+	3	1449572	1449641	-0.862571	-1.79683	0.0814514	0.399996	-4.64813
Tb10.70.1090	3QTB00023_G_10			<a href=http://www.genedb.org/genedb/Search?organism=tryp&name=Tb10.70.1090>Tb10.70.1090</a>	Q38B19			TRYP_x-70a06.p2kb545_153	10	Tb927_10_v4: complement(1450038..1464269)	hypothetical protein, conserved	6713	0	0	0				2QTB00023_G_10	Tb10.70.1090	TACGCTTATCGAAAAAGGTGAGGATGATGAAGAAGCTATACTGGAAATTAATACACATATGCAGTTGTAC	-	10	1459596	1459665	-0.86204	-1.74226	0.0907072	0.419783	-4.73474
Tb09.211.2310	3QTB00011_H_4	curated by J. Mottram;go_function=catalytic activity		<a href=http://www.genedb.org/genedb/Search?organism=tryp&name=Tb09.211.2310>Tb09.211.2310</a>	Q38DS6			chr9contig211.tmp0267c	9	Tb927_09_v4: complement(1678815..1679927)	Bem46-like serine peptidase,Serine peptidase, Clan SC, Family S09X	5591	1	1	0	GO:0003824	GO:0008150	GO:0005575	2QTB00011_H_4	Tb09.211.2310	TCAACCATGTTTCTCGTTCTTGCTGTTATCCTTGTTCGAATACTATGTTAAGCCGCTTTGCCTCCATATT	-	9	1679064	1679133	-0.860358	-1.30948	0.199348	0.598077	-5.34021
Tb927.1.1110	3QTB00001_G_24	unlikely gene predicted by glimmer		<a href=http://www.genedb.org/genedb/Search?organism=tryp&name=Tb927.1.1110>Tb927.1.1110</a>	Q4GZA7				1	Tb927_01_v4: 311739..311906	hypothetical protein, unlikely	105	1	0	0				2QTB00001_G_24	Tb927.1.1110	TTTTTTGCTGCTGTTTTTCAGGTCCCCGAATCTGTGGACTATTCTCGTCCGCTATTGCACGTGGGTTCCA	+	1	311816	311885	-0.859118	-1.83351	0.0759699	0.386216	-4.58965
Tb927.4.1790	3QTB00014_H_24	similar to GB:AAF62506.1: ribosomal protein L3 {Trypanoplasma borreli};go_process=protein biosynthesis;go_component=cytosolic large ribosomal subunit (sensu Eukaryota); integral to membrane; intracellular; organellar large ribosomal subunit		<a href=http://www.genedb.org/genedb/Search?organism=tryp&name=Tb927.4.1790>Tb927.4.1790</a>	Q581Q2			Tb04.2L9.1330	4	Tb927_04_v4: complement(448465..449907)	ribosomal protein L3, putative	1596	1	1	0				2QTB00013_M_18	Tb927.4.1790	CGTTCTTTCCCCAAGGATGATCCCTCACAGAAACCTCATCTCACCAGTTTCATGGTGTACAAGGCTGGTA	NA	Nonspecific_2	0	0	-0.859003	-1.20745	0.235777	0.641428	-5.46071
Tb09.211.4600	3QTB00014_G_10	;go_function=oxidoreductase activity;go_process=metabolism		<a href=http://www.genedb.org/genedb/Search?organism=tryp&name=Tb09.211.4600>Tb09.211.4600</a>	Q38D48			chr9contig211.tmp0508c	9	Tb927_09_v4: complement(2143665..2145056)	short-chain dehydrogenase, putative	5820	1	0	0	GO:0016491	GO:0008152	GO:0005575	2QTB00014_G_10	Tb09.211.4600	ACTAACGTCGTCTACACTCCTATACGCCTTTGCCCGTTATGGGACCAGTAAGCTGCTCAATATATATCAC	-	9	2144055	2144124	-0.85864	-2.04367	0.0489732	0.316925	-4.22989
Tb927.4.2820	3QTB00021_A_12			<a href=http://www.genedb.org/genedb/Search?organism=tryp&name=Tb927.4.2820>Tb927.4.2820</a>	Q583V9			Tb04.2H8.1210	4	Tb927_04_v4: 745474..748479	hypothetical protein, conserved	1699	0	0	0				2QTB00021_A_12	Tb927.4.2820	CCTACGCTTCCTGAGGGTAATTGATGGTTGGTATCGAATTAACGAGATTGATAGACTGGACAATGTTGTT	+	4	748377	748446	-0.858202	-1.79622	0.0815496	0.400021	-4.6491
Tb11.01.7090	3QTB00006_F_23			<a href=http://www.genedb.org/genedb/Search?organism=tryp&name=Tb11.01.7090>Tb11.01.7090</a>	Q381P1				11	Tb927_11_01_v4: complement(4041291..4041911)	hypothetical protein, conserved	9233	0	1	0				2QTB00006_F_23	Tb11.01.7090	TATACATCAACCGTTTGGGCCTCGTCTCGTGTCTTGACTGGGAAGTACGCCGCACGGAGTACAATTTCAC	-	11.1	4041616	4041685	-0.858148	-2.05815	0.047483	0.310555	-4.20407
Tb927.8.6490	3QTB00021_H_23	;go_function=ATP binding; protein kinase activity;go_process=protein amino acid phosphorylation		<a href=http://www.genedb.org/genedb/Search?organism=tryp&name=Tb927.8.6490>Tb927.8.6490</a>	Q57TW4			Tb08.30K1.240	8	Tb927_08_v4: 1873114..1876353	protein kinase, putative	4493	0	0	0	GO:0004672 GO:0005524	GO:0006468	GO:0005575	2QTB00021_H_23	Tb927.8.6490	TTCTAAAAGCATTAAACTATATAACTTGACTATACTAGAGGCACTCGGCACGCGTAATGTTGTGTTGACA	+	8	1875819	1875888	-0.857806	-1.62108	0.114445	0.468576	-4.91908
Tb927.8.5240	3QTB00021_P_13			<a href=http://www.genedb.org/genedb/Search?organism=tryp&name=Tb927.8.5240>Tb927.8.5240</a>	Q57UJ6			Tb08.5H5.430	8	Tb927_08_v4: 1564714..1568028	hypothetical protein, conserved	4367	1	10	0				2QTB00021_P_13	Tb927.8.5240	TACGTATCATCAGTATGATTGTGGCGGATTGAGTTGTATCTTTTCGTCTTGTTTTTTCACTCGGTACAAA	+	8	1565901	1565970	-0.857512	-1.47714	0.149047	0.529839	-5.12332
Tb927.7.780	3QTB00018_C_11	similar to tRNA pseudouridine synthase C (EC 4.2.1.70) (Pseudouridylate synthase)(Uracil hydrolyase). (Swiss-Prot:Q87MD4) {Vibrio parahaemolyticus}		<a href=http://www.genedb.org/genedb/Search?organism=tryp&name=Tb927.7.780>Tb927.7.780</a>	Q57VS4			Tb07.29K4.510	7	Tb927_07_v4: complement(177066..178982)	hypothetical protein, conserved	3169	0	0	0				2QTB00018_C_11	Tb927.7.780	ACTTTTTACTTTTGCGTAGACGAGTTGCCAAAATCTTTTCGTGACAGATTTTATGCTTCCGACGAGTTGT	-	7	177359	177428	-0.857505	-2.21225	0.0339261	0.264095	-3.92068
Tb927.8.6210	3QTB00020_P_24	;go_function=phosphatidylinositol 3-kinase activity; phosphotransferase activity, alcohol group as acceptor;go_process=phosphoinositide phosphorylation;go_component=phosphoinositide 3-kinase complex		<a href=http://www.genedb.org/genedb/Search?organism=tryp&name=Tb927.8.6210>Tb927.8.6210</a>	Q57YM2	PI3K	PI3K	Tb08.11J15.510	8	Tb927_08_v4: 1807590..1810439	phosphatidylinositol 3-kinase, putative,PI3-kinase, putative	4465	0	0	0	GO:0016303 GO:0016773	GO:0046854	GO:0005942	2QTB00020_P_24	Tb927.8.6210	GTATTTACGCAATTAATGTGCTAGACAAAAGTTCGGATGACCGTCTGTTTCGATTCTTGATCCAACTTGT	+	8	1808947	1809016	-0.857504	-1.2906	0.205744	0.604872	-5.36317
Tb09.211.2680	3QTB00018_M_12			<a href=http://www.genedb.org/genedb/Search?organism=tryp&name=Tb09.211.2680>Tb09.211.2680</a>	Q38DN6			chr9contig211.tmp0307	9	Tb927_09_v4: 1747197..1749203	hypothetical protein, conserved	5631	1	0	0				2QTB00018_M_12	Tb09.211.2680	AATAAATCGTTGATGAAACGGGCGTGGAGTAATTTTGTTCGTCGATACAATGCGCTGGTGAACATTGACT	+	9	1748367	1748436	-0.857217	-1.77174	0.0856031	0.409846	-4.68823
Tb11.02.0200	3QTB00020_H_10			<a href=http://www.genedb.org/genedb/Search?organism=tryp&name=Tb11.02.0200>Tb11.02.0200</a>	Q386Q0				11	Tb927_11_01_v4: complement(742409..745189)	hypothetical protein, conserved	7964	0	0	0				2QTB00020_H_10	Tb11.02.0200	CAAAATGTTGATTCAATGAGTTGTGATAATAATGAAGGTGAAAGTGGTCGCGTGCGCACCCAATGTACCA	-	11.1	743974	744043	-0.856278	-1.63637	0.111194	0.461682	-4.89644
Tb927.6.1550	3QTB00011_C_22			<a href=http://www.genedb.org/genedb/Search?organism=tryp&name=Tb927.6.1550>Tb927.6.1550</a>	Q585Q5			Tb06.28P18.280	6	Tb927_06_v4: complement(539342..540403)	hypothetical protein, conserved,leucine-rich repeat protein (LRRP), putative	2674	0	1	0	GO:0003674	GO:0008150	GO:0005575	2QTB00011_C_22	Tb927.6.1550	AATCCCTGGTGGATGTCGCATATTTACTTGACCAAGGTTGTATCGAAACACTTTTACTGGTGAACTCTCA	-	6	540048	540117	-0.85488	-2.16732	0.0374694	0.27624	-4.00488
Tb10.329.0010	3QTB00005_C_22			<a href=http://www.genedb.org/genedb/Search?organism=tryp&name=Tb10.329.0010>Tb10.329.0010</a>	Q389P4				10	Tb927_10_v4: 2599268..2599780	hypothetical protein, unlikely	7188	0	0	0				2QTB00005_C_22	Tb10.329.0010	AAGTGGCACACGTGTCAGCTATGTTTTCCGGACTGATTTCGTTCCTTTTGCGTTCGTTTTTGGTGTTTGA	+	10	2599711	2599780	-0.854089	-1.90015	0.0661129	0.365801	-4.47825
Tb927.6.810	3QTB00006_J_9			<a href=http://www.genedb.org/genedb/Search?organism=tryp&name=Tb927.6.810>Tb927.6.810</a>	Q583S2			Tb06.3D8.840	6	Tb927_06_v4: complement(340040..340666)	hypothetical protein	2598	0	0	0				2QTB00006_J_9	Tb927.6.810	TTTAAAGCCAAACATTTCGGCTACCTGAAGGCATTGGCGGAACATGACAGTCGTCATCATGACAGTTGGA	-	6	340249	340318	-0.854057	-1.32047	0.195694	0.594062	-5.3267
Tb927.6.2800	3QTB00020_D_1			<a href=http://www.genedb.org/genedb/Search?organism=tryp&name=Tb927.6.2800>Tb927.6.2800</a>	Q583Q4			Tb06.5F5.320	6	Tb927_06_v4: 839182..841824	hypothetical protein, conserved	2799	0	0	0				2QTB00020_D_1	Tb927.6.2800	TCAACAAAATATATGAATAATGTCGTTTCGTCTTTGCCCATCTCCATTTATTCCTCACCGGAAACATTCA	+	6	839821	839890	-0.85338	-1.61887	0.114923	0.469415	-4.92235
Tb11.02.4750	3QTB00020_D_10			<a href=http://www.genedb.org/genedb/Search?organism=tryp&name=Tb11.02.4750>Tb11.02.4750</a>	Q384X9				11	Tb927_11_01_v4: complement(1923630..1926380)	hypothetical protein, conserved	8388	0	2	0				2QTB00020_D_10	Tb11.02.4750	AAGTATTGCAGTGGTCGTTTATTTTTATCATTTCCCTGGTAATGGGTTTACTGCGGTGTCGGCAGTTTAT	-	11.1	1925632	1925701	-0.852284	-1.71892	0.0949262	0.428464	-4.77109
Tb11.02.2190	3QTB00008_H_6			<a href=http://www.genedb.org/genedb/Search?organism=tryp&name=Tb11.02.2190>Tb11.02.2190</a>	Q385V8			TRYP_xi-1013a02.q1k_30	11	Tb927_11_01_v4: 1301091..1301924	hypothetical protein, conserved	8158	0	0	0	GO:0003674	GO:0008150	GO:0005575	2QTB00008_H_6	Tb11.02.2190	AGGTTTAAGGATGCTGCGAGGGTTACGGATCTTAAACTCGCCTTGACAATGGAGCAGGTAGCACTGCTTT	+	11.1	1301592	1301661	-0.851778	-2.0298	0.050441	0.320155	-4.25452
Tb927.8.8120	3QTB00008_O_12			<a href=http://www.genedb.org/genedb/Search?organism=tryp&name=Tb927.8.8120>Tb927.8.8120</a>	Q57WL8			Tb08.28A12.140	8	Tb927_08_v4: 2399860..2400666	hypothetical protein, conserved	4656	1	0	0	GO:0003674	GO:0008150	GO:0005575	2QTB00008_O_12	Tb927.8.8120	GCCGCGCCTGCATGGCACTCACTGCTGTGTTCATGGAGGAGGTTATGAAACCAACGGAGAAATTGCAGCA	+	8	2399996	2400065	-0.851318	-1.457	0.154495	0.538197	-5.15059
Tb10.389.0690	3QTB00009_L_7	;go_function=binding;go_process=transport;go_component=membrane		<a href=http://www.genedb.org/genedb/Search?organism=tryp&name=Tb10.389.0690>Tb10.389.0690</a>	Q388W2				10	Tb927_10_v4: complement(3048750..3049664)	mitochondrial carrier protein, putative,mitochondrial 2-oxoglutarate/malate carrier protein, putative	7370	0	4	0	GO:0005488 GO:0005488	GO:0006810 GO:0006810	GO:0016020 GO:0016020	2QTB00009_L_7	Tb10.389.0690	ATTCGCACGTGTACGTATGTCCGCTGATACCACCAAAGCAAAGTATAAGAGTGTGACTCAGACGATAGGA	-	10	3048909	3048978	-0.85126	-1.74096	0.0909367	0.420619	-4.73676
Tb927.5.4120	3QTB00006_C_13			<a href=http://www.genedb.org/genedb/Search?organism=tryp&name=Tb927.5.4120>Tb927.5.4120</a>	Q57Z37			Tb05.45E22.420	5	Tb927_05_v4: complement(1261071..1261646)	hypothetical protein, conserved	2403	0	0	0				2QTB00006_C_13	Tb927.5.4120	AAGTATAAAAAAGGCACCGGCCTCTGGGATGAGGATCACGTTAACGACTACAAGACAAACCGTTATCTCT	-	5	1261538	1261607	-0.85068	-1.55362	0.129741	0.49938	-5.01683
Tb927.6.1300	3QTB00005_J_24			<a href=http://www.genedb.org/genedb/Search?organism=tryp&name=Tb927.6.1300>Tb927.6.1300</a>	Q585B7			Tb06.3A7.990	6	Tb927_06_v4: complement(486546..487112)	hypothetical protein	2649	1	3	0				2QTB00005_J_24	Tb927.6.1300	AAGGGAGACAGCGCCTCCGATTCTACATCCTTTAGAACAAACACCTCTCAAATGAATTTTTCCATGTTTC	-	6	486551	486620	-0.849323	-1.66243	0.105827	0.451139	-4.85743
Tb09.211.3650	3QTB00013_N_24	;go_function=phospholipase A2 activity;go_component=extracellular region		<a href=http://www.genedb.org/genedb/Search?organism=tryp&name=Tb09.211.3650>Tb09.211.3650</a>	Q38DE4			chr9contig211.tmp0408	9	Tb927_09_v4: 1945076..1946419	phospholipase A2-like protein, putative	5723	1	2	0	GO:0004623	GO:0008150	GO:0005576	2QTB00013_N_24	Tb09.211.3650	AACGGTTACTGTGCATTCAGACGACTGGGTAAAAGATTCTGAGAGTTGGGAATTCTTTAAAAGGATGAAA	+	9	1946110	1946179	-0.848869	-1.63155	0.11221	0.4634	-4.90359
Tb10.389.1670	3QTB00008_O_9			<a href=http://www.genedb.org/genedb/Search?organism=tryp&name=Tb10.389.1670>Tb10.389.1670</a>	Q389D5				10	Tb927_10_v4: 2871451..2872233	hypothetical protein, conserved	7297	0	0	0				2QTB00008_O_9	Tb10.389.1670	AGAGCATAAGCTCTACCGATTCATGGAGACACGTGCCGTCAATTTATCACAATGTTGTTGGATGTGGTTT	+	10	2871905	2871974	-0.848724	-2.13474	0.0402408	0.287234	-4.06513
Tb927.5.3810	3QTB00014_O_9	similar to GP:4995976: OMPDCase-OPRTase {Trypanosoma cruzi} (PMID:9878395); 87% similar to GP:4995976: OMPDCase-OPRTase {Trypanosoma cruzi} (PMID:9878395);go_function=orotate phosphoribosyltransferase activity;go_process=pyrimidine ribonucleotide biosynthesis;go_component=glycosome		<a href=http://www.genedb.org/genedb/Search?organism=tryp&name=Tb927.5.3810>Tb927.5.3810</a>	Q57U85			Tb05.6E7.750	5	Tb927_05_v4: 1189181..1190557	orotidine-5-phosphate decarboxylase/orotate phosphoribosyltransferase, putative,OMPDCase-OPRTase, putative	2372	0	0	0	GO:0004588	GO:0009220	GO:0020015	2QTB00014_O_9	Tb927.5.3810	AAACCTCCAACAAGGGTTCCAGTGAGCTTCAATGCCTACAAACAAATGGGCAGTCTCTATATGAAACCAT	+	5	1189590	1189659	-0.84823	-1.8287	0.076426	0.386583	-4.59655
Tb11.02.0870	3QTB00004_F_10	;go_function=GDP-dissociation inhibitor activity;go_process=nuclear transport;go_component=cytoplasm; nucleus		<a href=http://www.genedb.org/genedb/Search?organism=tryp&name=Tb11.02.0870>Tb11.02.0870</a>	Q386H3				11	Tb927_11_01_v4: 971555..972028	Ran-binding protein 1, putative	8042	0	0	0	GO:0005092	GO:0051169	GO:0005634 GO:0005737	2QTB00004_F_10	Tb11.02.0870	CCCCGAGAGGTTTGTGCTTCGGTTCGCCTCGAAAGAATTAGCTGATAGCGGGTTGAAGGCGTTCAACGAT	+	11.1	971935	972004	-0.846354	-1.90453	0.065522	0.363992	-4.47089
Tb10.61.2130	3QTB00018_G_20	;go_function=ATP binding; ATP-dependent helicase activity;go_process=nucleobase, nucleoside, nucleotide and nucleic acid metabolism		<a href=http://www.genedb.org/genedb/Search?organism=tryp&name=Tb10.61.2130>Tb10.61.2130</a>	Q388E8			TRYP_x-61h03.q2kb185_319	10	Tb927_10_v4: complement(3493511..3495493)	ATP-dependent DEAD/H RNA helicase, putative	7537	1	0	0	GO:0005524 GO:0008026	GO:0006139	GO:0005575	2QTB00018_G_20	Tb10.61.2130	CAAGCTTGTTCTCGTTTTTGTCGAAAAGAAGCGTGATGCCGATTATTTGGAGCGTTTCCTGCGCAATAGC	-	10	3494189	3494258	-0.846142	-1.85975	0.0717867	0.378515	-4.54559
Tb927.8.3930	3QTB00018_G_9			<a href=http://www.genedb.org/genedb/Search?organism=tryp&name=Tb927.8.3930>Tb927.8.3930</a>	Q581B3			Tb08.10J17.290	8	Tb927_08_v4: complement(1170056..1171984)	hypothetical protein, conserved	4236	0	0	0				2QTB00018_G_9	Tb927.8.3930	CTTGAATGTAGAGTGGAATTTTGATGATACCTCTGTTGAAAATAATAACGTCGGCACCGCCGTCTATTAG	-	8	1170056	1170125	-0.845767	-1.72918	0.0930519	0.425819	-4.75516
Tb927.4.4650	3QTB00008_B_9	;go_function=cysteine protease inhibitor activity; diphthine synthase activity; methyltransferase activity;go_process=peptidyl-diphthamide biosynthesis from peptidyl-histidine;go_component=cytoplasm		<a href=http://www.genedb.org/genedb/Search?organism=tryp&name=Tb927.4.4650>Tb927.4.4650</a>	Q583F0			Tb04.3I12.360	4	Tb927_04_v4: complement(1279421..1280230)	diphthine synthase, putative	1882	0	0	0				2QTB00008_B_9	Tb927.4.4650	CTCTCTGGTTATTGCAGGAGAGGTTCACCCATGCGAGGAAGAGCACTTGCGTCTTTTTTACCTTAATTAA	-	4	1279421	1279490	-0.844423	-1.60106	0.118822	0.477176	-4.94846
Tb09.160.2870	3QTB00001_G_10			<a href=http://www.genedb.org/genedb/Search?organism=tryp&name=Tb09.160.2870>Tb09.160.2870</a>	Q38FB4		1L12.325	chr9contig160.tmp0474	9	Tb927_09_v4: 755212..755376	hypothetical protein, unlikely	5049	0	0	0				2QTB00001_G_10	Tb09.160.2870	ATCAAGCACGTGCCACGTGTAACTTGGATTTACCTAGACGGCAGTCTTTATAACCCAACAGATGGGAGAG	+	9	755269	755338	-0.844362	-2.2298	0.0326256	0.260551	-3.88745
Tb09.160.3700	3QTB00002_K_8			<a href=http://www.genedb.org/genedb/Search?organism=tryp&name=Tb09.160.3700>Tb09.160.3700</a>	Q38F35		28G16.160	chr9contig160.tmp0288	9	Tb927_09_v4: 865433..865735	hypothetical protein, unlikely	5129	0	2	0				2QTB00002_K_8	Tb09.160.3700	AAGCCAGCATTATGAGTTTTTTGCTTGGTTCTTTTATATTTGTGCACGCGATTACGGACGTTTCAGCTCA	+	9	865546	865615	-0.843974	-1.8513	0.0730255	0.380583	-4.55953
Tb927.2.4890	3QTB00010_L_22	;go_function=structural constituent of ribosome;go_process=protein biosynthesis;go_component=mitochondrial large ribosomal subunit		<a href=http://www.genedb.org/genedb/Search?organism=tryp&name=Tb927.2.4890>Tb927.2.4890</a>	Q7YST0		30M24.135		2	Tb927_02_v4: complement(863965..864993)	ribosomal protein L11, putative	749	0	0	0	GO:0003674	GO:0008150	GO:0005622 GO:0005840	NA	NA	NA	NA	NA	NA	NA	-0.843354	-1.84635	0.0737588	0.383048	-4.56767
Tb927.8.5060	3QTB00005_N_12	;go_function=GTP binding;go_process=small GTPase mediated signal transduction		<a href=http://www.genedb.org/genedb/Search?organism=tryp&name=Tb927.8.5060>Tb927.8.5060</a>	Q57UH8			Tb08.5H5.790	8	Tb927_08_v4: 1495996..1496565	ADP-ribosylation factor, putative,small GTPase, putative	4349	0	0	0	GO:0005525	GO:0007264	GO:0005575	2QTB00005_N_12	Tb927.8.5060	AAATTTTGGATCTTACGACTCTGATGGGGGACCATCCGTTTGTTATATTTGCCTCGAATGCACTGAAAGG	+	8	1496414	1496483	-0.843034	-1.76634	0.0865187	0.411353	-4.69679
Tb11.02.4120	3QTB00008_D_1			<a href=http://www.genedb.org/genedb/Search?organism=tryp&name=Tb11.02.4120>Tb11.02.4120</a>	Q385E4				11	Tb927_11_01_v4: complement(1736294..1737103)	hypothetical protein, conserved	8323	1	0	0				2QTB00008_D_1	Tb11.02.4120	ACAATTGCATCAACGAGTTATTTAAAAAGATTTCAACGGAGACAATCGAGTCGGCGGGATTAACCACTGA	-	11.1	1736595	1736664	-0.841864	-1.95803	0.0586597	0.342707	-4.37979
Tb11.01.6410	3QTB00012_N_12	;go_function=mannose-6-phosphate isomerase activity;go_process=carbohydrate metabolism;go_component=cytoplasm		<a href=http://www.genedb.org/genedb/Search?organism=tryp&name=Tb11.01.6410>Tb11.01.6410</a>	Q381V7				11	Tb927_11_01_v4: complement(3870353..3871582)	phosphomannose isomerase, putative	9167	0	0	0	GO:0004476	GO:0005975	GO:0005737	2QTB00012_N_12	Tb11.01.6410	AATGACTAAAGAAGATAGTGTTTTCTTACGTGTCCTTTATCAATATCCCGACGATATGGGTTGTTGGATG	-	11.1	3870875	3870944	-0.840853	-2.04148	0.0492031	0.317037	-4.2338
Tb11.18.0002	3QTB00020_K_10			<a href=http://www.genedb.org/genedb/Search?organism=tryp&name=Tb11.18.0002>Tb11.18.0002</a>	Q386T1				11	Tb927_11_01_v4: 627733..630321	hypothetical protein, conserved	7932	0	0	0				2QTB00020_K_10	Tb11.18.0002	TTAGTAGCATCATTAGCAATGTGAATAAAGGGAACGAGAGGGCGCTGTCAATGAACAACACAGTTTATTT	+	11.1	628679	628748	-0.840629	-1.78081	0.0840823	0.405627	-4.67379
Tb927.3.5310	3QTB00023_G_1			<a href=http://www.genedb.org/genedb/Search?organism=tryp&name=Tb927.3.5310>Tb927.3.5310</a>	Q580U4			Tb03.5L5.480	3	Tb927_03_v4: 1488667..1495053	hypothetical protein, conserved	1368	0	0	0				2QTB00023_G_1	Tb927.3.5310	ATCAAAAAAGAGTGGCAGAAGGCTATTGAAAACGATTTTACAAGAAGAAAAGAGTGGTTTGAGAAGGATG	+	3	1491538	1491607	-0.840212	-1.53153	0.135097	0.508554	-5.04807
[truncated: 7,484 more rows]
