# Supplementary material for: Genome-wide expression profiling of in vivo-derived bloodstream parasite stages and dynamic analysis of mRNA alterations during synchronous differentiation in Trypanosoma brucei
Source: BMC Genomics. 2009 Sep 11;10:427. doi: 10.1186/1471-2164-10-427 (PMC2753553; doi:10.1186/1471-2164-10-427)
Supplement: Additional file 1 — Pairwise comparisons between slender and individual time-points for all genes represented on the microarrays. Each column contains data with respect to each oligonucleotide represented on the array, with the parent Gene ID, product description, Protein ID, oligonucleotide sequence, oligonucleotide co-ordinates, signal intensity and statistical association provided for each. Annotations with respect to the presence of a signal peptide, transmembrane domain or GO classification are also detailed. [file 1471-2164-10-427-S1.zip › Supp Mat1-Slender-T1_global_normalised.xls]

## Sheet: Slender-T1_global_normalised.xl
Name	Oligo.ID	Common.Name.of.Primary.Target	Gene.Symbol	GeneDBlink	ProteinID	Primary.Name	Synonyms	Prev..Sys..Id	Chromosome	Location	Product	Geneindex	SignalPep	TMs	GPI	GO.F	GO.P	GO.C	OligoID	Gene	OligoSequence	OligoStrand	OligoChromosome	OligoStart	OligoEnd	logFC	t	P.Value	adj.P.Val	B
Tb927.6.480	3QTB00003_G_22	similar to GP:29469418: procyclin EP2 {Trypanosoma evansi}; similar to SP:P09791: Procyclic form specific polypeptide A-beta precursor (Procyclin) (PARP A-beta) {Trypanosoma brucei brucei}; 98% similar to GP:29469418: procyclin EP2 {Trypanosoma evansi}; 98% similar to SP:P09791: Procyclic form specific polypeptide A-beta precursor (Procyclin) (PARP A-beta) {Trypanosoma brucei brucei};go_component…		<a href=http://www.genedb.org/genedb/Search?organism=tryp&name=Tb927.6.480>Tb927.6.480</a>	Q581F6			Tb06.28F21.140	6	Tb927_06_v4: 218428..218799	EP3-2 procyclin,PARP A-beta,surface protein EP3-2,surface protein EP3-2 procyclin precursor,procyclic form specific polypeptide A-beta precursor	2565	1	1	1	GO:0003674	GO:0008150	GO:0009986 GO:0016021	2QTB00003_G_22	Tb927.6.480	AGAAGACAAGGGTCTTACTAAGGGAGGCAAAGGCGGGAAGGGAACCAAGGTCAGCGACGACGATACCAAT	NA	Nonspecific_2	0	0	-4.13079	-9.70494	3.1485e-11	2.70582e-07	15.0575
Tb927.4.3500	3QTB00007_N_23			<a href=http://www.genedb.org/genedb/Search?organism=tryp&name=Tb927.4.3500>Tb927.4.3500</a>	Q585K0			Tb04.26G5.270	4	Tb927_04_v4: complement(904574..905302)	hypothetical protein, conserved	1767	0	5	0				2QTB00007_N_23	Tb927.4.3500	AATTGAAGCTGGTGTCCTTATTTCAGTGCTTACAGGCTTTGCTGCTCTTGTTTTCATTATTCTGTCGAAT	-	4	904826	904895	-3.63182	-7.74678	6.02647e-09	1.03011e-05	10.3114
Tb927.8.1630	3QTB00017_O_3	;go_function=metalloendopeptidase activity;go_process=cell adhesion; proteolysis and peptidolysis;go_component=membrane		<a href=http://www.genedb.org/genedb/Search?organism=tryp&name=Tb927.8.1630>Tb927.8.1630</a>	Q580G0			Tb08.29O9.370	8	Tb927_08_v4: 541429..543192	major surface protease gp63, putative,GP63, putative,metallopeptidase, putative	4006	1	1	0	GO:0004222	GO:0006508 GO:0007155	GO:0016020	2QTB00017_O_3	Tb927.8.1630	ATGTAATTAAGCATGAAAATCCACTTCCACCGCAATACCATTACTTTTCAGATCCTTCACGTGGTGCCCC	NA	Nonspecific_2	0	0	-3.53063	-4.13647	0.000225567	0.0215392	0.543214
Tb10.6k15.0030	3QTB00003_L_7	GPI-Anchor Signal predicted for Tb10.6k15.0030 by DGPI v2.04 with cleavage site probability 0.64800006 near 107;go_component=cell surface; membrane		<a href=http://www.genedb.org/genedb/Search?organism=tryp&name=Tb10.6k15.0030>Tb10.6k15.0030</a>	Q389V2	EP2		TRYPtp6k15-3d06.p1c_6	10	Tb927_10_v4: complement(2479759..2480148)	EP2 procyclin	7130	1	1	1	GO:0003674	GO:0008150	GO:0009986 GO:0016020	2QTB00003_L_7	Tb10.6k15.0030	CAAGGGTCTTACTAAGGGAGGCAAAGGCAAAGGCGAGAAGGGAACCAAGGTCCAGGACGAAGTTGAGCCT	-	10	2479981	2480050	-3.31783	-6.99071	5.17985e-08	5.56445e-05	8.33276
Tb927.6.520	3QTB00003_J_19	identical to GP:14485024: surface protein EP3-3 procyclin precursor {Trypanosoma brucei brucei}; identical to SP:P09791: Procyclic form specific polypeptide A-beta precursor (Procyclin) (PARP A-beta)(Trypanosoma brucei brucei); 100% similar to GP:14485024: surface protein EP3-3 procyclin precursor {Trypanosoma brucei brucei}; 100% similar to SP:P09791: Procyclic form specific polypeptide A-beta p…		<a href=http://www.genedb.org/genedb/Search?organism=tryp&name=Tb927.6.520>Tb927.6.520</a>	Q581G0			Tb06.28F21.70	6	Tb927_06_v4: 227115..227504	EP3-2 procyclin,PARP A-beta,surface protein EP3-3 procyclin precursor,procyclic form specific polypeptide A-beta precursor	2569	1	1	1	GO:0003674	GO:0008150	GO:0009986 GO:0016021	2QTB00003_J_19	Tb927.6.520	AAGGGTCTTACTAAGGGAGGCAAAGGCAAAGGCGGGAAGGGAACCAAGGTCAGCGACGACGATACCAATG	+	6	227214	227283	-3.17578	-6.35796	3.26623e-07	0.000193746	6.62749
Tb927.6.510	3QTB00002_P_2	similar to SP:P18764: Procyclic form specific polypeptide A-alpha precursor (Procyclin A- alpha) (PARP A-alpha). {Trypanosoma brucei brucei}; 99% similar to SP:P18764: Procyclic form specific polypeptide A-alpha precursor (Procyclin A- alpha) (PARP A-alpha). {Trypanosoma brucei brucei};go_component=cell surface; integral to membrane		<a href=http://www.genedb.org/genedb/Search?organism=tryp&name=Tb927.6.510>Tb927.6.510</a>	Q581F9			Tb06.28F21.90	6	Tb927_06_v4: 225837..226181	GPEET2 procyclin precursor,PARP A-alpha,procyclin A-alpha,procyclic form specific polypeptide A-alpha precursor	2568	1	1	1	GO:0003674	GO:0008150	GO:0009986 GO:0016021	2QTB00002_P_2	Tb927.6.510	TGATGAGTCGGCTAGCAACGTTATCGTGAAGGGAGGCAAAGGAAAGGAGAGGGAGGACGGCCCTGAGGAG	+	6	225920	225989	-3.10334	-7.42291	1.50335e-08	1.84569e-05	9.47264
Tb09.244.2480	3QTB00008_G_9	GPI-Anchor Signal predicted for Tb09.244.2480 by DGPI v2.04 with cleavage site probability 0.702 near 234;go_component=cell surface; lipid raft		<a href=http://www.genedb.org/genedb/Search?organism=tryp&name=Tb09.244.2480>Tb09.244.2480</a>	Q38CV7	BARP		chr9contig244a01.tmp0248	9	Tb927_09_v4: 2376962..2377729	BARP protein	5912	1	0	1	GO:0003674	GO:0008150	GO:0009986 GO:0045121	2QTB00008_G_9	Tb09.244.2480	TTCCGTCGCATCGCCTGAAAAGTCAGTGCTGCTACTGATGGCTGGATTGTTTCTCAGTTCTGTACTGTAA	+	9	2377660	2377729	-2.53399	-4.32967	0.000129212	0.0144214	1.06001
Tb927.8.7650	3QTB00014_K_24	;go_function=amino acid-polyamine transporter activity;go_process=amino acid transport;go_component=membrane		<a href=http://www.genedb.org/genedb/Search?organism=tryp&name=Tb927.8.7650>Tb927.8.7650</a>	Q57V86			Tb08.30P3.170	8	Tb927_08_v4: 2207555..2208955	amino acid transporter, putative	4609	0	11	0	GO:0005279	GO:0006865	GO:0016020	2QTB00014_K_24	Tb927.8.7650	ATTACTTACAGGTGTTATTGCCATTGTATTTGGCACGGGGTGCGCTATCTGGGGAACTTTCACTGGTTAG	+	8	2208886	2208955	-2.53154	-5.2255	9.29232e-06	0.00228166	3.51068
Tb09.160.4460	3QTB00010_P_8			<a href=http://www.genedb.org/genedb/Search?organism=tryp&name=Tb09.160.4460>Tb09.160.4460</a>	Q38EW0			chr9contig160.tmp0332	9	Tb927_09_v4: 959374..960405	hypothetical protein, conserved	5205	0	0	0	GO:0003674 GO:0003674	GO:0008150 GO:0008150	GO:0005575 GO:0005575	2QTB00010_P_8	Tb09.160.4460	ATTGAATCGTGTCATAGTGATCGACAGTGATGTACGCAGCTTTCCTCTTCATCCACGTAACGGTGTTAAG	+	9	959886	959955	-2.42054	-5.30436	7.35581e-06	0.00191563	3.72854
Tb09.160.5480	3QTB00014_E_20	;go_function=nucleoside transporter activity;go_process=nucleoside transport;go_component=integral to membrane		<a href=http://www.genedb.org/genedb/Search?organism=tryp&name=Tb09.160.5480>Tb09.160.5480</a>	Q38EK0	TbNT10	TbAT-B	chr9contig160.tmp0434c	9	Tb927_09_v4: complement(1177062..1178450)	purine nucleoside transporter	5317	1	10	0	GO:0005337 GO:0005337	GO:0015858 GO:0015858	GO:0016021 GO:0016021	2QTB00014_E_20	Tb09.160.5480	TACTTTGGTATTGTCATATTTATTCAGGTGATCGCCTGTGTTCTTTTGGCTCTGCTAACGAAGAATCCTT	-	9	1177802	1177871	-2.41114	-4.76046	3.67066e-05	0.00618543	2.23048
Tb10.70.0010	3QTB00015_M_19			<a href=http://www.genedb.org/genedb/Search?organism=tryp&name=Tb10.70.0010>Tb10.70.0010</a>	Q38AT3			TRYP_x-70a06.p2kb545_2	10	Tb927_10_v4: 1693408..1694880	hypothetical protein, conserved	6799	0	11	0	GO:0003674	GO:0008150	GO:0005575	2QTB00015_M_19	Tb10.70.0010	AATTGCCATAGCTGTGGCGTCGCTTTCCTTTCTCTTTATGAGGATGTTTCCTCGGAAGATTATTATTGTG	+	10	1693773	1693842	-2.29801	-3.01657	0.00487326	0.0950007	-2.27301
Tb927.8.7620	3QTB00014_O_8	;go_function=amino acid-polyamine transporter activity;go_process=amino acid transport;go_component=membrane		<a href=http://www.genedb.org/genedb/Search?organism=tryp&name=Tb927.8.7620>Tb927.8.7620</a>	Q57V83	AATP1	AATP1	Tb08.30P3.140	8	Tb927_08_v4: 2199380..2200783	amino acid transporter 1, putative	4606	0	11	0	GO:0005279	GO:0006865	GO:0016020	2QTB00014_O_8	Tb927.8.7620	ACTGTTTAACAGTGGGAACAGAGCCATCGAAGGTCTTGGAGTGTTCATCTTTTCCTATCTTTTTCAGATT	+	8	2200129	2200198	-2.19829	-4.34758	0.000122676	0.0138721	1.10821
Tb09.211.1030	3QTB00011_G_24	similar to Phosphatidylcholine:ceramide cholinephosphotransferase 2 (EC 2.7.-.-)(Sphingomyelin synthase 2). (Swiss-Prot:Q9D4B1) (Mus musculus;);go_function=ceramide cholinephosphotransferase activity;go_process=sphingomyelin biosynthesis;go_component=membrane		<a href=http://www.genedb.org/genedb/Search?organism=tryp&name=Tb09.211.1030>Tb09.211.1030</a>	Q38E53			chr9contig211.tmp0126c	9	Tb927_09_v4: complement(1453745..1454812)	phosphatidylcholine:ceramide cholinephosphotransferase 2, putative	5464	1	5	0	GO:0047493	GO:0006686	GO:0016020	2QTB00011_G_24	Tb09.211.1030	AAGATATCATTTCTCTCTGTGGTTACGGACGTTCTGATTGCATTCCTCTCTTCACTGAGCTTCTTTACCT	-	9	1454479	1454548	-2.1806	-4.01142	0.000322506	0.0277426	0.212252
Tb927.8.7680	3QTB00016_I_12	;go_function=amino acid-polyamine transporter activity;go_process=amino acid transport;go_component=integral to membrane		<a href=http://www.genedb.org/genedb/Search?organism=tryp&name=Tb927.8.7680>Tb927.8.7680</a>	Q57V88			Tb08.30P3.210	8	Tb927_08_v4: 2212346..2213986	amino acid transporter, putative	4612	1	10	0	GO:0005279	GO:0006865	GO:0016021	2QTB00016_I_12	Tb927.8.7680	TGTGTGCGTCATATGCATTGCTGGCAATGGCTTGTCGTAATGCACTGTATAGTTTTGTTGGGTGGGATGC	+	8	2213619	2213688	-2.15186	-4.45965	8.8572e-05	0.0115331	1.41085
Tb927.8.7340	3QTB00019_K_12	;go_function=exo-alpha-sialidase activity;go_process=pathogenesis		<a href=http://www.genedb.org/genedb/Search?organism=tryp&name=Tb927.8.7340>Tb927.8.7340</a>	Q57YT6			Tb08.10K10.280	8	Tb927_08_v4: complement(2106984..2109230)	trans-sialidase, putative,neuraminidase, putative	4578	1	0	1	GO:0004308	GO:0009405	GO:0005575	2QTB00019_K_12	Tb927.8.7340	GGAGTTACACTGCCTGCATGAAGAGAGCATTGTTGGTGTTGTCAGCCTACACCTTGTACACCTCGTTGAT	-	8	2107929	2107998	-2.14013	-5.64485	2.68039e-06	0.00088597	4.66943
Tb10.70.4900	3QTB00014_C_24	;go_function=deoxyhypusine synthase activity;go_process=hypusine biosynthesis from peptidyl-lysine		<a href=http://www.genedb.org/genedb/Search?organism=tryp&name=Tb10.70.4900>Tb10.70.4900</a>	Q38BX0			TRYP_x-70a06.p2kb545_665	10	Tb927_10_v4: 703311..704696	deoxyhypusine synthase, putative	6412	0	1	0		GO:0050983 GO:0008612	GO:0005575	2QTB00014_C_24	Tb10.70.4900	TTCTTAATCGCTATTCAACCGTGGGGTTTCAGGCCTCAAATTTAGCCCGTGCTTTTTCTATATGTGAAAT	+	10	703429	703498	-2.1321	-4.54594	6.88565e-05	0.0093929	1.64498
Tb10.26.0790	3QTB00013_G_12	;go_component=cell surface		<a href=http://www.genedb.org/genedb/Search?organism=tryp&name=Tb10.26.0790>Tb10.26.0790</a>	Q389L7	PSSA-2			10	Tb927_10_v4: complement(2675378..2676655)	procyclic form surface glycoprotein	7215	1	2	0	GO:0003674	GO:0008150	GO:0009986	2QTB00013_G_12	Tb10.26.0790	AAATGTCGGTTGGGTGAAAAGTGCGGCTACTGCAAGCAGGAAGTGTATTTGTCCAAGCTCTATCTTGTCG	-	10	2676070	2676139	-2.12273	-5.09579	1.36439e-05	0.00300656	3.15263
Tb09.v1.0050	3QTB00001_C_23			<a href=http://www.genedb.org/genedb/Search?organism=tryp&name=Tb09.v1.0050>Tb09.v1.0050</a>	Q38G15				9	Tb927_09_v4: complement(311066..311176)	hypothetical protein, unlikely	4797	1	1	0				2QTB00001_C_23	Tb09.v1.0050	TGTACACACTTTCGGCACGCTCTCATGTTAATATCATCTTTGTTATTATTATTATAACCCTAACTATTAT	-	9	311106	311175	-2.08253	-2.95803	0.00566435	0.101627	-2.40842
Tb10.05.0050	3QTB00004_H_8			<a href=http://www.genedb.org/genedb/Search?organism=tryp&name=Tb10.05.0050>Tb10.05.0050</a>	Q388N8				10	Tb927_10_v4: complement(3252750..3253226)	hypothetical protein, conserved,hypothetical protein	7444	0	1	0				2QTB00004_H_8	Tb10.05.0050	TGTTCGGTAACATATGGTTGTCCTTTGTCTATCACGCCTACACGGTGGGACCGACAACTCCCGTCCTTGA	-	10	3252880	3252949	-2.06641	-4.92349	2.27046e-05	0.00433607	2.67799
Tb927.5.2260	3QTB00003_L_8	similar to GP:1237122: infective insect stage-specific protein {Leishmania major}; 61% similar to GP:1237122: infective insect stage-specific protein {Leishmania major}{Leishmania major}		<a href=http://www.genedb.org/genedb/Search?organism=tryp&name=Tb927.5.2260>Tb927.5.2260</a>	Q582D9			Tb05.3C6.250	5	Tb927_05_v4: 704826..705230	hypothetical protein, conserved	2217	0	0	0				2QTB00003_L_8	Tb927.5.2260	GTCCCTTGATGTCCACAAGAATGATGCCGCCCCCTGCTTTGATGGAGGTGGAGAGTGCTTTCAGTTCTGG	+	5	705070	705139	-2.05378	-4.9805	1.91865e-05	0.00392592	2.83488
Tb927.4.3520	3QTB00005_B_9			<a href=http://www.genedb.org/genedb/Search?organism=tryp&name=Tb927.4.3520>Tb927.4.3520</a>	Q585J8			Tb04.26G5.300	4	Tb927_04_v4: complement(906430..906966)	hypothetical protein, conserved	1769	1	4	1				2QTB00005_B_9	Tb927.4.3520	TTACTCTCGGTTATTTGAGAGGTTACTGCCAAGGCGATCCGAAACTGCGCGACAAGTACGCCCCGTTCAA	-	4	906524	906593	-2.03853	-4.32059	0.000132658	0.0144312	1.03557
Tb09.160.5360	3QTB00003_K_24			<a href=http://www.genedb.org/genedb/Search?organism=tryp&name=Tb09.160.5360>Tb09.160.5360</a>	Q38EL5			chr9contig160.tmp0422c	9	Tb927_09_v4: complement(1135300..1135674)	hypothetical protein, unlikely	5300	0	0	0				2QTB00003_K_24	Tb09.160.5360	GGAGGTTGTCGAAAGGAACTGTCAAGGTGAGTCAAAGTGCTTGGTTATAGGAGCAAGTGGTCATAAGATT	-	9	1135540	1135609	-2.00952	-3.37929	0.001869	0.0628886	-1.40344
Tb11.01.3790	3QTB00010_O_23			<a href=http://www.genedb.org/genedb/Search?organism=tryp&name=Tb11.01.3790>Tb11.01.3790</a>	Q382Y5				11	Tb927_11_01_v4: 3133370..3134335	hypothetical protein, conserved	8885	1	2	0				2QTB00010_O_23	Tb11.01.3790	ATTTTTACCTGCGCCATCTCGGAAGGGACGATACTCCATATCAATAAAAGTGTATATGGCTGTTTGACAA	+	11.1	3133775	3133844	-2.00495	-4.15971	0.000211008	0.0206845	0.605044
Tb927.7.6000	3QTB00017_K_12	Number of repeated genes in array uncertain, region may contain misassembly.;go_component=integral to membrane		<a href=http://www.genedb.org/genedb/Search?organism=tryp&name=Tb927.7.6000>Tb927.7.6000</a>	Q57VL1			Tb07.2F2.150	7	Tb927_07_v4: 1615025..1616821	hypothetical protein, conserved	3690	1	13	0				2QTB00017_K_12	Tb927.7.6000	CGTCTACGGTTTTGCTATTCTTTTGATTCTCATTGTGTTCCTCCCCCTGCAGGGATCACTGTCCGCCTAT	+	7	1615759	1615828	-1.99445	-2.57665	0.014599	0.162098	-3.25155
Tb11.01.6990	3QTB00017_J_12			<a href=http://www.genedb.org/genedb/Search?organism=tryp&name=Tb11.01.6990>Tb11.01.6990</a>	Q381Q1				11	Tb927_11_01_v4: complement(4008575..4010452)	hypothetical protein, conserved	9223	0	9	0				2QTB00017_J_12	Tb11.01.6990	ACCGTATACTCATTGCAACTACTTCTTGTTATTTGGAGTGCTGCTTATTCGCCGTTCTGTTAACGTTTCC	-	11.1	4008954	4009023	-1.99294	-4.87988	2.58218e-05	0.00482419	2.55811
Tb09.211.2160	3QTB00006_G_12			<a href=http://www.genedb.org/genedb/Search?organism=tryp&name=Tb09.211.2160>Tb09.211.2160</a>	Q38DU1			chr9contig211.tmp0252c	9	Tb927_09_v4: complement(1653970..1654572)	hypothetical protein	5576	0	0	0				2QTB00006_G_12	Tb09.211.2160	ATACATAAGGTGATCTGCGAAAGCAAGGGCATTCGGGTAGCCAGCAGAGAGCGGCCCAAAAGTCGCACTC	-	9	1654473	1654542	-1.98514	-3.42666	0.00164414	0.0595923	-1.28637
Tb927.3.1530	3QTB00013_I_24	;go_component=integral to membrane		<a href=http://www.genedb.org/genedb/Search?organism=tryp&name=Tb927.3.1530>Tb927.3.1530</a>	Q57XY6			Tb03.1J15.150	3	Tb927_03_v4: complement(399958..401241)	hypothetical protein, conserved	992	0	2	0				2QTB00013_I_24	Tb927.3.1530	AGATGAATATTCTGAACAGTGTTGCTGCTGTTTCTCTTCCCATCAACCTTGTCGTATCTTTGTTCGGTAT	-	3	400118	400187	-1.98172	-3.46886	0.00146592	0.0574391	-1.18145
Tb10.389.0120	3QTB00009_O_12	;go_function=DNA-directed RNA polymerase activity;go_process=transcription;go_component=nucleus		<a href=http://www.genedb.org/genedb/Search?organism=tryp&name=Tb10.389.0120>Tb10.389.0120</a>	Q388R6	RPB5z			10	Tb927_10_v4: complement(3178217..3179116)	DNA-directed RNA polymerase II, putative,RNA polymerase subunit, putative	7416	0	0	0	GO:0003899	GO:0006350	GO:0005634	2QTB00009_O_12	Tb10.389.0120	TTCAAGGTTGTACGATATAACGGATGGCCTGAATTACCAGTGGTTTACCCAAAGATGCTCTTCTTATTTA	-	10	3178922	3178991	-1.97535	-3.94581	0.000388609	0.0300874	0.0398782
Tb11.01.8760	3QTB00018_A_24			<a href=http://www.genedb.org/genedb/Search?organism=tryp&name=Tb11.01.8760>Tb11.01.8760</a>	Q380Y8				11	Tb927_11_01_v4: complement(4469662..4471629)	hypothetical protein, conserved	9387	0	0	0				2QTB00018_A_24	Tb11.01.8760	ATATTTGTGTTTCTGCGGAATGAGCAAATACCATTCTCCATCATTATCAGCAAGCTTGACTACTTTGGCG	-	11.1	4471005	4471074	-1.9718	-3.59923	0.00102526	0.0500631	-0.853781
Tb927.7.1280	3QTB00007_M_24			<a href=http://www.genedb.org/genedb/Search?organism=tryp&name=Tb927.7.1280>Tb927.7.1280</a>	Q57WS2			Tb07.27M11.520	7	Tb927_07_v4: 331746..332447	hypothetical protein, conserved	3219	0	1	0				2QTB00007_M_24	Tb927.7.1280	TAAGAAGACGGTCTTGATTATATTTTTTGCATCGTCTCTTCTTGTGGCTATACTGGTGATTTTCTTTTGA	+	7	332378	332447	-1.96907	-4.77924	3.47335e-05	0.00618543	2.28193
Tb927.1.3360	3QTB00001_O_12	gene predicted by glimmer		<a href=http://www.genedb.org/genedb/Search?organism=tryp&name=Tb927.1.3360>Tb927.1.3360</a>	Q4GYN7				1	Tb927_01_v4: complement(728538..728726)	hypothetical protein, unlikely	328	0	0	0				2QTB00001_O_12	Tb927.1.3360	ATATACGTGTAGAATTTGCTAATCAAATGAAGCAGCTCCAACGGCAAAACAGGAGGTACTTGGAACTTTT	-	1	728572	728641	-1.94772	-3.2594	0.00257769	0.0726318	-1.69634
Tb927.3.5770	3QTB00004_O_24			<a href=http://www.genedb.org/genedb/Search?organism=tryp&name=Tb927.3.5770>Tb927.3.5770</a>	Q57VG7			Tb03.2H15.720	3	Tb927_03_v4: complement(1611685..1612137)	hypothetical protein	1414	0	0	0				2QTB00004_O_24	Tb927.3.5770	CTATTGGTTGTTTTTAAGCATTCTTTCTTATAGCCCTTTCGCCCCGCACCCACTGCAGTTGTTTGATTTA	-	3	1612009	1612078	-1.94075	-2.95104	0.00576659	0.102393	-2.4245
Tb09.211.4050	3QTB00002_F_9	GPI-Anchor Signal predicted for Tb09.211.4050 by DGPI v2.04 with cleavage site probability 0.124699995 near 81		<a href=http://www.genedb.org/genedb/Search?organism=tryp&name=Tb09.211.4050>Tb09.211.4050</a>	Q38DA3			chr9contig211.tmp0449c	9	Tb927_09_v4: complement(2034327..2034641)	hypothetical protein, unlikely	5764	1	1	1				2QTB00002_F_9	Tb09.211.4050	TTTTATTCCAACCCCACCCTGTTCTCTCTATCCTCTCCTTCCTTAACTGTTACCTCCATGTCATCCTTTT	-	9	2034392	2034461	-1.93983	-3.25097	0.00263615	0.0733175	-1.71673
Tb10.70.2970	3QTB00006_K_10			<a href=http://www.genedb.org/genedb/Search?organism=tryp&name=Tb10.70.2970>Tb10.70.2970</a>	Q38BH2			TRYP_x-70a06.p2kb545_395	10	Tb927_10_v4: 1115481..1116086	hypothetical protein, conserved	6560	0	0	0				2QTB00006_K_10	Tb10.70.2970	CAAACAGGGTGGACTATCGTGCCCTACTTGCTCTTCCTGTGACGGACCATGCGCATCCATACAAAATGGA	+	10	1115641	1115710	-1.93829	-5.43029	5.06372e-06	0.00145059	4.0766
Tb927.7.5980	3QTB00017_K_10	Number of repeated genes in array uncertain, region may contain misassembly.;go_component=integral to membrane		<a href=http://www.genedb.org/genedb/Search?organism=tryp&name=Tb927.7.5980>Tb927.7.5980</a>	Q57VL3			Tb07.2F2.120	7	Tb927_07_v4: 1608813..1610609	hypothetical protein, conserved	3688	0	13	0				2QTB00017_K_10	Tb927.7.5980	TTCCTCATGCTCGTCATTGGAGTCTCATGTTCCATGTGTACGTCCTTCATGTATGCCTTCAATCTTATAT	+	7	1608891	1608960	-1.93326	-3.87837	0.000470299	0.0323949	-0.136327
Tb927.5.3700	3QTB00010_O_11			<a href=http://www.genedb.org/genedb/Search?organism=tryp&name=Tb927.5.3700>Tb927.5.3700</a>	Q57U96			Tb05.6E7.530	5	Tb927_05_v4: 1158287..1159252	hypothetical protein, conserved	2361	1	2	0				2QTB00010_O_11	Tb927.5.3700	TTTCATTGCCCCAACGGCTTTTGTGAGTGGTAATGTTTCGCTTGGCCATGACACCTGCATATTTTATCAC	+	5	1158553	1158622	-1.89592	-4.41011	0.000102308	0.0127463	1.27686
Tb10.61.0460	3QTB00008_K_24			<a href=http://www.genedb.org/genedb/Search?organism=tryp&name=Tb10.61.0460>Tb10.61.0460</a>	Q387T1			TRYP_x-61h03.q2kb185_71	10	Tb927_10_v4: 3836270..3837070	hypothetical protein, conserved	7657	1	0	0				2QTB00008_K_24	Tb10.61.0460	ATGACTTGGAGCTCGAAGTAAAAGACTCCACAGGTAATGTCATGGGGTATCGACTATTCCCCGTTAACAT	+	10	3836526	3836595	-1.88145	-4.32357	0.000131517	0.0144312	1.04359
Tb927.4.310	3QTB00023_G_24			<a href=http://www.genedb.org/genedb/Search?organism=tryp&name=Tb927.4.310>Tb927.4.310</a>	Q57UU4			Tb04.5D20.370	4	Tb927_04_v4: complement(80881..100722)	hypothetical protein, conserved	1448	0	0	0				2QTB00023_G_24	Tb927.4.310	TTATAAGGTTCTTTTAGTGCCTCCCTATAACTTAGTTTGCAAGAATGAAAATATTTCTCTAACAGGCTGT	-	4	99250	99319	-1.87451	-3.53734	0.00121561	0.0541292	-1.00998
Tb927.5.2320	3QTB00019_A_8			<a href=http://www.genedb.org/genedb/Search?organism=tryp&name=Tb927.5.2320>Tb927.5.2320</a>	Q582D3			Tb05.3C6.330	5	Tb927_05_v4: 724866..727076	hypothetical protein, conserved	2223	0	0	0				2QTB00019_A_8	Tb927.5.2320	ACAATATCTTCAGGGATTTTCCCTTACTTCGGGTTGTCTTGCCTTCCCGTATTTTTTCAAGATGGATTTA	+	5	725150	725219	-1.87211	-2.55328	0.0154396	0.165919	-3.30082
Tb10.6k15.3760	3QTB00004_K_24			<a href=http://www.genedb.org/genedb/Search?organism=tryp&name=Tb10.6k15.3760>Tb10.6k15.3760</a>	Q38AR4			TRYPtp6k15-3d06.p1c_542	10	Tb927_10_v4: 1741535..1741981	hypothetical protein, conserved	6818	0	0	0				2QTB00004_K_24	Tb10.6k15.3760	CTGCGACGATTGTGCACCGAAAGTGAGTGGAGTGAGAAAATGTGAAGAGTGTTCCGCAGTGAAACCGGCT	+	10	1741624	1741693	-1.86838	-3.23238	0.00276968	0.0745929	-1.76164
Tb927.6.2510	3QTB00004_G_12			<a href=http://www.genedb.org/genedb/Search?organism=tryp&name=Tb927.6.2510>Tb927.6.2510</a>	Q584Q5			Tb06.4M18.1100	6	Tb927_06_v4: 762702..763142	hypothetical protein, conserved	2770	0	0	0				2QTB00004_G_12	Tb927.6.2510	ATCCGCACGGTTCCCATCGGTGAGTCAAATGAAGCAAAGCGGCGACGATTGCTCTATCAATCAACTTATC	+	6	762834	762903	-1.84055	-3.47279	0.0014503	0.0574391	-1.17165
Tb09.211.4700	3QTB00009_K_12	similar to Ubiquinol-cytochrome c reductase iron-sulfur subunit 3, mitochondrialprecursor (EC 1.10.2.2) (Rieske iron-sulfur protein 3) (RISP3). (Swiss- Prot:P51133) (Nicotiana tabacum);go_function=electron transporter activity; ubiquinol-cytochrome-c reductase activity;go_process=aerobic respiration;go_component=mitochondrion; ubiquinol-cytochrome-c reductase complex		<a href=http://www.genedb.org/genedb/Search?organism=tryp&name=Tb09.211.4700>Tb09.211.4700</a>	Q27785	RISP		chr9contig211.tmp0518c	9	Tb927_09_v4: complement(2160125..2161018)	reiske iron-sulfur protein , mitochondrial precursor	5828	0	1	0	GO:0004362 GO:0008121	GO:0009060	GO:0005739 GO:0045285	2QTB00009_K_12	Tb09.211.4700	TCTTTAAGCAACTTGAAGGTTCCAACCCATTAACTGTAAAGGACAGACCCGTGAATTCATGGTCCGACGA	-	9	2160888	2160957	-1.83864	-3.90516	0.000436013	0.0317551	-0.0664425
Tb09.211.2230	3QTB00007_G_12			<a href=http://www.genedb.org/genedb/Search?organism=tryp&name=Tb09.211.2230>Tb09.211.2230</a>	Q38DT3			chr9contig211.tmp0259c	9	Tb927_09_v4: complement(1663730..1664419)	hypothetical protein, conserved	5584	0	0	0				2QTB00007_G_12	Tb09.211.2230	TATCGTTTCTTGCTTGAGGTCCTTCATATGGGTGAGAACAATCCCTACATTTGGTTCCTCCTTGGGGAAG	-	9	1664041	1664110	-1.83461	-5.06332	1.50197e-05	0.00322698	3.06308
Tb09.244.1910	3QTB00003_H_9			<a href=http://www.genedb.org/genedb/Search?organism=tryp&name=Tb09.244.1910>Tb09.244.1910</a>	Q38CR1			chr9contig244a01.tmp0191	9	Tb927_09_v4: complement(2512339..2512722)	hypothetical protein, unlikely	5966	0	3	0				2QTB00003_H_9	Tb09.244.1910	CGGTGTAATTTCCTTTCATACTGTGCTATTTTCTCTTAGGTTATTTTATTCCATACTTTCGTTTATTCTT	-	9	2512423	2512492	-1.81865	-3.38073	0.00186177	0.0628886	-1.39991
Tb10.70.1690	3QTB00006_P_24	;go_function=RNA binding;go_process=translation;go_component=cytoplasm		<a href=http://www.genedb.org/genedb/Search?organism=tryp&name=Tb10.70.1690>Tb10.70.1690</a>	Q38B67			TRYP_x-70a06.p2kb545_230	10	Tb927_10_v4: 1347311..1347970	40S ribosomal protein S10, putative	6665	0	1	0	GO:0003723	GO:0006412	GO:0005737	2QTB00006_P_24	Tb10.70.1690	TTTTCGTACAAATTACTGTTACGACTTCACTTCCCCTTCCTGTTGGTCTTCTTCATTTATGCCTGACCAC	+	10	1347363	1347432	-1.81399	-2.96232	0.00560259	0.101153	-2.39856
Tb927.1.5250	3QTB00001_K_12			<a href=http://www.genedb.org/genedb/Search?organism=tryp&name=Tb927.1.5250>Tb927.1.5250</a>	Q4GY56				1	Tb927_01_v4: complement(1041260..1041436)	hypothetical protein	513	0	0	0				2QTB00001_K_12	Tb927.1.5250	GTGGCTCGGCAACCAACGAAGGGCGCGCTGACTTCAGAGAGCTGACGGAAAACAAGGCAGCAGCCGCTTT	-	1	1041291	1041360	-1.81341	-2.87927	0.00692101	0.110896	-2.58823
Tb10.6k15.3610	3QTB00013_A_22	;go_function=oxidoreductase activity; stearoyl-CoA 9-desaturase activity;go_process=fatty acid biosynthesis		<a href=http://www.genedb.org/genedb/Search?organism=tryp&name=Tb10.6k15.3610>Tb10.6k15.3610</a>	Q38AQ3			TRYPtp6k15-3d06.p1c_521	10	Tb927_10_v4: 1767595..1768860	delta-6 fatty acid desaturase, putative	6829	0	3	0	GO:0004768 GO:0016491	GO:0006633		2QTB00013_A_22	Tb10.6k15.3610	TATTTATTTTCTTCTTCTAGAGGCCGTGTTTGGGCCTGTTCATGTTATATCCAGCATGAAATTTGTTTGG	+	10	1768287	1768356	-1.80882	-3.19917	0.00302433	0.0774448	-1.84151
Tb11.01.6920	3QTB00008_O_24			<a href=http://www.genedb.org/genedb/Search?organism=tryp&name=Tb11.01.6920>Tb11.01.6920</a>	Q381Q8				11	Tb927_11_01_v4: complement(3992465..3993271)	hypothetical protein, conserved	9216	0	0	0				2QTB00008_O_24	Tb11.01.6920	AGCACATAAAGGTATTATACGATGTGGCTGTACGACATAATCCAAGGACATCTGTCACTGTTGTCCCACT	-	11.1	3993039	3993108	-1.80617	-3.55223	0.0011669	0.0530602	-0.972497
Tb10.70.1290	3QTB00007_K_12	GPI-Anchor Signal predicted for Tb10.70.1290 by DGPI v2.04 with cleavage site probability 0.344 near 210		<a href=http://www.genedb.org/genedb/Search?organism=tryp&name=Tb10.70.1290>Tb10.70.1290</a>	Q38B34			TRYP_x-70a06.p2kb545_177	10	Tb927_10_v4: 1419929..1420624	hypothetical protein, conserved	6698	1	0	1	GO:0003674	GO:0008150	GO:0005575	2QTB00007_K_12	Tb10.70.1290	TCTGACGTTCTGACCATGATGCGTGATGCTGAAGTTGCCAAATACGCGACCAAAAATTGCACACAACTAA	+	10	1420058	1420127	-1.80589	-3.36931	0.00192003	0.0630287	-1.42802
Tb927.8.5580	3QTB00023_G_12			<a href=http://www.genedb.org/genedb/Search?organism=tryp&name=Tb927.8.5580>Tb927.8.5580</a>	Q57X24			Tb08.26E13.190	8	Tb927_08_v4: 1644049..1658481	hypothetical protein, conserved	4402	0	0	0				2QTB00023_G_12	Tb927.8.5580	TTAATTTCACTGTGAAGAATATTCAAATCGACAACCAATGTGAGGAGAAACCAGTATATGAGGTTTGCCT	+	8	1656536	1656605	-1.80477	-3.34405	0.00205514	0.0653533	-1.49005
Tb10.26.1020	3QTB00002_K_12			<a href=http://www.genedb.org/genedb/Search?organism=tryp&name=Tb10.26.1020>Tb10.26.1020</a>	Q389N6				10	Tb927_10_v4: complement(2624296..2624598)	hypothetical protein, conserved	7196	0	0	0				2QTB00002_K_12	Tb10.26.1020	TTCGTAACGAAGGTTAACTGGTGGATGCCGTCTATCGGTGCCGGGATGGTGCTCAGTCTCTTTGTATTGA	-	10	2624433	2624502	-1.80456	-4.35436	0.000120289	0.0137836	1.12645
Tb927.7.7160	3QTB00021_E_11			<a href=http://www.genedb.org/genedb/Search?organism=tryp&name=Tb927.7.7160>Tb927.7.7160</a>	Q57XT6			Tb07.21H15.190	7	Tb927_07_v4: complement(2051227..2054127)	dual specificity protein phosphatase, putative	3806	0	0	0				2QTB00021_E_11	Tb927.7.7160	AAGAAGAATTTAGCAAAACCATGCCGCTGCCTCTCACTACAACCTTTAATTGGGATGAGGAGTTGACAGA	-	7	2053742	2053811	-1.8018	-4.38391	0.000110403	0.0133371	1.20612
Tb10.389.1850	3QTB00008_O_11	;go_function=oxidoreductase activity;go_process=metabolism		<a href=http://www.genedb.org/genedb/Search?organism=tryp&name=Tb10.389.1850>Tb10.389.1850</a>	Q389E9				10	Tb927_10_v4: 2836163..2836945	NAD or NADP dependent oxidoreductase, putative,short chain dehydrogenase, putative	7283	0	0	0	GO:0016491	GO:0008152	GO:0005575	2QTB00008_O_11	Tb10.389.1850	AGCATGTCGCATCCGTGACTACACTCCCAGCGGAGAAATGGAATGATGTCATCTCTATAAACCTTAGTGC	+	10	2836440	2836509	-1.79471	-3.3621	0.00195772	0.0634892	-1.44576
Tb09.211.1600	3QTB00010_C_23			<a href=http://www.genedb.org/genedb/Search?organism=tryp&name=Tb09.211.1600>Tb09.211.1600</a>	Q38DZ6			chr9contig211.tmp0189c	9	Tb927_09_v4: complement(1539177..1540124)	hypothetical protein, conserved	5521	1	0	0				2QTB00010_C_23	Tb09.211.1600	ATAAAACGTTCCGTTTGTTCAACGGGTCATTGGTTGCTTCATTCCTCGCGACTTTCGATTTGCTCGACAG	-	9	1539283	1539352	-1.79213	-4.5979	5.91463e-05	0.0086153	1.78639
Tb10.61.0020	3QTB00003_P_24			NA	NA	NA	NA	NA	NA	NA	NA	NA	NA	NA	NA	NA	NA	NA	NA	NA	NA	NA	NA	NA	NA	-1.79088	-2.12372	0.0412185	0.262783	-4.15047
Tb927.5.2230	3QTB00003_L_6	Similar to GP:2921428: infective insect stage-specific protein {Leishmania donovani}		<a href=http://www.genedb.org/genedb/Search?organism=tryp&name=Tb927.5.2230>Tb927.5.2230</a>	Q582E2			Tb05.3C6.210	5	Tb927_05_v4: 700644..701048	hypothetical protein, conserved	2214	0	0	0				NA	NA	NA	NA	NA	NA	NA	-1.78945	-4.10215	0.000248884	0.023249	0.452094
Tb10.70.7760	3QTB00012_J_3			<a href=http://www.genedb.org/genedb/Search?organism=tryp&name=Tb10.70.7760>Tb10.70.7760</a>	Q38CI8			TRYP_x-70a06.p2kb545_1071	10	Tb927_10_v4: 133297..134487	hypothetical protein, conserved	6193	0	1	0				2QTB00012_J_3	Tb10.70.7760	TTATGCCATTCCCTTCGGACTCTTTTGGCTCGCAAATGATACGTGGGTTCCATCATCTTTTAACCTTACT	+	10	133626	133695	-1.78386	-2.8334	0.0077689	0.116928	-2.69163
Tb11.02.1106	3QTB00013_D_10	;go_function=nucleobase transporter activity;go_process=nucleobase transport;go_component=integral to membrane		<a href=http://www.genedb.org/genedb/Search?organism=tryp&name=Tb11.02.1106>Tb11.02.1106</a>	Q386E9				11	Tb927_11_01_v4: 1050102..1051424	nucleobase transporter, putative	8066	0	9	1	GO:0015205	GO:0015851	GO:0016021	2QTB00013_D_10	Tb11.02.1106	TATTTTGCCTTTTATTCTGTGTATTTACAAACACATCCCTGGTCACGCAGCTCCGTATATCTTCTCGTTT	+	11.1	1051178	1051247	-1.78303	-3.519	0.00127826	0.0549764	-1.05603
Tb927.6.4420	3QTB00011_C_12			<a href=http://www.genedb.org/genedb/Search?organism=tryp&name=Tb927.6.4420>Tb927.6.4420</a>	Q587A8			Tb06.26G9.880	6	Tb927_06_v4: complement(1243221..1244279)	hypothetical protein, conserved	2960	0	0	0				2QTB00011_C_12	Tb927.6.4420	TAACATCAACAAACGTCAGGGAAGAAGAGCCCTCCATTACTGTGCCATGCGAACTCGATACACATATAGA	-	6	1244176	1244245	-1.78162	-3.78561	0.000610501	0.0378034	-0.376956
Tb927.1.3590	3QTB00002_O_23	GPI-Anchor Signal predicted for Tb927.1.3590 by DGPI v2.04 with cleavage site probability 0.12900001 near 79		<a href=http://www.genedb.org/genedb/Search?organism=tryp&name=Tb927.1.3590>Tb927.1.3590</a>	Q4GYL4				1	Tb927_01_v4: complement(765114..765398)	hypothetical protein, unlikely	351	0	0	1				2QTB00002_O_23	Tb927.1.3590	TTTCCGCACCGTTGCGCGCCGCCAGCAGTAGACGCTGCCATCGCCCTTTCCTATCAATTCGCTTTAAGAA	-	1	765226	765295	-1.7726	-3.96391	0.00036915	0.0291053	0.0873533
Tb927.8.7690	3QTB00014_M_4	synonym: Tb08.30P3.220; amino acid transporter (pseudogene), putative		<a href=http://www.genedb.org/genedb/Search?organism=tryp&name=Tb927.8.7690>Tb927.8.7690</a>	-			Tb08.30P3.220	8	Tb927_08_v4: 2215280..2215837	amino acid transporter (pseudogene), putative	4613	0	0	0				2QTB00014_M_4	Tb927.8.7690	CCAAAATCACAACTGTGCTGGGATTGGCTGGTTCCATCTCTGGTGGATCGCTGGGTTTCCTATTTCCCGC	+	8	2215623	2215692	-1.77256	-3.85183	0.000506842	0.0337659	-0.205381
Tb927.7.5440	3QTB00023_C_23			<a href=http://www.genedb.org/genedb/Search?organism=tryp&name=Tb927.7.5440>Tb927.7.5440</a>	Q582F9			Tb07.10C21.590	7	Tb927_07_v4: 1463040..1469006	hypothetical protein, conserved	3634	0	0	0				2QTB00023_C_23	Tb927.7.5440	AGTTTCTTACGTTTTTTCCTGGCAATACTCGTGCGAATGGTTATTGCGATAATCTTTTTTTGGGTTTTAA	+	7	1463137	1463206	-1.77165	-3.90683	0.000433956	0.0317551	-0.0620757
Tb09.160.3970	3QTB00001_G_12			<a href=http://www.genedb.org/genedb/Search?organism=tryp&name=Tb09.160.3970>Tb09.160.3970</a>	Q38F10		28G16.285	chr9contig160.tmp0518c	9	Tb927_09_v4: complement(894270..894434)	hypothetical protein, unlikely	5154	0	0	0				2QTB00001_G_12	Tb09.160.3970	TTCCAACCCTGAATAGAAGCAGAATGTTTCACAAACCCAAAGGAGTCAAAATAAAAATTAAAAAGAAGCC	-	9	894331	894400	-1.76898	-2.89951	0.00657518	0.10951	-2.54229
Tb09.142.0190	3QTB00002_G_11	GPI-Anchor Signal predicted for Tb09.142.0190 by DGPI v2.04, no cleavage site predicted		<a href=http://www.genedb.org/genedb/Search?organism=tryp&name=Tb09.142.0190>Tb09.142.0190</a>	Q38G43				9	Tb927_09_v4: complement(126568..126837)	hypothetical protein, unlikely	4724	0	2	0				2QTB00002_G_11	Tb09.142.0190	AATTATACCATATTCTCTCTCACTTACGCCCCCTATTCAAAACTTTTATTGTTTCGAGTGCCTCTCTTCC	-	9	126722	126791	-1.76497	-2.9735	0.00544427	0.0999745	-2.37278
Tb10.70.6870	3QTB00004_G_24			<a href=http://www.genedb.org/genedb/Search?organism=tryp&name=Tb10.70.6870>Tb10.70.6870</a>	Q38CB8			TRYP_x-70a06.p2kb545_946	10	Tb927_10_v4: complement(327937..328377)	hypothetical protein	6263	0	0	0				2QTB00004_G_24	Tb10.70.6870	TCTCGCCACCGCCTTTCATACCAATCACATACGCGACAGAGGTATTCCTATTTCCTTCGTTAACACTCCA	NA	Nonspecific_2	0	0	-1.76292	-3.49072	0.00138104	0.057027	-1.12686
Tb09.160.5460	3QTB00002_N_2			<a href=http://www.genedb.org/genedb/Search?organism=tryp&name=Tb09.160.5460>Tb09.160.5460</a>	Q38EK2			chr9contig160.tmp0432	9	Tb927_09_v4: 1175253..1175594	hypothetical protein, unlikely	5315	0	3	0				2QTB00002_N_2	Tb09.160.5460	TACGCCTTCCTATTTCAGTTCATTTATCTATTCATTCATTTCTTTATATATTTTCATTTACAATAATAAT	+	9	1175287	1175356	-1.7429	-4.0307	0.000305263	0.0273274	0.263083
Tb11.01.3010	3QTB00023_C_24	;go_function=microtubule motor activity;go_process=microtubule-based movement;go_component=dynein complex		<a href=http://www.genedb.org/genedb/Search?organism=tryp&name=Tb11.01.3010>Tb11.01.3010</a>	Q383F6				11	Tb927_11_01_v4: 2938451..2951179	dynein heavy chain, putative	8814	0	0	0	GO:0003777	GO:0007018	GO:0030286	2QTB00023_C_24	Tb11.01.3010	TACAAAGTTACCTGGAAATAGTGCGGTAAACAAATTAAAATCAAAAGTGGAAGCATGGCGCATTCTTTTA	+	11.1	2941261	2941330	-1.74162	-2.95952	0.00564288	0.101627	-2.405
Tb11.02.2070	3QTB00018_K_12	prokaryotic top blast hits;go_function=catalytic activity;go_process=metabolism;go_component=mitochondrion		<a href=http://www.genedb.org/genedb/Search?organism=tryp&name=Tb11.02.2070>Tb11.02.2070</a>	Q385W8			TRYP_xi-1013a02.q1k_46	11	Tb927_11_01_v4: 1275242..1277239	long-chain-fatty acid-CoA ligase protein, putative,acyl-CoA synthetase, putative,fatty acid thiokinase (long chain), putative	8148	1	0	0	GO:0003824	GO:0008152	GO:0005739	2QTB00018_K_12	Tb11.02.2070	TGGTTTCATCACCTGCAAATATGGTTTTGCGAGACAAAGAGTGGAAAGGCACTACGTGCATTACTTTGAT	+	11.1	1277104	1277173	-1.74023	-3.99927	0.000333852	0.0277426	0.180274
Tb927.6.4960	3QTB00010_A_7	;go_function=nucleic acid binding		<a href=http://www.genedb.org/genedb/Search?organism=tryp&name=Tb927.6.4960>Tb927.6.4960</a>	Q586G8			Tb06.30P15.530	6	Tb927_06_v4: 1366032..1366973	zinc finger-domain protein, putative	3014	1	1	0	GO:0003676	GO:0008150	GO:0005575	2QTB00010_A_7	Tb927.6.4960	ATACCATCACACTATGTGTTTGCTACCATCACGGCTTTGGACTCCACTGTTCTTCATTTCGCCTCTTTGT	+	6	1366074	1366143	-1.73959	-2.40738	0.0217741	0.192319	-3.60164
Tb11.02.2730	3QTB00006_G_24			<a href=http://www.genedb.org/genedb/Search?organism=tryp&name=Tb11.02.2730>Tb11.02.2730</a>	Q385R0			Tb11.212.1350	11	Tb927_11_01_v4: 1427446..1428048	hypothetical protein, conserved	8207	0	3	0				2QTB00006_G_24	Tb11.02.2730	TGTTATTGTTAATGGTGTACAGCTTATTTATAGCTTCCCTGTGCTACTTTCTTTAGATTGTAAGAAATGG	+	11.1	1427454	1427523	-1.73192	-3.24623	0.00266963	0.0735439	-1.7282
Tb927.4.1830	3QTB00002_O_12			<a href=http://www.genedb.org/genedb/Search?organism=tryp&name=Tb927.4.1830>Tb927.4.1830</a>	Q583L0			Tb04.29M18.80	4	Tb927_04_v4: complement(455636..455944)	hypothetical protein, conserved	1600	0	0	0				2QTB00002_O_12	Tb927.4.1830	ACTCAAGACAAACTACGTCAAGGAAAGACCGGATCTTCTCGTGGATCAGACGGGTCAAACGCTCCGTCCG	-	4	455747	455816	-1.72771	-3.07031	0.00423997	0.0886577	-2.14741
Tb11.01.2910	3QTB00006_C_24			<a href=http://www.genedb.org/genedb/Search?organism=tryp&name=Tb11.01.2910>Tb11.01.2910</a>	Q383G6				11	Tb927_11_01_v4: 2920653..2921249	hypothetical protein, conserved	8804	0	0	0				2QTB00006_C_24	Tb11.01.2910	CTTGAAGCGGCCCATGTTTAATTACACCCGTATTTTTAGCATGGGGATCACACAGCACACATTTACTGGT	+	11.1	2920691	2920760	-1.72563	-3.51145	0.00130494	0.0555182	-1.07496
Tb10.70.1720	3QTB00023_C_12	;go_function=microtubule motor activity;go_process=microtubule-based movement;go_component=dynein complex		<a href=http://www.genedb.org/genedb/Search?organism=tryp&name=Tb10.70.1720>Tb10.70.1720</a>	Q38B68			TRYP_x-70a06.p2kb545_233,Tb10.70.1710	10	Tb927_10_v4: 1333629..1346057	dynein heavy chain, putative	6664	0	0	0	GO:0003777	GO:0007018	GO:0030286	2QTB00023_C_12	Tb10.70.1720	ATGGATTACAAGGGATGGTATGATCGCAAGACGCGTGAGTTCTTTAATATTGTTGATATTGTCTTTTCTG	+	10	1340232	1340301	-1.72389	-3.35103	0.00201695	0.0646778	-1.47294
Tb927.5.3200	3QTB00008_K_11			<a href=http://www.genedb.org/genedb/Search?organism=tryp&name=Tb927.5.3200>Tb927.5.3200</a>	Q57Z73			Tb05.27M3.250	5	Tb927_05_v4: complement(995967..996746)	hypothetical protein, conserved	2311	0	0	0				2QTB00008_K_11	Tb927.5.3200	TTGAAAGTGTCCGCGCTGCCGCATTGAAGGAACCCATACCGACCTCTCTATTAGAACTATTACTCATTTA	-	5	996586	996655	-1.71373	-4.37033	0.000114841	0.0133371	1.1695
Tb927.8.8070	3QTB00016_M_12			<a href=http://www.genedb.org/genedb/Search?organism=tryp&name=Tb927.8.8070>Tb927.8.8070</a>	Q57U39			Tb08.6H23.340	8	Tb927_08_v4: 2388796..2390448	hypothetical protein, conserved	4651	0	0	0	GO:0003674	GO:0008150	GO:0005575	2QTB00016_M_12	Tb927.8.8070	GTCAGTGCTACGGTTGTAGCGCCTTCACTGACCGATTGATTTTTTGTGTGGGAGAATGCAGGAATTGTGG	+	8	2388995	2389064	-1.70805	-3.17231	0.00324657	0.0790396	-1.90583
Tb09.160.4650	3QTB00001_K_24			<a href=http://www.genedb.org/genedb/Search?organism=tryp&name=Tb09.160.4650>Tb09.160.4650</a>	Q38EU1			chr9contig160.tmp0351c	9	Tb927_09_v4: complement(999088..999270)	hypothetical protein, unlikely	5224	0	0	0				2QTB00001_K_24	Tb09.160.4650	AGTGGGTTCCGTAGGTTGCAGTCGGTTTCCACAAACGATTTCACTATCCTCTCCTGATGAGCATAAGTTT	-	9	999139	999208	-1.7039	-3.4602	0.00150089	0.0574391	-1.20302
Tb927.7.3080	3QTB00013_M_24			<a href=http://www.genedb.org/genedb/Search?organism=tryp&name=Tb927.7.3080>Tb927.7.3080</a>	Q57YB8			Tb07.13M20.240	7	Tb927_07_v4: 779167..780456	hypothetical protein, conserved	3397	0	0	0				2QTB00013_M_24	Tb927.7.3080	GTCTTACAGAGTTTTTAATCTGTTTTGGCCCTTTGCAGTCGTTTAATTTTTTGGCGAATGGCACTGAATT	+	7	779774	779843	-1.70334	-3.1966	0.00304495	0.0774448	-1.84767
Tb10.389.1290	3QTB00018_K_23			<a href=http://www.genedb.org/genedb/Search?organism=tryp&name=Tb10.389.1290>Tb10.389.1290</a>	Q389A0				10	Tb927_10_v4: complement(2939397..2941346)	hypothetical protein, conserved	7332	0	0	0				2QTB00018_K_23	Tb10.389.1290	AAAGGTGCATGCCCAATTAAGCGCCCTCTTGCGCCACATTCAAACTACAAACCAAAAAATCGTATCGAAG	-	10	2939640	2939709	-1.70248	-4.52581	7.30258e-05	0.00965514	1.5903
Tb927.6.5150	3QTB00023_O_11			<a href=http://www.genedb.org/genedb/Search?organism=tryp&name=Tb927.6.5150>Tb927.6.5150</a>	Q586I7			Tb06.30P15.240	6	Tb927_06_v4: 1404693..1413533	hypothetical protein, conserved	3033	0	0	0				2QTB00023_O_11	Tb927.6.5150	AAGTTATTTCTTCTGTTGACCTCAATTTCTTGCAGTACAAGGCACTGGATCCAATTACCATTGATTTAAA	+	6	1410289	1410358	-1.699	-3.32618	0.00215619	0.0661797	-1.5338
Tb927.2.5950	3QTB00016_C_11			<a href=http://www.genedb.org/genedb/Search?organism=tryp&name=Tb927.2.5950>Tb927.2.5950</a>	Q7YUK5		1F7.345		2	Tb927_02_v4: 1080291..1081883	hypothetical protein, conserved	818	0	0	0	GO:0003674	GO:0008150	GO:0005575	2QTB00016_C_11	Tb927.2.5950	ATGTGAAGCTGATTCGTACTTTCTTGCGTGAGCATGCAGTTCTTACTCTCAGTGATAAACTTTTTGAAGA	+	2	1080457	1080526	-1.69551	-3.5619	0.00113631	0.0525026	-0.948138
Tb10.61.2870	3QTB00014_G_12			<a href=http://www.genedb.org/genedb/Search?organism=tryp&name=Tb10.61.2870>Tb10.61.2870</a>	Q388J8			TRYP_x-61h03.q2kb185_429	10	Tb927_10_v4: complement(3342816..3344207)	hypothetical protein, conserved	7485	0	0	0				2QTB00014_G_12	Tb10.61.2870	GCACATCTTCGCAACAACGGACCCTGTCGTGGAGTCAAGCCATCATATTAATTTTAAGCCTTTCTACATA	-	10	3343368	3343437	-1.695	-4.02279	0.000312223	0.02738	0.242228
Tb927.5.2890	3QTB00023_G_11			<a href=http://www.genedb.org/genedb/Search?organism=tryp&name=Tb927.5.2890>Tb927.5.2890</a>	Q57ZW5			Tb05.26K5.300	5	Tb927_05_v4: complement(906488..912979)	hypothetical protein, conserved	2280	0	0	0				2QTB00023_G_11	Tb927.5.2890	TTTAGCATTTCTTCCAGTGATTACGGATCTAGCGAACAAAAAAATATCATTAACATGCACCCTGATTTTC	-	5	909715	909784	-1.692	-3.44585	0.00156063	0.0583133	-1.23871
Tb927.2.3910	3QTB00015_K_12	;go_function=catalytic activity;go_process=fatty acid biosynthesis		<a href=http://www.genedb.org/genedb/Search?organism=tryp&name=Tb927.2.3910>Tb927.2.3910</a>	Q7YV41		28H13.305		2	Tb927_02_v4: complement(691133..692635)	beta-ketoacyl synthase family protein, putative	689	1	0	1	GO:0003824	GO:0006633	GO:0005575	2QTB00015_K_12	Tb927.2.3910	TTGGAGCTCCATGCAATTGAAGCTGTTCTAAACGGTACCGATGGCAGCGATAATAAATCCGCTATTATTC	-	2	691405	691474	-1.68203	-3.37198	0.00190624	0.0630287	-1.42145
Tb927.8.2150	3QTB00003_C_24			<a href=http://www.genedb.org/genedb/Search?organism=tryp&name=Tb927.8.2150>Tb927.8.2150</a>	Q581W7			Tb08.26N11.710	8	Tb927_08_v4: 666462..666827	hypothetical protein, conserved	4058	0	0	0				2QTB00003_C_24	Tb927.8.2150	AAAGTTTCGCCTTAAAGTTCGAAAGGCTCTGCAAGAGTCAGCAAATGACGAGGCAGCCATTGAAGCAGTA	+	8	666551	666620	-1.67097	-2.91012	0.00640043	0.108209	-2.51813
Tb10.70.0670	3QTB00019_M_7			<a href=http://www.genedb.org/genedb/Search?organism=tryp&name=Tb10.70.0670>Tb10.70.0670</a>	Q38AZ0			TRYP_x-70a06.p2kb545_101	10	Tb927_10_v4: complement(1556364..1558559)	hypothetical protein, conserved	6742	0	0	0				2QTB00019_M_7	Tb10.70.0670	ACTTACGAACTGCGTAACACTTCTGCAACTTCTCTATCCATCACTGGAGTTTCCTATTTTTTCCGTGTTT	-	10	1556892	1556961	-1.66939	-2.82372	0.00796001	0.118971	-2.71335
Tb10.70.1150	3QTB00016_K_11			<a href=http://www.genedb.org/genedb/Search?organism=tryp&name=Tb10.70.1150>Tb10.70.1150</a>	Q38B25			TRYP_x-70a06.p2kb545_159	10	Tb927_10_v4: complement(1436114..1437724)	hypothetical protein, conserved	6707	0	0	0				2QTB00016_K_11	Tb10.70.1150	TACACTTGTAAGAGAAGGTGGTGCACAAGCAATTCTTAATGCATTGGATATCTTCATTGATGACGAGGAA	-	10	1436822	1436891	-1.66775	-3.80967	0.000570646	0.0369158	-0.314732
Tb11.55.0027	3QTB00012_G_12	;go_component=integral to membrane		<a href=http://www.genedb.org/genedb/Search?organism=tryp&name=Tb11.55.0027>Tb11.55.0027</a>	Q387A1				11	Tb927_11_01_v4: complement(455129..456292)	expression site-associated gene (ESAG) protein, putative,expression site-associated gene 3 (ESAG3) protein, putative	7862	1	2	0	GO:0003674	GO:0008150	GO:0016021	2QTB00012_G_12	Tb11.55.0027	TTCCTTTATCCATCCAAGACGATGGTTATGAGTGGAATGATACTGCATTTTGCGGGACCAGTTCACGTGT	-	11.1	455347	455416	-1.66544	-3.35566	0.00199195	0.0641155	-1.46157
Tb927.3.1840	3QTB00009_K_24	;go_function=3-oxo-5-alpha-steroid 4-dehydrogenase activity;go_process=very-long-chain fatty acid metabolism;go_component=integral to membrane		<a href=http://www.genedb.org/genedb/Search?organism=tryp&name=Tb927.3.1840>Tb927.3.1840</a>	Q57ZC7			Tb03.30P12.550	3	Tb927_03_v4: complement(478182..479078)	3-oxo-5-alpha-steroid 4-dehydrogenase, putative	1023	0	4	0				2QTB00009_K_24	Tb927.3.1840	ATGCCGGTCTCACTGACCTCAAAAAGGTGTACAAACCAAGAGTGGATATTCATCGCAAGTCTTTCAAAAT	-	3	478954	479023	-1.66159	-3.09073	0.00402051	0.0865149	-2.09939
Tb927.8.6570	3QTB00007_K_11			<a href=http://www.genedb.org/genedb/Search?organism=tryp&name=Tb927.8.6570>Tb927.8.6570</a>	Q57TV6			Tb08.30K1.340	8	Tb927_08_v4: complement(1898759..1899433)	hypothetical protein, conserved	4501	1	4	1				2QTB00007_K_11	Tb927.8.6570	TGAGTATTGTGGCTGCTTCGCTTAACTTTATGAACTTTTTCATGTGTATTTTCTTCTTCGGTACGCATAG	-	8	1898985	1899054	-1.66057	-3.92745	0.000409364	0.0311334	-0.00819258
Tb927.2.6280	3QTB00014_K_12	;go_function=purine nucleoside transporter activity;go_process=purine ribonucleoside salvage;go_component=integral to membrane		<a href=http://www.genedb.org/genedb/Search?organism=tryp&name=Tb927.2.6280>Tb927.2.6280</a>	Q7YUH5	TbNT7	36E18.140		2	Tb927_02_v4: 1148974..1150374	adenosine transporter 2, putative	836	0	11	0	GO:0015211 GO:0015211 GO:0015211	GO:0006166	GO:0016021	2QTB00014_K_12	Tb927.2.6280	TAATCACTTCATTTATGTCTGTTGTCATCAAAGCAGCGATGGAATACAGCTTCAAAAGCAGACGAGTTCA	+	2	1149479	1149548	-1.65758	-3.28782	0.00238945	0.06961	-1.62735
Tb11.02.0445	3QTB00003_E_12			<a href=http://www.genedb.org/genedb/Search?organism=tryp&name=Tb11.02.0445>Tb11.02.0445</a>	Q386L8			238.t00591	11	Tb927_11_01_v4: complement(835973..836338)	hypothetical protein, conserved	7997	1	0	0				2QTB00003_E_12	Tb11.02.0445	AGCTGTTGCCAACCTTCGCATCCAGCGCGAGCGCATCATGCCCTTTATGAATGATATTAAGGAAAAACTT	-	11.1	836006	836075	-1.65571	-2.9662	0.00554706	0.100999	-2.3896
Tb09.211.0430	3QTB00020_L_8	;go_function=voltage-gated chloride channel activity;go_process=chloride transport;go_component=membrane		<a href=http://www.genedb.org/genedb/Search?organism=tryp&name=Tb09.211.0430>Tb09.211.0430</a>	Q38EB7			chr9contig211.tmp0053c	9	Tb927_09_v4: complement(1332370..1335186)	chloride channel protein, putative	5400	0	11	0	GO:0005247	GO:0006821	GO:0016020	2QTB00020_L_8	Tb09.211.0430	ATTTAAGCATTCCACTCAATGTGTATTCAATTGCACCATCGTTTTTCCTTGGCATCGTCTGTGGTTTGTT	-	9	1334006	1334075	-1.64598	-3.07633	0.00417413	0.0879228	-2.13328
Tb10.389.0190	3QTB00023_C_11			<a href=http://www.genedb.org/genedb/Search?organism=tryp&name=Tb10.389.0190>Tb10.389.0190</a>	Q388S2				10	Tb927_10_v4: complement(3153014..3158746)	hypothetical protein, conserved	7410	0	0	0				2QTB00023_C_11	Tb10.389.0190	ACATGGGTTACCAGTGGAGGATTCAAATTCGTCACTTTTTTGTGCTCTGTTATCTTCGGTTAGTGAAAAT	-	10	3158294	3158363	-1.64094	-3.88631	0.000459868	0.0321796	-0.115622
Tb11.02.2180	3QTB00004_A_12	GPI-Anchor Signal predicted for Tb11.02.2180 by DGPI v2.04 with cleavage site probability 0.124699995 near 111		<a href=http://www.genedb.org/genedb/Search?organism=tryp&name=Tb11.02.2180>Tb11.02.2180</a>	Q385V9			TRYP_xi-1013a02.q1k_31	11	Tb927_11_01_v4: 1299937..1300368	hypothetical protein	8157	1	3	1				2QTB00004_A_12	Tb11.02.2180	AATACATGTATGCCTCCCCCTTTATTAAGATTGTTTTATTCGTTTCACTGTTACTCTTCCTGTCCGAATA	+	11.1	1300160	1300229	-1.63912	-3.38853	0.00182296	0.0624163	-1.38067
Tb11.01.6710	3QTB00021_H_9			<a href=http://www.genedb.org/genedb/Search?organism=tryp&name=Tb11.01.6710>Tb11.01.6710</a>	Q381S8				11	Tb927_11_01_v4: complement(3946572..3949802)	hypothetical protein, conserved	9196	1	0	0				2QTB00021_H_9	Tb11.01.6710	AGATGGCGTTTACCAAGCATCCTGCTTGTTGTTTCCTCAAAAATATATCCGCTTCCTTTTTCCCGTTACT	-	11.1	3948022	3948091	-1.63299	-2.15702	0.0383264	0.253137	-4.08864
Tb11.01.5560	3QTB00011_O_24	;go_function=GDP-4-dehydro-D-rhamnose reductase activity;go_process='de novo' GDP-L-fucose biosynthesis		<a href=http://www.genedb.org/genedb/Search?organism=tryp&name=Tb11.01.5560>Tb11.01.5560</a>	Q382D8				11	Tb927_11_01_v4: 3648488..3649564	GDP-L-fucose synthetase, putative	9086	1	0	0	GO:0042356	GO:0042351	GO:0005575	2QTB00011_O_24	Tb11.01.5560	TCATTCATAAGTTCTATTTGGCGAAACGAGAAAATAAACCTATGGTTATTATGGGTACTGGAAGGCCGCT	+	11.1	3649170	3649239	-1.63254	-3.73882	0.000695881	0.0412442	-0.497523
Tb927.3.4450	3QTB00006_K_12			<a href=http://www.genedb.org/genedb/Search?organism=tryp&name=Tb927.3.4450>Tb927.3.4450</a>	Q580J7			Tb03.26J7.770	3	Tb927_03_v4: complement(1247753..1248361)	hypothetical protein, conserved	1282	0	0	0				2QTB00006_K_12	Tb927.3.4450	GATGGTTGTAACGACGGTAGTGCTAACATGTGTTCTGAGACGTCACGGTCTAGACGAATAGTTGTGCTTC	-	3	1247818	1247887	-1.62924	-4.00381	0.000329562	0.0277426	0.192237
Tb927.4.1780	3QTB00012_G_23			<a href=http://www.genedb.org/genedb/Search?organism=tryp&name=Tb927.4.1780>Tb927.4.1780</a>	Q581Q3			Tb04.2L9.1320	4	Tb927_04_v4: complement(447058..448200)	hypothetical protein, conserved	1595	0	1	0				2QTB00012_G_23	Tb927.4.1780	TTGGATATGTTTGGAAAACACATGAGGGATCTGGAAAATAATCCCGAGCTAAATGGAAAGTTGAACGATG	-	4	447786	447855	-1.62803	-3.39859	0.00177405	0.0609849	-1.35584
Tb927.6.3440	3QTB00011_C_24			<a href=http://www.genedb.org/genedb/Search?organism=tryp&name=Tb927.6.3440>Tb927.6.3440</a>	Q584Y4			Tb06.2N9.440	6	Tb927_06_v4: complement(1014417..1015478)	hypothetical protein, conserved	2862	1	0	0				2QTB00011_C_24	Tb927.6.3440	CGTTAAGTGGGCCTGCTACGGGGAACCATAATAATATTGACCATAATCACAATAGTGTGCAAAATAGTGA	-	6	1014886	1014955	-1.62361	-3.89984	0.000442627	0.0318365	-0.0803436
Tb927.6.2980	3QTB00021_M_10	similar to Eukaryotic translation initiation factor 2 alpha kinase 1(EC 2.7.1.37) (Heme-regulated eukaryotic initiation factor eIF-2-alphakinase) (Heme-regulated inhibitor) (Heme-controlled repressor)(HCR) (Hemin-sensitive initiation factor-2 alpha kinase) (PRO1362). (Swiss-Prot:Q9BQI3) [Homo sapiens]; 60% similar to Eukaryotic translation initiation factor 2 alpha kinase 1(EC 2.7.1.37) (Heme-reg…		<a href=http://www.genedb.org/genedb/Search?organism=tryp&name=Tb927.6.2980>Tb927.6.2980</a>	Q583N6			Tb06.5F5.660	6	Tb927_06_v4: 887705..890821	protein kinase, putative	2817	0	0	0	GO:0004674 GO:0005524	GO:0006468	GO:0005575	2QTB00021_M_10	Tb927.6.2980	TTTGATGACGGAACTAGTTATGTTATGGCTTGCTGTCAAATTCCTATTTTAAATTCATCTTCGGAGCCAT	+	6	888860	888929	-1.6217	-2.51046	0.0170964	0.17366	-3.39034
Tb927.8.7170	3QTB00012_K_12	;go_function=inositol or phosphatidylinositol phosphatase activity		<a href=http://www.genedb.org/genedb/Search?organism=tryp&name=Tb927.8.7170>Tb927.8.7170</a>	Q57YS3			Tb08.10K10.600	8	Tb927_08_v4: 2062780..2063952	inositol polyphosphate 1-phosphatase, putative	4561	0	0	0	GO:0004437	GO:0008150	GO:0005575	2QTB00012_K_12	Tb927.8.7170	AGGTGGATCTCGTTAAACTCTTGCAAATATGTGTGAATGGCGCTTTGGCTGCGCAGCAGTACATTCTGCT	+	8	2062787	2062856	-1.62028	-3.28821	0.00238698	0.06961	-1.62641
Tb09.160.4690	3QTB00004_K_12			<a href=http://www.genedb.org/genedb/Search?organism=tryp&name=Tb09.160.4690>Tb09.160.4690</a>	Q38ET7			chr9contig160.tmp0355	9	Tb927_09_v4: 1007278..1007724	hypothetical protein, conserved	5228	1	2	0				2QTB00004_K_12	Tb09.160.4690	TTAAATTTGCTACACTGTAGCGATTGGTTTGTGTACGCGTATGCGCTTAGGGATATGTTATACGACCGCA	+	9	1007416	1007485	-1.61885	-3.09053	0.00402258	0.0865149	-2.09986
Tb927.4.4890	3QTB00016_O_12	;go_component=integral to membrane; mitochondrion		<a href=http://www.genedb.org/genedb/Search?organism=tryp&name=Tb927.4.4890>Tb927.4.4890</a>	Q584L6			Tb04.3M17.120	4	Tb927_04_v4: complement(1337639..1339294)	hypothetical protein, conserved	1907	0	2	0				2QTB00016_O_12	Tb927.4.4890	ACAGCAACAAGTCGGATACTTTAAACGTCACATTGGGTTACGTCGCTTTGATATCTATTCCACCAACCAT	-	4	1337808	1337877	-1.61874	-3.23071	0.00278196	0.0745929	-1.76565
Tb11.01.7860	3QTB00007_G_23			<a href=http://www.genedb.org/genedb/Search?organism=tryp&name=Tb11.01.7860>Tb11.01.7860</a>	Q381G8				11	Tb927_11_01_v4: 4224158..4224826	hypothetical protein	9307	0	0	0				2QTB00007_G_23	Tb11.01.7860	AAAGTTTTGGAGTAGAAGCAAATGCGACAATAGAACAATACCTCAGAAAATCACAAAGCAGCGGGTGGCA	+	11.1	4224207	4224276	-1.61778	-2.95617	0.00569141	0.1019	-2.4127
Tb927.7.4130	3QTB00023_K_11			<a href=http://www.genedb.org/genedb/Search?organism=tryp&name=Tb927.7.4130>Tb927.7.4130</a>	Q57UP3			Tb07.5F10.450	7	Tb927_07_v4: 1096162..1103388	hypothetical protein, conserved	3502	0	0	0				2QTB00023_K_11	Tb927.7.4130	ATTTCAAGAGAACATAGCAAGACAAAAGATAGAACAGACCTGCTGGTCTGAACAGAACAAAATACTATTA	+	7	1099485	1099554	-1.61706	-3.29755	0.0023281	0.0687549	-1.60367
Tb10.70.6770	3QTB00004_O_12			<a href=http://www.genedb.org/genedb/Search?organism=tryp&name=Tb10.70.6770>Tb10.70.6770</a>	Q38CB1			TRYP_x-70a06.p2kb545_933	10	Tb927_10_v4: complement(343533..343982)	hypothetical protein, conserved	6270	1	2	0				2QTB00004_O_12	Tb10.70.6770	AAGCAGTGGTTTAGTGCCATGTGGCGCGAAAAGTGGGATATGTGCTGCGAAGGCATTTCAACTCTTTGGA	-	10	343733	343802	-1.61682	-3.40515	0.00174283	0.0606527	-1.33963
Tb927.6.1520	3QTB00010_O_13	similar to Aquaporin 3 (31.4 kDa water channel protein) (Swiss-Prot:P47862) [Rattus norvegicus];go_function=water channel activity;go_process=transport;go_component=integral to membrane		<a href=http://www.genedb.org/genedb/Search?organism=tryp&name=Tb927.6.1520>Tb927.6.1520</a>	Q585Q8	AQP3		Tb06.28P18.240	6	Tb927_06_v4: complement(532496..533461)	aquaporin 3, putative	2671	0	6	0				2QTB00010_O_13	Tb927.6.1520	TTTTACTGCATCTTTTCCGAGTTTATCTGCACAGCAATTCTTCTCTTTTGCGTCGGTGGCATATTTGATC	-	6	532753	532822	-1.61396	-2.44797	0.0198079	0.185435	-3.51915
Tb927.4.3820	3QTB00014_A_7			<a href=http://www.genedb.org/genedb/Search?organism=tryp&name=Tb927.4.3820>Tb927.4.3820</a>	Q583H6			Tb04.30O21.110	4	Tb927_04_v4: complement(999703..1001052)	hypothetical protein, conserved	1799	0	3	0				2QTB00014_A_7	Tb927.4.3820	TCTAAGTTTCTTTGTGTTCCTATCTGGTGTTACCAAAAGTTAGCACCTCTGCTGAATCCTGATGTCTTTC	-	4	1000068	1000137	-1.61196	-2.25638	0.0307412	0.228538	-3.89998
Tb10.389.1620	3QTB00023_G_23			<a href=http://www.genedb.org/genedb/Search?organism=tryp&name=Tb10.389.1620>Tb10.389.1620</a>	Q389D1				10	Tb927_10_v4: 2877141..2883719	hypothetical protein, conserved	7301	0	0	0				2QTB00023_G_23	Tb10.389.1620	ATTCAGGAGACAACCCGATGGGGAAAAGACCAAGACCGCATAAAGAAATACTTTAAAATAAAGGAATCGT	+	10	2880600	2880669	-1.6108	-3.12541	0.00367217	0.0843814	-2.01742
Tb10.100.0060	3QTB00013_K_12	;go_function=pseudouridylate synthase activity; RNA binding;go_process=tRNA modification;go_component=nucleus		<a href=http://www.genedb.org/genedb/Search?organism=tryp&name=Tb10.100.0060>Tb10.100.0060</a>	Q38CM1				10	Tb927_10_v4: 69948..71231	centromere/microtubule binding protein cbf5, putative	6160	0	0	0	GO:0003723 GO:0004730	GO:0006400	GO:0005634	2QTB00013_K_12	Tb10.100.0060	TATCCGCAATATATATTCAAATCAGCTTATTGAGTATGACAAACATCGTCACTTGGCCGTGTTTGAGACT	+	10	70472	70541	-1.6077	-4.04748	0.000290992	0.0263241	0.307386
Tb09.160.1930	3QTB00002_G_12			<a href=http://www.genedb.org/genedb/Search?organism=tryp&name=Tb09.160.1930>Tb09.160.1930</a>	Q38FJ9			chr9contig160.tmp0173c	9	Tb927_09_v4: complement(641646..641942)	hypothetical protein, unlikely	4964	0	0	0				2QTB00002_G_12	Tb09.160.1930	TGCTGACTCTCCTCCTCAATCCTTGTGCGCCATACACACCCCTGGTTGGACTGCTATAAAACGCGTTTTC	-	9	641679	641748	-1.60561	-2.97591	0.00541071	0.099571	-2.36722
Tb927.2.1460	3QTB00007_C_12			<a href=http://www.genedb.org/genedb/Search?organism=tryp&name=Tb927.2.1460>Tb927.2.1460</a>	Q7YVS8		27H14.230		2	Tb927_02_v4: 274787..275473	hypothetical protein, conserved	581	0	0	0	GO:0003674	GO:0008150	GO:0005575	2QTB00007_C_12	Tb927.2.1460	CAACGGGAACTCGAAGAGAATGCAAGTATTCCAACGAAGGGCTCCCGAGCGACGGAAACGAGAGGGCATC	+	2	274838	274907	-1.60331	-2.76572	0.00919931	0.129543	-2.84242
Tb09.354.0020	3QTB00002_H_17			<a href=http://www.genedb.org/genedb/Search?organism=tryp&name=Tb09.354.0020>Tb09.354.0020</a>	Q38G49				9	Tb927_09_v4: 3547..3864	hypothetical protein, unlikely	4682	0	3	0				2QTB00002_H_17	Tb09.354.0020	ATCGGGTCCTTTTCATTAATAAGTATCTTCCGTCCTGTGCTTCTCAATTGTTTTACACTGTCATTTTATT	+	9	3751	3820	-1.59488	-3.02362	0.00478532	0.0943234	-2.2566
Tb09.160.4600	3QTB00018_I_19	;go_function=ATP binding; ATPase activity, coupled to transmembrane movement of substances;go_process=transport;go_component=integral to membrane; internal side of plasma membrane		<a href=http://www.genedb.org/genedb/Search?organism=tryp&name=Tb09.160.4600>Tb09.160.4600</a>	Q38EU8			chr9contig160.tmp0346	9	Tb927_09_v4: 984637..986577	ABC transporter, putative	5217	0	7	0	GO:0005524 GO:0005524 GO:0042626	GO:0006810 GO:0006810	GO:0009898 GO:0016021 GO:0016021	2QTB00018_I_19	Tb09.160.4600	ACTCGTGCAGACACTCTTCGTTGGTATTCTGATGGCCCTTTTCTATTTTCGGATTACTTTGGATCAAAAT	+	9	985734	985803	-1.59143	-2.1625	0.0378687	0.252478	-4.07841
Tb10.61.0980	3QTB00010_C_24	;go_function=malate dehydrogenase activity; oxidoreductase activity;go_process=tricarboxylic acid cycle;go_component=glycosome		<a href=http://www.genedb.org/genedb/Search?organism=tryp&name=Tb10.61.0980>Tb10.61.0980</a>	O76731	gMDH		embl.34	10	Tb927_10_v4: 3714549..3715520	glycosomal malate dehydrogenase	7616	1	0	0	GO:0016491 GO:0016615	GO:0006099	GO:0020015	2QTB00010_C_24	Tb10.61.0980	TCAGTCTTCCCCGATGGTTTATGCGTATGTGGATACAGATGGCACTCAGAATTGCTCGTTCCTCGCAATA	+	10	3715304	3715373	-1.58984	-3.34569	0.00204614	0.0653533	-1.48605
Tb927.7.7060	3QTB00005_K_7	;go_component=integral to membrane		<a href=http://www.genedb.org/genedb/Search?organism=tryp&name=Tb927.7.7060>Tb927.7.7060</a>	Q57XS6			Tb07.21H15.330	7	Tb927_07_v4: complement(2019218..2019718)	hypothetical protein, conserved	3796	0	4	0				2QTB00005_K_7	Tb927.7.7060	TTTATACGCTTGGAAACGTGGCGTCCATCGGTGGTACATTATTCCTTGCAGGTCCCAAAACACAAGTTCA	-	7	2019426	2019495	-1.58735	-3.77095	0.000636104	0.0382285	-0.414808
Tb927.4.5240	3QTB00012_K_13	UDP-Gal or UDP-GlcNAc-dependent glycosyltransferase, putative : curated by Mike Ferguson.;go_function=UDP-glycosyltransferase activity;go_process=GPI anchor biosynthesis;go_component=integral to membrane		<a href=http://www.genedb.org/genedb/Search?organism=tryp&name=Tb927.4.5240>Tb927.4.5240</a>	Q584I2			Tb04.3M17.800	4	Tb927_04_v4: complement(1425330..1426478)	UDP-Gal or UDP-GlcNAc-dependent glycosyltransferase, putative	1942	1	1	0	GO:0008194	GO:0006506	GO:0016021	2QTB00012_K_13	Tb927.4.5240	TACGAAAGCGTGCCGGTTTCACAATGCGGGTCCTGGTAGCGTTAGAAAATACATTTCAAATAAATCTGTT	-	4	1425465	1425534	-1.5747	-3.32928	0.00213835	0.0661041	-1.52623
Tb09.160.2080	3QTB00004_H_23	GPI-Anchor Signal predicted for Tb09.160.2080 by DGPI v2.04 with cleavage site probability 0.12900001 near 121		<a href=http://www.genedb.org/genedb/Search?organism=tryp&name=Tb09.160.2080>Tb09.160.2080</a>	Q38FI5		3C4.110	chr9contig160.tmp0182c	9	Tb927_09_v4: complement(658499..658960)	hypothetical protein, unlikely	4978	1	0	1				2QTB00004_H_23	Tb09.160.2080	ATGCCCCCTTCCCCAATGGATCCCTTTTCAGTCCTTCTATCCGCCTCATTGCGCATACACACTTTTATTT	-	9	658891	658960	-1.57355	-2.15951	0.038118	0.252968	-4.084
Tb10.26.0400	3QTB00011_K_12			<a href=http://www.genedb.org/genedb/Search?organism=tryp&name=Tb10.26.0400>Tb10.26.0400</a>	Q389J0				10	Tb927_10_v4: 2738608..2739678	hypothetical protein, conserved	7242	0	0	0				2QTB00011_K_12	Tb10.26.0400	GAGGTGATTTTACACCGGTTTCACGACAGGCAGTTTATTTTCTACGATAATGGCATGGCATTTCTCCTTT	+	10	2739607	2739676	-1.57354	-3.12146	0.00371038	0.0845053	-2.02679
Tb927.6.4010	3QTB00001_C_24			<a href=http://www.genedb.org/genedb/Search?organism=tryp&name=Tb927.6.4010>Tb927.6.4010</a>	Q585Z9			Tb06.4F7.310	6	Tb927_06_v4: complement(1175620..1175778)	hypothetical protein, conserved	2919	0	0	0				2QTB00001_C_24	Tb927.6.4010	ACACGTCAAGGTGGTAAACAAAAACCTCTTAAAGCACCTAAGAAGGATCGGCAAGAGTTGGACGATGACG	-	6	1175703	1175772	-1.57316	-2.68086	0.0113399	0.1438	-3.02831
Tb927.7.4710	3QTB00009_G_24			<a href=http://www.genedb.org/genedb/Search?organism=tryp&name=Tb927.7.4710>Tb927.7.4710</a>	Q57X87			Tb07.26A24.460	7	Tb927_07_v4: complement(1252703..1253593)	hypothetical protein, conserved	3560	0	0	0				2QTB00009_G_24	Tb927.7.4710	GTGCTGGCTCTTTATTTACGTTGCTACGTATTTAAGTGGACGACCGAAATTTTCAGAGTTTAGGCCGAAG	-	7	1252823	1252892	-1.56911	-4.0044	0.000329016	0.0277426	0.193769
Tb927.8.7530	3QTB00011_O_20	;go_function=catalytic activity;go_process=metabolism;go_component=mitochondrion		<a href=http://www.genedb.org/genedb/Search?organism=tryp&name=Tb927.8.7530>Tb927.8.7530</a>	Q57V74			Tb08.30P3.50	8	Tb927_08_v4: 2168337..2169413	3,2-trans-enoyl-CoA isomerase, mitochondrial precursor, putative	4597	1	0	0	GO:0003824	GO:0008152	GO:0005739	2QTB00011_O_20	Tb927.8.7530	AACATCCTCCATACCCACAGTCTTCTCAGCGGGTCTGGACATAAACGAGTTACACAATCCAGAGCCCGAG	+	8	2168759	2168828	-1.56671	-4.00377	0.000329607	0.0277426	0.192108
Tb10.70.4310	3QTB00005_N_24			<a href=http://www.genedb.org/genedb/Search?organism=tryp&name=Tb10.70.4310>Tb10.70.4310</a>	Q38BS7			TRYP_x-70a06.p2kb545_578	10	Tb927_10_v4: 827246..827815	hypothetical protein	6455	0	2	0				2QTB00005_N_24	Tb10.70.4310	TTGTTCATAAATTTAAAAGACCTTCGATTTTCCCTTTCCCCTTATTTTCGTGGGAGCTGCCCCCTTCTTT	+	10	827511	827580	-1.56631	-3.68464	0.000809288	0.0455209	-0.636443
Tb11.02.2560	3QTB00019_D_10			<a href=http://www.genedb.org/genedb/Search?organism=tryp&name=Tb11.02.2560>Tb11.02.2560</a>	Q385S3				11	Tb927_11_01_v4: 1385573..1387933	hypothetical protein, conserved	8194	0	0	0				2QTB00019_D_10	Tb11.02.2560	TTATGATGGTGACTAGCACTATGCTAAACGTGAAAACCGCAGAAATCCGAATAGCGTGGAATAAACTTTT	+	11.1	1386081	1386150	-1.56412	-2.28748	0.0286599	0.221096	-3.83965
Tb11.01.8620	3QTB00017_C_24			<a href=http://www.genedb.org/genedb/Search?organism=tryp&name=Tb11.01.8620>Tb11.01.8620</a>	Q381A0				11	Tb927_11_01_v4: complement(4432693..4434471)	hypothetical protein, conserved	9375	1	0	0				2QTB00017_C_24	Tb11.01.8620	CCATTGTCGTGCAGTCACTGGCTCATTTCTATTTATCGGGCTGCGAAGAAGTTGTAGTGACACTAGTTAA	-	11.1	4433096	4433165	-1.56141	-4.23024	0.000172238	0.0182743	0.793272
Tb10.6k15.3640	3QTB00010_B_15	;go_function=oxidoreductase activity;go_process=electron transport;go_component=mitochondrion		<a href=http://www.genedb.org/genedb/Search?organism=tryp&name=Tb10.6k15.3640>Tb10.6k15.3640</a>	Q38AQ4	AOX	TAO	TRYPtp6k15-3d06.p1c_525,embl.209	10	Tb927_10_v4: 1762481..1763470	alternative oxidase	6828	1	1	0	GO:0016491	GO:0006118	GO:0005739	2QTB00010_B_15	Tb10.6k15.3640	ATCATTATTACGCAAGCCATTATGTACCTCTTCCTCCTGGTCGCCTATGTGATTTCCCCCCGTTTTGTAC	+	10	1763027	1763096	-1.5604	-1.94547	0.0602124	0.316176	-4.46885
Tb09.211.4630	3QTB00010_C_11			<a href=http://www.genedb.org/genedb/Search?organism=tryp&name=Tb09.211.4630>Tb09.211.4630</a>	Q38D45			chr9contig211.tmp0511c	9	Tb927_09_v4: complement(2148631..2149575)	hypothetical protein, conserved	5823	1	1	0				2QTB00010_C_11	Tb09.211.4630	TGAATCCAAGAGGTTGCGCGTCGATAACTTTTTTATGGGATTTCAGTACTCATTTGTTGCAGATGGTAAA	-	9	2149333	2149402	-1.55949	-3.2263	0.00281473	0.0746586	-1.77629
Tb10.61.3040	3QTB00021_L_9			<a href=http://www.genedb.org/genedb/Search?organism=tryp&name=Tb10.61.3040>Tb10.61.3040</a>	Q388L1			TRYP_x-61h03.q2kb185_453	10	Tb927_10_v4: complement(3314622..3317882)	hypothetical protein, conserved	7472	0	0	0				2QTB00021_L_9	Tb10.61.3040	TTTGAAGGAAACAAATGTGTTTCTTTTTATCACACACGTCTGCCTTTCTCGTCTCTCTGTCATTATTGCT	-	10	3316311	3316380	-1.55398	-1.84311	0.0742424	0.348912	-4.64175
Tb10.70.3670	3QTB00015_O_12			<a href=http://www.genedb.org/genedb/Search?organism=tryp&name=Tb10.70.3670>Tb10.70.3670</a>	Q38BM9			TRYP_x-70a06.p2kb545_492	10	Tb927_10_v4: complement(962440..963948)	hypothetical protein, conserved,predicted CBS domain protein	6503	0	0	0				2QTB00015_O_12	Tb10.70.3670	GTGAAATATTTATTTTCTTTGTACGTCAGCGGGTGAGGGAGCTGTTCCTTGTTGATCCTAATACTAAAAA	-	10	962543	962612	-1.55229	-3.40824	0.00172829	0.0606527	-1.33197
Tb927.8.7740	3QTB00014_O_12	;go_function=amino acid-polyamine transporter activity;go_process=amino acid transport;go_component=integral to membrane		<a href=http://www.genedb.org/genedb/Search?organism=tryp&name=Tb927.8.7740>Tb927.8.7740</a>	Q57V93			Tb08.30P3.270	8	Tb927_08_v4: 2230503..2231906	amino acid transporter, putative	4618	0	11	0	GO:0005279	GO:0006865	GO:0016021	2QTB00014_O_12	Tb927.8.7740	GTTACGCGTTCCAAACGTTCTCACGGGTGAACCGTTCGTTAGCCCCAACTCGAATGAAGGAGAAGCACTG	+	8	2230568	2230637	-1.54942	-3.14381	0.00349919	0.0822915	-1.97373
Tb927.8.3850	3QTB00012_C_24			<a href=http://www.genedb.org/genedb/Search?organism=tryp&name=Tb927.8.3850>Tb927.8.3850</a>	Q581A5			Tb08.10J17.400	8	Tb927_08_v4: complement(1148943..1150103)	hypothetical protein, conserved	4228	0	0	0				2QTB00012_C_24	Tb927.8.3850	ATTAATGAAAAGGACATACACTCACAACCCCTACCGCCATATTACCGTCATACCTGTCTCGGTTGCTGGA	-	8	1149945	1150014	-1.54812	-3.44096	0.00158151	0.0588377	-1.25087
Tb11.02.2650	3QTB00011_F_12			<a href=http://www.genedb.org/genedb/Search?organism=tryp&name=Tb11.02.2650>Tb11.02.2650</a>	Q385R7				11	Tb927_11_01_v4: 1404805..1405914	hypothetical protein, conserved	8200	0	0	0	GO:0003674	GO:0008150	GO:0005575	2QTB00011_F_12	Tb11.02.2650	TAATAATCTTCGATAATTCCACTGCCTGCTGCAAACTGAACCCGCGTAATGCTGTTATTGTTGATGACTT	+	11.1	1405562	1405631	-1.54775	-3.91011	0.000429949	0.0317551	-0.0535079
Tb09.211.1410	3QTB00003_P_20			<a href=http://www.genedb.org/genedb/Search?organism=tryp&name=Tb09.211.1410>Tb09.211.1410</a>	Q38E14			chr9contig211.tmp0168	9	Tb927_09_v4: 1516626..1517036	hypothetical protein, unlikely	5503	0	0	0				2QTB00003_P_20	Tb09.211.1410	TTTTCGGATCCTCTCGCCCCCTGCGCGTCCTCTCGGGTATCGACGGCATCCTTTATTGCGATATGGGGAC	+	9	1516751	1516820	-1.5468	-2.84463	0.00755276	0.115701	-2.66641
Tb927.2.2920	3QTB00013_P_8			<a href=http://www.genedb.org/genedb/Search?organism=tryp&name=Tb927.2.2920>Tb927.2.2920</a>	Q7YVE0		10C8.260		2	Tb927_02_v4: 556982..558328	hypothetical protein, conserved	651	1	6	0				2QTB00013_P_8	Tb927.2.2920	TATGGAGGCGGTTACTCAACTCTCGTAAGGTTCCACTTCGAACTTATGTAATAATATCTTTTTTATACAT	+	2	557229	557298	-1.54353	-2.5422	0.0158538	0.167999	-3.32409
Tb927.3.940	3QTB00004_J_11			<a href=http://www.genedb.org/genedb/Search?organism=tryp&name=Tb927.3.940>Tb927.3.940</a>	Q57WX7			Tb03.27F10.470	3	Tb927_03_v4: 232251..232715	hypothetical protein, conserved	933	0	0	0				2QTB00004_J_11	Tb927.3.940	GCTATCCCGTCTGATATCATCGAGCGTGCTGGAACCAATCTGCCCGGCATCCCGCATAAATACCGTGTTT	+	3	232296	232365	-1.54115	-3.89831	0.00044454	0.0318365	-0.0843267
Tb927.3.4340	3QTB00011_K_24	;go_function=NAD+-diphthamide ADP-ribosyltransferase activity;go_process=peptidyl-diphthamide biosynthesis from peptidyl-histidine;go_component=cytoplasm		<a href=http://www.genedb.org/genedb/Search?organism=tryp&name=Tb927.3.4340>Tb927.3.4340</a>	Q580K8			Tb03.26J7.600	3	Tb927_03_v4: complement(1219486..1220559)	diphthamide synthesis protein, putative	1271	0	0	0				2QTB00011_K_24	Tb927.3.4340	CTAGCGTTGGGTTGTGACTTCTTGATTCACTATGGTCACAGTTGCCTTATATCGATAAAAGATTGTCTGA	-	3	1220265	1220334	-1.54097	-3.88578	0.000460565	0.0321796	-0.117021
Tb11.47.0022	3QTB00005_A_24			<a href=http://www.genedb.org/genedb/Search?organism=tryp&name=Tb11.47.0022>Tb11.47.0022</a>	Q387C5				11	Tb927_11_01_v4: 363594..364103	hypothetical protein, conserved	7838	1	2	0				2QTB00005_A_24	Tb11.47.0022	ACACGGTTTTTGGTGAGCAGATGCGGCGGTTGCTCAGTACTGGAAAGATTGAGGAGTACCTTCCAGTTAA	+	11.1	363985	364054	-1.53578	-3.46354	0.00148729	0.0574391	-1.19469
Tb927.2.2650	3QTB00023_A_12			<a href=http://www.genedb.org/genedb/Search?organism=tryp&name=Tb927.2.2650>Tb927.2.2650</a>	Q7YVG7		10C8.125		2	Tb927_02_v4: 519905..530194	hypothetical protein, conserved	642	0	0	0				2QTB00023_A_12	Tb927.2.2650	TTATATCACTTGAGCTGGGTGATGTTGTGGGAGTATCATCTTTCATGTGCTTTCCAATGATTTCATTAAA	+	2	523866	523935	-1.53125	-2.94683	0.00582898	0.102652	-2.43417
Tb927.5.4950	3QTB00016_G_11	;go_process=antigenic variation;go_component=integral to membrane		<a href=http://www.genedb.org/genedb/Search?organism=tryp&name=Tb927.5.4950>Tb927.5.4950</a>	Q57XG6			Tb05.25P15.230	5	Tb927_05_v4: complement(1492939..1494540)	variant surface glycoprotein (VSG, atypical), putative	2486	1	0	1		GO:0020033	GO:0016021	2QTB00016_G_11	Tb927.5.4950	ATATCAAAAACCAATACGACGCCTTGGTAAAAGACTGTAACTTCAATACGGAGGAGGAAATAACACCGGA	-	5	1493681	1493750	-1.53069	-2.96269	0.00559721	0.101153	-2.3977
Tb11.01.5160	3QTB00017_O_12			<a href=http://www.genedb.org/genedb/Search?organism=tryp&name=Tb11.01.5160>Tb11.01.5160</a>	Q382I1				11	Tb927_11_01_v4: complement(3565044..3566849)	hypothetical protein, conserved	9043	1	1	0				2QTB00017_O_12	Tb11.01.5160	AAAACTATCGAACAGCTTCGTTGGTCGCACTTTATGATGAGGTCCCGTGCTGTGAATTTGCACTTTATCC	-	11.1	3565724	3565793	-1.52806	-3.96688	0.000366055	0.0291053	0.0951359
Tb927.4.5580	3QTB00015_O_11	;go_process=antigenic variation;go_component=integral to membrane		<a href=http://www.genedb.org/genedb/Search?organism=tryp&name=Tb927.4.5580>Tb927.4.5580</a>	Q580N9			Tb04.24M18.680	4	Tb927_04_v4: complement(1521320..1522795)	variant surface glycoprotein (VSG, atypical), putative	1977	1	0	0		GO:0020033	GO:0016021	2QTB00015_O_11	Tb927.4.5580	TTAGCCTCAACAGATTTCAAAAAGGCAGCTCGCAGACACATTCTTGGTAAAAAGGAAACAGCCGATGACA	-	4	1521844	1521913	-1.52783	-3.11966	0.00372784	0.0845053	-2.03103
Tb10.6k15.3300	3QTB00019_C_21			<a href=http://www.genedb.org/genedb/Search?organism=tryp&name=Tb10.6k15.3300>Tb10.6k15.3300</a>	Q38AM6			TRYPtp6k15-3d06.p1c_469	10	Tb927_10_v4: complement(1839888..1842044)	hypothetical protein, conserved	6856	0	0	0				2QTB00019_C_21	Tb10.6k15.3300	TTTGAAAATGTTTATAGTTTTTCGGAATGTGCGTTTCTAATCAGCGCAACCTCCTCTTCGCCCTTTCCCA	-	10	1841738	1841807	-1.5256	-1.94407	0.0603882	0.316176	-4.47127
Tb11.03.0710	3QTB00006_O_24			<a href=http://www.genedb.org/genedb/Search?organism=tryp&name=Tb11.03.0710>Tb11.03.0710</a>	Q387K8				11	Tb927_11_01_v4: complement(96217..96828)	hypothetical protein, conserved	7755	0	0	0				2QTB00006_O_24	Tb11.03.0710	TGGAAGTGCTTTTGCTTGAGATGATGTCTGAGGGACTTATTGAGGGATGTATCGACCAACGACAGGATTT	-	11.1	96365	96434	-1.52116	-3.37849	0.00187304	0.0628886	-1.40541
Tb10.70.5110	3QTB00010_I_17	mitochondrial; identical to GB:AAC27101.1: malate dehydrogenase {Trypanosoma brucei;};go_function=malate dehydrogenase activity; oxidoreductase activity;go_process=tricarboxylic acid cycle;go_component=mitochondrion		<a href=http://www.genedb.org/genedb/Search?organism=tryp&name=Tb10.70.5110>Tb10.70.5110</a>	Q38BY9	mMDH		embl.41	10	Tb927_10_v4: 662390..663346	mitochondrial malate dehydrogenase	6393	1	0	0	GO:0016491 GO:0016615	GO:0006099	GO:0005739	2QTB00010_I_17	Tb10.70.5110	TATTGGTCAACCGTTATCGCTTATCCTGAAAACCAATCCTCTTGTGTCTCACTTGAGTTGTTATGACATA	+	10	662446	662515	-1.52026	-3.42479	0.00165247	0.0595923	-1.29099
Tb927.8.6240	3QTB00008_K_12			<a href=http://www.genedb.org/genedb/Search?organism=tryp&name=Tb927.8.6240>Tb927.8.6240</a>	Q57YM5			Tb08.11J15.480	8	Tb927_08_v4: 1814348..1815148	hypothetical protein, conserved	4468	0	0	0				2QTB00008_K_12	Tb927.8.6240	CGATGCTACTTTGTTGCGCTCCCTGCCGTTTGACGCTATGGCAACGTACACTGTTGACTACCCACCAAAG	+	8	1814860	1814929	-1.51298	-3.03417	0.00465657	0.0932834	-2.232
Tb927.7.7440	3QTB00003_G_24			<a href=http://www.genedb.org/genedb/Search?organism=tryp&name=Tb927.7.7440>Tb927.7.7440</a>	Q57TY1			Tb07.30D13.340	7	Tb927_07_v4: complement(2137235..2137606)	hypothetical protein, conserved	3834	0	0	0				2QTB00003_G_24	Tb927.7.7440	ATGTTGAAGAGCATTACCGCTCGGGTGAGGATCTCTGTGCAAGTGTTTGGCGTGAGTACTGGTCATATCA	-	7	2137494	2137563	-1.51088	-3.45432	0.00152511	0.0574391	-1.21766
Tb927.3.5300	3QTB00005_G_12			<a href=http://www.genedb.org/genedb/Search?organism=tryp&name=Tb927.3.5300>Tb927.3.5300</a>	Q580U5			Tb03.5L5.460	3	Tb927_03_v4: 1487683..1488201	hypothetical protein, conserved	1367	1	0	0				2QTB00005_G_12	Tb927.3.5300	AACAACCCAGTTGCGCGCTATGCCACGTGCGGTTCAGGTTTAAGCAAGACTACGAGGCACATAAGGAAAG	+	3	1487840	1487909	-1.51012	-3.09739	0.00395123	0.0865149	-2.08368
Tb11.02.0650	3QTB00013_K_11			<a href=http://www.genedb.org/genedb/Search?organism=tryp&name=Tb11.02.0650>Tb11.02.0650</a>	Q386J6				11	Tb927_11_01_v4: complement(876477..877730)	hypothetical protein, conserved	8019	1	0	0				2QTB00013_K_11	Tb11.02.0650	AAAAGGACCCCGACAAGCAAATATACAATGAACGGATGTGCGTAGCAATTGAGCAACTCTTTGAAGACTT	-	11.1	877351	877420	-1.50732	-3.30381	0.00228947	0.0680822	-1.58844
Tb11.01.5710	3QTB00015_G_12	;go_function=phenylalanine-tRNA ligase activity;go_process=phenylalanyl-tRNA aminoacylation;go_component=cytoplasm		<a href=http://www.genedb.org/genedb/Search?organism=tryp&name=Tb11.01.5710>Tb11.01.5710</a>	Q382C5				11	Tb927_11_01_v4: 3683172..3684662	phenylalanyl-tRNA synthetase alpha chain, putative	9099	0	0	0	GO:0004826	GO:0006432	GO:0005737	2QTB00015_G_12	Tb11.01.5710	TTATTGATCGCAATATTTCTCTCGCCAACATGATGCACACCTTTGAACTGTTTTTCCGTCGGATAGGTGT	+	11.1	3684304	3684373	-1.50022	-3.19853	0.0030295	0.0774448	-1.84306
Tb927.4.490	3QTB00016_K_12			<a href=http://www.genedb.org/genedb/Search?organism=tryp&name=Tb927.4.490>Tb927.4.490</a>	Q57US6			Tb04.5D20.640	4	Tb927_04_v4: complement(139981..141627)	hypothetical protein, conserved	1466	0	0	0				2QTB00016_K_12	Tb927.4.490	ACAACAAAGAAGGACTTTATATTCGTTTTGTCGGCCACTTGTTAACTCTATGCGACGATGAGGTATTATC	-	4	141056	141125	-1.50006	-2.78168	0.00884133	0.127487	-2.80705
Tb10.6k15.2650	3QTB00012_C_12			<a href=http://www.genedb.org/genedb/Search?organism=tryp&name=Tb10.6k15.2650>Tb10.6k15.2650</a>	Q38AH4			TRYPtp6k15-3d06.p1c_389	10	Tb927_10_v4: complement(1955249..1956406)	hypothetical protein, conserved	6908	1	8	0				2QTB00012_C_12	Tb10.6k15.2650	TTTTTGAGCAGTGCACTCCCATGTAGTGGAAGCAAAATGACGCTTCTATTTAACGAAAGGTGTTTGTCTT	-	10	1955728	1955797	-1.4998	-3.11942	0.00373023	0.0845053	-2.03162
Tb927.1.3190	3QTB00002_K_24	unlikely gene predicted by glimmer		<a href=http://www.genedb.org/genedb/Search?organism=tryp&name=Tb927.1.3190>Tb927.1.3190</a>	Q4GYQ4				1	Tb927_01_v4: 689689..689991	hypothetical protein, unlikely	311	1	1	0				2QTB00002_K_24	Tb927.1.3190	GTTCTTTCTTTGCTGGAGAATCCACTACAAGTGCTCTACAGTGTCACTCGCTACAAGGCAAATTTTCTTC	+	1	689857	689926	-1.49969	-2.81045	0.0082288	0.120886	-2.74301
Tb09.160.0830	3QTB00017_O_22			<a href=http://www.genedb.org/genedb/Search?organism=tryp&name=Tb09.160.0830>Tb09.160.0830</a>	Q38FV5			chr9contig160.tmp0083c	9	Tb927_09_v4: complement(446711..448519)	hypothetical protein, conserved	4857	0	0	0				2QTB00017_O_22	Tb09.160.0830	TACTAAAGGAGTTGCCTTTTGAGGCTTACAGCGCCGAGATGTTAGAAAGTATTGGTAATCACATCGTCGC	-	9	447573	447642	-1.49401	-3.31195	0.0022401	0.0677747	-1.56859
Tb927.7.5380	3QTB00017_K_24	similar to SP:O64380: Polyadenylate-binding protein 3 (Poly(A)-binding protein 3) (PABP 3). {Arabidopsis thaliana};go_function=RNA binding;go_process=RNA processing		<a href=http://www.genedb.org/genedb/Search?organism=tryp&name=Tb927.7.5380>Tb927.7.5380</a>	Q582F3			Tb07.10C21.710	7	Tb927_07_v4: 1437481..1439280	RNA-binding protein, putative	3628	0	0	0	GO:0003723	GO:0006396	GO:0005575	2QTB00017_K_24	Tb927.7.5380	TTTTGAAAAACACAGCACCGTTACTTGTCCGAATGGTAGACGCACAGGAAAGTCCATCAATGTTACTTCA	+	7	1438904	1438973	-1.49351	-3.24262	0.00269534	0.0736303	-1.73691
Tb927.3.4200	3QTB00007_C_23			<a href=http://www.genedb.org/genedb/Search?organism=tryp&name=Tb927.3.4200>Tb927.3.4200</a>	Q580M2			Tb03.26J7.360	3	Tb927_03_v4: complement(1178789..1179454)	hypothetical protein, conserved	1257	1	4	0				2QTB00007_C_23	Tb927.3.4200	ACACTATACAACGCCGTAAATTCGCACTAGACTTTGCTTTCACAACCTATGTCATCTATTTTTTCTTCTG	-	3	1179087	1179156	-1.4914	-3.72903	0.000715176	0.0420974	-0.5227
Tb927.4.4270	3QTB00012_O_23	UDP-Gal or UDP-GlcNAc-dependent glycosyltransferase, putative : curated by Mike Ferguson.;go_function=UDP-glycosyltransferase activity;go_process=GPI anchor biosynthesis;go_component=integral to membrane		<a href=http://www.genedb.org/genedb/Search?organism=tryp&name=Tb927.4.4270>Tb927.4.4270</a>	Q57Y31			Tb04.1D20.200	4	Tb927_04_v4: complement(1132383..1133537)	UDP-Gal or UDP-GlcNAc-dependent glycosyltransferase, putative	1844	1	1	0	GO:0008194	GO:0006506	GO:0016021	2QTB00012_O_23	Tb927.4.4270	ATCGGATTGGAAGATGTACAGCACACAAGCGGAGGTATTGGCTTATCATTATTCTCTTGGCAGTGTCCGC	-	4	1133446	1133515	-1.49132	-3.50338	0.00133407	0.0559269	-1.09518
Tb10.70.3880	3QTB00007_O_23			<a href=http://www.genedb.org/genedb/Search?organism=tryp&name=Tb10.70.3880>Tb10.70.3880</a>	Q38BP5			TRYP_x-70a06.p2kb545_520	10	Tb927_10_v4: 914434..915114	hypothetical protein, conserved	6487	0	0	0				2QTB00007_O_23	Tb10.70.3880	TTTTTCAGTAAATTTGGAAGGTCCATGCAGCGAACCAGGGAAACATTTGGCGATACGTATTTGTCTGCTC	+	10	914770	914839	-1.4884	-3.50481	0.00132886	0.0559269	-1.0916
Tb09.160.4950	3QTB00009_O_23			<a href=http://www.genedb.org/genedb/Search?organism=tryp&name=Tb09.160.4950>Tb09.160.4950</a>	Q38ER1			chr9contig160.tmp0381	9	Tb927_09_v4: 1060592..1061470	hypothetical protein, conserved	5254	0	0	0				2QTB00009_O_23	Tb09.160.4950	AAATTGGCCATGGAGCCGTGGTTCAATCGGGAGAAGGACACCGAAAATTATAAAAACTTGTTTAATGTGT	+	9	1061321	1061390	-1.48684	-3.00547	0.00501477	0.0957709	-2.2988
Tb927.4.2280	3QTB00012_K_11			<a href=http://www.genedb.org/genedb/Search?organism=tryp&name=Tb927.4.2280>Tb927.4.2280</a>	Q584F9			Tb04.1H19.550	4	Tb927_04_v4: 593290..594438	hypothetical protein, conserved	1645	0	0	0				2QTB00012_K_11	Tb927.4.2280	TGAACAAGAACAGGAAGTGCAGCGGATGGAACTTCAGCGAAAGCTGATCGATGTGGTGAATAAAAAGATT	+	4	593652	593721	-1.48605	-3.00912	0.00496776	0.09559	-2.29032
Tb927.5.4490	3QTB00004_G_23			<a href=http://www.genedb.org/genedb/Search?organism=tryp&name=Tb927.5.4490>Tb927.5.4490</a>	Q57Z00			Tb05.45E22.840	5	Tb927_05_v4: complement(1325642..1326064)	hypothetical protein, conserved	2440	0	0	0				2QTB00004_G_23	Tb927.5.4490	AACAGAGCGCGTTTCGACAGTTAACAGCAAAATAGAGGCTATAGTTGATGGGATAGAGGGATACTGTAGT	-	5	1325909	1325978	-1.48488	-2.99602	0.00513822	0.0971816	-2.32071
Tb927.2.6210	3QTB00010_K_11	;go_function=oxidoreductase activity;go_process=metabolism		<a href=http://www.genedb.org/genedb/Search?organism=tryp&name=Tb927.2.6210>Tb927.2.6210</a>	Q7YUI1		36E18.105		2	Tb927_02_v4: 1125003..1125962	iron/ascorbate oxidoreductase family protein, putative	831	0	0	0	GO:0016491	GO:0008152	GO:0005737	2QTB00010_K_11	Tb927.2.6210	TCCCCATGGAAGAGAAGCTCCAATTGGACATTCGTAAAAGTAAGCTGTATCGTGGTTATATTGCTTTTGG	+	2	1125193	1125262	-1.48378	-3.22743	0.00280625	0.0746586	-1.77355
Tb09.160.0900	3QTB00002_L_18			<a href=http://www.genedb.org/genedb/Search?organism=tryp&name=Tb09.160.0900>Tb09.160.0900</a>	Q38FU8			chr9contig160.tmp0090c	9	Tb927_09_v4: complement(469815..470156)	hypothetical protein, conserved	4865	0	0	0				2QTB00002_L_18	Tb09.160.0900	TTCGGTCAGTGCACCGACGGTGCCCTCAAGAAATTATACATTTACAATATCGAGAGGAGTAAGAAGAATC	-	9	469829	469898	-1.48034	-3.7936	0.000596974	0.0377235	-0.356307
Tb10.6k15.2020	3QTB00016_C_5	;go_function=hexose transporter activity;go_process=hexose transport;go_component=integral to membrane		<a href=http://www.genedb.org/genedb/Search?organism=tryp&name=Tb10.6k15.2020>Tb10.6k15.2020</a>	Q38AB8	THT2A			10	Tb927_10_v4: 2077370..2078959	glucose transporter,glucose transporter 2A	6964	0	12	0	GO:0015149	GO:0008645	GO:0016021	2QTB00016_C_5	Tb10.6k15.2020	TTTTCCATCGGCTTTGTTGCTGTGTACATCCTTCTCTATGAAGTGGCGACGAATTGTTCATTATTCAAGA	+	10	2077523	2077592	-1.4762	-3.65729	0.000873148	0.0467061	-0.706269
Tb10.70.0200	3QTB00016_K_24			<a href=http://www.genedb.org/genedb/Search?organism=tryp&name=Tb10.70.0200>Tb10.70.0200</a>	Q38AU8			TRYP_x-70a06.p2kb545_29	10	Tb927_10_v4: 1661685..1663334	hypothetical protein	6784	0	0	0				2QTB00016_K_24	Tb10.70.0200	ATTGATAAAAATAACACGGGATGCATTACCTTTGAAGAGTTTTTGTGGGTTCTCGAGTTTGGTGTGCGAG	+	10	1662819	1662888	-1.47577	-3.77856	0.000622691	0.0382244	-0.395174
Tb927.1.1110	3QTB00001_G_24	unlikely gene predicted by glimmer		<a href=http://www.genedb.org/genedb/Search?organism=tryp&name=Tb927.1.1110>Tb927.1.1110</a>	Q4GZA7				1	Tb927_01_v4: 311739..311906	hypothetical protein, unlikely	105	1	0	0				2QTB00001_G_24	Tb927.1.1110	TTTTTTGCTGCTGTTTTTCAGGTCCCCGAATCTGTGGACTATTCTCGTCCGCTATTGCACGTGGGTTCCA	+	1	311816	311885	-1.47492	-3.29199	0.0024162	0.0700906	-1.63218
Tb927.6.410	3QTB00020_G_24			<a href=http://www.genedb.org/genedb/Search?organism=tryp&name=Tb927.6.410>Tb927.6.410</a>	Q581E9			Tb06.28F21.280	6	Tb927_06_v4: 195685..198261	hypothetical protein, conserved	2558	0	0	0	GO:0003674	GO:0008150	GO:0005575	2QTB00020_G_24	Tb927.6.410	TTGCTAACAATGAGGCTACTATAAGAACTGTGAGTGAGCACATGCTCCAACTCCAAAATAAAGTGGATCA	+	6	196277	196346	-1.47491	-2.65929	0.0119533	0.147596	-3.07498
Tb927.2.2210	3QTB00021_M_12			<a href=http://www.genedb.org/genedb/Search?organism=tryp&name=Tb927.2.2210>Tb927.2.2210</a>	Q7YVK7		25N14.160		2	Tb927_02_v4: complement(420517..423636)	hypothetical protein, conserved	613	1	1	0				2QTB00021_M_12	Tb927.2.2210	TTAAATCTATAATGAAAGAGGCAGAAATGAAGCCTGAGGAAAAGCTGGTAAGTCTACCGGAAACTACCGG	-	2	421424	421493	-1.4746	-2.72419	0.0101949	0.136685	-2.93384
Tb927.1.2230	3QTB00003_I_24	similarity to calpain-like protein, but shorter (curated by J. Mottram)		<a href=http://www.genedb.org/genedb/Search?organism=tryp&name=Tb927.1.2230>Tb927.1.2230</a>	Q4GYZ8				1	Tb927_01_v4: 562244..562615	calpain-like protein fragment, putative	216	0	0	0	GO:0003674	GO:0008150	GO:0005575	2QTB00003_I_24	Tb927.1.2230	AGAATTAAGGCACTTGGACAAACGAGACTTGAGAAATTGGAAAGCGGTGAAAGTGTGGCAACTGTTGTGG	+	1	562448	562517	-1.4728	-3.52767	0.00124826	0.054523	-1.03427
Tb10.6k15.3160	3QTB00009_B_21	;go_function=RNA binding;go_process=rRNA processing;go_component=nucleus		<a href=http://www.genedb.org/genedb/Search?organism=tryp&name=Tb10.6k15.3160>Tb10.6k15.3160</a>	Q38AL4			embl.30,TRYPtp6k15-3d06.p1c_454	10	Tb927_10_v4: complement(1863696..1864598)	fibrillarin	6868	0	0	0	GO:0003723	GO:0006364	GO:0005634	2QTB00009_B_21	Tb10.6k15.3160	CGGTGTCTTTATTTCTAAGGGTAAAGCGGATTCACTATGCACGCTTAATATGGTTCCTGGAGTGTCAGTA	-	10	1864323	1864392	-1.47228	-2.92834	0.00611054	0.105875	-2.47654
Tb927.8.3230	3QTB00017_I_19			<a href=http://www.genedb.org/genedb/Search?organism=tryp&name=Tb927.8.3230>Tb927.8.3230</a>	Q57YZ0			Tb08.28L1.230	8	Tb927_08_v4: 962916..964670	hypothetical protein, conserved	4166	0	0	0				2QTB00017_I_19	Tb927.8.3230	CACAGTGTCATTTATCTTAATGAGCTGAGTGCTCACAACCAACTCTCCTTTCTTACTCAATGTTTTGGCC	+	8	962985	963054	-1.47162	-2.7468	0.00964095	0.133413	-2.88416
Tb11.01.4190	3QTB00007_P_23			<a href=http://www.genedb.org/genedb/Search?organism=tryp&name=Tb11.01.4190>Tb11.01.4190</a>	Q382U4				11	Tb927_11_01_v4: 3236634..3237362	hypothetical protein, conserved	8926	0	1	0				2QTB00007_P_23	Tb11.01.4190	ATTGTGGATTATAGGGAGACTCTTCTACACACCACCCAGTCAGGCACGTCCCATATCCGAGCTACGTTAG	+	11.1	3237293	3237362	-1.47132	-3.05629	0.00439726	0.0901384	-2.1803
Tb927.3.1600	3QTB00002_O_10			<a href=http://www.genedb.org/genedb/Search?organism=tryp&name=Tb927.3.1600>Tb927.3.1600</a>	Q57ZF1			Tb03.30P12.80	3	Tb927_03_v4: complement(417775..418083)	hypothetical protein, conserved	999	0	0	0				2QTB00002_O_10	Tb927.3.1600	TGACCGCTGCGTGAATAAAATTCACAACGGTTTGGACCTCTCATGTACCATTCGGAAGGAATTTGAAGAA	-	3	417838	417907	-1.46709	-3.68499	0.000808493	0.0455209	-0.635539
Tb09.244.2580	3QTB00016_E_12			<a href=http://www.genedb.org/genedb/Search?organism=tryp&name=Tb09.244.2580>Tb09.244.2580</a>	Q38CW8			chr9contig244a01.tmp0258	9	Tb927_09_v4: 2348738..2350372	hypothetical protein, conserved	5901	0	0	0				2QTB00016_E_12	Tb09.244.2580	TGCAAAAGAGTTCGAGGAGGACTCACCATCAGACAAGGATTCGGTGAGCAAATATGGCGAAAAACACACA	+	9	2349157	2349226	-1.46677	-2.68659	0.0111818	0.142794	-3.01586
Tb09.244.2880	3QTB00002_O_22			<a href=http://www.genedb.org/genedb/Search?organism=tryp&name=Tb09.244.2880>Tb09.244.2880</a>	Q38D04			chr9contig244a01.tmp0289	9	Tb927_09_v4: complement(2286625..2286933)	hypothetical protein, unlikely	5865	0	0	0				2QTB00002_O_22	Tb09.244.2880	GGGAATTCCCTCTAACCACGAAGAATGCATAGCAACATCGCTCCAAGCAGAACTACTTCTTGACAAGATT	-	9	2286640	2286709	-1.46514	-3.49278	0.00137328	0.0570144	-1.1217
Tb11.02.0500	3QTB00001_P_22	;go_function=structural constituent of ribosome;go_process=protein biosynthesis;go_component=cytosolic large ribosomal subunit (sensu Bacteria)		<a href=http://www.genedb.org/genedb/Search?organism=tryp&name=Tb11.02.0500>Tb11.02.0500</a>	Q386L1				11	Tb927_11_01_v4: complement(847307..847561)	60S ribosomal protein L37, putative	8004	0	0	0	GO:0003735	GO:0006412	GO:0009282	2QTB00001_P_22	Tb11.02.0500	GACGTTACAACTGGTCTGTCAAGGCCATCAAACGCCGTCGCACCGGTACTGGCCGCTGCCGCTACCTGAA	-	11.1	847359	847428	-1.46394	-3.69921	0.000777152	0.0445256	-0.599175
Tb09.160.3000	3QTB00001_B_11			<a href=http://www.genedb.org/genedb/Search?organism=tryp&name=Tb09.160.3000>Tb09.160.3000</a>	Q38FA1		1L12.400	chr9contig160.tmp0481c	9	Tb927_09_v4: complement(774766..774960)	hypothetical protein, unlikely	5062	0	0	0				2QTB00001_B_11	Tb09.160.3000	CACAAAATATTCGCTCATCCTTCCCCCAAACTCATCCATTTCCTCCCCTCCACTTTTTTAGATGGTACTT	-	9	774864	774933	-1.4622	-2.33675	0.0256221	0.207175	-3.74288
Tb09.211.0530	3QTB00008_I_12			<a href=http://www.genedb.org/genedb/Search?organism=tryp&name=Tb09.211.0530>Tb09.211.0530</a>	Q38EA5			chr9contig211.tmp0066c	9	Tb927_09_v4: complement(1352881..1353678)	hypothetical protein, conserved	5412	0	0	0				2QTB00008_I_12	Tb09.211.0530	TGCCGTGATGTTTGGTCGAATGGGCGAAACAAGCCGAAGCAACGATATATTAGATAATATTGAGCTCAAT	-	9	1353139	1353208	-1.4573	-2.99423	0.00516202	0.0971816	-2.32487
Tb10.61.2230	3QTB00020_K_24			<a href=http://www.genedb.org/genedb/Search?organism=tryp&name=Tb10.61.2230>Tb10.61.2230</a>	Q388F4			TRYP_x-61h03.q2kb185_339	10	Tb927_10_v4: complement(3466634..3469231)	hypothetical protein, conserved	7531	0	0	0				2QTB00020_K_24	Tb10.61.2230	TTCAGCATGGAAGAATTTGTTTTAACGCTTTACGATGTTGATCTTGCGGGCAGCAGTACTGGTGAATACC	-	10	3467611	3467680	-1.45526	-2.57918	0.0145104	0.162098	-3.24619
Tb927.4.740	3QTB00013_B_23			<a href=http://www.genedb.org/genedb/Search?organism=tryp&name=Tb927.4.740>Tb927.4.740</a>	Q580A2			Tb04.5E12.950	4	Tb927_04_v4: complement(205463..206758)	hypothetical protein, conserved	1491	0	0	0				2QTB00013_B_23	Tb927.4.740	TACCGTTTAGCAATATAAATTATTACGCTTCGATGCAAACTGATGCCGTTACGACCTGTTGGCAACTGCG	-	4	205638	205707	-1.45517	-3.46011	0.00150127	0.0574391	-1.20325
Tb11.02.1850	3QTB00003_C_23			<a href=http://www.genedb.org/genedb/Search?organism=tryp&name=Tb11.02.1850>Tb11.02.1850</a>	Q385Y6			TRYP_xi-1013a02.q1k_73	11	Tb927_11_01_v4: complement(1230357..1230704)	hypothetical protein	8130	1	2	0				2QTB00003_C_23	Tb11.02.1850	TTATTTGCATTACACTCTTGCTGATTATCCAACATTCTCTTTTACCTCCTCGTCTTAAACTGTTGTTTTA	-	11.1	1230361	1230430	-1.45235	-3.02885	0.00472115	0.0941381	-2.24442
Tb927.4.3650	3QTB00005_O_23			<a href=http://www.genedb.org/genedb/Search?organism=tryp&name=Tb927.4.3650>Tb927.4.3650</a>	Q585I5			Tb04.26G5.550	4	Tb927_04_v4: complement(926853..927362)	hypothetical protein	1782	0	0	0				2QTB00005_O_23	Tb927.4.3650	AACCCGGGCAATCAGCGGGAGTGGCACCTCGAAGGGCGGAAATTATCTTTAGTTGTGCCGTAGAGATTCA	-	4	927028	927097	-1.44933	-3.72119	0.000730977	0.0424203	-0.542815
Tb09.211.4400	3QTB00013_C_20			<a href=http://www.genedb.org/genedb/Search?organism=tryp&name=Tb09.211.4400>Tb09.211.4400</a>	Q38D71			chr9contig211.tmp0486c	9	Tb927_09_v4: complement(2103517..2104785)	hypothetical protein, conserved	5797	0	0	0				2QTB00013_C_20	Tb09.211.4400	TGGAGAAGTATGAACCCTCAATTGTATTGTTCTCGGATATGATTATGAATATGGACATCACCGCGATTAT	-	9	2103827	2103896	-1.44537	-3.08669	0.00406302	0.0868596	-2.1089
Tb927.8.6500	3QTB00016_O_11	;go_process=cell cycle		<a href=http://www.genedb.org/genedb/Search?organism=tryp&name=Tb927.8.6500>Tb927.8.6500</a>	Q57TW3			Tb08.30K1.260	8	Tb927_08_v4: 1880338..1881957	cell division cycle protein, putative	4494	0	0	0	GO:0003674	GO:0007049	GO:0005575	2QTB00016_O_11	Tb927.8.6500	CATTTCCGATCGGAATTCACAGGATAATTCCATATCACATTTCTTCCTCACAACAAAAGAGAATGTTGTG	+	8	1880445	1880514	-1.44534	-2.87957	0.0069157	0.110896	-2.58754
Tb927.8.6510	3QTB00006_C_12	;go_function=ubiquitin conjugating enzyme activity;go_process=protein modification; ubiquitin cycle;go_component=cytoplasm		<a href=http://www.genedb.org/genedb/Search?organism=tryp&name=Tb927.8.6510>Tb927.8.6510</a>	Q57TW2			Tb08.30K1.280	8	Tb927_08_v4: 1883490..1884086	ubiquitin-conjugating enzyme E2, putative,ubiquitin-protein ligase, putative,ubiquitin carrier protein, putative	4495	0	0	0	GO:0004840	GO:0006464 GO:0006512	GO:0005737	2QTB00006_C_12	Tb927.8.6510	ATGATGAAAGACGACCCTGTGAGGTTTAGGACGAAGGCTCGTTACTGGATGAGTGGGCATTATATCGACT	+	8	1884015	1884084	-1.44441	-3.46691	0.00147371	0.0574391	-1.1863
Tb927.6.2440	3QTB00012_G_24			<a href=http://www.genedb.org/genedb/Search?organism=tryp&name=Tb927.6.2440>Tb927.6.2440</a>	Q584R2			Tb06.4M18.940	6	Tb927_06_v4: 746541..747707	hypothetical protein, conserved	2763	0	0	0				2QTB00012_G_24	Tb927.6.2440	TTTGATGCAATTAAAGTTTTCATCGCAAAGGGAAACAAACCAGCCCCGATCCGTTATATTCTCTACATAA	+	6	747480	747549	-1.44325	-3.57727	0.00108924	0.052005	-0.909325
Tb927.4.1050	3QTB00014_C_12			<a href=http://www.genedb.org/genedb/Search?organism=tryp&name=Tb927.4.1050>Tb927.4.1050</a>	Q580D3			Tb04.5E12.410	4	Tb927_04_v4: complement(281014..282399)	hypothetical protein, conserved	1522	1	0	0				2QTB00014_C_12	Tb927.4.1050	TATTCATTTGACACATTTTATTGCCCCTCCAATGGGTTTTGAGGAATGCGTTGAGCGTTTCTACGCTTCC	-	4	281365	281434	-1.44317	-3.80926	0.000571305	0.0369158	-0.315796
Tb11.03.0940	3QTB00018_O_23	;go_function=GTP binding		<a href=http://www.genedb.org/genedb/Search?organism=tryp&name=Tb11.03.0940>Tb11.03.0940</a>	Q387N2				11	Tb927_11_01_v4: complement(43124..45085)	elongation factor, putative	7731	0	0	0	GO:0005525	GO:0008150	GO:0005575	2QTB00018_O_23	Tb11.03.0940	GATGAAGAACTTGTCACTGTCACACCAAAGTCTATACGGATGCGATTACCTAACTTTAATGGTAAAACGA	-	11.1	43153	43222	-1.43963	-3.61849	0.000972175	0.0493486	-0.804966
Tb10.70.0970	3QTB00015_M_23	curated by M. Parsons, P. Ward, J. Mottram;go_function=ATP binding; protein serine/threonine kinase activity;go_process=protein amino acid phosphorylation		<a href=http://www.genedb.org/genedb/Search?organism=tryp&name=Tb10.70.0970>Tb10.70.0970</a>	Q38B11			TRYP_x-70a06.p2kb545_138	10	Tb927_10_v4: complement(1486034..1487506)	protein kinase, putative,(OTHER) NEK family, HsNEK1-like	6721	0	0	0	GO:0004674 GO:0004674 GO:0005524 GO:0005524	GO:0006468 GO:0006468	GO:0005575 GO:0005575	2QTB00015_M_23	Tb10.70.0970	TAACGTGTTCGCTGTTGCTTTCAAGGCAGGGAGGCGTCTTCTTTTTCAAGCCCGTAGCCCTGCTAAGCGT	-	10	1486076	1486145	-1.43637	-3.01206	0.00493024	0.0954291	-2.28349
Tb10.70.5560	3QTB00009_C_12			<a href=http://www.genedb.org/genedb/Search?organism=tryp&name=Tb10.70.5560>Tb10.70.5560</a>	Q38C25			TRYP_x-70a06.p2kb545_758	10	Tb927_10_v4: 561417..562301	hypothetical protein, conserved	6357	0	0	0				2QTB00009_C_12	Tb10.70.5560	ATTACCGATGAGGATATTCAATCGTCTGTCCTTGAGGTGGTTGGAAACAATGTGAGCACATGTTACATTA	+	10	561525	561594	-1.43468	-2.80442	0.00835381	0.122304	-2.75646
Tb11.47.0004	3QTB00021_C_24	;go_function=oxoglutarate dehydrogenase (succinyl-transferring) activity;go_process=lysine catabolism; tricarboxylic acid cycle; tryptophan metabolism;go_component=mitochondrion; oxoglutarate dehydrogenase complex		<a href=http://www.genedb.org/genedb/Search?organism=tryp&name=Tb11.47.0004>Tb11.47.0004</a>	Q387A7				11	Tb927_11_01_v4: 419190..422216	2-oxoglutarate dehydrogenase subunit, putative	7856	0	0	0	GO:0004591	GO:0006099 GO:0006554 GO:0006568	GO:0005739 GO:0045252	2QTB00021_C_24	Tb11.47.0004	AAACCACTTGTTGTTTTCTTCTCAAAGGCGCGACTTCGTGCCCCTAATGTTTCATCTCTCAGTGAGATGT	+	11.1	421689	421758	-1.43452	-3.23089	0.0027806	0.0745929	-1.76521
Tb927.4.2560	3QTB00018_C_23	;go_function=catalytic activity;go_process=metabolism;go_component=membrane		<a href=http://www.genedb.org/genedb/Search?organism=tryp&name=Tb927.4.2560>Tb927.4.2560</a>	Q584D1			Tb04.1H19.1130	4	Tb927_04_v4: 672653..674572	cardiolipin synthetase, putative	1673	0	0	0				2QTB00018_C_23	Tb927.4.2560	AAGTGTCAAAGTTTGTTCACCAGAGATTGTGGGTTACCACTCCTTATTATATGCCTCACAGGAAGTTAAT	+	4	674034	674103	-1.43204	-3.16953	0.00327038	0.0793632	-1.91245
Tb927.8.7670	3QTB00014_M_2	;go_function=amino acid-polyamine transporter activity;go_process=amino acid transport;go_component=membrane		<a href=http://www.genedb.org/genedb/Search?organism=tryp&name=Tb927.8.7670>Tb927.8.7670</a>	Q57V87			Tb08.30P3.190	8	Tb927_08_v4: 2210397..2211797	amino acid transporter, putative	4611	0	11	0	GO:0005279	GO:0006865	GO:0016020	2QTB00014_M_2	Tb927.8.7670	CCAAAAATCACAACTGTGCTGGGGTTCGCTGGTTCCATCTCTGGTGGATCGCTGGGTTTCATTCTTCCTT	+	8	2211582	2211651	-1.43176	-3.82334	0.000549152	0.036026	-0.279332
Tb927.1.2820	3QTB00018_O_11			<a href=http://www.genedb.org/genedb/Search?organism=tryp&name=Tb927.1.2820>Tb927.1.2820</a>	Q4GYU2				1	Tb927_01_v4: complement(641279..643237)	pteridine transporter, putative	273	0	13	0	GO:0015224	GO:0015877 GO:0019889		2QTB00018_O_11	Tb927.1.2820	GCTGACGGACTTGTTGGTGGATCCATTATTGCGATGTTTTTGAACCGTTTCACTGTCGAGGGTCTTGTCT	-	1	642934	643003	-1.42924	-3.67811	0.000824112	0.045693	-0.653136
Tb927.5.2350	3QTB00015_K_24			<a href=http://www.genedb.org/genedb/Search?organism=tryp&name=Tb927.5.2350>Tb927.5.2350</a>	Q7Z0V2			Tb05.3C6.390	5	Tb927_05_v4: 746213..747715	hypothetical protein, conserved	2226	1	1	0				2QTB00015_K_24	Tb927.5.2350	AGCCTTTTTTACGTAGATCAGGATTATTATATGGTCATTGACAGTCACATCAGAGCGCTTTTGGAGTGGG	+	5	746900	746969	-1.4292	-2.48645	0.0180952	0.17914	-3.44009
Tb11.01.5450	3QTB00015_C_24	;go_function=protein tyrosine phosphatase activity; protein tyrosine/serine/threonine phosphatase activity;go_process=protein amino acid dephosphorylation		<a href=http://www.genedb.org/genedb/Search?organism=tryp&name=Tb11.01.5450>Tb11.01.5450</a>	Q382E9				11	Tb927_11_01_v4: 3628513..3629997	phosphatase, putative	9075	0	0	0	GO:0004725 GO:0008138	GO:0006470	GO:0005575	2QTB00015_C_24	Tb11.01.5450	GTGCCGACATGAGTATAGATAAGTTTTCTATTCTAACTCCAGAGAAGCAAACCTTCAAGAAGAAAGACCA	+	11.1	3628559	3628628	-1.42885	-2.63695	0.0126209	0.151487	-3.12306
Tb11.47.0019	3QTB00015_G_13	;go_component=integral to membrane		<a href=http://www.genedb.org/genedb/Search?organism=tryp&name=Tb11.47.0019>Tb11.47.0019</a>	Q387C2				11	Tb927_11_01_v4: 372572..374035	hypothetical protein, conserved	7841	1	2	0	GO:0003674	GO:0008150	GO:0016021	2QTB00015_G_13	Tb11.47.0019	TCACGTTTTGTGCTTCTTAATCTATATATTTATCTCTCGGTACTGTTTTTTATGCCTTACCCGACAAGTT	+	11.1	372830	372899	-1.42455	-2.47301	0.0186776	0.180152	-3.4678
Tb927.1.1700	3QTB00015_C_12			<a href=http://www.genedb.org/genedb/Search?organism=tryp&name=Tb927.1.1700>Tb927.1.1700</a>	Q4GZ49				1	Tb927_01_v4: 428876..430357	hypothetical protein, conserved	163	0	0	0				2QTB00015_C_12	Tb927.1.1700	TAGTGCTAAACTTCACACCGTTTCACAGCCACTCATACAACAAATTCGCACTATACTATCCAGTAGGGCA	+	1	429898	429967	-1.42413	-3.5259	0.00125433	0.054523	-1.03872
Tb927.5.1320	3QTB00021_M_7			<a href=http://www.genedb.org/genedb/Search?organism=tryp&name=Tb927.5.1320>Tb927.5.1320</a>	Q57VD1			Tb05.30H13.330	5	Tb927_05_v4: 429814..432777	hypothetical protein, conserved	2123	0	3	0				2QTB00021_M_7	Tb927.5.1320	TATATTGTGAGGTACCCGAGTTGGTGTTTTTGTTGTGGTTTGAGATCATTCCGCCTACCCTGCTACTTAA	+	5	432452	432521	-1.42187	-2.14767	0.0391198	0.254887	-4.10608
Tb09.211.1640	3QTB00017_O_24			<a href=http://www.genedb.org/genedb/Search?organism=tryp&name=Tb09.211.1640>Tb09.211.1640</a>	Q38DZ1			chr9contig211.tmp0194c	9	Tb927_09_v4: complement(1550284..1552092)	hypothetical protein, conserved	5526	0	0	0				2QTB00017_O_24	Tb09.211.1640	TGAGCAAGACGATACTTTTGGTATTGGCAAATGCCTGAGAGCCCCGGAATCAATGTTCTTTGTTGGGTTT	-	9	1550458	1550527	-1.42063	-4.0497	0.000289157	0.0263241	0.313242
Tb10.05.0270	3QTB00021_O_12			<a href=http://www.genedb.org/genedb/Search?organism=tryp&name=Tb10.05.0270>Tb10.05.0270</a>	Q388P3				10	Tb927_10_v4: complement(3236254..3239394)	hypothetical protein, conserved,hypothetical protein	7439	0	0	0				2QTB00021_O_12	Tb10.05.0270	TTTGATGTAATATTTTCTCCTCATGAAGATGTTGTTATTGATGGTGACATTGAAATCCGCTACGATGTAG	-	10	3238605	3238674	-1.41989	-2.47043	0.0187911	0.180639	-3.4731
Tb927.7.5600	3QTB00021_I_12	similar to SP:Q9RBS2: PopC protein. [Pseudomonas solanacearum] {Ralstonia solanacearum}		<a href=http://www.genedb.org/genedb/Search?organism=tryp&name=Tb927.7.5600>Tb927.7.5600</a>	Q582H5			Tb07.10C21.410	7	Tb927_07_v4: 1510944..1514024	hypothetical protein, conserved,leucine-rich repeat protein (LRRP), putative	3650	0	0	0	GO:0003674	GO:0008150	GO:0005575	2QTB00021_I_12	Tb927.7.5600	ACTTTCAGAATCAGAGCATGGACCGTTTTGCCGTTTCATTACAGAGGTTTTTTAGTATGAATAACCATTT	+	7	1513138	1513207	-1.41922	-2.85721	0.00731732	0.114129	-2.63808
Tb927.1.260	3QTB00002_K_22			<a href=http://www.genedb.org/genedb/Search?organism=tryp&name=Tb927.1.260>Tb927.1.260</a>	Q8IFH7				1	Tb927_01_v4: complement(106271..106573)	hypothetical protein, unlikely	21	0	0	0				2QTB00002_K_22	Tb927.1.260	TTTTACATCCATTCCAATTTCAGACGTCAGTCGCCATCCTCTCCAGCTTGTACATGTAACGCATCATTTG	-	1	106499	106568	-1.41796	-3.57361	0.00110028	0.0521862	-0.918581
Tb11.02.4200	3QTB00008_M_12	;go_function=6-phosphogluconolactonase activity;go_process=pentose-phosphate shunt		<a href=http://www.genedb.org/genedb/Search?organism=tryp&name=Tb11.02.4200>Tb11.02.4200</a>	Q385D6	6PGL			11	Tb927_11_01_v4: complement(1757990..1758790)	6-phosphogluconolactonase	8331	0	0	0	GO:0017057	GO:0006098	GO:0005737	2QTB00008_M_12	Tb11.02.4200	ATTCCAACTACAACATGGCGAGGGAAGTCCTTCTTCACGACATCCCCGACGACCTCGTTTTTCCTTTCGA	-	11.1	1758468	1758537	-1.41715	-3.16861	0.00327833	0.0793632	-1.91465
Tb927.7.3520	3QTB00003_L_12			<a href=http://www.genedb.org/genedb/Search?organism=tryp&name=Tb927.7.3520>Tb927.7.3520</a>	Q57WG7			Tb07.28B13.540	7	Tb927_07_v4: complement(909322..909726)	hypothetical protein, conserved	3441	0	2	0				2QTB00003_L_12	Tb927.7.3520	AAATCGTACGAAAAGTATGGTGTGGTTGCTTACCTGAATTCTGTCTATAATCTAGCGCCCTCGTTCAAGT	-	7	909567	909636	-1.41666	-3.36643	0.00193501	0.0631161	-1.43511
Tb927.1.3680	3QTB00002_C_23	unlikely gene predicted by glimmer		<a href=http://www.genedb.org/genedb/Search?organism=tryp&name=Tb927.1.3680>Tb927.1.3680</a>	Q4GYK6				1	Tb927_01_v4: complement(779245..779505)	hypothetical protein, unlikely	359	0	0	0				2QTB00002_C_23	Tb927.1.3680	TGTCCAAGGGCAAGAAATTGGACGGCAAGCGCGGGGGACATAGTGGGGAATGGGCGGCGTGCTGAAGTAG	-	1	779286	779355	-1.4163	-2.52883	0.0163667	0.169057	-3.35207
Tb10.6k15.3360	3QTB00006_O_12			<a href=http://www.genedb.org/genedb/Search?organism=tryp&name=Tb10.6k15.3360>Tb10.6k15.3360</a>	Q38AN1			TRYPtp6k15-3d06.p1c_477	10	Tb927_10_v4: complement(1828517..1829128)	hypothetical protein, conserved	6851	0	0	0				2QTB00006_O_12	Tb10.6k15.3360	GTCCGCGCTGGTCCGGCGTACACTTTAGACGGTCCACACGTGTATCATTCTGGTTGTTTAGGATCATATC	-	10	1829026	1829095	-1.41624	-3.0367	0.00462622	0.0928918	-2.2261
Tb927.6.4260	3QTB00010_C_12			<a href=http://www.genedb.org/genedb/Search?organism=tryp&name=Tb927.6.4260>Tb927.6.4260</a>	Q586Z3			Tb06.26G9.1070	6	Tb927_06_v4: complement(1215539..1216510)	hypothetical protein, conserved	2944	1	1	0				2QTB00010_C_12	Tb927.6.4260	AATATTAAGTATGCTGTGAGCAAAATTGAGAATACTGCCAGTGGTATGATGCCGGGAGATGAAACAAACT	-	6	1215550	1215619	-1.41618	-2.85367	0.007383	0.11453	-2.64607
Tb927.4.3080	3QTB00005_G_11			<a href=http://www.genedb.org/genedb/Search?organism=tryp&name=Tb927.4.3080>Tb927.4.3080</a>	Q583Y5			Tb04.2H8.660	4	Tb927_04_v4: 814322..814819	hypothetical protein, conserved	1725	0	0	0				2QTB00005_G_11	Tb927.4.3080	ATGATAAGGTGCGGGTGTCGCTAGTGAGTGGCCTCACAAGTAGAAATAAAGTACTAGAAGTTACGTTTCC	+	4	814698	814767	-1.41583	-3.24321	0.00269112	0.0736303	-1.73549
Tb927.5.1750	3QTB00015_G_24			<a href=http://www.genedb.org/genedb/Search?organism=tryp&name=Tb927.5.1750>Tb927.5.1750</a>	Q57ZP4			Tb05.1P6.800	5	Tb927_05_v4: 547334..548830	hypothetical protein, conserved	2166	0	0	0				2QTB00015_G_24	Tb927.5.1750	AGAAAGCGTGCAAGTATTTAGTGGTGACTGTGTGGTGGAATGGAGTGGAAATAGATCACCTCTTTTGCTA	+	5	547795	547864	-1.41366	-3.00793	0.00498305	0.09559	-2.29309
Tb09.160.4700	3QTB00014_G_23			<a href=http://www.genedb.org/genedb/Search?organism=tryp&name=Tb09.160.4700>Tb09.160.4700</a>	Q38ET6			chr9contig160.tmp0356	9	Tb927_09_v4: 1008341..1009702	hypothetical protein, conserved	5229	0	2	0				2QTB00014_G_23	Tb09.160.4700	AAGAAAACTAAGTGTTGCGGAGCAGATATCTATTGTAGGACAAATTATTCGGAAAGCGGAATGCCTACTT	+	9	1008535	1008604	-1.41146	-3.02494	0.00476902	0.0942183	-2.25352
Tb11.55.0021	3QTB00007_O_12			<a href=http://www.genedb.org/genedb/Search?organism=tryp&name=Tb11.55.0021>Tb11.55.0021</a>	Q386Z5				11	Tb927_11_01_v4: complement(475828..476529)	hypothetical protein, conserved	7868	0	0	0				2QTB00007_O_12	Tb11.55.0021	TGTTGGTATCAATCGTTCTAACAAGTCGCCTTTACTTAGCGGGAGTGGTTCAAATTCATTGAGTGGTAGC	-	11.1	475972	476041	-1.40988	-3.4603	0.0015005	0.0574391	-1.20278
Tb11.01.8090	3QTB00010_G_12	;go_function=DNA binding;go_process=DNA metabolism;go_component=mitochondrion		<a href=http://www.genedb.org/genedb/Search?organism=tryp&name=Tb11.01.8090>Tb11.01.8090</a>	Q381E6				11	Tb927_11_01_v4: complement(4292458..4293432)	kinetoplast DNA-associated protein, putative	9329	0	0	0	GO:0003677	GO:0006259	GO:0005739	2QTB00010_G_12	Tb11.01.8090	AAGGGTAAGATTGCCAGCGTACGTAAAGCTCCCAGTATGAGTGAGAGTATGAGTAAAAGTAAGGGAAAAC	-	11.1	4292697	4292766	-1.40974	-2.48201	0.018286	0.17914	-3.44927
Tb927.3.1680	3QTB00010_G_23			<a href=http://www.genedb.org/genedb/Search?organism=tryp&name=Tb927.3.1680>Tb927.3.1680</a>	Q57ZE3			Tb03.30P12.280	3	Tb927_03_v4: complement(443374..444330)	hypothetical protein, conserved	1007	0	0	0				2QTB00010_G_23	Tb927.3.1680	TGAGCGTAACAACAACCCTGAGAGTAGGGAGCGTCCGCATCACGGAGGTGGTATTCAGGGCAACCGACCC	-	3	443398	443467	-1.4083	-2.88144	0.00688306	0.110896	-2.5833
Tb927.7.6400	3QTB00005_C_12			<a href=http://www.genedb.org/genedb/Search?organism=tryp&name=Tb927.7.6400>Tb927.7.6400</a>	Q582L9			Tb07.33N13.320	7	Tb927_07_v4: complement(1736571..1737083)	hypothetical protein, conserved	3730	0	0	0				2QTB00005_C_12	Tb927.7.6400	TGAGGGTACCACAAGGCTTCATTTAATTCCGTACACCCTGTTTAGCGGCGTCGATTGTATCGATGATAAT	-	7	1736745	1736814	-1.40366	-2.8751	0.00699434	0.111215	-2.59767
Tb09.v1.0390	3QTB00008_G_12			<a href=http://www.genedb.org/genedb/Search?organism=tryp&name=Tb09.v1.0390>Tb09.v1.0390</a>	Q38EH5				9	Tb927_09_v4: complement(1226111..1226905)	hypothetical protein, conserved	5342	1	5	0				2QTB00008_G_12	Tb09.v1.0390	ACAGCGCAAAGCTGCCTCCATTATTGGCTCCTCTCACTCGGGTAATCACTTTGGAGATGATATGGTACTT	-	9	1226769	1226838	-1.40241	-2.89091	0.00672013	0.110448	-2.56184
Tb927.4.4920	3QTB00007_C_22			<a href=http://www.genedb.org/genedb/Search?organism=tryp&name=Tb927.4.4920>Tb927.4.4920</a>	Q584L3			Tb04.3M17.170	4	Tb927_04_v4: complement(1347200..1347886)	hypothetical protein, conserved	1910	1	1	0				2QTB00007_C_22	Tb927.4.4920	CACAATACATTACTATTGATAAGGAACCGGACGCCTCAGTGCGCTGCACACGGGAAAGCAGCAAATTAAA	-	4	1347318	1347387	-1.40032	-3.20128	0.00300751	0.0773849	-1.83644
Tb11.55.0023	3QTB00010_O_24			<a href=http://www.genedb.org/genedb/Search?organism=tryp&name=Tb11.55.0023>Tb11.55.0023</a>	Q386Z7				11	Tb927_11_01_v4: complement(469809..470795)	hypothetical protein, conserved	7866	0	0	0				2QTB00010_O_24	Tb11.55.0023	TAGAGAATTGTGCCCTGAAGGTTGATCTCATTATTTTACTAGCAGGTGGTGGGTTTGTGACCATATATCG	-	11.1	469963	470032	-1.39987	-3.00172	0.00506346	0.0964865	-2.30751
Tb11.02.2610	3QTB00014_O_24			<a href=http://www.genedb.org/genedb/Search?organism=tryp&name=Tb11.02.2610>Tb11.02.2610</a>	Q385S1				11	Tb927_11_01_v4: 1393145..1394548	hypothetical protein, conserved,predicted WD40 repeat protein	8196	0	0	0	GO:0003674	GO:0008150	GO:0005575	2QTB00014_O_24	Tb11.02.2610	CTAAAGATGGCAATGCTTATGTATTTGACTGGTCAAGAATCTCGCTGAATAAGTTTCCTAATGACCCACC	+	11.1	1393647	1393716	-1.39963	-3.61098	0.000992558	0.0493486	-0.82402
Tb10.26.0220	3QTB00020_N_6	;go_function=hormone activity; voltage-gated chloride channel activity;go_process=chloride transport;go_component=extracellular region; membrane		<a href=http://www.genedb.org/genedb/Search?organism=tryp&name=Tb10.26.0220>Tb10.26.0220</a>	Q389H3				10	Tb927_10_v4: 2783672..2786497	chloride channel protein, putative	7259	0	11	0	GO:0005179 GO:0005247	GO:0006821	GO:0005576 GO:0016020	2QTB00020_N_6	Tb10.26.0220	CAGAGACAATGCTCTCTCTCCCTGTTCTAATGATATTTCTGCTGATTTACTACACGTCTTCCGCAATTTT	+	10	2785290	2785359	-1.39952	-1.93649	0.0613441	0.317394	-4.48432
Tb927.8.4630	3QTB00004_M_9			<a href=http://www.genedb.org/genedb/Search?organism=tryp&name=Tb927.8.4630>Tb927.8.4630</a>	Q57UY8			Tb08.4A8.240	8	Tb927_08_v4: complement(1365644..1366072)	hypothetical protein, conserved	4306	1	3	0				2QTB00004_M_9	Tb927.8.4630	TATTTGTTTCCTGTCCGTGTCGTACTAATGGTACTTACATGTGGTTCCCTTCTTGCGGCTGCTGGTTATT	-	8	1365745	1365814	-1.39797	-3.25236	0.00262643	0.0732866	-1.71337
Tb11.01.5750	3QTB00010_O_22			<a href=http://www.genedb.org/genedb/Search?organism=tryp&name=Tb11.01.5750>Tb11.01.5750</a>	Q382C1				11	Tb927_11_01_v4: 3690052..3691038	hypothetical protein, conserved	9103	0	0	0				2QTB00010_O_22	Tb11.01.5750	ACAGATGCAAGGGAAATTTCAACTTGAGGTGCTGGGCAACAGTTGTGGTCACTACGTTATGGATGACCAA	+	11.1	3690873	3690942	-1.39683	-3.31042	0.00224928	0.0677747	-1.57231
Tb10.70.5290	3QTB00017_C_12	identical to:GB:AAO72980.1: major surface protease-like protein C {Trypanosoma brucei;} PMID:12707278;go_function=metalloendopeptidase activity;go_process=cell adhesion; proteolysis and peptidolysis;go_component=membrane		<a href=http://www.genedb.org/genedb/Search?organism=tryp&name=Tb10.70.5290>Tb10.70.5290</a>	Q86ML7	MSP-C		TRYP_x-70a06.p2kb545_720	10	Tb927_10_v4: complement(619946..621721)	major surface protease gp63, putative,surface protease homologue	6379	1	0	0	GO:0004222	GO:0006508 GO:0007155	GO:0016020	2QTB00017_C_12	Tb10.70.5290	GTGATTTGATTAGTGCAAGAACTGCATCCGTAGATAAGAAACCTAAATACACCAATAACGTTGATGATTA	-	10	621399	621468	-1.3949	-2.88558	0.0068114	0.110448	-2.57393
Tb09.244.2990	3QTB00001_N_11			<a href=http://www.genedb.org/genedb/Search?organism=tryp&name=Tb09.244.2990>Tb09.244.2990</a>	Q38D03			chr9contig244a01.tmp0288	9	Tb927_09_v4: complement(2287439..2287657)	hypothetical protein, unlikely	5866	1	1	0				2QTB00001_N_11	Tb09.244.2990	AATTTACCCTATAGATCCCTTTCTACCCCTTACTGGCATTTCCTCGCCCTCTCGTTTTTGACTCACTTCA	-	9	2287555	2287624	-1.39336	-2.47971	0.0183851	0.17914	-3.454
Tb927.7.5930	3QTB00017_G_24	Number of repeated genes in array uncertain, region may contain misassembly.;go_component=integral to membrane		<a href=http://www.genedb.org/genedb/Search?organism=tryp&name=Tb927.7.5930>Tb927.7.5930</a>	Q582K8			Tb07.10C21.20	7	Tb927_07_v4: 1590223..1592013	hypothetical protein, conserved	3683	1	13	0				2QTB00017_G_24	Tb927.7.5930	GTGGACCAAAGGAACCTTCTTCCTGCCCAAAAGAACCGACGAGGGATGCCCGTGAGGCTGCTCCGCAATG	+	7	1591943	1592012	-1.39296	-2.87997	0.00690878	0.110896	-2.58664
Tb09.160.4150	3QTB00005_G_23			<a href=http://www.genedb.org/genedb/Search?organism=tryp&name=Tb09.160.4150>Tb09.160.4150</a>	Q38EZ0		28G16.370	chr9contig160.tmp0314	9	Tb927_09_v4: 920945..921442	hypothetical protein, conserved	5174	0	0	0				2QTB00005_G_23	Tb09.160.4150	TACTATAAGAATGAAAGATATGAGTTTAATATGAACTTTGACCTCGCTGTAACATACCCTCAAGCACCAC	+	9	921155	921224	-1.39283	-3.55671	0.00115265	0.0526908	-0.961228
Tb927.7.970	3QTB00016_C_12			<a href=http://www.genedb.org/genedb/Search?organism=tryp&name=Tb927.7.970>Tb927.7.970</a>	Q57VU3			Tb07.29K4.160	7	Tb927_07_v4: 250779..252407	hypothetical protein, conserved	3188	0	0	0				2QTB00016_C_12	Tb927.7.970	TTCGCCGTGATGTACCCATCTATAAGATGCTTGATAGTGAATTAGCTGAGCGGGTGGTAAAGAAAAATGA	+	7	252157	252226	-1.39213	-3.18558	0.00313487	0.0780521	-1.87407
Tb11.01.3170	3QTB00010_I_19	identical to SP:Q94775: Guanine nucleotide-binding protein beta subunit-like protein(Activated protein kinase C receptor homolog) (Track). {Trypanosoma brucei brucei;Trypanosoma brucei rhodesiense}; similar to GB:AAC72849.1: activated protein kinase C;go_function=protein kinase C binding;go_process=apoptosis		<a href=http://www.genedb.org/genedb/Search?organism=tryp&name=Tb11.01.3170>Tb11.01.3170</a>	Q383E1	TRACK			11	Tb927_11_01_v4: 2978365..2979321	guanine nucleotide-binding protein beta subunit-like protein,activated protein kinase c receptor	8828	0	0	0	GO:0005080	GO:0006915	GO:0005575	2QTB00010_I_19	Tb11.01.3170	CAAAAAGATTGTCCCGGAGTGCGTTTCCATCGCGTGGTCTGCGGATGGTAGCACCCTGTACTCTGGGTAC	+	11.1	2979207	2979276	-1.39169	-4.16062	0.000210458	0.0206845	0.607459
Tb09.160.5550	3QTB00020_G_12	curated by J. Mottram;go_function=calpain activity;go_process=proteolysis and peptidolysis;go_component=intracellular		<a href=http://www.genedb.org/genedb/Search?organism=tryp&name=Tb09.160.5550>Tb09.160.5550</a>	Q38EJ3			chr9contig160.tmp0441c	9	Tb927_09_v4: complement(1188157..1190727)	calpain-like cysteine peptidase, putative,cysteine peptidase, Clan CA, family C2, putative	5324	0	0	0	GO:0004198	GO:0006508	GO:0005622	2QTB00020_G_12	Tb09.160.5550	ACGGAGTTATTTGTTAAGGGTCTTATAAATGGTTTCAATAGCAAGTTCAGTGCCATACCTCTTTCTGATA	-	9	1189983	1190052	-1.39052	-2.66331	0.0118365	0.146999	-3.06629
Tb10.61.2550	3QTB00013_N_12			<a href=http://www.genedb.org/genedb/Search?organism=tryp&name=Tb10.61.2550>Tb10.61.2550</a>	Q388H8			TRYP_x-61h03.q2kb185_389	10	Tb927_10_v4: complement(3386210..3387550)	N-myristoyl transferase, putative	7507	0	0	0				2QTB00013_N_12	Tb10.61.2550	TTACGGATTTTTTCTCGTTCTATTCACTTCCTTCTACCATTATCGGCAACAGTAACCACTCGTTGTTGAA	-	10	3386451	3386520	-1.38988	-2.71978	0.0103063	0.137321	-2.94349
Tb09.160.4480	3QTB00010_P_10			<a href=http://www.genedb.org/genedb/Search?organism=tryp&name=Tb09.160.4480>Tb09.160.4480</a>	Q38EV9			chr9contig160.tmp0334	9	Tb927_09_v4: 962115..963146	hypothetical protein, conserved	5206	0	0	0	GO:0003674 GO:0003674	GO:0008150 GO:0008150	GO:0005575 GO:0005575	2QTB00010_P_10	Tb09.160.4480	TTACATGAAATACCTTCCAATGCTTGGCAGACCATTGAATCGTGTCATAATGGTAGATGACAATGTGCGC	+	9	962594	962663	-1.38744	-3.19537	0.0030549	0.0774448	-1.85063
Tb927.1.5220	3QTB00009_K_22	GPI-Anchor Signal predicted for Tb927.1.5220 by DGPI v2.04 with cleavage site probability 0.64800006 near 278		<a href=http://www.genedb.org/genedb/Search?organism=tryp&name=Tb927.1.5220>Tb927.1.5220</a>	Q4GY59				1	Tb927_01_v4: 1035260..1036153	expression site-associated gene 9 (ESAG9) protein, putative	509	1	0	1	GO:0003674	GO:0008150	GO:0016021	2QTB00009_K_22	Tb927.1.5220	TTCGTGGCCTGAGCAAAAAAATACACAGGAAGCGGAAACTATGGGGATACAATCGATCCAAAACGGAAAA	+	1	1035865	1035934	-1.38714	-3.06341	0.00431669	0.0898247	-2.16361
Tb927.2.3800	3QTB00015_O_23			<a href=http://www.genedb.org/genedb/Search?organism=tryp&name=Tb927.2.3800>Tb927.2.3800</a>	Q7YV52		28H13.250		2	Tb927_02_v4: complement(677639..679117)	hypothetical protein, conserved	687	1	0	0				2QTB00015_O_23	Tb927.2.3800	ATGAATATTTGGAATATGAATATGCCGGGTGAGCTTAACATCGGAGCGGGTAAGGCACTTTACTATCGCA	-	2	678361	678430	-1.38684	-3.08206	0.00411237	0.0874796	-2.11981
Tb927.7.4340	3QTB00020_E_24			<a href=http://www.genedb.org/genedb/Search?organism=tryp&name=Tb927.7.4340>Tb927.7.4340</a>	Q57UR4			Tb07.5F10.90	7	Tb927_07_v4: complement(1150298..1152865)	hypothetical protein, conserved	3523	0	0	0				2QTB00020_E_24	Tb927.7.4340	ATATTGATGATTCTTTTTGTGTGGGTTTGCGAATTGAACCAAGTCGTGTGCGAGTATACACTCACCCGTT	-	7	1151232	1151301	-1.3845	-2.86443	0.00718542	0.113098	-2.6218
Tb09.v1.0280	3QTB00004_O_23			<a href=http://www.genedb.org/genedb/Search?organism=tryp&name=Tb09.v1.0280>Tb09.v1.0280</a>	Q38EP3				9	Tb927_09_v4: 1085401..1085832	hypothetical protein, unlikely	5272	0	2	0				2QTB00004_O_23	Tb09.v1.0280	TTCAGCGTCTGTTTCCATTTCCACTTCGAACGGCGTACTATTGTGTTTTACTTTTCCTTGGGTACTTGTT	+	9	1085722	1085791	-1.3839	-3.30407	0.00228785	0.0680822	-1.58779
Tb09.v1.0060	3QTB00005_C_20			<a href=http://www.genedb.org/genedb/Search?organism=tryp&name=Tb09.v1.0060>Tb09.v1.0060</a>	Q38FY9				9	Tb927_09_v4: complement(362097..362609)	hypothetical protein, unlikely	4823	1	2	0				2QTB00005_C_20	Tb09.v1.0060	GCCTTACCCGGGTGAAGGTGGCCAAACGGGGGCGATGCGGGGATTATGCGTCTTGTCAATTTGTGTTATT	-	9	362508	362577	-1.37799	-3.36034	0.00196698	0.0635498	-1.45007
Tb927.4.4740	3QTB00012_O_12			<a href=http://www.genedb.org/genedb/Search?organism=tryp&name=Tb927.4.4740>Tb927.4.4740</a>	Q583F9			Tb04.3I12.170	4	Tb927_04_v4: complement(1303715..1304893)	hypothetical protein, conserved	1891	0	5	0				2QTB00012_O_12	Tb927.4.4740	AATGGAGGTGGGGACAAACAAACAAAGGCGAAGCCCTCCCTTCTCTATAGAGTTATATTTAATGAAATCA	-	4	1304032	1304101	-1.37337	-3.0403	0.00458338	0.0926814	-2.21771
Tb11.01.0640	3QTB00005_I_24			<a href=http://www.genedb.org/genedb/Search?organism=tryp&name=Tb11.01.0640>Tb11.01.0640</a>	Q384D7				11	Tb927_11_01_v4: 2392227..2392748	hypothetical protein, conserved	8582	0	1	0				2QTB00005_I_24	Tb11.01.0640	ACACCAAAGCTTTTTACTCGTGGTTTAGCGGTCAGGCGTATCGGCAGGAACGTGTTATTCCCGGTGGGTA	+	11.1	2392276	2392345	-1.3656	-3.04236	0.00455898	0.0924053	-2.2129
Tb927.5.2040	3QTB00010_I_24			<a href=http://www.genedb.org/genedb/Search?organism=tryp&name=Tb927.5.2040>Tb927.5.2040</a>	Q57ZS3			Tb05.1P6.170	5	Tb927_05_v4: complement(647810..648790)	hypothetical protein, conserved	2195	0	0	0				2QTB00010_I_24	Tb927.5.2040	TTGAGGATTTTTATTGCACAAACTGCCACACCTCTTGTAGTGCCTTGTCCCTCTTGGTTGGACCACACAC	-	5	648675	648744	-1.36402	-3.18434	0.00314513	0.0780521	-1.87704
Tb09.160.2150	3QTB00002_C_11	identical to GB:AAS57928.1: Lsm6p {Trypanosoma brucei;} (PMID:14990572);go_function=U6 snRNA 3'-end binding;go_process=nuclear mRNA splicing, via spliceosome;go_component=nucleus		<a href=http://www.genedb.org/genedb/Search?organism=tryp&name=Tb09.160.2150>Tb09.160.2150</a>	Q6QA16	Lsm6	3C4.75	chr9contig160.tmp0569	9	Tb927_09_v4: 666604..666864	U6 snRNA-associated Sm-like protein LSm6p,Sm-like protein	4985	0	0	0	GO:0030629 GO:0030629	GO:0000398 GO:0000398	GO:0005634 GO:0005634	2QTB00002_C_11	Tb09.160.2150	TGTTACAGGGGATAGACAACAATTTCAACACCGTGTTAAAGCAATCCGTAGGAAACAAGGAAAATGAGCT	+	9	666683	666752	-1.36259	-2.6825	0.0112944	0.143586	-3.02474
Tb09.v1.0690	3QTB00002_O_24			<a href=http://www.genedb.org/genedb/Search?organism=tryp&name=Tb09.v1.0690>Tb09.v1.0690</a>	Q38DA0				9	Tb927_09_v4: 2036126..2036434	hypothetical protein, unlikely	5767	0	0	0				2QTB00002_O_24	Tb09.v1.0690	TTATATCGAAGGAATGCTCCCAGAAAAAGTTGGTAACTATCAATGTGAGGCTGTATCAAAAGCAATGTTT	+	9	2036190	2036259	-1.3624	-2.22129	0.033251	0.237826	-3.96732
Tb927.1.3710	3QTB00003_F_7			<a href=http://www.genedb.org/genedb/Search?organism=tryp&name=Tb927.1.3710>Tb927.1.3710</a>	Q4GYK4				1	Tb927_01_v4: complement(791965..792345)	hypothetical protein, unlikely	361	0	0	0				2QTB00003_F_7	Tb927.1.3710	TGTATTCGCTATGCACTTATGATTATACAAATGCAGCCCCCGCCGTTTTTCCAGTTGGTTTCCAAAACGT	-	1	792017	792086	-1.36211	-2.68658	0.0111823	0.142794	-3.0159
Tb927.3.4130	3QTB00006_G_11			<a href=http://www.genedb.org/genedb/Search?organism=tryp&name=Tb927.3.4130>Tb927.3.4130</a>	Q580M9			Tb03.26J7.200	3	Tb927_03_v4: complement(1163487..1164068)	hypothetical protein, conserved	1250	0	0	0				2QTB00006_G_11	Tb927.3.4130	TATCATGCATTACGTGCACCACTCACGGCTGCGTCACTTTCAGTTGTTCCGCTCATATCAGGAAAAATCG	-	3	1163820	1163889	-1.36146	-3.40507	0.00174322	0.0606527	-1.33983
Tb927.8.4500	3QTB00019_K_24	;go_function=RNA binding;go_process=protein biosynthesis		<a href=http://www.genedb.org/genedb/Search?organism=tryp&name=Tb927.8.4500>Tb927.8.4500</a>	Q57VY5			Tb08.29H22.940	8	Tb927_08_v4: complement(1331172..1333421)	hypothetical protein, conserved	4293	0	0	0	GO:0003723	GO:0006412	GO:0005575	2QTB00019_K_24	Tb927.8.4500	ACGACGTATACCCGCTGATTACGAAATAATCCATTTCATGAATCTCCTTCTGACGTGCGGGAAAGATTTT	-	8	1332423	1332492	-1.35958	-2.95451	0.0057157	0.101934	-2.41653
Tb927.6.2170	3QTB00007_G_9	;go_function=adenyl-nucleotide exchange factor activity; chaperone binding;go_process=protein folding;go_component=mitochondrion		<a href=http://www.genedb.org/genedb/Search?organism=tryp&name=Tb927.6.2170>Tb927.6.2170</a>	Q584T9			Tb06.4M18.480	6	Tb927_06_v4: 691093..691761	co-chaperone GrpE, putative	2736	1	0	0				2QTB00007_G_9	Tb927.6.2170	TAACTTAGCAAAACACGGGATTGAGAAATTGGATGTTGCCGTGGGCGCTAAATTTGATCCGAACTTTCAT	+	6	691560	691629	-1.35821	-2.70929	0.010576	0.138031	-2.96644
Tb927.4.5190	3QTB00004_M_16			<a href=http://www.genedb.org/genedb/Search?organism=tryp&name=Tb927.4.5190>Tb927.4.5190</a>	Q584I7			Tb04.3M17.720	4	Tb927_04_v4: complement(1416711..1417160)	hypothetical protein, conserved	1937	0	0	0				2QTB00004_M_16	Tb927.4.5190	GCAGAACTGTATGGTGTGTGTGCAGAGTAACGTTTTACCACTGGTGGACCCGTTCATCCTTGTATTATTT	-	4	1416753	1416822	-1.355	-3.18248	0.00316059	0.0780521	-1.88149
Tb10.389.1530	3QTB00007_H_10	;go_function=ribulose-phosphate 3-epimerase activity;go_process=pentose-phosphate shunt		<a href=http://www.genedb.org/genedb/Search?organism=tryp&name=Tb10.389.1530>Tb10.389.1530</a>	Q389C2				10	Tb927_10_v4: 2900479..2901219	ribulose-5-phosphate 3-epimerase, putative	7310	0	0	0	GO:0004750	GO:0006098	GO:0005575	2QTB00007_H_10	Tb10.389.1530	ATTATCGCACCTTCCATCCTTGCTTCGGACTTCGCCCAGCTCTTAAGTGAGTGCCAAAGTGTTTTGTCAC	+	10	2900542	2900611	-1.35476	-3.17535	0.00322062	0.0788547	-1.89855
Tb10.70.1890	3QTB00013_P_4			<a href=http://www.genedb.org/genedb/Search?organism=tryp&name=Tb10.70.1890>Tb10.70.1890</a>	Q38B81			TRYP_x-70a06.p2kb545_256	10	Tb927_10_v4: 1292057..1293400	hypothetical protein, conserved	6651	1	0	0				2QTB00013_P_4	Tb10.70.1890	CGGAAGCATATATTCTTTAGGCCAGACCAATTTCTTCGTCTTATAAACTTTTTAGCCGTTTATCCGTCAT	+	10	1292522	1292591	-1.35469	-2.36613	0.0239521	0.200043	-3.68448
Tb11.01.4340	3QTB00011_A_24			<a href=http://www.genedb.org/genedb/Search?organism=tryp&name=Tb11.01.4340>Tb11.01.4340</a>	Q382T1				11	Tb927_11_01_v4: 3285063..3286118	hypothetical protein, conserved	8939	1	2	0				2QTB00011_A_24	Tb11.01.4340	TTGTCATAATGTCGCTATTGTTTTTGGTGGATACATTCAATTACTTGTTTTACCTTTTGCCGGGCCTTTC	+	11.1	3285190	3285259	-1.35388	-2.34676	0.0250417	0.205352	-3.72305
Tb927.6.3750	3QTB00018_C_12	;go_process=pathogenesis; protein folding;go_component=mitochondrion		<a href=http://www.genedb.org/genedb/Search?organism=tryp&name=Tb927.6.3750>Tb927.6.3750</a>	Q585X3			Tb06.4F7.740	6	Tb927_06_v4: complement(1115452..1117425)	heat shock 70 kDa protein, mitochondrial precursor, putative	2893	1	0	0	GO:0003674	GO:0008150	GO:0005575	2QTB00018_C_12	Tb927.6.3750	CTTTGATCTCTGCCTCTCTGATCACATTCTGGAGGAATTCCGCAAGACATCTGGAATTGACTTGAGCAAG	NA	Nonspecific_3	0	0	-1.35354	-3.57862	0.00108522	0.052005	-0.905934
Tb927.7.980	3QTB00020_O_12			<a href=http://www.genedb.org/genedb/Search?organism=tryp&name=Tb927.7.980>Tb927.7.980</a>	Q57VU4			Tb07.29K4.140	7	Tb927_07_v4: 253061..255682	hypothetical protein, conserved	3189	0	0	0				2QTB00020_O_12	Tb927.7.980	TCATCACATATTTTGTGCAATTTTATTTACTGGTGTTGAAGCATCCCGAAAACTACTCGAGGCGCAGCTA	+	7	253468	253537	-1.35013	-2.58817	0.0142002	0.160575	-3.22715
Tb09.244.2600	3QTB00023_O_23			<a href=http://www.genedb.org/genedb/Search?organism=tryp&name=Tb09.244.2600>Tb09.244.2600</a>	Q38CX0			chr9contig244a01.tmp0260	9	Tb927_09_v4: 2336519..2345665	ankyrin-repeat protein, putative	5899	0	0	0	GO:0003674 GO:0003674	GO:0008150 GO:0008150	GO:0005575 GO:0005575	2QTB00023_O_23	Tb09.244.2600	ATTTATTCCCACTATTACCACAGCTTTTTAGTGTAAATAAGAAGAATTATCATATCGGTTGGGCGATGGA	+	9	2336880	2336949	-1.34809	-2.88222	0.0068695	0.110896	-2.58154
Tb10.406.0140	3QTB00018_G_23			<a href=http://www.genedb.org/genedb/Search?organism=tryp&name=Tb10.406.0140>Tb10.406.0140</a>	Q389Q4				10	Tb927_10_v4: complement(2567188..2569122)	hypothetical protein, conserved	7178	0	0	0				2QTB00018_G_23	Tb10.406.0140	TAGTTGTTATTTCCCTTCCAGTCTTTCAGTATTCCAGGCATTACGCGAATCATGGAGAGTTGTGTCTTTT	-	10	2567494	2567563	-1.3477	-3.33023	0.00213291	0.0661041	-1.52391
Tb927.7.7130	3QTB00020_K_23			<a href=http://www.genedb.org/genedb/Search?organism=tryp&name=Tb927.7.7130>Tb927.7.7130</a>	Q57XT3			Tb07.21H15.230	7	Tb927_07_v4: complement(2041821..2044328)	hypothetical protein, conserved	3803	1	1	0				2QTB00020_K_23	Tb927.7.7130	GTTGCATACGCGACGCAATCCAATACCTCGTACAAGTTATCTAACAAACTCATCTCTATGCTAAATTTAG	-	7	2043962	2044031	-1.34584	-2.83679	0.00770306	0.116345	-2.68403
Tb10.6k15.3060	3QTB00008_J_24			<a href=http://www.genedb.org/genedb/Search?organism=tryp&name=Tb10.6k15.3060>Tb10.6k15.3060</a>	Q38AK5			TRYPtp6k15-3d06.p1c_440	10	Tb927_10_v4: complement(1888252..1889091)	hypothetical protein, conserved	6877	0	0	0				2QTB00008_J_24	Tb10.6k15.3060	CAACCTGACTGATATCAGGCGGTCCAGCTTTATAGGGGCACAGTTTCACTCGTGCACATTTTTGGCTACC	-	10	1888561	1888630	-1.34544	-3.37843	0.00187334	0.0628886	-1.40556
Tb927.5.2170	3QTB00003_L_4	Similar to GP:2921428: infective insect stage-specific protein {Leishmania donovani}		<a href=http://www.genedb.org/genedb/Search?organism=tryp&name=Tb927.5.2170>Tb927.5.2170</a>	Q582E8			Tb05.3C6.130	5	Tb927_05_v4: 692280..692684	hypothetical protein, conserved	2208	0	0	0				2QTB00003_L_4	Tb927.5.2170	GTCCCTTGATATCCACTATTATGCTCTCGCCCCCTGCTTTGATGGAGGTGGAGAGTGCTTTCAGTTCTGG	+	5	692524	692593	-1.34468	-3.40299	0.00175304	0.0607485	-1.34496
Tb927.7.2950	3QTB00018_O_10	;go_function=ATP binding;go_component=integral to membrane		<a href=http://www.genedb.org/genedb/Search?organism=tryp&name=Tb927.7.2950>Tb927.7.2950</a>	Q57YA5			Tb07.13M20.500	7	Tb927_07_v4: 740636..742648	hypothetical protein, conserved	3384	1	2	0				2QTB00018_O_10	Tb927.7.2950	TGTTTTTGTGGAACGCCGTATATCTGTTTATTTGTCTACACATGTTGTGATAGCTGTCTGTGATCGTAAT	+	7	740836	740905	-1.34467	-3.18108	0.00317232	0.0781171	-1.88485
Tb10.70.6340	3QTB00003_K_23	similar to ATP synthase lipid-binding protein, mitochondrial precursor(EC 3.6.3.14) (ATP synthase proteolipid P2) (ATPase protein 9) (ATPase subunit C). (Swiss-Prot:Q06055) (Homo sapiens);go_function=hydrogen-transporting ATPase activity, rotational mechanism;go_process=proton transport;go_component=mitochondrion; proton-transporting ATP synthase complex (sensu Eukaryota)		<a href=http://www.genedb.org/genedb/Search?organism=tryp&name=Tb10.70.6340>Tb10.70.6340</a>	Q38C84			TRYP_x-70a06.p2kb545_866	10	Tb927_10_v4: complement(431710..432066)	ATPase subunit 9, putative	6297	0	2	0	GO:0046961	GO:0015992	GO:0005739 GO:0005753	2QTB00003_K_23	Tb10.70.6340	ACATTACGTTGGTACAGGCCTGGCAGCCATTGCCCTTGCCGGAGTCGGTTTGGGTATTGGAACCATCTTT	-	10	431848	431917	-1.34418	-3.18775	0.00311698	0.0780521	-1.86889
Tb927.1.880	3QTB00023_E_24			<a href=http://www.genedb.org/genedb/Search?organism=tryp&name=Tb927.1.880>Tb927.1.880</a>	Q4GZD0				1	Tb927_01_v4: complement(264384..278186)	hypothetical protein, conserved	82	0	0	0	GO:0003674	GO:0008150	GO:0005575	2QTB00023_E_24	Tb927.1.880	TCGTTCGATGTTTTTTCAGTTTTACTTTCTCTTCTTGAGGAGTCTACACTATTTTTGCCGGATAAAAATA	-	1	277784	277853	-1.34231	-3.22291	0.00284014	0.0746586	-1.78446
Tb927.5.2840	3QTB00004_C_11			<a href=http://www.genedb.org/genedb/Search?organism=tryp&name=Tb927.5.2840>Tb927.5.2840</a>	Q57ZW0			Tb05.26K5.406	5	Tb927_05_v4: complement(895735..896151)	hypothetical protein, conserved	2275	0	0	0				2QTB00004_C_11	Tb927.5.2840	TTATGGAACAAAAGGCAATGTCATCAATGCGACAAAACATAAATGAAGTTCACGGGGAGCTGCAGGGGCA	-	5	895940	896009	-1.34134	-3.14645	0.00347503	0.0822711	-1.96745
Tb927.5.1640	3QTB00018_I_24			<a href=http://www.genedb.org/genedb/Search?organism=tryp&name=Tb927.5.1640>Tb927.5.1640</a>	Q57V99			Tb05.30H13.940	5	Tb927_05_v4: 514681..516672	hypothetical protein, conserved	2155	0	0	0				2QTB00018_I_24	Tb927.5.1640	AAACTGCCCTCATGGTCACACGGAGAGAAGTTTCAGAAGTATAGGAAGGATATAACCAGCTGGTTTGGTT	+	5	515092	515161	-1.33929	-2.57705	0.014585	0.162098	-3.2507
Tb11.01.3570	3QTB00017_K_23			<a href=http://www.genedb.org/genedb/Search?organism=tryp&name=Tb11.01.3570>Tb11.01.3570</a>	Q383B0				11	Tb927_11_01_v4: 3074847..3076604	hypothetical protein, conserved	8860	0	0	0				2QTB00017_K_23	Tb11.01.3570	AAGTTGAAATACACTATTCCCAATCACTGGTTATTTGATGAGAGTTCCCCTGTACCTCTCCTTAATGGAC	+	11.1	3075891	3075960	-1.33844	-3.57001	0.00111125	0.0521862	-0.927679
Tb10.406.0510	3QTB00010_K_12	high similarity to L major possible ribosomal protein, but little similarity to other spp		<a href=http://www.genedb.org/genedb/Search?organism=tryp&name=Tb10.406.0510>Tb10.406.0510</a>	Q389T7				10	Tb927_10_v4: complement(2521884..2522864)	hypothetical protein, conserved	7145	0	0	0				2QTB00010_K_12	Tb10.406.0510	CCTATGCTTTTGAAACCACAACAAGGCGGCCAACAGTATTTCAACCATTTTCTGATTCGGTCTACTAATG	-	10	2522711	2522780	-1.33825	-2.81582	0.00811895	0.11971	-2.73101
Tb927.1.3770	3QTB00001_K_23	unlikely gene predicted by glimmer		<a href=http://www.genedb.org/genedb/Search?organism=tryp&name=Tb927.1.3770>Tb927.1.3770</a>	Q4GYJ8				1	Tb927_01_v4: 812771..812908	hypothetical protein, unlikely	367	1	0	1				2QTB00001_K_23	Tb927.1.3770	TTCGCGGCCGGTTGCATCCTTCCTTACTGAGGGCCAACACCCGGTGGACAATGGTGTAGGGTGTGGGCCG	+	1	812776	812845	-1.33751	-2.66774	0.0117095	0.146433	-3.05673
Tb11.02.3360	3QTB00017_O_11	;go_function=ATP binding; DNA binding;go_process=DNA replication;go_component=DNA replication factor C complex		<a href=http://www.genedb.org/genedb/Search?organism=tryp&name=Tb11.02.3360>Tb11.02.3360</a>	Q385K3			Tb11.212.0700	11	Tb927_11_01_v4: 1572758..1574521	replication factor C, subunit 1, putative,replication factor C large subunit, putative	8264	0	0	0	GO:0003677 GO:0005524	GO:0006260	GO:0005634 GO:0005663	2QTB00017_O_11	Tb11.02.3360	ATGTGTTACCCCGTTACCGCAAATAAGTTGAAGCAATGGATGGAAGAATTTGAAGCCAATAGTTCCAAAA	+	11.1	1572836	1572905	-1.33701	-3.0921	0.00400616	0.0865149	-2.09616
Tb10.70.0350	3QTB00012_M_24	;go_function=hydrolase activity; protein serine/threonine phosphatase activity;go_process=protein amino acid dephosphorylation		<a href=http://www.genedb.org/genedb/Search?organism=tryp&name=Tb10.70.0350>Tb10.70.0350</a>	Q38AW0			TRYP_x-70a06.p2kb545_51	10	Tb927_10_v4: 1634805..1635980	serine/threonine protein phosphatase 2b catalytic subunit A2, putative	6772	0	0	0	GO:0004722 GO:0004722 GO:0016787 GO:0016787	GO:0006470 GO:0006470	GO:0005575 GO:0005575	2QTB00012_M_24	Tb10.70.0350	AACGTATTTGTTTCTAGGTAATTATATTGACTCATGTTTTTTTAGCACCGAGTGTATACTCCTTTTGCTT	+	10	1635128	1635197	-1.33671	-2.84337	0.00757686	0.115832	-2.66926
Tb927.1.2650	3QTB00001_N_22	gene predicted by glimmer		<a href=http://www.genedb.org/genedb/Search?organism=tryp&name=Tb927.1.2650>Tb927.1.2650</a>	Q4GYV7				1	Tb927_01_v4: 617733..617984	hypothetical protein, unlikely	258	0	2	0				2QTB00001_N_22	Tb927.1.2650	ATTATTATTGTTATTGTTGATGTTGCTGCCATTTTCAGTGTTCCGCATCGCTGTGCCCTTCTGTGTTGTT	+	1	617913	617982	-1.33154	-2.72455	0.0101857	0.136685	-2.93304
Tb927.8.2590	3QTB00016_G_10			<a href=http://www.genedb.org/genedb/Search?organism=tryp&name=Tb927.8.2590>Tb927.8.2590</a>	Q57XD0			Tb08.26A17.580	8	Tb927_08_v4: 762449..764086	hypothetical protein, conserved	4102	0	0	0				2QTB00016_G_10	Tb927.8.2590	TCCTTGAAGAAATGTTGCTTCACATGACCGCTCTAAACAAGGAGCTAGAAATGGATCTCACGAAAACGAA	+	8	762927	762996	-1.33083	-2.55323	0.0154416	0.165919	-3.30093
Tb10.70.0270	3QTB00017_I_24			<a href=http://www.genedb.org/genedb/Search?organism=tryp&name=Tb10.70.0270>Tb10.70.0270</a>	Q38AV4			TRYP_x-70a06.p2kb545_39	10	Tb927_10_v4: 1646512..1648305	hypothetical protein, conserved	6778	0	0	0	GO:0003674 GO:0003674	GO:0008150 GO:0008150	GO:0005575 GO:0005575	2QTB00017_I_24	Tb10.70.0270	GGCTGTATTGCCTCAATCGCTGGCGGTGCTGATTGTACAATTCGGTTCTGGAAGTGTTTTTATTCTAGAA	+	10	1648138	1648207	-1.33011	-2.81853	0.00806412	0.11971	-2.72496
Tb10.6k15.2530	3QTB00007_D_8			<a href=http://www.genedb.org/genedb/Search?organism=tryp&name=Tb10.6k15.2530>Tb10.6k15.2530</a>	Q38AG3			TRYPtp6k15-3d06.p1c_374	10	Tb927_10_v4: complement(1975137..1975871)	hypothetical protein, conserved	6919	1	1	0				2QTB00007_D_8	Tb10.6k15.2530	ATTCATATACTATATGTTGTGCCCATTTTTATGTTATCCCGTCGCCGCACTTCATTTGTGGGGCTATTAC	-	10	1975665	1975734	-1.32987	-2.96709	0.00553449	0.100984	-2.38756
Tb927.8.5520	3QTB00005_B_24			<a href=http://www.genedb.org/genedb/Search?organism=tryp&name=Tb927.8.5520>Tb927.8.5520</a>	Q57X30			Tb08.26E13.134	8	Tb927_08_v4: 1633126..1633680	hypothetical protein, conserved	4396	0	0	0				2QTB00005_B_24	Tb927.8.5520	ACAACTGACACTTTTTCCGTCCGACTGCGCTCACCCGTTTGGCTGACGTCTGGGGACCTGGTTAACGAGT	+	8	1633483	1633552	-1.32973	-3.5621	0.00113568	0.0525026	-0.947624
Tb09.160.2910	3QTB00010_M_12			<a href=http://www.genedb.org/genedb/Search?organism=tryp&name=Tb09.160.2910>Tb09.160.2910</a>	Q38FB0		1L12.345	chr9contig160.tmp0237	9	Tb927_09_v4: 759422..760405	tricarboxylate carrier, putative	5053	0	5	0				2QTB00010_M_12	Tb09.160.2910	TAGTTTTATCGTACCCTTCATGATGTCACCGACGACCATTGCAAGCCCTGCGCTCACAATATTCATTCAG	+	9	759712	759781	-1.32949	-2.71545	0.0104168	0.137817	-2.95297
Tb927.3.920	3QTB00022_C_12			<a href=http://www.genedb.org/genedb/Search?organism=tryp&name=Tb927.3.920>Tb927.3.920</a>	Q57WX5			Tb03.27F10.500	3	Tb927_03_v4: 212945..216754	hypothetical protein, conserved	931	0	0	0				2QTB00022_C_12	Tb927.3.920	TTGTTGTCGTGAGAGGATTTGTGATAGATGCGATGAAAATATCCTTACTAGTACCCCCAGTGGTCAAAAT	+	3	213679	213748	-1.32907	-2.77501	0.00898947	0.128331	-2.82186
Tb11.01.8560	3QTB00020_C_24			<a href=http://www.genedb.org/genedb/Search?organism=tryp&name=Tb11.01.8560>Tb11.01.8560</a>	Q381A6				11	Tb927_11_01_v4: complement(4411215..4413764)	hypothetical protein, conserved	9369	0	0	0				2QTB00020_C_24	Tb11.01.8560	TTCACCCCAAAAAAGATTTTAAACGTAAACAGCAGCTTATAGATGGTCACGGGAGGTTACTGGTACTCTG	-	11.1	4413325	4413394	-1.32881	-2.9025	0.0065255	0.109105	-2.53549
Tb09.160.4890	3QTB00005_G_22			<a href=http://www.genedb.org/genedb/Search?organism=tryp&name=Tb09.160.4890>Tb09.160.4890</a>	Q38ER8			chr9contig160.tmp0375	9	Tb927_09_v4: 1050166..1050684	hypothetical protein, unlikely	5247	0	0	0				2QTB00005_G_22	Tb09.160.4890	GGCCCCTGTTTCTTCCGGGTACCACATCTGTACGTGTTGTGCCACTAATTAAGCGTCACTTAGCAATGAG	+	9	1050308	1050377	-1.32779	-3.4344	0.00160995	0.0591278	-1.26716
Tb11.01.3420	3QTB00013_C_23	;go_function=translation initiation factor activity;go_process=translational initiation;go_component=eukaryotic translation initiation factor 3 complex		<a href=http://www.genedb.org/genedb/Search?organism=tryp&name=Tb11.01.3420>Tb11.01.3420</a>	Q383C1				11	Tb927_11_01_v4: 3044707..3045948	eukaryotic translation initiation factor, putative	8849	0	0	0	GO:0003743	GO:0006413	GO:0005852	2QTB00013_C_23	Tb11.01.3420	ATAATTTGGTCGAGAACGCGAAGCGGCTTATTTTCACCCAGTATGTGGTAACCCACAGTGTAGTGTCAAT	+	11.1	3045686	3045755	-1.32736	-3.61211	0.000989446	0.0493486	-0.821136
Tb927.6.4800	3QTB00013_K_23			<a href=http://www.genedb.org/genedb/Search?organism=tryp&name=Tb927.6.4800>Tb927.6.4800</a>	Q587E6			Tb06.26G9.40	6	Tb927_06_v4: 1337604..1338860	hypothetical protein, conserved	2998	0	0	0				2QTB00013_K_23	Tb927.6.4800	TTTCCATAATTAGGCGTGCGATTTCAATGACTGAATCCATGCAACGAACGGGGAAGAAAGCATTTACGTC	+	6	1338370	1338439	-1.32684	-2.94738	0.00582078	0.102652	-2.4329
Tb11.46.0011	3QTB00013_G_23			<a href=http://www.genedb.org/genedb/Search?organism=tryp&name=Tb11.46.0011>Tb11.46.0011</a>	Q386W3				11	Tb927_11_01_v4: 551359..552606	hypothetical protein, conserved,leucine-rich repeat protein (LRRP), putative	7900	1	0	0	GO:0003674	GO:0008150	GO:0005575	2QTB00013_G_23	Tb11.46.0011	AATTAGCAAACATTCTTTCTAAGAACGCAGACCTTCAGGAAATAAATCTAGAGTGGAACCAATTTCAAAC	+	11.1	552104	552173	-1.32564	-3.07961	0.00413865	0.087729	-2.12556
Tb927.4.4080	3QTB00007_F_12	;go_function=C-5 sterol desaturase activity;go_process=ergosterol biosynthesis;go_component=integral to membrane		<a href=http://www.genedb.org/genedb/Search?organism=tryp&name=Tb927.4.4080>Tb927.4.4080</a>	Q57Y12			Tb04.1D20.460	4	Tb927_04_v4: complement(1083687..1084427)	C-5 sterol desaturase, putative	1825	1	4	0				2QTB00007_F_12	Tb927.4.4080	TATCAAAGCTTTTTACGGTTTTGTTTGTATATCACTCCTACTTGTTCATCACCGACACCGAGGTGAGCAA	-	4	1084189	1084258	-1.3229	-3.11877	0.00373656	0.0845053	-2.03315
Tb927.7.1420	3QTB00022_D_12			<a href=http://www.genedb.org/genedb/Search?organism=tryp&name=Tb927.7.1420>Tb927.7.1420</a>	Q57WQ8			Tb07.27M11.720	7	Tb927_07_v4: 359796..364544	hypothetical protein, conserved	3233	0	4	0				2QTB00022_D_12	Tb927.7.1420	CTTTTATTTAAAGGTTTGAAGTACATGAAGGGGAAAGACTGTTTGCAGTCAATTAAACCGATGCTGCAGA	+	7	364011	364080	-1.32045	-2.1351	0.0402095	0.258847	-4.12943
Tb927.1.1300	3QTB00009_F_12			<a href=http://www.genedb.org/genedb/Search?organism=tryp&name=Tb927.1.1300>Tb927.1.1300</a>	Q4GZ89				1	Tb927_01_v4: 338098..339021	hypothetical protein, conserved	123	0	2	0				2QTB00009_F_12	Tb927.1.1300	ACAAATCGGGTGTACGCGGAGGTGACGATGCTCGTTGTTTGTGTTATTCTTTGTTTGCTTATTTTTAGTA	+	1	338680	338749	-1.31939	-2.76825	0.00914172	0.12943	-2.83683
Tb10.6k15.0920	3QTB00012_K_24	;go_component=integral to membrane		<a href=http://www.genedb.org/genedb/Search?organism=tryp&name=Tb10.6k15.0920>Tb10.6k15.0920</a>	Q38A28			TRYPtp6k15-3d06.p1c_133	10	Tb927_10_v4: 2303559..2304731	expression site-associated gene (ESAG) protein, putative,expression site-associated gene 3 (ESAG3) protein, putative	7054	1	1	0	GO:0003674	GO:0008150	GO:0016021	2QTB00012_K_24	Tb10.6k15.0920	TGCTTACGTTGGGTGTGGAGGGTAAGTACGGGCATGTAAGAAGATGGACCTGGATATATAATTATGTATG	+	10	2303818	2303887	-1.31852	-2.88621	0.00680056	0.110448	-2.5725
Tb927.8.4300	3QTB00006_G_23			<a href=http://www.genedb.org/genedb/Search?organism=tryp&name=Tb927.8.4300>Tb927.8.4300</a>	Q57W05			Tb08.29H22.530	8	Tb927_08_v4: complement(1275366..1275947)	hypothetical protein	4273	1	3	0				2QTB00006_G_23	Tb927.8.4300	ACACAAAACAAAATAATGAACATGTGCAGAGTTTTACCAACAAGGGGAACATGGAAATATGAAAGAAACT	-	8	1275449	1275518	-1.31841	-2.62036	0.0131389	0.154863	-3.15861
Tb09.244.1740	3QTB00015_O_22	;go_process=antigenic variation;go_component=integral to membrane		<a href=http://www.genedb.org/genedb/Search?organism=tryp&name=Tb09.244.1740>Tb09.244.1740</a>	Q38CQ7			chr9contig244a01.tmp0174	9	Tb927_09_v4: 2569286..2570797	variant surface glycoprotein (VSG), putative	5984	1	0	0		GO:0020033 GO:0020033	GO:0016021 GO:0016021	2QTB00015_O_22	Tb09.244.1740	ACCAAACTGTACCAAGATTTCAAGACAAAAGCGGACAACCTGAACACAGCTGACAGAGAGGCAGTAACCT	+	9	2569745	2569814	-1.31828	-2.54045	0.0159198	0.168084	-3.32775
Tb09.244.2460	3QTB00008_G_7	GPI-Anchor Signal predicted for Tb09.244.2460 by DGPI v2.04 with cleavage site probability 0.702 near 234;go_component=cell surface; lipid raft		<a href=http://www.genedb.org/genedb/Search?organism=tryp&name=Tb09.244.2460>Tb09.244.2460</a>	Q38CV5	BARP		chr9contig244a01.tmp0246	9	Tb927_09_v4: 2380595..2381362	BARP protein	5914	1	0	1	GO:0003674	GO:0008150	GO:0009986 GO:0045121	2QTB00008_G_7	Tb09.244.2460	GTATTGTGTCACGTTGCGGAGCAACTTCGAGGGTTACCGGATACAGTGAGTTCTGCTCTTGTTACTGCTG	+	9	2380721	2380790	-1.31754	-3.03785	0.00461248	0.0928329	-2.22342
Tb927.5.3880	3QTB00019_C_12	;go_component=integral to membrane		<a href=http://www.genedb.org/genedb/Search?organism=tryp&name=Tb927.5.3880>Tb927.5.3880</a>	Q57U78			Tb05.6E7.860	5	Tb927_05_v4: 1207379..1209601	hypothetical protein, conserved	2379	0	8	0	GO:0003674	GO:0008150	GO:0016021	2QTB00019_C_12	Tb927.5.3880	TACAAACAACCTATGTTTGGATATACAAAGTACGAAGTGTCTGCGCTGGTTCTTATTTCAGCATCTGTCT	+	5	1208804	1208873	-1.31705	-3.10018	0.00392257	0.0864374	-2.07709
Tb10.61.2530	3QTB00005_O_24	similar to Adapter-related protein complex 4 sigma 1 subunit (Sigma subunit of AP-4) (AP-4 adapter complex sigma subunit) (Swiss-Prot:Q9Y587) (Homo sapiens);go_function=protein transporter activity;go_process=intracellular protein transport;go_component=AP-4 adaptor complex; clathrin vesicle coat		<a href=http://www.genedb.org/genedb/Search?organism=tryp&name=Tb10.61.2530>Tb10.61.2530</a>	Q388H6			TRYP_x-61h03.q2kb185_387	10	Tb927_10_v4: complement(3389691..3390224)	adaptin complex 4 subunit, putative,clathrin assembly sigma-adaptin protein complex 4, putative	7509	0	0	0	GO:0008565	GO:0006886	GO:0030124 GO:0030125	2QTB00005_O_24	Tb10.61.2530	CTTGATCATCTTCACTACAAACTCGTTTATCGGCGTTACGCGTCTCTTTTCTTCATCGTTGGATTAAACA	-	10	3390002	3390071	-1.31687	-2.64333	0.0124268	0.150134	-3.10936
Tb927.4.2820	3QTB00021_A_12			<a href=http://www.genedb.org/genedb/Search?organism=tryp&name=Tb927.4.2820>Tb927.4.2820</a>	Q583V9			Tb04.2H8.1210	4	Tb927_04_v4: 745474..748479	hypothetical protein, conserved	1699	0	0	0				2QTB00021_A_12	Tb927.4.2820	CCTACGCTTCCTGAGGGTAATTGATGGTTGGTATCGAATTAACGAGATTGATAGACTGGACAATGTTGTT	+	4	748377	748446	-1.31681	-2.88239	0.00686652	0.110896	-2.58115
Tb927.7.6840	3QTB00005_K_12			<a href=http://www.genedb.org/genedb/Search?organism=tryp&name=Tb927.7.6840>Tb927.7.6840</a>	Q57Y45			Tb07.15M23.770	7	Tb927_07_v4: complement(1900001..1900525)	hypothetical protein, conserved	3774	0	0	0				2QTB00005_K_12	Tb927.7.6840	TTTTATGCGGTTTTCCTGGAGTTGCTGCGTTACTGATGCGCAGATACCCATGGTTTGTGATAGAGGGTAA	-	7	1900326	1900395	-1.31651	-2.51162	0.0170494	0.173399	-3.38792
Tb927.8.3040	3QTB00006_K_22			<a href=http://www.genedb.org/genedb/Search?organism=tryp&name=Tb927.8.3040>Tb927.8.3040</a>	Q57W69			Tb08.28F14.510	8	Tb927_08_v4: 915645..916253	hypothetical protein, conserved	4147	1	0	0				2QTB00006_K_22	Tb927.8.3040	AAAGCGGAATGTCCTCTTTCTTCACGGGTACTCTCTTCCCCGCAGTGTTGGGTCATGTGTTACTATACGA	+	8	915991	916060	-1.3155	-3.33349	0.00211433	0.0660748	-1.51594
Tb927.2.6200	3QTB00014_G_24	;go_function=purine nucleoside transporter activity;go_process=purine ribonucleoside salvage;go_component=integral to membrane		<a href=http://www.genedb.org/genedb/Search?organism=tryp&name=Tb927.2.6200>Tb927.2.6200</a>	Q7YUI2	TbNT3	36E18.100		2	Tb927_02_v4: 1117941..1119335	adenosine transporter 2, putative	830	0	11	0	GO:0015211 GO:0015211 GO:0015211	GO:0006166	GO:0016021	2QTB00014_G_24	Tb927.2.6200	CTGATGTATTTGTTGCTGTTAAAGAAGGGTTCCCAACTCATGGGGGATGGTACTTTACAATTGTTGTTGC	+	2	1118908	1118977	-1.31428	-2.80928	0.00825291	0.121033	-2.74562
Tb927.7.1610	3QTB00018_K_11	;go_function=ATP binding; catalytic activity;go_process=fructose 2,6-bisphosphate metabolism		<a href=http://www.genedb.org/genedb/Search?organism=tryp&name=Tb927.7.1610>Tb927.7.1610</a>	Q57WN9			Tb07.27M11.980	7	Tb927_07_v4: 404562..406508	6-phosphofructo-2-kinase/fructose-2,6-biphospha ta se,putative	3252	0	0	0	GO:0005524 GO:0003824	GO:0006003	GO:0005575	2QTB00018_K_11	Tb927.7.1610	TCGCTGTACGGAAACTGTACATTACTTTGATAAACGCAACGAGCTGTCGCAAGATCCATATTTTGCATCT	+	7	405941	406010	-1.31247	-3.17314	0.00323942	0.0790396	-1.90383
Tb927.6.4380	3QTB00013_C_12			<a href=http://www.genedb.org/genedb/Search?organism=tryp&name=Tb927.6.4380>Tb927.6.4380</a>	Q587A4			Tb06.26G9.940	6	Tb927_06_v4: complement(1232008..1233276)	hypothetical protein, conserved	2956	0	0	0				2QTB00013_C_12	Tb927.6.4380	GGTTTTTACTAGCGGTTCAATCTCTAACAGGAAATGACTTTAGCGACGAAGACATTAATGCAGCGAAATC	-	6	1232117	1232186	-1.31227	-2.89555	0.00664155	0.110188	-2.55129
Tb927.8.4140	3QTB00013_G_11			<a href=http://www.genedb.org/genedb/Search?organism=tryp&name=Tb927.8.4140>Tb927.8.4140</a>	Q581D4			Tb08.10J17.40	8	Tb927_08_v4: complement(1219868..1221115)	hypothetical protein, conserved	4257	0	0	0				2QTB00013_G_11	Tb927.8.4140	AATACAATCCCTTAGATTACGGTCAGAAAGATGTCGAGGAGCCAGAGGGAAGAAGTACAGTGTGGCTAGA	-	8	1220166	1220235	-1.31218	-3.08904	0.00403819	0.0865442	-2.10336
Tb10.61.0370	3QTB00005_G_24			<a href=http://www.genedb.org/genedb/Search?organism=tryp&name=Tb10.61.0370>Tb10.61.0370</a>	Q387S2			TRYP_x-61h03.q2kb185_54	10	Tb927_10_v4: 3853755..3854273	hypothetical protein, conserved	7666	0	0	0				2QTB00005_G_24	Tb10.61.0370	ACAAATGTCAGTACGGCTCCTATGAGGACTATAATTTGGAAACTACACAATAAAGCGCAAGCCCCGTGGT	+	10	3854172	3854241	-1.30905	-2.29753	0.0280151	0.218592	-3.82003
Tb11.02.2760	3QTB00021_C_11			<a href=http://www.genedb.org/genedb/Search?organism=tryp&name=Tb11.02.2760>Tb11.02.2760</a>	Q385Q8			Tb11.212.1320	11	Tb927_11_01_v4: 1433383..1436283	hypothetical protein, conserved	8209	1	1	0				2QTB00021_C_11	Tb11.02.2760	TTTTAGTACAGGATTTATCTTCTGTTATCATAGACGAATTGGAGGGTCGCAGCCACATCGTTGAAGAAGA	+	11.1	1433774	1433843	-1.30874	-3.09359	0.00399064	0.0865149	-2.09265
Tb11.03.0330	3QTB00019_H_24			<a href=http://www.genedb.org/genedb/Search?organism=tryp&name=Tb11.03.0330>Tb11.03.0330</a>	Q387G9				11	Tb927_11_01_v4: 205097..207487	hypothetical protein, conserved	7794	0	0	0				2QTB00019_H_24	Tb11.03.0330	TATATGTTGCTTTTTTTGCGTTGAGAGCACCTTCATGGGGTCTGTTCGATGTGGAGTTCGTTTTTCTTCA	+	11.1	206263	206332	-1.30796	-2.6357	0.0126592	0.151734	-3.12574
Tb927.3.2510	3QTB00014_K_23	;go_component=integral to membrane		<a href=http://www.genedb.org/genedb/Search?organism=tryp&name=Tb927.3.2510>Tb927.3.2510</a>	Q582W4			Tb03.48O8.340	3	Tb927_03_v4: complement(632832..634202)	expression site-associated gene (ESAG) protein, putative,expression site-associated gene 2 (ESAG2) protein, putative	1089	1	0	1				2QTB00014_K_23	Tb927.3.2510	AAGAGCGACAGACACGCGTATACCAAATGGATACTGGCTCAAGTAGTGAAAACATATACAGTGGATATGA	-	3	633478	633547	-1.30707	-2.57839	0.014538	0.162098	-3.24786
Tb927.4.1450	3QTB00013_O_23			<a href=http://www.genedb.org/genedb/Search?organism=tryp&name=Tb927.4.1450>Tb927.4.1450</a>	Q581T6			Tb04.2L9.660	4	Tb927_04_v4: complement(371443..372708)	hypothetical protein, conserved	1562	0	0	0				2QTB00013_O_23	Tb927.4.1450	AAACTGTGGAAAATAGCGAAAAACGGAAAAGGCAACTTGAGATAGATACATTACATTACGTGTTATTTGC	-	4	371798	371867	-1.30679	-3.15065	0.00343692	0.0820468	-1.95746
Tb09.160.4750	3QTB00018_K_22			<a href=http://www.genedb.org/genedb/Search?organism=tryp&name=Tb09.160.4750>Tb09.160.4750</a>	Q38ET1			chr9contig160.tmp0361	9	Tb927_09_v4: 1017960..1019960	hypothetical protein, conserved	5234	0	0	0				2QTB00018_K_22	Tb09.160.4750	AAGAAAACACTGTCTCAATCATACCGAGGCGGGAATTGGAAAAATATATGCCGGACATTACAATCGGCCC	+	9	1018186	1018255	-1.30368	-2.5182	0.0167855	0.171527	-3.37424
Tb11.02.1330	3QTB00014_E_24			<a href=http://www.genedb.org/genedb/Search?organism=tryp&name=Tb11.02.1330>Tb11.02.1330</a>	Q386D0				11	Tb927_11_01_v4: 1103039..1104427	hypothetical protein, conserved	8085	0	0	0				2QTB00014_E_24	Tb11.02.1330	AACAACTTAGATGGAGTGAAGGAGAGCCGCAAACGAATCAGTTTTGATGATGGTATCTCTGGTACCGAAA	+	11.1	1103885	1103954	-1.30337	-2.28619	0.0287442	0.221096	-3.84218
Tb11.02.0230	3QTB00018_C_24			<a href=http://www.genedb.org/genedb/Search?organism=tryp&name=Tb11.02.0230>Tb11.02.0230</a>	Q386P7				11	Tb927_11_01_v4: complement(752040..754013)	hypothetical protein, conserved	7967	0	0	0				2QTB00018_C_24	Tb11.02.0230	AAACGAATTTAAGATCGCAAACTTTGTAGACACAGTTGATTGTTTTGTGACCATCGCATGCCCCAACAGT	-	11.1	752451	752520	-1.30309	-2.91915	0.00625521	0.106873	-2.49754
Tb927.4.2790	3QTB00016_F_24			<a href=http://www.genedb.org/genedb/Search?organism=tryp&name=Tb927.4.2790>Tb927.4.2790</a>	Q583V6			Tb04.2H8.1250	4	Tb927_04_v4: 738781..740490	hypothetical protein, conserved	1696	0	0	0				2QTB00016_F_24	Tb927.4.2790	TGACTTCTACAATGCCTTTCTCCTTAGTGCTTTAGTGAATTCCCATGCAGATGTGCAACTGGTACTTGAT	+	4	739182	739251	-1.30231	-3.07297	0.00421078	0.0882621	-2.14117
Tb09.211.4710	3QTB00018_A_18	GPI-Anchor Signal predicted for Tb09.211.4710 by DGPI v2.04 with cleavage site probability 0.76 near 635		<a href=http://www.genedb.org/genedb/Search?organism=tryp&name=Tb09.211.4710>Tb09.211.4710</a>	Q38D39			chr9contig211.tmp0519c	9	Tb927_09_v4: complement(2161709..2163676)	hypothetical protein, conserved	5829	0	0	1				2QTB00018_A_18	Tb09.211.4710	TTATTATTCGCCGCCGACTTCATCACGACATTGTGGTACCCGACTCTTGTTTCGTTCTTCAACACTTTAA	-	9	2162436	2162505	-1.29746	-1.68192	0.101953	0.403464	-4.89854
Tb927.1.1210	3QTB00004_C_22			<a href=http://www.genedb.org/genedb/Search?organism=tryp&name=Tb927.1.1210>Tb927.1.1210</a>	Q4GZ98				1	Tb927_01_v4: 325554..325988	hypothetical protein, conserved	114	0	0	0				2QTB00004_C_22	Tb927.1.1210	TGGGTGCACCAGTGACATGCAATTTTGAGTATAACCCGCGTCCAGTGCGGCTTATCGGAACGGTGATGGA	+	1	325714	325783	-1.29722	-3.01957	0.00483566	0.0948806	-2.26603
Tb927.8.5130	3QTB00017_A_23			<a href=http://www.genedb.org/genedb/Search?organism=tryp&name=Tb927.8.5130>Tb927.8.5130</a>	Q57UI5			Tb08.5H5.580	8	Tb927_08_v4: 1529691..1531424	hypothetical protein, conserved	4356	0	0	0				2QTB00017_A_23	Tb927.8.5130	ATATTTAACTTGGTGTGTTTCTCTTGGATGTCTACCACTCTTCCCCTATTTGAGTTTATTACGGTGTCAC	+	8	1530135	1530204	-1.29694	-2.6644	0.0118052	0.146822	-3.06394
Tb11.03.0460	3QTB00022_I_24			<a href=http://www.genedb.org/genedb/Search?organism=tryp&name=Tb11.03.0460>Tb11.03.0460</a>	Q387I9				11	Tb927_11_01_v4: complement(149508..153467)	hypothetical protein, conserved	7774	0	0	0				2QTB00022_I_24	Tb11.03.0460	ATATTTATCACGTGTCATATGAGTCGTATAGCGTGCAGGAAACAGTTCACAGTTTTCAAGTTCATCTTGC	-	11.1	150361	150430	-1.29334	-2.47985	0.018379	0.17914	-3.45371
Tb11.02.0780	3QTB00017_E_7	;go_function=monooxygenase activity;go_process=aromatic compound metabolism;go_component=integral to membrane		<a href=http://www.genedb.org/genedb/Search?organism=tryp&name=Tb11.02.0780>Tb11.02.0780</a>	Q386I4				11	Tb927_11_01_v4: 928055..929794	squalene monooxygenase, putative	8031	0	2	0	GO:0004497	GO:0006725	GO:0005575 GO:0016021	2QTB00017_E_7	Tb11.02.0780	ATTATTGGATCAGTTGTTTTCCTAGCGGTAACGGTAACATTCCTCTTTGTTCTGTTTGATCATGCTGTAT	+	11.1	928067	928136	-1.29174	-2.0509	0.0482237	0.284054	-4.28312
Tb927.4.4820	3QTB00015_K_23	;go_function=amino acid-polyamine transporter activity;go_process=amino acid transport;go_component=membrane		<a href=http://www.genedb.org/genedb/Search?organism=tryp&name=Tb927.4.4820>Tb927.4.4820</a>	Q583G7	AATP10		Tb04.3I12.30	4	Tb927_04_v4: complement(1319221..1320693)	amino acid transporter 10, putative	1900	0	11	0	GO:0005279	GO:0006865	GO:0016020	2QTB00015_K_23	Tb927.4.4820	CTTTACGGGGGTATTACGTGTGGTTAACGCATTTGGGGCAGCCGTAGCGCAGATAATAGCGACAGGCGAT	-	4	1320151	1320220	-1.29105	-2.77517	0.00898585	0.128331	-2.8215
Tb927.8.4490	3QTB00014_C_23			<a href=http://www.genedb.org/genedb/Search?organism=tryp&name=Tb927.8.4490>Tb927.8.4490</a>	Q57VY6			Tb08.29H22.900	8	Tb927_08_v4: complement(1327356..1328711)	hypothetical protein	4292	0	0	0				2QTB00014_C_23	Tb927.8.4490	AATGTTACTCACGGAAAATAACCAAAAACAGTTTGAGTCTATGGAAACACCGTCGGGAGAGAGTCGTATT	-	8	1328046	1328115	-1.28874	-2.77794	0.00892415	0.12811	-2.81536
Tb10.61.2745	3QTB00012_K_23			<a href=http://www.genedb.org/genedb/Search?organism=tryp&name=Tb10.61.2745>Tb10.61.2745</a>	Q388J2				10	Tb927_10_v4: complement(3354001..3355149)	mevalonate diphosphate decarboxylase	7491	0	0	0				NA	NA	NA	NA	NA	NA	NA	-1.28785	-3.33862	0.00208539	0.065889	-1.50337
Tb09.211.3690	3QTB00013_C_11			<a href=http://www.genedb.org/genedb/Search?organism=tryp&name=Tb09.211.3690>Tb09.211.3690</a>	Q38DE0			chr9contig211.tmp0412	9	Tb927_09_v4: 1953755..1954996	hypothetical protein, conserved	5727	0	0	0				2QTB00013_C_11	Tb09.211.3690	TTACCTGTTGGATAGCTTTCAATCCCAACGTGGTGTTATTGCAGTGGCATTTCATATCAGCTCTGATGAA	+	9	1954426	1954495	-1.28739	-3.12708	0.00365615	0.0842385	-2.01346
Tb927.7.5950	3QTB00017_A_12	Number of repeated genes in array uncertain, region may contain misassembly.;go_component=integral to membrane		<a href=http://www.genedb.org/genedb/Search?organism=tryp&name=Tb927.7.5950>Tb927.7.5950</a>	Q57VL6			Tb07.2F2.70	7	Tb927_07_v4: 1599278..1601050	hypothetical protein, conserved	3685	0	13	0				2QTB00017_A_12	Tb927.7.5950	GCGCTCGCGGGCGAGCCTCCGAGTACTAATGTTGGTATTCTTCTTTCCGTGTTGGGCGCCTTGGGTAGTG	+	7	1600421	1600490	-1.28681	-3.30988	0.00225257	0.0677747	-1.57364
Tb09.211.1210	3QTB00011_K_23	;go_function=damaged DNA binding;go_process=DNA recombination; DNA repair		<a href=http://www.genedb.org/genedb/Search?organism=tryp&name=Tb09.211.1210>Tb09.211.1210</a>	Q38E34			chr9contig211.tmp0147c	9	Tb927_09_v4: complement(1480507..1481556)	RAD51/dmc1 protein, putative	5483	0	0	0	GO:0003684	GO:0006281 GO:0006310	GO:0005634	2QTB00011_K_23	Tb09.211.1210	TTCTTATCAAGGGTTTGTCTGATGCCAAAGTTGACAAAATTATCGAGGCGGCACGGAAGTTATCGGATTG	-	9	1481276	1481345	-1.2867	-3.14016	0.00353287	0.0825041	-1.98241
Tb927.6.3550	3QTB00022_A_7	;go_function=ATPase activity, coupled to transmembrane movement of ions, phosphorylative mechanism;go_process=cation transport;go_component=integral to membrane		<a href=http://www.genedb.org/genedb/Search?organism=tryp&name=Tb927.6.3550>Tb927.6.3550</a>	Q584Z5			Tb06.2N9.170	6	Tb927_06_v4: complement(1056159..1059749)	phospholipid-translocating P-type ATPase (flippase), putative	2873	0	7	0				2QTB00022_A_7	Tb927.6.3550	AGATATATCAAAGTATGCTATTTTCGTCTTTATTTTCCAAATAAGCTGTGGTTTTTTGTTTGGGGCTGTA	-	6	1058796	1058865	-1.285	-2.29186	0.0283774	0.220303	-3.83111
Tb927.5.2160	3QTB00003_L_2	similar to GB:AAC47003.1: infective insect stage-specific protein {Leishmania major}		<a href=http://www.genedb.org/genedb/Search?organism=tryp&name=Tb927.5.2160>Tb927.5.2160</a>	Q582E9			Tb05.3C6.120	5	Tb927_05_v4: 690803..691207	hypothetical protein, conserved	2207	0	0	0				2QTB00003_L_2	Tb927.5.2160	ATGTCTACAATGATGATGCCTCCCCCTGCTGTCTTGAAAGTAGAACGAACCCTCGTGTCCGGTTTTTCCA	+	5	691055	691124	-1.28394	-3.45301	0.00153055	0.0574391	-1.22092
Tb09.211.2530	3QTB00011_K_10			<a href=http://www.genedb.org/genedb/Search?organism=tryp&name=Tb09.211.2530>Tb09.211.2530</a>	Q38DQ3			chr9contig211.tmp0291	9	Tb927_09_v4: 1724061..1725131	hypothetical protein, conserved	5614	0	1	0				2QTB00011_K_10	Tb09.211.2530	ATTCCAAAAAGTGGAGGCGTTCATACTGTTCACGATCAATATGTGGTGGCTTTGGTTCACACTGGCTATT	+	9	1725032	1725101	-1.28338	-2.76721	0.00916534	0.129543	-2.83912
Tb927.4.4770	3QTB00010_K_22			<a href=http://www.genedb.org/genedb/Search?organism=tryp&name=Tb927.4.4770>Tb927.4.4770</a>	Q583G2			Tb04.3I12.120	4	Tb927_04_v4: complement(1310579..1311562)	hypothetical protein	1894	1	1	0				2QTB00010_K_22	Tb927.4.4770	ATGATGTAAGCCTTCTTCACCAACTTGCTGTTGAGGGAATGGTTGTTTCACCTACTAACCAAATGACAAA	-	4	1311156	1311225	-1.28246	-3.31609	0.00221534	0.0677531	-1.55846
Tb927.5.4420	3QTB00017_P_4	similar to SP:Q9JIK5: Nucleolar RNA helicase II (Nucleolar RNA helicase Gu) (RH II/Gu)(DEAD-box protein 21). {Mus musculus};go_function=ATP binding; ATP-dependent helicase activity;go_process=nucleobase, nucleoside, nucleotide and nucleic acid metabolism;go_component=nucleolus		<a href=http://www.genedb.org/genedb/Search?organism=tryp&name=Tb927.5.4420>Tb927.5.4420</a>	Q57Z07			Tb05.45E22.770	5	Tb927_05_v4: complement(1309993..1311891)	nucleolar RNA helicase II, putative,nucleolar RNA helicase Gu, putative	2433	0	0	0	GO:0005524 GO:0008026	GO:0006139	GO:0005730	2QTB00017_P_4	Tb927.5.4420	TTAAGGATGCTGACCCAACCGAGATTCTTGCTTCAGCTATTGCCGTCATGAGTGGATATACCAGCAGTAT	-	5	1310438	1310507	-1.28193	-3.45744	0.00151222	0.0574391	-1.2099
Tb09.160.4390	3QTB00001_O_23			<a href=http://www.genedb.org/genedb/Search?organism=tryp&name=Tb09.160.4390>Tb09.160.4390</a>	Q38EW8		28G16.490	chr9contig160.tmp0538	9	Tb927_09_v4: 950691..950837	hypothetical protein, unlikely	5197	0	1	0				2QTB00001_O_23	Tb09.160.4390	TGTTGCTCTATTTTTTGCAAGTGTTGCCACTACTATTACTTTGTACGCAATGCATCTGCCTCAACTTTTA	+	9	950757	950826	-1.28175	-2.76994	0.00910331	0.129099	-2.83307
Tb927.4.4970	3QTB00010_K_24	;go_function=protein kinase activity;go_process=protein amino acid phosphorylation		<a href=http://www.genedb.org/genedb/Search?organism=tryp&name=Tb927.4.4970>Tb927.4.4970</a>	Q584K8			Tb04.3M17.320	4	Tb927_04_v4: complement(1364481..1365464)	myosin heavy chain kinase A, putative	1915	0	0	0				2QTB00010_K_24	Tb927.4.4970	AATATATTTACAGCTTTCGGAGGAAGGAATGGGTTGTGTCGGACACCAACGTTCAAATCATCAAACCACT	-	4	1365328	1365397	-1.28167	-2.28896	0.0285643	0.221022	-3.83677
Tb927.6.2970	3QTB00013_K_22	;go_function=pseudouridylate synthase activity;go_process=tRNA processing		<a href=http://www.genedb.org/genedb/Search?organism=tryp&name=Tb927.6.2970>Tb927.6.2970</a>	Q583N7			Tb06.5F5.650	6	Tb927_06_v4: 886206..887492	pseudouridine synthase A-like protein, putative	2816	0	0	0				2QTB00013_K_22	Tb927.6.2970	AAGCAAACTCATTTCTATATAATCAGATACGATGCACTATGGAGGTACTCTTTCTCGTTGGTCGTTGTTT	+	6	886840	886909	-1.28121	-3.42405	0.00165581	0.0595923	-1.29283
Tb927.6.3200	3QTB00006_K_11			<a href=http://www.genedb.org/genedb/Search?organism=tryp&name=Tb927.6.3200>Tb927.6.3200</a>	Q584W3			Tb06.2N9.850	6	Tb927_06_v4: 951190..951777	hypothetical protein, conserved	2839	1	2	0				2QTB00006_K_11	Tb927.6.3200	AACTCGCTAAGGAGTTATTGGATCCAACAGATCAGCTATGGTGCACCACGTGCCACATGGCTGTACAGAA	+	6	951488	951557	-1.27989	-2.62689	0.0129327	0.153513	-3.14463
Tb10.6k15.2090	3QTB00023_A_24			<a href=http://www.genedb.org/genedb/Search?organism=tryp&name=Tb10.6k15.2090>Tb10.6k15.2090</a>	Q38AC5			TRYPtp6k15-3d06.p1c_313	10	Tb927_10_v4: 2048099..2059264	hypothetical protein, conserved	6957	0	0	0	GO:0003674	GO:0008150	GO:0005575	2QTB00023_A_24	Tb10.6k15.2090	ACTGAAGTTGAAATTTCTTTACTGTCTTGTGTTCCAATTTATGCTATACGGTACGTTCAATCACTTATAA	+	10	2048204	2048273	-1.2796	-2.03664	0.0497128	0.289819	-4.3087
Tb927.2.4810	3QTB00022_K_12			<a href=http://www.genedb.org/genedb/Search?organism=tryp&name=Tb927.2.4810>Tb927.2.4810</a>	Q7YUV3		30M24.175		2	Tb927_02_v4: complement(853040..857062)	hypothetical protein, conserved	744	0	0	0	GO:0003674	GO:0008150	GO:0005575	2QTB00022_K_12	Tb927.2.4810	ATTATCGGTGAGAAGGAGCGAAAAATATATGATCTAAAGAAATTGAACCAGGAGCTGGAGAAGCACAAGT	-	2	853840	853909	-1.2718	-2.57012	0.0148296	0.162176	-3.26535
Tb10.70.0640	3QTB00015_I_24			<a href=http://www.genedb.org/genedb/Search?organism=tryp&name=Tb10.70.0640>Tb10.70.0640</a>	Q38AY8			TRYP_x-70a06.p2kb545_97	10	Tb927_10_v4: complement(1564626..1566125)	hypothetical protein, conserved	6744	1	1	0				2QTB00015_I_24	Tb10.70.0640	TGATATTGCTCTCAACAAATTGCTGGTGTTTTATGCTGACACGGGAGCGTATGTTTTCTCGATAACTGTT	-	10	1565316	1565385	-1.27168	-2.64854	0.0122702	0.149152	-3.09814
Tb11.02.0520	3QTB00018_K_24			<a href=http://www.genedb.org/genedb/Search?organism=tryp&name=Tb11.02.0520>Tb11.02.0520</a>	Q386K9				11	Tb927_11_01_v4: complement(850041..852041)	hypothetical protein, conserved	8006	0	8	0				2QTB00018_K_24	Tb11.02.0520	CATTGTGAGCATCGTCACTTACGTGCGCTACTGTTTTGTAAACAGAGGTGGATTATTTGTGGACATTATA	-	11.1	850731	850800	-1.27009	-2.49559	0.0177092	0.177051	-3.4212
Tb10.70.2690	3QTB00009_G_23			<a href=http://www.genedb.org/genedb/Search?organism=tryp&name=Tb10.70.2690>Tb10.70.2690</a>	Q38BE8			TRYP_x-70a06.p2kb545_362	10	Tb927_10_v4: complement(1160474..1161337)	hypothetical protein, conserved	6584	1	3	0				2QTB00009_G_23	Tb10.70.2690	TATTGGATTGAGGGTATGAAAAGTGACAGATTCCTCATAGTGTTTCTGCTCGCTGGGAAAACGAGTAACT	-	10	1160728	1160797	-1.26985	-3.33586	0.00210091	0.0660628	-1.51013
Tb927.8.5570	3QTB00018_K_21	;go_function=transporter activity;go_process=transport;go_component=integral to membrane		<a href=http://www.genedb.org/genedb/Search?organism=tryp&name=Tb927.8.5570>Tb927.8.5570</a>	Q57X25			Tb08.26E13.180	8	Tb927_08_v4: 1640987..1642936	hypothetical protein, conserved,transporter, putative	4401	1	10	0	GO:0005215	GO:0006810	GO:0016021	2QTB00018_K_21	Tb927.8.5570	ATAAACAAAAATTTTATGTTCGGCGTCATTGTCCTTCGTTTAATCGTGATGCCTGCTGTTGGGTACGGAC	+	8	1642628	1642697	-1.26983	-2.79852	0.00847798	0.123701	-2.76963
Tb927.8.2990	3QTB00010_M_23			<a href=http://www.genedb.org/genedb/Search?organism=tryp&name=Tb927.8.2990>Tb927.8.2990</a>	Q57W74			Tb08.28F14.390	8	Tb927_08_v4: 899592..900554	hypothetical protein, conserved	4142	0	0	0				2QTB00010_M_23	Tb927.8.2990	TTCTTCTTTGTGCCTATCTGCCACTGTTCTATGAAGTGGATCTCCGTCCTCTGTTATCCCGGTTGTGGAG	+	8	899788	899857	-1.26954	-2.88579	0.00680775	0.110448	-2.57345
Tb09.160.3060	3QTB00019_E_23			<a href=http://www.genedb.org/genedb/Search?organism=tryp&name=Tb09.160.3060>Tb09.160.3060</a>	Q38F96		1L12.425	chr9contig160.tmp0246	9	Tb927_09_v4: 778806..780971	hypothetical protein	5067	0	0	0				2QTB00019_E_23	Tb09.160.3060	ATCGAGTTATGCTATTCTTCTAGCTGTCTAACACATCCCCTCTCATCTAATTATTGCTGTTGTTTTCAAT	+	9	778857	778926	-1.26656	-2.41264	0.0215098	0.190966	-3.59101
Tb927.4.2470	3QTB00022_K_24			<a href=http://www.genedb.org/genedb/Search?organism=tryp&name=Tb927.4.2470>Tb927.4.2470</a>	Q584E0			Tb04.1H19.920	4	Tb927_04_v4: 646319..650353	hypothetical protein, conserved	1664	0	0	0				2QTB00022_K_24	Tb927.4.2470	GTAACAATTCAAACGAGAAAAGAGATGAAATTGCGTTAGTGGAAGAATGCTGTCCAGTTGACAGCGAATA	+	4	648891	648960	-1.26502	-2.40923	0.0216806	0.191888	-3.5979
Tb927.1.3210	3QTB00003_G_9			<a href=http://www.genedb.org/genedb/Search?organism=tryp&name=Tb927.1.3210>Tb927.1.3210</a>	Q4GYQ2				1	Tb927_01_v4: 691036..691386	hypothetical protein, unlikely	313	0	2	0				2QTB00003_G_9	Tb927.1.3210	TTTATCATACTTGGAAGTCCCTCACTATCGCTGTGTCACCACCTTTTCCACTGTCTCGCAAACTTAATTT	+	1	691234	691303	-1.26295	-2.9867	0.00526296	0.0982349	-2.3423
Tb10.70.5240	3QTB00003_G_10			<a href=http://www.genedb.org/genedb/Search?organism=tryp&name=Tb10.70.5240>Tb10.70.5240</a>	Q38C00			TRYP_x-70a06.p2kb545_713	10	Tb927_10_v4: complement(634795..635163)	hypothetical protein	6382	0	0	0				2QTB00003_G_10	Tb10.70.5240	ATGCATATGCCGATCAACAAGTATCCCCGACCAGGCTTTCTCTTCCATATCCTCTACAAAACGAATGAAT	-	10	635086	635155	-1.26073	-3.28146	0.00243042	0.0700906	-1.64282
Tb11.02.0850	3QTB00021_D_24	;go_function=ATPase activity, coupled to transmembrane movement of ions, phosphorylative mechanism;go_process=cation transport;go_component=integral to membrane		<a href=http://www.genedb.org/genedb/Search?organism=tryp&name=Tb11.02.0850>Tb11.02.0850</a>	Q386H6				11	Tb927_11_01_v4: 959427..962813	phospholipid-transporting ATPase 1-like protein, putative	8039	0	10	0	GO:0015662	GO:0006812	GO:0016021	2QTB00021_D_24	Tb11.02.0850	ATGATTAGCTTTTATAAGAACGCGGTCCTCGGTATGATGATGATTTTGTTCTGCTTCCATTCAGCGTTTT	+	11.1	961965	962034	-1.25974	-2.14802	0.03909	0.254887	-4.10543
Tb927.7.2150	3QTB00022_O_10			NA	NA	NA	NA	NA	NA	NA	NA	NA	NA	NA	NA	NA	NA	NA	NA	NA	NA	NA	NA	NA	NA	-1.25928	-2.72229	0.0102428	0.1369	-2.93801
Tb11.01.8550	3QTB00018_C_22	;go_function=ATP binding; protein serine/threonine kinase activity;go_process=protein amino acid phosphorylation		<a href=http://www.genedb.org/genedb/Search?organism=tryp&name=Tb11.01.8550>Tb11.01.8550</a>	Q381A7	ECK1			11	Tb927_11_01_v4: complement(4407951..4409924)	protein kinase, putative,mitogen-activated protein kinase 6, putative,ERK-like, CRK-like Kinase-1	9368	0	0	0	GO:0004674 GO:0005524		GO:0005575	2QTB00018_C_22	Tb11.01.8550	CCGGAGTTACTAGTTGGTGATGTATCATATGGCAAAGCGGTTGATGTTTGGGCTATTGGTTGCGTTTTTT	-	11.1	4409351	4409420	-1.2591	-3.11049	0.00381841	0.0859041	-2.05275
Tb927.6.3160	3QTB00016_C_10	;go_function=nucleic acid binding;go_process=RNA splicing;go_component=nucleus		<a href=http://www.genedb.org/genedb/Search?organism=tryp&name=Tb927.6.3160>Tb927.6.3160</a>	Q584V9			Tb06.2N9.920	6	Tb927_06_v4: 942151..943779	splicing factor 3A, putative	2835	0	0	0				2QTB00016_C_10	Tb927.6.3160	TATAAGGAATTCGTGGAGGAGTTGCTCAAATACCTGGTTCATTTTCACAAACGTGTACTGGTAATGGAAA	+	6	942748	942817	-1.2591	-2.8619	0.00723138	0.113406	-2.62751
Tb11.02.2520	3QTB00012_O_24			<a href=http://www.genedb.org/genedb/Search?organism=tryp&name=Tb11.02.2520>Tb11.02.2520</a>	Q385S7				11	Tb927_11_01_v4: 1378661..1379839	hypothetical protein, conserved,predicted ankyrin repeat family protein	8190	0	0	0				2QTB00012_O_24	Tb11.02.2520	CTTTACATGCTTTTAGAATACAAACCAACGCTGAGTCTGAAGAACTATGATGGTAATACACCGTTGATCA	+	11.1	1378838	1378907	-1.25764	-2.41637	0.0213241	0.190103	-3.58346
Tb11.46.0007	3QTB00016_O_10	GPI-Anchor Signal predicted for Tb11.46.0007 by DGPI v2.04, no cleavage site predicted		<a href=http://www.genedb.org/genedb/Search?organism=tryp&name=Tb11.46.0007>Tb11.46.0007</a>	Q386V9				11	Tb927_11_01_v4: 560814..562466	hypothetical protein, conserved	7904	0	0	0				2QTB00016_O_10	Tb11.46.0007	TTATGGATGTAGAGTCGCTGTACACTGTTCCCGAGTATTTTAGCCGTGATGATTTTTTCAAGGTTCTTGG	+	11.1	561742	561811	-1.25742	-3.66304	0.000859334	0.0467061	-0.691611
Tb927.7.2800	3QTB00013_O_24			<a href=http://www.genedb.org/genedb/Search?organism=tryp&name=Tb927.7.2800>Tb927.7.2800</a>	Q57Y90			Tb07.13M20.650	7	Tb927_07_v4: 726181..727473	hypothetical protein, conserved	3369	0	0	0				2QTB00013_O_24	Tb927.7.2800	TCCATCCCCGAACAACTTGAAGGACTTATCGCAGTGCTACAAACTTACTGGCTTGCGCTATGCCTATATT	+	7	726784	726853	-1.25689	-2.68388	0.0112564	0.143314	-3.02175
Tb927.1.5130	3QTB00001_I_4	unlikely gene predicted by glimmer		<a href=http://www.genedb.org/genedb/Search?organism=tryp&name=Tb927.1.5130>Tb927.1.5130</a>	Q4GY68				1	Tb927_01_v4: 1021859..1022026	hypothetical protein, unlikely	500	1	1	0				2QTB00001_I_4	Tb927.1.5130	CTGTGTGCCCGTGCTCGCTTCCCTCATAAGTTTATCTTGCCTTTCCGTTGCTGCATTTTTATGGGAAAAA	+	1	1021919	1021988	-1.25348	-1.86023	0.0717176	0.342034	-4.61336
Tb927.2.2500	3QTB00008_N_12			<a href=http://www.genedb.org/genedb/Search?organism=tryp&name=Tb927.2.2500>Tb927.2.2500</a>	Q7YVI0		25N14.15		2	Tb927_02_v4: complement(492455..493300)	hypothetical protein, conserved	633	1	2	0				2QTB00008_N_12	Tb927.2.2500	TTAAGCGTAACCCGCTTGTCCTCGTAACGCATATGTTTGTGCATGCTTCTGATGAACACTTTGTGGGAAA	-	2	493095	493164	-1.25273	-2.64096	0.0124986	0.150359	-3.11445
Tb10.6k15.3090	3QTB00009_C_11			<a href=http://www.genedb.org/genedb/Search?organism=tryp&name=Tb10.6k15.3090>Tb10.6k15.3090</a>	Q38AK8			TRYPtp6k15-3d06.p1c_445	10	Tb927_10_v4: complement(1880755..1881609)	hypothetical protein, conserved	6874	0	0	0				2QTB00009_C_11	Tb10.6k15.3090	GAACGTTTAGGCAATGATAAAGTGACAGAGGTTCAGCCAACCGAACTACTTGACGTCGCGGGTATTGAAC	-	10	1881519	1881588	-1.25216	-2.65074	0.012205	0.148991	-3.09342
Tb11.14.0007	3QTB00015_G_22	GPI-Anchor Signal predicted for Tb11.14.0007 by DGPI v2.04 with cleavage site probability 0.344 near 476;go_process=antigenic variation;go_component=integral to membrane		<a href=http://www.genedb.org/genedb/Search?organism=tryp&name=Tb11.14.0007>Tb11.14.0007</a>	Q380W1				11	Tb927_11_02_v4: complement(57887..59380)	variant surface glycoprotein (VSG, atypical), putative	9544	1	0	0		GO:0020033	GO:0016021	2QTB00015_G_22	Tb11.14.0007	CTAAAGGTGAAAAAAATAGATGGCGGAAAACCCAAAGAAGTTAAGATCGAAACACTAACAGACCCACCAG	-	11.2	58231	58300	-1.251	-2.55493	0.0153788	0.165919	-3.29735
Tb927.4.470	3QTB00007_G_2	;go_function=rRNA binding;go_process=ribosome biogenesis; rRNA processing;go_component=small nuclear ribonucleoprotein complex		<a href=http://www.genedb.org/genedb/Search?organism=tryp&name=Tb927.4.470>Tb927.4.470</a>	Q57US8			Tb04.5D20.620	4	Tb927_04_v4: complement(137456..138145)	snoRNP protein gar1, putative	1464	0	0	0				2QTB00007_G_2	Tb927.4.470	TACGATATATATATCCCCTACACAGATAAGTCCTCTGCGTATGTTCACTGATCCACCGAAGCCACGCGGC	-	4	137684	137753	-1.25076	-3.24214	0.00269881	0.0736303	-1.73808
Tb927.2.5700	3QTB00004_O_22			<a href=http://www.genedb.org/genedb/Search?organism=tryp&name=Tb927.2.5700>Tb927.2.5700</a>	Q7YUN0		1F7.220		2	Tb927_02_v4: 1025545..1025997	hypothetical protein	802	0	0	0				2QTB00004_O_22	Tb927.2.5700	TTTTTGTATTGTGCACAGCAGTGCCGCTTAGTCGGGATTTCGCTTCATACCCTGTACTTCCACCACTTAA	+	2	1025737	1025806	-1.25053	-3.06223	0.00433	0.0898841	-2.16639
Tb11.01.5460	3QTB00008_O_22			<a href=http://www.genedb.org/genedb/Search?organism=tryp&name=Tb11.01.5460>Tb11.01.5460</a>	Q382E8				11	Tb927_11_01_v4: 3631039..3631845	hypothetical protein, conserved	9076	0	0	0				2QTB00008_O_22	Tb11.01.5460	TTTCGCTTCGGCTCCCTTCTAGGAACTCTGTAACCCTGCGAGTAAAGGAAATGCATAACCATTTACTTTT	+	11.1	3631262	3631331	-1.24994	-3.45911	0.00150535	0.0574391	-1.20573
Tb927.8.3470	3QTB00007_O_22			<a href=http://www.genedb.org/genedb/Search?organism=tryp&name=Tb927.8.3470>Tb927.8.3470</a>	Q57YW6			Tb08.28L1.630	8	Tb927_08_v4: 1032469..1033173	hypothetical protein, conserved	4190	0	1	0				2QTB00007_O_22	Tb927.8.3470	TCTAAAGGAGGCAAACGATGTTGCGTCCCGCCTGCAGGAGTCCCTACAACGAAGCGGTGTTTCGTATCAG	+	8	1032516	1032585	-1.24982	-2.72938	0.0100651	0.136484	-2.92245
Tb927.7.1910	3QTB00021_G_11	;go_function=glycine dehydrogenase (decarboxylating) activity;go_process=glycine decarboxylation via glycine cleavage system		<a href=http://www.genedb.org/genedb/Search?organism=tryp&name=Tb927.7.1910>Tb927.7.1910</a>	Q57V19			Tb07.43M14.350	7	Tb927_07_v4: 454902..457814	glycine dehydrogenase, putative,glycine decarboxylase, putative	3282	0	0	0	GO:0004375	GO:0019464		2QTB00021_G_11	Tb927.7.1910	GAATCTAAACAGGAGCTAGATCGTTTAGCAGATGCATTAATTTCAATACGCGGTGAAATAGCAGCCATAG	+	7	457518	457587	-1.24887	-3.18251	0.00316035	0.0780521	-1.88142
Tb927.6.770	3QTB00022_K_11	;go_function=adenylate cyclase activity;go_process=intracellular signaling cascade;go_component=integral to membrane		<a href=http://www.genedb.org/genedb/Search?organism=tryp&name=Tb927.6.770>Tb927.6.770</a>	Q583S6			Tb06.3D8.780	6	Tb927_06_v4: 320857..324588	receptor-type adenylate cyclase GRESAG 4, putative	2594	1	1	0	GO:0004016	GO:0007242	GO:0016021	2QTB00022_K_11	Tb927.6.770	ATTCGTTGGGTTCGGTGACATTTTGTTGTTTTACCAGGAGTTTGTGGCTGCATTTAATGCGAGTAAAGAG	+	6	322911	322980	-1.24844	-3.59957	0.00102431	0.0500631	-0.852931
Tb927.3.3560	3QTB00017_H_12			<a href=http://www.genedb.org/genedb/Search?organism=tryp&name=Tb927.3.3560>Tb927.3.3560</a>	Q57XK6			Tb03.25B21.20	3	Tb927_03_v4: 1001768..1003642	hypothetical protein, conserved	1193	0	0	0				2QTB00017_H_12	Tb927.3.3560	TTATAAAGAAATACATGAACAACCCTGATGTCAGTGAATTGCCCATAGAGAAGAAAACACGGGCGTGCCT	+	3	1001934	1002003	-1.2478	-1.97577	0.056527	0.307075	-4.41626
Tb09.211.3870	3QTB00017_C_10	;go_function=transporter activity;go_process=transport		<a href=http://www.genedb.org/genedb/Search?organism=tryp&name=Tb09.211.3870>Tb09.211.3870</a>	Q38DC2			chr9contig211.tmp0431	9	Tb927_09_v4: 1992680..1994455	transporter, putative	5745	1	11	0	GO:0005215	GO:0006810	GO:0005575	2QTB00017_C_10	Tb09.211.3870	CACTCGTTCTGCTAAACGAAAGTCTTTGTTCTTCAATACTTCTGCCCTATGTTGGATACCTCGTGTCATT	+	9	1992738	1992807	-1.24708	-2.33139	0.0259379	0.20823	-3.75348
Tb11.47.0032	3QTB00019_C_23			<a href=http://www.genedb.org/genedb/Search?organism=tryp&name=Tb11.47.0032>Tb11.47.0032</a>	Q387D5				11	Tb927_11_01_v4: 334977..337133	hypothetical protein, conserved	7828	0	0	0				2QTB00019_C_23	Tb11.47.0032	TACTGATAAAAACGAACGATACACTCAAACACTCGCAGTTTTGTATTGTGAATGAACCGGAAATGGATTC	+	11.1	335896	335965	-1.24684	-2.85587	0.00734203	0.114307	-2.6411
Tb11.47.0017	3QTB00006_M_12	;go_function=NADH dehydrogenase (ubiquinone) activity;go_process=mitochondrial electron transport, NADH to ubiquinone;go_component=mitochondrion		<a href=http://www.genedb.org/genedb/Search?organism=tryp&name=Tb11.47.0017>Tb11.47.0017</a>	Q387C0	NDHK			11	Tb927_11_01_v4: 376811..377419	NADH-ubiquinone oxidoreductase 20 kDa subunit, mitochondrial precursor	7843	0	0	0	GO:0008137	GO:0006120	GO:0005739	2QTB00006_M_12	Tb11.47.0017	ATCGTTTTGGTATTGTACCGCGTCCAACACCCCGTCAAGCAGAAATTATTATTGTCTCCGGCACTGTGAC	+	11.1	377088	377157	-1.24492	-3.0847	0.00408414	0.0870946	-2.11358
Tb927.7.2230	3QTB00012_C_23	;go_function=binding;go_process=transport;go_component=integral to membrane; membrane		<a href=http://www.genedb.org/genedb/Search?organism=tryp&name=Tb927.7.2230>Tb927.7.2230</a>	Q57XQ1			Tb07.22O10.160	7	Tb927_07_v4: complement(576578..577714)	hypothetical protein, conserved	3312	0	1	1	GO:0005488	GO:0006810	GO:0016021 GO:0016020	2QTB00012_C_23	Tb927.7.2230	TGCGTTACATTCAGTTATTGCAGTTTCTCTACTTACAAACTCTTTTTGTATACCGTAGTGGTGAGAGTTA	-	7	576813	576882	-1.2449	-2.7588	0.00935853	0.130989	-2.8577
Tb11.01.7460	3QTB00009_L_21			<a href=http://www.genedb.org/genedb/Search?organism=tryp&name=Tb11.01.7460>Tb11.01.7460</a>	Q381K5				11	Tb927_11_01_v4: complement(4125493..4126407)	hypothetical protein, conserved	9270	0	1	0				2QTB00009_L_21	Tb11.01.7460	TTTTTTACAACTGTAGTGTTCGGGATGGTGTTTTTATGGGCCATCCTAAACTTTCTAGCGTTTTTTGATA	-	11.1	4125705	4125774	-1.24304	-2.41026	0.0216287	0.191626	-3.59581
Tb09.160.3660	3QTB00001_C_12			<a href=http://www.genedb.org/genedb/Search?organism=tryp&name=Tb09.160.3660>Tb09.160.3660</a>	Q38F39		28G16.140	chr9contig160.tmp0507c	9	Tb927_09_v4: complement(861702..861857)	hypothetical protein, unlikely	5125	0	0	0				2QTB00001_C_12	Tb09.160.3660	GCAACAGTGACAAAATGAGTCTATTGTTTAATAGGGTAAGAGTTAAATATCTTTCCGCACATCACCTATT	-	9	861721	861790	-1.24281	-2.39	0.0226687	0.195466	-3.63666
Tb10.70.2465	3QTB00001_O_24	;go_function=RNA binding;go_process=rRNA metabolism;go_component=nucleolus		<a href=http://www.genedb.org/genedb/Search?organism=tryp&name=Tb10.70.2465>Tb10.70.2465</a>	Q38BC7			233.t00818	10	Tb927_10_v4: complement(1191743..1191934)	nucleolar RNA-binding protein, putative	6605	0	0	0	GO:0003723	GO:0016072	GO:0005730	2QTB00001_O_24	Tb10.70.2465	CATCCCGCACGTTTCAGCCCCGATGACAAATACAGCCGTCACCGTGTAACCATTAAGAGACGCTTCAAGG	-	10	1191778	1191847	-1.24256	-2.54432	0.0157736	0.167979	-3.31964
Tb10.70.6760	3QTB00013_C_24			<a href=http://www.genedb.org/genedb/Search?organism=tryp&name=Tb10.70.6760>Tb10.70.6760</a>	Q38CB0			TRYP_x-70a06.p2kb545_932	10	Tb927_10_v4: complement(344456..345724)	hypothetical protein, conserved	6271	0	0	0				2QTB00013_C_24	Tb10.70.6760	TATCAGTGGCTATGAGGAAGAGAACCAATATTTGTTAGTGGAGGCCATCCACATTCAACGAGAGTTAAAA	-	10	345632	345701	-1.2406	-2.1819	0.0362851	0.247829	-4.04199
Tb927.1.4690	3QTB00011_C_23			<a href=http://www.genedb.org/genedb/Search?organism=tryp&name=Tb927.1.4690>Tb927.1.4690</a>	Q4GYA9				1	Tb927_01_v4: 964186..965223	arginine N-methyltransferase, putative	456	0	0	0	GO:0016274	GO:0006479	GO:0005575	2QTB00011_C_23	Tb927.1.4690	ATTATTATTAGTGAATGGATGGGTTACTTCCTACTTTATGAGTCTATGTTAAACACCGTTTTGTACGCTC	+	1	964549	964618	-1.2385	-2.88865	0.00675864	0.110448	-2.56696
Tb11.01.7940	3QTB00023_C_10			<a href=http://www.genedb.org/genedb/Search?organism=tryp&name=Tb11.01.7940>Tb11.01.7940</a>	Q381G0				11	Tb927_11_01_v4: complement(4244682..4257068)	hypothetical protein, conserved	9315	0	0	0				2QTB00023_C_10	Tb11.01.7940	GACATTCAATCGGCTGATGTACTTTACACCTGTATGCAAAAGGATTCCCTTTTATTTGTTCTTTCTTCTG	-	11.1	4254332	4254401	-1.23824	-3.19237	0.00307922	0.0778319	-1.85783
Tb11.01.8480	3QTB00012_A_24	;go_function=chaperone binding; unfolded protein binding;go_process=protein folding		<a href=http://www.genedb.org/genedb/Search?organism=tryp&name=Tb11.01.8480>Tb11.01.8480</a>	Q381B2				11	Tb927_11_01_v4: complement(4395565..4396719)	chaperone protein DNAJ, putative	9363	1	0	0	GO:0051082 GO:0051087	GO:0006457	GO:0005575	2QTB00012_A_24	Tb11.01.8480	TGGCGGCAGCCCACACTTCCAATACAAAACTTGTTTCCTTTCTGTTCGTTAGTTTTGCGTGTCTAGGTTT	-	11.1	4396640	4396709	-1.23509	-2.64177	0.0124739	0.150351	-3.1127
Tb927.3.850	3QTB00019_O_12			<a href=http://www.genedb.org/genedb/Search?organism=tryp&name=Tb927.3.850>Tb927.3.850</a>	Q57WW8			Tb03.27F10.610	3	Tb927_03_v4: complement(198108..200372)	hypothetical protein, conserved	924	0	0	0				2QTB00019_O_12	Tb927.3.850	TCAAAAGATTCTGTGTATGTTGGCGTTCTCGGTGGTTCGATGGAAATTGGGGACAAGTATTATAGTACTT	-	3	198524	198593	-1.23417	-3.45306	0.00153035	0.0574391	-1.22079
Tb927.8.5120	3QTB00002_P_8	identical to GB:AAA30178.1: cytochrome C {Trypanosoma brucei} (PMID:2850466); 100% identical to GB:AAA30178.1: cytochrome C {Trypanosoma brucei} (PMID:2850466);go_function=electron transporter activity;go_process=aerobic respiration;go_component=mitochondrion		<a href=http://www.genedb.org/genedb/Search?organism=tryp&name=Tb927.8.5120>Tb927.8.5120</a>	Q57UI4			Tb08.5H5.620	8	Tb927_08_v4: 1527060..1527404	cytochrome c	4355	0	0	0	GO:0009055	GO:0009060	GO:0005739	2QTB00002_P_8	Tb927.8.5120	AAAGCCAATCAAGATTCCGGTGTTATGTGGACTCCGCAGGTACTTGACGTGTATTTGGAGAATCCAAAGA	+	8	1527240	1527309	-1.23409	-2.78019	0.00887419	0.127747	-2.81036
Tb09.211.1690	3QTB00005_O_11	weak similarity to Telomerase-binding protein p23 (Hsp90 co-chaperone)		<a href=http://www.genedb.org/genedb/Search?organism=tryp&name=Tb09.211.1690>Tb09.211.1690</a>	Q38DY5			chr9contig211.tmp0200c	9	Tb927_09_v4: complement(1558366..1558872)	hypothetical protein, conserved	5532	0	0	0				2QTB00005_O_11	Tb09.211.1690	GGATGAAGGGTACTGGAACAAGCTGGTGGACCAACCAACGAGCAGCACAAAGAATTGGCTCTCTGTTGAC	-	9	1558555	1558624	-1.23319	-2.89843	0.00659324	0.109598	-2.54475
Tb09.211.2680	3QTB00018_M_12			<a href=http://www.genedb.org/genedb/Search?organism=tryp&name=Tb09.211.2680>Tb09.211.2680</a>	Q38DN6			chr9contig211.tmp0307	9	Tb927_09_v4: 1747197..1749203	hypothetical protein, conserved	5631	1	0	0				2QTB00018_M_12	Tb09.211.2680	AATAAATCGTTGATGAAACGGGCGTGGAGTAATTTTGTTCGTCGATACAATGCGCTGGTGAACATTGACT	+	9	1748367	1748436	-1.2318	-2.66262	0.0118567	0.147037	-3.0678
Tb927.7.2070	3QTB00010_O_12	;go_function=unfolded protein binding;go_process=protein folding		<a href=http://www.genedb.org/genedb/Search?organism=tryp&name=Tb927.7.2070>Tb927.7.2070</a>	Q57V04			Tb07.43M14.520	7	Tb927_07_v4: complement(519594..520580)	heat shock protein DnaJ, putative	3298	0	0	0	GO:0003754	GO:0006457	GO:0005575	2QTB00010_O_12	Tb927.7.2070	GTAAAGGAAAGTTTGGAGATCTAGTTATTAAATTCGCCGTCAGTTTTCCCGAAAGGATTGAGGAAGCTCA	-	7	519766	519835	-1.23005	-2.74376	0.00971384	0.133783	-2.89086
Tb927.3.2230	3QTB00009_D_7	;go_function=catalytic activity;go_process=tricarboxylic acid cycle;go_component=mitochondrion		<a href=http://www.genedb.org/genedb/Search?organism=tryp&name=Tb927.3.2230>Tb927.3.2230</a>	Q582T6			Tb03.48O8.710	3	Tb927_03_v4: complement(580931..581836)	succinyl-CoA synthetase alpha subunit, putative	1061	0	0	0				2QTB00009_D_7	Tb927.3.2230	TTATCACTGAAGGGATTCCGCAGTGGGATATGCTCCGCGTAAAATCTATGCTTCTCTCCCAGAACAAGAC	-	3	581466	581535	-1.22967	-3.48519	0.00140204	0.0571049	-1.14067
Tb09.160.1750	3QTB00002_M_23	GPI-Anchor Signal predicted for Tb09.160.1750 by DGPI v2.04, no cleavage site predicted		<a href=http://www.genedb.org/genedb/Search?organism=tryp&name=Tb09.160.1750>Tb09.160.1750</a>	Q38FL6		3C4.260	chr9contig160.tmp0163c	9	Tb927_09_v4: complement(625204..625485)	hypothetical protein, unlikely	4947	1	2	0				2QTB00002_M_23	Tb09.160.1750	ATGCCCGCCCTATTTTCAATTTTTTGCATTCACTTTATCACATTATTTCATACAGTTCTTTTTTCGTTTG	-	9	625416	625485	-1.22911	-2.33628	0.0256498	0.207175	-3.74382
Tb11.02.5590	3QTB00008_C_12			<a href=http://www.genedb.org/genedb/Search?organism=tryp&name=Tb11.02.5590>Tb11.02.5590</a>	Q384P6				11	Tb927_11_01_v4: complement(2128840..2129625)	hypothetical protein, conserved	8472	0	0	0				2QTB00008_C_12	Tb11.02.5590	AATATTTTTTCGTGGAACACCGATGCACCAACTTTGAACCATCCTCGTGAGGTGAGGGAGCGAGATTGTG	-	11.1	2129244	2129313	-1.22844	-2.26587	0.0300921	0.226653	-3.88163
Tb927.6.4460	3QTB00011_F_22	;go_function=adenosylmethionine decarboxylase activity;go_process=spermidine biosynthesis; spermine biosynthesis		<a href=http://www.genedb.org/genedb/Search?organism=tryp&name=Tb927.6.4460>Tb927.6.4460</a>	Q587A7			Tb06.26G9.820	6	Tb927_06_v4: complement(1250574..1251686)	S-adenosylmethionine decarboxylase proenzyme, putative	2964	0	0	0				2QTB00011_F_22	Tb927.6.4460	ACTGTTCGTTTGCATCATATGAGACGAATACGTGTGCTCTTAATTACTCGAAGTGTATCTGTGGAGTATT	NA	Nonspecific_2	0	0	-1.22814	-2.67214	0.0115843	0.146207	-3.04721
Tb927.4.3300	3QTB00019_E_1	similar to SP:Q9Y4W6: AFG3-like protein 2 (EC 3.4.24.-) (Paraplegin-like protein). [Human] {Homo sapiens}(PMID:11549317); 65% similar to SP:Q9Y4W6: AFG3-like protein 2 (EC 3.4.24.-) (Paraplegin-like protein). [Human] {Homo sapiens}(PMID:11549317);go_function=ATPase activity; metalloendopeptidase activity; unfolded protein binding;go_process=cell cycle; protein folding;go_component=integral to mem…		<a href=http://www.genedb.org/genedb/Search?organism=tryp&name=Tb927.4.3300>Tb927.4.3300</a>	Q584A7			Tb04.2H8.240	4	Tb927_04_v4: complement(862494..864653)	mitochondrial ATP-dependent zinc metallopeptidase, putative,metallo-peptidase, Clan MA(E) Family M41	1747	1	1	0				2QTB00019_E_1	Tb927.4.3300	ATATACTCGTTGGAATCCAAACGTATTACCCATGGGTGCCTATGTTACTCCTTTGTCTCCTGCCCCTTTT	-	4	863956	864025	-1.22778	-1.78271	0.0837655	0.368226	-4.74023
Tb10.6k15.3110	3QTB00021_K_11			<a href=http://www.genedb.org/genedb/Search?organism=tryp&name=Tb10.6k15.3110>Tb10.6k15.3110</a>	Q38AL0			TRYPtp6k15-3d06.p1c_447	10	Tb927_10_v4: complement(1874638..1877586)	hypothetical protein, conserved	6872	0	0	0				2QTB00021_K_11	Tb10.6k15.3110	CGTTGGTCCGATATGTTGTGTTCATCAATTGTTCAGAGATAGCATACTAAAGATTAGTGAATTAATCCAC	-	10	1876789	1876858	-1.22776	-2.71789	0.0103543	0.137747	-2.94762
Tb11.02.0440	3QTB00009_O_11	;go_function=catalytic activity;go_process=metabolism;go_component=mitochondrion		<a href=http://www.genedb.org/genedb/Search?organism=tryp&name=Tb11.02.0440>Tb11.02.0440</a>	Q386L9				11	Tb927_11_01_v4: complement(833642..834517)	glycerolphosphate mutase, putative	7996	0	0	0	GO:0003824	GO:0008152	GO:0005739	2QTB00009_O_11	Tb11.02.0440	AGATCATAAAGAATGAAAAATTGTACGTCTACTATTCTCCGTACACGCGCACCAGACAGACCCTAACCGA	-	11.1	834258	834327	-1.22771	-2.9806	0.00534604	0.0992307	-2.3564
Tb927.1.1330	3QTB00012_H_20			<a href=http://www.genedb.org/genedb/Search?organism=tryp&name=Tb927.1.1330>Tb927.1.1330</a>	Q4GZ86				1	Tb927_01_v4: 341299..342519	hypothetical protein, conserved	126	0	0	0	GO:0003674	GO:0008150	GO:0005575	2QTB00012_H_20	Tb927.1.1330	TAAGTTGCCACCCATATATGATTCGCTACATGATGACGACGAGAAACTTGGAGAGGCTGTTTTCTTTTGT	+	1	341970	342039	-1.22633	-2.9072	0.00644803	0.108656	-2.52478
Tb927.5.2310	3QTB00018_N_24			<a href=http://www.genedb.org/genedb/Search?organism=tryp&name=Tb927.5.2310>Tb927.5.2310</a>	Q582D4			Tb05.3C6.320	5	Tb927_05_v4: 721343..723478	hypothetical protein, conserved	2222	0	0	0				2QTB00018_N_24	Tb927.5.2310	ATTAACGACAGTGATGGTGCTGCATCTATGTTATTTGTTGTAGTGCTTCCGTCCCACGACCTAGATGAAA	+	5	723020	723089	-1.22578	-2.93954	0.00593846	0.103726	-2.45088
Tb927.6.3480	3QTB00011_G_11	similar over 485aa to Polyadenylate-binding protein 3 (Poly(A)-binding protein 3) (PABP 3). (Swiss-Prot:O64380) [Arabidopsis thaliana;];go_function=RNA binding;go_process=RNA processing		<a href=http://www.genedb.org/genedb/Search?organism=tryp&name=Tb927.6.3480>Tb927.6.3480</a>	Q584Y8			Tb06.2N9.340	6	Tb927_06_v4: complement(1027974..1029017)	RNA-binding protein, putative	2866	0	0	0	GO:0003723	GO:0006396	GO:0005575	2QTB00011_G_11	Tb927.6.3480	TCAAATTTTTAGTAATTTCAACCCACTTGGTGCTAAGATAATGTTAGACCCCTCCACTGGCAACAGCAAA	-	6	1028886	1028955	-1.22473	-2.72325	0.0102185	0.136788	-2.93589
Tb11.01.2540	3QTB00014_O_23			<a href=http://www.genedb.org/genedb/Search?organism=tryp&name=Tb11.01.2540>Tb11.01.2540</a>	Q383K2				11	Tb927_11_01_v4: 2825901..2827277	hypothetical protein, conserved	8768	0	0	0				2QTB00014_O_23	Tb11.01.2540	AAATAACTGTGAAGATATGTACAGTAGTGAAGAGGTTTCTGAAGAAAGAAACCGGAAACCGGTTAAGCAC	+	11.1	2827160	2827229	-1.22276	-2.6739	0.0115344	0.145989	-3.04338
Tb11.24.0011	3QTB00014_G_11			<a href=http://www.genedb.org/genedb/Search?organism=tryp&name=Tb11.24.0011>Tb11.24.0011</a>	Q380X6				11	Tb927_11_01_v4: complement(4762922..4764280)	variant surface glycoprotein (VSG, atypical), putative	9458	1	0	0				2QTB00014_G_11	Tb11.24.0011	TGTACAGACTCAACATGTCAATAGCACCGAAAGACTGGCGAGCGAAATTCTTAAATCAAGGCAACAAAGC	-	11.1	4764021	4764090	-1.22207	-2.56679	0.0149482	0.162745	-3.27236
Tb11.01.0910	3QTB00020_O_23	;go_function=DNA binding; DNA topoisomerase type I activity;go_process=DNA modification; DNA topological change; DNA unwinding		<a href=http://www.genedb.org/genedb/Search?organism=tryp&name=Tb11.01.0910>Tb11.01.0910</a>	Q384B1				11	Tb927_11_01_v4: 2459296..2461821	DNA topoisomerase III, putative	8608	0	0	0	GO:0003677 GO:0003917	GO:0006265 GO:0006268 GO:0006304	GO:0005634	2QTB00020_O_23	Tb11.01.0910	TCTTCTTTGGAAAGTTTCGTTACTTCAAGGAAAACATTGAGCGCTTTGATGCCCTTATGGGAGCTTCATT	+	11.1	2461028	2461097	-1.21943	-2.70713	0.0106321	0.138031	-2.97114
Tb11.01.1590	3QTB00017_I_7			<a href=http://www.genedb.org/genedb/Search?organism=tryp&name=Tb11.01.1590>Tb11.01.1590</a>	Q383U7				11	Tb927_11_01_v4: 2603645..2605396	hypothetical protein, conserved	8673	1	0	0				2QTB00017_I_7	Tb11.01.1590	GAGAAAGGGGCTATATTAATAAATCTATTATTGGGCACCGTGCTTTGTGTATCATTAAGTCAAACAACGT	+	11.1	2603952	2604021	-1.21911	-2.50657	0.0172549	0.174663	-3.39843
Tb927.1.3370	3QTB00004_I_24			<a href=http://www.genedb.org/genedb/Search?organism=tryp&name=Tb927.1.3370>Tb927.1.3370</a>	Q4GYN6				1	Tb927_01_v4: complement(729441..729884)	hypothetical protein, unlikely	329	1	0	0				2QTB00004_I_24	Tb927.1.3370	ATTCCCTGCTGGTAAATGTTTCGTTCATTATTTCTCACCGTGTTGTTATGTCTGCTTGGGGTTCCCGTCC	-	1	729765	729834	-1.21905	-2.86686	0.00714152	0.112744	-2.61631
Tb11.01.6540	3QTB00013_O_10	similar to Protein phosphatase 2C homolog 2 (EC 3.1.3.16) (PP2C-2). (Swiss-Prot:P39966) (Saccharomyces cerevisiae;);go_function=phosphoric monoester hydrolase activity;go_process=dephosphorylation;go_component=integral to membrane		<a href=http://www.genedb.org/genedb/Search?organism=tryp&name=Tb11.01.6540>Tb11.01.6540</a>	Q381U4	PP2C			11	Tb927_11_01_v4: complement(3899034..3900323)	protein phosphatase 2C, putative	9180	0	2	0	GO:0016791	GO:0016311	GO:0016021	2QTB00013_O_10	Tb11.01.6540	ACATCTATTCAAATTTTAAGGATGAAAAGAGTGGTTGTACAGCGGTTGTTCTCTTTGTTAAGGGTGACAA	-	11.1	3899707	3899776	-1.21645	-3.18568	0.00313408	0.0780521	-1.87385
Tb927.1.710	3QTB00013_O_21		PGKB	<a href=http://www.genedb.org/genedb/Search?organism=tryp&name=Tb927.1.710>Tb927.1.710</a>	Q4GZG3	PGKB	cPGK-8		1	Tb927_01_v4: complement(234176..235438)	phosphoglycerate kinase	65	0	0	0	GO:0004618	GO:0006096	GO:0005737	2QTB00013_O_21	Tb927.1.710	TTCCTCTGGATGATGGTAATATTACCAACGACTACCGAATCCGATCAGCTCTTCCAGCCGTCCAAAAAGT	-	1	235290	235359	-1.21611	-3.09013	0.00402676	0.0865149	-2.10079
Tb09.211.1070	3QTB00021_K_12			<a href=http://www.genedb.org/genedb/Search?organism=tryp&name=Tb09.211.1070>Tb09.211.1070</a>	Q38E49			chr9contig211.tmp0131c	9	Tb927_09_v4: complement(1459127..1462219)	hypothetical protein, conserved,predicted zinc finger protein	5468	0	0	0	GO:0003674 GO:0003674	GO:0008150 GO:0008150	GO:0005575 GO:0005575	2QTB00021_K_12	Tb09.211.1070	TGAATGATTTGCGCAGCTTTATCAGCAATAATTCCATCCAAAACAACATCGCACAGGAGGCGGAGGATGA	-	9	1459860	1459929	-1.216	-2.5887	0.0141823	0.160575	-3.22603
Tb927.3.690	3QTB00017_G_23	;go_function=ATP binding; protein serine/threonine kinase activity;go_process=protein amino acid phosphorylation		<a href=http://www.genedb.org/genedb/Search?organism=tryp&name=Tb927.3.690>Tb927.3.690</a>	Q57WV2			Tb03.27F10.890	3	Tb927_03_v4: complement(168911..170662)	protein kinase, putative	908	0	0	0	GO:0004674 GO:0005524	GO:0006468	GO:0005575	2QTB00017_G_23	Tb927.3.690	CAGTTCGTTGCTATTAAAAAAATGAAACAAAAGTATTACAGCTGGGATGAATGCATGAAACTCCCGGAGG	-	3	170512	170581	-1.21547	-2.64876	0.0122637	0.149152	-3.09767
Tb927.2.6130	3QTB00021_C_10	;go_function=ATPase activity, coupled to transmembrane movement of substances;go_process=transport;go_component=integral to membrane; internal side of plasma membrane		<a href=http://www.genedb.org/genedb/Search?organism=tryp&name=Tb927.2.6130>Tb927.2.6130</a>	Q7YUI9		36E18.65		2	Tb927_02_v4: 1102733..1105753	ABC transporter, putative	827	1	1	0	GO:0004009 GO:0004009	GO:0006810	GO:0016021	2QTB00021_C_10	Tb927.2.6130	TTTGGGTTTAATTACTGCCTATAACAGAAAACGCTCGCTTCAATCCGGAATAACTTCTTTTTGGAAGCTA	+	2	1103320	1103389	-1.21388	-2.54672	0.0156835	0.167642	-3.31461
Tb927.4.2310	3QTB00019_G_24	similar to SP:O43776: Asparaginyl-tRNA synthetase, cytoplasmic (EC 6.1.1.22) (Asparagine--tRNA ligase) (AsnRS). {Homo sapiens};go_function=asparagine-tRNA ligase activity; nucleic acid binding;go_process=asparaginyl-tRNA aminoacylation;go_component=cytoplasm		<a href=http://www.genedb.org/genedb/Search?organism=tryp&name=Tb927.4.2310>Tb927.4.2310</a>	Q584F6			Tb04.1H19.630	4	Tb927_04_v4: 601005..603245	asparaginyl-tRNA synthetase, putative	1648	0	0	0				2QTB00019_G_24	Tb927.4.2310	TGATACGAAGAAACGCAATCTTATTGGCGATTTACCCAAGTGCAAGGAAGGTGAAATTGTGCACGTAATT	+	4	601898	601967	-1.21373	-2.58679	0.0142475	0.160897	-3.23007
Tb927.6.4470	3QTB00010_G_22	;go_process=spermidine biosynthesis		<a href=http://www.genedb.org/genedb/Search?organism=tryp&name=Tb927.6.4470>Tb927.6.4470</a>	Q587B3			Tb06.26G9.750	6	Tb927_06_v4: complement(1255609..1256586)	S-adenosylmethionine decarboxylase proenzyme-like, putative	2965	0	0	0				2QTB00010_G_22	Tb927.6.4470	ACAAGCAGATGATGAGTATGACTTGGACGGAAACACCAAAGAACAGCAACTTCTTGTATCCCACTGCGCG	-	6	1255903	1255972	-1.21214	-2.81268	0.00818304	0.12042	-2.73803
Tb09.211.1910	3QTB00021_O_10			<a href=http://www.genedb.org/genedb/Search?organism=tryp&name=Tb09.211.1910>Tb09.211.1910</a>	Q38DW3			chr9contig211.tmp0225c	9	Tb927_09_v4: complement(1602421..1605552)	hypothetical protein, conserved	5554	0	0	0				2QTB00021_O_10	Tb09.211.1910	ATATCGTTGAGGGGATTAGGAAAGATATACGAAACATAAGTCGTGAATCGTGGAAAGAGTTGATGAGACT	-	9	1605008	1605077	-1.21107	-2.4153	0.0213772	0.190379	-3.58563
Tb11.03.0040	3QTB00015_G_11			<a href=http://www.genedb.org/genedb/Search?organism=tryp&name=Tb11.03.0040>Tb11.03.0040</a>	Q387E4				11	Tb927_11_01_v4: 271123..272586	hypothetical protein, conserved	7819	0	0	0				2QTB00015_G_11	Tb11.03.0040	CTTCCTAATACATTTTTTTGTCTTGAGAAACACCGGTCGCTGCAGAGCATTCTTTTTACCTCGAAAGAAA	+	11.1	271306	271375	-1.20901	-2.63193	0.0127757	0.152281	-3.13384
Tb09.v1.0630	3QTB00003_C_11			<a href=http://www.genedb.org/genedb/Search?organism=tryp&name=Tb09.v1.0630>Tb09.v1.0630</a>	Q38DR6				9	Tb927_09_v4: 1698746..1699093	hypothetical protein, unlikely	5601	1	1	0				2QTB00003_C_11	Tb09.v1.0630	TATCCTAATTTATGTATCCCTGTCGTCTTCTTCAGTTTTTTCTCTCTTAAATGTTCAAATGGTGTTCAAA	+	9	1698925	1698994	-1.20712	-2.78779	0.00870777	0.125772	-2.79348
Tb11.01.4110	3QTB00015_O_24			<a href=http://www.genedb.org/genedb/Search?organism=tryp&name=Tb11.01.4110>Tb11.01.4110</a>	Q382V2				11	Tb927_11_01_v4: 3219485..3220996	hypothetical protein, conserved	8918	1	1	0				2QTB00015_O_24	Tb11.01.4110	TATTTCACGGTGTACTCTACGCCGCTTTCTGTGGTAATAGCATCGAATTGAGTTTTTCGAGCGAACCTCA	+	11.1	3220467	3220536	-1.20691	-3.11071	0.00381617	0.0859041	-2.05222
Tb11.01.0880	3QTB00005_K_22			<a href=http://www.genedb.org/genedb/Search?organism=tryp&name=Tb11.01.0880>Tb11.01.0880</a>	Q384B4				11	Tb927_11_01_v4: 2449664..2450188	hypothetical protein, conserved	8605	1	0	0				2QTB00005_K_22	Tb11.01.0880	ATGAGGAGTAGCCGGGGTATTTTGTTCCTTAGTGGAGCTTTCGCCATACGTGGCATGTCTGCATACCACA	+	11.1	2449664	2449733	-1.20691	-3.10218	0.00390213	0.0864302	-2.07237
Tb09.211.0130	3QTB00005_L_8	;go_function=transcription coactivator activity;go_process=nascent polypeptide association; protein biosynthesis;go_component=nascent polypeptide-associated complex		<a href=http://www.genedb.org/genedb/Search?organism=tryp&name=Tb09.211.0130>Tb09.211.0130</a>	Q38EE8			chr9contig211.tmp0013c	9	Tb927_09_v4: complement(1286761..1287327)	nascent polypeptide associated complex subunit, putative	5369	0	0	0	GO:0003713	GO:0006412 GO:0051083	GO:0005854	NA	NA	NA	NA	NA	NA	NA	-1.20654	-2.45781	0.0193566	0.183205	-3.49902
Tb10.70.3550	3QTB00017_G_12			<a href=http://www.genedb.org/genedb/Search?organism=tryp&name=Tb10.70.3550>Tb10.70.3550</a>	Q38BL8			TRYP_x-70a06.p2kb545_474	10	Tb927_10_v4: complement(1000999..1002786)	hypothetical protein, conserved	6514	0	0	0				2QTB00017_G_12	Tb10.70.3550	ATTCCCTGTCGAGTCAAACAACTGCTCGTAAAGGGCGATGAGAGAACAATAAATAATAATGCTAACTTCA	-	10	1001430	1001499	-1.20634	-2.83177	0.00780091	0.117205	-2.69531
Tb927.6.5030	3QTB00016_O_24			<a href=http://www.genedb.org/genedb/Search?organism=tryp&name=Tb927.6.5030>Tb927.6.5030</a>	Q586H5			Tb06.30P15.410	6	Tb927_06_v4: 1378650..1380308	hypothetical protein, conserved,leucine-rich repeat protein (LRRP), putative	3021	0	0	0	GO:0003674	GO:0008150	GO:0005575	2QTB00016_O_24	Tb927.6.5030	TATTGCGGTTAGATGTTTTCGCCATGTTGTCGAAGGATTTAATTGAAAAATTCCAGGTGGAGTTCACTGA	+	6	1379512	1379581	-1.2054	-2.67078	0.0116227	0.146433	-3.05014
Tb11.02.2430	3QTB00005_K_21	;go_function=structural constituent of ribosome;go_process=protein biosynthesis;go_component=cytosolic large ribosomal subunit (sensu Eukaryota)		<a href=http://www.genedb.org/genedb/Search?organism=tryp&name=Tb11.02.2430>Tb11.02.2430</a>	Q385T6				11	Tb927_11_01_v4: 1362750..1363250	60S ribosomal protein L17, putative	8181	0	0	0	GO:0003735	GO:0006412	GO:0005842	2QTB00005_K_21	Tb11.02.2430	TAGCGATGCTCTCATTGTTGAAGAATGCTGAGGCAAATGCCATCGAGAAGGGACTCGACCCCGGAAAGAT	+	11.1	1363015	1363084	-1.2052	-2.94871	0.00580101	0.102652	-2.42984
Tb11.01.5510	3QTB00006_J_12	;go_function=ubiquitin conjugating enzyme activity;go_process=protein modification; ubiquitin cycle		<a href=http://www.genedb.org/genedb/Search?organism=tryp&name=Tb11.01.5510>Tb11.01.5510</a>	Q382E3				11	Tb927_11_01_v4: 3639116..3639766	ubiquitin-conjugating enzyme E2, putative,ubiquitin carrier protein, putative,ubiquitin-protein ligase, putative	9081	0	0	0	GO:0004840	GO:0006464 GO:0006512	GO:0005737	2QTB00006_J_12	Tb11.01.5510	ATCGTATTTTCCATCCAAATGTGGATGAGTCGAGCGGTTCTGTTTGCCTCGATGTAATTAACCAAACATG	+	11.1	3639327	3639396	-1.20496	-2.93986	0.00593356	0.103726	-2.45014
Tb927.4.2580	3QTB00021_C_12	;go_component=mitochondrion		<a href=http://www.genedb.org/genedb/Search?organism=tryp&name=Tb927.4.2580>Tb927.4.2580</a>	Q584C9			Tb04.1H19.1160	4	Tb927_04_v4: 677663..680683	hypothetical protein, conserved	1675	0	0	0				2QTB00021_C_12	Tb927.4.2580	AACAATTTCAAGTCAAGTAAACACCTCACTGTCTGGTCGGATGGCACTCGTATGATGTTGCAAAAGAGTA	+	4	680339	680408	-1.2019	-2.49671	0.0176622	0.177051	-3.41888
Tb927.8.3780	3QTB00005_K_11			<a href=http://www.genedb.org/genedb/Search?organism=tryp&name=Tb927.8.3780>Tb927.8.3780</a>	Q580Z8			Tb08.10J17.540	8	Tb927_08_v4: complement(1126727..1127227)	hypothetical protein, conserved	4221	0	0	0	GO:0003674	GO:0008150	GO:0005575	2QTB00005_K_11	Tb927.8.3780	CTTATTCACTACGAAGGTAACTGGTCTGAAGATGAAATGCATGGCAATGGTACACTCCGATTTCTTGTCA	-	8	1126993	1127062	-1.20161	-2.79428	0.00856816	0.124383	-2.77907
Tb10.70.2190	3QTB00019_I_24			<a href=http://www.genedb.org/genedb/Search?organism=tryp&name=Tb10.70.2190>Tb10.70.2190</a>	Q38BA0			TRYP_x-70a06.p2kb545_296	10	Tb927_10_v4: 1240024..1242264	Mitochondrial elongation factor G, putative	6632	0	0	0				2QTB00019_I_24	Tb10.70.2190	TTTCTTAAAAAACATTGATAAGCTTCGAAATATCGGTATCAGCGCACACATTGACAGTGGAAAGACAACT	+	10	1240086	1240155	-1.20089	-2.15887	0.0381715	0.252968	-4.08519
Tb09.160.4810	3QTB00003_O_12			<a href=http://www.genedb.org/genedb/Search?organism=tryp&name=Tb09.160.4810>Tb09.160.4810</a>	Q38ES6			chr9contig160.tmp0367	9	Tb927_09_v4: 1032367..1032744	hypothetical protein, unlikely	5239	1	1	0				2QTB00003_O_12	Tb09.160.4810	TAGTGCCCCCCAACCGACTAATGATTCGTCCGGCAATGACTTCAGCAACAATGGCAATAATAGCGATAAT	+	9	1032489	1032558	-1.20013	-2.12882	0.0407635	0.260878	-4.14105
Tb09.244.2230	3QTB00006_H_8			<a href=http://www.genedb.org/genedb/Search?organism=tryp&name=Tb09.244.2230>Tb09.244.2230</a>	Q38CT7			chr9contig244a01.tmp0223	9	Tb927_09_v4: complement(2435726..2436373)	hypothetical protein, conserved	5933	1	0	0				2QTB00006_H_8	Tb09.244.2230	GTTTCACCTGGCATCATTTTCTCCAGTCAACCCTCTTTCAGTTATTTGTCTGTCTTTTTCCAAAGCAACA	NA	Nonspecific_2	0	0	-1.199	-2.37362	0.0235427	0.198748	-3.66952
Tb11.02.5760	3QTB00013_O_12			<a href=http://www.genedb.org/genedb/Search?organism=tryp&name=Tb11.02.5760>Tb11.02.5760</a>	Q384M9				11	Tb927_11_01_v4: complement(2175121..2176410)	hypothetical protein, conserved	8490	0	0	0				2QTB00013_O_12	Tb11.02.5760	AGGAGAGATGTATTACTATCGTAATTGCCCCCGATGTTCTCTTATGTGTTACTTTCCACACATAGCGTAC	-	11.1	2175925	2175994	-1.19842	-2.29692	0.0280539	0.218592	-3.82122
Tb927.6.3300	3QTB00013_O_22	;go_function=mannosyltransferase activity;go_process=GPI anchor biosynthesis;go_component=endoplasmic reticulum; integral to membrane		<a href=http://www.genedb.org/genedb/Search?organism=tryp&name=Tb927.6.3300>Tb927.6.3300</a>	Q584X3	TbPIG-M		Tb06.2N9.680	6	Tb927_06_v4: 973717..975009	mannosyltransferase	2849	1	7	0				2QTB00013_O_22	Tb927.6.3300	TCTGGGTGCCTTGTTGCGTTTAATTCTTATCGCGTATGCATTCTTTCATGATCAATGGTTTAGGGTAAAA	+	6	973767	973836	-1.19713	-3.28197	0.00242712	0.0700906	-1.64159
Tb11.12.0015	3QTB00015_K_11			<a href=http://www.genedb.org/genedb/Search?organism=tryp&name=Tb11.12.0015>Tb11.12.0015</a>	Q384E8				11	Tb927_11_01_v4: 2365655..2367124	hypothetical protein, conserved	8571	0	0	0				2QTB00015_K_11	Tb11.12.0015	ATTAACCGAGAAGTTTGAATCCTTAAAACCGAGGGACCATGTGGAGGATAAGACTGAACTCAGCATATAT	+	11.1	2366584	2366653	-1.19313	-2.82627	0.0079093	0.118419	-2.70764
Tb927.3.2860	3QTB00009_O_24			<a href=http://www.genedb.org/genedb/Search?organism=tryp&name=Tb927.3.2860>Tb927.3.2860</a>	Q57ZM6			Tb03.27C5.230	3	Tb927_03_v4: complement(738680..739582)	hypothetical protein, conserved	1124	0	0	0				2QTB00009_O_24	Tb927.3.2860	AGTGTTCATACGCATGCTGACGGGGTTCCTTTCTCCCTTCTAATTAAGAACTGCTCATATTTTAATGTTA	-	3	738883	738952	-1.19255	-2.27262	0.0296384	0.224497	-3.86856
Tb927.3.3590	3QTB00018_O_22	;go_process=processing of 20S pre-rRNA;go_component=small nucleolar ribonucleoprotein complex		<a href=http://www.genedb.org/genedb/Search?organism=tryp&name=Tb927.3.3590>Tb927.3.3590</a>	Q57W95			Tb03.28C22.1050	3	Tb927_03_v4: 1010115..1012133	U3 small nucleolar ribonucleoprotein protein MPP10, putative	1196	0	0	0				2QTB00018_O_22	Tb927.3.3590	AACACAAAAAAGAAAGTTAAGGCATCGGTACCTGAAGGGGCGACATCGTCATTGAAAACAGAAGATATGA	+	3	1010133	1010202	-1.19249	-2.32373	0.0263951	0.210622	-3.76859
Tb09.160.0110	3QTB00015_M_24	GPI-Anchor Signal predicted for Tb09.160.0110 by DGPI v2.04 with cleavage site probability 0.344 near 484;go_process=antigenic variation;go_component=integral to membrane		<a href=http://www.genedb.org/genedb/Search?organism=tryp&name=Tb09.160.0110>Tb09.160.0110</a>	Q38G20			chr9contig160.tmp0011	9	Tb927_09_v4: 260947..262452	variant surface glycoprotein (VSG), putative	4776	1	0	1		GO:0020033 GO:0020033	GO:0016021 GO:0016021	2QTB00015_M_24	Tb09.160.0110	TTCAGTAATCTAAGTGAAGTAAGCACAGCAGATGACCTTTCCAAGGCACTTTTTTTCTACACGGCCGCCA	+	9	262066	262135	-1.19055	-2.28513	0.0288126	0.221256	-3.84423
Tb927.1.3340	3QTB00001_O_10	gene predicted by glimmer		<a href=http://www.genedb.org/genedb/Search?organism=tryp&name=Tb927.1.3340>Tb927.1.3340</a>	Q4GYN9				1	Tb927_01_v4: 726707..726895	hypothetical protein, unlikely	326	0	0	0				2QTB00001_O_10	Tb927.1.3340	ATCCGACGGCATCTCATAAACCGGTATGCGCCGGGGCCCACAGCCGATCGCACACTTCTCTAAGTTATCA	+	1	726723	726792	-1.19024	-2.92287	0.00619627	0.106807	-2.48904
Tb11.03.0750	3QTB00005_D_8			<a href=http://www.genedb.org/genedb/Search?organism=tryp&name=Tb11.03.0750>Tb11.03.0750</a>	Q387L3				11	Tb927_11_01_v4: complement(88128..88682)	hypothetical protein, conserved	7750	0	0	0				2QTB00005_D_8	Tb11.03.0750	TGGGTCTGTACGCCTTCACCTTAACGTTGTCGCGCGCGGTATGGAGCGATTAGGAGTCCGTTGTGCTTGA	-	11.1	88128	88197	-1.19012	-2.73392	0.00995306	0.135664	-2.9125
Tb927.6.610	3QTB00017_C_23			<a href=http://www.genedb.org/genedb/Search?organism=tryp&name=Tb927.6.610>Tb927.6.610</a>	Q583U2			Tb06.3D8.320	6	Tb927_06_v4: complement(247648..249387)	hypothetical protein, conserved	2578	0	0	0				2QTB00017_C_23	Tb927.6.610	TGTTATTTATGAGGATTTCATGAAGAGTTGTACGTTTGCTTCGCTGCAGAATCCACCGGAGGAGCAGTTT	-	6	248923	248992	-1.18754	-2.73978	0.00980983	0.134674	-2.89961
Tb10.389.1500	3QTB00010_M_18	;go_function=oxidoreductase activity;go_process=metabolism		<a href=http://www.genedb.org/genedb/Search?organism=tryp&name=Tb10.389.1500>Tb10.389.1500</a>	Q389B9				10	Tb927_10_v4: 2904718..2905701	short-chain dehydrogenase, putative	7313	1	1	0	GO:0016491	GO:0008152	GO:0005575	2QTB00010_M_18	Tb10.389.1500	AGTTACGTGTGCCGCATTCCGTATCGTGAACAAAGTCATCGACTTTCAGTTGTTTTCTGAGCTCGTCGTT	+	10	2905557	2905626	-1.18628	-2.65989	0.0119359	0.147593	-3.07369
Tb09.v1.0730	3QTB00003_I_12			<a href=http://www.genedb.org/genedb/Search?organism=tryp&name=Tb09.v1.0730>Tb09.v1.0730</a>	Q38D09				9	Tb927_09_v4: complement(2234019..2234390)	hypothetical protein, unlikely	5860	0	0	0				2QTB00003_I_12	Tb09.v1.0730	GCAGTGCCTGAAATGCAAAGTGCAAACCTCAGCTTACAAATCCTCAAACATTACCATTCTTTCCTTTTGG	-	9	2234285	2234354	-1.18532	-2.36977	0.0237524	0.198964	-3.67722
Tb927.7.780	3QTB00018_C_11	similar to tRNA pseudouridine synthase C (EC 4.2.1.70) (Pseudouridylate synthase)(Uracil hydrolyase). (Swiss-Prot:Q87MD4) {Vibrio parahaemolyticus}		<a href=http://www.genedb.org/genedb/Search?organism=tryp&name=Tb927.7.780>Tb927.7.780</a>	Q57VS4			Tb07.29K4.510	7	Tb927_07_v4: complement(177066..178982)	hypothetical protein, conserved	3169	0	0	0				2QTB00018_C_11	Tb927.7.780	ACTTTTTACTTTTGCGTAGACGAGTTGCCAAAATCTTTTCGTGACAGATTTTATGCTTCCGACGAGTTGT	-	7	177359	177428	-1.18468	-3.19638	0.00304676	0.0774448	-1.84821
Tb10.61.1380	3QTB00008_G_11	similar to Protein transport protein SEC22 (Protein SLY2) (Swiss-Prot:P22214) (Saccharomyces cerevisiae);go_function=v-SNARE activity;go_process=vesicle targeting;go_component=integral to membrane		<a href=http://www.genedb.org/genedb/Search?organism=tryp&name=Tb10.61.1380>Tb10.61.1380</a>	Q387Z8	SEC22		TRYP_x-61h03.q2kb185_207	10	Tb927_10_v4: 3621297..3622064	synaptobrevin-type vesicle transport protein, putative,protein SLY2	7589	1	1	0	GO:0005485	GO:0006903	GO:0016021	2QTB00008_G_11	Tb10.61.1380	ATAAGGACTGTATTTACTTTGCATTTCAGGATGCGGGGACGGGGTTGACGATTATCACCGTTTTAAACAA	+	10	3621499	3621568	-1.18445	-3.16447	0.00331425	0.0799253	-1.92453
Tb927.8.1110	3QTB00006_A_11	;go_function=structural constituent of ribosome;go_process=protein biosynthesis;go_component=cytosolic small ribosomal subunit (sensu Eukaryota)		<a href=http://www.genedb.org/genedb/Search?organism=tryp&name=Tb927.8.1110>Tb927.8.1110</a>	Q57VP3			Tb08.29O4.180	8	Tb927_08_v4: complement(355680..356252)	40S ribosomal protein S9, putative	3954	0	0	0	GO:0003735	GO:0006412	GO:0005843	2QTB00006_A_11	Tb927.8.1110	ACATTGCTGTTGCTAAGCAAATCGTTACGATTCCTTCCTTTATCGTGCGCGTGAGCTCTGAGCACCACAT	-	8	355789	355858	-1.181	-2.59258	0.0140504	0.159932	-3.21779
Tb927.4.3290	3QTB00013_G_22	similar to PIR:S48172: variable surface glycoprotein (clone BENat 1){Trypanosoma congolense}		<a href=http://www.genedb.org/genedb/Search?organism=tryp&name=Tb927.4.3290>Tb927.4.3290</a>	Q584A6			Tb04.2H8.300	4	Tb927_04_v4: complement(858436..859716)	hypothetical protein, conserved	1746	1	0	1				2QTB00013_G_22	Tb927.4.3290	AAATGATATTATTCGGTGGAGGGTAACACATGAGAAGTTAATAAAACTAGCGGAAAAGGCAACCATACTC	-	4	859345	859414	-1.17995	-2.27156	0.029709	0.224659	-3.87061
Tb927.3.670	3QTB00014_L_24			<a href=http://www.genedb.org/genedb/Search?organism=tryp&name=Tb927.3.670>Tb927.3.670</a>	Q57WV0			Tb03.27F10.940	3	Tb927_03_v4: complement(163700..165148)	hypothetical protein	906	0	0	0				2QTB00014_L_24	Tb927.3.670	ATATGATAGAGAACATAACTCTGATAGTGAAAAAGGGTGTATTGGACAACAAAAGGCATGTAAAAGTTCT	-	3	164810	164879	-1.1777	-1.79182	0.0822655	0.365748	-4.72554
Tb927.5.3470	3QTB00013_C_10			<a href=http://www.genedb.org/genedb/Search?organism=tryp&name=Tb927.5.3470>Tb927.5.3470</a>	Q57UB9			Tb05.6E7.110	5	Tb927_05_v4: complement(1090765..1092033)	hypothetical protein, conserved	2338	0	0	0				2QTB00013_C_10	Tb927.5.3470	TCCGCGCTCAGTGTATTCTTAACAGGGAGATTACAGAACAAGCAGCGTCAACTTCATCACATGCAACTAA	-	5	1091060	1091129	-1.17745	-2.93048	0.00607723	0.105511	-2.47163
Tb927.6.4430	3QTB00010_P_17	similar to Homoserine kinase (EC 2.7.1.39) (HK). (Swiss-Prot:Q10603) [Mycobacterium bovis;Mycobacterium tuberculosis];go_function=homoserine kinase activity;go_process=homoserine metabolism; threonine biosynthesis		<a href=http://www.genedb.org/genedb/Search?organism=tryp&name=Tb927.6.4430>Tb927.6.4430</a>	Q587A9	HK		Tb06.26G9.860	6	Tb927_06_v4: complement(1244622..1245629)	homoserine kinase, putative	2961	0	0	0				2QTB00010_P_17	Tb927.6.4430	ACGCTGTGTATAATATTTCCTGCGCCTCTATCCTTGTTCTTGCACTAAGCACGGGTGACCTTCGAACTTT	-	6	1244962	1245031	-1.17619	-3.30176	0.00230206	0.0682204	-1.59343
Tb927.4.4960	3QTB00014_M_24	similar to Zinc transporter 2 (ZnT-2). (Swiss-Prot:Q62941) [Rattus norvegicus];go_function=cation transporter activity; efflux permease activity;go_process=cation transport;go_component=integral to membrane		<a href=http://www.genedb.org/genedb/Search?organism=tryp&name=Tb927.4.4960>Tb927.4.4960</a>	Q584K9			Tb04.3M17.290	4	Tb927_04_v4: complement(1361466..1362869)	metal-ion transporter, putative	1914	0	5	0				2QTB00014_M_24	Tb927.4.4960	AGAAGTAACAACTTCAACGCCGCATTCCCTGATGAGCAAGTCGGGTGGTGGAAGACAAGCTCATGTGGAA	-	4	1362720	1362789	-1.17515	-2.22295	0.0331283	0.237826	-3.96416
Tb09.160.3770	3QTB00001_F_23	GPI-Anchor Signal predicted for Tb09.160.3770 by DGPI v2.04 with cleavage site probability 2.5800002 near 30		<a href=http://www.genedb.org/genedb/Search?organism=tryp&name=Tb09.160.3770>Tb09.160.3770</a>	Q38F28		28G16.195	chr9contig160.tmp0511	9	Tb927_09_v4: 874325..874528	hypothetical protein, unlikely	5136	1	2	1				2QTB00001_F_23	Tb09.160.3770	TTTTGCTCGGCACCTTTACTGAATATATTCTACCAACGGCTTCTTCCATGTATTCCCCTCTCGTAGTAGT	+	9	874443	874512	-1.17467	-1.87977	0.0689251	0.333997	-4.58068
Tb09.160.4290	3QTB00017_C_11	hypothetical protein		<a href=http://www.genedb.org/genedb/Search?organism=tryp&name=Tb09.160.4290>Tb09.160.4290</a>	-		28G16.435	chr9contig160.tmp0324	9	Tb927_09_v4: 940384..942036	hypothetical protein, conserved	5187	0	0	0				2QTB00017_C_11	Tb09.160.4290	TGTATACATTTGTACGCACGCGCCGGATGGTGATAATTTTTGTAGAAGTAAGGAGATAACTGGAGTAGGA	+	9	940497	940566	-1.17383	-2.91532	0.00631637	0.107704	-2.50627
Tb10.70.2570	3QTB00015_I_7			<a href=http://www.genedb.org/genedb/Search?organism=tryp&name=Tb10.70.2570>Tb10.70.2570</a>	Q38BD7			TRYP_x-70a06.p2kb545_345	10	Tb927_10_v4: complement(1176901..1178367)	EIF3-interacting protein, putative	6595	0	0	0				2QTB00015_I_7	Tb10.70.2570	TTCTTTGGAATAATTACCGTAGCTAAAATCAACGTACTTCTGGGAGACTATAACTCTGCTCTATCGGTAC	-	10	1177719	1177788	-1.17356	-2.27025	0.0297967	0.22502	-3.87315
Tb10.61.1420	3QTB00007_K_10			<a href=http://www.genedb.org/genedb/Search?organism=tryp&name=Tb10.61.1420>Tb10.61.1420</a>	Q388A2			TRYP_x-61h03.q2kb185_212	10	Tb927_10_v4: 3616801..3617496	hypothetical protein, conserved	7585	0	0	0	GO:0003674	GO:0008150	GO:0005575	2QTB00007_K_10	Tb10.61.1420	TTGTGCTGCTTCAGAGTTTCCATTTCCTCGTGTGTTTGGAAATACAATCTACCGTAACCAAAGACCTTAC	+	10	3617085	3617154	-1.17327	-2.97844	0.00537567	0.0993516	-2.36137
Tb11.02.5210	3QTB00009_C_22	;go_function=RNA binding		<a href=http://www.genedb.org/genedb/Search?organism=tryp&name=Tb11.02.5210>Tb11.02.5210</a>	Q384T4				11	Tb927_11_01_v4: 2039934..2040818	RNA binding protein, putative	8434	0	1	0	GO:0003723	GO:0008150	GO:0005575	2QTB00009_C_22	Tb11.02.5210	TGCTGAGGAGGCACACCAACGACATGATCCTAAATACAAAAACGGGACTTTCTGGCGGGATCGTAAGGAA	+	11.1	2040383	2040452	-1.17118	-2.71131	0.0105235	0.138031	-2.96202
Tb927.7.5910	3QTB00003_O_23	;go_function=microtubule binding;go_process=autophagy;go_component=cytoplasm		<a href=http://www.genedb.org/genedb/Search?organism=tryp&name=Tb927.7.5910>Tb927.7.5910</a>	Q582K6			Tb07.10C21.40	7	Tb927_07_v4: 1586969..1587331	microtubule-associated protein 1A/1B, light chain 3, putative	3681	0	0	0				2QTB00003_O_23	Tb927.7.5910	ATGAGTAAAAAAGATAGCAAGTACAAAATGAGCCACACCTTTGAGAGCCGACAGTCGGATGCCGCAAAGG	+	7	1586969	1587038	-1.17072	-2.42222	0.0210354	0.189562	-3.57159
Tb10.389.1370	3QTB00005_C_24			<a href=http://www.genedb.org/genedb/Search?organism=tryp&name=Tb10.389.1370>Tb10.389.1370</a>	Q389A7				10	Tb927_10_v4: complement(2927335..2927847)	hypothetical protein, conserved	7325	0	0	0				2QTB00005_C_24	Tb10.389.1370	TGTTTGCCCCAAGGCAGATGAAGTTCCTCGCTGATATAATAAACGGGTCGGGAGCGCAAATTGTGTTGAG	-	10	2927657	2927726	-1.17063	-2.08622	0.0447052	0.273839	-4.21922
Tb11.02.3740	3QTB00022_K_23	;go_function=adenylate cyclase activity;go_process=intracellular signaling cascade;go_component=integral to membrane		<a href=http://www.genedb.org/genedb/Search?organism=tryp&name=Tb11.02.3740>Tb11.02.3740</a>	Q385H4			Tb11.212.0320	11	Tb927_11_01_v4: complement(1661760..1665494)	receptor-type adenylate cyclase GRESAG 4, putative	8293	1	1	0	GO:0004016	GO:0007242	GO:0016021	2QTB00022_K_23	Tb11.02.3740	ATTGTCGTTAACTAACAGCACAGCATTCATAGACTCACTGTACGAACAACGGCGCTACCTTATTGATGAT	-	11.1	1664259	1664328	-1.1695	-2.57211	0.0147589	0.162176	-3.26114
Tb10.70.0140	3QTB00016_F_10	identical to Putative DEAD-box RNA helicase HEL64. (Swiss-Prot:Q26696) (Trypanosoma brucei brucei); similar to P68-like protein. (Swiss-Prot:P24782) (Schizosaccharomyces pombe;);go_function=ATP binding; ATP-dependent helicase activity;go_process=nucleobase, nucleoside, nucleotide and nucleic acid metabolism;go_component=cytosol		<a href=http://www.genedb.org/genedb/Search?organism=tryp&name=Tb10.70.0140>Tb10.70.0140</a>	Q38AU3	HEL64		TRYP_x-70a06.p2kb545_17	10	Tb927_10_v4: 1675310..1677016	ATP-dependent DEAD/H RNA helicase HEL64, putative	6789	0	0	0	GO:0005524 GO:0008026	GO:0006139	GO:0005829	2QTB00016_F_10	Tb10.70.0140	TCGTTTGATAGACTTCTTGGATATTAAACGCATTAACTTGCATCGTGTCACCTATCTCGTTCTAGATGAA	+	10	1676008	1676077	-1.16551	-2.7065	0.0106487	0.138031	-2.97252
Tb927.8.1040	3QTB00004_C_10			<a href=http://www.genedb.org/genedb/Search?organism=tryp&name=Tb927.8.1040>Tb927.8.1040</a>	Q57VQ0			Tb08.29O4.90	8	Tb927_08_v4: complement(328540..328974)	hypothetical protein, conserved	3947	0	0	0				2QTB00004_C_10	Tb927.8.1040	ACTAGTAGTAGTTGTAGTGATCAGGATGACAGCTGCCACGGTTGTGCAAACAACAATGAGGCGAAGCAAA	-	8	328662	328731	-1.16468	-2.2556	0.0307949	0.228604	-3.90148
Tb09.244.2450	3QTB00010_K_10	GPI-Anchor Signal predicted for Tb09.244.2450 by DGPI v2.04 with cleavage site probability 0.696 near 306;go_component=cell surface; lipid raft		<a href=http://www.genedb.org/genedb/Search?organism=tryp&name=Tb09.244.2450>Tb09.244.2450</a>	Q38CV4	BARP		chr9contig244a01.tmp0245	9	Tb927_09_v4: 2382382..2383362	BARP protein	5915	1	0	1	GO:0003674	GO:0008150	GO:0009986 GO:0045121	2QTB00010_K_10	Tb09.244.2450	AAAGATCAAGATGAAGGTAGAACAGTCGGAAACAACGACAAGGAATTTACTATAACTTCTGAGGATTATA	+	9	2383165	2383234	-1.16454	-2.34579	0.0250973	0.205603	-3.72496
Tb927.7.1630b	3QTB00006_C_10	Should be merged with annotated gene Tb07.29D18.110 on overlapping BAC to construct the complete gene.		NA	NA	NA	NA	NA	NA	NA	NA	NA	NA	NA	NA	NA	NA	NA	NA	NA	NA	NA	NA	NA	NA	-1.16409	-2.97154	0.00547171	0.100051	-2.3773
Tb09.160.1820	3QTB00006_O_1	personal communication from M. Mayho, P. Craddy & K. Matthews		<a href=http://www.genedb.org/genedb/Search?organism=tryp&name=Tb09.160.1820>Tb09.160.1820</a>	Q38FK9	COXV	3C4.225	chr9contig160.tmp0167c	9	Tb927_09_v4: complement(634723..635313)	cytochrome oxidase subunit V	4954	0	0	0				2QTB00006_O_1	Tb09.160.1820	GATTATGCAAAGGTGGTTATACCACACATTGAGCTCGTGGATTTTTTGGCAAAGTCCCTTCTGGAGACCA	-	9	634869	634938	-1.16376	-2.71341	0.0104691	0.137817	-2.95742
Tb10.70.5840	3QTB00020_K_12	similar to GB:CAC14329.1: major vault protein {Leishmania major}; similar to Major vault protein alpha (MVP-alpha) (Swiss-Prot:P34118) (Dictyostelium discoideum); similar to Major vault protein (MVP) (Lung resistance- related protein). (Swiss-Prot;go_process=response to abiotic stimulus;go_component=ribonucleoprotein complex		<a href=http://www.genedb.org/genedb/Search?organism=tryp&name=Tb10.70.5840>Tb10.70.5840</a>	Q38C44	MVP		TRYP_x-70a06.p2kb545_797	10	Tb927_10_v4: 520867..523458	major vault protein, putative	6337	0	0	0	GO:0003674	GO:0009628	GO:0005575 GO:0030529	2QTB00020_K_12	Tb10.70.5840	GGTCACATTCACTCACTGTTTCTCTTTTTGGGTCCTGACTTTATGGCTGACAAGATTGTTGTCGAAACAC	+	10	522436	522505	-1.16293	-2.94751	0.00581888	0.102652	-2.43261
Tb11.02.0320	3QTB00013_M_12			<a href=http://www.genedb.org/genedb/Search?organism=tryp&name=Tb11.02.0320>Tb11.02.0320</a>	Q386N8				11	Tb927_11_01_v4: complement(779214..780500)	hypothetical protein, conserved	7976	0	0	0				2QTB00013_M_12	Tb11.02.0320	TTGAGAGAAATTATTCCAGCTACGATGAATATGTAGCCAAGGAGCTAGGTTTGAGTGAGGTAGATGACTG	-	11.1	779974	780043	-1.16241	-2.38231	0.0230752	0.1975	-3.65211
Tb927.1.3610	3QTB00006_A_24			<a href=http://www.genedb.org/genedb/Search?organism=tryp&name=Tb927.1.3610>Tb927.1.3610</a>	Q4GYL2				1	Tb927_01_v4: complement(766154..766747)	hypothetical protein	353	0	3	0				2QTB00006_A_24	Tb927.1.3610	ATATTTATATTGATAGCACATTTTAGTACCGTTGCTAGGTTCGTAGGGACATTCTTTGCTTTTCGGTGTA	-	1	766243	766312	-1.16238	-2.23755	0.032066	0.233877	-3.93621
Tb927.5.1380	3QTB00006_C_11			<a href=http://www.genedb.org/genedb/Search?organism=tryp&name=Tb927.5.1380>Tb927.5.1380</a>	Q57VC5			Tb05.30H13.470	5	Tb927_05_v4: 444321..444896	hypothetical protein	2129	0	0	0				2QTB00006_C_11	Tb927.5.1380	AAGCATTTCCCGTCGCTCGCACTCAATCCTTACAAGTTTCAAGGCAGTTTTGATCGTCTTTAACCAAACC	+	5	444431	444500	-1.16224	-3.04911	0.00447991	0.0910174	-2.19711
Tb10.70.3410	3QTB00019_C_22	;go_function=ATP binding; protein kinase activity;go_process=protein amino acid phosphorylation		<a href=http://www.genedb.org/genedb/Search?organism=tryp&name=Tb10.70.3410>Tb10.70.3410</a>	Q38BL0			TRYP_x-70a06.p2kb545_458	10	Tb927_10_v4: complement(1031998..1034220)	protein kinase, putative	6522	0	0	0	GO:0004672 GO:0004672 GO:0005524 GO:0005524	GO:0006468 GO:0006468		2QTB00019_C_22	Tb10.70.3410	TACTATTGATGTACTACTTTCTTCCGGGGCCTTTGAATATACACTAGTTCGATTTTGCCGTATCTCTGGA	-	10	1032109	1032178	-1.16073	-1.94002	0.0608966	0.316795	-4.47824
Tb11.02.0110	3QTB00022_G_24			<a href=http://www.genedb.org/genedb/Search?organism=tryp&name=Tb11.02.0110>Tb11.02.0110</a>	Q386Q9				11	Tb927_11_01_v4: complement(718062..721940)	hypothetical protein, conserved	7955	0	0	0				2QTB00022_G_24	Tb11.02.0110	AACAAAACGGGTATTGGCTGCCCAAAACAAGAAAATTCACAAAACCTTTGATCAAGGCATTCTTCAGAGT	-	11.1	721680	721749	-1.15999	-2.43305	0.020511	0.187523	-3.54958
Tb11.02.0040	3QTB00016_A_12			<a href=http://www.genedb.org/genedb/Search?organism=tryp&name=Tb11.02.0040>Tb11.02.0040</a>	Q386R6				11	Tb927_11_01_v4: complement(699640..701262)	hypothetical protein, conserved	7948	0	0	0				2QTB00016_A_12	Tb11.02.0040	ACATAAGTGTAGTAGCCATCACGCGACCAGGAAGATTAACGTTGAGTGATTCGAAAGAGCTTCGAATTTT	-	11.1	700595	700664	-1.15979	-2.25217	0.0310331	0.229714	-3.9081
Tb927.8.4810	3QTB00008_F_10	identical to GB:AAC05496.1: prohibitin {Trypanosoma brucei rhodesiense}(PMID:10200516); 99.6% identical to GB:AAC05496.1: prohibitin {Trypanosoma brucei rhodesiense}(PMID:10200516);go_process=regulation of cell cycle;go_component=mitochondrion		<a href=http://www.genedb.org/genedb/Search?organism=tryp&name=Tb927.8.4810>Tb927.8.4810</a>	Q57UX1			Tb08.4A8.510	8	Tb927_08_v4: complement(1420939..1421772)	prohibitin	4324	0	0	0	GO:0003674	GO:0000074	GO:0005739	2QTB00008_F_10	Tb927.8.4810	TGTACTGGAAGACTTATCGCTTGTGGATATTCAGTTCGGTAAGGAATTCATGGTGGCTGTAGAGCAGAAA	-	8	1421224	1421293	-1.15973	-2.66827	0.0116943	0.146433	-3.05558
Tb09.211.4730	3QTB00022_K_22			<a href=http://www.genedb.org/genedb/Search?organism=tryp&name=Tb09.211.4730>Tb09.211.4730</a>	Q38D37			chr9contig211.tmp0521c	9	Tb927_09_v4: complement(2165850..2169881)	hypothetical protein, conserved	5831	0	0	0				2QTB00022_K_22	Tb09.211.4730	TTTCTTGTGTCGATGTTTACATGCAGAGGAAAGTACTGATACCACGGTGATTATTGAGTTCGTTCGCTTA	-	9	2166981	2167050	-1.15951	-2.58562	0.0142875	0.161138	-3.23255
Tb927.3.4630	3QTB00022_J_12	;go_function=UDP-glucose:glycoprotein glucosyltransferase activity;go_process=protein amino acid glycosylation;go_component=rough endoplasmic reticulum		<a href=http://www.genedb.org/genedb/Search?organism=tryp&name=Tb927.3.4630>Tb927.3.4630</a>	Q582S2			Tb03.48K5.100	3	Tb927_03_v4: complement(1308545..1313572)	UDP-glucose:glycoprotein glucosyltransferase, putative	1300	0	1	0				2QTB00022_J_12	Tb927.3.4630	CAATGAAATTAGGCAATTGATTGTCTTCATTTTTGTTGCATCCATACATTGTCACGTGTTAACAGTGGAA	-	3	1313480	1313549	-1.15687	-2.36975	0.0237535	0.198964	-3.67726
Tb09.244.2660	3QTB00022_O_22			<a href=http://www.genedb.org/genedb/Search?organism=tryp&name=Tb09.244.2660>Tb09.244.2660</a>	Q38CX9			chr9contig244a01.tmp0266	9	Tb927_09_v4: 2318115..2322251	hypothetical protein, conserved	5890	0	0	0				2QTB00022_O_22	Tb09.244.2660	AAGGTTGGAATGTAGTCTGCTATTCACTTCCGTGGGCTGAGAAACTCGATTTTATGGTGTATGTGGTCAT	+	9	2320861	2320930	-1.1568	-2.92069	0.00623074	0.106873	-2.49402
Tb927.6.1170	3QTB00013_M_20			<a href=http://www.genedb.org/genedb/Search?organism=tryp&name=Tb927.6.1170>Tb927.6.1170</a>	Q585D0			Tb06.3A7.650	6	Tb927_06_v4: complement(450522..451811)	hypothetical protein, conserved	2635	1	5	0				2QTB00013_M_20	Tb927.6.1170	TTATTGGCATTGTTGGCTGCTTTTTACTTCTTTATTCGCCACTGTGTTTATTAACAGCAGTTTCCCTAAG	-	6	451735	451804	-1.15677	-2.10289	0.0431244	0.269339	-4.18877
Tb11.01.7670	3QTB00022_C_23			<a href=http://www.genedb.org/genedb/Search?organism=tryp&name=Tb11.01.7670>Tb11.01.7670</a>	Q381I5				11	Tb927_11_01_v4: complement(4179943..4183584)	hypothetical protein, conserved	9290	0	22	0				2QTB00022_C_23	Tb11.01.7670	TTTTGTATGCATTAACGCTTTTTCTTCAGTCATTAAATGTTGTTGTGGTGGAGCACATTCTCTACTCTCA	-	11.1	4181615	4181684	-1.1549	-2.70318	0.0107359	0.138743	-2.97976
Tb927.5.1020	3QTB00017_O_23	similar to GB:AAN75008.1: disulfide isomerase PDI {Leishmania major}; similar to Protein disulfide isomerase precursor (EC 5.3.4.1) (PDI). (Swiss-Prot:Q12730) {Aspergillus niger};go_function=electron transporter activity;go_process=electron transport;go_component=integral to membrane		<a href=http://www.genedb.org/genedb/Search?organism=tryp&name=Tb927.5.1020>Tb927.5.1020</a>	Q57W47			Tb05.28F8.290	5	Tb927_05_v4: 335393..337162	disulfide isomerase, putative	2093	1	2	0				2QTB00017_O_23	Tb927.5.1020	TCGTATGTTTTTTCAAAGGGATCTAATGATAAAGAGGGGCGAAAGAGAGGACCTTGGCTCATATTCTTTT	+	5	335549	335618	-1.15376	-2.99488	0.00515332	0.0971816	-2.32335
Tb927.5.840	3QTB00021_O_11			<a href=http://www.genedb.org/genedb/Search?organism=tryp&name=Tb927.5.840>Tb927.5.840</a>	Q57W29			Tb05.28F8.600	5	Tb927_05_v4: 287776..290760	hypothetical protein, conserved	2075	0	0	0				2QTB00021_O_11	Tb927.5.840	TGTCTAAGATATTCGATGATAATTACTACGATGAAAAAAATGTGGATGAGGAGGAGATAGCCTTCTTCGA	+	5	289631	289700	-1.15055	-2.63446	0.0126973	0.151978	-3.12839
Tb927.3.1940	3QTB00013_P_21			<a href=http://www.genedb.org/genedb/Search?organism=tryp&name=Tb927.3.1940>Tb927.3.1940</a>	Q57ZB7			Tb03.30P12.840	3	Tb927_03_v4: complement(510641..511957)	hypothetical protein, conserved	1033	0	1	0				2QTB00013_P_21	Tb927.3.1940	ATGTTGTGCTTGTTCCCACAGTTGGTTATACCACGCCGAGAGCCTTTGCTAATTCCATACTGTTTGATTG	-	3	511455	511524	-1.14985	-2.91338	0.00634764	0.107744	-2.5107
Tb10.70.6180	3QTB00017_I_10	;go_function=ATP binding; ATP-dependent helicase activity;go_process=nucleobase, nucleoside, nucleotide and nucleic acid metabolism		<a href=http://www.genedb.org/genedb/Search?organism=tryp&name=Tb10.70.6180>Tb10.70.6180</a>	Q38C70			TRYP_x-70a06.p2kb545_846	10	Tb927_10_v4: 458690..460480	ATP-dependent DEAD/H RNA helicase, putative	6311	0	0	0	GO:0005524 GO:0005524 GO:0008026 GO:0008026	GO:0006139 GO:0006139	GO:0005575 GO:0005575	2QTB00017_I_10	Tb10.70.6180	ACCTCATAATGAGTTCTTTTTCTCCTCCCGCGTCGACTGGGCCATTTCTTCTAATATTTCTTTTCAGCAA	+	10	459060	459129	-1.14951	-2.57138	0.0147849	0.162176	-3.26269
Tb11.18.0003	3QTB00019_N_24			<a href=http://www.genedb.org/genedb/Search?organism=tryp&name=Tb11.18.0003>Tb11.18.0003</a>	Q386T2				11	Tb927_11_01_v4: 624296..626725	hypothetical protein, conserved	7931	0	0	0	GO:0003674	GO:0008150	GO:0005575	2QTB00019_N_24	Tb11.18.0003	TATGCACTACTCGAAGCTCCTGTTGAAATACAGGTCGTGCGCTTTAACCCATTGAGAACAAATCTAATTG	+	11.1	625244	625313	-1.14819	-2.43417	0.0204574	0.187232	-3.5473
Tb927.7.2210	3QTB00003_K_12			<a href=http://www.genedb.org/genedb/Search?organism=tryp&name=Tb927.7.2210>Tb927.7.2210</a>	Q57XQ3			Tb07.22O10.140	7	Tb927_07_v4: complement(572049..572423)	hypothetical protein, conserved	3310	1	0	0				2QTB00003_K_12	Tb927.7.2210	TCAATGGTTTCAGTTGCTTACAGAATATATCAACGTGTGTCCTGGCATGCGAAAGAGTATTTAAAGTCTT	-	7	572092	572161	-1.14816	-2.03914	0.0494486	0.288893	-4.30422
Tb927.2.4840	3QTB00004_G_10			<a href=http://www.genedb.org/genedb/Search?organism=tryp&name=Tb927.2.4840>Tb927.2.4840</a>	Q7YUV0		30M24.160		2	Tb927_02_v4: complement(859870..860310)	hypothetical protein, conserved	746	1	3	0	GO:0003674	GO:0008150	GO:0005575	2QTB00004_G_10	Tb927.2.4840	TTTATTTTGAAAGATTTATGTGTGGTTTGCTGCTCAATGTATGCGATCAACTTTATCACGTTTGCCCTGG	-	2	859914	859983	-1.14731	-2.69633	0.010918	0.140676	-2.99468
Tb10.6k15.2870	3QTB00012_O_11			<a href=http://www.genedb.org/genedb/Search?organism=tryp&name=Tb10.6k15.2870>Tb10.6k15.2870</a>	Q38AJ1			TRYPtp6k15-3d06.p1c_416	10	Tb927_10_v4: complement(1922173..1923324)	hypothetical protein, conserved	6891	0	0	0				2QTB00012_O_11	Tb10.6k15.2870	AAACTGCTCACCATCACCTCTTTATAATGAAAATGTGGGGTACGTAAAGGAGTCTATTTTTGACGCGTTA	-	10	1922440	1922509	-1.14721	-2.86639	0.00714982	0.112744	-2.61735
Tb927.5.1200	3QTB00009_H_20	identical to GB:CAC39254.1: Csl4p homologue {Trypanosoma brucei} (PMID:11447124); 100% identical to GB:CAC39254.1: Csl4p homologue {Trypanosoma brucei} (PMID:11447124);go_function=3'-5'-exoribonuclease activity;go_process=rRNA processing;go_component=cytoplasmic exosome (RNase complex); nuclear exosome (RNase complex)		<a href=http://www.genedb.org/genedb/Search?organism=tryp&name=Tb927.5.1200>Tb927.5.1200</a>	Q57VE3	CSL4		Tb05.30H13.130	5	Tb927_05_v4: 403408..404337	exosome component CSL4,Csl4p homologue	2111	0	0	0				2QTB00009_H_20	Tb927.5.1200	ATTCTCGTGTTGTTTCCAAGTCTGATGGTGCGGTGTCAAGCCAAATCATTACGACACTTCTGGGCATTGT	+	5	403574	403643	-1.14615	-2.65233	0.0121578	0.148626	-3.08999
Tb09.244.2590	3QTB00003_F_12	;go_function=structural constituent of ribosome;go_process=protein biosynthesis;go_component=ribosome		<a href=http://www.genedb.org/genedb/Search?organism=tryp&name=Tb09.244.2590>Tb09.244.2590</a>	Q38CW9			chr9contig244a01.tmp0259	9	Tb927_09_v4: 2346798..2347196	60S ribosomal protein L32	5900	0	0	0	GO:0003735	GO:0006412	GO:0005840	2QTB00003_F_12	Tb09.244.2590	GCACGTAAGGCAATTGTCCGCAAGGCCCATGAACTTGACGTACGCCTCATCAACGGTAACGCCAAGTTGA	+	9	2347110	2347179	-1.1451	-3.399	0.00177208	0.0609849	-1.35483
Tb09.160.2450	3QTB00005_O_10			<a href=http://www.genedb.org/genedb/Search?organism=tryp&name=Tb09.160.2450>Tb09.160.2450</a>	Q38FE8		1L12.95	chr9contig160.tmp0208	9	Tb927_09_v4: 705963..706493	hypothetical protein, conserved	5015	0	2	0				2QTB00005_O_10	Tb09.160.2450	ATATTATTCCCTTGCGCAGGACGTCCTTTGGGTGTGCTGGGTGGTTCAGGTACTGTGTTTTCTGTTTCAT	+	9	706238	706307	-1.14478	-2.62041	0.0131372	0.154863	-3.15849
Tb10.61.2110	3QTB00018_M_24			<a href=http://www.genedb.org/genedb/Search?organism=tryp&name=Tb10.61.2110>Tb10.61.2110</a>	Q388E7			TRYP_x-61h03.q2kb185_317	10	Tb927_10_v4: complement(3496812..3498821)	hypothetical protein, conserved	7538	0	0	0				2QTB00018_M_24	Tb10.61.2110	AAATTCTTTGATTCACCAAGTTTTTATGAGTCTCATGCGTATTATTGTTTGGGTCTTGTGAGGGACCGGC	-	10	3497987	3498056	-1.14325	-2.32488	0.0263261	0.210384	-3.76633
Tb10.6k15.0720	3QTB00004_L_20			<a href=http://www.genedb.org/genedb/Search?organism=tryp&name=Tb10.6k15.0720>Tb10.6k15.0720</a>	Q38A12			TRYPtp6k15-3d06.p1c_104	10	Tb927_10_v4: 2335812..2336294	hypothetical protein	7070	0	4	0				2QTB00004_L_20	Tb10.6k15.0720	TACACTTTGGTGTGGTTTTTATTTTCCTCTGTGACCTTGTGGGGCACCTTACCTCATTTTGTTACTCATT	+	10	2336028	2336097	-1.14208	-2.72924	0.0100688	0.136484	-2.92277
Tb927.8.850	3QTB00019_O_24			<a href=http://www.genedb.org/genedb/Search?organism=tryp&name=Tb927.8.850>Tb927.8.850</a>	Q57YE6			Tb08.12O16.440	8	Tb927_08_v4: complement(247305..249572)	hypothetical protein, conserved	3928	0	6	0				2QTB00019_O_24	Tb927.8.850	ACATTTTGAACGGGGAGACACCTCAGCGTGTTGAAGAGATGGATAGAATACTTACTAAGGAAATGAATAA	-	8	249040	249109	-1.14183	-2.61987	0.0131546	0.154863	-3.15966
Tb927.4.2760	3QTB00018_O_24			<a href=http://www.genedb.org/genedb/Search?organism=tryp&name=Tb927.4.2760>Tb927.4.2760</a>	Q582Z1			Tb04.2H8.1280	4	Tb927_04_v4: 731459..733477	hypothetical protein, conserved	1693	0	2	0				2QTB00018_O_24	Tb927.4.2760	AAAGTTTCTAGATATCATCGACAGAGTATCGAAGAAGTGCAGTGATTCACCTCAAATAGGTTCCACAGAT	+	4	733012	733081	-1.14135	-2.0157	0.0519708	0.295004	-4.34598
Tb927.8.2950	3QTB00015_I_19	similar toGP:12581504: GU1 {Trypanosoma brucei}; 42% similar toGP:12581504: GU1 {Trypanosoma brucei}		<a href=http://www.genedb.org/genedb/Search?organism=tryp&name=Tb927.8.2950>Tb927.8.2950</a>	Q57W78			Tb08.28F14.340	8	Tb927_08_v4: 890666..892135	hypothetical protein, conserved	4138	0	0	0	GO:0003674	GO:0008150	GO:0005575	2QTB00015_I_19	Tb927.8.2950	TGTTCCGGATGGGTGATTCACAGATAGAGAATATCATGTTTCTTTCGTCCTTGCAGTTTCTTCGTGTGTT	+	8	891672	891741	-1.14096	-1.699	0.0986589	0.396286	-4.87226
Tb927.8.6800	3QTB00017_K_7			<a href=http://www.genedb.org/genedb/Search?organism=tryp&name=Tb927.8.6800>Tb927.8.6800</a>	Q57TT3			Tb08.30K1.710	8	Tb927_08_v4: complement(1964868..1966625)	hypothetical protein, conserved	4524	1	2	0				2QTB00017_K_7	Tb927.8.6800	GCTTTCGTCTTATTTTATTTGTGACCTTCTTTGTATACAGGCTTGCTACCCTTCCTGCGTCCGTTCCTCT	-	8	1966540	1966609	-1.14025	-1.59301	0.120621	0.439243	-5.03177
Tb927.8.2160	3QTB00022_D_10	identical to GP:16304672: multidrug resistance protein A {Trypanosoma brucei brucei}; 99% identical to GP:16304672: multidrug resistance protein A {Trypanosoma brucei brucei};go_function=ATP binding; ATPase activity, coupled to transmembrane movement of substances;go_process=response to drug; transport;go_component=ATP-binding cassette (ABC) transporter complex (sensu Eukaryota); integral to memb…		<a href=http://www.genedb.org/genedb/Search?organism=tryp&name=Tb927.8.2160>Tb927.8.2160</a>	Q581W6	PGPA	MRPA	Tb08.26N11.730	8	Tb927_08_v4: 667841..672586	multidrug resistance protein A,P-glycoprotein	4059	0	11	0	GO:0005524 GO:0042626	GO:0006810 GO:0042493	GO:0016021 GO:0043191	2QTB00022_D_10	Tb927.8.2160	GTTACTTACCGTAGCAGCTAATCTGTGGTTGTCTATGTGGTCTACTAATAAGTTCAAACTTGATGAAACA	+	8	670795	670864	-1.14023	-2.42097	0.0210972	0.189726	-3.57414
Tb927.4.4490	3QTB00022_N_24	identical to GP:16304674: multidrug resistance protein E {Trypanosoma brucei brucei}(PMID:11918801); 100% identical to GP:16304674: multidrug resistance protein E {Trypanosoma brucei brucei}(PMID:11918801);go_function=ATP binding; ATPase activity, coupled to transmembrane movement of substances;go_process=response to drug; transport;go_component=ATP-binding cassette (ABC) transporter complex (sen…		<a href=http://www.genedb.org/genedb/Search?organism=tryp&name=Tb927.4.4490>Tb927.4.4490</a>	Q583D4	MRPE; PGPA		Tb04.3I12.980	4	Tb927_04_v4: complement(1209090..1214369)	multidrug resistance protein E,P-glycoprotein	1866	0	8	0	GO:0004009 GO:0005524 GO:0005524	GO:0006810 GO:0042493	GO:0016021	2QTB00022_N_24	Tb927.4.4490	TTCGCCCTTTCTATGGCTCTCATTTTTTACAATGAAGACGTTTAACTTGCCCGTTAATACGTACCTGTTT	-	4	1210959	1211028	-1.1391	-2.73119	0.0100204	0.136258	-2.91849
Tb11.01.4380	3QTB00012_O_22			<a href=http://www.genedb.org/genedb/Search?organism=tryp&name=Tb11.01.4380>Tb11.01.4380</a>	Q382S7				11	Tb927_11_01_v4: 3295470..3296648	hypothetical protein	8943	0	0	0				2QTB00012_O_22	Tb11.01.4380	TCTGTGGTTTAATAAGTTGGAGACTCTGACATTTCGTAGCGAAAGTTGGCGTACATGTCTGGGGTTTGAT	+	11.1	3296555	3296624	-1.1388	-2.79662	0.00851827	0.124003	-2.77386
Tb927.1.750	3QTB00022_E_7			<a href=http://www.genedb.org/genedb/Search?organism=tryp&name=Tb927.1.750>Tb927.1.750</a>	Q4GZE3				1	Tb927_01_v4: complement(242278..245925)	hypothetical protein, conserved	69	0	0	0				2QTB00022_E_7	Tb927.1.750	ATTCCGGAACGAATGCCTGAACGCCCTTCATTTAACTGATATGGACAACATAATTATTTATGATAGTAAT	-	1	243919	243988	-1.1381	-2.018	0.0517179	0.294542	-4.34189
Tb09.211.3490	3QTB00022_E_24	;go_function=calcium ion binding		<a href=http://www.genedb.org/genedb/Search?organism=tryp&name=Tb09.211.3490>Tb09.211.3490</a>	Q38DF8			chr9contig211.tmp0392	9	Tb927_09_v4: 1900340..1904179	hypothetical protein, conserved	5709	0	0	0	GO:0005509 GO:0005509	GO:0008150 GO:0008150	GO:0005575 GO:0005575	2QTB00022_E_24	Tb09.211.3490	GATCGACACCTACTCGATGCACAATTCAGAAATAAGGGAAATGTGTTTTAGTTACAAACACAACATGTTA	+	9	1902178	1902247	-1.13794	-2.07772	0.0455307	0.276922	-4.23468
Tb927.7.2350	3QTB00021_G_12			<a href=http://www.genedb.org/genedb/Search?organism=tryp&name=Tb927.7.2350>Tb927.7.2350</a>	Q57XN9			Tb07.22O10.330	7	Tb927_07_v4: complement(605377..608436)	hypothetical protein, conserved	3324	0	0	0				2QTB00021_G_12	Tb927.7.2350	AAAATGTTCCTTTTGGTTACGTGGTTACCTATTTCCTCAACAATTTTCTTCGGACGTATACCTACGGGTC	-	7	606692	606761	-1.13621	-2.03363	0.0500318	0.290088	-4.31407
Tb11.v4.0001	3QTB00023_G_22			<a href=http://www.genedb.org/genedb/Search?organism=tryp&name=Tb11.v4.0001>Tb11.v4.0001</a>	Q387D8				11	Tb927_11_01_v4: 321044..325993	hypothetical protein	7825	0	0	0				2QTB00023_G_22	Tb11.v4.0001	TATTGATGTATGTAAAAGTGATTTACTCGGTGATTTCAGTGTTAACATGGCAGTTTATGATGAAAATGGA	+	11.1	325549	325618	-1.13606	-2.75191	0.00951974	0.132671	-2.8729
Tb11.03.0450	3QTB00022_D_24	;go_function=DNA-directed RNA polymerase activity;go_process=transcription;go_component=nucleus		<a href=http://www.genedb.org/genedb/Search?organism=tryp&name=Tb11.03.0450>Tb11.03.0450</a>	Q387I8	RPA134	RPA2		11	Tb927_11_01_v4: complement(154046..158836)	RNA polymerase I second largest subunit	7775	0	0	0	GO:0003899	GO:0006350	GO:0005634	2QTB00022_D_24	Tb11.03.0450	AAATTCTCCTGGCTTTCATTGAGGAAGAGCTAAAGAATGTTAGGAATACCACATCACTGATTTCCTGTGT	-	11.1	156018	156087	-1.13519	-1.93576	0.0614367	0.317682	-4.48557
Tb09.211.1130	3QTB00011_C_11			<a href=http://www.genedb.org/genedb/Search?organism=tryp&name=Tb09.211.1130>Tb09.211.1130</a>	Q38E42			chr9contig211.tmp0139c	9	Tb927_09_v4: complement(1468582..1469619)	hypothetical protein, conserved,predicted zinc finger protein	5475	0	0	0	GO:0003674 GO:0003674	GO:0008150 GO:0008150	GO:0005575 GO:0005575	2QTB00011_C_11	Tb09.211.1130	TATTCCACGGTTGCTATCAGCTAATGAAGTTAAGGCGCAGTTACAAGAGCTGGAGGGAAATGAACAGCTT	-	9	1469227	1469296	-1.13491	-2.39072	0.0226311	0.195466	-3.63522
Tb11.55.0030	3QTB00003_N_24			<a href=http://www.genedb.org/genedb/Search?organism=tryp&name=Tb11.55.0030>Tb11.55.0030</a>	Q386Y9			291.t00029	11	Tb927_11_01_v4: complement(487901..488308)	hypothetical protein, conserved	7874	0	1	0				2QTB00003_N_24	Tb11.55.0030	TCGTTCACGCATGCCTGATCTGCCGAAAAGTGCAGGGGGTTATTTTTTCCGTCAACTCCGACCATATCTT	-	11.1	488165	488234	-1.13397	-3.25306	0.00262154	0.0732866	-1.71168
Tb927.2.2970	3QTB00009_N_12	;go_function=binding;go_process=transport;go_component=mitochondrial inner membrane		<a href=http://www.genedb.org/genedb/Search?organism=tryp&name=Tb927.2.2970>Tb927.2.2970</a>	Q7YVD5		10C8.285		2	Tb927_02_v4: 564310..565248	mitochondrial carrier protein, putative	654	0	0	0	GO:0005488	GO:0006810	GO:0005743	2QTB00009_N_12	Tb927.2.2970	TGAGTCACCACGGCCCTATTCTTTGCAGACCTATTAGCGCTAGTTTTTGTACGGTTAACGAAATTATCTT	+	2	564437	564506	-1.13285	-2.66745	0.0117176	0.146433	-3.05734
Tb11.02.4740	3QTB00021_O_24	curated by P. Englund; similar to DNA repair and recombination protein PIF1, mitochondrial precursor. (Swiss-Prot:P07271) (Saccharomyces cerevisiae);go_function=DNA helicase activity;go_process=chromosome organization and biogenesis (sensu Eukaryota); DNA recombination; telomere maintenance;go_component=mitochondrion; nucleus		<a href=http://www.genedb.org/genedb/Search?organism=tryp&name=Tb11.02.4740>Tb11.02.4740</a>	Q384Y0	PIF1			11	Tb927_11_01_v4: complement(1918715..1921861)	DNA repair and recombination helicase protein PIF1, putative,DNA repair and recombination protein, mitochondrial precursor, putative	8387	0	0	0	GO:0003678	GO:0000723 GO:0006310 GO:0007001	GO:0005634 GO:0005739	2QTB00021_O_24	Tb11.02.4740	TTTTTAACCAATTACAACACGTACTGCTAAAAGACCAGCCTATGGAAGAGATGATATCCCGAGTTCATGA	-	11.1	1920720	1920789	-1.13106	-2.48576	0.0181248	0.17914	-3.44152
Tb927.5.4670	3QTB00015_K_22	;go_process=antigenic variation;go_component=integral to membrane		<a href=http://www.genedb.org/genedb/Search?organism=tryp&name=Tb927.5.4670>Tb927.5.4670</a>	Q57X41			Tb05.26C7.310	5	Tb927_05_v4: complement(1390118..1391620)	variant surface glycoprotein (VSG, atypical), putative	2458	1	0	1		GO:0020033	GO:0016021	2QTB00015_K_22	Tb927.5.4670	AAGGCACTGAAGCCAATACCAATATAAAAAATCCATGTCAGGAAAAAAAGTTCAATGACAAGCTGATACA	-	5	1391454	1391523	-1.13062	-2.33119	0.0259501	0.20823	-3.75389
Tb10.61.1990	3QTB00009_D_24	;go_function=rRNA binding;go_process=ribosomal large subunit assembly and maintenance;go_component=nucleolus		<a href=http://www.genedb.org/genedb/Search?organism=tryp&name=Tb10.61.1990>Tb10.61.1990</a>	Q388D6			TRYP_x-61h03.q2kb185_299	10	Tb927_10_v4: complement(3516512..3517435)	ribosome biogenesis protein, putative	7549	0	0	0	GO:0019843	GO:0000027	GO:0005730	2QTB00009_D_24	Tb10.61.1990	ATCTAAGCCGTTTGTTGACCACATTTTGTGCTTTTTCTACCTTGATGGACACATATGGTTCCGTCACTAC	-	10	3516782	3516851	-1.13046	-2.81623	0.00811071	0.11971	-2.7301
Tb927.8.1860	3QTB00021_K_10	;go_function=metalloendopeptidase activity;go_process=proteolysis and peptidolysis;go_component=mitochondrion		<a href=http://www.genedb.org/genedb/Search?organism=tryp&name=Tb927.8.1860>Tb927.8.1860</a>	Q581Z6			Tb08.26N11.280	8	Tb927_08_v4: complement(605805..608897)	pitrilysin-like metalloprotease,metallo-peptidase, Clan ME, Family M16C	4029	1	0	0	GO:0004222	GO:0006508	GO:0005739	2QTB00021_K_10	Tb927.8.1860	CTTTATGATGCTAAAGCGATCCTTAAACAACTTTATGAATGCGATGACAGGGGCTGATTACACGTTGTAC	-	8	608514	608583	-1.12864	-2.47888	0.0184212	0.179289	-3.45572
Tb10.61.1920	3QTB00009_L_9	;go_function=RNA binding;go_process=rRNA processing;go_component=nucleus		<a href=http://www.genedb.org/genedb/Search?organism=tryp&name=Tb10.61.1920>Tb10.61.1920</a>	Q388C9			TRYP_x-61h03.q2kb185_290	10	Tb927_10_v4: complement(3526988..3527902)	fibrillarin, putative	7556	0	0	0	GO:0003723	GO:0006364	GO:0005634	2QTB00007_E_14	Tb10.61.1920	GTGGTTTTGTTATTTCGATAAAGGCCAATTGCATTGATTCGACAGCGGACTCTGCTACTGTTTTTGCATC	NA	Nonspecific_2	0	0	-1.12816	-2.79868	0.0084745	0.123701	-2.76926
Tb927.7.1920	3QTB00016_C_24			<a href=http://www.genedb.org/genedb/Search?organism=tryp&name=Tb927.7.1920>Tb927.7.1920</a>	Q57V18			Tb07.43M14.360	7	Tb927_07_v4: 458754..460385	leucine-rich repeat protein (LRRP), putative,leucine-rich repeat protein 1 (LRRP1), putative	3283	0	0	0	GO:0003674	GO:0008150	GO:0005575	2QTB00016_C_24	Tb927.7.1920	CCCTCCGCGAAACAAACATCTGCGAGGAAGATATTAAGAACCTGAAAAAGTTTAATCGACGATTATATAT	+	7	460306	460375	-1.12719	-2.58836	0.014194	0.160575	-3.22676
Tb927.6.3120	3QTB00009_G_22	;go_function=protein binding;go_process=protein folding		<a href=http://www.genedb.org/genedb/Search?organism=tryp&name=Tb927.6.3120>Tb927.6.3120</a>	Q583M2			Tb06.5F5.890	6	Tb927_06_v4: 921717..922607	chaperone protein DNAJ, putative	2831	0	0	0	GO:0051082	GO:0006457		2QTB00009_G_22	Tb927.6.3120	AAATAAGTAAAGCATATCGAACGCTTGCTATGAAATTACACCCTGACAGACCAGGCGGAAGCATGGAAAA	+	6	921781	921850	-1.12558	-2.46283	0.0191301	0.181862	-3.48873
Tb927.2.5160	3QTB00012_B_24	84% similar to GP:886414: TCJ2 {Trypanosoma cruzi} {Trypanosoma cruzi} (PMID:9566524);go_function=chaperone binding; unfolded protein binding;go_process=protein folding	dnaJ	<a href=http://www.genedb.org/genedb/Search?organism=tryp&name=Tb927.2.5160>Tb927.2.5160</a>	Q7YUS0		30J2.30		2	Tb927_02_v4: 910842..912056	chaperone protein DnaJ, putative	770	0	0	0	GO:0051082 GO:0051087	GO:0006457	GO:0005575	2QTB00012_B_24	Tb927.2.5160	ATTGTTCATCAGCAGCCCGTGCCCCTCGAAACTTTTTATAATGGTAAGACGATTAAGTTGGCTATTATAC	+	2	911166	911235	-1.12481	-2.83935	0.00765374	0.116278	-2.67828
Tb927.5.2650	3QTB00015_F_14			<a href=http://www.genedb.org/genedb/Search?organism=tryp&name=Tb927.5.2650>Tb927.5.2650</a>	Q57ZU1			Tb05.26K5.770	5	Tb927_05_v4: 846561..848123	hypothetical protein, conserved	2256	0	0	0				2QTB00015_F_14	Tb927.5.2650	TTTCATTATCTTCGTGGCCTTATTTCCTCTGAAAACCTGAGTGTTCATTTCCCCGTTGAGTTCCGCTTTA	+	5	847719	847788	-1.12345	-2.09232	0.0441206	0.27259	-4.2081
Tb09.160.0470	3QTB00019_O_11			<a href=http://www.genedb.org/genedb/Search?organism=tryp&name=Tb09.160.0470>Tb09.160.0470</a>	Q38FZ3			chr9contig160.tmp0047c	9	Tb927_09_v4: complement(352335..354539)	hypothetical protein, conserved	4819	0	0	0				2QTB00019_O_11	Tb09.160.0470	TTTGAGAAACTTTGCCAAAAGTATGCATCCTAGCATAATCCCACCCGTAGAAATGACTAACAGAGTGATG	-	9	353814	353883	-1.12248	-2.54044	0.0159204	0.168084	-3.32778
Tb10.70.3630	3QTB00014_J_12			<a href=http://www.genedb.org/genedb/Search?organism=tryp&name=Tb10.70.3630>Tb10.70.3630</a>	Q38BM5			TRYP_x-70a06.p2kb545_486	10	Tb927_10_v4: complement(970824..972266)	hypothetical protein, conserved	6507	1	0	0				2QTB00014_J_12	Tb10.70.3630	CGACTTTCTGTCTACTGTAAAATTCAACAACTTAGGGAAGTGATACACAACTTACCACTCAAATCCATGT	-	10	971975	972044	-1.12231	-2.21075	0.0340397	0.240573	-3.9874
Tb927.3.710	3QTB00018_K_10	;go_function=zinc ion binding;go_component=integral to membrane		<a href=http://www.genedb.org/genedb/Search?organism=tryp&name=Tb927.3.710>Tb927.3.710</a>	Q57WV4			Tb03.27F10.860	3	Tb927_03_v4: complement(172362..174359)	hypothetical protein, conserved	910	1	5	0	GO:0008270	GO:0008150	GO:0016021	2QTB00018_K_10	Tb927.3.710	GTGATGCGCCTATTTTTAATTTTAGTTGTGTTTTGTCTTGGTGGATATTACCTCAAAGTTTGTATGTATA	-	3	172742	172811	-1.12222	-2.18229	0.0362543	0.247829	-4.04127
Tb927.6.2680	3QTB00005_C_21			<a href=http://www.genedb.org/genedb/Search?organism=tryp&name=Tb927.6.2680>Tb927.6.2680</a>	Q583R6			Tb06.5F5.110	6	Tb927_06_v4: 805537..806031	hypothetical protein, conserved	2787	1	4	0				2QTB00005_C_21	Tb927.6.2680	GATGTAACACCACTATTTTGATTCCCTTCCGAATCTTCTCCATATTACTGTACCTCACGGCACTCATTTG	+	6	805601	805670	-1.12026	-2.68539	0.0112148	0.142997	-3.01847
Tb10.70.3790	3QTB00015_I_12			<a href=http://www.genedb.org/genedb/Search?organism=tryp&name=Tb10.70.3790>Tb10.70.3790</a>	Q38BN8			TRYP_x-70a06.p2kb545_507	10	Tb927_10_v4: 934179..935675	hypothetical protein, conserved	6494	0	0	0				2QTB00015_I_12	Tb10.70.3790	TATCTTATACGCTCCATGTACAACGAGTTAAATGCACACAGACAATTGGAAGAAATGCTCTTTTCTGGTG	+	10	935493	935562	-1.11946	-2.19807	0.0350108	0.243236	-4.01145
Tb11.02.0370	3QTB00005_E_8	hypothetical protein GPI-Anchor Signal predicted for Tb11.02.0370 by DGPI v2.04 with cleavage site probability 0.516 near 149		<a href=http://www.genedb.org/genedb/Search?organism=tryp&name=Tb11.02.0370>Tb11.02.0370</a>	-				11	Tb927_11_01_v4: complement(814771..815259)	hypothetical protein, conserved	7989	0	0	0				2QTB00005_E_8	Tb11.02.0370	TTACTTTACCTGCGGAGTCTGGCCTCTTCCATCCGCCTTCAAGACGTTTTCTTTTTGTATTCGGGTTTTG	-	11.1	814998	815067	-1.11783	-2.14802	0.0390902	0.254887	-4.10543
Tb10.6k15.0090	3QTB00020_A_24			<a href=http://www.genedb.org/genedb/Search?organism=tryp&name=Tb10.6k15.0090>Tb10.6k15.0090</a>	Q389V8		GU1	TRYPtp6k15-3d06.p1c_15	10	Tb927_10_v4: 2466635..2469175	hypothetical protein, conserved	7124	0	0	0	GO:0003674 GO:0003674	GO:0008150 GO:0008150	GO:0005575 GO:0005575	2QTB00020_A_24	Tb10.6k15.0090	TAATCCGACTCAAAAAGGCACTGAACATTAAGAAGATGGTAATACTCAAGTCTGCGGTAACAAATGAAAT	+	10	2467002	2467071	-1.11468	-1.92167	0.0632515	0.322232	-4.50971
Tb927.8.1610	3QTB00017_G_1	;go_function=metalloendopeptidase activity;go_process=cell adhesion; proteolysis and peptidolysis;go_component=membrane		<a href=http://www.genedb.org/genedb/Search?organism=tryp&name=Tb927.8.1610>Tb927.8.1610</a>	Q580G2			Tb08.29O9.350	8	Tb927_08_v4: 537061..538806	major surface protease gp63, putative,GP63, putative,metallopeptidase, putative	4004	0	2	1	GO:0004222	GO:0006508 GO:0007155	GO:0016020	2QTB00017_G_1	Tb927.8.1610	GTTCAATACAATAACTGATGTAACATTATTGTTTTCTCTCTTCCCCTTGTTCCTCCCATGTGTCAAAAGG	+	8	537063	537132	-1.11269	-1.57566	0.124572	0.445397	-5.05706
Tb927.4.580	3QTB00013_G_24			<a href=http://www.genedb.org/genedb/Search?organism=tryp&name=Tb927.4.580>Tb927.4.580</a>	Q57ZY6			Tb04.5E12.1180	4	Tb927_04_v4: complement(167194..168474)	hypothetical protein, conserved	1475	0	0	0				2QTB00013_G_24	Tb927.4.580	TTCACATTCCCAGCAGAACAAAGATACGTCAGGGACTGAAAGAACAGGAGCAAATGCATTTAAGAATCCA	-	4	167728	167797	-1.11226	-2.00584	0.0530653	0.298563	-4.36344
Tb927.1.3840	3QTB00018_C_10			<a href=http://www.genedb.org/genedb/Search?organism=tryp&name=Tb927.1.3840>Tb927.1.3840</a>	Q4GYJ3				1	Tb927_01_v4: 818596..820566	hypothetical protein, conserved	372	1	1	0	GO:0003674	GO:0008150	GO:0005575	2QTB00018_C_10	Tb927.1.3840	TTAAGAACATGGTAAGACAACATAAGAAAAAACTTGCTGATGTCAACGAACGCCACGAGAGAAAATTTGA	+	1	819581	819650	-1.11214	-2.43445	0.0204444	0.187232	-3.54674
Tb927.7.5200	3QTB00019_G_23			<a href=http://www.genedb.org/genedb/Search?organism=tryp&name=Tb927.7.5200>Tb927.7.5200</a>	Q57ZG9			Tb07.27E10.450	7	Tb927_07_v4: 1369681..1371855	hypothetical protein, conserved	3610	0	0	0				2QTB00019_G_23	Tb927.7.5200	TTTATTGCGACCAAAACAGCCTGTATTACGTTTTCTTTCCCCTATTCCAATGATTGTGAAGTTGAAGGAG	+	7	1369950	1370019	-1.11187	-2.93876	0.0059503	0.103726	-2.45267
Tb10.61.3050	3QTB00013_J_11	;go_function=tubulin-tyrosine ligase activity;go_process=protein modification		<a href=http://www.genedb.org/genedb/Search?organism=tryp&name=Tb10.61.3050>Tb10.61.3050</a>	Q388L2			TRYP_x-61h03.q2kb185_454	10	Tb927_10_v4: complement(3312722..3314026)	tubulin tyrosine ligase protein, putative	7471	0	0	0	GO:0004835	GO:0006464	GO:0005575	2QTB00013_J_11	Tb10.61.3050	TTTTGCTCGCTTCTGCCACCAGCGGTTTTCCCTCAAAGATATTGATAACACATTTATTCACGTAACAAAT	-	10	3313283	3313352	-1.10765	-2.81731	0.00808885	0.11971	-2.72769
Tb927.6.4210	3QTB00017_E_24	similar to Aldehyde dehydrogenase (EC 1.2.1.3) (Aldehyde dehydrogenase). (Swiss-Prot:Q27640) [Enchytraeus buchholzi]; similar to Aldehyde dehydrogenase 1A1 (EC 1.2.1.3) (Aldehyde dehydrogenase,cytosolic) (ALDH class 1) (Retinal dehydrogenase 1) (ALHDII)(ALDH-E1). (Swiss-Prot:P00352) [Homo sapiens];go_function=aldehyde dehydrogenase (NAD) activity; oxidoreductase activity;go_process=aldehyde metab…		<a href=http://www.genedb.org/genedb/Search?organism=tryp&name=Tb927.6.4210>Tb927.6.4210</a>	Q586Y8	ALDH		Tb06.26G9.1140	6	Tb927_06_v4: complement(1206538..1208325)	aldehyde dehydrogenase, putative	2939	1	0	0				2QTB00017_E_24	Tb927.6.4210	TGGTTGGCTTTGCCGAAACAGGTGAGGCTCTAGTAAATTCAGTGGACAAATTAACTTTTATTGGTTCCCC	-	6	1207454	1207523	-1.10573	-2.11407	0.0420916	0.265381	-4.16824
Tb927.1.3100	3QTB00002_G_21	GPI-Anchor Signal predicted for Tb927.1.3100 by DGPI v2.04 with cleavage site probability 0.49879998 near 50		<a href=http://www.genedb.org/genedb/Search?organism=tryp&name=Tb927.1.3100>Tb927.1.3100</a>	Q4GYR3				1	Tb927_01_v4: 677216..677485	hypothetical protein, unlikely	302	1	1	1				2QTB00002_G_21	Tb927.1.3100	TGGGTCTCGCTTACTCGCAAACGCTCGCTTCCTCAACCTACGCATACATACATATATATTTATACATATA	+	1	677334	677403	-1.10472	-3.09247	0.00400232	0.0865149	-2.09529
Tb10.70.5340	3QTB00012_G_11	curated by M. Parsons, P. Ward, J. Mottram;go_function=ATP binding; protein serine/threonine kinase activity;go_process=protein amino acid phosphorylation		<a href=http://www.genedb.org/genedb/Search?organism=tryp&name=Tb10.70.5340>Tb10.70.5340</a>	Q38C05			TRYP_x-70a06.p2kb545_726	10	Tb927_10_v4: 612827..613966	protein kinase, putative,casein kinase I, putative	6377	0	0	0	GO:0004674 GO:0004674 GO:0005524 GO:0005524	GO:0006468 GO:0006468	GO:0005575 GO:0005575	2QTB00012_G_11	Tb10.70.5340	ACAGAAGCTTAAGTTTGATGAAATACCGCGATATGAAATGTGTAGGAATATCATTTGGTCTATTCTCCAT	+	10	613675	613744	-1.10395	-2.18249	0.0362382	0.247829	-4.04088
Tb927.8.6290	3QTB00013_A_12			<a href=http://www.genedb.org/genedb/Search?organism=tryp&name=Tb927.8.6290>Tb927.8.6290</a>	Q57YN0			Tb08.11J15.420	8	Tb927_08_v4: 1826055..1827320	hypothetical protein, conserved	4473	0	0	0				2QTB00013_A_12	Tb927.8.6290	TGTCGCTTTTCGGTTTTGATTTACTATTGTTACCTAAGGATTTACCTTCCGGTAATCAGCCTATACTTGA	+	8	1827055	1827124	-1.10116	-2.25819	0.0306166	0.227809	-3.89649
Tb09.211.2940	3QTB00010_A_24	similarity to probable phosphoglyceride transfer protein from Arabidopsis thaliana		<a href=http://www.genedb.org/genedb/Search?organism=tryp&name=Tb09.211.2940>Tb09.211.2940</a>	Q38DL2			chr9contig211.tmp0333	9	Tb927_09_v4: 1790394..1791362	hypothetical protein, conserved	5655	0	0	0				2QTB00010_A_24	Tb09.211.2940	GTGTAGGCACAACTGTGATAAAGACCATACAAAATCACTTTCCAGAACGATTGGGGATGATAATTCTTGT	+	9	1790998	1791067	-1.1005	-2.2266	0.0328595	0.236709	-3.95717
Tb927.4.5210	3QTB00001_P_8			<a href=http://www.genedb.org/genedb/Search?organism=tryp&name=Tb927.4.5210>Tb927.4.5210</a>	Q584I5			Tb04.3M17.760	4	Tb927_04_v4: complement(1420657..1420911)	hypothetical protein, conserved	1939	0	0	0				2QTB00001_P_8	Tb927.4.5210	CGGCCATACAGGAATATGCCATTGACCGCCAGCCACCGGCGCGTAGAGCGCAGCTTCTGAAAAAGGAAGA	-	4	1420661	1420730	-1.09924	-1.97008	0.0572043	0.308609	-4.42619
Tb927.7.2710	3QTB00009_G_11	;go_function=oxidoreductase activity;go_process=electron transport;go_component=mitochondrion		<a href=http://www.genedb.org/genedb/Search?organism=tryp&name=Tb927.7.2710>Tb927.7.2710</a>	Q57Y81			Tb07.13M20.750	7	Tb927_07_v4: complement(706914..707777)	NADH-cytochrome b5 reductase, putative	3360	1	0	0				2QTB00009_G_11	Tb927.7.2710	CCGAGCAGGGTGACCTCAAAGGTGTATTAAGTGAACTTGGTTACATACAGAAAATGGTGTTTAAAATTTA	-	7	706915	706984	-1.09877	-2.55711	0.0152987	0.16538	-3.29276
Tb10.389.0650	3QTB00013_D_6			<a href=http://www.genedb.org/genedb/Search?organism=tryp&name=Tb10.389.0650>Tb10.389.0650</a>	Q388V8				10	Tb927_10_v4: complement(3058601..3059923)	hypothetical protein, conserved	7374	0	0	0				2QTB00013_D_6	Tb10.389.0650	CGAAATATCCTTCCCGGTGTTTTTCTGTTGAGTGTTCCCACCTCTGCAATTTTTTTCTCTAGTCCACCAC	-	10	3059410	3059479	-1.09747	-2.01662	0.0518694	0.294876	-4.34434
Tb927.7.1250	3QTB00010_O_10			<a href=http://www.genedb.org/genedb/Search?organism=tryp&name=Tb927.7.1250>Tb927.7.1250</a>	Q57WS5			Tb07.27M11.450	7	Tb927_07_v4: 325419..326405	hypothetical protein, conserved	3216	0	0	0				2QTB00010_O_10	Tb927.7.1250	TTGGCTTATGATATCTTGCAGAACCGTACACATTACAGAGAGTGAGGCACAGTCGTTGGTACATTTGTCT	+	7	325496	325565	-1.09629	-2.66731	0.0117217	0.146433	-3.05765
Tb11.02.4950	3QTB00006_O_22	;go_function=RNA binding		<a href=http://www.genedb.org/genedb/Search?organism=tryp&name=Tb11.02.4950>Tb11.02.4950</a>	Q384W1				11	Tb927_11_01_v4: complement(1966855..1967466)	hypothetical protein, conserved	8406	0	0	0	GO:0003723	GO:0008150	GO:0005575	2QTB00006_O_22	Tb11.02.4950	CGCAGCCAGAAGTACTATTCTTCAGGCATCATAACAGTCCCTACATTCCCCATCTGAAGTTGTTGCACAA	-	11.1	1967165	1967234	-1.09557	-2.75169	0.00952505	0.132671	-2.8734
Tb10.70.5650	3QTB00014_A_21	most (but not all) Tryp predicetd proteins have a substantial N-yerminal extension (of 100aa);go_function=calmodulin binding; translation elongation factor activity;go_process=calcium-mediated signaling; microtubule-based process		<a href=http://www.genedb.org/genedb/Search?organism=tryp&name=Tb10.70.5650>Tb10.70.5650</a>	Q38C32	TEF1		TRYP_x-70a06.p2kb545_772	10	Tb927_10_v4: 548535..549884	elongation factor 1-alpha	6349	0	0	0	GO:0003746 GO:0005516	GO:0007017 GO:0019722		2QTB00011_K_3	Tb10.70.5650	CATGATTGAGAAATCCGAGAAGATGCCATGGTACAAGGGTCCAACGCTCCTGGAGGCACTAGACATGCTG	NA	Nonspecific_3	0	0	-1.09535	-2.07106	0.0461872	0.278745	-4.24676
Tb11.12.0004	3QTB00017_G_11			<a href=http://www.genedb.org/genedb/Search?organism=tryp&name=Tb11.12.0004>Tb11.12.0004</a>	Q384F9				11	Tb927_11_01_v4: 2344891..2346636	hypothetical protein, conserved	8560	1	0	0				2QTB00017_G_11	Tb11.12.0004	AAACACAAACTATGCCGACAGGACTATTCTCGCGGTGGGGTAGTAGGTACCGTGCGTTACGATATTAGGT	+	11.1	2345743	2345812	-1.09518	-2.7076	0.01062	0.138031	-2.97012
Tb927.8.7010	3QTB00007_G_22	;go_function=protein binding;go_process=protein folding		<a href=http://www.genedb.org/genedb/Search?organism=tryp&name=Tb927.8.7010>Tb927.8.7010</a>	Q57YQ8			Tb08.10K10.810	8	Tb927_08_v4: 2017036..2017728	chaperone protein DNAJ, putative	4545	1	0	0	GO:0005515	GO:0006457	GO:0005575	2QTB00007_G_22	Tb927.8.7010	TCCCTCCCCAGTCCCACTCCGTCCACGCTGATGGTGATGAAAGAATAGGATCTTTTTATAGTTATGGTTC	+	8	2017649	2017718	-1.09469	-2.85482	0.00736164	0.114405	-2.64348
Tb927.8.6320	3QTB00013_I_21			<a href=http://www.genedb.org/genedb/Search?organism=tryp&name=Tb927.8.6320>Tb927.8.6320</a>	Q57YN3			Tb08.11J15.380	8	Tb927_08_v4: 1830967..1832220	hypothetical protein, conserved	4476	0	0	0				2QTB00013_I_21	Tb927.8.6320	GAAGATCATTCCCGCTCCTTCTTGTTTCAGGAGGTGCTCGTAACGTCTTTACTGCTAAACTTTTATTATA	+	8	1831390	1831459	-1.09081	-1.77989	0.0842352	0.36912	-4.74477
Tb927.1.2420	3QTB00005_O_12			<a href=http://www.genedb.org/genedb/Search?organism=tryp&name=Tb927.1.2420>Tb927.1.2420</a>	Q4GYY0				1	Tb927_01_v4: 591274..591804	hypothetical protein	235	0	0	0				2QTB00005_O_12	Tb927.1.2420	AGATTGGACCTTGCAAGGGTTTAATTTCGCACGATTGCAAGCTTCTGCTGTTACTGTGTGGATACTTTGA	+	1	591434	591503	-1.09034	-1.79094	0.0824104	0.36578	-4.72697
Tb927.7.7100	3QTB00022_O_23			<a href=http://www.genedb.org/genedb/Search?organism=tryp&name=Tb927.7.7100>Tb927.7.7100</a>	Q57XT0			Tb07.21H15.290	7	Tb927_07_v4: complement(2028561..2032337)	hypothetical protein	3800	0	0	0				2QTB00022_O_23	Tb927.7.7100	AGAAAGAATATGGAGAAGGTTGTAGAAGGAAAAAGAACAATAGACGACGCAGAACTATGTCACCGGATGA	-	7	2030353	2030422	-1.088	-2.41714	0.021286	0.18996	-3.5819
Tb927.4.930	3QTB00006_J_24	;go_function=structural constituent of ribosome;go_process=protein biosynthesis;go_component=organellar large ribosomal subunit; ribosome		<a href=http://www.genedb.org/genedb/Search?organism=tryp&name=Tb927.4.930>Tb927.4.930</a>	Q580C1			Tb04.5E12.640	4	Tb927_04_v4: complement(260388..261041)	50S ribosomal protein L14, putative	1510	0	1	0				2QTB00006_J_24	Tb927.4.930	ATCGTGTAAAACCTGGAAATATCTATTGGGTGTGTCTACTTTCCCGCAGGCAGACGAATACGAGGATGAG	-	4	260539	260608	-1.08699	-2.72683	0.0101288	0.136685	-2.92806
Tb927.8.5550	3QTB00004_J_12			<a href=http://www.genedb.org/genedb/Search?organism=tryp&name=Tb927.8.5550>Tb927.8.5550</a>	Q57X27			Tb08.26E13.164	8	Tb927_08_v4: 1637126..1637605	hypothetical protein, conserved	4399	0	0	0				2QTB00004_J_12	Tb927.8.5550	AATACACAAAATATTAGACTTTTGTTCCCCTCGAAGCCGACGTTATATGACCTGACGTGTGCTATTGAAC	+	8	1637168	1637237	-1.08697	-2.48023	0.0183627	0.17914	-3.45293
Tb927.4.2800	3QTB00015_C_11			<a href=http://www.genedb.org/genedb/Search?organism=tryp&name=Tb927.4.2800>Tb927.4.2800</a>	Q583V7			Tb04.2H8.1240	4	Tb927_04_v4: 741017..742477	hypothetical protein, conserved	1697	0	0	0				2QTB00015_C_11	Tb927.4.2800	ATGATCCAGTAAATGAGAGTTTTTGCACGGCATATAATTCATCGAAGAAGGAAGGGGACGAAACGACATC	+	4	741036	741105	-1.08683	-2.6616	0.0118862	0.14719	-3.06999
Tb927.3.3730	3QTB00023_C_1	similar to GP:18478576: ABCA1.2 transporter {Leishmania tropica} ; similar to ATP-binding cassette, sub-family A, member 3 (ATP-binding cassettetransporter 3) (ATP-binding cassette 3) (ABC-C transporter). (Swiss-Prot:Q99758) {Homo sapiens}; similar to GP:18478576: ABCA1.2 transporter {Leishmania tropica};go_function=ATP binding; ATPase activity, coupled to transmembrane movement of substances;go_…		<a href=http://www.genedb.org/genedb/Search?organism=tryp&name=Tb927.3.3730>Tb927.3.3730</a>	Q57WA9			Tb03.28C22.830	3	Tb927_03_v4: 1037620..1043157	ABC transporter, putative	1210	1	11	0	GO:0005524	GO:0006810	GO:0016021	2QTB00023_C_1	Tb927.3.3730	TACTGTTCGTATTATACTGGAGTTTCTTGTGCCAAATAAGAGCGTTGTGCCTCTTCTTGAGTACCTTTTT	+	3	1038875	1038944	-1.08642	-2.03005	0.0504133	0.290462	-4.32045
Tb927.7.5010	3QTB00003_K_11			<a href=http://www.genedb.org/genedb/Search?organism=tryp&name=Tb927.7.5010>Tb927.7.5010</a>	Q57ZI8			Tb07.27E10.190	7	Tb927_07_v4: 1324892..1325248	hypothetical protein, conserved	3591	0	0	0				2QTB00003_K_11	Tb927.7.5010	AAGGGTCCTCATTCAACAGAACTGAAGAAAAGTGAATGCCGTCAGATAGAAGCAGCGCTAAACGAAAAAT	+	7	1324988	1325057	-1.08589	-1.99489	0.0543038	0.301088	-4.38274
Tb927.4.2920	3QTB00021_E_7			<a href=http://www.genedb.org/genedb/Search?organism=tryp&name=Tb927.4.2920>Tb927.4.2920</a>	Q583W9			Tb04.2H8.1000	4	Tb927_04_v4: 774789..777689	hypothetical protein, conserved	1709	0	0	0				2QTB00021_E_7	Tb927.4.2920	AGAAATCGCTTGAATTGTGTGATTATGATATGCTGTGTCGCCTTATTCACTTTGTATCGCTAAACAATGA	+	4	776680	776749	-1.08578	-2.1727	0.0370285	0.249283	-4.05929
Tb927.7.1500	3QTB00009_K_11	similar to Nucleotide binding protein 2 (NBP 2). (Swiss-Prot:Q9Y5Y2) [Homo sapiens;];go_function=nucleotide binding		<a href=http://www.genedb.org/genedb/Search?organism=tryp&name=Tb927.7.1500>Tb927.7.1500</a>	Q57WQ0	NBP 2		Tb07.27M11.840	7	Tb927_07_v4: 379078..379947	nucleotide binding protein, putative	3241	0	0	0				2QTB00009_K_11	Tb927.7.1500	TTTTTCCAAAGGCGGTGGGAAGAAACTTGCAGAGATGTATGAAGTGGAATTCCTTGGCGCAATACCAATC	+	7	379713	379782	-1.08558	-2.64626	0.0123387	0.149726	-3.10306
Tb927.2.1760	3QTB00019_L_10			<a href=http://www.genedb.org/genedb/Search?organism=tryp&name=Tb927.2.1760>Tb927.2.1760</a>	Q7YVP9		27H14.60		2	Tb927_02_v4: 325391..327799	hypothetical protein, conserved	590	1	1	0	GO:0003674	GO:0008150	GO:0005575	2QTB00019_L_10	Tb927.2.1760	ACCGTTTCTTGCCAATGATCGGAGTGTACGTTGCAGATTTTAGTCCTTTCACTAAAGTGTTTACTTTTAA	+	2	325758	325827	-1.08526	-2.02557	0.0508951	0.291976	-4.32843
Tb10.70.5590	3QTB00005_E_24			<a href=http://www.genedb.org/genedb/Search?organism=tryp&name=Tb10.70.5590>Tb10.70.5590</a>	Q38C28			TRYP_x-70a06.p2kb545_764	10	Tb927_10_v4: 557855..558370	hypothetical protein, conserved	6354	0	0	0				2QTB00005_E_24	Tb10.70.5590	ACGGAGTTTCATGAGGGCATCTGTGGCGGAGGATGTGCGTCAATTCTGTGTGGGGCACTTACAGAGGCAG	+	10	557980	558049	-1.08506	-2.66542	0.0117759	0.146822	-3.06173
Tb09.160.0170	3QTB00014_C_11	variant surface glycoprotein (VSG, pseudogene), putative		<a href=http://www.genedb.org/genedb/Search?organism=tryp&name=Tb09.160.0170>Tb09.160.0170</a>	-			chr9contig160.tmp0017	9	Tb927_09_v4: 275733..277085	variant surface glycoprotein (VSG, pseudogene), putative	4784	1	0	0				2QTB00014_C_11	Tb09.160.0170	CATTCAGGAACTCACCACGGAACTAAAAAAACAAGAAGCCGTACAGAAACCGCACAAACTAAACCAAATG	+	9	276767	276836	-1.0849	-2.35286	0.0246939	0.20347	-3.71093
Tb11.02.2280	3QTB00011_G_3			<a href=http://www.genedb.org/genedb/Search?organism=tryp&name=Tb11.02.2280>Tb11.02.2280</a>	Q385U9			TRYP_xi-1013a02.q1k_19	11	Tb927_11_01_v4: 1325455..1326495	hypothetical protein, conserved	8167	0	0	0				2QTB00011_G_3	Tb11.02.2280	AGATGAAATAACTTACGTCCACTTACCCCCTTCTGTGCATACCATGTACATTTTCTTCTGGTTCTCTGTT	+	11.1	1326168	1326237	-1.08479	-1.46764	0.151596	0.491862	-5.20907
Tb10.61.0120	3QTB00008_K_22			<a href=http://www.genedb.org/genedb/Search?organism=tryp&name=Tb10.61.0120>Tb10.61.0120</a>	Q387Q1			TRYP_x-61h03.q2kb185_18	10	Tb927_10_v4: 3897386..3898186	hypothetical protein	7688	0	0	0				2QTB00008_K_22	Tb10.61.0120	GTTGTGCCCGCAATTCTGCGACTCATTCCGTTAAAAGGAATTTCATCATCACACGGCTACTCTTCGTTAG	+	10	3897572	3897641	-1.08374	-2.90514	0.00648184	0.109012	-2.52947
Tb927.3.5030	3QTB00019_A_12	identical to GP:15990777: KU70 protein {Trypanosoma brucei}; 99.8% identical to GP:15990777: KU70 protein {Trypanosoma brucei};go_function=double-stranded telomeric DNA binding;go_process=telomerase-independent telomere maintenance;go_component=nuclear chromosome, telomeric region		<a href=http://www.genedb.org/genedb/Search?organism=tryp&name=Tb927.3.5030>Tb927.3.5030</a>	Q582N4	KU70		embl.330,Tb03.48K5.810	3	Tb927_03_v4: 1412986..1415199	KU70 protein	1340	0	0	0	GO:0003691	GO:0000722	GO:0000784	2QTB00019_A_12	Tb927.3.5030	AAGGGAATGCACACATCCTGATTACCCTGGTGTATACGTCTTTCATACTTTTTGCTCAGCGGAAATACAA	+	3	1413339	1413408	-1.08335	-1.8812	0.0687245	0.333997	-4.57828
Tb927.8.2670	3QTB00013_K_24			<a href=http://www.genedb.org/genedb/Search?organism=tryp&name=Tb927.8.2670>Tb927.8.2670</a>	Q57XC2			Tb08.26A17.730	8	Tb927_08_v4: 794590..795876	hypothetical protein, conserved	4110	0	0	0				2QTB00013_K_24	Tb927.8.2670	ACCGCAGACTTATGGACAAGAACGAAATGGGGGAAAGCTATAAGGTGTTTGCTCTACAAACACGAAATTT	+	8	795755	795824	-1.08333	-2.23809	0.0320275	0.233877	-3.93518
Tb10.70.0920	3QTB00013_I_12			<a href=http://www.genedb.org/genedb/Search?organism=tryp&name=Tb10.70.0920>Tb10.70.0920</a>	Q38B07			TRYP_x-70a06.p2kb545_132	10	Tb927_10_v4: complement(1498313..1499593)	hypothetical protein, conserved,leucine-rich repeat protein (LRRP), putative	6725	0	0	0	GO:0003674 GO:0003674	GO:0008150 GO:0008150	GO:0005575 GO:0005575	2QTB00013_I_12	Tb10.70.0920	AAACTTAAGAATATCCGTGTTTTAACTTTAGAAGGCAATCCGGTACTTCGTTCTCATGACGGAACAACAT	-	10	1498780	1498849	-1.08303	-2.09675	0.0437006	0.270791	-4.20001
Tb927.7.290	3QTB00016_K_23			<a href=http://www.genedb.org/genedb/Search?organism=tryp&name=Tb927.7.290>Tb927.7.290</a>	Q57U25			Tb07.8P12.380	7	Tb927_07_v4: 50638..52251	leucine-rich repeat protein (LRRP), putative,leucine-rich repeat protein 1 (LRRP1), putative	3120	0	0	0	GO:0003674	GO:0008150	GO:0005575	2QTB00016_K_23	Tb927.7.290	CATCTTATGGATGTGGAATTGGGCAGCGATGTCTTAGATGAACTAAAGTCAATGAACGTATGGGTTAATA	+	7	52177	52246	-1.08233	-2.28013	0.0291402	0.22221	-3.85397
Tb927.8.8150	3QTB00002_K_11			<a href=http://www.genedb.org/genedb/Search?organism=tryp&name=Tb927.8.8150>Tb927.8.8150</a>	Q57WL5			Tb08.28A12.170	8	Tb927_08_v4: 2410660..2411208	hypothetical protein, conserved	4659	0	0	0	GO:0003674	GO:0008150	GO:0005575	2QTB00003_K_13	Tb927.8.8150	TTGTATTTGTGCCGCGCGGAGCCTGCACGACAGGAGAACGCTTTGCACACCTGATCCCTATTGTTGTGTA	+	8	2410677	2410746	-1.08093	-2.03572	0.0498095	0.289819	-4.31033
Tb10.61.0490	3QTB00006_H_13			<a href=http://www.genedb.org/genedb/Search?organism=tryp&name=Tb10.61.0490>Tb10.61.0490</a>	Q387T3			TRYP_x-61h03.q2kb185_77	10	Tb927_10_v4: 3833989..3834612	hypothetical protein, conserved	7655	0	0	0				2QTB00006_H_13	Tb10.61.0490	TGTAACACAACATCCAATTTACATCGTGGCAACATGCGACCAGGAGCTTAAGCGGCGTCTGCGTAAAATA	+	10	3834462	3834531	-1.07958	-2.86251	0.00722028	0.113406	-2.62613
Tb927.1.2240	3QTB00002_I_16	unlikely gene predicted by glimmer		<a href=http://www.genedb.org/genedb/Search?organism=tryp&name=Tb927.1.2240>Tb927.1.2240</a>	Q4GYZ7				1	Tb927_01_v4: 563641..563940	hypothetical protein, unlikely	217	0	3	0				2QTB00002_I_16	Tb927.1.2240	TTTTTTCGTTAGCGCTGTTATTTTGTTATGTTCATTTCCTTTTTATGATTCCACACTTGACCATCCTCCT	+	1	563738	563807	-1.07891	-2.92536	0.00615699	0.106465	-2.48333
Tb10.70.4120	3QTB00016_F_11			<a href=http://www.genedb.org/genedb/Search?organism=tryp&name=Tb10.70.4120>Tb10.70.4120</a>	Q38BR5			TRYP_x-70a06.p2kb545_553	10	Tb927_10_v4: 854850..856520	hypothetical protein, conserved	6467	0	0	0				2QTB00016_F_11	Tb10.70.4120	AAAATATGCATATCAACCCTTTTCCCGTTCGCGCCGCTATTGACATTGGTACTGGTGGAATGATTACCAT	+	10	854956	855025	-1.07887	-2.57004	0.0148325	0.162176	-3.26552
Tb927.1.1140	3QTB00011_O_10			<a href=http://www.genedb.org/genedb/Search?organism=tryp&name=Tb927.1.1140>Tb927.1.1140</a>	Q4GZA4				1	Tb927_01_v4: 316190..317263	hypothetical protein, conserved	108	1	1	0	GO:0003674	GO:0008150	GO:0005575	2QTB00011_O_10	Tb927.1.1140	TTTTATTTCACACAACAGAACCTCTGTATTCGTGGTCCAACGTGCATTATGCTCACACATACGCGGACAG	+	1	316803	316872	-1.07659	-2.87738	0.00695421	0.110896	-2.59251
Tb10.329.0010	3QTB00005_C_22			<a href=http://www.genedb.org/genedb/Search?organism=tryp&name=Tb10.329.0010>Tb10.329.0010</a>	Q389P4				10	Tb927_10_v4: 2599268..2599780	hypothetical protein, unlikely	7188	0	0	0				2QTB00005_C_22	Tb10.329.0010	AAGTGGCACACGTGTCAGCTATGTTTTCCGGACTGATTTCGTTCCTTTTGCGTTCGTTTTTGGTGTTTGA	+	10	2599711	2599780	-1.07462	-2.50035	0.0175109	0.17663	-3.41134
Tb09.160.4660	3QTB00018_O_12			<a href=http://www.genedb.org/genedb/Search?organism=tryp&name=Tb09.160.4660>Tb09.160.4660</a>	Q38EU0			chr9contig160.tmp0352	9	Tb927_09_v4: 999804..1001816	hypothetical protein, conserved	5225	1	0	0				2QTB00018_O_12	Tb09.160.4660	GTAGCCAACACTCCCGAACAGGGTGACACTTCGTCATCATCATATAAGAAGCAATCAAACTACTTGATAG	+	9	1000128	1000197	-1.07344	-1.89381	0.0669777	0.331062	-4.55705
Tb927.4.4900	3QTB00015_O_10			<a href=http://www.genedb.org/genedb/Search?organism=tryp&name=Tb927.4.4900>Tb927.4.4900</a>	Q584L5			Tb04.3M17.140	4	Tb927_04_v4: complement(1341284..1342792)	hypothetical protein	1908	0	0	0				2QTB00015_O_10	Tb927.4.4900	ACACCTTTTATACAAGCAAGAAGACCCACAAGTTGATGAAAGGTATGATAATGCAATATCTGACCATCCA	-	4	1341470	1341539	-1.07135	-2.28163	0.029042	0.222004	-3.85106
Tb927.4.1160	3QTB00020_N_23			<a href=http://www.genedb.org/genedb/Search?organism=tryp&name=Tb927.4.1160>Tb927.4.1160</a>	Q580E4			Tb04.5E12.260	4	Tb927_04_v4: complement(306804..309530)	hypothetical protein, conserved	1533	1	0	0				2QTB00020_N_23	Tb927.4.1160	TACGGAGGCGAAACGTCTTCGATAAATATGAGCACACTTTTTTTCACAGTTATTAGTATTGTTGCTGTCA	-	4	307304	307373	-1.07001	-2.17024	0.0372296	0.250142	-4.06391
Tb09.244.2790	3QTB00007_P_18	;go_process=ribosome biogenesis;go_component=nucleus		<a href=http://www.genedb.org/genedb/Search?organism=tryp&name=Tb09.244.2790>Tb09.244.2790</a>	Q38CZ4			chr9contig244a01.tmp0279	9	Tb927_09_v4: 2297964..2298719	rRNA processing protein, putative	5875	0	0	0	GO:0003674	GO:0042254	GO:0005634	2QTB00007_P_18	Tb09.244.2790	GGAGACGTTCCTTGGAAGCGCCCCGACGACTACTATGCCGAAATGTTCAAAGATGACGTGCAGATGAGTC	+	9	2298297	2298366	-1.06981	-2.76422	0.00923358	0.129662	-2.84573
Tb09.211.1830	3QTB00022_G_22			<a href=http://www.genedb.org/genedb/Search?organism=tryp&name=Tb09.211.1830>Tb09.211.1830</a>	Q38DX1			chr9contig211.tmp0215c	9	Tb927_09_v4: complement(1588092..1591970)	hypothetical protein, conserved	5546	1	8	0				2QTB00022_G_22	Tb09.211.1830	TTATATTCCCGATTCAGTTGGCGACTCACTTTGAAGGAAGTGGACTTCTAATACGAAACTACTTTATGTT	-	9	1588573	1588642	-1.06947	-2.52802	0.0163981	0.169178	-3.35374
Tb11.02.5720	3QTB00020_O_11	;go_function=ribonucleoside-diphosphate reductase activity;go_process=DNA replication;go_component=ribonucleoside-diphosphate reductase complex		<a href=http://www.genedb.org/genedb/Search?organism=tryp&name=Tb11.02.5720>Tb11.02.5720</a>	Q384N4	RNR1			11	Tb927_11_01_v4: complement(2161942..2164458)	ribonucleoside-diphosphate reductase large chain	8485	0	0	0	GO:0004748	GO:0006260	GO:0005634 GO:0005971	2QTB00020_O_11	Tb11.02.5720	GATGCATGTAATTTCAAGTCTAATCAGAAAAATCTCGGCACGATAAAATGCTCAAATTTGTGCACGGAAA	-	11.1	2163135	2163204	-1.06927	-2.23658	0.0321353	0.233877	-3.93807
Tb11.01.1240	3QTB00009_H_10			<a href=http://www.genedb.org/genedb/Search?organism=tryp&name=Tb11.01.1240>Tb11.01.1240</a>	Q383Y1				11	Tb927_11_01_v4: complement(2536803..2537729)	hypothetical protein, conserved	8639	0	0	0				2QTB00009_H_10	Tb11.01.1240	TGAAAACTGTTTGATCCTTATTCCCCCCGTTGCGGGCTCTGTTTTTATCTCTGACTGCAGTCAATGCAAG	-	11.1	2537160	2537229	-1.06871	-2.44096	0.0201354	0.186763	-3.53346
Tb11.01.1950	3QTB00021_P_24			<a href=http://www.genedb.org/genedb/Search?organism=tryp&name=Tb11.01.1950>Tb11.01.1950</a>	Q5EDD4				11	Tb927_11_01_v4: 2671119..2674697	telomerase reverse transcriptase, putative	8710	0	0	0				2QTB00021_P_24	Tb11.01.1950	TGACTACGGTCAAAAATGTTAGCAAAAAGACTAGAAGTAGTCATGCAGAAAGTCAATTATCGTCGATGAA	+	11.1	2673409	2673478	-1.0684	-1.68912	0.100554	0.400817	-4.88749
Tb11.01.1800	3QTB00003_G_12			<a href=http://www.genedb.org/genedb/Search?organism=tryp&name=Tb11.01.1800>Tb11.01.1800</a>	Q383S5				11	Tb927_11_01_v4: 2645242..2645610	hypothetical protein, conserved	8695	0	1	0				2QTB00003_G_12	Tb11.01.1800	AGTTCTTTCCTTCGTGAGCCATCAGAGCGGAAGTCATTTAAGGAGACATTGGCGGAGTGCGACGCCAATG	+	11.1	2645281	2645350	-1.06818	-1.71369	0.0958941	0.392629	-4.84946
Tb10.61.1190	3QTB00022_H_12			<a href=http://www.genedb.org/genedb/Search?organism=tryp&name=Tb10.61.1190>Tb10.61.1190</a>	Q387Y2			TRYP_x-61h03.q2kb185_182	10	Tb927_10_v4: 3659899..3664836	hypothetical protein, conserved	7605	0	0	0				2QTB00022_H_12	Tb10.61.1190	TGCAGCAAGCCCTTACAGAGAAAGGATTGATGAACAAACAATGTCAGGTAACTAGTAATGATATTATCGG	+	10	3660473	3660542	-1.06805	-1.78984	0.0825895	0.365843	-4.72874
Tb927.8.5090	3QTB00022_P_12	similar to SP:P16355: RPA1_TRYBB DNA-directed RNA polymerase I largest subunit (EC 2.7.7.6). {Trypanosoma brucei brucei}(PMID:2542092); 100% similar to SP:P16355: RPA1_TRYBB DNA-directed RNA polymerase I largest subunit (EC 2.7.7.6). {Trypanosoma brucei brucei}(PMID:2542092);go_function=DNA-directed RNA polymerase activity;go_process=transcription;go_component=nucleus		<a href=http://www.genedb.org/genedb/Search?organism=tryp&name=Tb927.8.5090>Tb927.8.5090</a>	Q57UI1	RPA190	TRP11	Tb08.5H5.740	8	Tb927_08_v4: 1502733..1508078	DNA-directed RNA polymerase I largest subunit	4352	0	0	0	GO:0003899	GO:0006350	GO:0005634	2QTB00022_P_12	Tb927.8.5090	AATGAGTCGAACCTCCGCAACCTTCAACAAAAAGTGGATGAGTTTTATGCAGAAATCATAAATAGCTTTG	+	8	1504059	1504128	-1.06633	-1.89016	0.0674795	0.331572	-4.56321
Tb09.160.4720	3QTB00007_O_24			<a href=http://www.genedb.org/genedb/Search?organism=tryp&name=Tb09.160.4720>Tb09.160.4720</a>	Q38ET4			chr9contig160.tmp0358	9	Tb927_09_v4: 1015334..1016038	hypothetical protein, conserved	5231	0	0	0	GO:0003674	GO:0008150	GO:0005575	2QTB00007_O_24	Tb09.160.4720	ACTAGAATTATTGAGGCGCAGAGTAAGAGGATCGGTTGTCTTCTTAGGGTGGTAGAGCGACTAAAAAGCC	+	9	1015769	1015838	-1.06555	-1.90726	0.0651553	0.327261	-4.53426
Tb927.4.920	3QTB00008_C_11			<a href=http://www.genedb.org/genedb/Search?organism=tryp&name=Tb927.4.920>Tb927.4.920</a>	Q580C0			Tb04.5E12.650	4	Tb927_04_v4: complement(259313..260074)	hypothetical protein, conserved	1509	0	0	0	GO:0003674	GO:0008150	GO:0005575	2QTB00008_C_11	Tb927.4.920	TTTTGGATTGTCTACAGACAATTTCAAGTTCGACAAAGACCCTAACACAGGCGGCTATTCTGTACGCTTT	-	4	259322	259391	-1.06354	-2.82186	0.00799711	0.119111	-2.7175
Tb10.70.1620	3QTB00022_M_24			<a href=http://www.genedb.org/genedb/Search?organism=tryp&name=Tb10.70.1620>Tb10.70.1620</a>	Q38B62			TRYP_x-70a06.p2kb545_222	10	Tb927_10_v4: 1361681..1365766	hypothetical protein, conserved	6670	1	0	0				2QTB00022_M_24	Tb10.70.1620	TCATTTAATCCACAGAGAAACTAGAAAACGTCGAGTGAATGGTAAGGGAAGATCTGGCATAACTCTAAGA	+	10	1362853	1362922	-1.06324	-1.98485	0.0554617	0.304366	-4.40038
Tb927.4.460	3QTB00010_C_10	;go_process=DNA repair;go_component=nucleus		<a href=http://www.genedb.org/genedb/Search?organism=tryp&name=Tb927.4.460>Tb927.4.460</a>	Q57US9			Tb04.5D20.580	4	Tb927_04_v4: complement(135156..136127)	Alkylated DNA repair protein (alkB homolog), putative	1463	0	0	0				2QTB00010_C_10	Tb927.4.460	AGTTATCAATGGTCATCTAAATCATACTGCAAGGAGAAGTATTCGCATTTTCCCCGGCGGCTTCGAAAAT	-	4	135590	135659	-1.06317	-2.76525	0.00920997	0.129543	-2.84345
Tb11.01.4040	3QTB00019_F_24			<a href=http://www.genedb.org/genedb/Search?organism=tryp&name=Tb11.01.4040>Tb11.01.4040</a>	Q382V9				11	Tb927_11_01_v4: 3200149..3202530	hypothetical protein, conserved	8911	0	2	0				2QTB00019_F_24	Tb11.01.4040	TATTCCGTGGCAGACAGGTAAGCGCATCCGTGTTCCCCAAAAATATGATCCAAAAACCTTATTAACATCT	+	11.1	3202092	3202161	-1.06227	-2.46491	0.0190365	0.181575	-3.48445
Tb927.3.2700	3QTB00012_G_22			<a href=http://www.genedb.org/genedb/Search?organism=tryp&name=Tb927.3.2700>Tb927.3.2700</a>	Q582Y2			Tb03.48O8.110	3	Tb927_03_v4: complement(687015..688181)	hypothetical protein, conserved	1108	0	0	0				2QTB00012_G_22	Tb927.3.2700	TAGTCAATCGATGGCAACTGCCACCCAATCCAATTTCTTTTATCCACCCGATGCGGTTCTAAAGTCTTCT	-	3	687942	688011	-1.06226	-2.85082	0.00743614	0.114733	-2.65249
Tb927.7.5590	3QTB00022_H_10			<a href=http://www.genedb.org/genedb/Search?organism=tryp&name=Tb927.7.5590>Tb927.7.5590</a>	Q582H4			Tb07.10C21.420	7	Tb927_07_v4: 1504697..1509634	hypothetical protein, conserved	3649	0	0	0				2QTB00022_H_10	Tb927.7.5590	TAATAGGAGGGGAAATAAAACCGCTATTGTTATCGTTGACTCCCTTTGTTTATTCGGTTGTAAAAGCTTC	+	7	1506598	1506667	-1.06087	-2.42263	0.0210156	0.189562	-3.57077
Tb11.02.0310	3QTB00018_L_19	;go_process=DNA replication initiation		<a href=http://www.genedb.org/genedb/Search?organism=tryp&name=Tb11.02.0310>Tb11.02.0310</a>	Q386N9				11	Tb927_11_01_v4: complement(776658..778715)	cell division cycle 45 (CDC45), putative	7975	0	0	0	GO:0003674	GO:0006270	GO:0005634	2QTB00018_L_19	Tb11.02.0310	TTTCTTCGACTTGCAGCGGCACATTGTTTTGGTTCTTGATTCATATCGACCGTTTCTATTGGAAAATTTA	-	11.1	778344	778413	-1.06046	-1.5661	0.126793	0.448235	-5.07088
Tb927.8.7780	3QTB00020_E_7			<a href=http://www.genedb.org/genedb/Search?organism=tryp&name=Tb927.8.7780>Tb927.8.7780</a>	Q57U65			Tb08.6H23.50	8	Tb927_08_v4: 2261587..2264055	hypothetical protein, conserved	4622	0	0	0	GO:0003674	GO:0008150	GO:0005575	2QTB00020_E_7	Tb927.8.7780	CCGACACGGATTGGGAATCCGATTATTATTGTCAAACGACCGCCCACGTCCGTAATATCAACATAACTGA	+	8	2261786	2261855	-1.05915	-2.2186	0.0334505	0.237975	-3.97245
Tb09.160.4090	3QTB00022_E_19	identical to DNA topoisomerase II (EC 5.99.1.3)(Swiss-Prot:P12531) (Trypanosoma brucei brucei);go_function=DNA topoisomerase (ATP-hydrolyzing) activity;go_process=DNA topological change;go_component=nucleus		<a href=http://www.genedb.org/genedb/Search?organism=tryp&name=Tb09.160.4090>Tb09.160.4090</a>	Q38EZ6	TOP2	28G16.345	chr9contig160.tmp0310	9	Tb927_09_v4: 910107..913772	DNA topoisomerase II	5168	0	0	0	GO:0003918	GO:0006265	GO:0005634	2QTB00022_E_19	Tb09.160.4090	CGAGGTGGATATTGATCGTAGCAAGAAAATGCTAACGGTCACAGATTTTGTGCATAAGGAGATGGTTCAT	+	9	912050	912119	-1.05834	-1.73336	0.0922964	0.385229	-4.81869
Tb927.6.2800	3QTB00020_D_1			<a href=http://www.genedb.org/genedb/Search?organism=tryp&name=Tb927.6.2800>Tb927.6.2800</a>	Q583Q4			Tb06.5F5.320	6	Tb927_06_v4: 839182..841824	hypothetical protein, conserved	2799	0	0	0				2QTB00020_D_1	Tb927.6.2800	TCAACAAAATATATGAATAATGTCGTTTCGTCTTTGCCCATCTCCATTTATTCCTCACCGGAAACATTCA	+	6	839821	839890	-1.05721	-2.09743	0.0436362	0.270791	-4.19876
Tb11.01.8420	3QTB00020_D_20	;go_function=voltage-gated chloride channel activity;go_process=chloride transport;go_component=membrane		<a href=http://www.genedb.org/genedb/Search?organism=tryp&name=Tb11.01.8420>Tb11.01.8420</a>	Q381B7				11	Tb927_11_01_v4: complement(4378490..4381246)	chloride channel protein, putative	9358	0	9	0	GO:0005247	GO:0006821	GO:0016020	2QTB00020_D_20	Tb11.01.8420	TATGTTTATTGCAGTAGGCATTTGTGTTGGTTTGTGGTCCGTATTACTTTTTCAAACTCTCGAGTATCTT	-	11.1	4380839	4380908	-1.05682	-1.9806	0.0559581	0.305921	-4.40782
Tb11.01.0940	3QTB00017_E_19			<a href=http://www.genedb.org/genedb/Search?organism=tryp&name=Tb11.01.0940>Tb11.01.0940</a>	Q384A8				11	Tb927_11_01_v4: 2469342..2471084	hypothetical protein, conserved	8611	0	0	0				2QTB00017_E_19	Tb11.01.0940	ACAAGAAGTGCATTAGCCTTTCCTATGATGTTGTGTTTCTCGATTGCTACGATCCCGCAAAGGAATGTAT	+	11.1	2470588	2470657	-1.05666	-2.18121	0.0363405	0.247829	-4.04329
Tb927.1.840	3QTB00007_J_23			<a href=http://www.genedb.org/genedb/Search?organism=tryp&name=Tb927.1.840>Tb927.1.840</a>	Q4GZD4				1	Tb927_01_v4: complement(260024..260743)	hypothetical protein, conserved	78	1	2	0				2QTB00007_J_23	Tb927.1.840	CTCGGATACCTGACAGCTCATGGTGTTGTTTTTAAGAGGTTTTACCCACAAGATTTGCAGTTGAACTACT	-	1	260164	260233	-1.05658	-2.28479	0.0288349	0.221256	-3.84489
Tb09.211.0820	3QTB00017_D_12	GPI-Anchor Signal predicted for Tb09.211.0820 by DGPI v2.04 with cleavage site probability 0.1224 near 592		<a href=http://www.genedb.org/genedb/Search?organism=tryp&name=Tb09.211.0820>Tb09.211.0820</a>	Q38E74			chr9contig211.tmp0100c	9	Tb927_09_v4: complement(1408210..1410069)	hypothetical protein, conserved	5443	0	4	1				2QTB00017_D_12	Tb09.211.0820	GTAAGCTTTCCGAGAGCGATAAAGAGGCACTATTAAGAATAAAAGTGGTCTACCACGATGCTGCACAGTT	-	9	1409465	1409534	-1.05571	-1.72399	0.093997	0.388557	-4.8334
Tb11.18.0002	3QTB00020_K_10			<a href=http://www.genedb.org/genedb/Search?organism=tryp&name=Tb11.18.0002>Tb11.18.0002</a>	Q386T1				11	Tb927_11_01_v4: 627733..630321	hypothetical protein, conserved	7932	0	0	0				2QTB00020_K_10	Tb11.18.0002	TTAGTAGCATCATTAGCAATGTGAATAAAGGGAACGAGAGGGCGCTGTCAATGAACAACACAGTTTATTT	+	11.1	628679	628748	-1.05252	-2.33186	0.0259102	0.20823	-3.75256
Tb10.61.0610	3QTB00010_C_22	;go_function=binding;go_process=transport;go_component=mitochondrial inner membrane		<a href=http://www.genedb.org/genedb/Search?organism=tryp&name=Tb10.61.0610>Tb10.61.0610</a>	Q387U3			TRYP_x-61h03.q2kb185_99	10	Tb927_10_v4: 3795207..3796178	mitochondrial carrier protein, putative	7645	0	0	0	GO:0005488 GO:0005488	GO:0006810 GO:0006810	GO:0005743 GO:0005743	2QTB00010_C_22	Tb10.61.0610	TACTCTGGTATGCAGTTTGTCACATATAGCAGGTTGAAGTTCCTTTTCCAAGACCTCTCTGAAAGATATG	+	10	3795441	3795510	-1.05216	-2.76009	0.00932865	0.130784	-2.85485
Tb927.4.560g	3QTB00023_C_22	CH3-like dynein heavy chain, likely role in intraflagellar transport : urated by B. Wickstead, Univ. of Oxford.;go_function=microtubule motor activity;go_process=microtubule-based movement;go_component=dynein complex		NA	NA	NA	NA	NA	NA	NA	NA	NA	NA	NA	NA	NA	NA	NA	NA	NA	NA	NA	NA	NA	NA	-1.05176	-2.36662	0.0239255	0.200015	-3.68352
Tb10.6k15.3510	3QTB00021_H_16	identical/ similar to SP:Q03650: Cysteine-rich, acidic integral membrane protein precursor. {Trypanosoma brucei brucei};go_component=flagellar pocket; integral to membrane		<a href=http://www.genedb.org/genedb/Search?organism=tryp&name=Tb10.6k15.3510>Tb10.6k15.3510</a>	Q38AP5	CRAM		embl.14,embl.432,TRYPtp6k15-3d06.p1c_500	10	Tb927_10_v4: complement(1784394..1787840)	cysteine-rich, acidic integral membrane protein precursor	6837	1	1	0	GO:0003674	GO:0008150	GO:0016021 GO:0020016	2QTB00021_H_16	Tb10.6k15.3510	AATGTTCTTGAAATCTTCGTGTTCGTTAAAGCTTGTTGCATTCTGTGATGGATGCTCTACTGAGGATTCC	-	10	1784637	1784706	-1.05045	-2.71456	0.0104396	0.137817	-2.95491
Tb927.6.2480	3QTB00012_C_22	;go_function=protein binding;go_process=protein folding		<a href=http://www.genedb.org/genedb/Search?organism=tryp&name=Tb927.6.2480>Tb927.6.2480</a>	Q584Q8			Tb06.4M18.1050	6	Tb927_06_v4: 757403..758563	chaperone protein DNAJ, putative	2767	0	0	0	GO:0051082	GO:0006457	GO:0005575	2QTB00012_C_22	Tb927.6.2480	TCAATGGCACATTGCTGTTATCCGTTTGCTTTGCAAGTTGTTCAGCTGCACCGGTGAGAAATTTATACAA	+	6	757599	757668	-1.05027	-2.75009	0.00956295	0.132984	-2.87693
Tb10.70.5100	3QTB00021_O_23	;go_function=alpha-mannosidase activity;go_process=carbohydrate metabolism;go_component=lysosome		<a href=http://www.genedb.org/genedb/Search?organism=tryp&name=Tb10.70.5100>Tb10.70.5100</a>	Q38BY8			TRYP_x-70a06.p2kb545_693	10	Tb927_10_v4: 664018..667011	lysosomal alpha-mannosidase precursor, putative	6394	1	0	0	GO:0004559	GO:0005975	GO:0005764	2QTB00021_O_23	Tb10.70.5100	AATGCGAATTGGCAACCATATACAATTGGGATAATTCTTTCGTTGGGGAAAACCTCCTCTCTTACTCTGA	+	10	665629	665698	-1.04972	-2.60432	0.0136583	0.157706	-3.19283
Tb11.02.0580	3QTB00007_L_8	;go_process=vesicle-mediated transport		<a href=http://www.genedb.org/genedb/Search?organism=tryp&name=Tb11.02.0580>Tb11.02.0580</a>	Q386K3				11	Tb927_11_01_v4: complement(862306..863052)	vesicular protein trafficking mediator, putative	8012	0	0	0	GO:0003674	GO:0016192	GO:0005575	2QTB00007_L_8	Tb11.02.0580	TTCTTTTTCTTCTGTACTCAGAAAGCGGGAGTATTGGAACGACATGAGCACTACGAACCCACTCGATGTC	-	11.1	862894	862963	-1.04896	-2.17812	0.0365894	0.248107	-4.04912
Tb927.7.5250	3QTB00019_K_23			<a href=http://www.genedb.org/genedb/Search?organism=tryp&name=Tb927.7.5250>Tb927.7.5250</a>	Q57ZG4			Tb07.27E10.520	7	Tb927_07_v4: 1389540..1391732	hypothetical protein, conserved	3615	0	0	0				2QTB00019_K_23	Tb927.7.5250	AACTCCTGTCATAGTATGGTGATGAATGAAAGTGTGAACAATAGCGTAGAGGCGTATTTTGGCAGTCTAA	+	7	1390086	1390155	-1.04785	-2.26531	0.0301301	0.226741	-3.88272
Tb927.3.1450	3QTB00012_O_10			<a href=http://www.genedb.org/genedb/Search?organism=tryp&name=Tb927.3.1450>Tb927.3.1450</a>	Q57XX8			Tb03.1J15.380	3	Tb927_03_v4: 370151..371329	hypothetical protein, conserved	984	0	2	0				2QTB00012_O_10	Tb927.3.1450	TTGAACCGAAAGCTACAAGAAAAAGCGAAACTTATCTCAGAGATGACTGGTCCTGCAATGCGTACGACTT	+	3	370880	370949	-1.04747	-2.52939	0.0163448	0.169057	-3.35089
Tb11.02.3930	3QTB00009_O_22			<a href=http://www.genedb.org/genedb/Search?organism=tryp&name=Tb11.02.3930>Tb11.02.3930</a>	Q385F8			Tb11.212.0130	11	Tb927_11_01_v4: complement(1695690..1696589)	hypothetical protein, conserved	8309	1	0	0				2QTB00009_O_22	Tb11.02.3930	AATCACAATTAACCAACTCTGCTGCTGTCTGGCAATTTCTATCGTGGATGGAGAGAAACGACTATCACGT	-	11.1	1695910	1695979	-1.04723	-2.56808	0.0149023	0.162534	-3.26965
Tb10.6k15.2660	3QTB00019_K_11			<a href=http://www.genedb.org/genedb/Search?organism=tryp&name=Tb10.6k15.2660>Tb10.6k15.2660</a>	Q38AH5			TRYPtp6k15-3d06.p1c_391	10	Tb927_10_v4: complement(1951962..1954151)	hypothetical protein, conserved	6907	1	0	0				2QTB00019_K_11	Tb10.6k15.2660	AACTATGATCCGATGGTAAAAACTACAATACTTTCGCTCTACGTCGAACTACTAGGGAAGTCACTCACTG	-	10	1953368	1953437	-1.04709	-2.22076	0.0332904	0.237826	-3.96834
Tb927.7.4010	3QTB00001_H_20			<a href=http://www.genedb.org/genedb/Search?organism=tryp&name=Tb927.7.4010>Tb927.7.4010</a>	Q57UN1			Tb07.5F10.650	7	Tb927_07_v4: 1060604..1060840	hypothetical protein, conserved	3490	1	0	0				2QTB00001_H_20	Tb927.7.4010	TATAGGCACTGTGGCTAGACGTGAGTTGATGGTACGTGGTGTAGTGTCGCCGCCACAGAAAATTGAAGCG	+	7	1060720	1060789	-1.04669	-2.57939	0.0145032	0.162098	-3.24575
Tb11.02.4220	3QTB00006_E_11	;go_function=structural constituent of ribosome;go_process=protein biosynthesis;go_component=intracellular; ribosome		<a href=http://www.genedb.org/genedb/Search?organism=tryp&name=Tb11.02.4220>Tb11.02.4220</a>	Q385D3				11	Tb927_11_01_v4: complement(1765328..1765903)	60S ribosomal protein L24, putative	8334	0	0	0	GO:0003735	GO:0006412	GO:0005622 GO:0005840	2QTB00006_E_11	Tb11.02.4220	CACCGATATACCCCGGTCATGGTCAGATGTTTGTGCGCAATGATTGTAAAATATTTCGTTTCTGCGCCTC	-	11.1	1765803	1765872	-1.04636	-2.03243	0.0501589	0.290088	-4.3162
Tb927.1.3510	3QTB00001_D_3	unlikely gene predicted by glimmer		<a href=http://www.genedb.org/genedb/Search?organism=tryp&name=Tb927.1.3510>Tb927.1.3510</a>	Q4GYM2				1	Tb927_01_v4: 754952..755146	hypothetical protein, unlikely	343	0	0	0				2QTB00001_D_3	Tb927.1.3510	TACGGTTCCACCTTGCCGCAACTATTTGAAATCCCCTCCCCTTCCTCAGCTTTTGGATTTCCCTCCTCTC	+	1	754975	755044	-1.04492	-1.44447	0.157965	0.503169	-5.24046
Tb927.4.4130	3QTB00020_G_10			<a href=http://www.genedb.org/genedb/Search?organism=tryp&name=Tb927.4.4130>Tb927.4.4130</a>	Q57Y17			Tb04.1D20.400	4	Tb927_04_v4: complement(1091295..1093865)	hypothetical protein, conserved	1830	0	0	0				2QTB00020_G_10	Tb927.4.4130	AAAAAATAGCAACTTTGCAGAATACATTAGCCGACTTAATGAAACAGCAGCGCGCAATGGAGATTCAGGT	-	4	1092358	1092427	-1.04468	-2.15402	0.0385797	0.253481	-4.09425
Tb927.6.3620	3QTB00013_E_12	;go_function=zinc ion binding		<a href=http://www.genedb.org/genedb/Search?organism=tryp&name=Tb927.6.3620>Tb927.6.3620</a>	Q585W0			Tb06.4F7.940	6	Tb927_06_v4: complement(1080058..1081329)	zinc finger protein, putative	2880	0	0	0	GO:0008270	GO:0008150	GO:0005575	2QTB00013_E_12	Tb927.6.3620	CTAACTCATCCTTAAATTCTCACATGATAAAACGTCACCGTAGGGTCCAACACTATCCATTAACAGAAGA	-	6	1080734	1080803	-1.04266	-1.90108	0.0659878	0.329326	-4.54475
Tb927.5.1210	3QTB00009_L_20	;go_function=oxidoreductase activity;go_process=metabolism;go_component=integral to membrane		<a href=http://www.genedb.org/genedb/Search?organism=tryp&name=Tb927.5.1210>Tb927.5.1210</a>	Q57VE2			Tb05.30H13.140	5	Tb927_05_v4: 404983..405918	short-chain dehydrogenase, putative	2112	1	2	0				2QTB00009_L_20	Tb927.5.1210	TTGCTCGGTGCCATGGTAGCAGCTATTGGCCTCTACCGCGTGGTTCAGTTTGTACATTTAACTTTCTTCA	+	5	405010	405079	-1.04193	-2.15002	0.0389192	0.254887	-4.1017
Tb10.389.0630	3QTB00019_N_22			<a href=http://www.genedb.org/genedb/Search?organism=tryp&name=Tb10.389.0630>Tb10.389.0630</a>	Q388V7				10	Tb927_10_v4: complement(3060801..3063227)	prolyl-trna synthetase, putative,bifunctional aminoacyl-trna synthetase, putative	7375	0	0	0				2QTB00019_N_22	Tb10.389.0630	TTTAATAACACCGACGCAGCTCCAGGATTTCTTGCAGAAAATTGATTTTCCATATATTGTTGTCGACTTT	-	10	3062442	3062511	-1.04125	-2.57429	0.0146821	0.162176	-3.25655
Tb10.61.0090	3QTB00009_D_20	;go_function=voltage-gated potassium channel activity;go_process=potassium ion transport;go_component=membrane; mitochondrion; voltage-gated potassium channel complex		<a href=http://www.genedb.org/genedb/Search?organism=tryp&name=Tb10.61.0090>Tb10.61.0090</a>	Q387P8			TRYP_x-61h03.q2kb185_14	10	Tb927_10_v4: 3901756..3902679	potassium voltage-gated channel, putative	7691	0	0	0	GO:0005249	GO:0006813	GO:0005739 GO:0008076 GO:0016020	2QTB00009_D_20	Tb10.61.0090	AAGGAGGGAACCACTTAATGCAGCCGAGTCGATTCCACCAAGAAACGAAAGGGCAGTTAATATTTGGACG	+	10	3902601	3902670	-1.0412	-1.89251	0.0671563	0.33114	-4.55924
Tb09.244.2570	3QTB00021_M_24	;go_function=ATP binding; ATPase activity, coupled to transmembrane movement of ions, phosphorylative mechanism; calcium-transporting ATPase activity;go_process=cation transport;go_component=integral to membrane; plasma membrane		<a href=http://www.genedb.org/genedb/Search?organism=tryp&name=Tb09.244.2570>Tb09.244.2570</a>	Q38CW7			chr9contig244a01.tmp0257	9	Tb927_09_v4: 2351271..2354396	calcium motive p-type ATPase, putative	5902	0	8	0	GO:0005388 GO:0005524 GO:0015662	GO:0006812	GO:0005886 GO:0016021	2QTB00021_M_24	Tb09.244.2570	CCAGTCTGTCATCTTCATGAAGTGGTTTGATAACCCATGGATTTATGGTTCTGTTATTGTATGTTCGCTG	+	9	2353973	2354042	-1.04086	-2.38123	0.023133	0.197619	-3.65428
Tb927.6.2600	3QTB00004_O_11			<a href=http://www.genedb.org/genedb/Search?organism=tryp&name=Tb927.6.2600>Tb927.6.2600</a>	Q584P6			Tb06.4M18.1350	6	Tb927_06_v4: 788851..789282	hypothetical protein, conserved	2779	0	2	0				2QTB00004_O_11	Tb927.6.2600	CACACGTACGCAGTGCCGTTGGTCATTCAAAGCTTATCTACATTGCCTGCTGTTTCGCCGCCCTTGCTGT	+	6	789101	789170	-1.0402	-2.8489	0.00747204	0.114874	-2.6568
Tb11.01.3380	3QTB00017_D_17	;go_function=histone acetyltransferase activity;go_process=histone acetylation		<a href=http://www.genedb.org/genedb/Search?organism=tryp&name=Tb11.01.3380>Tb11.01.3380</a>	Q383C5	HAT2			11	Tb927_11_01_v4: 3031526..3033340	histone acetyltransferase, putative	8845	0	0	0	GO:0004402	GO:0016573	GO:0005634	2QTB00017_D_17	Tb11.01.3380	CAATGAAAGCATTGATACTAACCCTTTCATTCGAGATGCTTACCTTTGCCCGTTCTCCCTCCGTATATAT	+	11.1	3032176	3032245	-1.04015	-1.64314	0.109777	0.419673	-4.9574
Tb927.6.1300	3QTB00005_J_24			<a href=http://www.genedb.org/genedb/Search?organism=tryp&name=Tb927.6.1300>Tb927.6.1300</a>	Q585B7			Tb06.3A7.990	6	Tb927_06_v4: complement(486546..487112)	hypothetical protein	2649	1	3	0				2QTB00005_J_24	Tb927.6.1300	AAGGGAGACAGCGCCTCCGATTCTACATCCTTTAGAACAAACACCTCTCAAATGAATTTTTCCATGTTTC	-	6	486551	486620	-1.03936	-2.12762	0.0408702	0.261214	-4.14327
Tb927.3.5830	3QTB00010_E_12	;go_component=integral to membrane		<a href=http://www.genedb.org/genedb/Search?organism=tryp&name=Tb927.3.5830>Tb927.3.5830</a>	Q57VG5			Tb03.2H15.850	3	Tb927_03_v4: 1628735..1629709	expression site-associated gene (ESAG) protein, putative,expression site-associated gene 1 (ESAG1) protein, putative	1420	1	0	0				2QTB00010_E_12	Tb927.3.5830	AATATGACTTTACTTTACTCGCTTTTCAGTGAGACTTACAGCAATTTCACTTCGTTGTTGCTCGGCACAA	+	3	1629599	1629668	-1.03896	-1.92132	0.0632982	0.322232	-4.51032
Tb927.1.340	3QTB00003_M_24	unlikely gene predicted by glimmer		<a href=http://www.genedb.org/genedb/Search?organism=tryp&name=Tb927.1.340>Tb927.1.340</a>	Q8IFH4				1	Tb927_01_v4: 132309..132683	hypothetical protein, unlikely	30	0	0	0				2QTB00003_M_24	Tb927.1.340	CTCCTTCTCAGCCTATCATAATAAACTGCATACTTCATGTTAGTAAATCACCACCTGACAATCAAACATA	-	1	129512	129581	-1.03624	-1.97222	0.0569483	0.307927	-4.42245
Tb927.7.3500	3QTB00009_N_22	85% similar to GB:AAF40169.2: putative glutathione-s-transferase/glutaredoxin {Trypanosoma cruzi};go_function=electron transporter activity;go_process=electron transport;go_component=mitochondrion		<a href=http://www.genedb.org/genedb/Search?organism=tryp&name=Tb927.7.3500>Tb927.7.3500</a>	Q57WG5			Tb07.28B13.560	7	Tb927_07_v4: complement(905992..906930)	glutathione-S-transferase/glutaredoxin,putative	3439	1	0	0				2QTB00009_N_22	Tb927.7.3500	TATGGTTCGGCTCTTAACATTGGAATTCAATTCATCCCTCCTAAACTCATGGGGGTCATACTCGTACATT	-	7	906364	906433	-1.03572	-2.43122	0.0205988	0.187926	-3.5533
Tb09.160.0970	3QTB00019_G_12	curated by J. Mottram		<a href=http://www.genedb.org/genedb/Search?organism=tryp&name=Tb09.160.0970>Tb09.160.0970</a>	Q38FU0			chr9contig160.tmp0097c	9	Tb927_09_v4: complement(484756..486990)	SUMO1/Ulp2, putative,cysteine peptidase, Clan CA, family C48, putative	4873	0	0	0				2QTB00019_G_12	Tb09.160.0970	TACTGGGCGACTTTGTGAGGAGTGCTGTTGAGGTAGAGGCAAGAAAGTGCATAAATTTCTTTAATCATAT	-	9	485837	485906	-1.03551	-2.45639	0.0194211	0.183211	-3.50193
Tb927.4.770	3QTB00022_G_12	;go_function=ubiquitin-protein ligase activity;go_process=ubiquitin cycle;go_component=intracellular		<a href=http://www.genedb.org/genedb/Search?organism=tryp&name=Tb927.4.770>Tb927.4.770</a>	Q580A5	upl3		Tb04.5E12.890	4	Tb927_04_v4: complement(212180..216040)	ubiquitin-protein ligase, putative	1494	0	0	0				2QTB00022_G_12	Tb927.4.770	TTTAAGGTAACGGTGAAGAGGAATACTGAAAGCATTACGAACACGTTGTACAAAGTTTTTCTGGAATATC	-	4	213151	213220	-1.03398	-2.18954	0.0356781	0.245977	-4.02759
Tb09.244.1840	3QTB00006_O_10	curated by Mike Ferguson;go_function=UDP-glycosyltransferase activity;go_process=GPI anchor biosynthesis		<a href=http://www.genedb.org/genedb/Search?organism=tryp&name=Tb09.244.1840>Tb09.244.1840</a>	Q38CR0			chr9contig244a01.tmp0184	9	Tb927_09_v4: 2531301..2531912	UDP-Gal or UDP-GlcNAc-dependent glycosyltransferase, putative	5973	0	0	0	GO:0008194 GO:0008194	GO:0006506 GO:0006506	GO:0005575 GO:0005575	2QTB00006_O_10	Tb09.244.1840	ACCACATTGCCAACGATGAATACAGATGGCTCATGTTACACTGTCAAGCCCTAGCGCCACATAACCAGCA	+	9	2531791	2531860	-1.03237	-2.45351	0.0195528	0.184023	-3.50783
Tb927.7.1150	3QTB00022_I_12			<a href=http://www.genedb.org/genedb/Search?organism=tryp&name=Tb927.7.1150>Tb927.7.1150</a>	Q57WT5			Tb07.27M11.300	7	Tb927_07_v4: 293924..297862	hypothetical protein, conserved	3206	1	0	0				2QTB00022_I_12	Tb927.7.1150	GGGAAAATCGCCGCGACTTGAATGAGACCTGCTATATGACGTTTGTCCTAGAGATTGTTGTATTTATTTT	+	7	295494	295563	-1.03225	-2.19614	0.0351607	0.243802	-4.01511
Tb927.8.3990	3QTB00009_K_23			<a href=http://www.genedb.org/genedb/Search?organism=tryp&name=Tb927.8.3990>Tb927.8.3990</a>	Q581B9			Tb08.10J17.200	8	Tb927_08_v4: complement(1190781..1191653)	hypothetical protein, conserved	4242	0	0	0				2QTB00009_K_23	Tb927.8.3990	AAGAAATTAGAAAATGTAGGGCTTCAGCTATTACAAACGGGTTCATTTGTGTTCGATCCATCACAAGTAC	-	8	1191104	1191173	-1.03149	-2.33232	0.0258831	0.20823	-3.75165
Tb10.100.0070	3QTB00009_P_3	;go_function=hydrogen-transporting ATPase activity, rotational mechanism;go_process=ATP synthesis coupled proton transport;go_component=proton-transporting two-sector ATPase complex		<a href=http://www.genedb.org/genedb/Search?organism=tryp&name=Tb10.100.0070>Tb10.100.0070</a>	Q38CM0				10	Tb927_10_v4: 71480..72397	ATP synthase F1 subunit gamma protein, putative	6161	0	0	0	GO:0046961	GO:0015986	GO:0016469	2QTB00009_P_3	Tb10.100.0070	GGTCGGCAAACGTGGTATAGACTCGTTTTCTAAACTGTTTCCCGATGAATTCAGATACGGTATCATTAAC	+	10	71797	71866	-1.03066	-2.29853	0.027952	0.21858	-3.81809
Tb927.7.4410	3QTB00013_G_10			<a href=http://www.genedb.org/genedb/Search?organism=tryp&name=Tb927.7.4410>Tb927.7.4410</a>	Q57X57			Tb07.26A24.1050	7	Tb927_07_v4: complement(1172804..1174081)	hypothetical protein, conserved	3530	0	0	0				2QTB00013_G_10	Tb927.7.4410	TACACTCCAAGTGAACGAGAGGCGATTTATCGTCATGTAAGTATATTTCGGGAACTTCCCCTACAATCAC	-	7	1173043	1173112	-1.03058	-2.34486	0.0251509	0.205658	-3.72681
Tb927.3.440	3QTB00015_J_24	;go_process=antigenic variation;go_component=integral to membrane		<a href=http://www.genedb.org/genedb/Search?organism=tryp&name=Tb927.3.440>Tb927.3.440</a>	Q57TR4			Tb03.6N20.380	3	Tb927_03_v4: 95058..96632	variant surface glycoprotein (VSG), putative	883	1	0	1		GO:0020033	GO:0016021	2QTB00015_J_24	Tb927.3.440	ATCAGGGGCTTTGTGTGAGATACGCGACGAAACTAACCGATACAGCAGACGACTTTCATTCCTTACATTT	+	3	95998	96067	-1.03025	-2.35777	0.0244173	0.201966	-3.70116
Tb11.02.4750	3QTB00020_D_10			<a href=http://www.genedb.org/genedb/Search?organism=tryp&name=Tb11.02.4750>Tb11.02.4750</a>	Q384X9				11	Tb927_11_01_v4: complement(1923630..1926380)	hypothetical protein, conserved	8388	0	2	0				2QTB00020_D_10	Tb11.02.4750	AAGTATTGCAGTGGTCGTTTATTTTTATCATTTCCCTGGTAATGGGTTTACTGCGGTGTCGGCAGTTTAT	-	11.1	1925632	1925701	-1.02886	-2.17014	0.037238	0.250142	-4.0641
Tb09.211.3070	3QTB00017_J_10			<a href=http://www.genedb.org/genedb/Search?organism=tryp&name=Tb09.211.3070>Tb09.211.3070</a>	Q38DJ8			chr9contig211.tmp0348	9	Tb927_09_v4: 1817774..1819651	hypothetical protein, conserved	5669	0	0	0				2QTB00017_J_10	Tb09.211.3070	TTATCTGGATCCCGTAAACCTTTCTTTTGAAAAATTAAAGCATGAACTGGTCATGGATTGTACAAGCCGT	+	9	1818205	1818274	-1.02886	-2.06113	0.0471809	0.280894	-4.26471
Tb927.6.2860	3QTB00014_K_11			NA	NA	NA	NA	NA	NA	NA	NA	NA	NA	NA	NA	NA	NA	NA	NA	NA	NA	NA	NA	NA	NA	-1.02844	-2.74592	0.00966198	0.133413	-2.8861
Tb927.6.3600	3QTB00013_B_10			<a href=http://www.genedb.org/genedb/Search?organism=tryp&name=Tb927.6.3600>Tb927.6.3600</a>	Q585A0			Tb06.2N9.90	6	Tb927_06_v4: complement(1075115..1076434)	hypothetical protein, conserved	2878	0	0	0				2QTB00013_B_10	Tb927.6.3600	TGATATTTTTCACCATACACCTAAAGTAGTGACGGACCTACCAAGGATTAGTGAGGATTTTTTCGTTAAT	-	6	1076105	1076174	-1.02696	-2.46811	0.0188942	0.181053	-3.47789
Tb10.70.2710	3QTB00011_O_22			<a href=http://www.genedb.org/genedb/Search?organism=tryp&name=Tb10.70.2710>Tb10.70.2710</a>	Q38BF0			TRYP_x-70a06.p2kb545_364	10	Tb927_10_v4: complement(1157201..1158277)	hypothetical protein, conserved	6582	0	0	0				2QTB00011_O_22	Tb10.70.2710	GGAAGTACTACATAAGTCAATCTCTGTTTGAATCGCTACAGGCGAAGGGTTTCAGTGAAAACGCAATTAA	-	10	1158129	1158198	-1.0261	-2.2859	0.0287625	0.221096	-3.84273
Tb927.7.1660	3QTB00021_F_11			<a href=http://www.genedb.org/genedb/Search?organism=tryp&name=Tb927.7.1660>Tb927.7.1660</a>	Q57V44			Tb07.43M14.10	7	Tb927_07_v4: 414453..417647	hypothetical protein, conserved	3257	0	0	0				2QTB00021_F_11	Tb927.7.1660	TTAGCCGTTGTAGCAACCATATCCTTTGTTTGCTGGCGTTGGACTGTGTTACTTATACCAAAAGTCTTTT	+	7	416376	416445	-1.02502	-2.48418	0.0181925	0.17914	-3.44478
Tb11.01.6410	3QTB00012_N_12	;go_function=mannose-6-phosphate isomerase activity;go_process=carbohydrate metabolism;go_component=cytoplasm		<a href=http://www.genedb.org/genedb/Search?organism=tryp&name=Tb11.01.6410>Tb11.01.6410</a>	Q381V7				11	Tb927_11_01_v4: complement(3870353..3871582)	phosphomannose isomerase, putative	9167	0	0	0	GO:0004476	GO:0005975	GO:0005737	2QTB00012_N_12	Tb11.01.6410	AATGACTAAAGAAGATAGTGTTTTCTTACGTGTCCTTTATCAATATCCCGACGATATGGGTTGTTGGATG	-	11.1	3870875	3870944	-1.02485	-2.60222	0.0137276	0.157813	-3.1973
Tb09.211.1080	3QTB00004_C_23			<a href=http://www.genedb.org/genedb/Search?organism=tryp&name=Tb09.211.1080>Tb09.211.1080</a>	Q38E48			chr9contig211.tmp0132	9	Tb927_09_v4: 1462423..1462839	hypothetical protein, unlikely	5469	0	2	0				2QTB00004_C_23	Tb09.211.1080	TCTCCCACTTATCTTACACTTCTCTAGTTGCAGCACTACTTTCAACGATTTTCTTTCCCCACAAGACGAA	+	9	1462505	1462574	-1.02444	-2.86967	0.00709102	0.112324	-2.60996
Tb10.70.2900	3QTB00011_B_24	similar to 2-oxoisovalerate dehydrogenase beta subunit, mitochondrial precursor(EC 1.2.4.4) (Branched- chain alpha-keto acid dehydrogenase E1component beta chain) (BCKDH E1-beta). (Swiss-Prot:P21839) (Bos taurus;);go_function=3-methyl-2-oxobutanoate dehydrogenase (2-methylpropanoyl-transferring) activity;go_process=metabolism;go_component=alpha-ketoglutarate dehydrogenase complex (sensu Eukaryota…		<a href=http://www.genedb.org/genedb/Search?organism=tryp&name=Tb10.70.2900>Tb10.70.2900</a>	Q4FKP5			TRYP_x-70a06.p2kb545_387	10	Tb927_10_v4: 1124474..1125580	2-oxoisovalerate dehydrogenase beta subunit, mitochondrial precursor, putative	6565	0	0	0	GO:0003863	GO:0008152	GO:0005739 GO:0005739 GO:0005947	2QTB00011_B_24	Tb10.70.2900	TCATTCGGTGGTGTATTCCGTTGCTCACTTGGCTTGGCTAAGAAGTATGGTTCTAAAAGGGTCTTTGACT	+	10	1124702	1124771	-1.02431	-2.53262	0.0162196	0.168959	-3.34413
Tb09.160.1890	3QTB00001_C_15			<a href=http://www.genedb.org/genedb/Search?organism=tryp&name=Tb09.160.1890>Tb09.160.1890</a>	Q38FK2		3C4.205	chr9contig160.tmp0558	9	Tb927_09_v4: 639233..639343	hypothetical protein, unlikely	4961	0	0	0				2QTB00001_C_15	Tb09.160.1890	ATAACTCCGAATATATCTGAAGGGTTAAATCCTGTCCCATCTCCTTCCCCGCCCGACACTGACCATTTCA	+	9	639248	639317	-1.02413	-2.11378	0.0421183	0.265381	-4.16878
Tb927.2.4900	3QTB00010_I_16			<a href=http://www.genedb.org/genedb/Search?organism=tryp&name=Tb927.2.4900>Tb927.2.4900</a>	Q7YUU6		30M24.130		2	Tb927_02_v4: complement(865536..866516)	hypothetical protein, conserved	750	0	1	0	GO:0003674	GO:0008150	GO:0005575	NA	NA	NA	NA	NA	NA	NA	-1.02404	-1.77456	0.0851276	0.370611	-4.75332
Tb927.1.5300	3QTB00014_G_22	GPI-Anchor Signal predicted for Tb927.1.5300 by DGPI v2.04 with cleavage site probability 0.344 near 442		<a href=http://www.genedb.org/genedb/Search?organism=tryp&name=Tb927.1.5300>Tb927.1.5300</a>	Q4GY52				1	Tb927_01_v4: complement(1050169..1051560)	variant surface glycoprotein (VSG), putative	518	1	0	1		GO:0020033	GO:0016021	2QTB00014_G_22	Tb927.1.5300	TATTAAAGTCCCCGTAACCGGCGATGGCAAGGAACAAAATACAGCACTAAACAGCGTCACAACTATGAGA	-	1	1050463	1050532	-1.02374	-2.06193	0.0470997	0.280894	-4.26326
Tb927.2.2520	3QTB00008_D_7			<a href=http://www.genedb.org/genedb/Search?organism=tryp&name=Tb927.2.2520>Tb927.2.2520</a>	Q7YSV0		25N14.5		2	Tb927_02_v4: complement(495601..496413)	hypothetical protein, conserved	635	0	0	0	GO:0003674	GO:0008150	GO:0005575	NA	NA	NA	NA	NA	NA	NA	-1.02107	-2.4811	0.018325	0.17914	-3.45113
Tb09.v1.0900	3QTB00004_P_21	GPI-Anchor Signal predicted for Tb09.v1.0900 by DGPI v2.04, no cleavage site predicted		<a href=http://www.genedb.org/genedb/Search?organism=tryp&name=Tb09.v1.0900>Tb09.v1.0900</a>	Q38CP7				9	Tb927_09_v4: 2739023..2739493	hypothetical protein	6043	0	5	0				2QTB00004_P_21	Tb09.v1.0900	AGGCTACACACTGGACCATTTTCCTACTTATTTTTCACCATCTATCTTCTTGTGTATGATTATGCGTATT	+	9	2739122	2739191	-1.01954	-1.73731	0.0915883	0.384615	-4.81249
Tb927.3.2710	3QTB00021_G_20	;go_function=ATP binding; catalytic activity;go_process=fructose 2,6-bisphosphate metabolism		<a href=http://www.genedb.org/genedb/Search?organism=tryp&name=Tb927.3.2710>Tb927.3.2710</a>	Q582Y3			Tb03.48O8.70	3	Tb927_03_v4: complement(689701..692772)	6-phosphofructo-2-kinase/fructose-2,6-biphospha ta se,putative	1109	0	0	0	GO:0005524 GO:0003824	GO:0006003	GO:0005575	2QTB00021_G_20	Tb927.3.2710	TGCGGACTAGCAAGTCTCATCTCGTTCTTTTTATTAAATCTTCACCCTGTTGCTCATCCCATTTATATTG	-	3	690555	690624	-1.0195	-1.8969	0.0665553	0.330431	-4.55182
Tb927.7.5960	3QTB00017_K_14	Number of repeated genes in array uncertain, region may contain misassembly.;go_component=integral to membrane		<a href=http://www.genedb.org/genedb/Search?organism=tryp&name=Tb927.7.5960>Tb927.7.5960</a>	Q57VL5			Tb07.2F2.90	7	Tb927_07_v4: 1602583..1604379	hypothetical protein, conserved	3686	0	13	0				2QTB00017_K_14	Tb927.7.5960	CTCATGTTCCATGTGCACATCCTTCATGTATGCCTTCAATCTTATATCTGGAGCAATGCAGGAACGTTAC	+	7	1602684	1602753	-1.01816	-2.48053	0.0183499	0.17914	-3.45232
Tb927.1.570	3QTB00008_B_24			<a href=http://www.genedb.org/genedb/Search?organism=tryp&name=Tb927.1.570>Tb927.1.570</a>	Q4GZF2				1	Tb927_01_v4: complement(210592..211419)	hypothetical protein, conserved	51	0	0	0	GO:0003674	GO:0008150	GO:0005575	2QTB00008_B_24	Tb927.1.570	GAACTTGAAAGGTGCTATTTATCGCTACAAGTGTCTCGACAGGTCACGTGCAAAGGCCGAAGGGAACTTT	-	1	211149	211218	-1.01784	-2.53632	0.0160775	0.168795	-3.33641
Tb927.6.3770	3QTB00006_J_11			<a href=http://www.genedb.org/genedb/Search?organism=tryp&name=Tb927.6.3770>Tb927.6.3770</a>	Q585X5			Tb06.4F7.700	6	Tb927_06_v4: complement(1120231..1120857)	hypothetical protein, conserved	2895	0	3	0				2QTB00006_J_11	Tb927.6.3770	TACTCCCCCATTCACCTTCCTGCAGCCGTTGCAATAGGTTCGATTATCGGGATTGTCTTTTACCCATTCA	-	6	1120287	1120356	-1.0164	-2.6162	0.0132718	0.155816	-3.16749
Tb11.01.8400	3QTB00016_J_12			<a href=http://www.genedb.org/genedb/Search?organism=tryp&name=Tb11.01.8400>Tb11.01.8400</a>	Q381B9				11	Tb927_11_01_v4: complement(4373812..4375524)	hypothetical protein, conserved	9356	1	0	0				2QTB00016_J_12	Tb11.01.8400	AATTATTTATTTGTTTACAGCTGTAACACTGGGGTAATTGTGGAGTCCCACGTCCTTTACTACTATAGCT	-	11.1	4374441	4374510	-1.01622	-2.49239	0.0178436	0.177898	-3.42783
Tb927.2.5070	3QTB00005_G_10			<a href=http://www.genedb.org/genedb/Search?organism=tryp&name=Tb927.2.5070>Tb927.2.5070</a>	Q7YUS9		30M24.45		2	Tb927_02_v4: complement(896659..897177)	hypothetical protein, conserved	764	0	0	0				2QTB00005_G_10	Tb927.2.5070	TGAATGATGAAGGACGTAATTCAGGGACAAGACATCAGACGTTATCGAGCAACGATATTAGCACCCTAAA	-	2	896906	896975	-1.01486	-2.43817	0.0202675	0.187007	-3.53916
Tb10.70.3480	3QTB00007_C_11	;go_process=vesicle-mediated transport		<a href=http://www.genedb.org/genedb/Search?organism=tryp&name=Tb10.70.3480>Tb10.70.3480</a>	Q38BL4			TRYP_x-70a06.p2kb545_467	10	Tb927_10_v4: complement(1014849..1015511)	SNF-7-like protein, putative	6518	0	0	0	GO:0003674	GO:0016192	GO:0005575	2QTB00007_C_11	Tb10.70.3480	ATTCGAGTTATTTGTCGGACGCACTTGCTATGCCTAGTGGGAGGTTACCGGACCTTATGAGTAACACCCA	-	10	1014910	1014979	-1.01311	-2.47593	0.0185496	0.17987	-3.46179
Tb927.4.320	3QTB00013_K_21			<a href=http://www.genedb.org/genedb/Search?organism=tryp&name=Tb927.4.320>Tb927.4.320</a>	Q57UU3			Tb04.5D20.380	4	Tb927_04_v4: complement(101307..102563)	hypothetical protein, conserved	1449	1	8	0				2QTB00013_K_21	Tb927.4.320	TTTTCCATTCCTTGTGTGCTTGTTTTGAGCTACTTTATCCTCAAGATGCGGTTTTCCATAACCCATATAA	-	4	102149	102218	-1.01306	-1.87165	0.0700743	0.337188	-4.5943
Tb927.2.5130	3QTB00012_I_24			<a href=http://www.genedb.org/genedb/Search?organism=tryp&name=Tb927.2.5130>Tb927.2.5130</a>	Q7YUS3		30J2.15		2	Tb927_02_v4: 906606..907778	hypothetical protein, conserved	767	0	0	0				2QTB00012_I_24	Tb927.2.5130	AAACCCTTTATGCCAAAAATGATACACGATTGCATTGGTACTTCGATTCTGAACTCTCTTGTTAAGTATG	+	2	906759	906828	-1.00967	-1.92045	0.0634109	0.322267	-4.51179
Tb927.3.1900	3QTB00020_M_12			<a href=http://www.genedb.org/genedb/Search?organism=tryp&name=Tb927.3.1900>Tb927.3.1900</a>	Q57ZC1			Tb03.30P12.690	3	Tb927_03_v4: complement(493734..496337)	hypothetical protein, conserved	1029	0	0	0				2QTB00020_M_12	Tb927.3.1900	AGGGAAAGGGCAAAACTTCGTCCCCTCCCAAGAATATATTACTCAAGACCATTAGAGAAACTCTAAATTC	-	3	495643	495712	-1.00917	-2.06758	0.0465326	0.279675	-4.25304
Tb927.8.4840	3QTB00021_E_24	;go_function=ATP binding; motor activity;go_process=microtubule-based process;go_component=microtubule associated complex		<a href=http://www.genedb.org/genedb/Search?organism=tryp&name=Tb927.8.4840>Tb927.8.4840</a>	Q57UW8			Tb08.4A8.540	8	Tb927_08_v4: complement(1426400..1429444)	kinesin, putative	4327	0	0	0	GO:0003774 GO:0005524	GO:0007017	GO:0005875	2QTB00021_E_24	Tb927.8.4840	ATGTGTAACTTAATGTACAGGAACAAACAACTTTCGACTCTACTAGAAGAAGAGCAGGATCGGTACCAGT	-	8	1427434	1427503	-1.00699	-1.82154	0.0775309	0.354792	-4.67722
Tb927.1.2310	3QTB00002_G_17	gene predicted by glimmer		<a href=http://www.genedb.org/genedb/Search?organism=tryp&name=Tb927.1.2310>Tb927.1.2310</a>	Q4GYZ0				1	Tb927_01_v4: 567609..567878	hypothetical protein	224	1	2	0				2QTB00002_G_17	Tb927.1.2310	TCTTTGCCTGCCCGCTCCCTTTGCCATGGTACAGCGCCTACATCGACAAATTATTATCATCAATAATGTT	+	1	567794	567863	-1.00631	-2.36536	0.0239948	0.200053	-3.68603
Tb11.02.5740	3QTB00017_A_24			<a href=http://www.genedb.org/genedb/Search?organism=tryp&name=Tb11.02.5740>Tb11.02.5740</a>	Q384N1				11	Tb927_11_01_v4: complement(2171274..2173046)	hypothetical protein, conserved	8488	0	0	0				2QTB00017_A_24	Tb11.02.5740	CGGATGTGAAGGTTCCTGCTGAAGCCTTGAAATGGTGGCCAAGTTACATACCTCATGATATTTTGAATAA	-	11.1	2171557	2171626	-1.00608	-1.94487	0.0602872	0.316176	-4.46988
Tb927.7.7210	3QTB00018_D_20			<a href=http://www.genedb.org/genedb/Search?organism=tryp&name=Tb927.7.7210>Tb927.7.7210</a>	Q57XU1			Tb07.21H15.120	7	Tb927_07_v4: complement(2076515..2078605)	hypothetical protein, conserved	3811	0	0	0				2QTB00018_D_20	Tb927.7.7210	AGGTGAACATCGAAGTTGTTCTTAAGCCTGGAGAGTCACGAAGAGTTGATTTTTCCTTCGTGATAGACGC	-	7	2076546	2076615	-1.00597	-2.42862	0.0207244	0.188073	-3.55861
Tb927.1.2250	3QTB00002_G_2	unlikely gene predicted by glimmer		<a href=http://www.genedb.org/genedb/Search?organism=tryp&name=Tb927.1.2250>Tb927.1.2250</a>	Q4GYZ6				1	Tb927_01_v4: 564132..564425	hypothetical protein, unlikely	218	0	2	0				2QTB00002_G_2	Tb927.1.2250	CCTGGTTTTTATCTTCTTTGTTACATTTATTATTTTATCGTGTCACACCCCTCGTCCTGTTATTTCCATA	+	1	564355	564424	-1.00509	-2.59586	0.0139398	0.159095	-3.21083
Tb927.8.8010	3QTB00018_J_24			<a href=http://www.genedb.org/genedb/Search?organism=tryp&name=Tb927.8.8010>Tb927.8.8010</a>	Q57U44			Tb08.6H23.280	8	Tb927_08_v4: 2373894..2376011	hypothetical protein, conserved	4645	0	0	0				2QTB00018_J_24	Tb927.8.8010	GAAGTTGCTTGACGAAATTAGAAAAGGTACACGGTTGAGGTTTTGGTTATTGTGGCGCAGATTTAGTACA	+	8	2374364	2374433	-1.00486	-2.41886	0.0212009	0.189735	-3.57841
Tb927.8.8180	3QTB00020_J_12			<a href=http://www.genedb.org/genedb/Search?organism=tryp&name=Tb927.8.8180>Tb927.8.8180</a>	Q57WL2			Tb08.28A12.200	8	Tb927_08_v4: 2419530..2422334	hypothetical protein, conserved	4662	0	0	0	GO:0003674	GO:0008150	GO:0005575	NA	NA	NA	NA	NA	NA	NA	-1.00465	-2.57225	0.0147539	0.162176	-3.26084
Tb927.8.3430	3QTB00015_M_22			<a href=http://www.genedb.org/genedb/Search?organism=tryp&name=Tb927.8.3430>Tb927.8.3430</a>	Q57YX0			Tb08.28L1.540	8	Tb927_08_v4: 1024803..1026308	hypothetical protein, conserved	4186	0	0	0				2QTB00015_M_22	Tb927.8.3430	AAGCCTTCTCTCAACAAAACTCACACGCTGTTGGTGGACTCTTTGTATGTGTATTCCTTTGTTATTACTC	+	8	1025415	1025484	-1.00441	-1.99651	0.054119	0.30084	-4.37989
Tb927.6.4350	3QTB00010_G_24	similar to Ribosomal RNA assembly protein mis3. (Swiss-Prot:O74777) [Schizosaccharomyces pombe;];go_process=rRNA processing;go_component=integral to membrane		<a href=http://www.genedb.org/genedb/Search?organism=tryp&name=Tb927.6.4350>Tb927.6.4350</a>	Q587A1			Tb06.26G9.980	6	Tb927_06_v4: complement(1227177..1228154)	ribosomal RNA assembly protein, putative	2953	0	1	0				2QTB00010_G_24	Tb927.6.4350	AACATCCATCCAATCTACGGTCTCAAGCAGCTACTCATCAAGCGGGAGCTCGCAAAACGTGAAGACCTAA	-	6	1227425	1227494	-1.00304	-1.83676	0.0751984	0.351035	-4.65223
Tb09.211.2810	3QTB00008_C_23			<a href=http://www.genedb.org/genedb/Search?organism=tryp&name=Tb09.211.2810>Tb09.211.2810</a>	Q38DM4			chr9contig211.tmp0320	9	Tb927_09_v4: 1770090..1770851	hypothetical protein, conserved	5643	1	0	0				2QTB00008_C_23	Tb09.211.2810	AGAAAGTGGAGGAGGCTCAGGCGATGTTAAACCTGCTTGCAGCGCTGACGGCCAACAACAAAAAGGAAAA	+	9	1770598	1770667	-1.00251	-2.42972	0.0206709	0.187985	-3.55635
Tb09.160.2960	3QTB00020_D_7			<a href=http://www.genedb.org/genedb/Search?organism=tryp&name=Tb09.160.2960>Tb09.160.2960</a>	Q38FA6		1L12.380	chr9contig160.tmp0239	9	Tb927_09_v4: 763643..766288	hypothetical protein, conserved	5057	0	0	0				2QTB00020_D_7	Tb09.160.2960	ATGACAATATTACATTGATCTCACGGCGCTTCTTCCATCACTCTTGGGTAGTTAATCTTACCACGATGCA	+	9	765864	765933	-1.00193	-2.21614	0.0336341	0.239083	-3.97714
Tb927.3.3300	3QTB00019_P_24			<a href=http://www.genedb.org/genedb/Search?organism=tryp&name=Tb927.3.3300>Tb927.3.3300</a>	Q57V56			Tb03.3K10.370	3	Tb927_03_v4: complement(848039..850483)	hypothetical protein, conserved	1168	0	0	0				2QTB00019_P_24	Tb927.3.3300	AAAGGATATACAGCGCGGAGATGTTACAGCAGCGAGTCTTCATTGTTCAAATCATGTGTTTCTCTCAACA	-	3	849286	849355	-1.00174	-1.68516	0.101322	0.402386	-4.89358
Tb927.8.2250	3QTB00020_C_10			<a href=http://www.genedb.org/genedb/Search?organism=tryp&name=Tb927.8.2250>Tb927.8.2250</a>	Q57XG4			Tb08.26A17.20	8	Tb927_08_v4: 688146..690689	hypothetical protein, conserved	4068	0	0	0	GO:0003674	GO:0008150	GO:0005575	2QTB00020_C_10	Tb927.8.2250	ATTGGCTTGTTGGGAACAAAGATACTCACCTATTAGTAAGCTTCAGTGTACCAGAGAAAGATATATTCTC	+	8	688729	688798	-1.00162	-2.32008	0.0266157	0.211988	-3.77579
Tb927.2.5230	3QTB00008_J_12	;go_function=ATP binding; protein kinase activity;go_process=protein amino acid phosphorylation		<a href=http://www.genedb.org/genedb/Search?organism=tryp&name=Tb927.2.5230>Tb927.2.5230</a>	Q7YUR4		30J2.65		2	Tb927_02_v4: 919979..920818	protein kinase, putative	776	0	0	0	GO:0004672 GO:0004672 GO:0004672 GO:0005524	GO:0006468 GO:0006468		2QTB00008_J_12	Tb927.2.5230	GAACGTTATTGAACTACATAAAGCGTCGAGGGCCACTCCCAGAGGGAGTTACTATTCAGGTTGTAAGACA	+	2	920244	920313	-1.00153	-2.3801	0.0231934	0.197742	-3.65654
Tb10.406.0070	3QTB00017_B_24	similarity to cDNA sequence from T cruzi, shown to have domain similarity to other adenosine deaminase genes; SMART/PFAM searches reveal relatively low similarity scores to adenosine deaminases from multiple species;go_function=tRNA specific adenosine deaminase activity;go_process=tRNA processing		<a href=http://www.genedb.org/genedb/Search?organism=tryp&name=Tb10.406.0070>Tb10.406.0070</a>	Q389P9				10	Tb927_10_v4: complement(2582873..2584729)	adenosine deaminase-like protein	7183	0	0	0	GO:0008251	GO:0008033	GO:0005575	2QTB00017_B_24	Tb10.406.0070	AAGTATGAATCGCACAGTGCAACAATTGCTTCAGCTTCAATCGGACGTATATTCGGGAGCAAAACCTCCT	-	10	2583269	2583338	-1.00133	-2.00581	0.0530678	0.298563	-4.36348
Tb11.01.0030	3QTB00016_J_24	;go_process=DNA repair		<a href=http://www.genedb.org/genedb/Search?organism=tryp&name=Tb11.01.0030>Tb11.01.0030</a>	Q384G7				11	Tb927_11_01_v4: 2328031..2329746	DNA polymerase kappa, putative,DNA polymerase IV, putative	8552	0	0	0	GO:0003674	GO:0006281	GO:0005575	2QTB00016_J_24	Tb11.01.0030	TATTGTTGATGAATACGACCCTAATTTTACCTCTCTCGGTTTGGATGACTTGACCCTCGAGGTAAGTGCC	+	11.1	2328675	2328744	-1.00049	-2.31691	0.026809	0.213132	-3.78204
Tb927.8.3620	3QTB00017_P_10	Tandemly repeated. This gene is not in a VSG expression site but its gene product is similar to GP:311494: expression site associated gene {Trypanosoma brucei}.; Tandemly repeated. This gene is not in a VSG expression site but its gene product is 93% similar to GP:311494: expression site associated gene {Trypanosoma brucei}.;go_function=biopterin transporter activity;go_process=biopterin transpor…		<a href=http://www.genedb.org/genedb/Search?organism=tryp&name=Tb927.8.3620>Tb927.8.3620</a>	Q580Y2			Tb08.10J17.820	8	Tb927_08_v4: complement(1085476..1087374)	folate transporter, putative,expression site-associated gene 10 (ESAG10) protein, putative	4205	0	12	0	GO:0015224	GO:0015877	GO:0016021	2QTB00017_P_10	Tb927.8.3620	ATGTACCGGTGGCTGGCTTCCTTGTTTTTGTCATTACCTTCACAGTTGCTAACCTTGATATCCTCACACA	-	8	1086803	1086872	-0.999462	-2.4027	0.0220116	0.193618	-3.61108
Tb10.70.1350	3QTB00015_E_12			<a href=http://www.genedb.org/genedb/Search?organism=tryp&name=Tb10.70.1350>Tb10.70.1350</a>	Q38B40			TRYP_x-70a06.p2kb545_186	10	Tb927_10_v4: 1406300..1407787	hypothetical protein, conserved	6692	0	0	0				2QTB00015_E_12	Tb10.70.1350	AAATTGTTTAAGCAAGGCAAAAAACCAATGGCGTACTCGTTTTATGATGCTCAGGAGGAGTCTGAGCCCA	+	10	1407113	1407182	-0.998353	-1.78923	0.0826902	0.365925	-4.72973
Tb11.02.2480	3QTB00007_C_17			<a href=http://www.genedb.org/genedb/Search?organism=tryp&name=Tb11.02.2480>Tb11.02.2480</a>	Q385T1				11	Tb927_11_01_v4: 1371742..1372404	hypothetical protein, conserved	8186	0	0	0				2QTB00007_C_17	Tb11.02.2480	AACATCCGGGAGTTCATTCGGCGCTTGCACACGATGCAAACTCATTTGAAATATCAATACTGTGCTTTTT	+	11.1	1372160	1372229	-0.997861	-2.51356	0.0169714	0.17281	-3.3839
Tb10.70.7520	3QTB00010_N_11	;go_function=metal ion binding		<a href=http://www.genedb.org/genedb/Search?organism=tryp&name=Tb10.70.7520>Tb10.70.7520</a>	Q38CH1			TRYP_x-70a06.p2kb545_1035	10	Tb927_10_v4: 177882..178886	hypothetical protein, conserved	6210	1	5	0	GO:0046872	GO:0008150	GO:0005575	2QTB00010_N_11	Tb10.70.7520	AACAACCGTTACTTTTTAATGATGGTGTTGTACTTGTTGCTTTCAACAGGTTTTGTGTCATCTATGTTAT	+	10	178350	178419	-0.996504	-1.54162	0.132629	0.460932	-5.10596
Tb10.70.7710	3QTB00011_J_11			<a href=http://www.genedb.org/genedb/Search?organism=tryp&name=Tb10.70.7710>Tb10.70.7710</a>	Q38CI5			TRYP_x-70a06.p2kb545_1062	10	Tb927_10_v4: 144156..145250	hypothetical protein, conserved	6196	0	4	0				2QTB00011_J_11	Tb10.70.7710	TTAATACTCGGATACTGTTTTTCCTCGTTGCGATGACTACCTTCATTGCGCTTGTTAATCACACGCTGTT	+	10	144469	144538	-0.995469	-1.72352	0.0940831	0.388726	-4.83413
Tb11.03.0510	3QTB00005_J_12	;go_function=protein binding;go_component=integral to membrane		<a href=http://www.genedb.org/genedb/Search?organism=tryp&name=Tb11.03.0510>Tb11.03.0510</a>	Q387J4				11	Tb927_11_01_v4: complement(143469..144032)	hypothetical protein, conserved	7769	0	1	0	GO:0005515	GO:0008150	GO:0016021	2QTB00005_J_12	Tb11.03.0510	TCAGGGCGCATGAGGTGCTAAAAGATCCTGCTTCACCGTATTACTTACGGGCGCACTCTTCTGACAGTGA	-	11.1	143629	143698	-0.994015	-2.42912	0.0207003	0.188053	-3.55759
Tb11.02.2420	3QTB00005_K_24			<a href=http://www.genedb.org/genedb/Search?organism=tryp&name=Tb11.02.2420>Tb11.02.2420</a>	Q385T7				11	Tb927_11_01_v4: 1362007..1362531	hypothetical protein, conserved	8180	1	0	0				2QTB00005_K_24	Tb11.02.2420	TCACAGACTAATTTCTTCATTGTTCGCAAGGAAAACGGGTTGACAGTTGTAACGCTTTCTACGATGGCCT	+	11.1	1362361	1362430	-0.993798	-2.0031	0.0533724	0.299206	-4.36827
Tb10.389.0940	3QTB00020_C_12	;go_function=RNA binding;go_process=mRNA metabolism		<a href=http://www.genedb.org/genedb/Search?organism=tryp&name=Tb10.389.0940>Tb10.389.0940</a>	Q388X7				10	Tb927_10_v4: complement(3001636..3004179)	pumillio RNA binding protein, putative,RNA-binding regulatory protein (pumilio family), putative	7355	0	0	0	GO:0003723	GO:0016071	GO:0005575	2QTB00020_C_12	Tb10.389.0940	TAAAGGATTGCCTTGTAGAATGTATATTTGACCAAAACGCTAACCACGTAGCCCAGAAACTCATTGAAGT	-	10	3002846	3002915	-0.991637	-2.11214	0.042269	0.265929	-4.17181
Tb927.2.470	3QTB00020_I_12	;go_component=nucleus		<a href=http://www.genedb.org/genedb/Search?organism=tryp&name=Tb927.2.470>Tb927.2.470</a>	Q7YW00		3B10.190		2	Tb927_02_v4: complement(86881..89463)	retrotransposon hot spot (RHS) protein, putative,retrotransposon hot spot protein 4 (RHS4), putative	540	0	0	0	GO:0003674	GO:0008150	GO:0005634	2QTB00020_I_12	Tb927.2.470	GAGACTTTTCAGCTGCATTGAAGCAGTTTTGCTGAATGGTCGGGCTCATCCTGAAAATGTGAGTGTAAAT	-	2	89260	89329	-0.990746	-2.43764	0.0202927	0.187007	-3.54025
Tb927.5.4140	3QTB00011_J_23			<a href=http://www.genedb.org/genedb/Search?organism=tryp&name=Tb927.5.4140>Tb927.5.4140</a>	Q57Z35			Tb05.45E22.440	5	Tb927_05_v4: complement(1265958..1267055)	hypothetical protein, conserved	2405	1	5	0				2QTB00011_J_23	Tb927.5.4140	ACTGGTATCTTTAATTATGCTTAGTGGTATTCTCCTCCCCACTGTTCTTGACCGCATCGTTGACAAGAAA	-	5	1266732	1266801	-0.989896	-2.64522	0.0123697	0.149726	-3.10528
Tb09.211.0520	3QTB00011_G_23			<a href=http://www.genedb.org/genedb/Search?organism=tryp&name=Tb09.211.0520>Tb09.211.0520</a>	Q38EA6			chr9contig211.tmp0065c	9	Tb927_09_v4: complement(1351565..1352608)	hypothetical protein, conserved	5411	0	0	0				2QTB00011_G_23	Tb09.211.0520	AGTCCTTCGTTAGAGAGAATTAGTGATTATGGTTGCAATGGAAGTGGACCTGTTTGCAGTTCGCCTAGAT	-	9	1352068	1352137	-0.989593	-2.7146	0.0104386	0.137817	-2.95483
Tb11.51.0005	3QTB00014_F_24	;go_process=antigenic variation;go_component=integral to membrane		<a href=http://www.genedb.org/genedb/Search?organism=tryp&name=Tb11.51.0005>Tb11.51.0005</a>	Q387N7				11	Tb927_11_01_v4: complement(2912..4348)	variant surface glycoprotein (VSG), putative	7722	1	0	1		GO:0020033	GO:0016021	2QTB00014_F_24	Tb11.51.0005	TACTGGCGAAATCAAAAATTACAACTTAGTCAGCGAAGCGATCAGAACAGTCAACCTTAAAAAAGCAGAG	-	11.1	3428	3497	-0.988556	-1.91101	0.0646555	0.325624	-4.52789
Tb927.6.3790	3QTB00019_H_10	similar to GB:AAC02215: valosin-containing protein homolog {Trypanosoma brucei} ; similar to SAV protein. (Swiss-Prot:Q07590) {Sulfolobus acidocaldarius} ; similar to SP:Q58556: Cell division cycle protein 48 homolog MJ1156. {Methanocaldococcus jannaschii};go_function=ATPase activity;go_process=regulation of transcription, DNA-dependent; two-component signal transduction system (phosphorelay)		<a href=http://www.genedb.org/genedb/Search?organism=tryp&name=Tb927.6.3790>Tb927.6.3790</a>	Q585X7			Tb06.4F7.680	6	Tb927_06_v4: complement(1123077..1125464)	valosin-containing protein homolog, putative,AAA ATPase	2897	0	0	0				2QTB00019_H_10	Tb927.6.3790	AAAGATTGTGCCTCCATCTGCTCTTAGACAGTTTCAGGTTTCTATTCCGTCCGTAAAATGGAGTGATATT	-	6	1123878	1123947	-0.987668	-2.31157	0.0271362	0.214828	-3.79252
Tb11.02.4620	3QTB00019_P_23			<a href=http://www.genedb.org/genedb/Search?organism=tryp&name=Tb11.02.4620>Tb11.02.4620</a>	Q384Z1				11	Tb927_11_01_v4: complement(1891342..1893687)	hypothetical protein, conserved,predicted WD40 repeat protein	8376	0	0	0	GO:0003674	GO:0008150	GO:0005575	2QTB00019_P_23	Tb11.02.4620	GAAGGACCACGTCAAGTACCGTCAAACTGTGATGCTACAATTATCTAAACGAAAGGTTTTCTGCCCATTT	-	11.1	1891855	1891924	-0.986612	-2.27501	0.0294785	0.223797	-3.86391
Tb927.5.3050	3QTB00016_N_12	;go_function=NAD+ ADP-ribosyltransferase activity;go_process=protein amino acid ADP-ribosylation; transcription from RNA polymerase II promoter;go_component=nucleus		<a href=http://www.genedb.org/genedb/Search?organism=tryp&name=Tb927.5.3050>Tb927.5.3050</a>	Q57ZY1			Tb05.26K5.30	5	Tb927_05_v4: 954976..956697	poly(ADP-ribose) polymerase, putative	2296	0	0	0				2QTB00016_N_12	Tb927.5.3050	AATATCTACAGAAAGATGAAGTGTGCGATCCAGCCACTAAAACCGCAAAGCGAGGTATACAAACGTATTG	+	5	956041	956110	-0.986035	-1.91401	0.0642578	0.32446	-4.52278
Tb927.4.3870	3QTB00022_G_11	;go_function=adenylate cyclase activity;go_process=intracellular signaling cascade;go_component=integral to membrane		<a href=http://www.genedb.org/genedb/Search?organism=tryp&name=Tb927.4.3870>Tb927.4.3870</a>	Q583I1			Tb04.30O21.30	4	Tb927_04_v4: complement(1012428..1016126)	receptor-type adenylate cyclase GRESAG 4, putative	1804	0	1	0	GO:0004016	GO:0007242	GO:0016021	2QTB00022_G_11	Tb927.4.3870	GGGCGTAATCGCTGTTGCACCACCAATCAACGACACAATGAGGTTTCTGAATAAAATAGTGGCTGACAAA	-	4	1015314	1015383	-0.985819	-2.21497	0.0337216	0.239182	-3.97936
Tb10.6k15.2160	3QTB00006_C_22			<a href=http://www.genedb.org/genedb/Search?organism=tryp&name=Tb10.6k15.2160>Tb10.6k15.2160</a>	Q38AD0			TRYPtp6k15-3d06.p1c_321	10	Tb927_10_v4: complement(2039803..2040399)	hypothetical protein	6952	0	0	0				2QTB00006_C_22	Tb10.6k15.2160	TTATGAAAACGGGAAACCGCAAACTGGTATCACAAACATCCTGATGCAGAGCCAAGCAACTGTCGAAAAT	-	10	2040151	2040220	-0.985641	-2.27136	0.0297227	0.224659	-3.87101
Tb927.2.2990	3QTB00016_N_9			<a href=http://www.genedb.org/genedb/Search?organism=tryp&name=Tb927.2.2990>Tb927.2.2990</a>	Q7YVD3		10C8.295		2	Tb927_02_v4: 567526..569217	hypothetical protein, conserved	655	0	0	0				2QTB00016_N_9	Tb927.2.2990	TAAGACAAGTACATTGACTGACCGGCTTCCAAAGAACTCTATTTTCCTTTGGGGATGTAACATGGAGAGT	+	2	568887	568956	-0.984075	-2.21374	0.0338144	0.239182	-3.98171
Tb927.2.3190	3QTB00004_L_21	;go_component=integral to membrane		<a href=http://www.genedb.org/genedb/Search?organism=tryp&name=Tb927.2.3190>Tb927.2.3190</a>	Q7YVB3		10C8.395		2	Tb927_02_v4: 591980..592447	hypothetical protein, conserved	663	1	3	0				2QTB00004_L_21	Tb927.2.3190	AAGGGACCCCGCGCCCAATTGCGATATATGTTTGATGATTACCGTCGTGCCGCCTCTGCTGTTTACATTA	+	2	592211	592280	-0.983542	-2.14429	0.0394103	0.256197	-4.11237
Tb927.7.4360	3QTB00010_D_9			<a href=http://www.genedb.org/genedb/Search?organism=tryp&name=Tb927.7.4360>Tb927.7.4360</a>	Q57UR6			Tb07.5F10.60	7	Tb927_07_v4: complement(1154351..1155343)	hypothetical protein, conserved	3525	0	0	0				2QTB00010_D_9	Tb927.7.4360	ACCCATTTACTTCAGGAGGATTTGTGCTGAGTCGCAACCTTATTTTTATTAGGCTGGAGGCCAAGCGAGA	-	7	1154781	1154850	-0.983482	-2.29408	0.0282355	0.219399	-3.82679
Tb10.6k15.0460	3QTB00008_C_22	;go_function=protein binding; unfolded protein binding;go_process=protein folding		<a href=http://www.genedb.org/genedb/Search?organism=tryp&name=Tb10.6k15.0460>Tb10.6k15.0460</a>	Q389Z2			TRYPtp6k15-3d06.p1c_70	10	Tb927_10_v4: 2394942..2395730	chaperone protein DNAJ, putative	7090	0	0	0	GO:0005515 GO:0051082	GO:0006457 GO:0006457	GO:0005575 GO:0005575	2QTB00008_C_22	Tb10.6k15.0460	TTTAAAGAAATTTCCAACGCATACAGTGTGCTCTCTGACGAAAAGGACCGTCGTACTTACGATGCGACTG	+	10	2395074	2395143	-0.983065	-2.57843	0.0145367	0.162098	-3.24778
Tb10.70.6720	3QTB00016_A_24			<a href=http://www.genedb.org/genedb/Search?organism=tryp&name=Tb10.70.6720>Tb10.70.6720</a>	Q38CA6			TRYP_x-70a06.p2kb545_926	10	Tb927_10_v4: complement(354113..355738)	hypothetical protein, conserved	6275	0	0	0				2QTB00016_A_24	Tb10.70.6720	AGTCATGCAATCATGTCAATAAATCCTCGCGACACGTTGTAGCTCTGGATCGCAGCTGCAAAAATAATAG	-	10	354513	354582	-0.98275	-2.28192	0.0290223	0.222004	-3.85048
Tb10.6k15.3520	3QTB00002_J_24	GPI-Anchor Signal predicted for Tb10.6k15.3520 by DGPI v2.04 with cleavage site probability 0.14400001 near 89		<a href=http://www.genedb.org/genedb/Search?organism=tryp&name=Tb10.6k15.3520>Tb10.6k15.3520</a>	Q38AP6			TRYPtp6k15-3d06.p1c_501	10	Tb927_10_v4: complement(1782713..1783051)	hypothetical protein	6836	0	0	1				2QTB00002_J_24	Tb10.6k15.3520	AGTTGGTGGTCGCTCTCTCGCTTTCCTTTCGAACACCCGGAATGTTGCTTTCCTGTTTGTTTGATCAACC	-	10	1782798	1782867	-0.982724	-2.20681	0.0343389	0.241299	-3.99488
Tb09.160.3990	3QTB00018_B_21	;go_function=metal ion transporter activity;go_process=metal ion transport;go_component=membrane		<a href=http://www.genedb.org/genedb/Search?organism=tryp&name=Tb09.160.3990>Tb09.160.3990</a>	Q38F06		28G16.295	chr9contig160.tmp0307	9	Tb927_09_v4: 900153..902177	cation transporter, putative	5158	0	1	0	GO:0046873	GO:0030001	GO:0016020	2QTB00018_B_21	Tb09.160.3990	TTCTAACGAAATTTTCGGCCTTCTTCACACCTAGTTCTTTCCTTGCCGCAGTGTATGGTATGAATTTTCC	+	9	901996	902065	-0.981427	-1.56657	0.126684	0.448235	-5.07021
Tb927.8.7590	3QTB00022_A_24	;go_function=adenylate cyclase activity;go_process=intracellular signaling cascade;go_component=integral to membrane		<a href=http://www.genedb.org/genedb/Search?organism=tryp&name=Tb927.8.7590>Tb927.8.7590</a>	Q57V80			Tb08.30P3.110	8	Tb927_08_v4: 2188100..2191903	receptor-type adenylate cyclase GRESAG 4, putative	4603	1	1	0	GO:0004016	GO:0007242	GO:0016021	2QTB00022_A_24	Tb927.8.7590	TATATGGGGAAAGAATTCGGTAACAACACAGCACAAACTAAAAAAGGAAGCCGTCATGTAGATGACGATA	+	8	2189078	2189147	-0.981059	-1.97967	0.0560669	0.305921	-4.40944
Tb11.02.5060	3QTB00021_A_11	similar to GB:AAF24984.1: HepA-related protein HARP {Homo sapiens};go_function=ATP binding; DNA binding;go_process=chromatin remodeling		<a href=http://www.genedb.org/genedb/Search?organism=tryp&name=Tb11.02.5060>Tb11.02.5060</a>	Q384V0				11	Tb927_11_01_v4: complement(1993120..1995978)	SNF2 DNA repair protein, putative	8417	0	0	0	GO:0003677 GO:0005524 GO:0005524	GO:0006338	GO:0005634	2QTB00021_A_11	Tb11.02.5060	AGTCCCTCTTCCAAAAGGTTTATTCGGATAATTGGATTGAAAGTCGTGAAAAAATACTAGACATTGTTGA	-	11.1	1994618	1994687	-0.980718	-2.21567	0.0336694	0.239136	-3.97803
Tb10.70.2760	3QTB00010_M_24	;go_function=C-terminal protein carboxyl methyltransferase activity;go_process=protein modification		<a href=http://www.genedb.org/genedb/Search?organism=tryp&name=Tb10.70.2760>Tb10.70.2760</a>	Q38BF5			TRYP_x-70a06.p2kb545_370	10	Tb927_10_v4: complement(1145434..1146417)	leucine carboxyl methyltransferase, putative	6577	0	0	0	GO:0003880	GO:0006464	GO:0005575	2QTB00010_M_24	Tb10.70.2760	GTAGAAAGGTTGGACTCCCACACGTCATTTCCAAATCCATGAAACAACTTTACTTAGAAGTACCACAGAG	-	10	1145564	1145633	-0.980704	-2.14459	0.0393842	0.256197	-4.1118
Tb927.4.1330	3QTB00018_G_24	;go_function=DNA topoisomerase type I activity;go_process=DNA recombination; DNA replication; transcription, DNA-dependent		<a href=http://www.genedb.org/genedb/Search?organism=tryp&name=Tb927.4.1330>Tb927.4.1330</a>	Q581U8			Tb04.2L9.490	4	Tb927_04_v4: complement(349237..351327)	DNA topoisomerase IB, large subunit	1550	0	0	0				2QTB00018_G_24	Tb927.4.1330	CATCAGCGCTCCATCCCCAAGACTTTCCACGTGTCCGTTCAATCGATCAAGTACAAATTAGAAGACATAA	-	4	349719	349788	-0.97989	-1.92482	0.062842	0.321557	-4.50433
Tb927.3.4040	3QTB00017_D_8			<a href=http://www.genedb.org/genedb/Search?organism=tryp&name=Tb927.3.4040>Tb927.3.4040</a>	Q57WE0			Tb03.28C22.60	3	Tb927_03_v4: complement(1140259..1142118)	hypothetical protein, conserved	1241	0	0	0				2QTB00017_D_8	Tb927.3.4040	TTACTAAATCTTTTTGTGATAATGCCGGTCGTTGTGCCAGATGGGAACTCGTTGATCGTAAGAACACCGA	-	3	1140749	1140818	-0.979336	-2.22349	0.0330884	0.237826	-3.96312
Tb927.8.1900	3QTB00012_D_7			<a href=http://www.genedb.org/genedb/Search?organism=tryp&name=Tb927.8.1900>Tb927.8.1900</a>	Q581Z2			Tb08.26N11.360	8	Tb927_08_v4: complement(616279..617463)	hypothetical protein, conserved	4033	0	0	0				2QTB00012_D_7	Tb927.8.1900	GTATTTCTATTGCCTCGGTTCTTCCTGAAGCTTCCTATTAGTCCCATAACTTTGAGAGACGTTTTATTGA	-	8	617028	617097	-0.97918	-1.92055	0.0633987	0.322267	-4.51164
Tb09.211.3470	3QTB00004_N_11			<a href=http://www.genedb.org/genedb/Search?organism=tryp&name=Tb09.211.3470>Tb09.211.3470</a>	Q38DF9			chr9contig211.tmp0390	9	Tb927_09_v4: 1899139..1899606	hypothetical protein, conserved	5708	0	0	0				2QTB00004_N_11	Tb09.211.3470	TTATTTATGGGCGGTCATTTGCCACATATGTCACACACCAGCAGCGTTGCTTCTGCCACTTCCAGTTAGA	+	9	1899500	1899569	-0.979009	-2.48558	0.0181324	0.17914	-3.44188
Tb11.01.5000	3QTB00018_G_22			<a href=http://www.genedb.org/genedb/Search?organism=tryp&name=Tb11.01.5000>Tb11.01.5000</a>	Q382J7				11	Tb927_11_01_v4: complement(3534215..3536197)	hypothetical protein, conserved	9027	0	0	0				2QTB00018_G_22	Tb11.01.5000	TTTCATTGCGCGGTATGAAGAGAAAATAACCGCCTCCCGTCAGAATTCGGAATCACTAAAAGAACAAGCT	-	11.1	3534233	3534302	-0.978396	-2.10712	0.0427314	0.268054	-4.18102
Tb10.6k15.1970	3QTB00017_F_10			<a href=http://www.genedb.org/genedb/Search?organism=tryp&name=Tb10.6k15.1970>Tb10.6k15.1970</a>	Q38AB5			TRYPtp6k15-3d06.p1c_295	10	Tb927_10_v4: 2082891..2084756	hypothetical protein, conserved	6967	0	0	0	GO:0003674	GO:0008150	GO:0005575	2QTB00017_F_10	Tb10.6k15.1970	GGGATTCATTAACTTCTATTGGCGGTTATACTGATAGTTTCCATGCGAACATGCCCCGAACAAGCAATTT	+	10	2084200	2084269	-0.978192	-2.10642	0.0427965	0.268071	-4.18231
Tb927.4.4360	3QTB00009_J_22	;go_function=hydrolase activity;go_process=metabolism		<a href=http://www.genedb.org/genedb/Search?organism=tryp&name=Tb927.4.4360>Tb927.4.4360</a>	Q57Y40			Tb04.1D20.80	4	Tb927_04_v4: complement(1148067..1148999)	monoglyceride lipase, putative	1853	0	0	0				2QTB00009_J_22	Tb927.4.4360	GAAGTATGCCACGCCAGACCGCGAACCACCAGACCCGGAACTATTCCCTCATTATTTGCAAAACAAACAG	-	4	1148889	1148958	-0.977438	-2.28911	0.0285548	0.221022	-3.83648
Tb09.211.1900	3QTB00008_C_21			<a href=http://www.genedb.org/genedb/Search?organism=tryp&name=Tb09.211.1900>Tb09.211.1900</a>	Q38DW4			chr9contig211.tmp0224c	9	Tb927_09_v4: complement(1599937..1600698)	hypothetical protein, conserved	5553	1	0	0				2QTB00008_C_21	Tb09.211.1900	GGTTGCGCAGCGCACGCAAGACTATATTCAGGGATTTCACCAGCATCTCAAGTCAAAGCGACTTATTTAA	-	9	1599937	1600006	-0.977074	-2.53482	0.0161348	0.168959	-3.33953
Tb10.389.1790	3QTB00006_H_12			<a href=http://www.genedb.org/genedb/Search?organism=tryp&name=Tb10.389.1790>Tb10.389.1790</a>	Q389E3				10	Tb927_10_v4: 2847213..2847860	hypothetical protein, conserved,RNA-binding protein	7289	0	0	0				2QTB00006_H_12	Tb10.389.1790	GTAACGGCGTTAGAATATATTGCACAGTACTCTCTCTTTAAAGTGTGGTTGAAACCAAGTCAAGAGCAGA	+	10	2847564	2847633	-0.975516	-2.17254	0.0370415	0.249283	-4.05959
Tb927.6.2470	3QTB00015_A_12			<a href=http://www.genedb.org/genedb/Search?organism=tryp&name=Tb927.6.2470>Tb927.6.2470</a>	Q584Q9			Tb06.4M18.1040	6	Tb927_06_v4: 755738..757216	hypothetical protein, conserved	2766	0	0	0				2QTB00015_A_12	Tb927.6.2470	TTGTACATGGATGAACATCCTGATTTGGAGAGTGTAATGCGTAATGCCTGCTTGAAGGTGCAACTGGTAT	+	6	756056	756125	-0.97551	-1.70052	0.0983686	0.396111	-4.8699
Tb09.211.1920	3QTB00002_M_12			<a href=http://www.genedb.org/genedb/Search?organism=tryp&name=Tb09.211.1920>Tb09.211.1920</a>	Q38DW2			chr9contig211.tmp0226c	9	Tb927_09_v4: complement(1606525..1606830)	hypothetical protein, unlikely	5555	0	2	0				2QTB00002_M_12	Tb09.211.1920	TCTCCCGTTACCGGTGCGGCATGTATGTGTGTGTTGATAACCTTCACTTACTCGTTGTATTCATTTTTCA	-	9	1606710	1606779	-0.974924	-1.86359	0.0715063	0.341631	-4.60881
Tb10.70.3680	3QTB00014_O_22	;go_function=rRNA methyltransferase activity;go_process=rRNA modification;go_component=mitochondrion		<a href=http://www.genedb.org/genedb/Search?organism=tryp&name=Tb10.70.3680>Tb10.70.3680</a>	Q38BN0			TRYP_x-70a06.p2kb545_493	10	Tb927_10_v4: complement(959111..960514)	rRNA dimethyltransferase, putative	6502	1	0	0	GO:0008649	GO:0000154	GO:0005739	2QTB00014_O_22	Tb10.70.3680	CGTATTGTGTCAGTGCTTTTTCCACACACAACTACTGCGGACATTTCGAGAAATGACGTATTATCCAAAA	-	10	959420	959489	-0.974431	-2.4409	0.0201383	0.186763	-3.53358
Tb10.70.0465	3QTB00002_O_11	;go_function=structural constituent of ribosome; zinc ion binding;go_process=protein biosynthesis;go_component=ribosome		<a href=http://www.genedb.org/genedb/Search?organism=tryp&name=Tb10.70.0465>Tb10.70.0465</a>	Q38AW9			233.t00823	10	Tb927_10_v4: complement(1609041..1609322)	60S ribosomal proteins L37, putative	6763	0	0	0	GO:0003735 GO:0008270	GO:0006412	GO:0005840	2QTB00002_O_11	Tb10.70.0465	GAGTACGCCGAACAACACAACCGTGCGGTCGACGGTCCGCCGACTTCGTGAGTTGAAGCAGAGCAACTAG	-	10	1609041	1609110	-0.973386	-2.57445	0.0146762	0.162176	-3.2562
Tb09.160.2890	3QTB00007_N_10			<a href=http://www.genedb.org/genedb/Search?organism=tryp&name=Tb09.160.2890>Tb09.160.2890</a>	Q38FB2		1L12.335	chr9contig160.tmp0235	9	Tb927_09_v4: 756001..756753	hypothetical protein, conserved	5051	0	0	0				2QTB00007_N_10	Tb09.160.2890	TACTGTTTGATGACTCAGTTAAGCGCTCTGCGTTTCTCGGGTATCCTCCCCGTCGTTTCGCCATAGTGGA	+	9	756065	756134	-0.973199	-2.51869	0.016766	0.171527	-3.37322
Tb09.211.3120	3QTB00006_I_24			<a href=http://www.genedb.org/genedb/Search?organism=tryp&name=Tb09.211.3120>Tb09.211.3120</a>	Q38DJ4			chr9contig211.tmp0353	9	Tb927_09_v4: 1825501..1826106	hypothetical protein, conserved	5673	0	0	0				2QTB00006_I_24	Tb09.211.3120	AGATGCGGTTACAGAATTGTGAAACTTACTTCGGCGAAACTCTTGACTCCGGTTCAGATAATAATGACTG	+	9	1825850	1825919	-0.972996	-2.22452	0.0330121	0.23761	-3.96115
Tb11.01.0930	3QTB00022_O_12	;go_function=ATP binding; protein kinase activity;go_process=protein amino acid phosphorylation		<a href=http://www.genedb.org/genedb/Search?organism=tryp&name=Tb11.01.0930>Tb11.01.0930</a>	Q384A9				11	Tb927_11_01_v4: 2464909..2469021	protein kinase, putative	8610	0	0	0	GO:0004672 GO:0005524	GO:0006468	GO:0005575	2QTB00022_O_12	Tb11.01.0930	ATTATATCCACAGGCTATATTGTGTCATACAAACCTACAACGACCTCCACTAAAGACGCTGCGTTTTTTT	+	11.1	2466888	2466957	-0.972948	-2.0902	0.044323	0.273447	-4.21197
Tb10.61.0220	3QTB00003_C_13			<a href=http://www.genedb.org/genedb/Search?organism=tryp&name=Tb10.61.0220>Tb10.61.0220</a>	Q387Q9			TRYP_x-61h03.q2kb185_30	10	Tb927_10_v4: 3881900..3882247	hypothetical protein, conserved	7680	0	0	0				2QTB00003_C_13	Tb10.61.0220	AGGTCGAGGGCTACGAACTGCACATGAAGCACGTCACCTGCTATTTTCCGTATAAAGTAAATCTGATGAA	+	10	3882111	3882180	-0.971368	-2.16196	0.0379138	0.252583	-4.07942
Tb11.02.1690	3QTB00017_N_12			<a href=http://www.genedb.org/genedb/Search?organism=tryp&name=Tb11.02.1690>Tb11.02.1690</a>	Q385Z6			TRYP_xi-1013a02.q1k_96	11	Tb927_11_01_v4: complement(1207811..1209703)	hypothetical protein, conserved	8120	0	0	0				2QTB00017_N_12	Tb11.02.1690	ATTGCATTGCAAATGAAACATCCACCTACTGCATGAATGAGAATGAATCCGTTATCTTTCTCCGTGATAA	-	11.1	1208313	1208382	-0.969125	-1.95052	0.0595845	0.315239	-4.46013
Tb927.6.3580	3QTB00020_B_10	;go_function=ATP binding; ATP-dependent helicase activity;go_process=nucleobase, nucleoside, nucleotide and nucleic acid metabolism;go_component=nucleus		<a href=http://www.genedb.org/genedb/Search?organism=tryp&name=Tb927.6.3580>Tb927.6.3580</a>	Q584Z8			Tb06.2N9.110	6	Tb927_06_v4: complement(1068311..1071052)	ATP-dependent DEAD/H DNA helicase recQ, putative	2876	0	0	0	GO:0005524 GO:0008026	GO:0006139	GO:0005575	2QTB00020_B_10	Tb927.6.3580	AAGTTTGTCTTCCCCAGTGTGTAATATTGACTTGGTTTTTCTATCACCTGAAAAGATTGTACGTCACCGT	-	6	1070177	1070246	-0.969059	-2.42483	0.0209079	0.189319	-3.56629
Tb927.8.7640	3QTB00014_O_10	;go_function=amino acid-polyamine transporter activity;go_process=amino acid transport;go_component=membrane		<a href=http://www.genedb.org/genedb/Search?organism=tryp&name=Tb927.8.7640>Tb927.8.7640</a>	Q57V85	AATP1	AATP1	Tb08.30P3.160	8	Tb927_08_v4: 2204830..2206233	amino acid transporter 1, putative	4608	0	11	0	GO:0005279	GO:0006865	GO:0016020	2QTB00014_O_10	Tb927.8.7640	AAGTCGCCAACGTCAGTCACTTATCCTCAGGATGATCATGGCAGCGCAGAAGCTGGGCAAGCGAATGCTG	+	8	2204848	2204917	-0.968599	-2.23868	0.0319849	0.233877	-3.93404
Tb10.70.6900	3QTB00019_C_11			<a href=http://www.genedb.org/genedb/Search?organism=tryp&name=Tb10.70.6900>Tb10.70.6900</a>	Q38CC1			TRYP_x-70a06.p2kb545_952	10	Tb927_10_v4: complement(319572..321725)	hypothetical protein, conserved	6260	0	0	0				2QTB00019_C_11	Tb10.70.6900	ACTTCGGTGACTATTTATGAAGACAGTTGTGTTAGGCGTGCCGCTATTATAAGACGCTTAGAAAAGATGC	-	10	321416	321485	-0.966577	-2.23614	0.0321669	0.233877	-3.93891
Tb927.7.5350	3QTB00015_B_12			<a href=http://www.genedb.org/genedb/Search?organism=tryp&name=Tb927.7.5350>Tb927.7.5350</a>	Q57ZF4			Tb07.27E10.710	7	Tb927_07_v4: 1428286..1429836	hypothetical protein, conserved	3625	0	0	0				2QTB00015_B_12	Tb927.7.5350	ACAGAGAGCTTTGGATGTATCTGCTTATATGTCCTCGCAACCTTTGTCAATGTCTTCACGGCATAATACA	+	7	1428405	1428474	-0.966129	-2.13333	0.0403651	0.25946	-4.13271
Tb10.26.0330	3QTB00022_H_24	;go_function=calcium ion binding		<a href=http://www.genedb.org/genedb/Search?organism=tryp&name=Tb10.26.0330>Tb10.26.0330</a>	Q389I3				10	Tb927_10_v4: 2751364..2756355	hypothetical protein, conserved,predicted WD40 repeat protein	7249	0	0	0	GO:0005509 GO:0005509	GO:0008150 GO:0008150	GO:0005575 GO:0005575	2QTB00022_H_24	Tb10.26.0330	TCATATTTATTTTTGAAGCACAAGGTTTTCGCCTAATACAAATCATTGGAGTTGACCGCCTTCATCCCCA	+	10	2753366	2753435	-0.965547	-1.91617	0.0639724	0.32359	-4.5191
Tb927.4.1790	3QTB00014_H_24	similar to GB:AAF62506.1: ribosomal protein L3 {Trypanoplasma borreli};go_process=protein biosynthesis;go_component=cytosolic large ribosomal subunit (sensu Eukaryota); integral to membrane; intracellular; organellar large ribosomal subunit		<a href=http://www.genedb.org/genedb/Search?organism=tryp&name=Tb927.4.1790>Tb927.4.1790</a>	Q581Q2			Tb04.2L9.1330	4	Tb927_04_v4: complement(448465..449907)	ribosomal protein L3, putative	1596	1	1	0				2QTB00013_M_18	Tb927.4.1790	CGTTCTTTCCCCAAGGATGATCCCTCACAGAAACCTCATCTCACCAGTTTCATGGTGTACAAGGCTGGTA	NA	Nonspecific_2	0	0	-0.9654	-1.41919	0.16515	0.513493	-5.2742
Tb927.3.1020	3QTB00015_A_24			<a href=http://www.genedb.org/genedb/Search?organism=tryp&name=Tb927.3.1020>Tb927.3.1020</a>	Q57WY5			Tb03.27F10.310	3	Tb927_03_v4: 251011..252492	hypothetical protein, conserved	941	0	0	0				2QTB00015_A_24	Tb927.3.1020	CAATTACGGCTTGAAATCAGTGAGATGAATGCCAAGTTAAAGAAACTTGAAGATGCATACAAAGTTCTTC	+	3	252169	252238	-0.964993	-1.57446	0.124848	0.445525	-5.05879
Tb11.01.4210	3QTB00021_J_24			<a href=http://www.genedb.org/genedb/Search?organism=tryp&name=Tb11.01.4210>Tb11.01.4210</a>	Q382U2				11	Tb927_11_01_v4: 3239203..3242691	hypothetical protein, conserved	8928	0	0	0				2QTB00021_J_24	Tb11.01.4210	ACAATTGGACTTGGTGAGTCAAGGGCTAATTATGGTATAACAACTGGGTTTACTATACGAGATCTTTTTG	+	11.1	3240400	3240469	-0.964751	-1.82339	0.0772446	0.354537	-4.67419
Tb927.6.870	3QTB00022_P_10	;go_function=protein tyrosine/serine/threonine phosphatase activity		<a href=http://www.genedb.org/genedb/Search?organism=tryp&name=Tb927.6.870>Tb927.6.870</a>	Q585F9			Tb06.3A7.200	6	Tb927_06_v4: complement(371436..376754)	hypothetical protein, conserved	2604	0	0	0				2QTB00022_P_10	Tb927.6.870	GGTCACCCCTGTTATTTATATCTAACCGAAACTGACATTATTTTAGCCAGTGCATTTGACAACATCAACA	-	6	374810	374879	-0.964401	-1.99934	0.0537972	0.300217	-4.3749
Tb927.1.1630	3QTB00004_N_12			<a href=http://www.genedb.org/genedb/Search?organism=tryp&name=Tb927.1.1630>Tb927.1.1630</a>	Q4GZ56				1	Tb927_01_v4: 415685..416167	hypothetical protein, conserved	156	0	0	0	GO:0003674	GO:0008150	GO:0005575	2QTB00004_N_12	Tb927.1.1630	ATTATGACAACTTTTTAAGCACGGTAGAAAATATTAGCAGGTCCGCCCTCCTGGCATCTGACATCCATGT	+	1	416067	416136	-0.964259	-2.30034	0.0278373	0.21858	-3.81454
Tb927.7.1180	3QTB00005_C_10	similar to Glycine-rich RNA-binding protein 10. (Swiss-Prot:Q05966) {Brassica napus};go_function=RNA binding;go_process=RNA processing		<a href=http://www.genedb.org/genedb/Search?organism=tryp&name=Tb927.7.1180>Tb927.7.1180</a>	Q57WT2			Tb07.27M11.330	7	Tb927_07_v4: 300938..301450	RNA-binding protein, putative	3209	0	0	0	GO:0003723	GO:0006396	GO:0005575	2QTB00005_C_10	Tb927.7.1180	TGGCCCAAACAAAAGGAATAGGGAGAAGGTCGCTGCTGGCGGTAACGATCTTAACGCTAATGACGATGAG	+	7	301042	301111	-0.963778	-2.32464	0.0263409	0.210384	-3.76682
Tb09.160.3120	3QTB00021_G_10			<a href=http://www.genedb.org/genedb/Search?organism=tryp&name=Tb09.160.3120>Tb09.160.3120</a>	Q38F90		1L12.455	chr9contig160.tmp0250	9	Tb927_09_v4: 788840..791896	hypothetical protein, conserved	5073	0	0	0				2QTB00021_G_10	Tb09.160.3120	AGAAAATATGGGACTAAAAGTGGGAGATCCTGGTTGTTGTGACTTAACTGCAGCCAAAACATTAAAGGCG	+	9	790597	790666	-0.962898	-1.89316	0.0670658	0.33114	-4.55813
Tb11.02.5430	3QTB00012_P_8			<a href=http://www.genedb.org/genedb/Search?organism=tryp&name=Tb11.02.5430>Tb11.02.5430</a>	Q384R2				11	Tb927_11_01_v4: complement(2089865..2091097)	hypothetical protein, conserved	8456	0	0	0				2QTB00012_P_8	Tb11.02.5430	GCTGCGGGAACAACACCAACAAGGGTCACAGGAGGGCGAGGGCAAACAAATTTCAAATCTCGTAAAGTAT	-	11.1	2090420	2090489	-0.962647	-2.08682	0.0446469	0.273785	-4.21812
Tb10.70.2620	3QTB00014_M_12			<a href=http://www.genedb.org/genedb/Search?organism=tryp&name=Tb10.70.2620>Tb10.70.2620</a>	Q38BE1			TRYP_x-70a06.p2kb545_352	10	Tb927_10_v4: complement(1172174..1173574)	hypothetical protein, conserved,predicted SET domain protein	6591	0	0	0	GO:0003674	GO:0008150	GO:0005575	2QTB00014_M_12	Tb10.70.2620	AAAAACTTGTTTTAGAGGACATAGATGTTGGATGCTCTTTATTAGGTCTCTGCACGCAGCTTTCAATTGT	-	10	1172742	1172811	-0.962623	-2.28591	0.0287622	0.221096	-3.84272
Tb927.5.3020	3QTB00013_O_11			<a href=http://www.genedb.org/genedb/Search?organism=tryp&name=Tb927.5.3020>Tb927.5.3020</a>	Q57ZX8			Tb05.26K5.100	5	Tb927_05_v4: 946468..947730	hypothetical protein, conserved	2293	0	0	0				2QTB00013_O_11	Tb927.5.3020	TTAGGCCCGGCAACGCGAAATGGCCACTTGTATGTTTACGGAAGCTATTTTGATACAAAAGAATTTAGGT	+	5	947575	947644	-0.962092	-2.52955	0.0163388	0.169057	-3.35056
Tb10.70.2530	3QTB00009_M_24	;go_function=hydrolase activity;go_process=metabolism		<a href=http://www.genedb.org/genedb/Search?organism=tryp&name=Tb10.70.2530>Tb10.70.2530</a>	Q38BD3			TRYP_x-70a06.p2kb545_338	10	Tb927_10_v4: complement(1183255..1184151)	NUDIX hydrolase, conserved,predicted MutT/NUDIX family protein	6599	0	0	0	GO:0016787	GO:0008152	GO:0005575	2QTB00009_M_24	Tb10.70.2530	AGGTTGACTCCATTCATTACTTGCATCTCTCGCCGTTGTTGCTTAATAGCAAACAGACACATTGCCGTTT	-	10	1183565	1183634	-0.961826	-2.13979	0.0398	0.25773	-4.12073
Tb927.8.6380	3QTB00008_M_24			<a href=http://www.genedb.org/genedb/Search?organism=tryp&name=Tb927.8.6380>Tb927.8.6380</a>	Q57YN9			Tb08.11J15.180	8	Tb927_08_v4: 1854640..1855443	hypothetical protein, conserved	4482	1	1	0				2QTB00008_M_24	Tb927.8.6380	TGACTAAACATATTGAACACGATACAACTCTAGGCGACACAGCGACTCACGTTAGTAAACTATATGAAGA	+	8	1855028	1855097	-0.959835	-2.1226	0.0413188	0.263227	-4.15253
Tb927.7.5620	3QTB00013_M_22			<a href=http://www.genedb.org/genedb/Search?organism=tryp&name=Tb927.7.5620>Tb927.7.5620</a>	Q582H7			Tb07.10C21.380	7	Tb927_07_v4: 1521381..1522670	hypothetical protein, conserved	3652	0	0	0				2QTB00013_M_22	Tb927.7.5620	AACAGCACCTTTACATGGAGGAAATACTCTCACTTTTTGCGCTTGTGCAGACCAATGAGTTCCTTCTTTC	+	7	1522354	1522423	-0.959225	-2.10463	0.042962	0.268716	-4.18558
Tb11.01.3700	3QTB00019_A_19			<a href=http://www.genedb.org/genedb/Search?organism=tryp&name=Tb11.01.3700>Tb11.01.3700</a>	Q382Z5				11	Tb927_11_01_v4: 3111700..3113847	leucine-rich repeat protein (LRRP), putative	8875	0	0	0	GO:0003674	GO:0008150	GO:0005575	2QTB00019_A_19	Tb11.01.3700	TGCAAGCTTTTCCGTAGGAACAATAAACTTAGTTATGAGCTTATGGATGTGATGAATACCAATAATGGTA	+	11.1	3112663	3112732	-0.958884	-1.42379	0.163825	0.513334	-5.26811
Tb927.3.5270	3QTB00004_P_20			<a href=http://www.genedb.org/genedb/Search?organism=tryp&name=Tb927.3.5270>Tb927.3.5270</a>	Q580U8	RPB4		Tb03.5L5.420	3	Tb927_03_v4: 1481791..1482279		1364	0	0	0				2QTB00004_P_20	Tb927.3.5270	AATAATCGCCAGCAAATGAATGCCCACCTGGGGAATTTTGTAGTGGGAGAGGATGGATTTGCCACTCTTC	+	3	1482028	1482097	-0.957548	-2.08168	0.045144	0.275349	-4.22748
Tb927.5.3920	3QTB00021_K_9	;go_function=ATP binding; ATPase activity;go_process=peroxisome organization and biogenesis;go_component=cytoplasm		<a href=http://www.genedb.org/genedb/Search?organism=tryp&name=Tb927.5.3920>Tb927.5.3920</a>	Q57U74			Tb05.6E7.930	5	Tb927_05_v4: 1216751..1219699	peroxisome assembly protein, putative	2383	0	0	0	GO:0005524 GO:0016887	GO:0007031	GO:0005737	2QTB00021_K_9	Tb927.5.3920	ATGGAGTTGATGGCACTTGTAGCGACGGTGATTGCTTAAATGGTATTCGTGTCATATTTCTTGTTTGTGA	+	5	1218354	1218423	-0.957497	-2.26346	0.0302559	0.226893	-3.8863
Tb10.70.5230	3QTB00019_C_9	weak similarity to chaperone protein DnaJ		<a href=http://www.genedb.org/genedb/Search?organism=tryp&name=Tb10.70.5230>Tb10.70.5230</a>	Q38BZ9			TRYP_x-70a06.p2kb545_712	10	Tb927_10_v4: 637302..639455	hypothetical protein, conserved	6383	0	1	0	GO:0003674 GO:0003674	GO:0008150 GO:0008150	GO:0005575 GO:0005575	2QTB00019_C_9	Tb10.70.5230	TTATTCATATCCGGTTTTCGCGTCATTGTATTACTCCAAGTTCTTTTTTACTGTGTATCATGTGCCAAAT	+	10	638325	638394	-0.953432	-2.3899	0.0226742	0.195466	-3.63687
Tb927.4.3060	3QTB00004_K_10			<a href=http://www.genedb.org/genedb/Search?organism=tryp&name=Tb927.4.3060>Tb927.4.3060</a>	Q583Y3			Tb04.2H8.730	4	Tb927_04_v4: 810076..810522	hypothetical protein, conserved	1723	0	0	0				2QTB00004_K_10	Tb927.4.3060	AAGGAGCAAAACATTGCCCAGTCCCTGCGCCGCAACCGCCGAGGGGGGAAAGGCAACCAACAGCGACGGC	+	4	810112	810181	-0.95327	-2.18458	0.0360715	0.247725	-4.03695
Tb09.211.4600	3QTB00014_G_10	;go_function=oxidoreductase activity;go_process=metabolism		<a href=http://www.genedb.org/genedb/Search?organism=tryp&name=Tb09.211.4600>Tb09.211.4600</a>	Q38D48			chr9contig211.tmp0508c	9	Tb927_09_v4: complement(2143665..2145056)	short-chain dehydrogenase, putative	5820	1	0	0	GO:0016491	GO:0008152	GO:0005575	2QTB00014_G_10	Tb09.211.4600	ACTAACGTCGTCTACACTCCTATACGCCTTTGCCCGTTATGGGACCAGTAAGCTGCTCAATATATATCAC	-	9	2144055	2144124	-0.952641	-2.37131	0.0236681	0.198804	-3.67413
Tb10.70.0830	3QTB00022_L_10			<a href=http://www.genedb.org/genedb/Search?organism=tryp&name=Tb10.70.0830>Tb10.70.0830</a>	Q38B01	CHC		TRYP_x-70a06.p2kb545_120,embl.373	10	Tb927_10_v4: complement(1518077..1523188)	clathrin heavy chain	6731	0	0	0				2QTB00022_L_10	Tb10.70.0830	AAAAAAAGACGGATACCGCCCTTCATAATGCTATTGCAAAACTCTTGGTCATCAGTGGTAACTTACCCGA	-	10	1520472	1520541	-0.952387	-1.93767	0.061194	0.317325	-4.48228
Tb09.211.0350	3QTB00006_G_10	;go_function=adenylate kinase activity; ATP binding;go_process=nucleobase, nucleoside and nucleotide interconversion		<a href=http://www.genedb.org/genedb/Search?organism=tryp&name=Tb09.211.0350>Tb09.211.0350</a>	Q38EC4			chr9contig211.tmp0044c	9	Tb927_09_v4: complement(1323569..1324171)	adenylate kinase, putative	5393	0	0	0	GO:0004017 GO:0004017 GO:0005524 GO:0005524	GO:0015949 GO:0015949	GO:0005575 GO:0005575	2QTB00006_G_10	Tb09.211.0350	AAACAACTGAGGTTGCACAGAAAATATCTCAAATTCTCGTGGAGGGTGGCATTGTGCCATCCGAACTGAC	-	9	1323957	1324026	-0.951594	-2.47124	0.0187555	0.180498	-3.47145
Tb10.61.2390	3QTB00020_I_24			<a href=http://www.genedb.org/genedb/Search?organism=tryp&name=Tb10.61.2390>Tb10.61.2390</a>	Q388G4			TRYP_x-61h03.q2kb185_367	10	Tb927_10_v4: complement(3423731..3426316)	hypothetical protein, conserved	7521	1	0	0				2QTB00020_I_24	Tb10.61.2390	ACTTCGTCAGCTATTTGTTCAATATGCCTCTGTGACTAGTAGCAATCGGCTTCAATTTTCACGGGATCTT	-	10	3424655	3424724	-0.950436	-1.74993	0.0893551	0.380723	-4.79256
Tb09.211.5000	3QTB00002_J_12			<a href=http://www.genedb.org/genedb/Search?organism=tryp&name=Tb09.211.5000>Tb09.211.5000</a>	Q38D08			chr9contig211.tmp0548c	9	Tb927_09_v4: complement(2235308..2235646)	hypothetical protein, unlikely	5861	0	0	0				2QTB00002_J_12	Tb09.211.5000	TTTACCGCTCTTTCACAACCTCACCACGTCGATCAGAAGAACATCTTCATATGATTTCCATATTCTCTAA	-	9	2235459	2235528	-0.950396	-2.18937	0.0356916	0.245977	-4.02791
Tb09.160.1600	3QTB00004_K_11			<a href=http://www.genedb.org/genedb/Search?organism=tryp&name=Tb09.160.1600>Tb09.160.1600</a>	Q38FN0		3C4.325	chr9contig160.tmp0152c	9	Tb927_09_v4: complement(612893..613318)	hypothetical protein, unlikely	4933	1	0	0				2QTB00004_K_11	Tb09.160.1600	CGTTGTACGCTGTTTGTTCCAGGCGCGTTTATAATATTTTCTTCCCCCGTCGTTTTGTATCTTGCTCAGC	-	9	613024	613093	-0.949458	-2.15654	0.0383674	0.253137	-4.08955
Tb927.1.2740	3QTB00016_O_23			<a href=http://www.genedb.org/genedb/Search?organism=tryp&name=Tb927.1.2740>Tb927.1.2740</a>	Q4GYU8				1	Tb927_01_v4: 631269..632888	lipase-like protein, putative	267	1	1	0				2QTB00016_O_23	Tb927.1.2740	CTACCGTCCACAGCTTATCATAACATTCATTGGCACGAATAGCTGGCGGAGTTGGTTGACAAACTTAAGA	+	1	632165	632234	-0.949031	-2.16622	0.0375606	0.251085	-4.07145
Tb11.01.0320	3QTB00012_J_21			<a href=http://www.genedb.org/genedb/Search?organism=tryp&name=Tb11.01.0320>Tb11.01.0320</a>	Q384J6				11	Tb927_11_01_v4: 2256203..2257396	hypothetical protein, conserved	8523	0	0	0				2QTB00012_J_21	Tb11.01.0320	ATACACAAAGCAAGAAGGAACTCATCCTGCGCATTCGACATTTTCTTAATGACACCCTCGTTGATCAAAT	+	11.1	2257062	2257131	-0.948794	-2.45676	0.0194045	0.183211	-3.50118
Tb10.70.5010	3QTB00021_N_12			<a href=http://www.genedb.org/genedb/Search?organism=tryp&name=Tb10.70.5010>Tb10.70.5010</a>	Q38BY0			TRYP_x-70a06.p2kb545_681	10	Tb927_10_v4: 683582..687109	hypothetical protein, conserved	6402	0	0	0				2QTB00021_N_12	Tb10.70.5010	AGAACAAAATTATTACTCTACGACATGAAAACGATCAACTCCAAGGCGAGCTTGTAGCACTACAAAAGGA	+	10	684411	684480	-0.947883	-1.88844	0.0677163	0.332166	-4.5661
Tb927.3.4990	3QTB00010_F_24	;go_function=alcohol dehydrogenase activity, zinc-dependent; oxidoreductase activity; zinc ion binding;go_process=metabolism		<a href=http://www.genedb.org/genedb/Search?organism=tryp&name=Tb927.3.4990>Tb927.3.4990</a>	Q582N8			Tb03.48K5.760	3	Tb927_03_v4: 1402256..1403275	oxidoreductase, putative	1336	0	0	0				2QTB00010_F_24	Tb927.3.4990	GGTTGAGTTGAACATCTCTACTCTGCTCCGAAAGCGGGGAACGATTGTTTTTTCAAAGCTTCGTGATCAG	+	3	1403011	1403080	-0.947313	-2.28237	0.0289928	0.222004	-3.8496
Tb927.8.6100	3QTB00021_O_8			<a href=http://www.genedb.org/genedb/Search?organism=tryp&name=Tb927.8.6100>Tb927.8.6100</a>	Q57YL1			Tb08.11J15.660	8	Tb927_08_v4: 1781130..1784261	hypothetical protein, conserved	4454	0	0	0				2QTB00021_O_8	Tb927.8.6100	TTCTGTGCTTAAGCGATTGGAATCTGTCATCGTTTCTGTTTCTGCTGTTATTAACGACCCTTTTGTGGAT	+	8	1783757	1783826	-0.946205	-1.89371	0.0669905	0.331062	-4.55721
Tb11.01.5260	3QTB00006_O_11			<a href=http://www.genedb.org/genedb/Search?organism=tryp&name=Tb11.01.5260>Tb11.01.5260</a>	Q382G8				11	Tb927_11_01_v4: complement(3587258..3587848)	hypothetical protein, conserved	9056	0	0	0				2QTB00006_O_11	Tb11.01.5260	AACAAGTTAATGTTCCCCCGGAGTTGGGGACAATTATGAAGCAGTACACCAAGGCAATCCTCAGGGATAG	-	11.1	3587676	3587745	-0.944157	-2.01241	0.0523334	0.296867	-4.35181
Tb927.4.3470	3QTB00017_M_24			<a href=http://www.genedb.org/genedb/Search?organism=tryp&name=Tb927.4.3470>Tb927.4.3470</a>	Q585K3			Tb04.26G5.220	4	Tb927_04_v4: complement(899833..901638)	hypothetical protein, conserved	1764	1	0	0				2QTB00017_M_24	Tb927.4.3470	TTATTGGCACACTACAACATCAGTTAAAACTAGCAGAGAGCTCCGAAAGCACGGTAAGGTGCCGCTGTTG	-	4	900884	900953	-0.943931	-1.84081	0.0745873	0.349702	-4.64555
Tb10.26.0860	3QTB00007_B_12	similar to HIRA-interacting protein 5 (mHIRIP5) (Swiss-Prot:Q9QZ23) (Mus musculus);go_function=protein binding;go_process=iron ion homeostasis;go_component=mitochondrial matrix		<a href=http://www.genedb.org/genedb/Search?organism=tryp&name=Tb10.26.0860>Tb10.26.0860</a>	Q389M3				10	Tb927_10_v4: complement(2660328..2661059)	HIRA-interacting protein 5, putative	7209	0	0	0	GO:0005515	GO:0006879	GO:0005759	2QTB00007_B_12	Tb10.26.0860	CCATCCCACAGGATGGCGATTCTGAGGTAGTGGTGGTGTTGAAAGAACTTATCTCTACCACGATTAGACC	-	10	2660548	2660617	-0.943326	-2.28882	0.0285732	0.221022	-3.83704
Tb09.160.5250	3QTB00022_J_24	similar to AMP deaminase 2 (EC 3.5.4.6) (AMP deaminase isoform L) (Swiss-Prot:Q01433) (Homo sapiens);go_function=AMP deaminase activity;go_process=purine ribonucleoside monophosphate biosynthesis		<a href=http://www.genedb.org/genedb/Search?organism=tryp&name=Tb09.160.5250>Tb09.160.5250</a>	Q38EM6			chr9contig160.tmp0411	9	Tb927_09_v4: 1112335..1117407	adenosine monophosphate deaminase, putative,AMP deaminase, putative	5289	0	0	0	GO:0003876	GO:0009168	GO:0005575	2QTB00022_J_24	Tb09.160.5250	TGTTGGTGTATTTTCCGATTGTACAAAAGTTGATAATAGCGTGTATCTGAGTTGCATGGTGAATTCGGAG	+	9	1113063	1113132	-0.942213	-1.83812	0.0749919	0.351035	-4.64998
Tb927.4.4030	3QTB00015_H_12			<a href=http://www.genedb.org/genedb/Search?organism=tryp&name=Tb927.4.4030>Tb927.4.4030</a>	Q57Y07			Tb04.1D20.550	4	Tb927_04_v4: complement(1071096..1072661)	hypothetical protein, conserved	1820	0	0	0				2QTB00015_H_12	Tb927.4.4030	TGCTGAGCGACGCCTCACAGGTATGTGTTGTAAAAGAGTAATTGACGCTTTCCGGCTTGAATACTTAAAA	-	4	1071183	1071252	-0.940584	-2.20936	0.0341447	0.240778	-3.99003
Tb09.211.5010	3QTB00021_B_24			<a href=http://www.genedb.org/genedb/Search?organism=tryp&name=Tb09.211.5010>Tb09.211.5010</a>	Q38D07			chr9contig211.tmp0549	9	Tb927_09_v4: 2236821..2240171	SLACS retrotransposable element (part), putative	5862	0	0	0				2QTB00021_B_24	Tb09.211.5010	ACAACAACACAAGCATCCAACGGAACTGTAGGAAACACCTTAGGAAAGAAGGTGATTGGTGGATAGTAGA	+	9	2237560	2237629	-0.940114	-1.89993	0.0661434	0.329434	-4.5467
Tb11.01.0160	3QTB00013_A_24			<a href=http://www.genedb.org/genedb/Search?organism=tryp&name=Tb11.01.0160>Tb11.01.0160</a>	Q384I0				11	Tb927_11_01_v4: 2293767..2295032	hypothetical protein, conserved	8539	0	0	0				2QTB00013_A_24	Tb11.01.0160	AACTTGGGTGGAAGTAACAAGTGAGAAGCAGTTGGCCCCGTATGATCAATTGTATGTCTTTCGAAAGAAC	+	11.1	2293997	2294066	-0.938864	-2.08946	0.0443935	0.273471	-4.21331
Tb927.1.4980	3QTB00001_C_11			<a href=http://www.genedb.org/genedb/Search?organism=tryp&name=Tb927.1.4980>Tb927.1.4980</a>	Q4GY82				1	Tb927_01_v4: 1002297..1002404	hypothetical protein, unlikely	485	0	1	0				2QTB00001_C_11	Tb927.1.4980	TGCCTCCACCCATTTATTTGGGAGCAACCTCATACGATTTGCAATTGGTGTTGTGTGCCTCTGGCCCTTG	+	1	1002308	1002377	-0.938126	-2.60826	0.0135289	0.157331	-3.18443
Tb10.61.1820	3QTB00009_D_22	;go_function=binding;go_process=transport;go_component=mitochondrial inner membrane		<a href=http://www.genedb.org/genedb/Search?organism=tryp&name=Tb10.61.1820>Tb10.61.1820</a>	Q388C4			TRYP_x-61h03.q2kb185_273	10	Tb927_10_v4: complement(3542275..3543198)	mitochondrial carrier protein, putative,ADP/ATP translocase 1, putative	7564	0	3	0	GO:0005488 GO:0005488	GO:0006810 GO:0006810	GO:0005743 GO:0005743	2QTB00009_D_22	Tb10.61.1820	TGTGAAGTACAAGAACTCGATGGATTGTATGTTGCAGGTGATTAAACAGGAGGGAGCTGCGTCCCTGATG	NA	Nonspecific_3	0	0	-0.936833	-1.80722	0.0797838	0.359759	-4.7006
Tb11.02.5580	3QTB00021_I_11			<a href=http://www.genedb.org/genedb/Search?organism=tryp&name=Tb11.02.5580>Tb11.02.5580</a>	Q384P7				11	Tb927_11_01_v4: complement(2124590..2127514)	hypothetical protein, conserved	8471	0	0	0				2QTB00021_I_11	Tb11.02.5580	TAAAAGGAGAACGAACTGCAATGCCCGCCACCAGAGGTATCTTACGGATACATTCTATATAAACATGATT	-	11.1	2126294	2126363	-0.936247	-2.20822	0.0342312	0.240936	-3.9922
Tb10.26.1030	3QTB00021_A_7	;go_function=damaged DNA binding;go_process=DNA metabolism; mismatch repair		<a href=http://www.genedb.org/genedb/Search?organism=tryp&name=Tb10.26.1030>Tb10.26.1030</a>	Q389N7	MSH2		embl.179	10	Tb927_10_v4: complement(2620358..2623213)	DNA mismatch repair protein, putative,MSH2	7195	0	0	0	GO:0003684	GO:0006259 GO:0006298	GO:0005634	2QTB00021_A_7	Tb10.26.1030	GCTGAAACAGTGCGGATGGACTGAAAAACAAATGAAGTGTGAATATCACGCTAGTTACGGTTATGTCTTC	-	10	2621594	2621663	-0.935704	-1.88254	0.0685366	0.333997	-4.57602
Tb927.7.1200	3QTB00013_B_24			<a href=http://www.genedb.org/genedb/Search?organism=tryp&name=Tb927.7.1200>Tb927.7.1200</a>	Q57WT0			Tb07.27M11.380	7	Tb927_07_v4: 306951..308273	hypothetical protein, conserved	3211	0	0	0				2QTB00013_B_24	Tb927.7.1200	ACGAACATCCAGCATATATTTCGCTACTTTGTATTTATCCGGAACTATGGACCAGAGAAAAACGAGAAGA	+	7	307929	307998	-0.934001	-2.03658	0.0497185	0.289819	-4.30879
Tb10.6k15.2790	3QTB00011_O_11	;go_function=ATP binding; protein serine/threonine kinase activity;go_process=protein amino acid phosphorylation		<a href=http://www.genedb.org/genedb/Search?organism=tryp&name=Tb10.6k15.2790>Tb10.6k15.2790</a>	Q26802			TRYPtp6k15-3d06.p1c_407	10	Tb927_10_v4: complement(1931231..1932283)	mitogen-activated protein kinase 1, putative	6896	0	0	0	GO:0004674 GO:0004674 GO:0005524 GO:0005524	GO:0006468 GO:0006468	GO:0005575 GO:0005575	2QTB00011_O_11	Tb10.6k15.2790	AGTAAATACAACGCAGACGCCGTGGACTTAATATGTAAATGTATTGTCTTTGATCCCAACAAGCGGCCAA	-	10	1931419	1931488	-0.933825	-2.45128	0.0196554	0.184409	-3.5124
Tb927.6.2150	3QTB00017_K_22	;go_process=cell proliferation; regulation of mitosis		<a href=http://www.genedb.org/genedb/Search?organism=tryp&name=Tb927.6.2150>Tb927.6.2150</a>	Q584U1			Tb06.4M18.410	6	Tb927_06_v4: complement(684152..685951)	cell division cycle protein 16, putative,cell division cycle protein 16 homolog, putative	2734	0	1	0				2QTB00017_K_22	Tb927.6.2150	GAGTTTGACTACCAGCTTGTTAAAAATCTCACCATTTAATAGAGAATGTGTTTGCTTGCATCTTTCCATT	-	6	685076	685145	-0.933004	-2.60478	0.013643	0.157706	-3.19184
Tb10.6k15.0840	3QTB00003_M_12			<a href=http://www.genedb.org/genedb/Search?organism=tryp&name=Tb10.6k15.0840>Tb10.6k15.0840</a>	Q38A21			TRYPtp6k15-3d06.p1c_123	10	Tb927_10_v4: 2317124..2317498	hypothetical protein, unlikely	7061	0	0	0				2QTB00003_M_12	Tb10.6k15.0840	AACTTCAGCGTCGACTCGCCACACTGAGAAGGTTTTGCATATTGGCCTCCAACTTGGACGGTTTTGGGCC	+	10	2317294	2317363	-0.932677	-1.82314	0.0772828	0.354537	-4.6746
Tb11.01.1450	3QTB00017_I_12			<a href=http://www.genedb.org/genedb/Search?organism=tryp&name=Tb11.01.1450>Tb11.01.1450</a>	Q383W1				11	Tb927_11_01_v4: complement(2575173..2576963)	hypothetical protein, conserved	8659	0	0	0				2QTB00017_I_12	Tb11.01.1450	ATTTCGTATCAAGGGAAGGACTCTGCCGAAAGAAATTGGGATGTGTTGCAGAACATCATGGAACAACGAC	-	11.1	2576735	2576804	-0.93183	-1.73733	0.0915853	0.384615	-4.81246
Tb927.6.2890	3QTB00008_D_8	May contain a frameshift in Cterminal.;go_function=endonuclease activity; nucleic acid binding;go_process=DNA catabolism;go_component=endoplasmic reticulum		<a href=http://www.genedb.org/genedb/Search?organism=tryp&name=Tb927.6.2890>Tb927.6.2890</a>	Q583P5			Tb06.5F5.520	6	Tb927_06_v4: 868432..869262	single strand-specific nuclease, putative	2808	1	1	0				2QTB00008_D_8	Tb927.6.2890	GGCATTATACAGCAAATGTATACAATCGTGATGGTTTCGAGTTGAAAGAGCCACTGCAACAAAAATCTAA	+	6	868703	868772	-0.931448	-2.05116	0.0481978	0.284054	-4.28267
Tb09.211.3040	3QTB00019_H_1	;go_function=damaged DNA binding;go_process=nucleotide-excision repair		<a href=http://www.genedb.org/genedb/Search?organism=tryp&name=Tb09.211.3040>Tb09.211.3040</a>	Q38DK1			chr9contig211.tmp0345	9	Tb927_09_v4: 1812951..1815257	DNA-repair protein, putative	5666	0	0	0	GO:0003684	GO:0006289	GO:0005575	2QTB00019_H_1	Tb09.211.3040	CTACTCCATTGGATCACCTGGGTGTAGAATCGTTCTCCCCCATAGTTTGTATATTTGCGCTGTGTTTCTT	+	9	1813913	1813982	-0.930827	-1.68784	0.1008	0.401055	-4.88945
Tb10.6k15.0010	3QTB00004_D_20			<a href=http://www.genedb.org/genedb/Search?organism=tryp&name=Tb10.6k15.0010>Tb10.6k15.0010</a>	Q389V0			TRYPtp6k15-3d06.p1c_2	10	Tb927_10_v4: complement(2482723..2483196)	hypothetical protein	7132	1	1	0				2QTB00004_D_20	Tb10.6k15.0010	TATTTGATTCAATCATAGATATTCCTAGCCTGCAAAACCCTCGCCTCATTTGGGGGTGGGTAGAAACCCA	-	10	2482802	2482871	-0.930781	-1.77551	0.0849666	0.370391	-4.75178
Tb10.26.0230	3QTB00008_A_11			<a href=http://www.genedb.org/genedb/Search?organism=tryp&name=Tb10.26.0230>Tb10.26.0230</a>	Q389H4				10	Tb927_10_v4: 2782312..2783070	hypothetical protein, conserved	7258	0	0	0				2QTB00008_A_11	Tb10.26.0230	AACAGGTGTAGCCTCAATCCTATTCACTGGGTCCTGATGTTAAAGGGGTGCTTGGTCGATCTTTTCTTTT	+	10	2782330	2782399	-0.930576	-2.21869	0.0334438	0.237975	-3.97228
Tb927.7.2060	3QTB00008_K_10	;go_function=DNA binding;go_process=DNA repair;go_component=nucleus		<a href=http://www.genedb.org/genedb/Search?organism=tryp&name=Tb927.7.2060>Tb927.7.2060</a>	Q57V05			Tb07.43M14.510	7	Tb927_07_v4: complement(518221..519021)	DNA repair protein, putative	3297	0	0	0				2QTB00008_K_10	Tb927.7.2060	TATTTGGAAGGTTTATCAGATAGTAACGTTGCTACCGCGGATTATTGTGTGGGTGTGCGGAGGGATAGTA	-	7	518574	518643	-0.928837	-2.43626	0.020358	0.187007	-3.54305
Tb11.02.1340	3QTB00022_B_12	;go_function=deaminase activity;go_process=purine ribonucleoside monophosphate biosynthesis		<a href=http://www.genedb.org/genedb/Search?organism=tryp&name=Tb11.02.1340>Tb11.02.1340</a>	Q386C9				11	Tb927_11_01_v4: 1105342..1110018	AMP deaminase, putative	8086	0	0	0	GO:0019239	GO:0009168	GO:0005575	2QTB00022_B_12	Tb11.02.1340	TTAAATTTATCAAAGAGAAGGTTCGCATGAATCGTAACGATGTGGTGGATATCGATAGGAGTACCGGTTT	+	11.1	1108505	1108574	-0.928417	-1.8325	0.0758453	0.351952	-4.65924
Tb09.244.2050	3QTB00004_F_23			<a href=http://www.genedb.org/genedb/Search?organism=tryp&name=Tb09.244.2050>Tb09.244.2050</a>	Q38CS0			chr9contig244a01.tmp0205	9	Tb927_09_v4: complement(2477185..2477643)	hypothetical protein	5950	0	0	0				2QTB00004_F_23	Tb09.244.2050	TATTTCCTCGCAGGCTCAAACCCTTTACTCCGTGGCACCGCCAACGACCCACACCCATTCCTTTCCAAAT	-	9	2477354	2477423	-0.927665	-2.06792	0.0464991	0.279675	-4.25244
Tb09.160.4580	3QTB00015_F_23			<a href=http://www.genedb.org/genedb/Search?organism=tryp&name=Tb09.160.4580>Tb09.160.4580</a>	Q38EV0			chr9contig160.tmp0344	9	Tb927_09_v4: 980315..981841	hypothetical protein, conserved	5215	0	0	0				2QTB00015_F_23	Tb09.160.4580	AACAAACATTTGCTCTCCCGTGATGGGTTTGTTTCAGAATTATTTGGGCATGGAGTACTTCCTGAAAGCT	+	9	981254	981323	-0.927279	-2.26099	0.0304245	0.227461	-3.89108
Tb927.8.3480	3QTB00017_J_11			<a href=http://www.genedb.org/genedb/Search?organism=tryp&name=Tb927.8.3480>Tb927.8.3480</a>	Q57YW5			Tb08.28L1.640	8	Tb927_08_v4: 1033756..1035582	hypothetical protein, conserved	4191	0	0	0	GO:0003674	GO:0008150	GO:0005575	2QTB00017_J_11	Tb927.8.3480	TCCCATATACTCGTGGAATGCTTTCAAAGTGTTAAAGAGTTGTCTTACTTTATTCCTCCTCCCAAATTTC	+	8	1035343	1035412	-0.927062	-1.5526	0.129986	0.455216	-5.09029
Tb927.5.1330	3QTB00021_K_23			<a href=http://www.genedb.org/genedb/Search?organism=tryp&name=Tb927.5.1330>Tb927.5.1330</a>	Q57VD0			Tb05.30H13.350	5	Tb927_05_v4: 433302..436259	hypothetical protein, conserved	2124	0	0	0				2QTB00021_K_23	Tb927.5.1330	TTCAGTGTTACCATAGTGGCGACACTGGTGATATACTTGTACCGATGATAAATAATGTGCAGCACGCAAT	+	5	434482	434551	-0.927036	-2.06268	0.0470244	0.280894	-4.26191
Tb11.03.0540	3QTB00018_B_12	similar to SP:Q9JI39: ATP-binding cassette, sub-family B, member 10, mitochondrial precursor(ATP- binding cassette transporter 10) (ABC transporter 10 protein)(ABC-mitochondrial erythroid protein) (ABC-me protein). {Mus musculus};go_function=ATP binding; ATPase activity, coupled to transmembrane movement of substances;go_process=transport;go_component=ATP-binding cassette (ABC) transporter comple…		<a href=http://www.genedb.org/genedb/Search?organism=tryp&name=Tb11.03.0540>Tb11.03.0540</a>	Q387J7	ABCB10			11	Tb927_11_01_v4: complement(135445..137520)	ABC transporter, putative	7766	1	6	0	GO:0005524 GO:0042626 GO:0042626	GO:0006810 GO:0006810	GO:0016021 GO:0043191 GO:0043191	2QTB00018_B_12	Tb11.03.0540	ACATACTTGATACTGCGGACGAAATACAAAAGTTACAAGAACAAACGAAAGGTATGGTTCCTCTTGAGTG	-	11.1	136274	136343	-0.926838	-1.89985	0.0661546	0.329434	-4.54684
Tb927.7.4310	3QTB00014_D_10			<a href=http://www.genedb.org/genedb/Search?organism=tryp&name=Tb927.7.4310>Tb927.7.4310</a>	Q57UR1			Tb07.5F10.130	7	Tb927_07_v4: complement(1143279..1144712)	hypothetical protein, conserved	3520	0	0	0				2QTB00014_D_10	Tb927.7.4310	AGCATGAAATGCCGGATGGACACTACCGCGTAAGTACTCTAATGCAACTCTATTGTCGACCAAATATATG	-	7	1143673	1143742	-0.926663	-2.00706	0.0529282	0.298563	-4.36127
Tb09.211.1060	3QTB00001_H_22			<a href=http://www.genedb.org/genedb/Search?organism=tryp&name=Tb09.211.1060>Tb09.211.1060</a>	Q38E50			chr9contig211.tmp0130c	9	Tb927_09_v4: complement(1457884..1458120)	hypothetical protein, unlikely	5467	1	2	0				2QTB00001_H_22	Tb09.211.1060	TTTGTGTTCTTGGCTTTTGTGTGGATGATTGCGTGCATGGGTGCCTGTGGTTTCTCCTTCTGATCATCTT	-	9	1458044	1458113	-0.925125	-1.84091	0.0745726	0.349702	-4.64539
Tb927.6.1310	3QTB00011_O_23			<a href=http://www.genedb.org/genedb/Search?organism=tryp&name=Tb927.6.1310>Tb927.6.1310</a>	Q585B6			Tb06.3A7.1010	6	Tb927_06_v4: complement(487653..488708)	hypothetical protein, conserved	2650	1	0	1				2QTB00011_O_23	Tb927.6.1310	AAATCAGAGGGAGCATCAAACACCGGAAGACCGTCTGCAGTTATGGAAGGAACTTAAAGGTAGGTGTACA	-	6	488154	488223	-0.924652	-1.73467	0.0920618	0.385002	-4.81664
Tb10.6k15.3650	3QTB00016_M_20	;go_function=ATP binding; ATP-dependent helicase activity;go_process=nucleobase, nucleoside, nucleotide and nucleic acid metabolism		<a href=http://www.genedb.org/genedb/Search?organism=tryp&name=Tb10.6k15.3650>Tb10.6k15.3650</a>	Q38AQ5			TRYPtp6k15-3d06.p1c_526	10	Tb927_10_v4: 1760481..1762133	ATP-dependent DEAD/H RNA helicase, putative,RNA helicase, putative	6827	0	0	0	GO:0005524 GO:0005524 GO:0008026 GO:0008026	GO:0006139 GO:0006139	GO:0005575 GO:0005575	2QTB00016_M_20	Tb10.6k15.3650	AACTTCAGGAATATGCGCGACAATCCCTCATCGATGTGTTTAAAACTTCTTTATTTTACCATCCGACACG	+	10	1761952	1762021	-0.924286	-1.93363	0.0617082	0.318702	-4.48923
Tb927.4.1210	3QTB00005_B_10			<a href=http://www.genedb.org/genedb/Search?organism=tryp&name=Tb927.4.1210>Tb927.4.1210</a>	Q580E9			Tb04.5E12.90	4	Tb927_04_v4: complement(323947..324501)	hypothetical protein	1538	0	0	0				2QTB00005_B_10	Tb927.4.1210	AGTTTAAGGAATTTCATTTGCGCTGCCAGAGCCTGCACCATCCTGCCAGTCTAAGGTCTCCTTTATTCAC	-	4	323960	324029	-0.92423	-2.21385	0.033806	0.239182	-3.9815
Tb11.01.4780	3QTB00010_N_24			<a href=http://www.genedb.org/genedb/Search?organism=tryp&name=Tb11.01.4780>Tb11.01.4780</a>	Q382L5				11	Tb927_11_01_v4: complement(3483728..3484756)	hypothetical protein, conserved	9008	0	0	0				2QTB00010_N_24	Tb11.01.4780	CAAAGGCAATCCGCTATCCACGAAGAAAAGAAGGCAGAATTCGACAAGAAGAAGGTACTGCACATGCATT	-	11.1	3484249	3484318	-0.923215	-1.78367	0.0836069	0.368093	-4.73869
Tb11.01.0340	3QTB00022_M_12	;go_function=double-stranded DNA binding; protein binding;go_process=double-strand break repair via nonhomologous end-joining;go_component=nucleus		<a href=http://www.genedb.org/genedb/Search?organism=tryp&name=Tb11.01.0340>Tb11.01.0340</a>	Q384J8				11	Tb927_11_01_v4: 2248698..2252747	RAD50 DNA repair-like protein	8521	0	0	0	GO:0003690 GO:0005515	GO:0006303	GO:0005634	2QTB00022_M_12	Tb11.01.0340	AGATAACGGAATATGTTAATGAGGAACTTCACAACGAAGAGCAAAAGCGAAGTGGAGAGCTAAATTCCAT	+	11.1	2249872	2249941	-0.922571	-1.80057	0.0808476	0.362558	-4.71139
Tb927.6.1120	3QTB00019_A_24			<a href=http://www.genedb.org/genedb/Search?organism=tryp&name=Tb927.6.1120>Tb927.6.1120</a>	Q585D5			Tb06.3A7.580	6	Tb927_06_v4: complement(439498..441717)	hypothetical protein, conserved	2630	0	0	0				2QTB00019_A_24	Tb927.6.1120	TCTAACGTTAAGCAGCAATTTGTGCCACTTTCTCTAATACAGCGAATTTGTCAGCTTTCGGATGAATCGC	-	6	439593	439662	-0.922491	-2.09986	0.0434079	0.269738	-4.19432
Tb927.8.580	3QTB00011_G_22			<a href=http://www.genedb.org/genedb/Search?organism=tryp&name=Tb927.8.580>Tb927.8.580</a>	Q57YH2			Tb08.12O16.140	8	Tb927_08_v4: complement(164621..165688)	hypothetical protein, conserved	3901	1	1	0				2QTB00011_G_22	Tb927.8.580	AATATATGGCTAGGGAAATGCGGAAGTTTATTGGTTTCGATGTGGCTTGTAGTAAGGTTCACAATTTTGC	-	8	165270	165339	-0.921877	-2.29887	0.0279302	0.21858	-3.81741
Tb11.01.5640	3QTB00013_H_13			<a href=http://www.genedb.org/genedb/Search?organism=tryp&name=Tb11.01.5640>Tb11.01.5640</a>	Q382D1				11	Tb927_11_01_v4: 3659349..3660650	hypothetical protein, conserved	9093	0	0	0				2QTB00013_H_13	Tb11.01.5640	TCTTTTGCCAATTGCTTCCCCTTTTTGTACTTCGCAAGTTTCACATGTATTCGATCTGCCGTTGCGTTAC	+	11.1	3660389	3660458	-0.92006	-1.23708	0.224723	0.5981	-5.50153
Tb927.4.3330	3QTB00005_N_11	;go_function=calcium ion binding		<a href=http://www.genedb.org/genedb/Search?organism=tryp&name=Tb927.4.3330>Tb927.4.3330</a>	Q584B0			Tb04.2H8.140	4	Tb927_04_v4: complement(870948..871499)	hypothetical protein, conserved	1750	0	0	0	GO:0005509	GO:0008150	GO:0005575	2QTB00005_N_11	Tb927.4.3330	TAAAGCCGGCTACACTTAAGGAACGTCTTTCAGCATTTTACCCCAATATGACATCATCCGAGTATAAATT	-	4	871273	871342	-0.917123	-1.83419	0.0755879	0.351524	-4.65646
Tb927.3.2670	3QTB00008_B_3			<a href=http://www.genedb.org/genedb/Search?organism=tryp&name=Tb927.3.2670>Tb927.3.2670</a>	Q582X9			Tb03.48O8.140	3	Tb927_03_v4: complement(677840..678649)	hypothetical protein, conserved	1105	0	0	0				2QTB00008_B_3	Tb927.3.2670	CGTTTGTGTGCGGCGAGGTAGATCGCGGCGTGTTCGAAGGATTCCTTCCTAATATAGCAGGTAATGGGTT	-	3	677931	678000	-0.916557	-1.95891	0.0585527	0.312548	-4.4456
Tb09.211.4580	3QTB00015_L_8			<a href=http://www.genedb.org/genedb/Search?organism=tryp&name=Tb09.211.4580>Tb09.211.4580</a>	Q38D50			chr9contig211.tmp0506c	9	Tb927_09_v4: complement(2141236..2142810)	hypothetical protein, conserved	5818	0	0	0				2QTB00015_L_8	Tb09.211.4580	ATTTTTAGTGAATCATTACGTTGAACACTTGACAGATACAACCGTTCGGCTGACTTATGCGGAAGGTGAT	-	9	2141344	2141413	-0.916255	-2.2601	0.0304855	0.227621	-3.8928
Tb927.2.2220	3QTB00009_P_20			<a href=http://www.genedb.org/genedb/Search?organism=tryp&name=Tb927.2.2220>Tb927.2.2220</a>	Q7YVK6		25N14.155		2	Tb927_02_v4: complement(424198..425139)	hypothetical protein, conserved	614	0	0	0				2QTB00009_P_20	Tb927.2.2220	ATGCCGAACGATATGTTGTTTCATATAATTGCAGGGAGTGCAGTTCCACGCTGTTTAGCAGCAATGACTT	-	2	424682	424751	-0.915699	-1.90018	0.0661097	0.329434	-4.54628
Tb09.v1.0110	3QTB00001_N_12			<a href=http://www.genedb.org/genedb/Search?organism=tryp&name=Tb09.v1.0110>Tb09.v1.0110</a>	Q38FS4				9	Tb927_09_v4: 514600..514848	hypothetical protein, unlikely	4889	0	0	0				2QTB00001_N_12	Tb09.v1.0110	TAAGATGTCTTACAAGTATGTATTTCTCCGAGTGCCCACACATATATTTATTGTGATGTACCAAAATGTG	+	9	514761	514830	-0.915553	-2.07679	0.0456218	0.277108	-4.23636
Tb927.7.6660	3QTB00008_I_7	;go_function=protein binding;go_process=protein folding;go_component=integral to membrane		<a href=http://www.genedb.org/genedb/Search?organism=tryp&name=Tb927.7.6660>Tb927.7.6660</a>	Q57Y63			Tb07.15M23.340	7	Tb927_07_v4: complement(1827734..1828507)	chaperone protein DNAJ, putative	3756	0	2	0	GO:0051082	GO:0006457	GO:0016021	2QTB00008_I_7	Tb927.7.6660	TAGTAAGTGACACGCAATATTTTTACTACAAGTTTCTTCCCGAATGGATGGCACGGAATGTCGATGAGAT	-	7	1828014	1828083	-0.915473	-1.92108	0.0633291	0.322232	-4.51073
Tb11.03.0180	3QTB00012_M_13	;go_process=RNA editing;go_component=mRNA editing complex		<a href=http://www.genedb.org/genedb/Search?organism=tryp&name=Tb11.03.0180>Tb11.03.0180</a>	Q387F6	KREPB5	MP44		11	Tb927_11_01_v4: 241921..243069	RNA-editing complex protein,KREPB5	7807	1	0	0	GO:0003674	GO:0016547	GO:0045293	2QTB00012_M_13	Tb11.03.0180	TAATAATGCGCTCTTCCCTCCTTCAGACGCTCTTATTCTTCACGTGTTGTGCTGTCACGTATTGGAGAGT	+	11.1	242562	242631	-0.914856	-1.37937	0.176986	0.533308	-5.32628
Tb10.6k15.0170	3QTB00004_K_22			<a href=http://www.genedb.org/genedb/Search?organism=tryp&name=Tb10.6k15.0170>Tb10.6k15.0170</a>	Q389W6			TRYPtp6k15-3d06.p1c_28	10	Tb927_10_v4: 2453657..2454103	hypothetical protein, conserved	7116	1	2	0				2QTB00004_K_22	Tb10.6k15.0170	TTAACCGTGCATTTTCTGTTAATGTTATACAGGACGGACCCCCTCACCGACGGGTTTTGTGTGGCGCAGA	+	10	2453912	2453981	-0.914309	-2.3381	0.0255435	0.207095	-3.74022
Tb10.05.0140	3QTB00004_D_18			<a href=http://www.genedb.org/genedb/Search?organism=tryp&name=Tb10.05.0140>Tb10.05.0140</a>	Q388Q6				10	Tb927_10_v4: complement(3204871..3205344)	hypothetical protein,hypothetical protein	7426	0	2	0				2QTB00004_D_18	Tb10.05.0140	AAGGATTTATACTTCGGTTACTTCCAACTGTTTGTGTGTCGCTCTTGTTTCCGCCGTTTTATTGCAAGTG	-	10	3205170	3205239	-0.912579	-2.40007	0.0221464	0.194409	-3.61639
Tb927.4.1400	3QTB00014_A_24	;go_function=ATPase activity;go_process=endosome to lysosome transport;go_component=cytosol		<a href=http://www.genedb.org/genedb/Search?organism=tryp&name=Tb927.4.1400>Tb927.4.1400</a>	Q581U1			Tb04.2L9.600	4	Tb927_04_v4: complement(363820..365202)	vacuolar transport protein 4A, putative	1557	0	0	0				2QTB00014_A_24	Tb927.4.1400	AGCCTATCAGACCTTCCACCACTACTGTGAGTAACAGCGCCCCGACTGACAATGAATTGGTTTCACAAAA	-	4	364022	364091	-0.911152	-2.03412	0.04998	0.290088	-4.3132
Tb927.5.890	3QTB00019_J_24	similar to Oligosaccharyl transferase STT3 subunit homolog (B5) (Integral membrane protein 1). (Swiss-Prot:P46978) [Mus musculus;];go_function=oligosaccharyl transferase activity;go_process=protein amino acid glycosylation;go_component=integral to membrane; oligosaccharyl transferase complex		<a href=http://www.genedb.org/genedb/Search?organism=tryp&name=Tb927.5.890>Tb927.5.890</a>	Q57W34			Tb05.28F8.510	5	Tb927_05_v4: 297084..299489	oligosaccharyl transferase subunit, putative	2080	0	10	0				2QTB00019_J_24	Tb927.5.890	CGACGTGGTATCGCGGTTGTGGTGCTCGTATGTCTCTTCGCCAATCCCATGAGACACTCATTCGAAAAGT	+	5	298683	298752	-0.910737	-2.25852	0.0305936	0.227809	-3.89584
Tb927.3.4240	3QTB00006_E_24	;go_function=electron transporter activity;go_process=electron transport;go_component=mitochondrion		<a href=http://www.genedb.org/genedb/Search?organism=tryp&name=Tb927.3.4240>Tb927.3.4240</a>	Q580L8			Tb03.26J7.410	3	Tb927_03_v4: complement(1195175..1195777)	thioredoxin, putative	1261	0	0	0				2QTB00006_E_24	Tb927.3.4240	GAAGGAACAGGGCGTCGTTTCCTCTTCCATTCCCCAATGTAGCTCATCACACGCTTGTTCACAAGAGGAT	-	3	1195472	1195541	-0.909571	-2.17652	0.0367183	0.24847	-4.05211
Tb09.160.1060	3QTB00014_M_7			<a href=http://www.genedb.org/genedb/Search?organism=tryp&name=Tb09.160.1060>Tb09.160.1060</a>	Q38FT1			chr9contig160.tmp0106c	9	Tb927_09_v4: complement(501307..502677)	hypothetical protein, conserved	4882	0	0	0				2QTB00014_M_7	Tb09.160.1060	CGCCGGGAGGTCCCCGCTGATATTGATAAGTTTCTGTCGAATTTGTTTCAACAAAATACATGCATAAAAC	-	9	502254	502323	-0.909436	-1.82315	0.0772822	0.354537	-4.67459
Tb927.3.2690	3QTB00022_A_12	similar to SP:P54644: RAC-family serine/threonine kinase homolog (EC 2.7.1.-). {Dictyostelium discoideum}; 62% similar to SP:P54644: RAC-family serine/threonine kinase homolog (EC 2.7.1.-). {Dictyostelium discoideum;};go_function=ATP binding; protein serine/threonine kinase activity;go_process=protein amino acid phosphorylation		<a href=http://www.genedb.org/genedb/Search?organism=tryp&name=Tb927.3.2690>Tb927.3.2690</a>	Q582Y1			Tb03.48O8.120	3	Tb927_03_v4: complement(682253..686038)	serine/threonine-protein kinase, putative,protein kinase, putative	1107	0	0	0	GO:0004674 GO:0005524	GO:0006468	GO:0005575	2QTB00022_A_12	Tb927.3.2690	ACATTTTATGCTGTCAAGAAGATATCCAAGAAGAAGGTGTGGGATGAGGACTGCGTCCAATGTACATTCA	-	3	685324	685393	-0.908558	-1.81847	0.0780096	0.355534	-4.68225
Tb927.3.4760	3QTB00018_G_10	;go_function=GTPase activity; microtubule binding;go_process=microtubule bundle formation;go_component=cytoplasm		<a href=http://www.genedb.org/genedb/Search?organism=tryp&name=Tb927.3.4760>Tb927.3.4760</a>	Q582Q9			Tb03.48K5.360	3	Tb927_03_v4: complement(1344510..1346492)	dynamin, putative,vacuolar sortin protein 1, putative	1313	0	0	0				2QTB00018_G_10	Tb927.3.4760	GAAGGTCTGAGGACCCTTGGGGTGTTAACGAAACTGGACCTTATGGATCGCGGCACTAATGCGTACGACA	-	3	1345844	1345913	-0.908525	-1.79685	0.0814483	0.363997	-4.71742
Tb927.3.2020	3QTB00019_G_22	;go_function=ATP binding; motor activity;go_process=microtubule-based process;go_component=microtubule associated complex		<a href=http://www.genedb.org/genedb/Search?organism=tryp&name=Tb927.3.2020>Tb927.3.2020</a>	Q57ZA9			Tb03.30P12.970	3	Tb927_03_v4: complement(525009..527249)	kinesin, putative	1040	0	0	0	GO:0003774 GO:0005524	GO:0007017	GO:0005875	2QTB00019_G_22	Tb927.3.2020	GAACAGATGATTTTAGATGATGAGCTCGAGTGCGAACAACGTCTATACGAAGATAGTATTTCAATGACTA	-	3	525461	525530	-0.908058	-2.00041	0.0536761	0.300123	-4.37302
Tb927.7.1410	3QTB00020_G_23			<a href=http://www.genedb.org/genedb/Search?organism=tryp&name=Tb927.7.1410>Tb927.7.1410</a>	Q57WQ9			Tb07.27M11.690	7	Tb927_07_v4: 356731..359223	hypothetical protein, conserved	3232	0	0	0				2QTB00020_G_23	Tb927.7.1410	TTGGCGACTACTGGATGAATTGTCCAGATATACAAGCCGTTTGTAAGGAGTATGAAACAGTGAAAGAGGA	+	7	359126	359195	-0.9067	-2.25915	0.0305503	0.227809	-3.89463
Tb927.1.1460	3QTB00005_H_23			<a href=http://www.genedb.org/genedb/Search?organism=tryp&name=Tb927.1.1460>Tb927.1.1460</a>	Q4GZ73				1	Tb927_01_v4: 366324..366866	hypothetical protein, unlikely	139	0	1	0				2QTB00005_H_23	Tb927.1.1460	TTTTGTGTGCGCGGTTTTGGCTGTTAGTTTCATATCCAGTCGGATCCGTTCAGTGGCGTGGCTGTGCGAA	+	1	366640	366709	-0.906443	-1.97281	0.0568778	0.307927	-4.42142
Tb10.70.0380	3QTB00003_O_22			<a href=http://www.genedb.org/genedb/Search?organism=tryp&name=Tb10.70.0380>Tb10.70.0380</a>	Q38AW3			TRYP_x-70a06.p2kb545_56	10	Tb927_10_v4: 1629858..1630235	hypothetical protein	6769	0	0	0				2QTB00003_O_22	Tb10.70.0380	TACACGCTCCCATATGCCTTCAATGTTTCACATATTTTCCGCATACCGAAGGACGACGAAATCACTCCCT	+	10	1629932	1630001	-0.906385	-2.32972	0.0260372	0.208735	-3.75679
Tb09.160.0815	3QTB00001_L_22	;go_function=structural constituent of ribosome;go_process=protein biosynthesis;go_component=ribosome		<a href=http://www.genedb.org/genedb/Search?organism=tryp&name=Tb09.160.0815>Tb09.160.0815</a>	Q38FV6			229.t01444	9	Tb927_09_v4: complement(445472..445720)	60S ribosomal protein L38, putative	4856	0	0	0	GO:0003735	GO:0006412	GO:0005840	2QTB00001_L_22	Tb09.160.0815	AAAAGAAGGCTGACAAGATCGAACGCTCCATCCATCCATCCGTAAAGAAGATCACCGTCACTTCCCGTTC	-	9	445503	445572	-0.905841	-2.16767	0.0374409	0.2507	-4.06873
Tb927.1.70	3QTB00018_L_21			<a href=http://www.genedb.org/genedb/Search?organism=tryp&name=Tb927.1.70>Tb927.1.70</a>	Q8IFJ1				1	Tb927_01_v4: complement(44937..46994)	retrotransposon hot spot (RHS) protein, putative,retrotransposon hot spot protein 4 (RHS4), putative	8	0	0	0	GO:0003674	GO:0008150	GO:0005634	2QTB00018_L_21	Tb927.1.70	AAGTCGGGCTGTCACTCCACCACTGCGACAAAGTTGAATGCGTTCACGGAGAGAATTAAAGGATATTTTT	-	1	45209	45278	-0.905171	-1.93254	0.0618482	0.319041	-4.49111
Tb11.01.1370	3QTB00010_N_22	similar to SP:Q9QZD9: Eukaryotic translation initiation factor 3 subunit 2 (eIF-3 beta)(eIF3 p36) (eIF3i) (TGF-beta receptor interacting protein 1) (TRIP- 1). {Mus musculus} and to SP:Q13347 {Homo sapiens};go_function=translation initiation factor activity;go_process=regulation of translational initiation;go_component=eukaryotic translation initiation factor 3 complex		<a href=http://www.genedb.org/genedb/Search?organism=tryp&name=Tb11.01.1370>Tb11.01.1370</a>	Q383W8	eIF-3 beta; TRIP-1			11	Tb927_11_01_v4: complement(2560254..2561282)	eukaryotic translation initiation factor 3 subunit, putative,TGF-beta receptor interacting protein 1	8652	0	0	0	GO:0003743	GO:0006446	GO:0005852	2QTB00010_N_22	Tb11.01.1370	GTTTGCACACACAAACCACATGAGGAGACGATCAACCGCATATCCTTCGATTCTAACTATTACACTCTCA	-	11.1	2560643	2560712	-0.90463	-2.05755	0.0475436	0.281989	-4.27116
Tb927.8.6050	3QTB00008_C_13			<a href=http://www.genedb.org/genedb/Search?organism=tryp&name=Tb927.8.6050>Tb927.8.6050</a>	Q57YK6			Tb08.11J15.770	8	Tb927_08_v4: 1765192..1765953	hypothetical protein, conserved	4449	0	0	0				2QTB00008_C_13	Tb927.8.6050	TTTATCGTGTTGTCCAATCAGAGCCGAGAGGAAATAAAAGGGTTGCTGCCTCACCGTGTTGTTCACCAGT	+	8	1765852	1765921	-0.904565	-2.23409	0.0323148	0.234555	-3.94284
Tb927.6.2210	3QTB00021_D_22	similar to Vacuolar protein 8. (Swiss-Prot:P39968) [Saccharomyces cerevisiae]		<a href=http://www.genedb.org/genedb/Search?organism=tryp&name=Tb927.6.2210>Tb927.6.2210</a>	Q584T5			Tb06.4M18.580	6	Tb927_06_v4: 699807..703193	hypothetical protein, conserved	2740	0	0	0				2QTB00021_D_22	Tb927.6.2210	AACTTGTCGTGCCATAGTCACCCTCTCACTAATTTCGACGTCTTACAAAGATAAACTGTTTGAGCTTGGT	+	6	701630	701699	-0.902957	-1.87992	0.0689034	0.333997	-4.58042
Tb10.70.1770	3QTB00007_L_6			<a href=http://www.genedb.org/genedb/Search?organism=tryp&name=Tb10.70.1770>Tb10.70.1770</a>	Q38B73			TRYP_x-70a06.p2kb545_238	10	Tb927_10_v4: 1323816..1324562	Eukaryotic translation initiation factor 6 (eIF-6), putative	6659	0	0	0				2QTB00007_L_6	Tb10.70.1770	TCGTAGGGATTTAGGTGGGGATGAGTCGAACTTACTGCAGCAGTTGCGCGATACGTTGGTGGATGAACTG	+	10	1324487	1324556	-0.902946	-1.90197	0.0658667	0.328912	-4.54323
Tb10.70.0570	3QTB00017_D_15	;go_function=ATP binding; ATP-dependent helicase activity;go_process=nucleobase, nucleoside, nucleotide and nucleic acid metabolism		<a href=http://www.genedb.org/genedb/Search?organism=tryp&name=Tb10.70.0570>Tb10.70.0570</a>	Q38AY0			TRYP_x-70a06.p2kb545_85	10	Tb927_10_v4: complement(1584549..1586363)	ATP-dependent DEAD/H RNA helicase, putative	6752	0	0	0	GO:0005524 GO:0005524 GO:0008026 GO:0008026	GO:0006139 GO:0006139	GO:0005575 GO:0005575	2QTB00017_D_15	Tb10.70.0570	TTTTCTTCAGCAGTCGCAATGCTGTTAGTTTTCACTGCGAGTTGTTTAACTACATCGATGTTCCTTGCGT	-	10	1585207	1585276	-0.902929	-1.92335	0.0630331	0.322096	-4.50684
Tb927.4.450	3QTB00021_P_22	;go_function=transporter activity;go_process=ER to Golgi transport;go_component=cytoplasm; ER-Golgi transport vesicle membrane; Golgi membrane		<a href=http://www.genedb.org/genedb/Search?organism=tryp&name=Tb927.4.450>Tb927.4.450</a>	Q57UT0			Tb04.5D20.570	4	Tb927_04_v4: complement(131219..134797)	coatomer alpha subunit, putative	1462	0	0	0	GO:0005215	GO:0006888		2QTB00021_P_22	Tb927.4.450	CCTTTTTTTCGGAACCATCAATAAGGATTAAGAGCGCGGCATTTGATGAGCAAAGAAATATCCTTTATTA	-	4	133215	133284	-0.90288	-1.88513	0.0681759	0.333468	-4.57168
Tb927.1.3640	3QTB00001_K_10	unlikely gene predicted by glimmer		<a href=http://www.genedb.org/genedb/Search?organism=tryp&name=Tb927.1.3640>Tb927.1.3640</a>	Q4GYK9				1	Tb927_01_v4: 768476..768652	hypothetical protein, unlikely	356	0	0	0				2QTB00001_K_10	Tb927.1.3640	TCACATGTCCTGCGAGAACTTGAGACGTGAGAATGAATTTCATGGACTAAAGAACCTGGGAGAAAGCTAA	+	1	768583	768652	-0.9019	-2.33941	0.025467	0.206865	-3.73763
Tb09.211.0730	3QTB00012_F_12			<a href=http://www.genedb.org/genedb/Search?organism=tryp&name=Tb09.211.0730>Tb09.211.0730</a>	Q38E84			chr9contig211.tmp0089c	9	Tb927_09_v4: complement(1396168..1397385)	hypothetical protein, conserved	5433	0	0	0				2QTB00012_F_12	Tb09.211.0730	CATCTTACCAAAGGAAGAGGGGTTGGCTCACTTTGCTTTGATATTGTTTGCGCTTTTAGAAGACCATCGT	-	9	1396435	1396504	-0.901819	-2.28843	0.0285986	0.221022	-3.8378
Tb10.26.0990	3QTB00001_P_3			<a href=http://www.genedb.org/genedb/Search?organism=tryp&name=Tb10.26.0990>Tb10.26.0990</a>	Q389N3				10	Tb927_10_v4: complement(2628996..2629217)	hypothetical protein, conserved	7199	0	0	0				2QTB00001_P_3	Tb10.26.0990	CTGGTATCGCTCTGAGAGGAGTCGCGACGATGACTTTTCCAGGAATACGTACTCGGGTAACACTGGTTGA	-	10	2628996	2629065	-0.901653	-2.04537	0.0487968	0.286252	-4.29306
Tb927.5.2060	3QTB00019_I_19	similar to Cell division control protein 5. (Swiss-Prot:P39964) [Schizosaccharomyces pombe];go_function=DNA binding; pre-mRNA splicing factor activity;go_component=small nuclear ribonucleoprotein complex		<a href=http://www.genedb.org/genedb/Search?organism=tryp&name=Tb927.5.2060>Tb927.5.2060</a>	Q57ZS5			Tb05.1P6.150	5	Tb927_05_v4: complement(650651..652834)	cell division control protein, putative	2197	0	0	0				2QTB00019_I_19	Tb927.5.2060	AACAGAAACAAACATCGATACTTTGTTCGGTGACCTTCCAGACCCATTTCCTGGCAACCATGAAGCAGAG	-	5	651596	651665	-0.901565	-1.74729	0.0898187	0.381186	-4.79674
Tb927.8.1600	3QTB00018_G_12	;go_function=ATP binding;go_process=tRNA aminoacylation for protein translation;go_component=cytoplasm		<a href=http://www.genedb.org/genedb/Search?organism=tryp&name=Tb927.8.1600>Tb927.8.1600</a>	Q580G3			Tb08.29O9.340	8	Tb927_08_v4: 531411..533165	lysyl-tRNA synthetase, putative	4003	0	0	0	GO:0005524	GO:0006418	GO:0005737	2QTB00018_G_12	Tb927.8.1600	TGATCGACTCGTCATGTATCTCACAAGCCAAAACAACATCAAGGAAGTCCTTCTATTTCCAGCTATGAAA	+	8	533024	533093	-0.901457	-2.3081	0.0273513	0.216045	-3.79934
Tb10.6k15.0850	3QTB00002_H_8			<a href=http://www.genedb.org/genedb/Search?organism=tryp&name=Tb10.6k15.0850>Tb10.6k15.0850</a>	Q38A22			TRYPtp6k15-3d06.p1c_124	10	Tb927_10_v4: complement(2316786..2317121)	hypothetical protein	7060	1	0	0				2QTB00002_H_8	Tb10.6k15.0850	ACCAACTTCTTTGCTCTTCCGTGAGAAACGTGTGAATACTGGGGAAGCAAACCTTCCACTTTCCATGGGC	-	10	2316978	2317047	-0.901282	-1.74626	0.09	0.38139	-4.79837
Tb10.26.0630	3QTB00022_O_24			<a href=http://www.genedb.org/genedb/Search?organism=tryp&name=Tb10.26.0630>Tb10.26.0630</a>	Q389K6				10	Tb927_10_v4: 2696252..2700412	hypothetical protein, conserved	7226	1	0	0				2QTB00022_O_24	Tb10.26.0630	CATGAGATCATGTCAGACCGTGATTGTCTTCTTTATCTTTCCAAGTTTATGGAATACATCGAGCTTGCAC	+	10	2697545	2697614	-0.901002	-1.70519	0.0974854	0.394834	-4.86267
Tb09.211.3650	3QTB00013_N_24	;go_function=phospholipase A2 activity;go_component=extracellular region		<a href=http://www.genedb.org/genedb/Search?organism=tryp&name=Tb09.211.3650>Tb09.211.3650</a>	Q38DE4			chr9contig211.tmp0408	9	Tb927_09_v4: 1945076..1946419	phospholipase A2-like protein, putative	5723	1	2	0	GO:0004623	GO:0008150	GO:0005576	2QTB00013_N_24	Tb09.211.3650	AACGGTTACTGTGCATTCAGACGACTGGGTAAAAGATTCTGAGAGTTGGGAATTCTTTAAAAGGATGAAA	+	9	1946110	1946179	-0.899822	-1.80874	0.0795419	0.359759	-4.69812
Tb11.01.4600	3QTB00008_F_24	identical to GB:AAO92322.1: cleavage and polyadenylation specificity factor 30 kDa subunit {Trypanosoma brucei rhodesiense}; similar to Cleavage and polyadenylation specificity factor, 30 kDa subunit (CPSF30 kDa subunit) (NS1 effector domain-binding p;go_function=nucleic acid binding;go_process=RNA processing;go_component=mRNA cleavage and polyadenylation specificity factor complex		<a href=http://www.genedb.org/genedb/Search?organism=tryp&name=Tb11.01.4600>Tb11.01.4600</a>	Q382Q6	CPSF4; NEB-1			11	Tb927_11_01_v4: complement(3345260..3346093)	cleavage and polyadenylation specificity factor 30 kDa subunit,CPSF 30 kDa subunit,NS1 effector domain-binding protein 1	8964	0	0	0	GO:0003676	GO:0006396	GO:0005847	2QTB00008_F_24	Tb11.01.4600	TGTGTATATTTGCATGAATACGACGATCGTTATGTCCCTGCATGTGCCTTTTATCAGCGTCTCGGTGAAT	-	11.1	3345799	3345868	-0.899718	-2.5768	0.0145937	0.162098	-3.25123
Tb10.389.0570	3QTB00010_E_24	;go_function=zinc ion binding		<a href=http://www.genedb.org/genedb/Search?organism=tryp&name=Tb10.389.0570>Tb10.389.0570</a>	Q388V2				10	Tb927_10_v4: complement(3073917..3074891)	hypothetical protein, conserved,predicted zinc finger protein	7380	0	0	0	GO:0008270 GO:0008270	GO:0008150 GO:0008150	GO:0005575 GO:0005575	2QTB00010_E_24	Tb10.389.0570	TGCATCCAACTTAGACGAAATAGAACGCGTTTACAATCCACAATATCCCAAACAACTACCCTGCGTTGTT	-	10	3074370	3074439	-0.895858	-1.80845	0.0795872	0.359759	-4.69858
Tb927.3.4810	3QTB00008_P_20			<a href=http://www.genedb.org/genedb/Search?organism=tryp&name=Tb927.3.4810>Tb927.3.4810</a>	Q582Q4			Tb03.48K5.420	3	Tb927_03_v4: complement(1354950..1355801)	hypothetical protein, conserved	1318	0	0	0				2QTB00008_P_20	Tb927.3.4810	TTCTTCCTTTTAAACCTTCGGACATCATGGCGCTAGAGGTGCAGCGTGCACAATTCTTTCTGTGTGAATT	-	3	1355359	1355428	-0.895708	-2.24594	0.0314697	0.23155	-3.9201
Tb09.211.3510	3QTB00019_O_23	;go_function=ATP binding; ATP-dependent helicase activity;go_process=nucleobase, nucleoside, nucleotide and nucleic acid metabolism		<a href=http://www.genedb.org/genedb/Search?organism=tryp&name=Tb09.211.3510>Tb09.211.3510</a>	Q38DF6			chr9contig211.tmp0394	9	Tb927_09_v4: 1908448..1910655	ATP-dependent DEAD/H RNA helicase, putative	5711	0	0	0	GO:0005524 GO:0008026	GO:0006139	GO:0005575	2QTB00019_O_23	Tb09.211.3510	TTTCGATATCATTTACAAGCAGAAGCAAACTGATCTTGTCCTGATATTTGTGGAGACCAAGCGGTCAGCT	+	9	1910031	1910100	-0.895437	-2.52913	0.0163551	0.169057	-3.35144
Tb927.7.5080	3QTB00019_G_11	;go_function=NAD+ kinase activity;go_process=pyridine nucleotide biosynthesis		<a href=http://www.genedb.org/genedb/Search?organism=tryp&name=Tb927.7.5080>Tb927.7.5080</a>	Q57ZI1			Tb07.27E10.300	7	Tb927_07_v4: 1340687..1342858	ATP-NAD kinase-like protein	3598	0	0	0				2QTB00019_G_11	Tb927.7.5080	AATAGTCATGGTCTATACCGTGATTATCGTAAGGATGTTTTCCCCAAGATGACATACATTTTACACAGTA	+	7	1341920	1341989	-0.895205	-2.0461	0.0487211	0.286003	-4.29175
Tb927.6.4070	3QTB00008_A_12			<a href=http://www.genedb.org/genedb/Search?organism=tryp&name=Tb927.6.4070>Tb927.6.4070</a>	Q586A5			Tb06.4F7.240	6	Tb927_06_v4: complement(1182768..1183553)	hypothetical protein, conserved	2925	0	0	0				2QTB00008_A_12	Tb927.6.4070	TTGATCAATTTTTTATCCAGCGTTATCCGGATTTGTTCCACGGTTATCGAACTCAACAACAGGACATCGT	-	6	1182958	1183027	-0.894095	-2.02125	0.0513636	0.293302	-4.33612
Tb10.389.1430	3QTB00020_F_12			<a href=http://www.genedb.org/genedb/Search?organism=tryp&name=Tb10.389.1430>Tb10.389.1430</a>	Q389B2				10	Tb927_10_v4: complement(2916269..2919037)	helicase-like protein	7320	1	0	0				2QTB00020_F_12	Tb10.389.1430	TGATTGTTATTAGCACATATCAGTCTTCGCACATAATCTCAAAAATGCCAAATTTTGCACTCACCGTATT	-	10	2917974	2918043	-0.893945	-1.7357	0.0918757	0.384647	-4.81501
Tb927.4.750	3QTB00004_E_12	;go_function=structural constituent of ribosome;go_process=protein biosynthesis;go_component=ribosome		<a href=http://www.genedb.org/genedb/Search?organism=tryp&name=Tb927.4.750>Tb927.4.750</a>	Q580A3			Tb04.5E12.940	4	Tb927_04_v4: complement(207428..207865)	50S ribosomal protein L7Ae, putative	1492	0	0	0				2QTB00004_E_12	Tb927.4.750	ACGAAAAAGTTATACGTGCTCATTAAGAAAACTGTTGTGAATAACAAAAAAGATGTTATAAAGGGTATCA	-	4	207694	207763	-0.893888	-1.69583	0.0992621	0.397882	-4.87714
Tb09.160.2930	3QTB00003_E_24			<a href=http://www.genedb.org/genedb/Search?organism=tryp&name=Tb09.160.2930>Tb09.160.2930</a>	Q38FA8		1L12.355	chr9contig160.tmp0238c	9	Tb927_09_v4: complement(761343..761711)	hypothetical protein, unlikely	5055	0	2	0				2QTB00003_E_24	Tb09.160.2930	GAAATGGTCGTCCACATCATTTAAGTGTATTTTGTGTGCGTCTGATTATGCGTGTACATGTGTTGCTGAG	-	9	761400	761469	-0.893675	-1.98047	0.0559732	0.305921	-4.40804
Tb09.244.2040	3QTB00002_O_7			<a href=http://www.genedb.org/genedb/Search?organism=tryp&name=Tb09.244.2040>Tb09.244.2040</a>	Q38CR9			chr9contig244a01.tmp0204	9	Tb927_09_v4: complement(2477805..2478086)	hypothetical protein, unlikely	5951	1	0	0				2QTB00002_O_7	Tb09.244.2040	GCGATTATTGGCGTTCCTTCTTCTGTTCTGCCTCTAACCTGCACGCACCTTATTGGTTGGTGTCCCCTTC	-	9	2477818	2477887	-0.893076	-1.99897	0.0538398	0.300259	-4.37557
Tb927.3.2370	3QTB00003_J_22			<a href=http://www.genedb.org/genedb/Search?organism=tryp&name=Tb927.3.2370>Tb927.3.2370</a>	Q582V0			Tb03.48O8.550	3	Tb927_03_v4: 603856..604260	hypothetical protein, conserved	1075	1	1	0				2QTB00003_J_22	Tb927.3.2370	TAGTCATCGGAACAATTGTTATAGCGCCTTCGTACTTGGGACCATTTTATGTAAACTACGTGGCCGGTAA	+	3	604019	604088	-0.892735	-2.20358	0.0345856	0.241649	-4.00101
Tb10.61.1350	3QTB00020_B_9			<a href=http://www.genedb.org/genedb/Search?organism=tryp&name=Tb10.61.1350>Tb10.61.1350</a>	Q387Z5			TRYP_x-61h03.q2kb185_203	10	Tb927_10_v4: 3624773..3627406	hypothetical protein, conserved	7592	0	0	0				2QTB00020_B_9	Tb10.61.1350	CGAAACCCATACCATAAACCTGCCTTTGTCACTTTCGTTGCCTATGTACCTCGTTAGTCATTTAAACATT	+	10	3626956	3627025	-0.892263	-1.42218	0.164286	0.513345	-5.27023
Tb927.4.340	3QTB00007_E_24			<a href=http://www.genedb.org/genedb/Search?organism=tryp&name=Tb927.4.340>Tb927.4.340</a>	Q57UU1			Tb04.5D20.400	4	Tb927_04_v4: complement(104394..105083)	hypothetical protein, conserved	1451	0	0	0				2QTB00007_E_24	Tb927.4.340	ATGGTAAACCGCGTTGGTACAACATACCCAAAGATGTAAGTCATCTATTCGTCCTGCCCAAGAACTTGTG	-	4	104635	104704	-0.890966	-1.9924	0.0545893	0.301698	-4.38713
Tb927.1.5310	3QTB00003_A_7	GPI-Anchor Signal predicted for Tb927.1.5310 by DGPI v2.04 with cleavage site probability 1.1019999 near 92		<a href=http://www.genedb.org/genedb/Search?organism=tryp&name=Tb927.1.5310>Tb927.1.5310</a>	Q4GY51				1	Tb927_01_v4: 1053081..1053425	hypothetical protein, unlikely	519	1	2	1				2QTB00003_A_7	Tb927.1.5310	TAGTTCTTATTTTTCTCACCCTGTTATCCCATTACTTTACACCCATAGTCCTCTATTATGCATATTATAA	+	1	1053356	1053425	-0.889935	-1.48491	0.146986	0.484355	-5.1854
Tb10.6k15.0550	3QTB00011_A_22			<a href=http://www.genedb.org/genedb/Search?organism=tryp&name=Tb10.6k15.0550>Tb10.6k15.0550</a>	Q38A00			TRYPtp6k15-3d06.p1c_80	10	Tb927_10_v4: 2379516..2380571	hypothetical protein, conserved	7082	1	2	0				2QTB00011_A_22	Tb10.6k15.0550	AAGAGACTTTACTTCATCCTCCTTTCATTGGTTCGTCTTCACGCTTCACGTATGCCTTACCTGCTTTAGA	+	10	2379667	2379736	-0.889327	-1.54045	0.132915	0.46115	-5.10764
Tb927.7.2540	3QTB00007_O_9	;go_function=ubiquitin conjugating enzyme activity;go_process=protein modification; ubiquitin cycle;go_component=cytoplasm		<a href=http://www.genedb.org/genedb/Search?organism=tryp&name=Tb927.7.2540>Tb927.7.2540</a>	Q57XM0			Tb07.22O10.640	7	Tb927_07_v4: complement(651108..651788)	ubiquitin-conjugating enzyme E2, putative,ubiquitin carrier protein, putative,ubiquitin-protein ligase, putative	3343	0	0	0	GO:0004840	GO:0006512 GO:0006464	GO:0005737	2QTB00007_O_9	Tb927.7.2540	AACTGCTTTTGCAATTCCCCCCTGAGTATCCCTTTTCTCCGCCTTCTGTGCGGTTTACAACAAAAATATT	-	7	651379	651448	-0.889159	-2.16451	0.0377021	0.251757	-4.07465
Tb09.211.4070	3QTB00005_N_16	GPI-Anchor Signal predicted for Tb09.211.4070 by DGPI v2.04 with cleavage site probability 0.64599997 near 160		<a href=http://www.genedb.org/genedb/Search?organism=tryp&name=Tb09.211.4070>Tb09.211.4070</a>	Q38DA1			chr9contig211.tmp0451c	9	Tb927_09_v4: complement(2035524..2036093)	hypothetical protein	5766	1	0	1				2QTB00005_N_16	Tb09.211.4070	AAGATGTAACGGAAGTAACGAAGACCGACACGTGCGTAGACGGTGGAGAGTGTGAGTCCAATGGAGGTGG	-	9	2035606	2035675	-0.888762	-2.16991	0.0372565	0.250142	-4.06452
Tb11.02.5350	3QTB00017_M_8			<a href=http://www.genedb.org/genedb/Search?organism=tryp&name=Tb11.02.5350>Tb11.02.5350</a>	Q384S0				11	Tb927_11_01_v4: 2069621..2071420	hypothetical protein, conserved	8448	0	0	0	GO:0003674	GO:0008150	GO:0005575	2QTB00017_M_8	Tb11.02.5350	AGTATTTTCGGCTTTCCCCATCTCAAACCCTCAATGAGACATTGCGTACCCTCTTCTTCATCAATGAGTT	+	11.1	2070942	2071011	-0.885823	-1.74394	0.0904094	0.381956	-4.80203
Tb09.160.4540	3QTB00019_F_12			<a href=http://www.genedb.org/genedb/Search?organism=tryp&name=Tb09.160.4540>Tb09.160.4540</a>	Q38EV4			chr9contig160.tmp0340	9	Tb927_09_v4: 969249..971624	protein phosphatase 2A regulatory subunit, putative	5211	0	0	0				2QTB00019_F_12	Tb09.160.4540	ATTGCTTGATACACGCAGAGGACATGGACACAAAAGCGATCGTGGAAGAAATGATTCCCGGAATGTTACT	+	9	969691	969760	-0.885767	-1.89641	0.0666216	0.330466	-4.55265
Tb927.2.340	3QTB00020_G_22	;go_component=nucleus		<a href=http://www.genedb.org/genedb/Search?organism=tryp&name=Tb927.2.340>Tb927.2.340</a>	Q8T9M5		3B10.125		2	Tb927_02_v4: complement(46167..48743)	retrotransposon hot spot (RHS) protein, putative,retrotransposon hot spot protein 4 (RHS4), putative	533	0	0	0	GO:0003674	GO:0008150	GO:0005634	2QTB00020_G_22	Tb927.2.340	ATAGATGCAGTAAAGTACGAAAAGAAGGGGCACGTAATTGTTGATATCAGTGAAAAGAATGAAACTCCAC	-	2	47522	47591	-0.885311	-1.83335	0.0757148	0.351726	-4.65783
Tb927.3.740	3QTB00007_F_10			<a href=http://www.genedb.org/genedb/Search?organism=tryp&name=Tb927.3.740>Tb927.3.740</a>	Q57WV7			Tb03.27F10.750	3	Tb927_03_v4: complement(180970..181710)	hypothetical protein, conserved	913	0	0	0	GO:0003674	GO:0008150	GO:0005575	2QTB00007_F_10	Tb927.3.740	TTAGATGTAAATGGCTACGGCTACATCCTCAATCCCAACGTACATAATGCCCAGAAAACAATACCTCTAG	-	3	181290	181359	-0.885293	-2.1749	0.0368493	0.24916	-4.05515
Tb927.8.4700	3QTB00016_G_1	This gene is within a unresolved repeat region that contains misassembly.;go_function=amino acid-polyamine transporter activity;go_process=amino acid transport;go_component=integral to membrane		<a href=http://www.genedb.org/genedb/Search?organism=tryp&name=Tb927.8.4700>Tb927.8.4700</a>	Q57UY1	AATP6	AATP6	Tb08.4A8.350	8	Tb927_08_v4: complement(1380123..1381721)	amino acid transporter, putative	4313	0	10	0	GO:0005279	GO:0006865	GO:0016021	2QTB00016_G_1	Tb927.8.4700	CTCTTGGTACTTGTGTATTCATGTGTTTGGCAGTCTTTACTTCCGTTGTACGAATTAGCTCGCTTCTTTT	NA	Nonspecific_5	0	0	-0.884981	-1.54919	0.130801	0.457697	-5.09516
Tb11.01.6650	3QTB00016_N_22	;go_function=ATP binding; protein serine/threonine kinase activity;go_process=protein amino acid phosphorylation		<a href=http://www.genedb.org/genedb/Search?organism=tryp&name=Tb11.01.6650>Tb11.01.6650</a>	Q381T4				11	Tb927_11_01_v4: complement(3934726..3936447)	serine/threonine-protein kinase, putative	9190	0	0	0	GO:0004674 GO:0005524	GO:0006468	GO:0005575	2QTB00016_N_22	Tb11.01.6650	AGCAAGTGTATGATATGATTGCCGCCGATGATGAAGTTGAAAGGAACTACATTTCCAATCCTGTGGATTG	-	11.1	3935198	3935267	-0.884955	-2.20889	0.0341807	0.240778	-3.99093
Tb09.160.5310	3QTB00009_K_10			<a href=http://www.genedb.org/genedb/Search?organism=tryp&name=Tb09.160.5310>Tb09.160.5310</a>	Q38EM0			chr9contig160.tmp0417	9	Tb927_09_v4: 1124472..1125365	hypothetical protein, conserved	5295	1	3	0				2QTB00009_K_10	Tb09.160.5310	ACTCCATAGAAGCTGATGACGCCGTTGAGTTGAGGTGGTGGAGAAACGCACTTCGCCCGGAAGCTAATCT	+	9	1124929	1124998	-0.884914	-2.19022	0.0356242	0.245907	-4.02629
Tb10.70.1380	3QTB00006_A_21	;go_function=RNA binding; structural constituent of ribosome;go_process=protein biosynthesis;go_component=cytosolic small ribosomal subunit (sensu Eukaryota); ribosome		<a href=http://www.genedb.org/genedb/Search?organism=tryp&name=Tb10.70.1380>Tb10.70.1380</a>	Q57VP3			TRYP_x-70a06.p2kb545_190,embl.241	10	Tb927_10_v4: 1402480..1403052	40S ribosomal protein S9, putative	6689	0	0	0	GO:0003723 GO:0003735	GO:0006412	GO:0005840 GO:0005843	2QTB00006_A_21	Tb10.70.1380	ATTGCCGTTGCTAAGCAGATTGTTACGATTCCTTCCTTCATTGTCCGCGTGAGTTCTGAGCACCATATCG	+	10	1402876	1402945	-0.883668	-1.97248	0.0569169	0.307927	-4.42199
Tb11.17.0002	3QTB00010_N_23	;go_component=integral to membrane		<a href=http://www.genedb.org/genedb/Search?organism=tryp&name=Tb11.17.0002>Tb11.17.0002</a>	Q380X2				11	Tb927_11_01_v4: 4813472..4814476	expression site-associated gene (ESAG) protein, putative,expression site-associated gene 1 (ESAG1) protein, putative	9471	1	0	0	GO:0003674	GO:0008150	GO:0016021	2QTB00010_N_23	Tb11.17.0002	ATGCCTAAAATACACTTGAAGAAGACTAGGATAGGAGTGTGGTTGAGTTTGTCTTTTCTTCTTATAAGTT	+	11.1	4813472	4813541	-0.883204	-1.94188	0.0606634	0.316176	-4.47505
Tb11.01.3710	3QTB00011_M_11			<a href=http://www.genedb.org/genedb/Search?organism=tryp&name=Tb11.01.3710>Tb11.01.3710</a>	Q382Z4				11	Tb927_11_01_v4: 3114464..3115513	hypothetical protein, conserved	8876	0	0	0				2QTB00011_M_11	Tb11.01.3710	TATTCGCTTCTGTTACCCCACGTGAGCATAAGTCTGGTTTGCTTCGTCACCACTCTTACACGTTTTACCT	+	11.1	3114687	3114756	-0.883111	-1.64215	0.109985	0.420271	-4.9589
Tb927.5.2680	3QTB00019_M_12			<a href=http://www.genedb.org/genedb/Search?organism=tryp&name=Tb927.5.2680>Tb927.5.2680</a>	Q57ZU4			Tb05.26K5.730	5	Tb927_05_v4: 852516..854771	hypothetical protein, conserved	2259	0	0	0	GO:0003674	GO:0008150	GO:0005575	2QTB00019_M_12	Tb927.5.2680	CTTGATCTTTGTAGAAAGCGCCGTGAAAGGAGGATGGAAGTGGAATATGGTATTCACAAACACTACATAA	+	5	854088	854157	-0.88104	-1.98561	0.0553733	0.304264	-4.39904
Tb11.02.3380	3QTB00011_J_12			<a href=http://www.genedb.org/genedb/Search?organism=tryp&name=Tb11.02.3380>Tb11.02.3380</a>	Q385K1			Tb11.212.0680	11	Tb927_11_01_v4: 1576823..1577938	hypothetical protein, conserved	8266	0	0	0				2QTB00011_J_12	Tb11.02.3380	AAATATCAATGAGGAAGCGGGGGAAGCATTAACTGAAGGTGGATGTGATGTGAAACCTCATGAAGACGTT	+	11.1	1577662	1577731	-0.880886	-2.08941	0.044399	0.273471	-4.21342
Tb09.211.2550	3QTB00013_J_24			<a href=http://www.genedb.org/genedb/Search?organism=tryp&name=Tb09.211.2550>Tb09.211.2550</a>	Q38DQ1			chr9contig211.tmp0293	9	Tb927_09_v4: 1726047..1727381	hypothetical protein, conserved,predicted WD40 repeat protein	5616	0	0	0	GO:0003674 GO:0003674	GO:0008150 GO:0008150	GO:0005575 GO:0005575	2QTB00013_J_24	Tb09.211.2550	TTAACTATATGCGTTCATTAAAGGATAAATATTCTGGGTTTGTAGAAGTGAGAAGGATTACTAACCAACG	+	9	1727170	1727239	-0.880812	-1.85874	0.0719344	0.342088	-4.61584
Tb11.02.5660	3QTB00013_O_5			<a href=http://www.genedb.org/genedb/Search?organism=tryp&name=Tb11.02.5660>Tb11.02.5660</a>	Q384P0				11	Tb927_11_01_v4: complement(2145763..2147022)	hypothetical protein, conserved	8479	0	1	0				2QTB00013_O_5	Tb11.02.5660	TATTTTCACTTTACCACGAGCGGTACGACCTTCTATCATCACTGGATGCTGACTTCAAAGCAATTAGTAC	-	11.1	2146877	2146946	-0.879932	-2.44268	0.0200547	0.186728	-3.52995
Tb927.1.4160	3QTB00005_M_3			<a href=http://www.genedb.org/genedb/Search?organism=tryp&name=Tb927.1.4160>Tb927.1.4160</a>	Q4GYG2				1	Tb927_01_v4: 866968..867468	hypothetical protein, conserved	403	1	1	0	GO:0003674	GO:0008150	GO:0005575	2QTB00005_M_3	Tb927.1.4160	TGGAACTTTCCCCAGTAATGGCTTTCTTCCGCCTCACCTTCGCCTCGACAGTCGCTCGTATTTGGATCTC	+	1	867138	867207	-0.879303	-2.25548	0.0308033	0.228604	-3.90172
Tb11.01.7920	3QTB00021_B_12	;go_function=zinc ion binding;go_component=integral to membrane		<a href=http://www.genedb.org/genedb/Search?organism=tryp&name=Tb11.01.7920>Tb11.01.7920</a>	Q381G2				11	Tb927_11_01_v4: complement(4238530..4241865)	hypothetical protein, conserved	9313	0	10	0	GO:0008270	GO:0008150	GO:0016021	2QTB00021_B_12	Tb11.01.7920	AGAAATAAATTTCATTGTGGCGGTTATTTGCGGAGGGTTTCTTCCATACGCTTTCGGTGCATATCAATTC	-	11.1	4240048	4240117	-0.879131	-2.04075	0.0492797	0.288643	-4.30134
Tb10.20.0130	3QTB00010_K_23	;go_function=mannose binding;go_process=glycoprotein secretion;go_component=membrane		<a href=http://www.genedb.org/genedb/Search?organism=tryp&name=Tb10.20.0130>Tb10.20.0130</a>	Q38AC4				10	Tb927_10_v4: 2059602..2060561	legume-like lectin, putative	6958	1	0	0	GO:0005537	GO:0009306	GO:0016020	2QTB00010_K_23	Tb10.20.0130	GGTTTGAGCCAAGCAGCCCATGAACTCCGCAGCATAATCATGACTCCTCTTTCCAATATAACTCATCATG	+	10	2060415	2060484	-0.878697	-2.40227	0.0220337	0.193618	-3.61196
Tb11.02.0270	3QTB00016_G_22			<a href=http://www.genedb.org/genedb/Search?organism=tryp&name=Tb11.02.0270>Tb11.02.0270</a>	Q386P3				11	Tb927_11_01_v4: complement(763079..764716)	hypothetical protein, conserved	7971	1	0	0				2QTB00016_G_22	Tb11.02.0270	GAGAAATCATGCAACTAATCAAGGATAAAAAGATAGCTGAAAAGCAGACTTTTCGGTTGCTGAAGTACTA	-	11.1	763218	763287	-0.878175	-2.07514	0.0457836	0.277678	-4.23935
Tb927.8.2380	3QTB00021_J_12	;go_function=ATP binding; ATPase activity, coupled to transmembrane movement of substances;go_process=transport;go_component=integral to membrane; internal side of plasma membrane		<a href=http://www.genedb.org/genedb/Search?organism=tryp&name=Tb927.8.2380>Tb927.8.2380</a>	Q57XF1			Tb08.26A17.190	8	Tb927_08_v4: 713071..716547	ABC transporter, putative	4081	1	9	0	GO:0005524 GO:0042626	GO:0006810	GO:0009898 GO:0016021	2QTB00021_J_12	Tb927.8.2380	GCTAAAGGACGTTAAAATCATTATTGACTTAAACTGCACAGCCAGTGAGTGCACAAATAAAAGGAAGTTT	+	8	714123	714192	-0.877975	-1.84691	0.0736748	0.347509	-4.63546
Tb11.02.0980	3QTB00019_J_12			<a href=http://www.genedb.org/genedb/Search?organism=tryp&name=Tb11.02.0980>Tb11.02.0980</a>	Q386G2				11	Tb927_11_01_v4: 1011666..1014062	hypothetical protein, conserved	8053	0	0	0				2QTB00019_J_12	Tb11.02.0980	GGTTACGGAGATATCGTGTATGTACTAGGGAGGTCTTGTGCTTTTGAGGTGCATATGGAGTCATCAAAAA	+	11.1	1012050	1012119	-0.877642	-1.95438	0.0591083	0.314732	-4.45346
Tb927.4.3610	3QTB00006_L_7	;go_function=hydrolase activity; protein serine/threonine phosphatase activity;go_process=protein amino acid dephosphorylation		<a href=http://www.genedb.org/genedb/Search?organism=tryp&name=Tb927.4.3610>Tb927.4.3610</a>	Q585I9			Tb04.26G5.450	4	Tb927_04_v4: complement(918599..919228)	serine/threonine-protein phosphatase PP1, pseudogene, putative	1778	0	0	0	GO:0004722 GO:0016787	GO:0006470	GO:0005575	2QTB00006_L_7	Tb927.4.3610	TTAAGGAAACATGTGAAAGGCTTGATATTGACGTTGTTCTCCGCGCCCGCTTTCAGTATTTTGGCTCTTG	-	4	918603	918672	-0.875559	-2.20364	0.034581	0.241649	-4.00089
Tb927.1.3460	3QTB00004_A_11	unlikely gene predicted by glimmer		<a href=http://www.genedb.org/genedb/Search?organism=tryp&name=Tb927.1.3460>Tb927.1.3460</a>	Q4GYM7				1	Tb927_01_v4: complement(740185..740595)	hypothetical protein, unlikely	338	0	2	0				2QTB00004_A_11	Tb927.1.3460	TTTTCTTCTCCCCCATCGCTAACAAGTATGTGCATTTGCGTTTGTGTTCCTTCCACTCAGTCTCTGCAAT	-	1	740274	740343	-0.875389	-1.90743	0.0651329	0.327261	-4.53397
Tb927.3.5320	3QTB00012_B_21			<a href=http://www.genedb.org/genedb/Search?organism=tryp&name=Tb927.3.5320>Tb927.3.5320</a>	Q580U3			Tb03.5L5.500	3	Tb927_03_v4: 1496116..1497300	hypothetical protein, conserved	1369	0	0	0				2QTB00012_B_21	Tb927.3.5320	TTGCCCAAGGAACAGTTAACGTTGCGCCTTAAACCTGAGATGCCCGTTCTACTTTTATTGAAATATCTTT	+	3	1497061	1497130	-0.875256	-2.16868	0.0373577	0.250626	-4.06684
Tb927.2.560	3QTB00020_A_12	;go_component=nucleus		<a href=http://www.genedb.org/genedb/Search?organism=tryp&name=Tb927.2.560>Tb927.2.560</a>	Q7YVZ4		3B10.235		2	Tb927_02_v4: complement(108732..111269)	retrotransposon hot spot (RHS) protein, putative,retrotransposon hot spot protein 4 (RHS4), putative	545	0	0	0	GO:0003674	GO:0008150	GO:0005634	2QTB00020_A_12	Tb927.2.560	TATTGCTGCAACGCTATGAGGGTTTGAGGGATATGACACTGCATGACTTTTTGCTGAAAAAGTTTTTTAA	-	2	111001	111070	-0.875094	-2.24161	0.0317757	0.233203	-3.92841
Tb927.3.2130	3QTB00020_G_11	similar to Ribosomal large subunit pseudouridine synthase D (EC 4.2.1.70)(Pseudouridylate synthase) (Uracil hydrolyase). (Swiss-Prot:P50513) {Zymomonas mobilis}		<a href=http://www.genedb.org/genedb/Search?organism=tryp&name=Tb927.3.2130>Tb927.3.2130</a>	Q57Z98			Tb03.30P12.1220	3	Tb927_03_v4: complement(560389..562875)	hypothetical protein, conserved	1051	0	0	0				2QTB00020_G_11	Tb927.3.2130	AGTTGCCAATTTCTTAGCGATACTATGTGGCCGTTGGAGAGAGCAGAAGTTATTACAGATGTGATCTGTC	-	3	561657	561726	-0.87465	-1.96459	0.0578637	0.310412	-4.43574
Tb927.4.2090	3QTB00005_E_12			<a href=http://www.genedb.org/genedb/Search?organism=tryp&name=Tb927.4.2090>Tb927.4.2090</a>	Q583I4			Tb04.29M18.810	4	Tb927_04_v4: 540510..541025	hypothetical protein	1626	1	2	0				2QTB00005_E_12	Tb927.4.2090	TTCTTTCAGTGCCGCTCAAAGGAAATGGCCGGGGATCGGTTATGGGAAGACAGGAACAATCGGTTCATAA	+	4	540543	540612	-0.874209	-1.71243	0.0961289	0.392671	-4.85142
Tb927.7.4400	3QTB00019_B_3	;go_function=inositol-trisphosphate 3-kinase activity		<a href=http://www.genedb.org/genedb/Search?organism=tryp&name=Tb927.7.4400>Tb927.7.4400</a>	Q57X56			Tb07.26A24.1100	7	Tb927_07_v4: complement(1168213..1170483)	inositol polyphosphate kinase-like protein, putative	3529	0	0	0				2QTB00019_B_3	Tb927.7.4400	ACTTCGCCGTGCATTCTTTCAGGATCATGTGTACCGTTTCTTTACCTCTTCCTTGTTATTTGTGTACGAT	-	7	1168372	1168441	-0.873705	-1.81751	0.0781597	0.355776	-4.68382
Tb927.8.7610	3QTB00014_O_6	;go_function=amino acid-polyamine transporter activity;go_process=amino acid transport;go_component=membrane		<a href=http://www.genedb.org/genedb/Search?organism=tryp&name=Tb927.8.7610>Tb927.8.7610</a>	Q57V82	AATP1	AATP1	Tb08.30P3.130	8	Tb927_08_v4: 2196885..2198288	amino acid transporter 1, putative	4605	0	11	0	GO:0005279	GO:0006865	GO:0016020	2QTB00014_O_6	Tb927.8.7610	CCTACGTTATGTTTCAACCATCGCATTCAGCCTCATGATATATGTTGTGGTTGTAGTGGTGGTGCACTCA	+	8	2197496	2197565	-0.872939	-1.91285	0.0644116	0.324859	-4.52476
Tb927.7.3130	3QTB00021_A_19			<a href=http://www.genedb.org/genedb/Search?organism=tryp&name=Tb927.7.3130>Tb927.7.3130</a>	Q57YC3			Tb07.13M20.180	7	Tb927_07_v4: 793614..796484	hypothetical protein, conserved	3402	0	0	0				2QTB00021_A_19	Tb927.7.3130	AGGACGATATGTTTCTAACACAAAAGCAACGACAGCAACGATGGAACCGTCACCAACTGAAGTTATTAAC	+	7	794873	794942	-0.872007	-1.21429	0.233191	0.609127	-5.528
Tb927.3.3340	3QTB00018_D_21	similar to Calcium/calmodulin-dependent 3',5'-cyclic nucleotide phosphodiesterase (Swiss-Prot:Q14123) [Homo sapiens];go_function=3',5'-cyclic-nucleotide phosphodiesterase activity;go_process=signal transduction		<a href=http://www.genedb.org/genedb/Search?organism=tryp&name=Tb927.3.3340>Tb927.3.3340</a>	Q57V52	PDED		Tb03.3K10.420	3	Tb927_03_v4: complement(855193..857223)	3prime, 5prime-cyclic nucleotide phosphodiesterase, putative	1172	0	0	0				2QTB00018_D_21	Tb927.3.3340	AATTTTACCGTTACCAATATAAAAGAGTCGGACCTAATGTACAAATACATTTGCAAGCTTCCCCTTGTCT	-	3	856683	856752	-0.871647	-1.69145	0.100105	0.399953	-4.88391
Tb09.211.4930	3QTB00003_B_24			<a href=http://www.genedb.org/genedb/Search?organism=tryp&name=Tb09.211.4930>Tb09.211.4930</a>	Q38D17			chr9contig211.tmp0541c	9	Tb927_09_v4: complement(2211190..2211585)	hypothetical protein	5851	1	0	0				2QTB00003_B_24	Tb09.211.4930	CACCTTTGCACATTTGTTGTAAGACAAAGAAAAAGGAGAAAATGATGTGGAAATGCGCCCAGTTATATGG	-	9	2211374	2211443	-0.871459	-1.97952	0.0560847	0.305921	-4.4097
Tb927.7.1000	3QTB00018_B_24			<a href=http://www.genedb.org/genedb/Search?organism=tryp&name=Tb927.7.1000>Tb927.7.1000</a>	Q57VU6			Tb07.29K4.120	7	Tb927_07_v4: 259946..262027	hypothetical protein, conserved	3191	0	0	0				2QTB00018_B_24	Tb927.7.1000	CTTGGAGCCAAGAAAAACGTAATATTTTGTGGTGCCTATCACACGGGGAAGTTAACAATTCTGAAGGCAA	+	7	260225	260294	-0.871454	-1.81588	0.0784156	0.356752	-4.68648
Tb927.7.4050	3QTB00019_O_22	;go_function=hormone activity;go_component=extracellular region		<a href=http://www.genedb.org/genedb/Search?organism=tryp&name=Tb927.7.4050>Tb927.7.4050</a>	Q57UN5			Tb07.5F10.570	7	Tb927_07_v4: 1072747..1075014	hypothetical protein, conserved	3494	0	0	0				2QTB00019_O_22	Tb927.7.4050	TATGGCACACTTATTAATTTTTTCCGTGTCCATGGTGAGATATTTTATGTTGAGGAAGATTCCCTCGTAG	+	7	1074184	1074253	-0.871197	-2.28693	0.0286957	0.221096	-3.84072
Tb09.211.4780	3QTB00019_M_24			<a href=http://www.genedb.org/genedb/Search?organism=tryp&name=Tb09.211.4780>Tb09.211.4780</a>	Q38D32			chr9contig211.tmp0526c	9	Tb927_09_v4: complement(2176843..2179101)	hypothetical protein, conserved	5836	0	0	0				2QTB00019_M_24	Tb09.211.4780	TTGATTTCTACAGGCACAAGGCCGTTGACGTACTTAACAGAAAGTTGATCCGTGAAAAGATGACGTGTGG	-	9	2177381	2177450	-0.869258	-1.63574	0.111326	0.422585	-4.9685
Tb11.01.2680	3QTB00007_D_12	;go_function=structural constituent of ribosome;go_process=protein biosynthesis;go_component=cytosolic small ribosomal subunit (sensu Eukaryota); intracellular; organellar small ribosomal subunit		<a href=http://www.genedb.org/genedb/Search?organism=tryp&name=Tb11.01.2680>Tb11.01.2680</a>	Q383I8				11	Tb927_11_01_v4: 2853527..2854360	40S ribosomal protein SA, putative	8782	1	0	0	GO:0003735	GO:0006412	GO:0000314 GO:0005622 GO:0005843	2QTB00008_F_22	Tb11.01.2680	TCGTGACCTTATTTTCCTTGTGCTTTCACCCTTCTCTCCCTCTCTTAGTTCCAAAGCATTACGCAACTCC	NA	Nonspecific_2	0	0	-0.867678	-2.37742	0.0233373	0.197987	-3.66192
Tb10.6k15.0340	3QTB00004_N_22			<a href=http://www.genedb.org/genedb/Search?organism=tryp&name=Tb10.6k15.0340>Tb10.6k15.0340</a>	Q389Y2			TRYPtp6k15-3d06.p1c_57	10	Tb927_10_v4: 2417280..2417765	hypothetical protein, conserved	7100	1	4	0				2QTB00004_N_22	Tb10.6k15.0340	TAATGTTGCTCGTAGCGGAGATCGTGTTTAGTCTCCGGGTGATCGTTCGACTTATTCGCAATAATCGCAT	+	10	2417650	2417719	-0.867643	-2.11829	0.041708	0.26453	-4.16048
Tb927.7.7010	3QTB00004_J_23			<a href=http://www.genedb.org/genedb/Search?organism=tryp&name=Tb927.7.7010>Tb927.7.7010</a>	Q57XS1			Tb07.21H15.390	7	Tb927_07_v4: complement(2006479..2006943)	hypothetical protein, conserved	3791	0	0	0				2QTB00004_J_23	Tb927.7.7010	TGCTGTCGAGGAGAATGAAGAAATATTGCGTAGACCATATTATACCATCAAATCTTACGCCCTCCCACCT	-	7	2006770	2006839	-0.867075	-2.02672	0.0507718	0.291861	-4.3264
Tb927.5.4090	3QTB00007_L_21			<a href=http://www.genedb.org/genedb/Search?organism=tryp&name=Tb927.5.4090>Tb927.5.4090</a>	Q57Z40			Tb05.45E22.370	5	Tb927_05_v4: complement(1254438..1255163)	hypothetical protein, conserved	2400	0	0	0				2QTB00007_L_21	Tb927.5.4090	CAACAAAAAACGGGTGCAGCTCCCGTCGCACATGCATTACCTCATTTAGGACAATCCGTGGCCCCTTCAC	-	5	1254647	1254716	-0.867004	-2.02344	0.0511262	0.292334	-4.33224
Tb927.7.3030	3QTB00009_H_24			<a href=http://www.genedb.org/genedb/Search?organism=tryp&name=Tb927.7.3030>Tb927.7.3030</a>	Q57YA9			Tb07.13M20.340	7	Tb927_07_v4: 763458..764387	hypothetical protein, conserved	3392	0	0	0				2QTB00009_H_24	Tb927.7.3030	CAAAGGATAAAGTGTTTCTCTTTTATGCCATTGATCACATTACACCTCGTATTGAAGTGACATGGCTGGA	NA	Nonspecific_2	0	0	-0.866735	-1.9833	0.0556419	0.304966	-4.40308
Tb927.7.3230	3QTB00020_J_9			<a href=http://www.genedb.org/genedb/Search?organism=tryp&name=Tb927.7.3230>Tb927.7.3230</a>	Q57YD3			Tb07.13M20.60	7	Tb927_07_v4: 831326..834019	hypothetical protein, conserved	3412	0	0	0	GO:0003674	GO:0008150	GO:0005575	2QTB00020_J_9	Tb927.7.3230	GGTTTCTTGTGGCTCTTCACGACAGGTTCGCCGCCGGGTCAAAATAATATCTATGGTTACGGTGATGAAA	+	7	832406	832475	-0.866582	-2.15604	0.0384095	0.253137	-4.09048
Tb10.406.0080	3QTB00014_G_3	;go_function=metal ion binding		<a href=http://www.genedb.org/genedb/Search?organism=tryp&name=Tb10.406.0080>Tb10.406.0080</a>	Q389Q0				10	Tb927_10_v4: complement(2579509..2580867)	hypothetical protein, conserved	7182	1	4	0	GO:0046872	GO:0008150	GO:0005575	2QTB00014_G_3	Tb10.406.0080	CGGACGCTGCGTGGGCTTCTTCAACTACAAATTGTACCTTCTCGTTATATTTTATACATTTTTATGTACC	-	10	2580325	2580394	-0.866145	-1.42679	0.162964	0.512071	-5.26412
Tb10.389.0770	3QTB00009_E_19	;go_function=nucleic acid binding		<a href=http://www.genedb.org/genedb/Search?organism=tryp&name=Tb10.389.0770>Tb10.389.0770</a>	Q388W8				10	Tb927_10_v4: complement(3032498..3033358)	hypothetical protein, conserved	7364	0	0	0	GO:0003676	GO:0008150	GO:0005575	2QTB00009_E_19	Tb10.389.0770	AGTTCTCCCGGTTCATTTCCCGATGGGACGCCACTTGGTTTCGCGATGGTTGTGCACAAAAGAGTTCCTT	-	10	3032674	3032743	-0.865896	-1.90641	0.0652697	0.327262	-4.53571
Tb927.7.4950	3QTB00012_D_4	similar to SP:Q15738: NAD(P)-dependent steroid dehydrogenase (EC 1.1.1.-) {Homo sapiens}; 56% similar to SP:Q15738: NAD(P)-dependent steroid dehydrogenase (EC 1.1.1.-) {Homo sapiens};go_function=3-beta-hydroxy-delta5-steroid dehydrogenase activity;go_process=steroid biosynthesis;go_component=integral to membrane		<a href=http://www.genedb.org/genedb/Search?organism=tryp&name=Tb927.7.4950>Tb927.7.4950</a>	Q57XB1			Tb07.26A24.20	7	Tb927_07_v4: complement(1305128..1306342)	NAD(p)-dependent steroid dehydrogenase-like protein	3585	0	1	0				2QTB00012_D_4	Tb927.7.4950	AATAATATCGTTTACTGAAGGCTGGGATGACACCATTACGTGGTTTAAGATGAACTGGCTTCCTACATTT	-	7	1305209	1305278	-0.864952	-1.97304	0.0568506	0.307927	-4.42102
Tb09.v1.0910	3QTB00002_I_10			<a href=http://www.genedb.org/genedb/Search?organism=tryp&name=Tb09.v1.0910>Tb09.v1.0910</a>	Q38CP4				9	Tb927_09_v4: 2785290..2785589	hypothetical protein, unlikely	6062	0	2	0				2QTB00002_I_10	Tb09.v1.0910	ATGCACGATAATGACCCCCATCGTATTTCGTTGCTTCAAGCCTTAAATATTTTATCTCTCTTTATTACTC	+	9	2785290	2785359	-0.864324	-1.4358	0.160401	0.50717	-5.2521
Tb927.1.3040	3QTB00008_F_17			<a href=http://www.genedb.org/genedb/Search?organism=tryp&name=Tb927.1.3040>Tb927.1.3040</a>	Q4GYR9				1	Tb927_01_v4: 671848..672660	hypothetical protein, conserved	296	0	0	0				2QTB00008_F_17	Tb927.1.3040	CCATTAGCGCATGGTCTCTGCCGTGCTTTTTACAACTCGAACCGTAGATTTCATTATGTCGTTGTTGTTG	+	1	672490	672559	-0.863161	-1.98531	0.0554075	0.304264	-4.39956
Tb927.1.560	3QTB00013_H_12			<a href=http://www.genedb.org/genedb/Search?organism=tryp&name=Tb927.1.560>Tb927.1.560</a>	Q4GZF3				1	Tb927_01_v4: complement(208703..210031)	hypothetical protein, conserved	50	0	0	0	GO:0003674	GO:0008150	GO:0005575	2QTB00013_H_12	Tb927.1.560	TTGTGTTTATACACTTTGATTACACTCGACCCGATTATGTCCTCGTGGGAAGTACAAATGGCGTTATTTT	-	1	209166	209235	-0.862283	-1.89465	0.066862	0.330998	-4.55562
Tb927.6.2050	3QTB00006_B_12	;go_process=ribosome biogenesis and assembly;go_component=nucleus		<a href=http://www.genedb.org/genedb/Search?organism=tryp&name=Tb927.6.2050>Tb927.6.2050</a>	Q584V1			Tb06.4M18.270	6	Tb927_06_v4: complement(669690..670331)	ribosome biogenesis regulatory protein (RRS1), putative	2724	0	0	0				2QTB00006_B_12	Tb927.6.2050	ACTTCTGAAGGAGTGTTGTGAGTTACCGACGGCAACAAAGAGAGGAAAGTTTGACGGATCTACGACTCTG	-	6	670146	670215	-0.861579	-2.12877	0.0407678	0.260878	-4.14114
Tb11.01.2820	3QTB00007_A_24	;go_function=3'-5'-exoribonuclease activity;go_process=rRNA processing;go_component=cytoplasmic exosome (RNase complex); nuclear exosome (RNase complex)		<a href=http://www.genedb.org/genedb/Search?organism=tryp&name=Tb11.01.2820>Tb11.01.2820</a>	Q383H5	EAP4			11	Tb927_11_01_v4: 2893588..2894271	exosome-associated protein 4	8795	0	0	0	GO:0000175	GO:0006364	GO:0000176 GO:0000177	2QTB00007_A_24	Tb11.01.2820	AAAGCATGAATTAGCATTTCGAGCAGACGTCACACCAGAAAAAGACCTGGCCTTGGCGTTAGAAGGTGTA	+	11.1	2893800	2893869	-0.86154	-1.73864	0.0913504	0.384333	-4.81039
Tb09.211.2020	3QTB00019_B_1	Model contain Synaptojanin, N-terminal domain, (IPR002013) present in proteins such as the GTPase dynamin, the lysophosphatidic acid acyl transferase endophilin, and the phosphoinositide phosphatase synaptojanin, all involved in the recycling pathway of c;go_function=inositol or phosphatidylinositol phosphatase activity;go_process=endocytosis		<a href=http://www.genedb.org/genedb/Search?organism=tryp&name=Tb09.211.2020>Tb09.211.2020</a>	Q38DV2			chr9contig211.tmp0237c	9	Tb927_09_v4: complement(1619755..1622022)	synaptojanin (N-terminal domain), putative	5565	0	2	0	GO:0004437	GO:0006897	GO:0005575	2QTB00019_B_1	Tb09.211.2020	TTTGGAAATATCGTTATTGATGGTGAATCTGCCTCTTTTGTCCCTAATGATGATTCTTATCCCAGACTTA	-	9	1621935	1622004	-0.86121	-1.7014	0.0982018	0.395847	-4.86854
Tb11.01.3070	3QTB00021_M_20			<a href=http://www.genedb.org/genedb/Search?organism=tryp&name=Tb11.01.3070>Tb11.01.3070</a>	Q383F0				11	Tb927_11_01_v4: 2959341..2962463	hypothetical protein, conserved	8820	0	0	0				2QTB00021_M_20	Tb11.01.3070	TCTTTCAGTTTGTACTAAATAAAGGTGATTGGCCCTGGCGTTCGTTCTGTACAGCTATGCATTTCATTGT	+	11.1	2960809	2960878	-0.860683	-1.71134	0.0963318	0.392671	-4.85312
[truncated: 7,478 more rows]
