# Supplementary material for: Genome-wide expression profiling of in vivo-derived bloodstream parasite stages and dynamic analysis of mRNA alterations during synchronous differentiation in Trypanosoma brucei
Source: BMC Genomics. 2009 Sep 11;10:427. doi: 10.1186/1471-2164-10-427 (PMC2753553; doi:10.1186/1471-2164-10-427)
Supplement: Additional file 1 — Pairwise comparisons between slender and individual time-points for all genes represented on the microarrays. Each column contains data with respect to each oligonucleotide represented on the array, with the parent Gene ID, product description, Protein ID, oligonucleotide sequence, oligonucleotide co-ordinates, signal intensity and statistical association provided for each. Annotations with respect to the presence of a signal peptide, transmembrane domain or GO classification are also detailed. [file 1471-2164-10-427-S1.zip › Supp Mat1-Slender-T48_global_normalised.xls]

## Sheet: Slender-T48_global_normalised.x
Name	Oligo.ID	Common.Name.of.Primary.Target	Gene.Symbol	GeneDBlink	ProteinID	Primary.Name	Synonyms	Prev..Sys..Id	Chromosome	Location	Product	Geneindex	SignalPep	TMs	GPI	GO.F	GO.P	GO.C	OligoID	Gene	OligoSequence	OligoStrand	OligoChromosome	OligoStart	OligoEnd	logFC	t	P.Value	adj.P.Val	B
Tb927.4.3500	3QTB00007_N_23			<a href=http://www.genedb.org/genedb/Search?organism=tryp&name=Tb927.4.3500>Tb927.4.3500</a>	Q585K0			Tb04.26G5.270	4	Tb927_04_v4: complement(904574..905302)	hypothetical protein, conserved	1767	0	5	0				2QTB00007_N_23	Tb927.4.3500	AATTGAAGCTGGTGTCCTTATTTCAGTGCTTACAGGCTTTGCTGCTCTTGTTTTCATTATTCTGTCGAAT	-	4	904826	904895	-3.62777	-7.73813	6.17454e-09	9.08565e-06	10.2259
Tb927.6.480	3QTB00003_G_22	similar to GP:29469418: procyclin EP2 {Trypanosoma evansi}; similar to SP:P09791: Procyclic form specific polypeptide A-beta precursor (Procyclin) (PARP A-beta) {Trypanosoma brucei brucei}; 98% similar to GP:29469418: procyclin EP2 {Trypanosoma evansi}; 9		<a href=http://www.genedb.org/genedb/Search?organism=tryp&name=Tb927.6.480>Tb927.6.480</a>	Q581F6			Tb06.28F21.140	6	Tb927_06_v4: 218428..218799	EP3-2 procyclin,PARP A-beta,surface protein EP3-2,surface protein EP3-2 procyclin precursor,procyclic form specific polypeptide A-beta precursor	2565	1	1	1	GO:0003674	GO:0008150	GO:0009986 GO:0016021	2QTB00003_G_22	Tb927.6.480	AGAAGACAAGGGTCTTACTAAGGGAGGCAAAGGCGGGAAGGGAACCAAGGTCAGCGACGACGATACCAAT	NA	Nonspecific_2	0	0	-3.37899	-7.93866	3.52623e-09	9.08565e-06	10.7328
Tb927.5.2260	3QTB00003_L_8	similar to GP:1237122: infective insect stage-specific protein {Leishmania major}; 61% similar to GP:1237122: infective insect stage-specific protein {Leishmania major}{Leishmania major}		<a href=http://www.genedb.org/genedb/Search?organism=tryp&name=Tb927.5.2260>Tb927.5.2260</a>	Q582D9			Tb05.3C6.250	5	Tb927_05_v4: 704826..705230	hypothetical protein, conserved	2217	0	0	0				2QTB00003_L_8	Tb927.5.2260	GTCCCTTGATGTCCACAAGAATGATGCCGCCCCCTGCTTTGATGGAGGTGGAGAGTGCTTTCAGTTCTGG	+	5	705070	705139	-3.18697	-7.72852	6.34325e-09	9.08565e-06	10.2015
Tb927.8.1630	3QTB00017_O_3	;go_function=metalloendopeptidase activity;go_process=cell adhesion; proteolysis and peptidolysis;go_component=membrane		<a href=http://www.genedb.org/genedb/Search?organism=tryp&name=Tb927.8.1630>Tb927.8.1630</a>	Q580G0			Tb08.29O9.370	8	Tb927_08_v4: 541429..543192	major surface protease gp63, putative,GP63, putative,metallopeptidase, putative	4006	1	1	0	GO:0004222	GO:0006508 GO:0007155	GO:0016020	2QTB00017_O_3	Tb927.8.1630	ATGTAATTAAGCATGAAAATCCACTTCCACCGCAATACCATTACTTTTCAGATCCTTCACGTGGTGCCCC	NA	Nonspecific_2	0	0	-3.18666	-3.73348	0.000706345	0.0514434	-0.488482
Tb927.6.510	3QTB00002_P_2	similar to SP:P18764: Procyclic form specific polypeptide A-alpha precursor (Procyclin A- alpha) (PARP A-alpha). {Trypanosoma brucei brucei}; 99% similar to SP:P18764: Procyclic form specific polypeptide A-alpha precursor (Procyclin A- alpha) (PARP A-alph		<a href=http://www.genedb.org/genedb/Search?organism=tryp&name=Tb927.6.510>Tb927.6.510</a>	Q581F9			Tb06.28F21.90	6	Tb927_06_v4: 225837..226181	GPEET2 procyclin precursor,PARP A-alpha,procyclin A-alpha,procyclic form specific polypeptide A-alpha precursor	2568	1	1	1	GO:0003674	GO:0008150	GO:0009986 GO:0016021	2QTB00002_P_2	Tb927.6.510	TGATGAGTCGGCTAGCAACGTTATCGTGAAGGGAGGCAAAGGAAAGGAGAGGGAGGACGGCCCTGAGGAG	+	6	225920	225989	-3.14682	-7.52689	1.11957e-08	1.2027e-05	9.68596
Tb10.6k15.0030	3QTB00003_L_7	GPI-Anchor Signal predicted for Tb10.6k15.0030 by DGPI v2.04 with cleavage site probability 0.64800006 near 107;go_component=cell surface; membrane		<a href=http://www.genedb.org/genedb/Search?organism=tryp&name=Tb10.6k15.0030>Tb10.6k15.0030</a>	Q389V2	EP2		TRYPtp6k15-3d06.p1c_6	10	Tb927_10_v4: complement(2479759..2480148)	EP2 procyclin	7130	1	1	1	GO:0003674	GO:0008150	GO:0009986 GO:0016020	2QTB00003_L_7	Tb10.6k15.0030	CAAGGGTCTTACTAAGGGAGGCAAAGGCAAAGGCGAGAAGGGAACCAAGGTCCAGGACGAAGTTGAGCCT	-	10	2479981	2480050	-2.74736	-5.78872	1.75024e-06	0.000804481	5.05147
Tb927.5.2230	3QTB00003_L_6	Similar to GP:2921428: infective insect stage-specific protein {Leishmania donovani}		<a href=http://www.genedb.org/genedb/Search?organism=tryp&name=Tb927.5.2230>Tb927.5.2230</a>	Q582E2			Tb05.3C6.210	5	Tb927_05_v4: 700644..701048	hypothetical protein, conserved	2214	0	0	0				NA	NA	NA	NA	NA	NA	NA	-2.72681	-6.25097	4.47226e-07	0.000348216	6.31027
Tb927.8.7650	3QTB00014_K_24	;go_function=amino acid-polyamine transporter activity;go_process=amino acid transport;go_component=membrane		<a href=http://www.genedb.org/genedb/Search?organism=tryp&name=Tb927.8.7650>Tb927.8.7650</a>	Q57V86			Tb08.30P3.170	8	Tb927_08_v4: 2207555..2208955	amino acid transporter, putative	4609	0	11	0	GO:0005279	GO:0006865	GO:0016020	2QTB00014_K_24	Tb927.8.7650	ATTACTTACAGGTGTTATTGCCATTGTATTTGGCACGGGGTGCGCTATCTGGGGAACTTTCACTGGTTAG	+	8	2208886	2208955	-2.53215	-5.22676	9.25779e-06	0.00271657	3.51096
Tb09.211.2530	3QTB00011_K_10			<a href=http://www.genedb.org/genedb/Search?organism=tryp&name=Tb09.211.2530>Tb09.211.2530</a>	Q38DQ3			chr9contig211.tmp0291	9	Tb927_09_v4: 1724061..1725131	hypothetical protein, conserved	5614	0	1	0				2QTB00011_K_10	Tb09.211.2530	ATTCCAAAAAGTGGAGGCGTTCATACTGTTCACGATCAATATGTGGTGGCTTTGGTTCACACTGGCTATT	+	9	1725032	1725101	-2.33931	-5.04398	1.59038e-05	0.00401992	3.01017
Tb927.6.520	3QTB00003_J_19	identical to GP:14485024: surface protein EP3-3 procyclin precursor {Trypanosoma brucei brucei}; identical to SP:P09791: Procyclic form specific polypeptide A-beta precursor (Procyclin) (PARP A-beta)(Trypanosoma brucei brucei); 100% similar to GP:14485024		<a href=http://www.genedb.org/genedb/Search?organism=tryp&name=Tb927.6.520>Tb927.6.520</a>	Q581G0			Tb06.28F21.70	6	Tb927_06_v4: 227115..227504	EP3-2 procyclin,PARP A-beta,surface protein EP3-3 procyclin precursor,procyclic form specific polypeptide A-beta precursor	2569	1	1	1	GO:0003674	GO:0008150	GO:0009986 GO:0016021	2QTB00003_J_19	Tb927.6.520	AAGGGTCTTACTAAGGGAGGCAAAGGCAAAGGCGGGAAGGGAACCAAGGTCAGCGACGACGATACCAATG	+	6	227214	227283	-2.32284	-4.65036	5.07198e-05	0.0106029	1.93718
Tb10.61.0020	3QTB00003_P_24			NA	NA	NA	NA	NA	NA	NA	NA	NA	NA	NA	NA	NA	NA	NA	NA	NA	NA	NA	NA	NA	NA	-2.32207	-2.75364	0.0094792	0.1596	-2.8337
Tb11.02.5490	3QTB00003_L_15	;go_component=integral to membrane		<a href=http://www.genedb.org/genedb/Search?organism=tryp&name=Tb11.02.5490>Tb11.02.5490</a>	Q384Q6				11	Tb927_11_01_v4: complement(2100549..2100938)	hypothetical protein, conserved	8462	1	4	0	GO:0003674	GO:0008150	GO:0016021	2QTB00003_L_15	Tb11.02.5490	GGCACTTCGCTCCGGTTGGTGGTATCACAATGATGTTGGGGTGGGTGTCTGTTGCAATTGCAGGTTTCTA	-	11.1	2100550	2100619	-2.28884	-4.94986	2.10041e-05	0.0051574	2.75274
Tb11.02.2310	3QTB00008_D_24	identical to GB:BAB17681.1: prostaglandin F synthase {Trypanosoma brucei}; similar to Probable reductase (EC 1.1.-.-) (Swiss-Prot:P22045) (Leishmania major);go_function=aldo-keto reductase activity		<a href=http://www.genedb.org/genedb/Search?organism=tryp&name=Tb11.02.2310>Tb11.02.2310</a>	Q9GV41			TRYP_xi-1013a02.q1k_15	11	Tb927_11_01_v4: 1332644..1333474	prostaglandin f synthase	8169	0	0	0	GO:0004033	GO:0008150	GO:0005575	2QTB00008_D_24	Tb11.02.2310	CGACGATGTGGGCCATAAAAAGCGGCTATCGTCACATCGATACTGCAGCCATCTATAAAAATGAAGAAAG	+	11.1	1332744	1332813	-2.2735	-4.61973	5.54838e-05	0.0106029	1.85418
Tb10.61.0980	3QTB00010_C_24	;go_function=malate dehydrogenase activity; oxidoreductase activity;go_process=tricarboxylic acid cycle;go_component=glycosome		<a href=http://www.genedb.org/genedb/Search?organism=tryp&name=Tb10.61.0980>Tb10.61.0980</a>	O76731	gMDH		embl.34	10	Tb927_10_v4: 3714549..3715520	glycosomal malate dehydrogenase	7616	1	0	0	GO:0016491 GO:0016615	GO:0006099	GO:0020015	2QTB00010_C_24	Tb10.61.0980	TCAGTCTTCCCCGATGGTTTATGCGTATGTGGATACAGATGGCACTCAGAATTGCTCGTTCCTCGCAATA	+	10	3715304	3715373	-2.13614	-4.49531	7.98251e-05	0.0134928	1.51803
Tb927.8.7680	3QTB00016_I_12	;go_function=amino acid-polyamine transporter activity;go_process=amino acid transport;go_component=integral to membrane		<a href=http://www.genedb.org/genedb/Search?organism=tryp&name=Tb927.8.7680>Tb927.8.7680</a>	Q57V88			Tb08.30P3.210	8	Tb927_08_v4: 2212346..2213986	amino acid transporter, putative	4612	1	10	0	GO:0005279	GO:0006865	GO:0016021	2QTB00016_I_12	Tb927.8.7680	TGTGTGCGTCATATGCATTGCTGGCAATGGCTTGTCGTAATGCACTGTATAGTTTTGTTGGGTGGGATGC	+	8	2213619	2213688	-2.12918	-4.41264	0.000101558	0.0161627	1.29564
Tb927.5.2170	3QTB00003_L_4	Similar to GP:2921428: infective insect stage-specific protein {Leishmania donovani}		<a href=http://www.genedb.org/genedb/Search?organism=tryp&name=Tb927.5.2170>Tb927.5.2170</a>	Q582E8			Tb05.3C6.130	5	Tb927_05_v4: 692280..692684	hypothetical protein, conserved	2208	0	0	0				2QTB00003_L_4	Tb927.5.2170	GTCCCTTGATATCCACTATTATGCTCTCGCCCCCTGCTTTGATGGAGGTGGAGAGTGCTTTCAGTTCTGG	+	5	692524	692593	-2.06837	-5.23446	9.04885e-06	0.00271657	3.53208
Tb927.1.710	3QTB00013_O_21		PGKB	<a href=http://www.genedb.org/genedb/Search?organism=tryp&name=Tb927.1.710>Tb927.1.710</a>	Q4GZG3	PGKB	cPGK-8		1	Tb927_01_v4: complement(234176..235438)	phosphoglycerate kinase	65	0	0	0	GO:0004618	GO:0006096	GO:0005737	2QTB00013_O_21	Tb927.1.710	TTCCTCTGGATGATGGTAATATTACCAACGACTACCGAATCCGATCAGCTCTTCCAGCCGTCCAAAAAGT	-	1	235290	235359	-2.06047	-5.23565	9.01718e-06	0.00271657	3.53533
Tb11.02.5480	3QTB00003_L_13	GPI-Anchor Signal predicted for Tb11.02.5480 by DGPI v2.04, no cleavage site predicted;go_component=integral to membrane		<a href=http://www.genedb.org/genedb/Search?organism=tryp&name=Tb11.02.5480>Tb11.02.5480</a>	Q384Q7				11	Tb927_11_01_v4: complement(2099363..2099752)	hypothetical protein, conserved	8461	1	4	0	GO:0003674	GO:0008150	GO:0016021	2QTB00003_L_13	Tb11.02.5480	GTCCTATGGCTCCGGTTGGTGCTATCACAATGATGTTGGGGTGGGTGTCTGTTGCAATTGCAGGTTTCTA	-	11.1	2099364	2099433	-1.99634	-4.62102	5.52745e-05	0.0106029	1.85768
Tb10.6k15.2180	3QTB00003_M_14			<a href=http://www.genedb.org/genedb/Search?organism=tryp&name=Tb10.6k15.2180>Tb10.6k15.2180</a>	Q38AD2	COXIX		TRYPtp6k15-3d06.p1c_324	10	Tb927_10_v4: complement(2036169..2036543)	cytochrome oxidase subunit IX	6950	0	1	0				2QTB00003_M_14	Tb10.6k15.2180	AGGTCAAAATTATTGGACGTTATTGTGCACCACTGGACCTTTTTTGGTGATTGGTTCTATTATGTACGAT	-	10	2036346	2036415	-1.96735	-4.22511	0.000174804	0.0246272	0.794661
Tb10.61.1820	3QTB00009_D_22	;go_function=binding;go_process=transport;go_component=mitochondrial inner membrane		<a href=http://www.genedb.org/genedb/Search?organism=tryp&name=Tb10.61.1820>Tb10.61.1820</a>	Q388C4			TRYP_x-61h03.q2kb185_273	10	Tb927_10_v4: complement(3542275..3543198)	mitochondrial carrier protein, putative,ADP/ATP translocase 1, putative	7564	0	3	0	GO:0005488 GO:0005488	GO:0006810 GO:0006810	GO:0005743 GO:0005743	2QTB00009_D_22	Tb10.61.1820	TGTGAAGTACAAGAACTCGATGGATTGTATGTTGCAGGTGATTAAACAGGAGGGAGCTGCGTCCCTGATG	NA	Nonspecific_3	0	0	-1.91565	-3.69543	0.000785363	0.0544308	-0.585506
Tb09.244.2480	3QTB00008_G_9	GPI-Anchor Signal predicted for Tb09.244.2480 by DGPI v2.04 with cleavage site probability 0.702 near 234;go_component=cell surface; lipid raft		<a href=http://www.genedb.org/genedb/Search?organism=tryp&name=Tb09.244.2480>Tb09.244.2480</a>	Q38CV7	BARP		chr9contig244a01.tmp0248	9	Tb927_09_v4: 2376962..2377729	BARP protein	5912	1	0	1	GO:0003674	GO:0008150	GO:0009986 GO:0045121	2QTB00008_G_9	Tb09.244.2480	TTCCGTCGCATCGCCTGAAAAGTCAGTGCTGCTACTGATGGCTGGATTGTTTCTCAGTTCTGTACTGTAA	+	9	2377660	2377729	-1.88728	-3.22468	0.00282683	0.0967879	-1.7504
Tb927.4.2040	3QTB00005_P_24			<a href=http://www.genedb.org/genedb/Search?organism=tryp&name=Tb927.4.2040>Tb927.4.2040</a>	Q583I9			Tb04.29M18.710	4	Tb927_04_v4: complement(512689..513261)	hypothetical protein, conserved	1621	0	0	0				2QTB00005_P_24	Tb927.4.2040	GAGTATGAAGGGATTGGTGAGAAGAAGGACAAGATGGAGGTGGAGCGGAAAGTTTCAACGATTCTTATTA	-	4	512892	512961	-1.87895	-3.12311	0.00369432	0.105185	-1.99179
Tb10.26.0790	3QTB00013_G_12	;go_component=cell surface		<a href=http://www.genedb.org/genedb/Search?organism=tryp&name=Tb10.26.0790>Tb10.26.0790</a>	Q389L7	PSSA-2			10	Tb927_10_v4: complement(2675378..2676655)	procyclic form surface glycoprotein	7215	1	2	0	GO:0003674	GO:0008150	GO:0009986	2QTB00013_G_12	Tb10.26.0790	AAATGTCGGTTGGGTGAAAAGTGCGGCTACTGCAAGCAGGAAGTGTATTTGTCCAAGCTCTATCTTGTCG	-	10	2676070	2676139	-1.87783	-4.50789	7.69493e-05	0.0134928	1.55192
Tb927.7.5980	3QTB00017_K_10	Number of repeated genes in array uncertain, region may contain misassembly.;go_component=integral to membrane		<a href=http://www.genedb.org/genedb/Search?organism=tryp&name=Tb927.7.5980>Tb927.7.5980</a>	Q57VL3			Tb07.2F2.120	7	Tb927_07_v4: 1608813..1610609	hypothetical protein, conserved	3688	0	13	0				2QTB00017_K_10	Tb927.7.5980	TTCCTCATGCTCGTCATTGGAGTCTCATGTTCCATGTGTACGTCCTTCATGTATGCCTTCAATCTTATAT	+	7	1608891	1608960	-1.87739	-3.76628	0.00064447	0.0498971	-0.404548
Tb11.02.2430	3QTB00005_K_21	;go_function=structural constituent of ribosome;go_process=protein biosynthesis;go_component=cytosolic large ribosomal subunit (sensu Eukaryota)		<a href=http://www.genedb.org/genedb/Search?organism=tryp&name=Tb11.02.2430>Tb11.02.2430</a>	Q385T6				11	Tb927_11_01_v4: 1362750..1363250	60S ribosomal protein L17, putative	8181	0	0	0	GO:0003735	GO:0006412	GO:0005842	2QTB00005_K_21	Tb11.02.2430	TAGCGATGCTCTCATTGTTGAAGAATGCTGAGGCAAATGCCATCGAGAAGGGACTCGACCCCGGAAAGAT	+	11.1	1363015	1363084	-1.86753	-4.56921	6.4327e-05	0.0117623	1.71748
Tb09.160.5480	3QTB00014_E_20	;go_function=nucleoside transporter activity;go_process=nucleoside transport;go_component=integral to membrane		<a href=http://www.genedb.org/genedb/Search?organism=tryp&name=Tb09.160.5480>Tb09.160.5480</a>	Q38EK0	TbNT10	TbAT-B	chr9contig160.tmp0434c	9	Tb927_09_v4: complement(1177062..1178450)	purine nucleoside transporter	5317	1	10	0	GO:0005337 GO:0005337	GO:0015858 GO:0015858	GO:0016021 GO:0016021	2QTB00014_E_20	Tb09.160.5480	TACTTTGGTATTGTCATATTTATTCAGGTGATCGCCTGTGTTCTTTTGGCTCTGCTAACGAAGAATCCTT	-	9	1177802	1177871	-1.82827	-3.60966	0.000996169	0.0615904	-0.802778
Tb927.8.7340	3QTB00019_K_12	;go_function=exo-alpha-sialidase activity;go_process=pathogenesis		<a href=http://www.genedb.org/genedb/Search?organism=tryp&name=Tb927.8.7340>Tb927.8.7340</a>	Q57YT6			Tb08.10K10.280	8	Tb927_08_v4: complement(2106984..2109230)	trans-sialidase, putative,neuraminidase, putative	4578	1	0	1	GO:0004308	GO:0009405	GO:0005575	2QTB00019_K_12	Tb927.8.7340	GGAGTTACACTGCCTGCATGAAGAGAGCATTGTTGGTGTTGTCAGCCTACACCTTGTACACCTCGTTGAT	-	8	2107929	2107998	-1.81097	-4.77665	3.49992e-05	0.00812928	2.28029
Tb10.6k15.0910	3QTB00012_K_22	;go_component=integral to membrane		<a href=http://www.genedb.org/genedb/Search?organism=tryp&name=Tb10.6k15.0910>Tb10.6k15.0910</a>	Q38A27			TRYPtp6k15-3d06.p1c_132	10	Tb927_10_v4: 2304850..2306022	expression site-associated gene (ESAG) protein, putative,expression site-associated gene 3 (ESAG3) protein, putative	7055	1	2	0	GO:0003674	GO:0008150	GO:0016021	2QTB00012_K_22	Tb10.6k15.0910	TCGGTGGTTACGTTGGGTATGGGAGGATGGTATGGTAACGTAAGAAGATGGACCTGGATATATAATTATG	+	10	2305105	2305174	-1.80646	-2.866	0.00715693	0.142031	-2.5841
Tb11.47.0022	3QTB00005_A_24			<a href=http://www.genedb.org/genedb/Search?organism=tryp&name=Tb11.47.0022>Tb11.47.0022</a>	Q387C5				11	Tb927_11_01_v4: 363594..364103	hypothetical protein, conserved	7838	1	2	0				2QTB00005_A_24	Tb11.47.0022	ACACGGTTTTTGGTGAGCAGATGCGGCGGTTGCTCAGTACTGGAAAGATTGAGGAGTACCTTCCAGTTAA	+	11.1	363985	364054	-1.79002	-4.03691	0.000299902	0.0322169	0.297624
Tb927.7.3520	3QTB00003_L_12			<a href=http://www.genedb.org/genedb/Search?organism=tryp&name=Tb927.7.3520>Tb927.7.3520</a>	Q57WG7			Tb07.28B13.540	7	Tb927_07_v4: complement(909322..909726)	hypothetical protein, conserved	3441	0	2	0				2QTB00003_L_12	Tb927.7.3520	AAATCGTACGAAAAGTATGGTGTGGTTGCTTACCTGAATTCTGTCTATAATCTAGCGCCCTCGTTCAAGT	-	7	909567	909636	-1.78572	-4.24342	0.000165815	0.0237503	0.843323
Tb927.8.7620	3QTB00014_O_8	;go_function=amino acid-polyamine transporter activity;go_process=amino acid transport;go_component=membrane		<a href=http://www.genedb.org/genedb/Search?organism=tryp&name=Tb927.8.7620>Tb927.8.7620</a>	Q57V83	AATP1	AATP1	Tb08.30P3.140	8	Tb927_08_v4: 2199380..2200783	amino acid transporter 1, putative	4606	0	11	0	GO:0005279	GO:0006865	GO:0016020	2QTB00014_O_8	Tb927.8.7620	ACTGTTTAACAGTGGGAACAGAGCCATCGAAGGTCTTGGAGTGTTCATCTTTTCCTATCTTTTTCAGATT	+	8	2200129	2200198	-1.7847	-3.52962	0.00124161	0.0679642	-1.00367
Tb10.70.5110	3QTB00010_I_17	mitochondrial; identical to GB:AAC27101.1: malate dehydrogenase {Trypanosoma brucei;};go_function=malate dehydrogenase activity; oxidoreductase activity;go_process=tricarboxylic acid cycle;go_component=mitochondrion		<a href=http://www.genedb.org/genedb/Search?organism=tryp&name=Tb10.70.5110>Tb10.70.5110</a>	Q38BY9	mMDH		embl.41	10	Tb927_10_v4: 662390..663346	mitochondrial malate dehydrogenase	6393	1	0	0	GO:0016491 GO:0016615	GO:0006099	GO:0005739	2QTB00010_I_17	Tb10.70.5110	TATTGGTCAACCGTTATCGCTTATCCTGAAAACCAATCCTCTTGTGTCTCACTTGAGTTGTTATGACATA	+	10	662446	662515	-1.78236	-4.01525	0.000319002	0.0338457	0.240846
Tb927.1.1300	3QTB00009_F_12			<a href=http://www.genedb.org/genedb/Search?organism=tryp&name=Tb927.1.1300>Tb927.1.1300</a>	Q4GZ89				1	Tb927_01_v4: 338098..339021	hypothetical protein, conserved	123	0	2	0				2QTB00009_F_12	Tb927.1.1300	ACAAATCGGGTGTACGCGGAGGTGACGATGCTCGTTGTTTGTGTTATTCTTTGTTTGCTTATTTTTAGTA	+	1	338680	338749	-1.77186	-3.7176	0.000738332	0.0526024	-0.529014
Tb927.7.3030	3QTB00009_H_24			<a href=http://www.genedb.org/genedb/Search?organism=tryp&name=Tb927.7.3030>Tb927.7.3030</a>	Q57YA9			Tb07.13M20.340	7	Tb927_07_v4: 763458..764387	hypothetical protein, conserved	3392	0	0	0				2QTB00009_H_24	Tb927.7.3030	CAAAGGATAAAGTGTTTCTCTTTTATGCCATTGATCACATTACACCTCGTATTGAAGTGACATGGCTGGA	NA	Nonspecific_2	0	0	-1.76786	-4.0453	0.000292812	0.0320855	0.31963
Tb09.211.1690	3QTB00005_O_11	weak similarity to Telomerase-binding protein p23 (Hsp90 co-chaperone)		<a href=http://www.genedb.org/genedb/Search?organism=tryp&name=Tb09.211.1690>Tb09.211.1690</a>	Q38DY5			chr9contig211.tmp0200c	9	Tb927_09_v4: complement(1558366..1558872)	hypothetical protein, conserved	5532	0	0	0				2QTB00005_O_11	Tb09.211.1690	GGATGAAGGGTACTGGAACAAGCTGGTGGACCAACCAACGAGCAGCACAAAGAATTGGCTCTCTGTTGAC	-	9	1558555	1558624	-1.7378	-4.08444	0.000261824	0.032068	0.422548
Tb927.4.3650	3QTB00005_O_23			<a href=http://www.genedb.org/genedb/Search?organism=tryp&name=Tb927.4.3650>Tb927.4.3650</a>	Q585I5			Tb04.26G5.550	4	Tb927_04_v4: complement(926853..927362)	hypothetical protein	1782	0	0	0				2QTB00005_O_23	Tb927.4.3650	AACCCGGGCAATCAGCGGGAGTGGCACCTCGAAGGGCGGAAATTATCTTTAGTTGTGCCGTAGAGATTCA	-	4	927028	927097	-1.70967	-4.38964	0.000108578	0.0169658	1.23393
Tb09.244.1910	3QTB00003_H_9			<a href=http://www.genedb.org/genedb/Search?organism=tryp&name=Tb09.244.1910>Tb09.244.1910</a>	Q38CR1			chr9contig244a01.tmp0191	9	Tb927_09_v4: complement(2512339..2512722)	hypothetical protein, unlikely	5966	0	3	0				2QTB00003_H_9	Tb09.244.1910	CGGTGTAATTTCCTTTCATACTGTGCTATTTTCTCTTAGGTTATTTTATTCCATACTTTCGTTTATTCTT	-	9	2512423	2512492	-1.70948	-3.17778	0.00320008	0.101578	-1.86236
Tb11.42.0003	3QTB00016_C_9	similar to T-complex protein 1, beta subunit (TCP-1-beta) (CCT-beta). (Swiss-Prot:P80314) (Mus musculus;);go_function=unfolded protein binding;go_process=protein folding; regulation of cell cycle;go_component=chaperonin-containing T-complex		<a href=http://www.genedb.org/genedb/Search?organism=tryp&name=Tb11.42.0003>Tb11.42.0003</a>	Q386W9	TCP-1-beta			11	Tb927_11_01_v4: complement(535949..537538)	t-complex protein 1, beta subunit, putative	7894	0	0	0	GO:0051082	GO:0000074 GO:0006457	GO:0005832	2QTB00016_C_9	Tb11.42.0003	CAAGCTTTGTGTAGACGCTGTTCTTCGCTTAAAGGGAAGTGGTAACCTTGAAATGATTAATATAATGAAA	-	11.1	536933	537002	-1.68972	-3.63796	0.0009212	0.0577868	-0.731327
Tb11.01.8760	3QTB00018_A_24			<a href=http://www.genedb.org/genedb/Search?organism=tryp&name=Tb11.01.8760>Tb11.01.8760</a>	Q380Y8				11	Tb927_11_01_v4: complement(4469662..4471629)	hypothetical protein, conserved	9387	0	0	0				2QTB00018_A_24	Tb11.01.8760	ATATTTGTGTTTCTGCGGAATGAGCAAATACCATTCTCCATCATTATCAGCAAGCTTGACTACTTTGGCG	-	11.1	4471005	4471074	-1.68434	-3.07452	0.00419386	0.11022	-2.10587
Tb10.61.1990	3QTB00009_D_24	;go_function=rRNA binding;go_process=ribosomal large subunit assembly and maintenance;go_component=nucleolus		<a href=http://www.genedb.org/genedb/Search?organism=tryp&name=Tb10.61.1990>Tb10.61.1990</a>	Q388D6			TRYP_x-61h03.q2kb185_299	10	Tb927_10_v4: complement(3516512..3517435)	ribosome biogenesis protein, putative	7549	0	0	0	GO:0019843	GO:0000027	GO:0005730	2QTB00009_D_24	Tb10.61.1990	ATCTAAGCCGTTTGTTGACCACATTTTGTGCTTTTTCTACCTTGATGGACACATATGGTTCCGTCACTAC	-	10	3516782	3516851	-1.68004	-4.18537	0.000196002	0.0271684	0.689177
Tb10.6k15.2020	3QTB00016_C_5	;go_function=hexose transporter activity;go_process=hexose transport;go_component=integral to membrane		<a href=http://www.genedb.org/genedb/Search?organism=tryp&name=Tb10.6k15.2020>Tb10.6k15.2020</a>	Q38AB8	THT2A			10	Tb927_10_v4: 2077370..2078959	glucose transporter,glucose transporter 2A	6964	0	12	0	GO:0015149	GO:0008645	GO:0016021	2QTB00016_C_5	Tb10.6k15.2020	TTTTCCATCGGCTTTGTTGCTGTGTACATCCTTCTCTATGAAGTGGCGACGAATTGTTCATTATTCAAGA	+	10	2077523	2077592	-1.67861	-4.15876	0.000211584	0.0284118	0.618703
Tb11.02.4220	3QTB00006_E_11	;go_function=structural constituent of ribosome;go_process=protein biosynthesis;go_component=intracellular; ribosome		<a href=http://www.genedb.org/genedb/Search?organism=tryp&name=Tb11.02.4220>Tb11.02.4220</a>	Q385D3				11	Tb927_11_01_v4: complement(1765328..1765903)	60S ribosomal protein L24, putative	8334	0	0	0	GO:0003735	GO:0006412	GO:0005622 GO:0005840	2QTB00006_E_11	Tb11.02.4220	CACCGATATACCCCGGTCATGGTCAGATGTTTGTGCGCAATGATTGTAAAATATTTCGTTTCTGCGCCTC	-	11.1	1765803	1765872	-1.67203	-3.24774	0.0026589	0.09365	-1.69505
Tb11.02.2070	3QTB00018_K_12	prokaryotic top blast hits;go_function=catalytic activity;go_process=metabolism;go_component=mitochondrion		<a href=http://www.genedb.org/genedb/Search?organism=tryp&name=Tb11.02.2070>Tb11.02.2070</a>	Q385W8			TRYP_xi-1013a02.q1k_46	11	Tb927_11_01_v4: 1275242..1277239	long-chain-fatty acid-CoA ligase protein, putative,acyl-CoA synthetase, putative,fatty acid thiokinase (long chain), putative	8148	1	0	0	GO:0003824	GO:0008152	GO:0005739	2QTB00018_K_12	Tb11.02.2070	TGGTTTCATCACCTGCAAATATGGTTTTGCGAGACAAAGAGTGGAAAGGCACTACGTGCATTACTTTGAT	+	11.1	1277104	1277173	-1.66666	-3.8302	0.000538658	0.0457178	-0.2402
Tb09.160.4280	3QTB00006_E_12	;go_function=trypanothione-disulfide reductase activity;go_process=electron transport;go_component=cytoplasm		<a href=http://www.genedb.org/genedb/Search?organism=tryp&name=Tb09.160.4280>Tb09.160.4280</a>	Q71RY2	TRYP1	TXNPx,28G16.430	chr9contig160.tmp0323	9	Tb927_09_v4: 938993..939592	tryparedoxin peroxidase	5186	0	0	0	GO:0015042	GO:0006118	GO:0005737	NA	NA	NA	NA	NA	NA	NA	-1.65341	-3.06746	0.00427151	0.110904	-2.12235
Tb10.70.2970	3QTB00006_K_10			<a href=http://www.genedb.org/genedb/Search?organism=tryp&name=Tb10.70.2970>Tb10.70.2970</a>	Q38BH2			TRYP_x-70a06.p2kb545_395	10	Tb927_10_v4: 1115481..1116086	hypothetical protein, conserved	6560	0	0	0				2QTB00006_K_10	Tb10.70.2970	CAAACAGGGTGGACTATCGTGCCCTACTTGCTCTTCCTGTGACGGACCATGCGCATCCATACAAAATGGA	+	10	1115641	1115710	-1.64997	-4.62254	5.50291e-05	0.0106029	1.86179
Tb927.3.940	3QTB00004_J_11			<a href=http://www.genedb.org/genedb/Search?organism=tryp&name=Tb927.3.940>Tb927.3.940</a>	Q57WX7			Tb03.27F10.470	3	Tb927_03_v4: 232251..232715	hypothetical protein, conserved	933	0	0	0				2QTB00004_J_11	Tb927.3.940	GCTATCCCGTCTGATATCATCGAGCGTGCTGGAACCAATCTGCCCGGCATCCCGCATAAATACCGTGTTT	+	3	232296	232365	-1.64033	-4.14917	0.000217491	0.0287557	0.593341
Tb927.7.2710	3QTB00009_G_11	;go_function=oxidoreductase activity;go_process=electron transport;go_component=mitochondrion		<a href=http://www.genedb.org/genedb/Search?organism=tryp&name=Tb927.7.2710>Tb927.7.2710</a>	Q57Y81			Tb07.13M20.750	7	Tb927_07_v4: complement(706914..707777)	NADH-cytochrome b5 reductase, putative	3360	1	0	0				2QTB00009_G_11	Tb927.7.2710	CCGAGCAGGGTGACCTCAAAGGTGTATTAAGTGAACTTGGTTACATACAGAAAATGGTGTTTAAAATTTA	-	7	706915	706984	-1.6315	-3.79691	0.000591457	0.0466328	-0.32591
Tb09.211.2230	3QTB00007_G_12			<a href=http://www.genedb.org/genedb/Search?organism=tryp&name=Tb09.211.2230>Tb09.211.2230</a>	Q38DT3			chr9contig211.tmp0259c	9	Tb927_09_v4: complement(1663730..1664419)	hypothetical protein, conserved	5584	0	0	0				2QTB00007_G_12	Tb09.211.2230	TATCGTTTCTTGCTTGAGGTCCTTCATATGGGTGAGAACAATCCCTACATTTGGTTCCTCCTTGGGGAAG	-	9	1664041	1664110	-1.61715	-4.46315	8.76715e-05	0.0144894	1.43142
Tb09.244.2880	3QTB00002_O_22			<a href=http://www.genedb.org/genedb/Search?organism=tryp&name=Tb09.244.2880>Tb09.244.2880</a>	Q38D04			chr9contig244a01.tmp0289	9	Tb927_09_v4: complement(2286625..2286933)	hypothetical protein, unlikely	5865	0	0	0				2QTB00002_O_22	Tb09.244.2880	GGGAATTCCCTCTAACCACGAAGAATGCATAGCAACATCGCTCCAAGCAGAACTACTTCTTGACAAGATT	-	9	2286640	2286709	-1.61403	-3.84772	0.000512742	0.0455569	-0.194983
Tb11.01.6990	3QTB00017_J_12			<a href=http://www.genedb.org/genedb/Search?organism=tryp&name=Tb11.01.6990>Tb11.01.6990</a>	Q381Q1				11	Tb927_11_01_v4: complement(4008575..4010452)	hypothetical protein, conserved	9223	0	9	0				2QTB00017_J_12	Tb11.01.6990	ACCGTATACTCATTGCAACTACTTCTTGTTATTTGGAGTGCTGCTTATTCGCCGTTCTGTTAACGTTTCC	-	11.1	4008954	4009023	-1.61107	-3.94485	0.000389665	0.0389393	0.0569582
Tb927.2.2520	3QTB00008_D_7			<a href=http://www.genedb.org/genedb/Search?organism=tryp&name=Tb927.2.2520>Tb927.2.2520</a>	Q7YSV0		25N14.5		2	Tb927_02_v4: complement(495601..496413)	hypothetical protein, conserved	635	0	0	0	GO:0003674	GO:0008150	GO:0005575	NA	NA	NA	NA	NA	NA	NA	-1.60856	-3.90863	0.000431758	0.041693	-0.0372397
Tb927.1.4690	3QTB00011_C_23			<a href=http://www.genedb.org/genedb/Search?organism=tryp&name=Tb927.1.4690>Tb927.1.4690</a>	Q4GYA9				1	Tb927_01_v4: 964186..965223	arginine N-methyltransferase, putative	456	0	0	0	GO:0016274	GO:0006479	GO:0005575	2QTB00011_C_23	Tb927.1.4690	ATTATTATTAGTGAATGGATGGGTTACTTCCTACTTTATGAGTCTATGTTAAACACCGTTTTGTACGCTC	+	1	964549	964618	-1.60838	-3.75137	0.000671919	0.0506644	-0.442741
Tb10.6k15.0480	3QTB00004_D_22			<a href=http://www.genedb.org/genedb/Search?organism=tryp&name=Tb10.6k15.0480>Tb10.6k15.0480</a>	Q389Z3			TRYPtp6k15-3d06.p1c_73	10	Tb927_10_v4: 2393545..2394018	hypothetical protein, conserved	7089	1	0	0				2QTB00004_D_22	Tb10.6k15.0480	TGTTGCTTTTGTAAAGGCAAAAGGGGTTGAGGCATTTGAGAAATATGTTGCAGAGGAATCGACGAACGCA	+	10	2393889	2393958	-1.6061	-3.48552	0.0014008	0.0712338	-1.11355
Tb927.6.2200	3QTB00006_O_23			<a href=http://www.genedb.org/genedb/Search?organism=tryp&name=Tb927.6.2200>Tb927.6.2200</a>	Q584T6			Tb06.4M18.560	6	Tb927_06_v4: 698549..699142	hypothetical protein, conserved	2739	0	0	0				2QTB00006_O_23	Tb927.6.2200	GTATGATGGCGTTTTTCTTCCCGGTGGTTTACCTGGTGCTGACTACCTTGGGAAAAGTGTGGCTCTCAAA	+	6	698737	698806	-1.59952	-3.56125	0.00113832	0.0670052	-0.924498
Tb10.6k15.3160	3QTB00009_B_21	;go_function=RNA binding;go_process=rRNA processing;go_component=nucleus		<a href=http://www.genedb.org/genedb/Search?organism=tryp&name=Tb10.6k15.3160>Tb10.6k15.3160</a>	Q38AL4			embl.30,TRYPtp6k15-3d06.p1c_454	10	Tb927_10_v4: complement(1863696..1864598)	fibrillarin	6868	0	0	0	GO:0003723	GO:0006364	GO:0005634	2QTB00009_B_21	Tb10.6k15.3160	CGGTGTCTTTATTTCTAAGGGTAAAGCGGATTCACTATGCACGCTTAATATGGTTCCTGGAGTGTCAGTA	-	10	1864323	1864392	-1.59458	-3.17158	0.0032528	0.101578	-1.8771
Tb927.1.2230	3QTB00003_I_24	similarity to calpain-like protein, but shorter (curated by J. Mottram)		<a href=http://www.genedb.org/genedb/Search?organism=tryp&name=Tb927.1.2230>Tb927.1.2230</a>	Q4GYZ8				1	Tb927_01_v4: 562244..562615	calpain-like protein fragment, putative	216	0	0	0	GO:0003674	GO:0008150	GO:0005575	2QTB00003_I_24	Tb927.1.2230	AGAATTAAGGCACTTGGACAAACGAGACTTGAGAAATTGGAAAGCGGTGAAAGTGTGGCAACTGTTGTGG	+	1	562448	562517	-1.58879	-3.80551	0.000577364	0.0459432	-0.30381
Tb927.6.2170	3QTB00007_G_9	;go_function=adenyl-nucleotide exchange factor activity; chaperone binding;go_process=protein folding;go_component=mitochondrion		<a href=http://www.genedb.org/genedb/Search?organism=tryp&name=Tb927.6.2170>Tb927.6.2170</a>	Q584T9			Tb06.4M18.480	6	Tb927_06_v4: 691093..691761	co-chaperone GrpE, putative	2736	1	0	0				2QTB00007_G_9	Tb927.6.2170	TAACTTAGCAAAACACGGGATTGAGAAATTGGATGTTGCCGTGGGCGCTAAATTTGATCCGAACTTTCAT	+	6	691560	691629	-1.5879	-3.16747	0.00328817	0.101578	-1.88685
Tb927.1.5220	3QTB00009_K_22	GPI-Anchor Signal predicted for Tb927.1.5220 by DGPI v2.04 with cleavage site probability 0.64800006 near 278		<a href=http://www.genedb.org/genedb/Search?organism=tryp&name=Tb927.1.5220>Tb927.1.5220</a>	Q4GY59				1	Tb927_01_v4: 1035260..1036153	expression site-associated gene 9 (ESAG9) protein, putative	509	1	0	1	GO:0003674	GO:0008150	GO:0016021	2QTB00009_K_22	Tb927.1.5220	TTCGTGGCCTGAGCAAAAAAATACACAGGAAGCGGAAACTATGGGGATACAATCGATCCAAAACGGAAAA	+	1	1035865	1035934	-1.5808	-3.49111	0.00137959	0.0707719	-1.09966
Tb927.7.3020	3QTB00006_A_3			<a href=http://www.genedb.org/genedb/Search?organism=tryp&name=Tb927.7.3020>Tb927.7.3020</a>	Q57YB2			Tb07.13M20.380	7	Tb927_07_v4: 761227..761799	hypothetical protein, conserved	3391	0	0	0				2QTB00006_A_3	Tb927.7.3020	ATTGTTTTTGGAGGATAAAAGTGTTGTTGAAGGACTTGTCAAGTCGTACCCCGCATACGCAGAAGGTTTC	+	7	761487	761556	-1.55735	-2.61638	0.0132661	0.184018	-3.13023
Tb927.3.1600	3QTB00002_O_10			<a href=http://www.genedb.org/genedb/Search?organism=tryp&name=Tb927.3.1600>Tb927.3.1600</a>	Q57ZF1			Tb03.30P12.80	3	Tb927_03_v4: complement(417775..418083)	hypothetical protein, conserved	999	0	0	0				2QTB00002_O_10	Tb927.3.1600	TGACCGCTGCGTGAATAAAATTCACAACGGTTTGGACCTCTCATGTACCATTCGGAAGGAATTTGAAGAA	-	3	417838	417907	-1.55612	-3.90862	0.000431775	0.041693	-0.0372764
Tb927.7.4130	3QTB00023_K_11			<a href=http://www.genedb.org/genedb/Search?organism=tryp&name=Tb927.7.4130>Tb927.7.4130</a>	Q57UP3			Tb07.5F10.450	7	Tb927_07_v4: 1096162..1103388	hypothetical protein, conserved	3502	0	0	0				2QTB00023_K_11	Tb927.7.4130	ATTTCAAGAGAACATAGCAAGACAAAAGATAGAACAGACCTGCTGGTCTGAACAGAACAAAATACTATTA	+	7	1099485	1099554	-1.55232	-3.16554	0.00330497	0.101578	-1.89145
Tb927.2.4840	3QTB00004_G_10			<a href=http://www.genedb.org/genedb/Search?organism=tryp&name=Tb927.2.4840>Tb927.2.4840</a>	Q7YUV0		30M24.160		2	Tb927_02_v4: complement(859870..860310)	hypothetical protein, conserved	746	1	3	0	GO:0003674	GO:0008150	GO:0005575	2QTB00004_G_10	Tb927.2.4840	TTTATTTTGAAAGATTTATGTGTGGTTTGCTGCTCAATGTATGCGATCAACTTTATCACGTTTGCCCTGG	-	2	859914	859983	-1.55111	-3.6453	0.000902638	0.0572314	-0.71273
Tb927.6.3750	3QTB00018_C_12	;go_process=pathogenesis; protein folding;go_component=mitochondrion		<a href=http://www.genedb.org/genedb/Search?organism=tryp&name=Tb927.6.3750>Tb927.6.3750</a>	Q585X3			Tb06.4F7.740	6	Tb927_06_v4: complement(1115452..1117425)	heat shock 70 kDa protein, mitochondrial precursor, putative	2893	1	0	0	GO:0003674	GO:0008150	GO:0005575	2QTB00018_C_12	Tb927.6.3750	CTTTGATCTCTGCCTCTCTGATCACATTCTGGAGGAATTCCGCAAGACATCTGGAATTGACTTGAGCAAG	NA	Nonspecific_3	0	0	-1.54899	-4.09538	0.000253757	0.0316056	0.45135
Tb10.6k15.3760	3QTB00004_K_24			<a href=http://www.genedb.org/genedb/Search?organism=tryp&name=Tb10.6k15.3760>Tb10.6k15.3760</a>	Q38AR4			TRYPtp6k15-3d06.p1c_542	10	Tb927_10_v4: 1741535..1741981	hypothetical protein, conserved	6818	0	0	0				2QTB00004_K_24	Tb10.6k15.3760	CTGCGACGATTGTGCACCGAAAGTGAGTGGAGTGAGAAAATGTGAAGAGTGTTCCGCAGTGAAACCGGCT	+	10	1741624	1741693	-1.53563	-2.6567	0.0120289	0.178544	-3.04411
Tb927.4.4920	3QTB00007_C_22			<a href=http://www.genedb.org/genedb/Search?organism=tryp&name=Tb927.4.4920>Tb927.4.4920</a>	Q584L3			Tb04.3M17.170	4	Tb927_04_v4: complement(1347200..1347886)	hypothetical protein, conserved	1910	1	1	0				2QTB00007_C_22	Tb927.4.4920	CACAATACATTACTATTGATAAGGAACCGGACGCCTCAGTGCGCTGCACACGGGAAAGCAGCAAATTAAA	-	4	1347318	1347387	-1.53448	-3.50796	0.00131747	0.0686206	-1.0577
Tb927.3.1530	3QTB00013_I_24	;go_component=integral to membrane		<a href=http://www.genedb.org/genedb/Search?organism=tryp&name=Tb927.3.1530>Tb927.3.1530</a>	Q57XY6			Tb03.1J15.150	3	Tb927_03_v4: complement(399958..401241)	hypothetical protein, conserved	992	0	2	0				2QTB00013_I_24	Tb927.3.1530	AGATGAATATTCTGAACAGTGTTGCTGCTGTTTCTCTTCCCATCAACCTTGTCGTATCTTTGTTCGGTAT	-	3	400118	400187	-1.52953	-2.67733	0.0114382	0.173982	-2.99973
Tb11.55.0021	3QTB00007_O_12			<a href=http://www.genedb.org/genedb/Search?organism=tryp&name=Tb11.55.0021>Tb11.55.0021</a>	Q386Z5				11	Tb927_11_01_v4: complement(475828..476529)	hypothetical protein, conserved	7868	0	0	0				2QTB00007_O_12	Tb11.55.0021	TGTTGGTATCAATCGTTCTAACAAGTCGCCTTTACTTAGCGGGAGTGGTTCAAATTCATTGAGTGGTAGC	-	11.1	475972	476041	-1.52537	-3.74376	0.000686359	0.0508498	-0.462209
Tb09.211.4400	3QTB00013_C_20			<a href=http://www.genedb.org/genedb/Search?organism=tryp&name=Tb09.211.4400>Tb09.211.4400</a>	Q38D71			chr9contig211.tmp0486c	9	Tb927_09_v4: complement(2103517..2104785)	hypothetical protein, conserved	5797	0	0	0				2QTB00013_C_20	Tb09.211.4400	TGGAGAAGTATGAACCCTCAATTGTATTGTTCTCGGATATGATTATGAATATGGACATCACCGCGATTAT	-	9	2103827	2103896	-1.52333	-3.25319	0.00262062	0.0930644	-1.68194
Tb09.160.2150	3QTB00002_C_11	identical to GB:AAS57928.1: Lsm6p {Trypanosoma brucei;} (PMID:14990572);go_function=U6 snRNA 3'-end binding;go_process=nuclear mRNA splicing, via spliceosome;go_component=nucleus		<a href=http://www.genedb.org/genedb/Search?organism=tryp&name=Tb09.160.2150>Tb09.160.2150</a>	Q6QA16	Lsm6	3C4.75	chr9contig160.tmp0569	9	Tb927_09_v4: 666604..666864	U6 snRNA-associated Sm-like protein LSm6p,Sm-like protein	4985	0	0	0	GO:0030629 GO:0030629	GO:0000398 GO:0000398	GO:0005634 GO:0005634	2QTB00002_C_11	Tb09.160.2150	TGTTACAGGGGATAGACAACAATTTCAACACCGTGTTAAAGCAATCCGTAGGAAACAAGGAAAATGAGCT	+	9	666683	666752	-1.50671	-2.96623	0.00554671	0.123005	-2.35657
Tb10.70.5580	3QTB00001_B_1			<a href=http://www.genedb.org/genedb/Search?organism=tryp&name=Tb10.70.5580>Tb10.70.5580</a>	Q38C27			TRYP_x-70a06.p2kb545_762	10	Tb927_10_v4: 559008..559199	hypothetical protein	6355	0	0	0				2QTB00001_B_1	Tb10.70.5580	GTTTGTTGACTTTATTTATTTTATTTTTCGTTTCCTCTCAACACACCACTGTAACCTTTCTTTCACGTGG	+	10	559022	559091	-1.50491	-1.99563	0.0542191	0.350082	-4.3388
Tb09.211.4070	3QTB00005_N_16	GPI-Anchor Signal predicted for Tb09.211.4070 by DGPI v2.04 with cleavage site probability 0.64599997 near 160		<a href=http://www.genedb.org/genedb/Search?organism=tryp&name=Tb09.211.4070>Tb09.211.4070</a>	Q38DA1			chr9contig211.tmp0451c	9	Tb927_09_v4: complement(2035524..2036093)	hypothetical protein	5766	1	0	1				2QTB00005_N_16	Tb09.211.4070	AAGATGTAACGGAAGTAACGAAGACCGACACGTGCGTAGACGGTGGAGAGTGTGAGTCCAATGGAGGTGG	-	9	2035606	2035675	-1.49903	-3.65988	0.000866881	0.0569709	-0.675794
Tb10.389.1790	3QTB00006_H_12			<a href=http://www.genedb.org/genedb/Search?organism=tryp&name=Tb10.389.1790>Tb10.389.1790</a>	Q389E3				10	Tb927_10_v4: 2847213..2847860	hypothetical protein, conserved,RNA-binding protein	7289	0	0	0				2QTB00006_H_12	Tb10.389.1790	GTAACGGCGTTAGAATATATTGCACAGTACTCTCTCTTTAAAGTGTGGTTGAAACCAAGTCAAGAGCAGA	+	10	2847564	2847633	-1.49423	-3.32775	0.00214713	0.0855159	-1.50151
Tb927.7.4710	3QTB00009_G_24			<a href=http://www.genedb.org/genedb/Search?organism=tryp&name=Tb927.7.4710>Tb927.7.4710</a>	Q57X87			Tb07.26A24.460	7	Tb927_07_v4: complement(1252703..1253593)	hypothetical protein, conserved	3560	0	0	0				2QTB00009_G_24	Tb927.7.4710	GTGCTGGCTCTTTATTTACGTTGCTACGTATTTAAGTGGACGACCGAAATTTTCAGAGTTTAGGCCGAAG	-	7	1252823	1252892	-1.49218	-3.80808	0.000573206	0.0459432	-0.297186
Tb927.2.5070	3QTB00005_G_10			<a href=http://www.genedb.org/genedb/Search?organism=tryp&name=Tb927.2.5070>Tb927.2.5070</a>	Q7YUS9		30M24.45		2	Tb927_02_v4: complement(896659..897177)	hypothetical protein, conserved	764	0	0	0				2QTB00005_G_10	Tb927.2.5070	TGAATGATGAAGGACGTAATTCAGGGACAAGACATCAGACGTTATCGAGCAACGATATTAGCACCCTAAA	-	2	896906	896975	-1.49092	-3.58188	0.00107552	0.0646365	-0.87273
Tb10.6k15.3610	3QTB00013_A_22	;go_function=oxidoreductase activity; stearoyl-CoA 9-desaturase activity;go_process=fatty acid biosynthesis		<a href=http://www.genedb.org/genedb/Search?organism=tryp&name=Tb10.6k15.3610>Tb10.6k15.3610</a>	Q38AQ3			TRYPtp6k15-3d06.p1c_521	10	Tb927_10_v4: 1767595..1768860	delta-6 fatty acid desaturase, putative	6829	0	3	0	GO:0004768 GO:0016491	GO:0006633		2QTB00013_A_22	Tb10.6k15.3610	TATTTATTTTCTTCTTCTAGAGGCCGTGTTTGGGCCTGTTCATGTTATATCCAGCATGAAATTTGTTTGG	+	10	1768287	1768356	-1.48888	-2.63331	0.0127328	0.182367	-3.09416
Tb927.4.3080	3QTB00005_G_11			<a href=http://www.genedb.org/genedb/Search?organism=tryp&name=Tb927.4.3080>Tb927.4.3080</a>	Q583Y5			Tb04.2H8.660	4	Tb927_04_v4: 814322..814819	hypothetical protein, conserved	1725	0	0	0				2QTB00005_G_11	Tb927.4.3080	ATGATAAGGTGCGGGTGTCGCTAGTGAGTGGCCTCACAAGTAGAAATAAAGTACTAGAAGTTACGTTTCC	+	4	814698	814767	-1.48503	-3.40174	0.00175899	0.0791451	-1.32059
Tb927.4.4080	3QTB00007_F_12	;go_function=C-5 sterol desaturase activity;go_process=ergosterol biosynthesis;go_component=integral to membrane		<a href=http://www.genedb.org/genedb/Search?organism=tryp&name=Tb927.4.4080>Tb927.4.4080</a>	Q57Y12			Tb04.1D20.460	4	Tb927_04_v4: complement(1083687..1084427)	C-5 sterol desaturase, putative	1825	1	4	0				2QTB00007_F_12	Tb927.4.4080	TATCAAAGCTTTTTACGGTTTTGTTTGTATATCACTCCTACTTGTTCATCACCGACACCGAGGTGAGCAA	-	4	1084189	1084258	-1.48467	-3.50016	0.0013459	0.0696787	-1.07715
Tb09.160.2550	3QTB00006_K_24	;go_function=structural constituent of ribosome;go_process=protein biosynthesis;go_component=ribosome		<a href=http://www.genedb.org/genedb/Search?organism=tryp&name=Tb09.160.2550>Tb09.160.2550</a>	Q38FD9		1L12.160	chr9contig160.tmp0216	9	Tb927_09_v4: 720303..720911	ribosomal protein S7, putative	5024	0	0	0	GO:0003735	GO:0006412	GO:0005840	NA	NA	NA	NA	NA	NA	NA	-1.48463	-3.44013	0.00158509	0.0751155	-1.22599
Tb10.389.1850	3QTB00008_O_11	;go_function=oxidoreductase activity;go_process=metabolism		<a href=http://www.genedb.org/genedb/Search?organism=tryp&name=Tb10.389.1850>Tb10.389.1850</a>	Q389E9				10	Tb927_10_v4: 2836163..2836945	NAD or NADP dependent oxidoreductase, putative,short chain dehydrogenase, putative	7283	0	0	0	GO:0016491	GO:0008152	GO:0005575	2QTB00008_O_11	Tb10.389.1850	AGCATGTCGCATCCGTGACTACACTCCCAGCGGAGAAATGGAATGATGTCATCTCTATAAACCTTAGTGC	+	10	2836440	2836509	-1.48334	-2.77879	0.00890516	0.155002	-2.77834
Tb10.61.2550	3QTB00013_N_12			<a href=http://www.genedb.org/genedb/Search?organism=tryp&name=Tb10.61.2550>Tb10.61.2550</a>	Q388H8			TRYP_x-61h03.q2kb185_389	10	Tb927_10_v4: complement(3386210..3387550)	N-myristoyl transferase, putative	7507	0	0	0				2QTB00013_N_12	Tb10.61.2550	TTACGGATTTTTTCTCGTTCTATTCACTTCCTTCTACCATTATCGGCAACAGTAACCACTCGTTGTTGAA	-	10	3386451	3386520	-1.48261	-2.90125	0.00654624	0.135607	-2.5046
Tb09.160.1820	3QTB00006_O_1	personal communication from M. Mayho, P. Craddy & K. Matthews		<a href=http://www.genedb.org/genedb/Search?organism=tryp&name=Tb09.160.1820>Tb09.160.1820</a>	Q38FK9	COXV	3C4.225	chr9contig160.tmp0167c	9	Tb927_09_v4: complement(634723..635313)	cytochrome oxidase subunit V	4954	0	0	0				2QTB00006_O_1	Tb09.160.1820	GATTATGCAAAGGTGGTTATACCACACATTGAGCTCGTGGATTTTTTGGCAAAGTCCCTTCTGGAGACCA	-	9	634869	634938	-1.47643	-3.44243	0.00157522	0.0751155	-1.22031
Tb11.02.5210	3QTB00009_C_22	;go_function=RNA binding		<a href=http://www.genedb.org/genedb/Search?organism=tryp&name=Tb11.02.5210>Tb11.02.5210</a>	Q384T4				11	Tb927_11_01_v4: 2039934..2040818	RNA binding protein, putative	8434	0	1	0	GO:0003723	GO:0008150	GO:0005575	2QTB00009_C_22	Tb11.02.5210	TGCTGAGGAGGCACACCAACGACATGATCCTAAATACAAAAACGGGACTTTCTGGCGGGATCGTAAGGAA	+	11.1	2040383	2040452	-1.47545	-3.41569	0.00169377	0.0778408	-1.28627
Tb10.26.1020	3QTB00002_K_12			<a href=http://www.genedb.org/genedb/Search?organism=tryp&name=Tb10.26.1020>Tb10.26.1020</a>	Q389N6				10	Tb927_10_v4: complement(2624296..2624598)	hypothetical protein, conserved	7196	0	0	0				2QTB00002_K_12	Tb10.26.1020	TTCGTAACGAAGGTTAACTGGTGGATGCCGTCTATCGGTGCCGGGATGGTGCTCAGTCTCTTTGTATTGA	-	10	2624433	2624502	-1.47363	-3.55583	0.00115543	0.0670932	-0.938102
Tb927.5.3470	3QTB00013_C_10			<a href=http://www.genedb.org/genedb/Search?organism=tryp&name=Tb927.5.3470>Tb927.5.3470</a>	Q57UB9			Tb05.6E7.110	5	Tb927_05_v4: complement(1090765..1092033)	hypothetical protein, conserved	2338	0	0	0				2QTB00013_C_10	Tb927.5.3470	TCCGCGCTCAGTGTATTCTTAACAGGGAGATTACAGAACAAGCAGCGTCAACTTCATCACATGCAACTAA	-	5	1091060	1091129	-1.46826	-3.65427	0.000880481	0.0569709	-0.69002
Tb09.160.0830	3QTB00017_O_22			<a href=http://www.genedb.org/genedb/Search?organism=tryp&name=Tb09.160.0830>Tb09.160.0830</a>	Q38FV5			chr9contig160.tmp0083c	9	Tb927_09_v4: complement(446711..448519)	hypothetical protein, conserved	4857	0	0	0				2QTB00017_O_22	Tb09.160.0830	TACTAAAGGAGTTGCCTTTTGAGGCTTACAGCGCCGAGATGTTAGAAAGTATTGGTAATCACATCGTCGC	-	9	447573	447642	-1.46676	-3.25153	0.00263225	0.0930927	-1.68594
Tb927.3.4130	3QTB00006_G_11			<a href=http://www.genedb.org/genedb/Search?organism=tryp&name=Tb927.3.4130>Tb927.3.4130</a>	Q580M9			Tb03.26J7.200	3	Tb927_03_v4: complement(1163487..1164068)	hypothetical protein, conserved	1250	0	0	0				2QTB00006_G_11	Tb927.3.4130	TATCATGCATTACGTGCACCACTCACGGCTGCGTCACTTTCAGTTGTTCCGCTCATATCAGGAAAAATCG	-	3	1163820	1163889	-1.4651	-3.66427	0.000856387	0.0569709	-0.664663
Tb09.211.2160	3QTB00006_G_12			<a href=http://www.genedb.org/genedb/Search?organism=tryp&name=Tb09.211.2160>Tb09.211.2160</a>	Q38DU1			chr9contig211.tmp0252c	9	Tb927_09_v4: complement(1653970..1654572)	hypothetical protein	5576	0	0	0				2QTB00006_G_12	Tb09.211.2160	ATACATAAGGTGATCTGCGAAAGCAAGGGCATTCGGGTAGCCAGCAGAGAGCGGCCCAAAAGTCGCACTC	-	9	1654473	1654542	-1.46463	-2.52818	0.0163919	0.203078	-3.31563
Tb927.1.3360	3QTB00001_O_12	gene predicted by glimmer		<a href=http://www.genedb.org/genedb/Search?organism=tryp&name=Tb927.1.3360>Tb927.1.3360</a>	Q4GYN7				1	Tb927_01_v4: complement(728538..728726)	hypothetical protein, unlikely	328	0	0	0				2QTB00001_O_12	Tb927.1.3360	ATATACGTGTAGAATTTGCTAATCAAATGAAGCAGCTCCAACGGCAAAACAGGAGGTACTTGGAACTTTT	-	1	728572	728641	-1.46387	-2.4497	0.0197283	0.217644	-3.47706
Tb11.01.5750	3QTB00010_O_22			<a href=http://www.genedb.org/genedb/Search?organism=tryp&name=Tb11.01.5750>Tb11.01.5750</a>	Q382C1				11	Tb927_11_01_v4: 3690052..3691038	hypothetical protein, conserved	9103	0	0	0				2QTB00010_O_22	Tb11.01.5750	ACAGATGCAAGGGAAATTTCAACTTGAGGTGCTGGGCAACAGTTGTGGTCACTACGTTATGGATGACCAA	+	11.1	3690873	3690942	-1.46258	-3.46625	0.00147637	0.0734241	-1.16136
Tb927.8.7690	3QTB00014_M_4	synonym: Tb08.30P3.220; amino acid transporter (pseudogene), putative		<a href=http://www.genedb.org/genedb/Search?organism=tryp&name=Tb927.8.7690>Tb927.8.7690</a>	-			Tb08.30P3.220	8	Tb927_08_v4: 2215280..2215837	amino acid transporter (pseudogene), putative	4613	0	0	0				2QTB00014_M_4	Tb927.8.7690	CCAAAATCACAACTGTGCTGGGATTGGCTGGTTCCATCTCTGGTGGATCGCTGGGTTTCCTATTTCCCGC	+	8	2215623	2215692	-1.4549	-3.16154	0.0033399	0.102146	-1.90093
Tb927.7.1280	3QTB00007_M_24			<a href=http://www.genedb.org/genedb/Search?organism=tryp&name=Tb927.7.1280>Tb927.7.1280</a>	Q57WS2			Tb07.27M11.520	7	Tb927_07_v4: 331746..332447	hypothetical protein, conserved	3219	0	1	0				2QTB00007_M_24	Tb927.7.1280	TAAGAAGACGGTCTTGATTATATTTTTTGCATCGTCTCTTCTTGTGGCTATACTGGTGATTTTCTTTTGA	+	7	332378	332447	-1.45325	-3.52728	0.00124961	0.0679692	-1.00953
Tb927.8.1600	3QTB00018_G_12	;go_function=ATP binding;go_process=tRNA aminoacylation for protein translation;go_component=cytoplasm		<a href=http://www.genedb.org/genedb/Search?organism=tryp&name=Tb927.8.1600>Tb927.8.1600</a>	Q580G3			Tb08.29O9.340	8	Tb927_08_v4: 531411..533165	lysyl-tRNA synthetase, putative	4003	0	0	0	GO:0005524	GO:0006418	GO:0005737	2QTB00018_G_12	Tb927.8.1600	TGATCGACTCGTCATGTATCTCACAAGCCAAAACAACATCAAGGAAGTCCTTCTATTTCCAGCTATGAAA	+	8	533024	533093	-1.4458	-3.70183	0.0007715	0.0539046	-0.569215
Tb927.4.740	3QTB00013_B_23			<a href=http://www.genedb.org/genedb/Search?organism=tryp&name=Tb927.4.740>Tb927.4.740</a>	Q580A2			Tb04.5E12.950	4	Tb927_04_v4: complement(205463..206758)	hypothetical protein, conserved	1491	0	0	0				2QTB00013_B_23	Tb927.4.740	TACCGTTTAGCAATATAAATTATTACGCTTCGATGCAAACTGATGCCGTTACGACCTGTTGGCAACTGCG	-	4	205638	205707	-1.44432	-3.43429	0.00161041	0.0752168	-1.2404
Tb10.70.5240	3QTB00003_G_10			<a href=http://www.genedb.org/genedb/Search?organism=tryp&name=Tb10.70.5240>Tb10.70.5240</a>	Q38C00			TRYP_x-70a06.p2kb545_713	10	Tb927_10_v4: complement(634795..635163)	hypothetical protein	6382	0	0	0				2QTB00003_G_10	Tb10.70.5240	ATGCATATGCCGATCAACAAGTATCCCCGACCAGGCTTTCTCTTCCATATCCTCTACAAAACGAATGAAT	-	10	635086	635155	-1.43449	-3.73372	0.000705878	0.0514434	-0.487878
Tb10.70.4900	3QTB00014_C_24	;go_function=deoxyhypusine synthase activity;go_process=hypusine biosynthesis from peptidyl-lysine		<a href=http://www.genedb.org/genedb/Search?organism=tryp&name=Tb10.70.4900>Tb10.70.4900</a>	Q38BX0			TRYP_x-70a06.p2kb545_665	10	Tb927_10_v4: 703311..704696	deoxyhypusine synthase, putative	6412	0	1	0		GO:0050983 GO:0008612	GO:0005575	2QTB00014_C_24	Tb10.70.4900	TTCTTAATCGCTATTCAACCGTGGGGTTTCAGGCCTCAAATTTAGCCCGTGCTTTTTCTATATGTGAAAT	+	10	703429	703498	-1.43223	-3.05373	0.00442656	0.112898	-2.15437
Tb09.211.2550	3QTB00013_J_24			<a href=http://www.genedb.org/genedb/Search?organism=tryp&name=Tb09.211.2550>Tb09.211.2550</a>	Q38DQ1			chr9contig211.tmp0293	9	Tb927_09_v4: 1726047..1727381	hypothetical protein, conserved,predicted WD40 repeat protein	5616	0	0	0	GO:0003674 GO:0003674	GO:0008150 GO:0008150	GO:0005575 GO:0005575	2QTB00013_J_24	Tb09.211.2550	TTAACTATATGCGTTCATTAAAGGATAAATATTCTGGGTTTGTAGAAGTGAGAAGGATTACTAACCAACG	+	9	1727170	1727239	-1.43077	-3.01928	0.00483925	0.116507	-2.23436
Tb927.3.4340	3QTB00011_K_24	;go_function=NAD+-diphthamide ADP-ribosyltransferase activity;go_process=peptidyl-diphthamide biosynthesis from peptidyl-histidine;go_component=cytoplasm		<a href=http://www.genedb.org/genedb/Search?organism=tryp&name=Tb927.3.4340>Tb927.3.4340</a>	Q580K8			Tb03.26J7.600	3	Tb927_03_v4: complement(1219486..1220559)	diphthamide synthesis protein, putative	1271	0	0	0				2QTB00011_K_24	Tb927.3.4340	CTAGCGTTGGGTTGTGACTTCTTGATTCACTATGGTCACAGTTGCCTTATATCGATAAAAGATTGTCTGA	-	3	1220265	1220334	-1.42402	-3.59088	0.00104915	0.0637144	-0.850078
Tb927.4.1780	3QTB00012_G_23			<a href=http://www.genedb.org/genedb/Search?organism=tryp&name=Tb927.4.1780>Tb927.4.1780</a>	Q581Q3			Tb04.2L9.1320	4	Tb927_04_v4: complement(447058..448200)	hypothetical protein, conserved	1595	0	1	0				2QTB00012_G_23	Tb927.4.1780	TTGGATATGTTTGGAAAACACATGAGGGATCTGGAAAATAATCCCGAGCTAAATGGAAAGTTGAACGATG	-	4	447786	447855	-1.42357	-2.97177	0.00546848	0.122705	-2.34386
Tb927.8.5580	3QTB00023_G_12			<a href=http://www.genedb.org/genedb/Search?organism=tryp&name=Tb927.8.5580>Tb927.8.5580</a>	Q57X24			Tb08.26E13.190	8	Tb927_08_v4: 1644049..1658481	hypothetical protein, conserved	4402	0	0	0				2QTB00023_G_12	Tb927.8.5580	TTAATTTCACTGTGAAGAATATTCAAATCGACAACCAATGTGAGGAGAAACCAGTATATGAGGTTTGCCT	+	8	1656536	1656605	-1.41468	-2.62125	0.0131104	0.183917	-3.11986
Tb927.8.1110	3QTB00006_A_11	;go_function=structural constituent of ribosome;go_process=protein biosynthesis;go_component=cytosolic small ribosomal subunit (sensu Eukaryota)		<a href=http://www.genedb.org/genedb/Search?organism=tryp&name=Tb927.8.1110>Tb927.8.1110</a>	Q57VP3			Tb08.29O4.180	8	Tb927_08_v4: complement(355680..356252)	40S ribosomal protein S9, putative	3954	0	0	0	GO:0003735	GO:0006412	GO:0005843	2QTB00006_A_11	Tb927.8.1110	ACATTGCTGTTGCTAAGCAAATCGTTACGATTCCTTCCTTTATCGTGCGCGTGAGCTCTGAGCACCACAT	-	8	355789	355858	-1.41013	-3.09558	0.00396997	0.107968	-2.05654
Tb927.5.4490	3QTB00004_G_23			<a href=http://www.genedb.org/genedb/Search?organism=tryp&name=Tb927.5.4490>Tb927.5.4490</a>	Q57Z00			Tb05.45E22.840	5	Tb927_05_v4: complement(1325642..1326064)	hypothetical protein, conserved	2440	0	0	0				2QTB00004_G_23	Tb927.5.4490	AACAGAGCGCGTTTCGACAGTTAACAGCAAAATAGAGGCTATAGTTGATGGGATAGAGGGATACTGTAGT	-	5	1325909	1325978	-1.41009	-2.84512	0.00754358	0.142554	-2.63094
Tb927.5.2840	3QTB00004_C_11			<a href=http://www.genedb.org/genedb/Search?organism=tryp&name=Tb927.5.2840>Tb927.5.2840</a>	Q57ZW0			Tb05.26K5.406	5	Tb927_05_v4: complement(895735..896151)	hypothetical protein, conserved	2275	0	0	0				2QTB00004_C_11	Tb927.5.2840	TTATGGAACAAAAGGCAATGTCATCAATGCGACAAAACATAAATGAAGTTCACGGGGAGCTGCAGGGGCA	-	5	895940	896009	-1.40998	-3.30746	0.00226722	0.0877678	-1.55083
Tb927.3.700	3QTB00001_P_24			<a href=http://www.genedb.org/genedb/Search?organism=tryp&name=Tb927.3.700>Tb927.3.700</a>	Q57WV3			Tb03.27F10.880	3	Tb927_03_v4: complement(171635..171892)	hypothetical protein, conserved	909	0	1	0				2QTB00001_P_24	Tb927.3.700	ACCAAAGAGTTTTGTAACACAATTTAATGTACTTGGGATGTGGACTATCAGCAATATGATTCCTAATTTT	-	3	171719	171788	-1.40676	-2.8031	0.00838157	0.149133	-2.72457
Tb10.05.0050	3QTB00004_H_8			<a href=http://www.genedb.org/genedb/Search?organism=tryp&name=Tb10.05.0050>Tb10.05.0050</a>	Q388N8				10	Tb927_10_v4: complement(3252750..3253226)	hypothetical protein, conserved,hypothetical protein	7444	0	1	0				2QTB00004_H_8	Tb10.05.0050	TGTTCGGTAACATATGGTTGTCCTTTGTCTATCACGCCTACACGGTGGGACCGACAACTCCCGTCCTTGA	-	10	3252880	3252949	-1.40197	-3.34037	0.00207559	0.0849409	-1.4708
Tb09.160.5360	3QTB00003_K_24			<a href=http://www.genedb.org/genedb/Search?organism=tryp&name=Tb09.160.5360>Tb09.160.5360</a>	Q38EL5			chr9contig160.tmp0422c	9	Tb927_09_v4: complement(1135300..1135674)	hypothetical protein, unlikely	5300	0	0	0				2QTB00003_K_24	Tb09.160.5360	GGAGGTTGTCGAAAGGAACTGTCAAGGTGAGTCAAAGTGCTTGGTTATAGGAGCAAGTGGTCATAAGATT	-	9	1135540	1135609	-1.40148	-2.35679	0.0244722	0.238824	-3.66364
Tb11.14.0007	3QTB00015_G_22	GPI-Anchor Signal predicted for Tb11.14.0007 by DGPI v2.04 with cleavage site probability 0.344 near 476;go_process=antigenic variation;go_component=integral to membrane		<a href=http://www.genedb.org/genedb/Search?organism=tryp&name=Tb11.14.0007>Tb11.14.0007</a>	Q380W1				11	Tb927_11_02_v4: complement(57887..59380)	variant surface glycoprotein (VSG, atypical), putative	9544	1	0	0		GO:0020033	GO:0016021	2QTB00015_G_22	Tb11.14.0007	CTAAAGGTGAAAAAAATAGATGGCGGAAAACCCAAAGAAGTTAAGATCGAAACACTAACAGACCCACCAG	-	11.2	58231	58300	-1.3978	-2.85472	0.00736333	0.142031	-2.60942
Tb927.7.6660	3QTB00008_I_7	;go_function=protein binding;go_process=protein folding;go_component=integral to membrane		<a href=http://www.genedb.org/genedb/Search?organism=tryp&name=Tb927.7.6660>Tb927.7.6660</a>	Q57Y63			Tb07.15M23.340	7	Tb927_07_v4: complement(1827734..1828507)	chaperone protein DNAJ, putative	3756	0	2	0	GO:0051082	GO:0006457	GO:0016021	2QTB00008_I_7	Tb927.7.6660	TAGTAAGTGACACGCAATATTTTTACTACAAGTTTCTTCCCGAATGGATGGCACGGAATGTCGATGAGAT	-	7	1828014	1828083	-1.39597	-2.92939	0.0060942	0.129637	-2.44072
Tb09.160.3970	3QTB00001_G_12			<a href=http://www.genedb.org/genedb/Search?organism=tryp&name=Tb09.160.3970>Tb09.160.3970</a>	Q38F10		28G16.285	chr9contig160.tmp0518c	9	Tb927_09_v4: complement(894270..894434)	hypothetical protein, unlikely	5154	0	0	0				2QTB00001_G_12	Tb09.160.3970	TTCCAACCCTGAATAGAAGCAGAATGTTTCACAAACCCAAAGGAGTCAAAATAAAAATTAAAAAGAAGCC	-	9	894331	894400	-1.39487	-2.28631	0.028736	0.258695	-3.8018
Tb10.70.0350	3QTB00012_M_24	;go_function=hydrolase activity; protein serine/threonine phosphatase activity;go_process=protein amino acid dephosphorylation		<a href=http://www.genedb.org/genedb/Search?organism=tryp&name=Tb10.70.0350>Tb10.70.0350</a>	Q38AW0			TRYP_x-70a06.p2kb545_51	10	Tb927_10_v4: 1634805..1635980	serine/threonine protein phosphatase 2b catalytic subunit A2, putative	6772	0	0	0	GO:0004722 GO:0004722 GO:0016787 GO:0016787	GO:0006470 GO:0006470	GO:0005575 GO:0005575	2QTB00012_M_24	Tb10.70.0350	AACGTATTTGTTTCTAGGTAATTATATTGACTCATGTTTTTTTAGCACCGAGTGTATACTCCTTTTGCTT	+	10	1635128	1635197	-1.39477	-2.96687	0.00553767	0.123005	-2.35511
Tb09.160.5460	3QTB00002_N_2			<a href=http://www.genedb.org/genedb/Search?organism=tryp&name=Tb09.160.5460>Tb09.160.5460</a>	Q38EK2			chr9contig160.tmp0432	9	Tb927_09_v4: 1175253..1175594	hypothetical protein, unlikely	5315	0	3	0				2QTB00002_N_2	Tb09.160.5460	TACGCCTTCCTATTTCAGTTCATTTATCTATTCATTCATTTCTTTATATATTTTCATTTACAATAATAAT	+	9	1175287	1175356	-1.39335	-3.2223	0.00284474	0.0970148	-1.75611
Tb10.70.0010	3QTB00015_M_19			<a href=http://www.genedb.org/genedb/Search?organism=tryp&name=Tb10.70.0010>Tb10.70.0010</a>	Q38AT3			TRYP_x-70a06.p2kb545_2	10	Tb927_10_v4: 1693408..1694880	hypothetical protein, conserved	6799	0	11	0	GO:0003674	GO:0008150	GO:0005575	2QTB00015_M_19	Tb10.70.0010	AATTGCCATAGCTGTGGCGTCGCTTTCCTTTCTCTTTATGAGGATGTTTCCTCGGAAGATTATTATTGTG	+	10	1693773	1693842	-1.39046	-1.82524	0.0769588	0.400003	-4.62721
Tb927.7.970	3QTB00016_C_12			<a href=http://www.genedb.org/genedb/Search?organism=tryp&name=Tb927.7.970>Tb927.7.970</a>	Q57VU3			Tb07.29K4.160	7	Tb927_07_v4: 250779..252407	hypothetical protein, conserved	3188	0	0	0				2QTB00016_C_12	Tb927.7.970	TTCGCCGTGATGTACCCATCTATAAGATGCTTGATAGTGAATTAGCTGAGCGGGTGGTAAAGAAAAATGA	+	7	252157	252226	-1.38945	-3.17947	0.00318583	0.101578	-1.85834
Tb927.6.5150	3QTB00023_O_11			<a href=http://www.genedb.org/genedb/Search?organism=tryp&name=Tb927.6.5150>Tb927.6.5150</a>	Q586I7			Tb06.30P15.240	6	Tb927_06_v4: 1404693..1413533	hypothetical protein, conserved	3033	0	0	0				2QTB00023_O_11	Tb927.6.5150	AAGTTATTTCTTCTGTTGACCTCAATTTCTTGCAGTACAAGGCACTGGATCCAATTACCATTGATTTAAA	+	6	1410289	1410358	-1.38681	-2.71501	0.0104281	0.168141	-2.9181
Tb09.244.2450	3QTB00010_K_10	GPI-Anchor Signal predicted for Tb09.244.2450 by DGPI v2.04 with cleavage site probability 0.696 near 306;go_component=cell surface; lipid raft		<a href=http://www.genedb.org/genedb/Search?organism=tryp&name=Tb09.244.2450>Tb09.244.2450</a>	Q38CV4	BARP		chr9contig244a01.tmp0245	9	Tb927_09_v4: 2382382..2383362	BARP protein	5915	1	0	1	GO:0003674	GO:0008150	GO:0009986 GO:0045121	2QTB00010_K_10	Tb09.244.2450	AAAGATCAAGATGAAGGTAGAACAGTCGGAAACAACGACAAGGAATTTACTATAACTTCTGAGGATTATA	+	9	2383165	2383234	-1.38506	-2.78999	0.00866029	0.151891	-2.75361
Tb11.03.0710	3QTB00006_O_24			<a href=http://www.genedb.org/genedb/Search?organism=tryp&name=Tb11.03.0710>Tb11.03.0710</a>	Q387K8				11	Tb927_11_01_v4: complement(96217..96828)	hypothetical protein, conserved	7755	0	0	0				2QTB00006_O_24	Tb11.03.0710	TGGAAGTGCTTTTGCTTGAGATGATGTCTGAGGGACTTATTGAGGGATGTATCGACCAACGACAGGATTT	-	11.1	96365	96434	-1.37858	-3.06182	0.00433458	0.112203	-2.13552
Tb927.4.5580	3QTB00015_O_11	;go_process=antigenic variation;go_component=integral to membrane		<a href=http://www.genedb.org/genedb/Search?organism=tryp&name=Tb927.4.5580>Tb927.4.5580</a>	Q580N9			Tb04.24M18.680	4	Tb927_04_v4: complement(1521320..1522795)	variant surface glycoprotein (VSG, atypical), putative	1977	1	0	0		GO:0020033	GO:0016021	2QTB00015_O_11	Tb927.4.5580	TTAGCCTCAACAGATTTCAAAAAGGCAGCTCGCAGACACATTCTTGGTAAAAAGGAAACAGCCGATGACA	-	4	1521844	1521913	-1.37485	-2.80729	0.00829409	0.149114	-2.71525
Tb09.211.1600	3QTB00010_C_23			<a href=http://www.genedb.org/genedb/Search?organism=tryp&name=Tb09.211.1600>Tb09.211.1600</a>	Q38DZ6			chr9contig211.tmp0189c	9	Tb927_09_v4: complement(1539177..1540124)	hypothetical protein, conserved	5521	1	0	0				2QTB00010_C_23	Tb09.211.1600	ATAAAACGTTCCGTTTGTTCAACGGGTCATTGGTTGCTTCATTCCTCGCGACTTTCGATTTGCTCGACAG	-	9	1539283	1539352	-1.37361	-3.52413	0.00126042	0.0680509	-1.01738
Tb927.3.5300	3QTB00005_G_12			<a href=http://www.genedb.org/genedb/Search?organism=tryp&name=Tb927.3.5300>Tb927.3.5300</a>	Q580U5			Tb03.5L5.460	3	Tb927_03_v4: 1487683..1488201	hypothetical protein, conserved	1367	1	0	0				2QTB00005_G_12	Tb927.3.5300	AACAACCCAGTTGCGCGCTATGCCACGTGCGGTTCAGGTTTAAGCAAGACTACGAGGCACATAAGGAAAG	+	3	1487840	1487909	-1.37361	-2.8174	0.00808696	0.148392	-2.69279
Tb09.244.1740	3QTB00015_O_22	;go_process=antigenic variation;go_component=integral to membrane		<a href=http://www.genedb.org/genedb/Search?organism=tryp&name=Tb09.244.1740>Tb09.244.1740</a>	Q38CQ7			chr9contig244a01.tmp0174	9	Tb927_09_v4: 2569286..2570797	variant surface glycoprotein (VSG), putative	5984	1	0	0		GO:0020033 GO:0020033	GO:0016021 GO:0016021	2QTB00015_O_22	Tb09.244.1740	ACCAAACTGTACCAAGATTTCAAGACAAAAGCGGACAACCTGAACACAGCTGACAGAGAGGCAGTAACCT	+	9	2569745	2569814	-1.37075	-2.64157	0.0124801	0.180524	-3.07652
Tb11.02.0440	3QTB00009_O_11	;go_function=catalytic activity;go_process=metabolism;go_component=mitochondrion		<a href=http://www.genedb.org/genedb/Search?organism=tryp&name=Tb11.02.0440>Tb11.02.0440</a>	Q386L9				11	Tb927_11_01_v4: complement(833642..834517)	glycerolphosphate mutase, putative	7996	0	0	0	GO:0003824	GO:0008152	GO:0005739	2QTB00009_O_11	Tb11.02.0440	AGATCATAAAGAATGAAAAATTGTACGTCTACTATTCTCCGTACACGCGCACCAGACAGACCCTAACCGA	-	11.1	834258	834327	-1.36948	-3.3248	0.00216424	0.0855159	-1.50871
Tb927.8.4810	3QTB00008_F_10	identical to GB:AAC05496.1: prohibitin {Trypanosoma brucei rhodesiense}(PMID:10200516); 99.6% identical to GB:AAC05496.1: prohibitin {Trypanosoma brucei rhodesiense}(PMID:10200516);go_process=regulation of cell cycle;go_component=mitochondrion		<a href=http://www.genedb.org/genedb/Search?organism=tryp&name=Tb927.8.4810>Tb927.8.4810</a>	Q57UX1			Tb08.4A8.510	8	Tb927_08_v4: complement(1420939..1421772)	prohibitin	4324	0	0	0	GO:0003674	GO:0000074	GO:0005739	2QTB00008_F_10	Tb927.8.4810	TGTACTGGAAGACTTATCGCTTGTGGATATTCAGTTCGGTAAGGAATTCATGGTGGCTGTAGAGCAGAAA	-	8	1421224	1421293	-1.36738	-3.14603	0.00347884	0.104171	-1.93766
Tb927.8.3470	3QTB00007_O_22			<a href=http://www.genedb.org/genedb/Search?organism=tryp&name=Tb927.8.3470>Tb927.8.3470</a>	Q57YW6			Tb08.28L1.630	8	Tb927_08_v4: 1032469..1033173	hypothetical protein, conserved	4190	0	1	0				2QTB00007_O_22	Tb927.8.3470	TCTAAAGGAGGCAAACGATGTTGCGTCCCGCCTGCAGGAGTCCCTACAACGAAGCGGTGTTTCGTATCAG	+	8	1032516	1032585	-1.36274	-2.97598	0.00540977	0.122705	-2.3342
Tb11.01.3790	3QTB00010_O_23			<a href=http://www.genedb.org/genedb/Search?organism=tryp&name=Tb11.01.3790>Tb11.01.3790</a>	Q382Y5				11	Tb927_11_01_v4: 3133370..3134335	hypothetical protein, conserved	8885	1	2	0				2QTB00010_O_23	Tb11.01.3790	ATTTTTACCTGCGCCATCTCGGAAGGGACGATACTCCATATCAATAAAAGTGTATATGGCTGTTTGACAA	+	11.1	3133775	3133844	-1.35831	-2.81813	0.0080723	0.148392	-2.69117
Tb09.160.4950	3QTB00009_O_23			<a href=http://www.genedb.org/genedb/Search?organism=tryp&name=Tb09.160.4950>Tb09.160.4950</a>	Q38ER1			chr9contig160.tmp0381	9	Tb927_09_v4: 1060592..1061470	hypothetical protein, conserved	5254	0	0	0				2QTB00009_O_23	Tb09.160.4950	AAATTGGCCATGGAGCCGTGGTTCAATCGGGAGAAGGACACCGAAAATTATAAAAACTTGTTTAATGTGT	+	9	1061321	1061390	-1.3583	-2.74563	0.00966903	0.161074	-2.85126
Tb10.61.0460	3QTB00008_K_24			<a href=http://www.genedb.org/genedb/Search?organism=tryp&name=Tb10.61.0460>Tb10.61.0460</a>	Q387T1			TRYP_x-61h03.q2kb185_71	10	Tb927_10_v4: 3836270..3837070	hypothetical protein, conserved	7657	1	0	0				2QTB00008_K_24	Tb10.61.0460	ATGACTTGGAGCTCGAAGTAAAAGACTCCACAGGTAATGTCATGGGGTATCGACTATTCCCCGTTAACAT	+	10	3836526	3836595	-1.35227	-3.1075	0.00384827	0.106515	-2.02853
Tb927.4.4890	3QTB00016_O_12	;go_component=integral to membrane; mitochondrion		<a href=http://www.genedb.org/genedb/Search?organism=tryp&name=Tb927.4.4890>Tb927.4.4890</a>	Q584L6			Tb04.3M17.120	4	Tb927_04_v4: complement(1337639..1339294)	hypothetical protein, conserved	1907	0	2	0				2QTB00016_O_12	Tb927.4.4890	ACAGCAACAAGTCGGATACTTTAAACGTCACATTGGGTTACGTCGCTTTGATATCTATTCCACCAACCAT	-	4	1337808	1337877	-1.35116	-2.69666	0.0109092	0.171396	-2.95794
Tb09.211.1030	3QTB00011_G_24	similar to Phosphatidylcholine:ceramide cholinephosphotransferase 2 (EC 2.7.-.-)(Sphingomyelin synthase 2). (Swiss-Prot:Q9D4B1) (Mus musculus;);go_function=ceramide cholinephosphotransferase activity;go_process=sphingomyelin biosynthesis;go_component=memb		<a href=http://www.genedb.org/genedb/Search?organism=tryp&name=Tb09.211.1030>Tb09.211.1030</a>	Q38E53			chr9contig211.tmp0126c	9	Tb927_09_v4: complement(1453745..1454812)	phosphatidylcholine:ceramide cholinephosphotransferase 2, putative	5464	1	5	0	GO:0047493	GO:0006686	GO:0016020	2QTB00011_G_24	Tb09.211.1030	AAGATATCATTTCTCTCTGTGGTTACGGACGTTCTGATTGCATTCCTCTCTTCACTGAGCTTCTTTACCT	-	9	1454479	1454548	-1.35032	-2.48404	0.0181986	0.209537	-3.40684
Tb927.1.5250	3QTB00001_K_12			<a href=http://www.genedb.org/genedb/Search?organism=tryp&name=Tb927.1.5250>Tb927.1.5250</a>	Q4GY56				1	Tb927_01_v4: complement(1041260..1041436)	hypothetical protein	513	0	0	0				2QTB00001_K_12	Tb927.1.5250	GTGGCTCGGCAACCAACGAAGGGCGCGCTGACTTCAGAGAGCTGACGGAAAACAAGGCAGCAGCCGCTTT	-	1	1041291	1041360	-1.34915	-2.14214	0.039596	0.300221	-4.07495
Tb927.8.6510	3QTB00006_C_12	;go_function=ubiquitin conjugating enzyme activity;go_process=protein modification; ubiquitin cycle;go_component=cytoplasm		<a href=http://www.genedb.org/genedb/Search?organism=tryp&name=Tb927.8.6510>Tb927.8.6510</a>	Q57TW2			Tb08.30K1.280	8	Tb927_08_v4: 1883490..1884086	ubiquitin-conjugating enzyme E2, putative,ubiquitin-protein ligase, putative,ubiquitin carrier protein, putative	4495	0	0	0	GO:0004840	GO:0006464 GO:0006512	GO:0005737	2QTB00006_C_12	Tb927.8.6510	ATGATGAAAGACGACCCTGTGAGGTTTAGGACGAAGGCTCGTTACTGGATGAGTGGGCATTATATCGACT	+	8	1884015	1884084	-1.34874	-3.23726	0.00273399	0.0947484	-1.72023
Tb10.389.1500	3QTB00010_M_18	;go_function=oxidoreductase activity;go_process=metabolism		<a href=http://www.genedb.org/genedb/Search?organism=tryp&name=Tb10.389.1500>Tb10.389.1500</a>	Q389B9				10	Tb927_10_v4: 2904718..2905701	short-chain dehydrogenase, putative	7313	1	1	0	GO:0016491	GO:0008152	GO:0005575	2QTB00010_M_18	Tb10.389.1500	AGTTACGTGTGCCGCATTCCGTATCGTGAACAAAGTCATCGACTTTCAGTTGTTTTCTGAGCTCGTCGTT	+	10	2905557	2905626	-1.34811	-3.02275	0.00479614	0.116435	-2.22633
Tb09.211.1640	3QTB00017_O_24			<a href=http://www.genedb.org/genedb/Search?organism=tryp&name=Tb09.211.1640>Tb09.211.1640</a>	Q38DZ1			chr9contig211.tmp0194c	9	Tb927_09_v4: complement(1550284..1552092)	hypothetical protein, conserved	5526	0	0	0				2QTB00017_O_24	Tb09.211.1640	TGAGCAAGACGATACTTTTGGTATTGGCAAATGCCTGAGAGCCCCGGAATCAATGTTCTTTGTTGGGTTT	-	9	1550458	1550527	-1.34744	-3.84106	0.000522455	0.0456286	-0.212195
Tb927.8.7530	3QTB00011_O_20	;go_function=catalytic activity;go_process=metabolism;go_component=mitochondrion		<a href=http://www.genedb.org/genedb/Search?organism=tryp&name=Tb927.8.7530>Tb927.8.7530</a>	Q57V74			Tb08.30P3.50	8	Tb927_08_v4: 2168337..2169413	3,2-trans-enoyl-CoA isomerase, mitochondrial precursor, putative	4597	1	0	0	GO:0003824	GO:0008152	GO:0005739	2QTB00011_O_20	Tb927.8.7530	AACATCCTCCATACCCACAGTCTTCTCAGCGGGTCTGGACATAAACGAGTTACACAATCCAGAGCCCGAG	+	8	2168759	2168828	-1.34714	-3.44266	0.00157424	0.0751155	-1.21975
Tb10.389.0120	3QTB00009_O_12	;go_function=DNA-directed RNA polymerase activity;go_process=transcription;go_component=nucleus		<a href=http://www.genedb.org/genedb/Search?organism=tryp&name=Tb10.389.0120>Tb10.389.0120</a>	Q388R6	RPB5z			10	Tb927_10_v4: complement(3178217..3179116)	DNA-directed RNA polymerase II, putative,RNA polymerase subunit, putative	7416	0	0	0	GO:0003899	GO:0006350	GO:0005634	2QTB00009_O_12	Tb10.389.0120	TTCAAGGTTGTACGATATAACGGATGGCCTGAATTACCAGTGGTTTACCCAAAGATGCTCTTCTTATTTA	-	10	3178922	3178991	-1.34704	-2.69074	0.0110688	0.172062	-2.97076
Tb10.61.3040	3QTB00021_L_9			<a href=http://www.genedb.org/genedb/Search?organism=tryp&name=Tb10.61.3040>Tb10.61.3040</a>	Q388L1			TRYP_x-61h03.q2kb185_453	10	Tb927_10_v4: complement(3314622..3317882)	hypothetical protein, conserved	7472	0	0	0				2QTB00021_L_9	Tb10.61.3040	TTTGAAGGAAACAAATGTGTTTCTTTTTATCACACACGTCTGCCTTTCTCGTCTCTCTGTCATTATTGCT	-	10	3316311	3316380	-1.34586	-1.59627	0.119889	0.482982	-4.98145
Tb927.7.5620	3QTB00013_M_22			<a href=http://www.genedb.org/genedb/Search?organism=tryp&name=Tb927.7.5620>Tb927.7.5620</a>	Q582H7			Tb07.10C21.380	7	Tb927_07_v4: 1521381..1522670	hypothetical protein, conserved	3652	0	0	0				2QTB00013_M_22	Tb927.7.5620	AACAGCACCTTTACATGGAGGAAATACTCTCACTTTTTGCGCTTGTGCAGACCAATGAGTTCCTTCTTTC	+	7	1522354	1522423	-1.34113	-2.94258	0.00589261	0.12756	-2.41067
Tb927.7.5440	3QTB00023_C_23			<a href=http://www.genedb.org/genedb/Search?organism=tryp&name=Tb927.7.5440>Tb927.7.5440</a>	Q582F9			Tb07.10C21.590	7	Tb927_07_v4: 1463040..1469006	hypothetical protein, conserved	3634	0	0	0				2QTB00023_C_23	Tb927.7.5440	AGTTTCTTACGTTTTTTCCTGGCAATACTCGTGCGAATGGTTATTGCGATAATCTTTTTTTGGGTTTTAA	+	7	1463137	1463206	-1.33984	-2.9546	0.00571438	0.125921	-2.38321
Tb09.211.4700	3QTB00009_K_12	similar to Ubiquinol-cytochrome c reductase iron-sulfur subunit 3, mitochondrialprecursor (EC 1.10.2.2) (Rieske iron-sulfur protein 3) (RISP3). (Swiss- Prot:P51133) (Nicotiana tabacum);go_function=electron transporter activity; ubiquinol-cytochrome-c redu		<a href=http://www.genedb.org/genedb/Search?organism=tryp&name=Tb09.211.4700>Tb09.211.4700</a>	Q27785	RISP		chr9contig211.tmp0518c	9	Tb927_09_v4: complement(2160125..2161018)	reiske iron-sulfur protein , mitochondrial precursor	5828	0	1	0	GO:0004362 GO:0008121	GO:0009060	GO:0005739 GO:0045285	2QTB00009_K_12	Tb09.211.4700	TCTTTAAGCAACTTGAAGGTTCCAACCCATTAACTGTAAAGGACAGACCCGTGAATTCATGGTCCGACGA	-	9	2160888	2160957	-1.33946	-2.84494	0.00754689	0.142554	-2.63133
Tb927.3.5770	3QTB00004_O_24			<a href=http://www.genedb.org/genedb/Search?organism=tryp&name=Tb927.3.5770>Tb927.3.5770</a>	Q57VG7			Tb03.2H15.720	3	Tb927_03_v4: complement(1611685..1612137)	hypothetical protein	1414	0	0	0				2QTB00004_O_24	Tb927.3.5770	CTATTGGTTGTTTTTAAGCATTCTTTCTTATAGCCCTTTCGCCCCGCACCCACTGCAGTTGTTTGATTTA	-	3	1612009	1612078	-1.33566	-2.03097	0.0503153	0.338468	-4.27646
Tb09.211.0600	3QTB00005_H_9			<a href=http://www.genedb.org/genedb/Search?organism=tryp&name=Tb09.211.0600>Tb09.211.0600</a>	Q38E97			chr9contig211.tmp0076c	9	Tb927_09_v4: complement(1369244..1369786)	hypothetical protein, conserved	5420	0	0	0				2QTB00005_H_9	Tb09.211.0600	AATGTTTCTGACAATTACATCAGCGAAGGTGCTGCGGTTAGTCTTTATGCTCTTTTAGAGGATAACCCTA	-	9	1369372	1369441	-1.33393	-2.82442	0.00794603	0.146856	-2.67716
Tb927.7.7440	3QTB00003_G_24			<a href=http://www.genedb.org/genedb/Search?organism=tryp&name=Tb927.7.7440>Tb927.7.7440</a>	Q57TY1			Tb07.30D13.340	7	Tb927_07_v4: complement(2137235..2137606)	hypothetical protein, conserved	3834	0	0	0				2QTB00003_G_24	Tb927.7.7440	ATGTTGAAGAGCATTACCGCTCGGGTGAGGATCTCTGTGCAAGTGTTTGGCGTGAGTACTGGTCATATCA	-	7	2137494	2137563	-1.33295	-3.04752	0.00449839	0.112898	-2.16883
Tb927.1.3770	3QTB00001_K_23	unlikely gene predicted by glimmer		<a href=http://www.genedb.org/genedb/Search?organism=tryp&name=Tb927.1.3770>Tb927.1.3770</a>	Q4GYJ8				1	Tb927_01_v4: 812771..812908	hypothetical protein, unlikely	367	1	0	1				2QTB00001_K_23	Tb927.1.3770	TTCGCGGCCGGTTGCATCCTTCCTTACTGAGGGCCAACACCCGGTGGACAATGGTGTAGGGTGTGGGCCG	+	1	812776	812845	-1.33263	-2.65801	0.0119906	0.178283	-3.0413
Tb927.3.4450	3QTB00006_K_12			<a href=http://www.genedb.org/genedb/Search?organism=tryp&name=Tb927.3.4450>Tb927.3.4450</a>	Q580J7			Tb03.26J7.770	3	Tb927_03_v4: complement(1247753..1248361)	hypothetical protein, conserved	1282	0	0	0				2QTB00006_K_12	Tb927.3.4450	GATGGTTGTAACGACGGTAGTGCTAACATGTGTTCTGAGACGTCACGGTCTAGACGAATAGTTGTGCTTC	-	3	1247818	1247887	-1.33146	-3.27204	0.00249226	0.0923826	-1.63651
Tb10.100.0060	3QTB00013_K_12	;go_function=pseudouridylate synthase activity; RNA binding;go_process=tRNA modification;go_component=nucleus		<a href=http://www.genedb.org/genedb/Search?organism=tryp&name=Tb10.100.0060>Tb10.100.0060</a>	Q38CM1				10	Tb927_10_v4: 69948..71231	centromere/microtubule binding protein cbf5, putative	6160	0	0	0	GO:0003723 GO:0004730	GO:0006400	GO:0005634	2QTB00013_K_12	Tb10.100.0060	TATCCGCAATATATATTCAAATCAGCTTATTGAGTATGACAAACATCGTCACTTGGCCGTGTTTGAGACT	+	10	70472	70541	-1.33129	-3.35161	0.00201379	0.0840123	-1.44339
Tb11.24.0011	3QTB00014_G_11			<a href=http://www.genedb.org/genedb/Search?organism=tryp&name=Tb11.24.0011>Tb11.24.0011</a>	Q380X6				11	Tb927_11_01_v4: complement(4762922..4764280)	variant surface glycoprotein (VSG, atypical), putative	9458	1	0	0				2QTB00014_G_11	Tb11.24.0011	TGTACAGACTCAACATGTCAATAGCACCGAAAGACTGGCGAGCGAAATTCTTAAATCAAGGCAACAAAGC	-	11.1	4764021	4764090	-1.33106	-2.79571	0.0085375	0.150548	-2.74093
Tb10.70.1290	3QTB00007_K_12	GPI-Anchor Signal predicted for Tb10.70.1290 by DGPI v2.04 with cleavage site probability 0.344 near 210		<a href=http://www.genedb.org/genedb/Search?organism=tryp&name=Tb10.70.1290>Tb10.70.1290</a>	Q38B34			TRYP_x-70a06.p2kb545_177	10	Tb927_10_v4: 1419929..1420624	hypothetical protein, conserved	6698	1	0	1	GO:0003674	GO:0008150	GO:0005575	2QTB00007_K_12	Tb10.70.1290	TCTGACGTTCTGACCATGATGCGTGATGCTGAAGTTGCCAAATACGCGACCAAAAATTGCACACAACTAA	+	10	1420058	1420127	-1.32943	-2.48036	0.0183572	0.20979	-3.4144
Tb927.6.4470	3QTB00010_G_22	;go_process=spermidine biosynthesis		<a href=http://www.genedb.org/genedb/Search?organism=tryp&name=Tb927.6.4470>Tb927.6.4470</a>	Q587B3			Tb06.26G9.750	6	Tb927_06_v4: complement(1255609..1256586)	S-adenosylmethionine decarboxylase proenzyme-like, putative	2965	0	0	0				2QTB00010_G_22	Tb927.6.4470	ACAAGCAGATGATGAGTATGACTTGGACGGAAACACCAAAGAACAGCAACTTCTTGTATCCCACTGCGCG	-	6	1255903	1255972	-1.32766	-3.08073	0.00412666	0.109853	-2.09135
Tb927.8.8070	3QTB00016_M_12			<a href=http://www.genedb.org/genedb/Search?organism=tryp&name=Tb927.8.8070>Tb927.8.8070</a>	Q57U39			Tb08.6H23.340	8	Tb927_08_v4: 2388796..2390448	hypothetical protein, conserved	4651	0	0	0	GO:0003674	GO:0008150	GO:0005575	2QTB00016_M_12	Tb927.8.8070	GTCAGTGCTACGGTTGTAGCGCCTTCACTGACCGATTGATTTTTTGTGTGGGAGAATGCAGGAATTGTGG	+	8	2388995	2389064	-1.32706	-2.46472	0.0190453	0.21353	-3.44642
Tb11.01.5560	3QTB00011_O_24	;go_function=GDP-4-dehydro-D-rhamnose reductase activity;go_process='de novo' GDP-L-fucose biosynthesis		<a href=http://www.genedb.org/genedb/Search?organism=tryp&name=Tb11.01.5560>Tb11.01.5560</a>	Q382D8				11	Tb927_11_01_v4: 3648488..3649564	GDP-L-fucose synthetase, putative	9086	1	0	0	GO:0042356	GO:0042351	GO:0005575	2QTB00011_O_24	Tb11.01.5560	TCATTCATAAGTTCTATTTGGCGAAACGAGAAAATAAACCTATGGTTATTATGGGTACTGGAAGGCCGCT	+	11.1	3649170	3649239	-1.32533	-3.03525	0.00464362	0.115007	-2.19734
Tb927.3.1450	3QTB00012_O_10			<a href=http://www.genedb.org/genedb/Search?organism=tryp&name=Tb927.3.1450>Tb927.3.1450</a>	Q57XX8			Tb03.1J15.380	3	Tb927_03_v4: 370151..371329	hypothetical protein, conserved	984	0	2	0				2QTB00012_O_10	Tb927.3.1450	TTGAACCGAAAGCTACAAGAAAAAGCGAAACTTATCTCAGAGATGACTGGTCCTGCAATGCGTACGACTT	+	3	370880	370949	-1.32277	-3.19418	0.00306449	0.099382	-1.8233
Tb11.02.3780	3QTB00019_A_11	;go_function=phospholipase C activity;go_process=intracellular signaling cascade; lipid metabolism;go_component=membrane		<a href=http://www.genedb.org/genedb/Search?organism=tryp&name=Tb11.02.3780>Tb11.02.3780</a>	Q385H1			Tb11.212.0280	11	Tb927_11_01_v4: complement(1669402..1671546)	phosphoinositide-specific phospholipase C, putative	8296	0	0	0	GO:0004629	GO:0006629 GO:0007242	GO:0016020	2QTB00019_A_11	Tb11.02.3780	TATTAGCACGATCAAGAAGTATGCTTTCGTTAATTCAATATACCCTGTCATTTTGTCGCTTGAGGTTCAC	-	11.1	1670521	1670590	-1.3202	-2.86305	0.00721035	0.142031	-2.59072
Tb10.6k15.0390	3QTB00016_P_11	;go_function=protein kinase activity		<a href=http://www.genedb.org/genedb/Search?organism=tryp&name=Tb10.6k15.0390>Tb10.6k15.0390</a>	Q389Y6			TRYPtp6k15-3d06.p1c_62	10	Tb927_10_v4: 2406902..2408596	ABC1 protein, putative	7096	0	0	0	GO:0004672	GO:0008150	GO:0005575	2QTB00016_P_11	Tb10.6k15.0390	AAAACTGAAGGCAACTGTTCCGTCGGGTGAACTCTTTTGGAATATATACGATGAATTAACGAGCGTGTGA	+	10	2408527	2408596	-1.32014	-3.11334	0.00378998	0.10575	-2.0148
Tb927.8.5520	3QTB00005_B_24			<a href=http://www.genedb.org/genedb/Search?organism=tryp&name=Tb927.8.5520>Tb927.8.5520</a>	Q57X30			Tb08.26E13.134	8	Tb927_08_v4: 1633126..1633680	hypothetical protein, conserved	4396	0	0	0				2QTB00005_B_24	Tb927.8.5520	ACAACTGACACTTTTTCCGTCCGACTGCGCTCACCCGTTTGGCTGACGTCTGGGGACCTGGTTAACGAGT	+	8	1633483	1633552	-1.31937	-3.53435	0.00122562	0.0679642	-0.991861
Tb10.70.2690	3QTB00009_G_23			<a href=http://www.genedb.org/genedb/Search?organism=tryp&name=Tb10.70.2690>Tb10.70.2690</a>	Q38BE8			TRYP_x-70a06.p2kb545_362	10	Tb927_10_v4: complement(1160474..1161337)	hypothetical protein, conserved	6584	1	3	0				2QTB00009_G_23	Tb10.70.2690	TATTGGATTGAGGGTATGAAAAGTGACAGATTCCTCATAGTGTTTCTGCTCGCTGGGAAAACGAGTAACT	-	10	1160728	1160797	-1.31219	-3.44708	0.00155542	0.0751155	-1.20881
Tb09.160.0170	3QTB00014_C_11	variant surface glycoprotein (VSG, pseudogene), putative		<a href=http://www.genedb.org/genedb/Search?organism=tryp&name=Tb09.160.0170>Tb09.160.0170</a>	-			chr9contig160.tmp0017	9	Tb927_09_v4: 275733..277085	variant surface glycoprotein (VSG, pseudogene), putative	4784	1	0	0				2QTB00014_C_11	Tb09.160.0170	CATTCAGGAACTCACCACGGAACTAAAAAAACAAGAAGCCGTACAGAAACCGCACAAACTAAACCAAATG	+	9	276767	276836	-1.3086	-2.83801	0.00767965	0.144255	-2.64684
Tb927.7.3440	3QTB00007_F_22	similar to SP:Q26768: I/6 autoantigen. {Trypanosoma brucei brucei} (PMID;go_function=calcium ion binding; structural constituent of cytoskeleton;go_component=microtubule cytoskeleton		<a href=http://www.genedb.org/genedb/Search?organism=tryp&name=Tb927.7.3440>Tb927.7.3440</a>	Q57WF9			Tb07.28B13.630	7	Tb927_07_v4: complement(891472..892212)	I/6 autoantigen	3433	0	0	0	GO:0005200 GO:0005509	GO:0008150	GO:0015630	2QTB00007_F_22	Tb927.7.3440	GGAAGCGAGAGCGAGGGCGGAGGCTCAGCGCCCACCGCCACCGAAGCAAAAGGCAGGTTGCGGGTGCTAA	-	7	891472	891541	-1.30823	-2.46134	0.019197	0.214243	-3.45333
Tb927.6.2510	3QTB00004_G_12			<a href=http://www.genedb.org/genedb/Search?organism=tryp&name=Tb927.6.2510>Tb927.6.2510</a>	Q584Q5			Tb06.4M18.1100	6	Tb927_06_v4: 762702..763142	hypothetical protein, conserved	2770	0	0	0				2QTB00004_G_12	Tb927.6.2510	ATCCGCACGGTTCCCATCGGTGAGTCAAATGAAGCAAAGCGGCGACGATTGCTCTATCAATCAACTTATC	+	6	762834	762903	-1.30755	-2.46712	0.0189383	0.21331	-3.44152
Tb11.01.3010	3QTB00023_C_24	;go_function=microtubule motor activity;go_process=microtubule-based movement;go_component=dynein complex		<a href=http://www.genedb.org/genedb/Search?organism=tryp&name=Tb11.01.3010>Tb11.01.3010</a>	Q383F6				11	Tb927_11_01_v4: 2938451..2951179	dynein heavy chain, putative	8814	0	0	0	GO:0003777	GO:0007018	GO:0030286	2QTB00023_C_24	Tb11.01.3010	TACAAAGTTACCTGGAAATAGTGCGGTAAACAAATTAAAATCAAAAGTGGAAGCATGGCGCATTCTTTTA	+	11.1	2941261	2941330	-1.30696	-2.2209	0.0332798	0.27687	-3.92734
Tb927.1.3840	3QTB00018_C_10			<a href=http://www.genedb.org/genedb/Search?organism=tryp&name=Tb927.1.3840>Tb927.1.3840</a>	Q4GYJ3				1	Tb927_01_v4: 818596..820566	hypothetical protein, conserved	372	1	1	0	GO:0003674	GO:0008150	GO:0005575	2QTB00018_C_10	Tb927.1.3840	TTAAGAACATGGTAAGACAACATAAGAAAAAACTTGCTGATGTCAACGAACGCCACGAGAGAAAATTTGA	+	1	819581	819650	-1.3064	-2.85969	0.00727176	0.142031	-2.59828
Tb11.01.6940	3QTB00008_P_23			<a href=http://www.genedb.org/genedb/Search?organism=tryp&name=Tb11.01.6940>Tb11.01.6940</a>	Q381Q6				11	Tb927_11_01_v4: complement(3995031..3995855)	hypothetical protein, conserved	9218	0	0	0				2QTB00008_P_23	Tb11.01.6940	GTTGATCGCTTTATTTCGAAACTTCCATCTTTTCTATCTAGCCGTGGAGTTTGCTATATTGTCGCCATAC	-	11.1	3995186	3995255	-1.30445	-2.88391	0.0068402	0.138317	-2.54377
Tb11.02.3930	3QTB00009_O_22			<a href=http://www.genedb.org/genedb/Search?organism=tryp&name=Tb11.02.3930>Tb11.02.3930</a>	Q385F8			Tb11.212.0130	11	Tb927_11_01_v4: complement(1695690..1696589)	hypothetical protein, conserved	8309	1	0	0				2QTB00009_O_22	Tb11.02.3930	AATCACAATTAACCAACTCTGCTGCTGTCTGGCAATTTCTATCGTGGATGGAGAGAAACGACTATCACGT	-	11.1	1695910	1695979	-1.30437	-3.19866	0.00302845	0.0993378	-1.81262
Tb09.160.4480	3QTB00010_P_10			<a href=http://www.genedb.org/genedb/Search?organism=tryp&name=Tb09.160.4480>Tb09.160.4480</a>	Q38EV9			chr9contig160.tmp0334	9	Tb927_09_v4: 962115..963146	hypothetical protein, conserved	5206	0	0	0	GO:0003674 GO:0003674	GO:0008150 GO:0008150	GO:0005575 GO:0005575	2QTB00010_P_10	Tb09.160.4480	TTACATGAAATACCTTCCAATGCTTGGCAGACCATTGAATCGTGTCATAATGGTAGATGACAATGTGCGC	+	9	962594	962663	-1.30362	-3.00233	0.00505549	0.11905	-2.27354
Tb927.3.630	3QTB00001_P_23			<a href=http://www.genedb.org/genedb/Search?organism=tryp&name=Tb927.3.630>Tb927.3.630</a>	Q57WU6			Tb03.27F10.980	3	Tb927_03_v4: complement(159923..160147)	hypothetical protein, conserved	902	1	1	0				2QTB00001_P_23	Tb927.3.630	CTGGTTCTCATTCCTTCTCGATCAGAGTTGGGTTGCATTTGTCATTTTGGGTGTATTTTTAGTCGGTATA	-	3	160052	160121	-1.30071	-2.69174	0.0110416	0.172062	-2.96859
Tb10.6k15.1350	3QTB00018_E_21	;go_function=biopterin transporter activity;go_process=biopterin transport		<a href=http://www.genedb.org/genedb/Search?organism=tryp&name=Tb10.6k15.1350>Tb10.6k15.1350</a>	Q38A66			TRYPtp6k15-3d06.p1c_196	10	Tb927_10_v4: 2212199..2214121	pteridine transporter, putative	7016	0	11	0	GO:0015224	GO:0015877		2QTB00018_E_21	Tb10.6k15.1350	TTATGGTCCTAAAGCTGTGATGTCCATCAGTTTGTCGTATTTCCTATGCAAAGGCTTGTCTGACTACTTG	+	10	2212369	2212438	-1.29948	-3.12652	0.00366157	0.105185	-1.98377
Tb10.100.0070	3QTB00009_P_3	;go_function=hydrogen-transporting ATPase activity, rotational mechanism;go_process=ATP synthesis coupled proton transport;go_component=proton-transporting two-sector ATPase complex		<a href=http://www.genedb.org/genedb/Search?organism=tryp&name=Tb10.100.0070>Tb10.100.0070</a>	Q38CM0				10	Tb927_10_v4: 71480..72397	ATP synthase F1 subunit gamma protein, putative	6161	0	0	0	GO:0046961	GO:0015986	GO:0016469	2QTB00009_P_3	Tb10.100.0070	GGTCGGCAAACGTGGTATAGACTCGTTTTCTAAACTGTTTCCCGATGAATTCAGATACGGTATCATTAAC	+	10	71797	71866	-1.29152	-2.88029	0.00690314	0.138936	-2.55193
Tb927.8.5130	3QTB00017_A_23			<a href=http://www.genedb.org/genedb/Search?organism=tryp&name=Tb927.8.5130>Tb927.8.5130</a>	Q57UI5			Tb08.5H5.580	8	Tb927_08_v4: 1529691..1531424	hypothetical protein, conserved	4356	0	0	0				2QTB00017_A_23	Tb927.8.5130	ATATTTAACTTGGTGTGTTTCTCTTGGATGTCTACCACTCTTCCCCTATTTGAGTTTATTACGGTGTCAC	+	8	1530135	1530204	-1.29139	-2.653	0.0121378	0.179722	-3.05204
Tb09.211.2810	3QTB00008_C_23			<a href=http://www.genedb.org/genedb/Search?organism=tryp&name=Tb09.211.2810>Tb09.211.2810</a>	Q38DM4			chr9contig211.tmp0320	9	Tb927_09_v4: 1770090..1770851	hypothetical protein, conserved	5643	1	0	0				2QTB00008_C_23	Tb09.211.2810	AGAAAGTGGAGGAGGCTCAGGCGATGTTAAACCTGCTTGCAGCGCTGACGGCCAACAACAAAAAGGAAAA	+	9	1770598	1770667	-1.29084	-3.12853	0.0036423	0.105185	-1.97902
Tb927.1.1210	3QTB00004_C_22			<a href=http://www.genedb.org/genedb/Search?organism=tryp&name=Tb927.1.1210>Tb927.1.1210</a>	Q4GZ98				1	Tb927_01_v4: 325554..325988	hypothetical protein, conserved	114	0	0	0				2QTB00004_C_22	Tb927.1.1210	TGGGTGCACCAGTGACATGCAATTTTGAGTATAACCCGCGTCCAGTGCGGCTTATCGGAACGGTGATGGA	+	1	325714	325783	-1.28934	-3.00121	0.00507007	0.11905	-2.27612
Tb09.211.3300	3QTB00009_C_23			<a href=http://www.genedb.org/genedb/Search?organism=tryp&name=Tb09.211.3300>Tb09.211.3300</a>	Q38DH6			chr9contig211.tmp0373	9	Tb927_09_v4: 1859430..1860287	hypothetical protein, conserved	5691	0	0	0				2QTB00009_C_23	Tb09.211.3300	TGAAAGCAAAACGAGTGCCGAGGACTTGGCGAGATATAAGAGACAACACGAAATTACCGTAAGTATTTGC	+	9	1860086	1860155	-1.28658	-2.97861	0.00537341	0.122705	-2.32816
Tb927.4.4900	3QTB00015_O_10			<a href=http://www.genedb.org/genedb/Search?organism=tryp&name=Tb927.4.4900>Tb927.4.4900</a>	Q584L5			Tb04.3M17.140	4	Tb927_04_v4: complement(1341284..1342792)	hypothetical protein	1908	0	0	0				2QTB00015_O_10	Tb927.4.4900	ACACCTTTTATACAAGCAAGAAGACCCACAAGTTGATGAAAGGTATGATAATGCAATATCTGACCATCCA	-	4	1341470	1341539	-1.28473	-2.73605	0.00990082	0.162692	-2.87222
Tb927.6.1520	3QTB00010_O_13	similar to Aquaporin 3 (31.4 kDa water channel protein) (Swiss-Prot:P47862) [Rattus norvegicus];go_function=water channel activity;go_process=transport;go_component=integral to membrane		<a href=http://www.genedb.org/genedb/Search?organism=tryp&name=Tb927.6.1520>Tb927.6.1520</a>	Q585Q8	AQP3		Tb06.28P18.240	6	Tb927_06_v4: complement(532496..533461)	aquaporin 3, putative	2671	0	6	0				2QTB00010_O_13	Tb927.6.1520	TTTTACTGCATCTTTTCCGAGTTTATCTGCACAGCAATTCTTCTCTTTTGCGTCGGTGGCATATTTGATC	-	6	532753	532822	-1.28334	-1.94651	0.0600833	0.360809	-4.42404
Tb09.160.0900	3QTB00002_L_18			<a href=http://www.genedb.org/genedb/Search?organism=tryp&name=Tb09.160.0900>Tb09.160.0900</a>	Q38FU8			chr9contig160.tmp0090c	9	Tb927_09_v4: complement(469815..470156)	hypothetical protein, conserved	4865	0	0	0				2QTB00002_L_18	Tb09.160.0900	TTCGGTCAGTGCACCGACGGTGCCCTCAAGAAATTATACATTTACAATATCGAGAGGAGTAAGAAGAATC	-	9	469829	469898	-1.2832	-3.28839	0.00238587	0.0907263	-1.59702
Tb927.6.3120	3QTB00009_G_22	;go_function=protein binding;go_process=protein folding		<a href=http://www.genedb.org/genedb/Search?organism=tryp&name=Tb927.6.3120>Tb927.6.3120</a>	Q583M2			Tb06.5F5.890	6	Tb927_06_v4: 921717..922607	chaperone protein DNAJ, putative	2831	0	0	0	GO:0051082	GO:0006457		2QTB00009_G_22	Tb927.6.3120	AAATAAGTAAAGCATATCGAACGCTTGCTATGAAATTACACCCTGACAGACCAGGCGGAAGCATGGAAAA	+	6	921781	921850	-1.28157	-2.80415	0.00835961	0.149114	-2.72224
Tb10.70.6770	3QTB00004_O_12			<a href=http://www.genedb.org/genedb/Search?organism=tryp&name=Tb10.70.6770>Tb10.70.6770</a>	Q38CB1			TRYP_x-70a06.p2kb545_933	10	Tb927_10_v4: complement(343533..343982)	hypothetical protein, conserved	6270	1	2	0				2QTB00004_O_12	Tb10.70.6770	AAGCAGTGGTTTAGTGCCATGTGGCGCGAAAAGTGGGATATGTGCTGCGAAGGCATTTCAACTCTTTGGA	-	10	343733	343802	-1.278	-2.69157	0.0110464	0.172062	-2.96897
Tb10.389.1620	3QTB00023_G_23			<a href=http://www.genedb.org/genedb/Search?organism=tryp&name=Tb10.389.1620>Tb10.389.1620</a>	Q389D1				10	Tb927_10_v4: 2877141..2883719	hypothetical protein, conserved	7301	0	0	0				2QTB00023_G_23	Tb10.389.1620	ATTCAGGAGACAACCCGATGGGGAAAAGACCAAGACCGCATAAAGAAATACTTTAAAATAAAGGAATCGT	+	10	2880600	2880669	-1.27459	-2.47307	0.0186749	0.21201	-3.42933
Tb927.7.5600	3QTB00021_I_12	similar to SP:Q9RBS2: PopC protein. [Pseudomonas solanacearum] {Ralstonia solanacearum}		<a href=http://www.genedb.org/genedb/Search?organism=tryp&name=Tb927.7.5600>Tb927.7.5600</a>	Q582H5			Tb07.10C21.410	7	Tb927_07_v4: 1510944..1514024	hypothetical protein, conserved,leucine-rich repeat protein (LRRP), putative	3650	0	0	0	GO:0003674	GO:0008150	GO:0005575	2QTB00021_I_12	Tb927.7.5600	ACTTTCAGAATCAGAGCATGGACCGTTTTGCCGTTTCATTACAGAGGTTTTTTAGTATGAATAACCATTT	+	7	1513138	1513207	-1.2684	-2.55358	0.0154286	0.197933	-3.26266
Tb11.01.0880	3QTB00005_K_22			<a href=http://www.genedb.org/genedb/Search?organism=tryp&name=Tb11.01.0880>Tb11.01.0880</a>	Q384B4				11	Tb927_11_01_v4: 2449664..2450188	hypothetical protein, conserved	8605	1	0	0				2QTB00005_K_22	Tb11.01.0880	ATGAGGAGTAGCCGGGGTATTTTGTTCCTTAGTGGAGCTTTCGCCATACGTGGCATGTCTGCATACCACA	+	11.1	2449664	2449733	-1.26832	-3.26004	0.00257325	0.0929182	-1.66544
Tb927.2.5160	3QTB00012_B_24	84% similar to GP:886414: TCJ2 {Trypanosoma cruzi} {Trypanosoma cruzi} (PMID:9566524);go_function=chaperone binding; unfolded protein binding;go_process=protein folding	dnaJ	<a href=http://www.genedb.org/genedb/Search?organism=tryp&name=Tb927.2.5160>Tb927.2.5160</a>	Q7YUS0		30J2.30		2	Tb927_02_v4: 910842..912056	chaperone protein DnaJ, putative	770	0	0	0	GO:0051082 GO:0051087	GO:0006457	GO:0005575	2QTB00012_B_24	Tb927.2.5160	ATTGTTCATCAGCAGCCCGTGCCCCTCGAAACTTTTTATAATGGTAAGACGATTAAGTTGGCTATTATAC	+	2	911166	911235	-1.26718	-3.19874	0.0030278	0.0993378	-1.81243
Tb927.6.4460	3QTB00011_F_22	;go_function=adenosylmethionine decarboxylase activity;go_process=spermidine biosynthesis; spermine biosynthesis		<a href=http://www.genedb.org/genedb/Search?organism=tryp&name=Tb927.6.4460>Tb927.6.4460</a>	Q587A7			Tb06.26G9.820	6	Tb927_06_v4: complement(1250574..1251686)	S-adenosylmethionine decarboxylase proenzyme, putative	2964	0	0	0				2QTB00011_F_22	Tb927.6.4460	ACTGTTCGTTTGCATCATATGAGACGAATACGTGTGCTCTTAATTACTCGAAGTGTATCTGTGGAGTATT	NA	Nonspecific_2	0	0	-1.26627	-2.75511	0.00944461	0.1596	-2.83046
Tb927.5.970	3QTB00005_P_22			<a href=http://www.genedb.org/genedb/Search?organism=tryp&name=Tb927.5.970>Tb927.5.970</a>	Q57W42			Tb05.28F8.380	5	Tb927_05_v4: 324223..324795	hypothetical protein, conserved	2088	0	0	0				2QTB00005_P_22	Tb927.5.970	TGAAAAATTTGACAGCTGGATTCAGGTACATAACTCCTCGGTAGAAGGTGAGTCAGCCTTGATGAAGCGT	+	5	324693	324762	-1.26597	-2.70242	0.0107561	0.170549	-2.94546
Tb11.01.8550	3QTB00018_C_22	;go_function=ATP binding; protein serine/threonine kinase activity;go_process=protein amino acid phosphorylation		<a href=http://www.genedb.org/genedb/Search?organism=tryp&name=Tb11.01.8550>Tb11.01.8550</a>	Q381A7	ECK1			11	Tb927_11_01_v4: complement(4407951..4409924)	protein kinase, putative,mitogen-activated protein kinase 6, putative,ERK-like, CRK-like Kinase-1	9368	0	0	0	GO:0004674 GO:0005524		GO:0005575	2QTB00018_C_22	Tb11.01.8550	CCGGAGTTACTAGTTGGTGATGTATCATATGGCAAAGCGGTTGATGTTTGGGCTATTGGTTGCGTTTTTT	-	11.1	4409351	4409420	-1.26587	-3.1272	0.00365497	0.105185	-1.98215
Tb927.7.1910	3QTB00021_G_11	;go_function=glycine dehydrogenase (decarboxylating) activity;go_process=glycine decarboxylation via glycine cleavage system		<a href=http://www.genedb.org/genedb/Search?organism=tryp&name=Tb927.7.1910>Tb927.7.1910</a>	Q57V19			Tb07.43M14.350	7	Tb927_07_v4: 454902..457814	glycine dehydrogenase, putative,glycine decarboxylase, putative	3282	0	0	0	GO:0004375	GO:0019464		2QTB00021_G_11	Tb927.7.1910	GAATCTAAACAGGAGCTAGATCGTTTAGCAGATGCATTAATTTCAATACGCGGTGAAATAGCAGCCATAG	+	7	457518	457587	-1.26581	-3.22569	0.00281929	0.0967879	-1.74799
Tb927.3.1840	3QTB00009_K_24	;go_function=3-oxo-5-alpha-steroid 4-dehydrogenase activity;go_process=very-long-chain fatty acid metabolism;go_component=integral to membrane		<a href=http://www.genedb.org/genedb/Search?organism=tryp&name=Tb927.3.1840>Tb927.3.1840</a>	Q57ZC7			Tb03.30P12.550	3	Tb927_03_v4: complement(478182..479078)	3-oxo-5-alpha-steroid 4-dehydrogenase, putative	1023	0	4	0				2QTB00009_K_24	Tb927.3.1840	ATGCCGGTCTCACTGACCTCAAAAAGGTGTACAAACCAAGAGTGGATATTCATCGCAAGTCTTTCAAAAT	-	3	478954	479023	-1.26579	-2.3545	0.0246013	0.239709	-3.66818
Tb11.01.6410	3QTB00012_N_12	;go_function=mannose-6-phosphate isomerase activity;go_process=carbohydrate metabolism;go_component=cytoplasm		<a href=http://www.genedb.org/genedb/Search?organism=tryp&name=Tb11.01.6410>Tb11.01.6410</a>	Q381V7				11	Tb927_11_01_v4: complement(3870353..3871582)	phosphomannose isomerase, putative	9167	0	0	0	GO:0004476	GO:0005975	GO:0005737	2QTB00012_N_12	Tb11.01.6410	AATGACTAAAGAAGATAGTGTTTTCTTACGTGTCCTTTATCAATATCCCGACGATATGGGTTGTTGGATG	-	11.1	3870875	3870944	-1.26428	-3.21016	0.00293768	0.0986189	-1.78515
Tb927.6.2740	3QTB00009_B_7	identical to GB:AAC61803.1: pyridoxine/pyridoxal/pyridoxamine kinase {Trypanosoma brucei} (PMID:9274862); Identical to GB:AAC61803.1: pyridoxine/pyridoxal/pyridoxamine kinase {Trypanosoma brucei;} (PMID:9274862);go_function=pyridoxal kinase activity;go_pr		<a href=http://www.genedb.org/genedb/Search?organism=tryp&name=Tb927.6.2740>Tb927.6.2740</a>	O15927	pdxK		Tb06.5F5.240	6	Tb927_06_v4: 823608..824510	pyridoxal kinase	2793	0	0	0				2QTB00009_B_7	Tb927.6.2740	GCGTCCGAGCGAATAACTTCCTCAGCAACTATCGCTACATTCTGACCGGATATATAAATAATGTTGACAT	+	6	823807	823876	-1.26394	-2.76123	0.0093025	0.159254	-2.81703
Tb09.211.1900	3QTB00008_C_21			<a href=http://www.genedb.org/genedb/Search?organism=tryp&name=Tb09.211.1900>Tb09.211.1900</a>	Q38DW4			chr9contig211.tmp0224c	9	Tb927_09_v4: complement(1599937..1600698)	hypothetical protein, conserved	5553	1	0	0				2QTB00008_C_21	Tb09.211.1900	GGTTGCGCAGCGCACGCAAGACTATATTCAGGGATTTCACCAGCATCTCAAGTCAAAGCGACTTATTTAA	-	9	1599937	1600006	-1.26086	-3.27105	0.00249886	0.0923826	-1.6389
Tb927.4.310	3QTB00023_G_24			<a href=http://www.genedb.org/genedb/Search?organism=tryp&name=Tb927.4.310>Tb927.4.310</a>	Q57UU4			Tb04.5D20.370	4	Tb927_04_v4: complement(80881..100722)	hypothetical protein, conserved	1448	0	0	0				2QTB00023_G_24	Tb927.4.310	TTATAAGGTTCTTTTAGTGCCTCCCTATAACTTAGTTTGCAAGAATGAAAATATTTCTCTAACAGGCTGT	-	4	99250	99319	-1.26073	-2.3791	0.023247	0.233097	-3.61929
Tb10.70.7760	3QTB00012_J_3			<a href=http://www.genedb.org/genedb/Search?organism=tryp&name=Tb10.70.7760>Tb10.70.7760</a>	Q38CI8			TRYP_x-70a06.p2kb545_1071	10	Tb927_10_v4: 133297..134487	hypothetical protein, conserved	6193	0	1	0				2QTB00012_J_3	Tb10.70.7760	TTATGCCATTCCCTTCGGACTCTTTTGGCTCGCAAATGATACGTGGGTTCCATCATCTTTTAACCTTACT	+	10	133626	133695	-1.25838	-1.99876	0.0538628	0.348567	-4.33331
Tb11.01.1550	3QTB00005_C_11	;go_function=calcium ion binding		<a href=http://www.genedb.org/genedb/Search?organism=tryp&name=Tb11.01.1550>Tb11.01.1550</a>	Q383V0				11	Tb927_11_01_v4: complement(2593697..2594188)	calmodulin, putative	8670	0	0	0	GO:0005509	GO:0008150	GO:0005575	2QTB00005_C_11	Tb11.01.1550	AAAAAGAGCTCAAATTGCGTCGGGCATTCGAACTTTACGATCTTGGTAACACTGGTTTCATAACTACAAC	-	11.1	2593875	2593944	-1.2583	-2.90341	0.00651035	0.135472	-2.49969
Tb927.6.4010	3QTB00001_C_24			<a href=http://www.genedb.org/genedb/Search?organism=tryp&name=Tb927.6.4010>Tb927.6.4010</a>	Q585Z9			Tb06.4F7.310	6	Tb927_06_v4: complement(1175620..1175778)	hypothetical protein, conserved	2919	0	0	0				2QTB00001_C_24	Tb927.6.4010	ACACGTCAAGGTGGTAAACAAAAACCTCTTAAAGCACCTAAGAAGGATCGGCAAGAGTTGGACGATGACG	-	6	1175703	1175772	-1.25616	-2.14066	0.0397243	0.30052	-4.07768
Tb927.1.3590	3QTB00002_O_23	GPI-Anchor Signal predicted for Tb927.1.3590 by DGPI v2.04 with cleavage site probability 0.12900001 near 79		<a href=http://www.genedb.org/genedb/Search?organism=tryp&name=Tb927.1.3590>Tb927.1.3590</a>	Q4GYL4				1	Tb927_01_v4: complement(765114..765398)	hypothetical protein, unlikely	351	0	0	1				2QTB00002_O_23	Tb927.1.3590	TTTCCGCACCGTTGCGCGCCGCCAGCAGTAGACGCTGCCATCGCCCTTTCCTATCAATTCGCTTTAAGAA	-	1	765226	765295	-1.25444	-2.8052	0.00833768	0.149114	-2.71991
Tb11.01.5250	3QTB00010_H_24			<a href=http://www.genedb.org/genedb/Search?organism=tryp&name=Tb11.01.5250>Tb11.01.5250</a>	Q382G9				11	Tb927_11_01_v4: complement(3585908..3586927)	hypothetical protein, conserved	9055	0	0	0				2QTB00010_H_24	Tb11.01.5250	AGAGTTTTGCTTAGGGATTGGCAAAAGCAGTACCCTAACATCGGTAGATATGGACTTTAATATTATAACC	-	11.1	3586073	3586142	-1.25286	-2.46876	0.0188652	0.212766	-3.43816
Tb927.7.2150	3QTB00022_O_10			NA	NA	NA	NA	NA	NA	NA	NA	NA	NA	NA	NA	NA	NA	NA	NA	NA	NA	NA	NA	NA	NA	-1.25221	-2.707	0.0106355	0.169891	-2.9355
Tb927.8.2590	3QTB00016_G_10			<a href=http://www.genedb.org/genedb/Search?organism=tryp&name=Tb927.8.2590>Tb927.8.2590</a>	Q57XD0			Tb08.26A17.580	8	Tb927_08_v4: 762449..764086	hypothetical protein, conserved	4102	0	0	0				2QTB00016_G_10	Tb927.8.2590	TCCTTGAAGAAATGTTGCTTCACATGACCGCTCTAAACAAGGAGCTAGAAATGGATCTCACGAAAACGAA	+	8	762927	762996	-1.25197	-2.40193	0.0220514	0.22774	-3.57361
Tb09.160.4890	3QTB00005_G_22			<a href=http://www.genedb.org/genedb/Search?organism=tryp&name=Tb09.160.4890>Tb09.160.4890</a>	Q38ER8			chr9contig160.tmp0375	9	Tb927_09_v4: 1050166..1050684	hypothetical protein, unlikely	5247	0	0	0				2QTB00005_G_22	Tb09.160.4890	GGCCCCTGTTTCTTCCGGGTACCACATCTGTACGTGTTGTGCCACTAATTAAGCGTCACTTAGCAATGAG	+	9	1050308	1050377	-1.2492	-3.23112	0.00277891	0.0959113	-1.73495
Tb09.211.1130	3QTB00011_C_11			<a href=http://www.genedb.org/genedb/Search?organism=tryp&name=Tb09.211.1130>Tb09.211.1130</a>	Q38E42			chr9contig211.tmp0139c	9	Tb927_09_v4: complement(1468582..1469619)	hypothetical protein, conserved,predicted zinc finger protein	5475	0	0	0	GO:0003674 GO:0003674	GO:0008150 GO:0008150	GO:0005575 GO:0005575	2QTB00011_C_11	Tb09.211.1130	TATTCCACGGTTGCTATCAGCTAATGAAGTTAAGGCGCAGTTACAAGAGCTGGAGGGAAATGAACAGCTT	-	9	1469227	1469296	-1.24747	-2.62784	0.012903	0.183016	-3.10584
Tb927.6.3200	3QTB00006_K_11			<a href=http://www.genedb.org/genedb/Search?organism=tryp&name=Tb927.6.3200>Tb927.6.3200</a>	Q584W3			Tb06.2N9.850	6	Tb927_06_v4: 951190..951777	hypothetical protein, conserved	2839	1	2	0				2QTB00006_K_11	Tb927.6.3200	AACTCGCTAAGGAGTTATTGGATCCAACAGATCAGCTATGGTGCACCACGTGCCACATGGCTGTACAGAA	+	6	951488	951557	-1.24569	-2.5567	0.015314	0.197933	-3.25614
Tb927.8.2150	3QTB00003_C_24			<a href=http://www.genedb.org/genedb/Search?organism=tryp&name=Tb927.8.2150>Tb927.8.2150</a>	Q581W7			Tb08.26N11.710	8	Tb927_08_v4: 666462..666827	hypothetical protein, conserved	4058	0	0	0				2QTB00003_C_24	Tb927.8.2150	AAAGTTTCGCCTTAAAGTTCGAAAGGCTCTGCAAGAGTCAGCAAATGACGAGGCAGCCATTGAAGCAGTA	+	8	666551	666620	-1.24401	-2.16654	0.0375338	0.292444	-4.02964
Tb10.70.1720	3QTB00023_C_12	;go_function=microtubule motor activity;go_process=microtubule-based movement;go_component=dynein complex		<a href=http://www.genedb.org/genedb/Search?organism=tryp&name=Tb10.70.1720>Tb10.70.1720</a>	Q38B68			TRYP_x-70a06.p2kb545_233,Tb10.70.1710	10	Tb927_10_v4: 1333629..1346057	dynein heavy chain, putative	6664	0	0	0	GO:0003777	GO:0007018	GO:0030286	2QTB00023_C_12	Tb10.70.1720	ATGGATTACAAGGGATGGTATGATCGCAAGACGCGTGAGTTCTTTAATATTGTTGATATTGTCTTTTCTG	+	10	1340232	1340301	-1.24365	-2.4175	0.021268	0.22593	-3.54228
Tb927.8.1040	3QTB00004_C_10			<a href=http://www.genedb.org/genedb/Search?organism=tryp&name=Tb927.8.1040>Tb927.8.1040</a>	Q57VQ0			Tb08.29O4.90	8	Tb927_08_v4: complement(328540..328974)	hypothetical protein, conserved	3947	0	0	0				2QTB00004_C_10	Tb927.8.1040	ACTAGTAGTAGTTGTAGTGATCAGGATGACAGCTGCCACGGTTGTGCAAACAACAATGAGGCGAAGCAAA	-	8	328662	328731	-1.24006	-2.40158	0.0220689	0.22774	-3.5743
Tb11.02.0230	3QTB00018_C_24			<a href=http://www.genedb.org/genedb/Search?organism=tryp&name=Tb11.02.0230>Tb11.02.0230</a>	Q386P7				11	Tb927_11_01_v4: complement(752040..754013)	hypothetical protein, conserved	7967	0	0	0				2QTB00018_C_24	Tb11.02.0230	AAACGAATTTAAGATCGCAAACTTTGTAGACACAGTTGATTGTTTTGTGACCATCGCATGCCCCAACAGT	-	11.1	752451	752520	-1.23912	-2.77584	0.0089708	0.155748	-2.78485
Tb927.8.580	3QTB00011_G_22			<a href=http://www.genedb.org/genedb/Search?organism=tryp&name=Tb927.8.580>Tb927.8.580</a>	Q57YH2			Tb08.12O16.140	8	Tb927_08_v4: complement(164621..165688)	hypothetical protein, conserved	3901	1	1	0				2QTB00011_G_22	Tb927.8.580	AATATATGGCTAGGGAAATGCGGAAGTTTATTGGTTTCGATGTGGCTTGTAGTAAGGTTCACAATTTTGC	-	8	165270	165339	-1.23872	-3.08899	0.0040388	0.109494	-2.072
Tb927.3.3590	3QTB00018_O_22	;go_process=processing of 20S pre-rRNA;go_component=small nucleolar ribonucleoprotein complex		<a href=http://www.genedb.org/genedb/Search?organism=tryp&name=Tb927.3.3590>Tb927.3.3590</a>	Q57W95			Tb03.28C22.1050	3	Tb927_03_v4: 1010115..1012133	U3 small nucleolar ribonucleoprotein protein MPP10, putative	1196	0	0	0				2QTB00018_O_22	Tb927.3.3590	AACACAAAAAAGAAAGTTAAGGCATCGGTACCTGAAGGGGCGACATCGTCATTGAAAACAGAAGATATGA	+	3	1010133	1010202	-1.23833	-2.41306	0.0214888	0.226317	-3.55123
Tb927.5.2890	3QTB00023_G_11			<a href=http://www.genedb.org/genedb/Search?organism=tryp&name=Tb927.5.2890>Tb927.5.2890</a>	Q57ZW5			Tb05.26K5.300	5	Tb927_05_v4: complement(906488..912979)	hypothetical protein, conserved	2280	0	0	0				2QTB00023_G_11	Tb927.5.2890	TTTAGCATTTCTTCCAGTGATTACGGATCTAGCGAACAAAAAAATATCATTAACATGCACCCTGATTTTC	-	5	909715	909784	-1.23196	-2.50895	0.0171578	0.204313	-3.3555
Tb927.7.5910	3QTB00003_O_23	;go_function=microtubule binding;go_process=autophagy;go_component=cytoplasm		<a href=http://www.genedb.org/genedb/Search?organism=tryp&name=Tb927.7.5910>Tb927.7.5910</a>	Q582K6			Tb07.10C21.40	7	Tb927_07_v4: 1586969..1587331	microtubule-associated protein 1A/1B, light chain 3, putative	3681	0	0	0				2QTB00003_O_23	Tb927.7.5910	ATGAGTAAAAAAGATAGCAAGTACAAAATGAGCCACACCTTTGAGAGCCGACAGTCGGATGCCGCAAAGG	+	7	1586969	1587038	-1.23185	-2.5487	0.0156097	0.1994	-3.27287
Tb927.8.5410	3QTB00017_L_12			<a href=http://www.genedb.org/genedb/Search?organism=tryp&name=Tb927.8.5410>Tb927.8.5410</a>	Q57UL3			Tb08.5H5.100	8	Tb927_08_v4: complement(1603879..1605765)	hypothetical protein, conserved	4384	0	0	0				2QTB00017_L_12	Tb927.8.5410	TTTTCAGCTACGTAACTCGCTGAAAGATGATATTGAAAACAAGAACCGCACACATCGTTATTTTATCCCA	-	8	1604260	1604329	-1.23001	-2.05488	0.0478161	0.330066	-4.23382
Tb927.6.2380	3QTB00019_E_19			<a href=http://www.genedb.org/genedb/Search?organism=tryp&name=Tb927.6.2380>Tb927.6.2380</a>	Q584R8			Tb06.4M18.830	6	Tb927_06_v4: 734023..736188	hypothetical protein, conserved	2757	0	0	0				2QTB00019_E_19	Tb927.6.2380	TTCAAAGTTGCAACAAAGTTATTTGACGGGCGTATTCTTAAGGATGGACAGAGCAAACGCGAAAAATTCC	+	6	736093	736162	-1.22862	-2.40554	0.0218674	0.22774	-3.56636
Tb11.01.7860	3QTB00007_G_23			<a href=http://www.genedb.org/genedb/Search?organism=tryp&name=Tb11.01.7860>Tb11.01.7860</a>	Q381G8				11	Tb927_11_01_v4: 4224158..4224826	hypothetical protein	9307	0	0	0				2QTB00007_G_23	Tb11.01.7860	AAAGTTTTGGAGTAGAAGCAAATGCGACAATAGAACAATACCTCAGAAAATCACAAAGCAGCGGGTGGCA	+	11.1	4224207	4224276	-1.22852	-2.24488	0.0315439	0.26974	-3.88162
Tb927.2.4890	3QTB00010_L_22	;go_function=structural constituent of ribosome;go_process=protein biosynthesis;go_component=mitochondrial large ribosomal subunit		<a href=http://www.genedb.org/genedb/Search?organism=tryp&name=Tb927.2.4890>Tb927.2.4890</a>	Q7YST0		30M24.135		2	Tb927_02_v4: complement(863965..864993)	ribosomal protein L11, putative	749	0	0	0	GO:0003674	GO:0008150	GO:0005622 GO:0005840	NA	NA	NA	NA	NA	NA	NA	-1.22827	-2.81228	0.00819139	0.148517	-2.70419
Tb927.5.950	3QTB00007_E_21	;go_function=thiol-disulfide exchange intermediate activity;go_process=electron transport		<a href=http://www.genedb.org/genedb/Search?organism=tryp&name=Tb927.5.950>Tb927.5.950</a>	Q57W40			Tb05.28F8.400	5	Tb927_05_v4: 320949..321617	thioredoxin-like protein	2086	0	0	0				2QTB00007_E_21	Tb927.5.950	AAGTATTCAGAGTGGCCTACTTTCCCGCAAGTATATGCCGATGGTGAGTTTATTGGTGGGTATGATATTT	+	5	321498	321567	-1.22698	-2.31398	0.0269882	0.25038	-3.74792
Tb927.1.4730	3QTB00004_H_12			<a href=http://www.genedb.org/genedb/Search?organism=tryp&name=Tb927.1.4730>Tb927.1.4730</a>	Q4GYA5				1	Tb927_01_v4: 971016..971492	hypothetical protein, conserved	460	0	0	0				2QTB00004_H_12	Tb927.1.4730	ACGTGAAGTAATATTGCCATCTTCATATGTTATTGCCTGCGCAAGTTTCACCAATAAACCTCCAATTGCG	+	1	971213	971282	-1.22625	-2.62347	0.0130402	0.183917	-3.11514
Tb11.02.2610	3QTB00014_O_24			<a href=http://www.genedb.org/genedb/Search?organism=tryp&name=Tb11.02.2610>Tb11.02.2610</a>	Q385S1				11	Tb927_11_01_v4: 1393145..1394548	hypothetical protein, conserved,predicted WD40 repeat protein	8196	0	0	0	GO:0003674	GO:0008150	GO:0005575	2QTB00014_O_24	Tb11.02.2610	CTAAAGATGGCAATGCTTATGTATTTGACTGGTCAAGAATCTCGCTGAATAAGTTTCCTAATGACCCACC	+	11.1	1393647	1393716	-1.22094	-3.14994	0.0034433	0.103802	-1.92841
Tb927.1.2260	3QTB00003_L_19			<a href=http://www.genedb.org/genedb/Search?organism=tryp&name=Tb927.1.2260>Tb927.1.2260</a>	Q4GYZ5				1	Tb927_01_v4: 564977..565366	calpain-like protein fragment, putative	219	0	0	0	GO:0003674	GO:0008150	GO:0005575	2QTB00003_L_19	Tb927.1.2260	GCAAAATTAAGGCACTTGGAAAGGCAAAGTTGGAGCGTTTGAGCTCTGGTGAAAGTGTGGTGACTGTTGT	+	1	565176	565245	-1.21874	-2.61539	0.0132978	0.184018	-3.13233
Tb11.46.0007	3QTB00016_O_10	GPI-Anchor Signal predicted for Tb11.46.0007 by DGPI v2.04, no cleavage site predicted		<a href=http://www.genedb.org/genedb/Search?organism=tryp&name=Tb11.46.0007>Tb11.46.0007</a>	Q386V9				11	Tb927_11_01_v4: 560814..562466	hypothetical protein, conserved	7904	0	0	0				2QTB00016_O_10	Tb11.46.0007	TTATGGATGTAGAGTCGCTGTACACTGTTCCCGAGTATTTTAGCCGTGATGATTTTTTCAAGGTTCTTGG	+	11.1	561742	561811	-1.21837	-3.54926	0.00117646	0.0674035	-0.954548
Tb10.70.5650	3QTB00014_A_21	most (but not all) Tryp predicetd proteins have a substantial N-yerminal extension (of 100aa);go_function=calmodulin binding; translation elongation factor activity;go_process=calcium-mediated signaling; microtubule-based process		<a href=http://www.genedb.org/genedb/Search?organism=tryp&name=Tb10.70.5650>Tb10.70.5650</a>	Q38C32	TEF1		TRYP_x-70a06.p2kb545_772	10	Tb927_10_v4: 548535..549884	elongation factor 1-alpha	6349	0	0	0	GO:0003746 GO:0005516	GO:0007017 GO:0019722		2QTB00011_K_3	Tb10.70.5650	CATGATTGAGAAATCCGAGAAGATGCCATGGTACAAGGGTCCAACGCTCCTGGAGGCACTAGACATGCTG	NA	Nonspecific_3	0	0	-1.21814	-2.30322	0.0276559	0.253384	-3.76892
Tb09.354.0020	3QTB00002_H_17			<a href=http://www.genedb.org/genedb/Search?organism=tryp&name=Tb09.354.0020>Tb09.354.0020</a>	Q38G49				9	Tb927_09_v4: 3547..3864	hypothetical protein, unlikely	4682	0	3	0				2QTB00002_H_17	Tb09.354.0020	ATCGGGTCCTTTTCATTAATAAGTATCTTCCGTCCTGTGCTTCTCAATTGTTTTACACTGTCATTTTATT	+	9	3751	3820	-1.21795	-2.30903	0.0272935	0.251291	-3.75759
Tb927.4.4770	3QTB00010_K_22			<a href=http://www.genedb.org/genedb/Search?organism=tryp&name=Tb927.4.4770>Tb927.4.4770</a>	Q583G2			Tb04.3I12.120	4	Tb927_04_v4: complement(1310579..1311562)	hypothetical protein	1894	1	1	0				2QTB00010_K_22	Tb927.4.4770	ATGATGTAAGCCTTCTTCACCAACTTGCTGTTGAGGGAATGGTTGTTTCACCTACTAACCAAATGACAAA	-	4	1311156	1311225	-1.21772	-3.14872	0.00345442	0.103802	-1.93132
Tb927.8.4760	3QTB00008_I_10			<a href=http://www.genedb.org/genedb/Search?organism=tryp&name=Tb927.8.4760>Tb927.8.4760</a>	Q57UX6			Tb08.4A8.390	8	Tb927_08_v4: complement(1396417..1397214)	hypothetical protein, conserved	4319	1	0	0				2QTB00008_I_10	Tb927.8.4760	AGTTGGTACATTGTGAAAATGGAACTATTGTTGCTATAAGAGATTCCGCAGTCCTTTCTTGCTTCTTGAT	-	8	1396502	1396571	-1.21772	-2.49739	0.0176338	0.207598	-3.37936
Tb10.70.6870	3QTB00004_G_24			<a href=http://www.genedb.org/genedb/Search?organism=tryp&name=Tb10.70.6870>Tb10.70.6870</a>	Q38CB8			TRYP_x-70a06.p2kb545_946	10	Tb927_10_v4: complement(327937..328377)	hypothetical protein	6263	0	0	0				2QTB00004_G_24	Tb10.70.6870	TCTCGCCACCGCCTTTCATACCAATCACATACGCGACAGAGGTATTCCTATTTCCTTCGTTAACACTCCA	NA	Nonspecific_2	0	0	-1.21749	-2.41072	0.0216058	0.227205	-3.55593
Tb10.61.3110	3QTB00008_A_24			<a href=http://www.genedb.org/genedb/Search?organism=tryp&name=Tb10.61.3110>Tb10.61.3110</a>	Q388L7			TRYP_x-61h03.q2kb185_464	10	Tb927_10_v4: complement(3303516..3304301)	hypothetical protein, conserved	7466	0	0	0				2QTB00008_A_24	Tb10.61.3110	GTGGTCAGTTCCTTGGGTTGGAGCGATCCATGGAAGAGTTGGGTGGACAGCGGGGCAAACAACTACCCAT	-	10	3303544	3303613	-1.21691	-2.9117	0.00637479	0.134607	-2.48092
Tb927.4.460	3QTB00010_C_10	;go_process=DNA repair;go_component=nucleus		<a href=http://www.genedb.org/genedb/Search?organism=tryp&name=Tb927.4.460>Tb927.4.460</a>	Q57US9			Tb04.5D20.580	4	Tb927_04_v4: complement(135156..136127)	Alkylated DNA repair protein (alkB homolog), putative	1463	0	0	0				2QTB00010_C_10	Tb927.4.460	AGTTATCAATGGTCATCTAAATCATACTGCAAGGAGAAGTATTCGCATTTTCCCCGGCGGCTTCGAAAAT	-	4	135590	135659	-1.21687	-3.16502	0.0033095	0.101578	-1.89268
Tb927.2.5950	3QTB00016_C_11			<a href=http://www.genedb.org/genedb/Search?organism=tryp&name=Tb927.2.5950>Tb927.2.5950</a>	Q7YUK5		1F7.345		2	Tb927_02_v4: 1080291..1081883	hypothetical protein, conserved	818	0	0	0	GO:0003674	GO:0008150	GO:0005575	2QTB00016_C_11	Tb927.2.5950	ATGTGAAGCTGATTCGTACTTTCTTGCGTGAGCATGCAGTTCTTACTCTCAGTGATAAACTTTTTGAAGA	+	2	1080457	1080526	-1.21576	-2.55404	0.0154115	0.197933	-3.26169
Tb10.389.0190	3QTB00023_C_11			<a href=http://www.genedb.org/genedb/Search?organism=tryp&name=Tb10.389.0190>Tb10.389.0190</a>	Q388S2				10	Tb927_10_v4: complement(3153014..3158746)	hypothetical protein, conserved	7410	0	0	0				2QTB00023_C_11	Tb10.389.0190	ACATGGGTTACCAGTGGAGGATTCAAATTCGTCACTTTTTTGTGCTCTGTTATCTTCGGTTAGTGAAAAT	-	10	3158294	3158363	-1.21417	-2.87558	0.00698589	0.140067	-2.56255
Tb927.3.4200	3QTB00007_C_23			<a href=http://www.genedb.org/genedb/Search?organism=tryp&name=Tb927.3.4200>Tb927.3.4200</a>	Q580M2			Tb03.26J7.360	3	Tb927_03_v4: complement(1178789..1179454)	hypothetical protein, conserved	1257	1	4	0				2QTB00007_C_23	Tb927.3.4200	ACACTATACAACGCCGTAAATTCGCACTAGACTTTGCTTTCACAACCTATGTCATCTATTTTTTCTTCTG	-	3	1179087	1179156	-1.21308	-3.03313	0.00466915	0.115307	-2.20226
Tb927.3.710	3QTB00018_K_10	;go_function=zinc ion binding;go_component=integral to membrane		<a href=http://www.genedb.org/genedb/Search?organism=tryp&name=Tb927.3.710>Tb927.3.710</a>	Q57WV4			Tb03.27F10.860	3	Tb927_03_v4: complement(172362..174359)	hypothetical protein, conserved	910	1	5	0	GO:0008270	GO:0008150	GO:0016021	2QTB00018_K_10	Tb927.3.710	GTGATGCGCCTATTTTTAATTTTAGTTGTGTTTTGTCTTGGTGGATATTACCTCAAAGTTTGTATGTATA	-	3	172742	172811	-1.21186	-2.3566	0.0244826	0.238824	-3.66401
Tb927.4.920	3QTB00008_C_11			<a href=http://www.genedb.org/genedb/Search?organism=tryp&name=Tb927.4.920>Tb927.4.920</a>	Q580C0			Tb04.5E12.650	4	Tb927_04_v4: complement(259313..260074)	hypothetical protein, conserved	1509	0	0	0	GO:0003674	GO:0008150	GO:0005575	2QTB00008_C_11	Tb927.4.920	TTTTGGATTGTCTACAGACAATTTCAAGTTCGACAAAGACCCTAACACAGGCGGCTATTCTGTACGCTTT	-	4	259322	259391	-1.21012	-3.21077	0.00293295	0.0986189	-1.78369
Tb927.2.2650	3QTB00023_A_12			<a href=http://www.genedb.org/genedb/Search?organism=tryp&name=Tb927.2.2650>Tb927.2.2650</a>	Q7YVG7		10C8.125		2	Tb927_02_v4: 519905..530194	hypothetical protein, conserved	642	0	0	0				2QTB00023_A_12	Tb927.2.2650	TTATATCACTTGAGCTGGGTGATGTTGTGGGAGTATCATCTTTCATGTGCTTTCCAATGATTTCATTAAA	+	2	523866	523935	-1.20924	-2.32713	0.0261914	0.247079	-3.72214
Tb927.8.4300	3QTB00006_G_23			<a href=http://www.genedb.org/genedb/Search?organism=tryp&name=Tb927.8.4300>Tb927.8.4300</a>	Q57W05			Tb08.29H22.530	8	Tb927_08_v4: complement(1275366..1275947)	hypothetical protein	4273	1	3	0				2QTB00006_G_23	Tb927.8.4300	ACACAAAACAAAATAATGAACATGTGCAGAGTTTTACCAACAAGGGGAACATGGAAATATGAAAGAAACT	-	8	1275449	1275518	-1.20877	-2.40244	0.0220252	0.22774	-3.57259
Tb927.2.340	3QTB00020_G_22	;go_component=nucleus		<a href=http://www.genedb.org/genedb/Search?organism=tryp&name=Tb927.2.340>Tb927.2.340</a>	Q8T9M5		3B10.125		2	Tb927_02_v4: complement(46167..48743)	retrotransposon hot spot (RHS) protein, putative,retrotransposon hot spot protein 4 (RHS4), putative	533	0	0	0	GO:0003674	GO:0008150	GO:0005634	2QTB00020_G_22	Tb927.2.340	ATAGATGCAGTAAAGTACGAAAAGAAGGGGCACGTAATTGTTGATATCAGTGAAAAGAATGAAACTCCAC	-	2	47522	47591	-1.20714	-2.49981	0.0175331	0.206977	-3.37437
Tb927.8.6570	3QTB00007_K_11			<a href=http://www.genedb.org/genedb/Search?organism=tryp&name=Tb927.8.6570>Tb927.8.6570</a>	Q57TV6			Tb08.30K1.340	8	Tb927_08_v4: complement(1898759..1899433)	hypothetical protein, conserved	4501	1	4	1				2QTB00007_K_11	Tb927.8.6570	TGAGTATTGTGGCTGCTTCGCTTAACTTTATGAACTTTTTCATGTGTATTTTCTTCTTCGGTACGCATAG	-	8	1898985	1899054	-1.20587	-2.85202	0.00741357	0.142031	-2.61547
Tb927.7.3460	3QTB00014_A_11			<a href=http://www.genedb.org/genedb/Search?organism=tryp&name=Tb927.7.3460>Tb927.7.3460</a>	Q57WG1			Tb07.28B13.610	7	Tb927_07_v4: complement(893320..894669)	hypothetical protein, conserved	3435	0	0	0				2QTB00014_A_11	Tb927.7.3460	AATGTTTTGTCATGATCCTGATTCCCAGGCCACTACTCACGCTAATATCTCATTTGCTTCACTGTTAAAT	-	7	893803	893872	-1.20442	-2.40091	0.0221033	0.22774	-3.57565
Tb927.4.4650	3QTB00008_B_9	;go_function=cysteine protease inhibitor activity; diphthine synthase activity; methyltransferase activity;go_process=peptidyl-diphthamide biosynthesis from peptidyl-histidine;go_component=cytoplasm		<a href=http://www.genedb.org/genedb/Search?organism=tryp&name=Tb927.4.4650>Tb927.4.4650</a>	Q583F0			Tb04.3I12.360	4	Tb927_04_v4: complement(1279421..1280230)	diphthine synthase, putative	1882	0	0	0				2QTB00008_B_9	Tb927.4.4650	CTCTCTGGTTATTGCAGGAGAGGTTCACCCATGCGAGGAAGAGCACTTGCGTCTTTTTTACCTTAATTAA	-	4	1279421	1279490	-1.20351	-2.38647	0.0228547	0.231892	-3.60457
Tb927.6.4420	3QTB00011_C_12			<a href=http://www.genedb.org/genedb/Search?organism=tryp&name=Tb927.6.4420>Tb927.6.4420</a>	Q587A8			Tb06.26G9.880	6	Tb927_06_v4: complement(1243221..1244279)	hypothetical protein, conserved	2960	0	0	0				2QTB00011_C_12	Tb927.6.4420	TAACATCAACAAACGTCAGGGAAGAAGAGCCCTCCATTACTGTGCCATGCGAACTCGATACACATATAGA	-	6	1244176	1244245	-1.20277	-2.55567	0.0153518	0.197933	-3.2583
Tb09.160.4650	3QTB00001_K_24			<a href=http://www.genedb.org/genedb/Search?organism=tryp&name=Tb09.160.4650>Tb09.160.4650</a>	Q38EU1			chr9contig160.tmp0351c	9	Tb927_09_v4: complement(999088..999270)	hypothetical protein, unlikely	5224	0	0	0				2QTB00001_K_24	Tb09.160.4650	AGTGGGTTCCGTAGGTTGCAGTCGGTTTCCACAAACGATTTCACTATCCTCTCCTGATGAGCATAAGTTT	-	9	999139	999208	-1.20207	-2.44112	0.0201281	0.219519	-3.49449
Tb11.02.5220	3QTB00013_G_1	;go_function=protein tyrosine/serine/threonine phosphatase activity;go_process=protein amino acid dephosphorylation		<a href=http://www.genedb.org/genedb/Search?organism=tryp&name=Tb11.02.5220>Tb11.02.5220</a>	Q384T3				11	Tb927_11_01_v4: 2041233..2042477	phopshatase, putative	8435	1	0	0	GO:0008138	GO:0006470	GO:0005575	2QTB00013_G_1	Tb11.02.5220	CGAACTCGGGGTTTATGGACATATTAGCACAGTATGAACAGGAACTAAACAATCAAAAGCATCATATGTA	+	11.1	2042407	2042476	-1.20049	-1.87065	0.070217	0.386081	-4.55236
Tb10.70.6210	3QTB00009_P_10	similar to Nucleotide-binding protein 1 (NBP 1). (Swiss-Prot:Q9R060) (Mus musculus;);go_function=nucleotide binding		<a href=http://www.genedb.org/genedb/Search?organism=tryp&name=Tb10.70.6210>Tb10.70.6210</a>	Q38C73	NBP 1		TRYP_x-70a06.p2kb545_849	10	Tb927_10_v4: 453801..454739	nucleotide binding protein, putative	6308	0	0	0	GO:0000166 GO:0003674		GO:0005575	2QTB00009_P_10	Tb10.70.6210	GAGGTAAACTTCTGTCAAAAGGCAAAATTGAACATAATGGGTATTGTTGAAAATATGAGCGGTTTCGTGT	+	10	454431	454500	-1.19993	-2.51736	0.0168191	0.203329	-3.33809
Tb927.3.2020	3QTB00019_G_22	;go_function=ATP binding; motor activity;go_process=microtubule-based process;go_component=microtubule associated complex		<a href=http://www.genedb.org/genedb/Search?organism=tryp&name=Tb927.3.2020>Tb927.3.2020</a>	Q57ZA9			Tb03.30P12.970	3	Tb927_03_v4: complement(525009..527249)	kinesin, putative	1040	0	0	0	GO:0003774 GO:0005524	GO:0007017	GO:0005875	2QTB00019_G_22	Tb927.3.2020	GAACAGATGATTTTAGATGATGAGCTCGAGTGCGAACAACGTCTATACGAAGATAGTATTTCAATGACTA	-	3	525461	525530	-1.19833	-2.63986	0.0125319	0.180524	-3.08017
Tb927.7.6820	3QTB00010_D_12			<a href=http://www.genedb.org/genedb/Search?organism=tryp&name=Tb927.7.6820>Tb927.7.6820</a>	Q57Y47			Tb07.15M23.660	7	Tb927_07_v4: complement(1888189..1889202)	hypothetical protein, conserved	3772	0	0	0				2QTB00010_D_12	Tb927.7.6820	TGTTCGTACATTCTCTTACTGTAAGACCCCTTGACAAACCAAGAATACACTTGGAGATATTTAACTACCT	-	7	1888595	1888664	-1.19792	-2.54057	0.0159152	0.20055	-3.28983
Tb10.70.2920	3QTB00009_E_22	;go_process=proteolysis and peptidolysis; replicative cell aging;go_component=mitochondrion		<a href=http://www.genedb.org/genedb/Search?organism=tryp&name=Tb10.70.2920>Tb10.70.2920</a>	Q4FKP3			TRYP_x-70a06.p2kb545_389	10	Tb927_10_v4: 1120253..1121140	prohibitin, putative	6563	1	1	0	GO:0003674	GO:0001302 GO:0006508	GO:0005739	2QTB00009_E_22	Tb10.70.2920	GAAGGGGTCTGGAAGCTTCTACATCGACAGTGATACCTTGTCTCTGAACACCCAAACTATTGGACATTAG	+	10	1121071	1121140	-1.19693	-2.39907	0.0221978	0.227919	-3.57934
Tb11.01.4190	3QTB00007_P_23			<a href=http://www.genedb.org/genedb/Search?organism=tryp&name=Tb11.01.4190>Tb11.01.4190</a>	Q382U4				11	Tb927_11_01_v4: 3236634..3237362	hypothetical protein, conserved	8926	0	1	0				2QTB00007_P_23	Tb11.01.4190	ATTGTGGATTATAGGGAGACTCTTCTACACACCACCCAGTCAGGCACGTCCCATATCCGAGCTACGTTAG	+	11.1	3237293	3237362	-1.19596	-2.48429	0.0181879	0.209537	-3.40633
Tb10.70.5840	3QTB00020_K_12	similar to GB:CAC14329.1: major vault protein {Leishmania major}; similar to Major vault protein alpha (MVP-alpha) (Swiss-Prot:P34118) (Dictyostelium discoideum); similar to Major vault protein (MVP) (Lung resistance- related protein). (Swiss-Prot;go_proc		<a href=http://www.genedb.org/genedb/Search?organism=tryp&name=Tb10.70.5840>Tb10.70.5840</a>	Q38C44	MVP		TRYP_x-70a06.p2kb545_797	10	Tb927_10_v4: 520867..523458	major vault protein, putative	6337	0	0	0	GO:0003674	GO:0009628	GO:0005575 GO:0030529	2QTB00020_K_12	Tb10.70.5840	GGTCACATTCACTCACTGTTTCTCTTTTTGGGTCCTGACTTTATGGCTGACAAGATTGTTGTCGAAACAC	+	10	522436	522505	-1.19462	-3.02783	0.00473361	0.115758	-2.21456
Tb11.02.5670	3QTB00005_L_24			<a href=http://www.genedb.org/genedb/Search?organism=tryp&name=Tb11.02.5670>Tb11.02.5670</a>	Q384N9				11	Tb927_11_01_v4: complement(2147617..2148183)	hypothetical protein, conserved	8480	0	0	0				2QTB00005_L_24	Tb11.02.5670	AACCGGAAAGATGAGGATGTTATGGCCCGGGAAAAATATTTGAATTATGAGAATAGCATGGTTAAGACTG	-	11.1	2147661	2147730	-1.19413	-2.52547	0.0164979	0.203078	-3.32126
Tb927.7.5950	3QTB00017_A_12	Number of repeated genes in array uncertain, region may contain misassembly.;go_component=integral to membrane		<a href=http://www.genedb.org/genedb/Search?organism=tryp&name=Tb927.7.5950>Tb927.7.5950</a>	Q57VL6			Tb07.2F2.70	7	Tb927_07_v4: 1599278..1601050	hypothetical protein, conserved	3685	0	13	0				2QTB00017_A_12	Tb927.7.5950	GCGCTCGCGGGCGAGCCTCCGAGTACTAATGTTGGTATTCTTCTTTCCGTGTTGGGCGCCTTGGGTAGTG	+	7	1600421	1600490	-1.19375	-3.0705	0.00423795	0.110702	-2.11526
Tb10.389.1290	3QTB00018_K_23			<a href=http://www.genedb.org/genedb/Search?organism=tryp&name=Tb10.389.1290>Tb10.389.1290</a>	Q389A0				10	Tb927_10_v4: complement(2939397..2941346)	hypothetical protein, conserved	7332	0	0	0				2QTB00018_K_23	Tb10.389.1290	AAAGGTGCATGCCCAATTAAGCGCCCTCTTGCGCCACATTCAAACTACAAACCAAAAAATCGTATCGAAG	-	10	2939640	2939709	-1.19349	-3.17272	0.003243	0.101578	-1.87438
Tb09.160.0815	3QTB00001_L_22	;go_function=structural constituent of ribosome;go_process=protein biosynthesis;go_component=ribosome		<a href=http://www.genedb.org/genedb/Search?organism=tryp&name=Tb09.160.0815>Tb09.160.0815</a>	Q38FV6			229.t01444	9	Tb927_09_v4: complement(445472..445720)	60S ribosomal protein L38, putative	4856	0	0	0	GO:0003735	GO:0006412	GO:0005840	2QTB00001_L_22	Tb09.160.0815	AAAAGAAGGCTGACAAGATCGAACGCTCCATCCATCCATCCGTAAAGAAGATCACCGTCACTTCCCGTTC	-	9	445503	445572	-1.19341	-2.85581	0.00734322	0.142031	-2.60698
Tb09.211.3120	3QTB00006_I_24			<a href=http://www.genedb.org/genedb/Search?organism=tryp&name=Tb09.211.3120>Tb09.211.3120</a>	Q38DJ4			chr9contig211.tmp0353	9	Tb927_09_v4: 1825501..1826106	hypothetical protein, conserved	5673	0	0	0				2QTB00006_I_24	Tb09.211.3120	AGATGCGGTTACAGAATTGTGAAACTTACTTCGGCGAAACTCTTGACTCCGGTTCAGATAATAATGACTG	+	9	1825850	1825919	-1.19285	-2.72717	0.0101202	0.163791	-2.89161
Tb927.5.1750	3QTB00015_G_24			<a href=http://www.genedb.org/genedb/Search?organism=tryp&name=Tb927.5.1750>Tb927.5.1750</a>	Q57ZP4			Tb05.1P6.800	5	Tb927_05_v4: 547334..548830	hypothetical protein, conserved	2166	0	0	0				2QTB00015_G_24	Tb927.5.1750	AGAAAGCGTGCAAGTATTTAGTGGTGACTGTGTGGTGGAATGGAGTGGAAATAGATCACCTCTTTTGCTA	+	5	547795	547864	-1.18949	-2.53094	0.0162846	0.203001	-3.30988
Tb927.6.4380	3QTB00013_C_12			<a href=http://www.genedb.org/genedb/Search?organism=tryp&name=Tb927.6.4380>Tb927.6.4380</a>	Q587A4			Tb06.26G9.940	6	Tb927_06_v4: complement(1232008..1233276)	hypothetical protein, conserved	2956	0	0	0				2QTB00013_C_12	Tb927.6.4380	GGTTTTTACTAGCGGTTCAATCTCTAACAGGAAATGACTTTAGCGACGAAGACATTAATGCAGCGAAATC	-	6	1232117	1232186	-1.18798	-2.6213	0.0131089	0.183917	-3.11976
Tb927.4.4130	3QTB00020_G_10			<a href=http://www.genedb.org/genedb/Search?organism=tryp&name=Tb927.4.4130>Tb927.4.4130</a>	Q57Y17			Tb04.1D20.400	4	Tb927_04_v4: complement(1091295..1093865)	hypothetical protein, conserved	1830	0	0	0				2QTB00020_G_10	Tb927.4.4130	AAAAAATAGCAACTTTGCAGAATACATTAGCCGACTTAATGAAACAGCAGCGCGCAATGGAGATTCAGGT	-	4	1092358	1092427	-1.18746	-2.44842	0.0197875	0.217739	-3.47966
Tb10.61.2745	3QTB00012_K_23			<a href=http://www.genedb.org/genedb/Search?organism=tryp&name=Tb10.61.2745>Tb10.61.2745</a>	Q388J2				10	Tb927_10_v4: complement(3354001..3355149)	mevalonate diphosphate decarboxylase	7491	0	0	0				NA	NA	NA	NA	NA	NA	NA	-1.18738	-3.07816	0.00415432	0.109853	-2.09735
Tb11.02.1106	3QTB00013_D_10	;go_function=nucleobase transporter activity;go_process=nucleobase transport;go_component=integral to membrane		<a href=http://www.genedb.org/genedb/Search?organism=tryp&name=Tb11.02.1106>Tb11.02.1106</a>	Q386E9				11	Tb927_11_01_v4: 1050102..1051424	nucleobase transporter, putative	8066	0	9	1	GO:0015205	GO:0015851	GO:0016021	2QTB00013_D_10	Tb11.02.1106	TATTTTGCCTTTTATTCTGTGTATTTACAAACACATCCCTGGTCACGCAGCTCCGTATATCTTCTCGTTT	+	11.1	1051178	1051247	-1.18545	-2.33961	0.025455	0.243656	-3.69758
Tb927.4.490	3QTB00016_K_12			<a href=http://www.genedb.org/genedb/Search?organism=tryp&name=Tb927.4.490>Tb927.4.490</a>	Q57US6			Tb04.5D20.640	4	Tb927_04_v4: complement(139981..141627)	hypothetical protein, conserved	1466	0	0	0				2QTB00016_K_12	Tb927.4.490	ACAACAAAGAAGGACTTTATATTCGTTTTGTCGGCCACTTGTTAACTCTATGCGACGATGAGGTATTATC	-	4	141056	141125	-1.18531	-2.19801	0.0350159	0.284161	-3.97065
Tb927.8.7010	3QTB00007_G_22	;go_function=protein binding;go_process=protein folding		<a href=http://www.genedb.org/genedb/Search?organism=tryp&name=Tb927.8.7010>Tb927.8.7010</a>	Q57YQ8			Tb08.10K10.810	8	Tb927_08_v4: 2017036..2017728	chaperone protein DNAJ, putative	4545	1	0	0	GO:0005515	GO:0006457	GO:0005575	2QTB00007_G_22	Tb927.8.7010	TCCCTCCCCAGTCCCACTCCGTCCACGCTGATGGTGATGAAAGAATAGGATCTTTTTATAGTTATGGTTC	+	8	2017649	2017718	-1.18249	-3.08377	0.00409404	0.109853	-2.08421
Tb09.211.1850	3QTB00012_H_12			<a href=http://www.genedb.org/genedb/Search?organism=tryp&name=Tb09.211.1850>Tb09.211.1850</a>	Q38DW9			chr9contig211.tmp0218c	9	Tb927_09_v4: complement(1592559..1593779)	hypothetical protein, conserved	5548	0	0	0				2QTB00012_H_12	Tb09.211.1850	TTTGGTTCTCCATTTGGGTTACGTTCTTCATGGTAGACGAAGAGATCATTACGATTACGGCGCTTATATT	-	9	1592659	1592728	-1.18232	-3.04988	0.00447093	0.112898	-2.16333
Tb11.01.8620	3QTB00017_C_24			<a href=http://www.genedb.org/genedb/Search?organism=tryp&name=Tb11.01.8620>Tb11.01.8620</a>	Q381A0				11	Tb927_11_01_v4: complement(4432693..4434471)	hypothetical protein, conserved	9375	1	0	0				2QTB00017_C_24	Tb11.01.8620	CCATTGTCGTGCAGTCACTGGCTCATTTCTATTTATCGGGCTGCGAAGAAGTTGTAGTGACACTAGTTAA	-	11.1	4433096	4433165	-1.17903	-3.19429	0.00306364	0.099382	-1.82305
Tb11.01.6920	3QTB00008_O_24			<a href=http://www.genedb.org/genedb/Search?organism=tryp&name=Tb11.01.6920>Tb11.01.6920</a>	Q381Q8				11	Tb927_11_01_v4: complement(3992465..3993271)	hypothetical protein, conserved	9216	0	0	0				2QTB00008_O_24	Tb11.01.6920	AGCACATAAAGGTATTATACGATGTGGCTGTACGACATAATCCAAGGACATCTGTCACTGTTGTCCCACT	-	11.1	3993039	3993108	-1.1785	-2.31778	0.0267559	0.250207	-3.74049
Tb10.61.1290	3QTB00006_K_3			<a href=http://www.genedb.org/genedb/Search?organism=tryp&name=Tb10.61.1290>Tb10.61.1290</a>	Q387Y9			TRYP_x-61h03.q2kb185_195	10	Tb927_10_v4: 3638299..3638883	hypothetical protein, conserved	7598	0	2	0				2QTB00006_K_3	Tb10.61.1290	TATCTTCTCCATAACGGGGAGCGCTGCGGTGTATTTTGTTCGACCAGTCATAAGGAATTGTGTAACCAAT	+	10	3638583	3638652	-1.17811	-3.32982	0.00213525	0.0855159	-1.49649
Tb10.6k15.3510	3QTB00021_H_16	identical/ similar to SP:Q03650: Cysteine-rich, acidic integral membrane protein precursor. {Trypanosoma brucei brucei};go_component=flagellar pocket; integral to membrane		<a href=http://www.genedb.org/genedb/Search?organism=tryp&name=Tb10.6k15.3510>Tb10.6k15.3510</a>	Q38AP5	CRAM		embl.14,embl.432,TRYPtp6k15-3d06.p1c_500	10	Tb927_10_v4: complement(1784394..1787840)	cysteine-rich, acidic integral membrane protein precursor	6837	1	1	0	GO:0003674	GO:0008150	GO:0016021 GO:0020016	2QTB00021_H_16	Tb10.6k15.3510	AATGTTCTTGAAATCTTCGTGTTCGTTAAAGCTTGTTGCATTCTGTGATGGATGCTCTACTGAGGATTCC	-	10	1784637	1784706	-1.17604	-3.0391	0.00459753	0.114678	-2.18839
Tb11.01.3170	3QTB00010_I_19	identical to SP:Q94775: Guanine nucleotide-binding protein beta subunit-like protein(Activated protein kinase C receptor homolog) (Track). {Trypanosoma brucei brucei;Trypanosoma brucei rhodesiense}; similar to GB:AAC72849.1: activated protein kinase C;go_		<a href=http://www.genedb.org/genedb/Search?organism=tryp&name=Tb11.01.3170>Tb11.01.3170</a>	Q383E1	TRACK			11	Tb927_11_01_v4: 2978365..2979321	guanine nucleotide-binding protein beta subunit-like protein,activated protein kinase c receptor	8828	0	0	0	GO:0005080	GO:0006915	GO:0005575	2QTB00010_I_19	Tb11.01.3170	CAAAAAGATTGTCCCGGAGTGCGTTTCCATCGCGTGGTCTGCGGATGGTAGCACCCTGTACTCTGGGTAC	+	11.1	2979207	2979276	-1.17496	-3.51269	0.00130055	0.0685702	-1.04593
Tb927.7.1630b	3QTB00006_C_10	Should be merged with annotated gene Tb07.29D18.110 on overlapping BAC to construct the complete gene.		NA	NA	NA	NA	NA	NA	NA	NA	NA	NA	NA	NA	NA	NA	NA	NA	NA	NA	NA	NA	NA	NA	-1.17408	-2.99704	0.0051248	0.119577	-2.28574
Tb11.01.7940	3QTB00023_C_10			<a href=http://www.genedb.org/genedb/Search?organism=tryp&name=Tb11.01.7940>Tb11.01.7940</a>	Q381G0				11	Tb927_11_01_v4: complement(4244682..4257068)	hypothetical protein, conserved	9315	0	0	0				2QTB00023_C_10	Tb11.01.7940	GACATTCAATCGGCTGATGTACTTTACACCTGTATGCAAAAGGATTCCCTTTTATTTGTTCTTTCTTCTG	-	11.1	4254332	4254401	-1.17375	-3.0261	0.00475479	0.115758	-2.21857
Tb10.70.2710	3QTB00011_O_22			<a href=http://www.genedb.org/genedb/Search?organism=tryp&name=Tb10.70.2710>Tb10.70.2710</a>	Q38BF0			TRYP_x-70a06.p2kb545_364	10	Tb927_10_v4: complement(1157201..1158277)	hypothetical protein, conserved	6582	0	0	0				2QTB00011_O_22	Tb10.70.2710	GGAAGTACTACATAAGTCAATCTCTGTTTGAATCGCTACAGGCGAAGGGTTTCAGTGAAAACGCAATTAA	-	10	1158129	1158198	-1.17371	-2.61475	0.0133185	0.184018	-3.1337
Tb927.2.2500	3QTB00008_N_12			<a href=http://www.genedb.org/genedb/Search?organism=tryp&name=Tb927.2.2500>Tb927.2.2500</a>	Q7YVI0		25N14.15		2	Tb927_02_v4: complement(492455..493300)	hypothetical protein, conserved	633	1	2	0				2QTB00008_N_12	Tb927.2.2500	TTAAGCGTAACCCGCTTGTCCTCGTAACGCATATGTTTGTGCATGCTTCTGATGAACACTTTGTGGGAAA	-	2	493095	493164	-1.17179	-2.47033	0.0187958	0.212766	-3.43495
Tb927.4.4030	3QTB00015_H_12			<a href=http://www.genedb.org/genedb/Search?organism=tryp&name=Tb927.4.4030>Tb927.4.4030</a>	Q57Y07			Tb04.1D20.550	4	Tb927_04_v4: complement(1071096..1072661)	hypothetical protein, conserved	1820	0	0	0				2QTB00015_H_12	Tb927.4.4030	TGCTGAGCGACGCCTCACAGGTATGTGTTGTAAAAGAGTAATTGACGCTTTCCGGCTTGAATACTTAAAA	-	4	1071183	1071252	-1.17143	-2.75161	0.009527	0.1596	-2.83815
Tb927.6.1840	3QTB00010_P_24			<a href=http://www.genedb.org/genedb/Search?organism=tryp&name=Tb927.6.1840>Tb927.6.1840</a>	Q585M7			Tb06.28P18.840	6	Tb927_06_v4: complement(609900..610934)	hypothetical protein, conserved	2703	0	0	0				2QTB00010_P_24	Tb927.6.1840	AGATGCTGTTAGCCTCGCAGATGCCTTTTCAACACCGCCACTACACACTTACTCCAAATGCTACATTTAA	-	6	610186	610255	-1.17142	-2.31426	0.0269707	0.25038	-3.74736
Tb927.8.3040	3QTB00006_K_22			<a href=http://www.genedb.org/genedb/Search?organism=tryp&name=Tb927.8.3040>Tb927.8.3040</a>	Q57W69			Tb08.28F14.510	8	Tb927_08_v4: 915645..916253	hypothetical protein, conserved	4147	1	0	0				2QTB00006_K_22	Tb927.8.3040	AAAGCGGAATGTCCTCTTTCTTCACGGGTACTCTCTTCCCCGCAGTGTTGGGTCATGTGTTACTATACGA	+	8	915991	916060	-1.17131	-2.96811	0.00552011	0.123005	-2.35227
Tb10.70.3680	3QTB00014_O_22	;go_function=rRNA methyltransferase activity;go_process=rRNA modification;go_component=mitochondrion		<a href=http://www.genedb.org/genedb/Search?organism=tryp&name=Tb10.70.3680>Tb10.70.3680</a>	Q38BN0			TRYP_x-70a06.p2kb545_493	10	Tb927_10_v4: complement(959111..960514)	rRNA dimethyltransferase, putative	6502	1	0	0	GO:0008649	GO:0000154	GO:0005739	2QTB00014_O_22	Tb10.70.3680	CGTATTGTGTCAGTGCTTTTTCCACACACAACTACTGCGGACATTTCGAGAAATGACGTATTATCCAAAA	-	10	959420	959489	-1.17065	-2.93241	0.00604742	0.129283	-2.43384
Tb927.7.1500	3QTB00009_K_11	similar to Nucleotide binding protein 2 (NBP 2). (Swiss-Prot:Q9Y5Y2) [Homo sapiens;];go_function=nucleotide binding		<a href=http://www.genedb.org/genedb/Search?organism=tryp&name=Tb927.7.1500>Tb927.7.1500</a>	Q57WQ0	NBP 2		Tb07.27M11.840	7	Tb927_07_v4: 379078..379947	nucleotide binding protein, putative	3241	0	0	0				2QTB00009_K_11	Tb927.7.1500	TTTTTCCAAAGGCGGTGGGAAGAAACTTGCAGAGATGTATGAAGTGGAATTCCTTGGCGCAATACCAATC	+	7	379713	379782	-1.16925	-2.85022	0.00744736	0.142031	-2.61952
Tb09.211.0430	3QTB00020_L_8	;go_function=voltage-gated chloride channel activity;go_process=chloride transport;go_component=membrane		<a href=http://www.genedb.org/genedb/Search?organism=tryp&name=Tb09.211.0430>Tb09.211.0430</a>	Q38EB7			chr9contig211.tmp0053c	9	Tb927_09_v4: complement(1332370..1335186)	chloride channel protein, putative	5400	0	11	0	GO:0005247	GO:0006821	GO:0016020	2QTB00020_L_8	Tb09.211.0430	ATTTAAGCATTCCACTCAATGTGTATTCAATTGCACCATCGTTTTTCCTTGGCATCGTCTGTGGTTTGTT	-	9	1334006	1334075	-1.16907	-2.18499	0.0360385	0.286773	-3.99513
Tb927.6.2970	3QTB00013_K_22	;go_function=pseudouridylate synthase activity;go_process=tRNA processing		<a href=http://www.genedb.org/genedb/Search?organism=tryp&name=Tb927.6.2970>Tb927.6.2970</a>	Q583N7			Tb06.5F5.650	6	Tb927_06_v4: 886206..887492	pseudouridine synthase A-like protein, putative	2816	0	0	0				2QTB00013_K_22	Tb927.6.2970	AAGCAAACTCATTTCTATATAATCAGATACGATGCACTATGGAGGTACTCTTTCTCGTTGGTCGTTGTTT	+	6	886840	886909	-1.16757	-3.12035	0.00372115	0.105196	-1.9983
Tb927.7.1180	3QTB00005_C_10	similar to Glycine-rich RNA-binding protein 10. (Swiss-Prot:Q05966) {Brassica napus};go_function=RNA binding;go_process=RNA processing		<a href=http://www.genedb.org/genedb/Search?organism=tryp&name=Tb927.7.1180>Tb927.7.1180</a>	Q57WT2			Tb07.27M11.330	7	Tb927_07_v4: 300938..301450	RNA-binding protein, putative	3209	0	0	0	GO:0003723	GO:0006396	GO:0005575	2QTB00005_C_10	Tb927.7.1180	TGGCCCAAACAAAAGGAATAGGGAGAAGGTCGCTGCTGGCGGTAACGATCTTAACGCTAATGACGATGAG	+	7	301042	301111	-1.16624	-2.81299	0.00817685	0.148517	-2.70261
Tb927.7.2060	3QTB00008_K_10	;go_function=DNA binding;go_process=DNA repair;go_component=nucleus		<a href=http://www.genedb.org/genedb/Search?organism=tryp&name=Tb927.7.2060>Tb927.7.2060</a>	Q57V05			Tb07.43M14.510	7	Tb927_07_v4: complement(518221..519021)	DNA repair protein, putative	3297	0	0	0				2QTB00008_K_10	Tb927.7.2060	TATTTGGAAGGTTTATCAGATAGTAACGTTGCTACCGCGGATTATTGTGTGGGTGTGCGGAGGGATAGTA	-	7	518574	518643	-1.16558	-3.05721	0.00438679	0.112898	-2.14627
Tb927.6.770	3QTB00022_K_11	;go_function=adenylate cyclase activity;go_process=intracellular signaling cascade;go_component=integral to membrane		<a href=http://www.genedb.org/genedb/Search?organism=tryp&name=Tb927.6.770>Tb927.6.770</a>	Q583S6			Tb06.3D8.780	6	Tb927_06_v4: 320857..324588	receptor-type adenylate cyclase GRESAG 4, putative	2594	1	1	0	GO:0004016	GO:0007242	GO:0016021	2QTB00022_K_11	Tb927.6.770	ATTCGTTGGGTTCGGTGACATTTTGTTGTTTTACCAGGAGTTTGTGGCTGCATTTAATGCGAGTAAAGAG	+	6	322911	322980	-1.16526	-3.35974	0.00197018	0.0831085	-1.42352
Tb10.70.6340	3QTB00003_K_23	similar to ATP synthase lipid-binding protein, mitochondrial precursor(EC 3.6.3.14) (ATP synthase proteolipid P2) (ATPase protein 9) (ATPase subunit C). (Swiss-Prot:Q06055) (Homo sapiens);go_function=hydrogen-transporting ATPase activity, rotational mecha		<a href=http://www.genedb.org/genedb/Search?organism=tryp&name=Tb10.70.6340>Tb10.70.6340</a>	Q38C84			TRYP_x-70a06.p2kb545_866	10	Tb927_10_v4: complement(431710..432066)	ATPase subunit 9, putative	6297	0	2	0	GO:0046961	GO:0015992	GO:0005739 GO:0005753	2QTB00003_K_23	Tb10.70.6340	ACATTACGTTGGTACAGGCCTGGCAGCCATTGCCCTTGCCGGAGTCGGTTTGGGTATTGGAACCATCTTT	-	10	431848	431917	-1.16488	-2.76255	0.00927205	0.15905	-2.81413
Tb10.70.5090	3QTB00009_C_10			<a href=http://www.genedb.org/genedb/Search?organism=tryp&name=Tb10.70.5090>Tb10.70.5090</a>	Q38BY7			TRYP_x-70a06.p2kb545_691	10	Tb927_10_v4: 667903..668787	hypothetical protein, conserved	6395	0	0	0				2QTB00009_C_10	Tb10.70.5090	AGTCGCGCGTTTACATGATGAAAGAGCTTGAAAAAATAAGAAAGATAAAAAAGCATTCGAGGAAGGGTCA	+	10	668672	668741	-1.1642	-2.68526	0.0112184	0.173155	-2.98261
Tb09.211.3250	3QTB00006_N_23	weak similarity to ATP synthase a chain (EC 3.6.3.14) (ATPase protein 6). (Swiss-Prot:P24499) (Trypanosoma brucei brucei;)		<a href=http://www.genedb.org/genedb/Search?organism=tryp&name=Tb09.211.3250>Tb09.211.3250</a>	Q38DI1			chr9contig211.tmp0368	9	Tb927_09_v4: 1854464..1855099	hypothetical protein, conserved	5686	1	5	0	GO:0003674	GO:0008150	GO:0005575	2QTB00006_N_23	Tb09.211.3250	CGAGGAATATTCCTGTCGCTAGTTATGAGGACATGTGCGATATTTTTCCTGTTGTTGTTGTTGTTGTTGT	+	9	1854662	1854731	-1.1631	-1.7031	0.0978807	0.444255	-4.82109
Tb10.61.1420	3QTB00007_K_10			<a href=http://www.genedb.org/genedb/Search?organism=tryp&name=Tb10.61.1420>Tb10.61.1420</a>	Q388A2			TRYP_x-61h03.q2kb185_212	10	Tb927_10_v4: 3616801..3617496	hypothetical protein, conserved	7585	0	0	0	GO:0003674	GO:0008150	GO:0005575	2QTB00007_K_10	Tb10.61.1420	TTGTGCTGCTTCAGAGTTTCCATTTCCTCGTGTGTTTGGAAATACAATCTACCGTAACCAAAGACCTTAC	+	10	3617085	3617154	-1.16289	-2.9521	0.00575097	0.126081	-2.38892
Tb09.211.0130	3QTB00005_L_8	;go_function=transcription coactivator activity;go_process=nascent polypeptide association; protein biosynthesis;go_component=nascent polypeptide-associated complex		<a href=http://www.genedb.org/genedb/Search?organism=tryp&name=Tb09.211.0130>Tb09.211.0130</a>	Q38EE8			chr9contig211.tmp0013c	9	Tb927_09_v4: complement(1286761..1287327)	nascent polypeptide associated complex subunit, putative	5369	0	0	0	GO:0003713	GO:0006412 GO:0051083	GO:0005854	NA	NA	NA	NA	NA	NA	NA	-1.16257	-2.36824	0.023836	0.236817	-3.64091
Tb927.8.3780	3QTB00005_K_11			<a href=http://www.genedb.org/genedb/Search?organism=tryp&name=Tb927.8.3780>Tb927.8.3780</a>	Q580Z8			Tb08.10J17.540	8	Tb927_08_v4: complement(1126727..1127227)	hypothetical protein, conserved	4221	0	0	0	GO:0003674	GO:0008150	GO:0005575	2QTB00005_K_11	Tb927.8.3780	CTTATTCACTACGAAGGTAACTGGTCTGAAGATGAAATGCATGGCAATGGTACACTCCGATTTCTTGTCA	-	8	1126993	1127062	-1.1614	-2.70077	0.0107996	0.170924	-2.94903
Tb927.1.5300	3QTB00014_G_22	GPI-Anchor Signal predicted for Tb927.1.5300 by DGPI v2.04 with cleavage site probability 0.344 near 442		<a href=http://www.genedb.org/genedb/Search?organism=tryp&name=Tb927.1.5300>Tb927.1.5300</a>	Q4GY52				1	Tb927_01_v4: complement(1050169..1051560)	variant surface glycoprotein (VSG), putative	518	1	0	1		GO:0020033	GO:0016021	2QTB00014_G_22	Tb927.1.5300	TATTAAAGTCCCCGTAACCGGCGATGGCAAGGAACAAAATACAGCACTAAACAGCGTCACAACTATGAGA	-	1	1050463	1050532	-1.16104	-2.33846	0.025522	0.243656	-3.69985
Tb09.v1.0690	3QTB00002_O_24			<a href=http://www.genedb.org/genedb/Search?organism=tryp&name=Tb09.v1.0690>Tb09.v1.0690</a>	Q38DA0				9	Tb927_09_v4: 2036126..2036434	hypothetical protein, unlikely	5767	0	0	0				2QTB00002_O_24	Tb09.v1.0690	TTATATCGAAGGAATGCTCCCAGAAAAAGTTGGTAACTATCAATGTGAGGCTGTATCAAAAGCAATGTTT	+	9	2036190	2036259	-1.16012	-1.89149	0.0672956	0.37899	-4.5175
Tb927.1.730	3QTB00016_H_22			<a href=http://www.genedb.org/genedb/Search?organism=tryp&name=Tb927.1.730>Tb927.1.730</a>	Q4GZE5				1	Tb927_01_v4: complement(237834..239543)	hypothetical protein, conserved	67	0	0	0				2QTB00016_H_22	Tb927.1.730	CTCGGGAGGGAAGAAGAACGCATGCTTCTTGAAACTGTTTTTGTACTTTACATGTGTCAAGGGCAAATGT	-	1	237932	238001	-1.15849	-2.44876	0.0197717	0.217739	-3.47897
Tb927.7.3790	3QTB00017_A_19			<a href=http://www.genedb.org/genedb/Search?organism=tryp&name=Tb927.7.3790>Tb927.7.3790</a>	Q57UC6			Tb07.6C8.230	7	Tb927_07_v4: complement(991146..992879)	hypothetical protein, conserved	3468	0	0	0				2QTB00017_A_19	Tb927.7.3790	ATCATGGTTTTAAATGTTTCCGTTCCTTATAGTGCCAATAGTTCCGACAGAAAAAGTAACGTCAGCTCAC	-	7	992759	992828	-1.15798	-2.0549	0.0478134	0.330066	-4.23377
Tb927.8.4630	3QTB00004_M_9			<a href=http://www.genedb.org/genedb/Search?organism=tryp&name=Tb927.8.4630>Tb927.8.4630</a>	Q57UY8			Tb08.4A8.240	8	Tb927_08_v4: complement(1365644..1366072)	hypothetical protein, conserved	4306	1	3	0				2QTB00004_M_9	Tb927.8.4630	TATTTGTTTCCTGTCCGTGTCGTACTAATGGTACTTACATGTGGTTCCCTTCTTGCGGCTGCTGGTTATT	-	8	1365745	1365814	-1.1577	-2.69337	0.0109976	0.172062	-2.96507
Tb927.7.1800	3QTB00007_D_13			<a href=http://www.genedb.org/genedb/Search?organism=tryp&name=Tb927.7.1800>Tb927.7.1800</a>	Q57V30			Tb07.43M14.220	7	Tb927_07_v4: 440542..441252	hypothetical protein, conserved	3271	1	4	0				2QTB00007_D_13	Tb927.7.1800	TGCTATCGAGCTGCGAAACTGGGGATTTGTTGGGGGAGTATTCTTCGTAATGATCTATACATCATTGGTA	+	7	441108	441177	-1.15736	-2.8262	0.0079107	0.146835	-2.6732
Tb11.02.1480	3QTB00015_D_24	curated by J. Mottram;go_function=mitochondrial processing peptidase activity;go_process=proteolysis and peptidolysis;go_component=mitochondrion		<a href=http://www.genedb.org/genedb/Search?organism=tryp&name=Tb11.02.1480>Tb11.02.1480</a>	Q386B6				11	Tb927_11_01_v4: 1144335..1145891	mitochondrial processing peptidase alpha subunit, putative,metallo-peptidase, Clan ME, Family M16	8099	1	0	0	GO:0004240	GO:0006508	GO:0005739 GO:0005739	2QTB00015_D_24	Tb11.02.1480	GACATATGTGACTATCTGGGCACAAGTTTGTCTCTTGACGCCAAGGCTTCCAACTCAACACAATACTTAA	+	11.1	1145676	1145745	-1.15548	-2.55672	0.0153133	0.197933	-3.2561
Tb11.01.1590	3QTB00017_I_7			<a href=http://www.genedb.org/genedb/Search?organism=tryp&name=Tb11.01.1590>Tb11.01.1590</a>	Q383U7				11	Tb927_11_01_v4: 2603645..2605396	hypothetical protein, conserved	8673	1	0	0				2QTB00017_I_7	Tb11.01.1590	GAGAAAGGGGCTATATTAATAAATCTATTATTGGGCACCGTGCTTTGTGTATCATTAAGTCAAACAACGT	+	11.1	2603952	2604021	-1.15465	-2.37403	0.0235204	0.234767	-3.62939
Tb927.1.1250	3QTB00002_D_11	GPI-Anchor Signal predicted for Tb927.1.1250 by DGPI v2.04 with cleavage site probability 0.25800002 near 83		<a href=http://www.genedb.org/genedb/Search?organism=tryp&name=Tb927.1.1250>Tb927.1.1250</a>	Q4GZ94				1	Tb927_01_v4: 332202..332513	hypothetical protein, unlikely	118	1	0	1				2QTB00002_D_11	Tb927.1.1250	GTGTAACAAGTGATACGCTTCGTATTCACGCTAGAAATGAGGTTAGTGGAGGAGAACAAATTAATCGGGA	+	1	332245	332314	-1.15399	-2.61757	0.0132279	0.184018	-3.1277
Tb927.4.3290	3QTB00013_G_22	similar to PIR:S48172: variable surface glycoprotein (clone BENat 1){Trypanosoma congolense}		<a href=http://www.genedb.org/genedb/Search?organism=tryp&name=Tb927.4.3290>Tb927.4.3290</a>	Q584A6			Tb04.2H8.300	4	Tb927_04_v4: complement(858436..859716)	hypothetical protein, conserved	1746	1	0	1				2QTB00013_G_22	Tb927.4.3290	AAATGATATTATTCGGTGGAGGGTAACACATGAGAAGTTAATAAAACTAGCGGAAAAGGCAACCATACTC	-	4	859345	859414	-1.15395	-2.22151	0.0332342	0.27687	-3.92617
Tb927.2.3910	3QTB00015_K_12	;go_function=catalytic activity;go_process=fatty acid biosynthesis		<a href=http://www.genedb.org/genedb/Search?organism=tryp&name=Tb927.2.3910>Tb927.2.3910</a>	Q7YV41		28H13.305		2	Tb927_02_v4: complement(691133..692635)	beta-ketoacyl synthase family protein, putative	689	1	0	1	GO:0003824	GO:0006633	GO:0005575	2QTB00015_K_12	Tb927.2.3910	TTGGAGCTCCATGCAATTGAAGCTGTTCTAAACGGTACCGATGGCAGCGATAATAAATCCGCTATTATTC	-	2	691405	691474	-1.1535	-2.31244	0.0270828	0.25038	-3.75093
Tb11.46.0011	3QTB00013_G_23			<a href=http://www.genedb.org/genedb/Search?organism=tryp&name=Tb11.46.0011>Tb11.46.0011</a>	Q386W3				11	Tb927_11_01_v4: 551359..552606	hypothetical protein, conserved,leucine-rich repeat protein (LRRP), putative	7900	1	0	0	GO:0003674	GO:0008150	GO:0005575	2QTB00013_G_23	Tb11.46.0011	AATTAGCAAACATTCTTTCTAAGAACGCAGACCTTCAGGAAATAAATCTAGAGTGGAACCAATTTCAAAC	+	11.1	552104	552173	-1.15335	-2.67936	0.0113816	0.173428	-2.99535
Tb11.01.5450	3QTB00015_C_24	;go_function=protein tyrosine phosphatase activity; protein tyrosine/serine/threonine phosphatase activity;go_process=protein amino acid dephosphorylation		<a href=http://www.genedb.org/genedb/Search?organism=tryp&name=Tb11.01.5450>Tb11.01.5450</a>	Q382E9				11	Tb927_11_01_v4: 3628513..3629997	phosphatase, putative	9075	0	0	0	GO:0004725 GO:0008138	GO:0006470	GO:0005575	2QTB00015_C_24	Tb11.01.5450	GTGCCGACATGAGTATAGATAAGTTTTCTATTCTAACTCCAGAGAAGCAAACCTTCAAGAAGAAAGACCA	+	11.1	3628559	3628628	-1.14992	-2.12219	0.0413558	0.304552	-4.1117
Tb927.7.3080	3QTB00013_M_24			<a href=http://www.genedb.org/genedb/Search?organism=tryp&name=Tb927.7.3080>Tb927.7.3080</a>	Q57YB8			Tb07.13M20.240	7	Tb927_07_v4: 779167..780456	hypothetical protein, conserved	3397	0	0	0				2QTB00013_M_24	Tb927.7.3080	GTCTTACAGAGTTTTTAATCTGTTTTGGCCCTTTGCAGTCGTTTAATTTTTTGGCGAATGGCACTGAATT	+	7	779774	779843	-1.14864	-2.1556	0.0384462	0.295799	-4.05
Tb10.70.0970	3QTB00015_M_23	curated by M. Parsons, P. Ward, J. Mottram;go_function=ATP binding; protein serine/threonine kinase activity;go_process=protein amino acid phosphorylation		<a href=http://www.genedb.org/genedb/Search?organism=tryp&name=Tb10.70.0970>Tb10.70.0970</a>	Q38B11			TRYP_x-70a06.p2kb545_138	10	Tb927_10_v4: complement(1486034..1487506)	protein kinase, putative,(OTHER) NEK family, HsNEK1-like	6721	0	0	0	GO:0004674 GO:0004674 GO:0005524 GO:0005524	GO:0006468 GO:0006468	GO:0005575 GO:0005575	2QTB00015_M_23	Tb10.70.0970	TAACGTGTTCGCTGTTGCTTTCAAGGCAGGGAGGCGTCTTCTTTTTCAAGCCCGTAGCCCTGCTAAGCGT	-	10	1486076	1486145	-1.14749	-2.40628	0.0218296	0.22774	-3.56486
Tb11.01.4380	3QTB00012_O_22			<a href=http://www.genedb.org/genedb/Search?organism=tryp&name=Tb11.01.4380>Tb11.01.4380</a>	Q382S7				11	Tb927_11_01_v4: 3295470..3296648	hypothetical protein	8943	0	0	0				2QTB00012_O_22	Tb11.01.4380	TCTGTGGTTTAATAAGTTGGAGACTCTGACATTTCGTAGCGAAAGTTGGCGTACATGTCTGGGGTTTGAT	+	11.1	3296555	3296624	-1.14704	-2.81685	0.0080982	0.148392	-2.69402
Tb11.55.0023	3QTB00010_O_24			<a href=http://www.genedb.org/genedb/Search?organism=tryp&name=Tb11.55.0023>Tb11.55.0023</a>	Q386Z7				11	Tb927_11_01_v4: complement(469809..470795)	hypothetical protein, conserved	7866	0	0	0				2QTB00010_O_24	Tb11.55.0023	TAGAGAATTGTGCCCTGAAGGTTGATCTCATTATTTTACTAGCAGGTGGTGGGTTTGTGACCATATATCG	-	11.1	469963	470032	-1.14655	-2.45853	0.0193239	0.215116	-3.45905
Tb11.02.4620	3QTB00019_P_23			<a href=http://www.genedb.org/genedb/Search?organism=tryp&name=Tb11.02.4620>Tb11.02.4620</a>	Q384Z1				11	Tb927_11_01_v4: complement(1891342..1893687)	hypothetical protein, conserved,predicted WD40 repeat protein	8376	0	0	0	GO:0003674	GO:0008150	GO:0005575	2QTB00019_P_23	Tb11.02.4620	GAAGGACCACGTCAAGTACCGTCAAACTGTGATGCTACAATTATCTAAACGAAAGGTTTTCTGCCCATTT	-	11.1	1891855	1891924	-1.14581	-2.64212	0.0124635	0.180524	-3.07535
Tb09.211.1210	3QTB00011_K_23	;go_function=damaged DNA binding;go_process=DNA recombination; DNA repair		<a href=http://www.genedb.org/genedb/Search?organism=tryp&name=Tb09.211.1210>Tb09.211.1210</a>	Q38E34			chr9contig211.tmp0147c	9	Tb927_09_v4: complement(1480507..1481556)	RAD51/dmc1 protein, putative	5483	0	0	0	GO:0003684	GO:0006281 GO:0006310	GO:0005634	2QTB00011_K_23	Tb09.211.1210	TTCTTATCAAGGGTTTGTCTGATGCCAAAGTTGACAAAATTATCGAGGCGGCACGGAAGTTATCGGATTG	-	9	1481276	1481345	-1.14534	-2.79519	0.00854871	0.150548	-2.7421
Tb09.244.2590	3QTB00003_F_12	;go_function=structural constituent of ribosome;go_process=protein biosynthesis;go_component=ribosome		<a href=http://www.genedb.org/genedb/Search?organism=tryp&name=Tb09.244.2590>Tb09.244.2590</a>	Q38CW9			chr9contig244a01.tmp0259	9	Tb927_09_v4: 2346798..2347196	60S ribosomal protein L32	5900	0	0	0	GO:0003735	GO:0006412	GO:0005840	2QTB00003_F_12	Tb09.244.2590	GCACGTAAGGCAATTGTCCGCAAGGCCCATGAACTTGACGTACGCCTCATCAACGGTAACGCCAAGTTGA	+	9	2347110	2347179	-1.14355	-3.39439	0.00179428	0.0797907	-1.33864
Tb10.70.2170	3QTB00004_F_11	;go_function=heme binding; structural constituent of ribosome;go_process=protein biosynthesis; ribosome biogenesis;go_component=ribosome		<a href=http://www.genedb.org/genedb/Search?organism=tryp&name=Tb10.70.2170>Tb10.70.2170</a>	Q38B98			TRYP_x-70a06.p2kb545_294	10	Tb927_10_v4: 1245970..1246425	ubiquitin/ribosomal protein S27a, putative	6634	0	0	0	GO:0003735 GO:0020037	GO:0006412 GO:0042254	GO:0005840	2QTB00004_F_11	Tb10.70.2170	AAACGGCCGCCGACGACACCGTGGCGAGCGTCAGGGCGAAGGCAGGTCTAGGTGAGAATGATCTCCTCTT	+	10	1246016	1246085	-1.14238	-2.68358	0.0112646	0.173155	-2.98624
Tb11.02.3740	3QTB00022_K_23	;go_function=adenylate cyclase activity;go_process=intracellular signaling cascade;go_component=integral to membrane		<a href=http://www.genedb.org/genedb/Search?organism=tryp&name=Tb11.02.3740>Tb11.02.3740</a>	Q385H4			Tb11.212.0320	11	Tb927_11_01_v4: complement(1661760..1665494)	receptor-type adenylate cyclase GRESAG 4, putative	8293	1	1	0	GO:0004016	GO:0007242	GO:0016021	2QTB00022_K_23	Tb11.02.3740	ATTGTCGTTAACTAACAGCACAGCATTCATAGACTCACTGTACGAACAACGGCGCTACCTTATTGATGAT	-	11.1	1664259	1664328	-1.14215	-2.51196	0.0170359	0.203625	-3.34927
Tb927.8.4140	3QTB00013_G_11			<a href=http://www.genedb.org/genedb/Search?organism=tryp&name=Tb927.8.4140>Tb927.8.4140</a>	Q581D4			Tb08.10J17.40	8	Tb927_08_v4: complement(1219868..1221115)	hypothetical protein, conserved	4257	0	0	0				2QTB00013_G_11	Tb927.8.4140	AATACAATCCCTTAGATTACGGTCAGAAAGATGTCGAGGAGCCAGAGGGAAGAAGTACAGTGTGGCTAGA	-	8	1220166	1220235	-1.14201	-2.68845	0.011131	0.172361	-2.97571
Tb10.61.2530	3QTB00005_O_24	similar to Adapter-related protein complex 4 sigma 1 subunit (Sigma subunit of AP-4) (AP-4 adapter complex sigma subunit) (Swiss-Prot:Q9Y587) (Homo sapiens);go_function=protein transporter activity;go_process=intracellular protein transport;go_component=A		<a href=http://www.genedb.org/genedb/Search?organism=tryp&name=Tb10.61.2530>Tb10.61.2530</a>	Q388H6			TRYP_x-61h03.q2kb185_387	10	Tb927_10_v4: complement(3389691..3390224)	adaptin complex 4 subunit, putative,clathrin assembly sigma-adaptin protein complex 4, putative	7509	0	0	0	GO:0008565	GO:0006886	GO:0030124 GO:0030125	2QTB00005_O_24	Tb10.61.2530	CTTGATCATCTTCACTACAAACTCGTTTATCGGCGTTACGCGTCTCTTTTCTTCATCGTTGGATTAAACA	-	10	3390002	3390071	-1.14167	-2.29165	0.0283911	0.257106	-3.79145
Tb927.4.5360	3QTB00004_P_22	synonym: Tb04.24M18.160; hypothetical protein, conserved (pseudogene) Overlapping BAC (RPCI-93:3M17) contains a complete gene.; hypothetical protein, conserved (pseudogene)		<a href=http://www.genedb.org/genedb/Search?organism=tryp&name=Tb927.4.5360>Tb927.4.5360</a>	-			Tb04.24M18.160	4	Tb927_04_v4: complement(1459247..1459852)	hypothetical protein, conserved	1955	0	0	0				2QTB00004_P_22	Tb927.4.5360	CTGTTCTTCCAATTATCGATGGGGAAGACCATGCGCATACAGAGAGCGCGTTCTCTCAATTGCCTAAGTA	-	4	1458622	1458691	-1.13943	-2.48652	0.0180923	0.209267	-3.40174
Tb11.03.0150	3QTB00006_P_11			<a href=http://www.genedb.org/genedb/Search?organism=tryp&name=Tb11.03.0150>Tb11.03.0150</a>	Q387F3				11	Tb927_11_01_v4: 248953..249588	hypothetical protein, conserved	7810	0	0	0				2QTB00006_P_11	Tb11.03.0150	ATGACTATAGGGTAAAAAATAATATTCAAGACGGGTCTCCAGCTATGCAGTGTCTTTTTCGTCAATTTGA	+	11.1	249299	249368	-1.13897	-2.61707	0.013244	0.184018	-3.12877
Tb11.02.4950	3QTB00006_O_22	;go_function=RNA binding		<a href=http://www.genedb.org/genedb/Search?organism=tryp&name=Tb11.02.4950>Tb11.02.4950</a>	Q384W1				11	Tb927_11_01_v4: complement(1966855..1967466)	hypothetical protein, conserved	8406	0	0	0	GO:0003723	GO:0008150	GO:0005575	2QTB00006_O_22	Tb11.02.4950	CGCAGCCAGAAGTACTATTCTTCAGGCATCATAACAGTCCCTACATTCCCCATCTGAAGTTGTTGCACAA	-	11.1	1967165	1967234	-1.13855	-2.85965	0.00727251	0.142031	-2.59837
Tb927.1.3680	3QTB00002_C_23	unlikely gene predicted by glimmer		<a href=http://www.genedb.org/genedb/Search?organism=tryp&name=Tb927.1.3680>Tb927.1.3680</a>	Q4GYK6				1	Tb927_01_v4: complement(779245..779505)	hypothetical protein, unlikely	359	0	0	0				2QTB00002_C_23	Tb927.1.3680	TGTCCAAGGGCAAGAAATTGGACGGCAAGCGCGGGGGACATAGTGGGGAATGGGCGGCGTGCTGAAGTAG	-	1	779286	779355	-1.13814	-2.03216	0.0501878	0.338286	-4.27435
Tb11.01.6660	3QTB00006_L_1	similar to GB:AAK52814.1: iron-containing superoxide dismutase {Trypanosoma brucei};go_function=metal ion binding; superoxide dismutase activity;go_process=superoxide metabolism		<a href=http://www.genedb.org/genedb/Search?organism=tryp&name=Tb11.01.6660>Tb11.01.6660</a>	Q381T3				11	Tb927_11_01_v4: complement(3937173..3937799)	iron superoxide dismutase	9191	0	0	0	GO:0004784 GO:0046872	GO:0006801	GO:0005575	2QTB00006_L_1	Tb11.01.6660	AAACTGGGATCATGCGGAAAATCAATTTACAAGGAAACGTAACCCTGGGGCACCGCATAGTGACTTGTAA	-	11.1	3937173	3937242	-1.13811	-2.64242	0.0124544	0.180524	-3.07471
Tb927.8.7670	3QTB00014_M_2	;go_function=amino acid-polyamine transporter activity;go_process=amino acid transport;go_component=membrane		<a href=http://www.genedb.org/genedb/Search?organism=tryp&name=Tb927.8.7670>Tb927.8.7670</a>	Q57V87			Tb08.30P3.190	8	Tb927_08_v4: 2210397..2211797	amino acid transporter, putative	4611	0	11	0	GO:0005279	GO:0006865	GO:0016020	2QTB00014_M_2	Tb927.8.7670	CCAAAAATCACAACTGTGCTGGGGTTCGCTGGTTCCATCTCTGGTGGATCGCTGGGTTTCATTCTTCCTT	+	8	2211582	2211651	-1.13695	-3.03609	0.00463353	0.115007	-2.19539
Tb11.v4.0001	3QTB00023_G_22			<a href=http://www.genedb.org/genedb/Search?organism=tryp&name=Tb11.v4.0001>Tb11.v4.0001</a>	Q387D8				11	Tb927_11_01_v4: 321044..325993	hypothetical protein	7825	0	0	0				2QTB00023_G_22	Tb11.v4.0001	TATTGATGTATGTAAAAGTGATTTACTCGGTGATTTCAGTGTTAACATGGCAGTTTATGATGAAAATGGA	+	11.1	325549	325618	-1.13661	-2.75323	0.00948868	0.1596	-2.83458
Tb11.01.0070	3QTB00007_O_8	probably part of the putative DNA polymerase array - truncated by sequencing gap probably part of the putative DNA polymerase array - truncated by sequencing gap - COG may have to be re-done		<a href=http://www.genedb.org/genedb/Search?organism=tryp&name=Tb11.01.0070>Tb11.01.0070</a>	Q384H0				11	Tb927_11_01_v4: 2321477..2322181	hypothetical protein, conserved	8549	0	0	0				2QTB00007_O_8	Tb11.01.0070	ATGAACGTTGGCCACTGGAGTTGTCATTAGAAATTACCCCCATTATTGAGCATCAACGGAAAGCAATGCT	+	11.1	2322108	2322177	-1.13636	-2.21094	0.0340256	0.27971	-3.94623
Tb927.8.2670	3QTB00013_K_24			<a href=http://www.genedb.org/genedb/Search?organism=tryp&name=Tb927.8.2670>Tb927.8.2670</a>	Q57XC2			Tb08.26A17.730	8	Tb927_08_v4: 794590..795876	hypothetical protein, conserved	4110	0	0	0				2QTB00013_K_24	Tb927.8.2670	ACCGCAGACTTATGGACAAGAACGAAATGGGGGAAAGCTATAAGGTGTTTGCTCTACAAACACGAAATTT	+	8	795755	795824	-1.13604	-2.34698	0.0250293	0.242071	-3.68305
Tb927.7.1250	3QTB00010_O_10			<a href=http://www.genedb.org/genedb/Search?organism=tryp&name=Tb927.7.1250>Tb927.7.1250</a>	Q57WS5			Tb07.27M11.450	7	Tb927_07_v4: 325419..326405	hypothetical protein, conserved	3216	0	0	0				2QTB00010_O_10	Tb927.7.1250	TTGGCTTATGATATCTTGCAGAACCGTACACATTACAGAGAGTGAGGCACAGTCGTTGGTACATTTGTCT	+	7	325496	325565	-1.13561	-2.76297	0.00926232	0.15905	-2.8132
Tb11.01.3500	3QTB00007_P_21			<a href=http://www.genedb.org/genedb/Search?organism=tryp&name=Tb11.01.3500>Tb11.01.3500</a>	Q383B7				11	Tb927_11_01_v4: 3057376..3058104	hypothetical protein, conserved	8853	0	0	0				2QTB00007_P_21	Tb11.01.3500	TATAATCAAGGTGCGAGAACCTCGGCTAAGGACATGCCCATCAAAACGATAAATATCAAGGCGTTTCTTT	+	11.1	3058027	3058096	-1.1352	-2.5861	0.0142713	0.19104	-3.19435
Tb927.7.4340	3QTB00020_E_24			<a href=http://www.genedb.org/genedb/Search?organism=tryp&name=Tb927.7.4340>Tb927.7.4340</a>	Q57UR4			Tb07.5F10.90	7	Tb927_07_v4: complement(1150298..1152865)	hypothetical protein, conserved	3523	0	0	0				2QTB00020_E_24	Tb927.7.4340	ATATTGATGATTCTTTTTGTGTGGGTTTGCGAATTGAACCAAGTCGTGTGCGAGTATACACTCACCCGTT	-	7	1151232	1151301	-1.13485	-2.34793	0.0249747	0.241976	-3.68117
Tb09.v1.0060	3QTB00005_C_20			<a href=http://www.genedb.org/genedb/Search?organism=tryp&name=Tb09.v1.0060>Tb09.v1.0060</a>	Q38FY9				9	Tb927_09_v4: complement(362097..362609)	hypothetical protein, unlikely	4823	1	2	0				2QTB00005_C_20	Tb09.v1.0060	GCCTTACCCGGGTGAAGGTGGCCAAACGGGGGCGATGCGGGGATTATGCGTCTTGTCAATTTGTGTTATT	-	9	362508	362577	-1.13331	-2.76367	0.00924621	0.15905	-2.81165
Tb11.02.5720	3QTB00020_O_11	;go_function=ribonucleoside-diphosphate reductase activity;go_process=DNA replication;go_component=ribonucleoside-diphosphate reductase complex		<a href=http://www.genedb.org/genedb/Search?organism=tryp&name=Tb11.02.5720>Tb11.02.5720</a>	Q384N4	RNR1			11	Tb927_11_01_v4: complement(2161942..2164458)	ribonucleoside-diphosphate reductase large chain	8485	0	0	0	GO:0004748	GO:0006260	GO:0005634 GO:0005971	2QTB00020_O_11	Tb11.02.5720	GATGCATGTAATTTCAAGTCTAATCAGAAAAATCTCGGCACGATAAAATGCTCAAATTTGTGCACGGAAA	-	11.1	2163135	2163204	-1.13126	-2.36625	0.0239456	0.237083	-3.64486
Tb927.5.4370	3QTB00003_K_10			<a href=http://www.genedb.org/genedb/Search?organism=tryp&name=Tb927.5.4370>Tb927.5.4370</a>	Q57Z12			Tb05.45E22.694	5	Tb927_05_v4: complement(1299539..1299913)	hypothetical protein, conserved	2428	1	0	0				2QTB00003_K_10	Tb927.5.4370	AGGGTCGTGTGAATGATCGGGACAATGAATTAACTGTTTTTCTTCAGCAACTGCCAGCACGTTGTGATAA	-	5	1299720	1299789	-1.13072	-3.30237	0.00229827	0.0877835	-1.56315
Tb927.7.200	3QTB00016_M_19			<a href=http://www.genedb.org/genedb/Search?organism=tryp&name=Tb927.7.200>Tb927.7.200</a>	Q57U34			Tb07.8P12.260	7	Tb927_07_v4: 36651..38267	hypothetical protein, conserved	3111	0	0	0				2QTB00016_M_19	Tb927.7.200	ATAGTATAGTAGTAAAATGTGGAACTGTATTTTGCCCGTTGAGGAAAAGGTACTTTCATTTACAAGCAGT	+	7	36790	36859	-1.12927	-1.88161	0.0686669	0.3829	-4.53406
Tb11.01.6540	3QTB00013_O_10	similar to Protein phosphatase 2C homolog 2 (EC 3.1.3.16) (PP2C-2). (Swiss-Prot:P39966) (Saccharomyces cerevisiae;);go_function=phosphoric monoester hydrolase activity;go_process=dephosphorylation;go_component=integral to membrane		<a href=http://www.genedb.org/genedb/Search?organism=tryp&name=Tb11.01.6540>Tb11.01.6540</a>	Q381U4	PP2C			11	Tb927_11_01_v4: complement(3899034..3900323)	protein phosphatase 2C, putative	9180	0	2	0	GO:0016791	GO:0016311	GO:0016021	2QTB00013_O_10	Tb11.01.6540	ACATCTATTCAAATTTTAAGGATGAAAAGAGTGGTTGTACAGCGGTTGTTCTCTTTGTTAAGGGTGACAA	-	11.1	3899707	3899776	-1.12592	-2.9486	0.00580268	0.126569	-2.39692
Tb11.01.8480	3QTB00012_A_24	;go_function=chaperone binding; unfolded protein binding;go_process=protein folding		<a href=http://www.genedb.org/genedb/Search?organism=tryp&name=Tb11.01.8480>Tb11.01.8480</a>	Q381B2				11	Tb927_11_01_v4: complement(4395565..4396719)	chaperone protein DNAJ, putative	9363	1	0	0	GO:0051082 GO:0051087	GO:0006457	GO:0005575	2QTB00012_A_24	Tb11.01.8480	TGGCGGCAGCCCACACTTCCAATACAAAACTTGTTTCCTTTCTGTTCGTTAGTTTTGCGTGTCTAGGTTT	-	11.1	4396640	4396709	-1.12447	-2.40517	0.0218862	0.22774	-3.5671
Tb927.2.1460	3QTB00007_C_12			<a href=http://www.genedb.org/genedb/Search?organism=tryp&name=Tb927.2.1460>Tb927.2.1460</a>	Q7YVS8		27H14.230		2	Tb927_02_v4: 274787..275473	hypothetical protein, conserved	581	0	0	0	GO:0003674	GO:0008150	GO:0005575	2QTB00007_C_12	Tb927.2.1460	CAACGGGAACTCGAAGAGAATGCAAGTATTCCAACGAAGGGCTCCCGAGCGACGGAAACGAGAGGGCATC	+	2	274838	274907	-1.12383	-1.93862	0.0610744	0.364243	-4.43757
Tb927.1.850	3QTB00002_K_23	unlikely gene predicted by glimmer		<a href=http://www.genedb.org/genedb/Search?organism=tryp&name=Tb927.1.850>Tb927.1.850</a>	Q4GZD3				1	Tb927_01_v4: complement(260760..261035)	hypothetical protein, unlikely	79	1	0	0				2QTB00002_K_23	Tb927.1.850	ATCTCGCGTTGAATTGCCCATTTCTTATTTTGGTTCTCGTTCCACGAATTGTTTAGGGACAAACTGGGAG	-	1	260793	260862	-1.12344	-2.50353	0.0173794	0.206189	-3.36669
Tb10.70.0670	3QTB00019_M_7			<a href=http://www.genedb.org/genedb/Search?organism=tryp&name=Tb10.70.0670>Tb10.70.0670</a>	Q38AZ0			TRYP_x-70a06.p2kb545_101	10	Tb927_10_v4: complement(1556364..1558559)	hypothetical protein, conserved	6742	0	0	0				2QTB00019_M_7	Tb10.70.0670	ACTTACGAACTGCGTAACACTTCTGCAACTTCTCTATCCATCACTGGAGTTTCCTATTTTTTCCGTGTTT	-	10	1556892	1556961	-1.12323	-1.89991	0.0661461	0.375822	-4.50334
Tb10.70.7100	3QTB00014_I_12	Curated by J. Mottram. similar to Serine carboxypeptidase III precursor (EC 3.4.16.5) (CP-MIII). (Swiss-Prot:P21529) (Hordeum vulgare);go_function=serine carboxypeptidase activity;go_process=proteolysis and peptidolysis		<a href=http://www.genedb.org/genedb/Search?organism=tryp&name=Tb10.70.7100>Tb10.70.7100</a>	Q38CD7	CBP1		TRYP_x-70a06.p2kb545_980	10	Tb927_10_v4: complement(278259..279653)	serine carboxypeptidase III precursor, putative,serine peptidase, Clan SC, Family S10	6244	1	0	0	GO:0004185	GO:0006508	GO:0005575	2QTB00014_I_12	Tb10.70.7100	CTCGTCGTGCAAGCTTTCCCGTGTGACTTGTGGTCCGATGGTAGCTCTGTTTTCAGCTACAGGCCTGAAC	-	10	278766	278835	-1.12255	-2.70729	0.0106281	0.169891	-2.93489
Tb11.02.0500	3QTB00001_P_22	;go_function=structural constituent of ribosome;go_process=protein biosynthesis;go_component=cytosolic large ribosomal subunit (sensu Bacteria)		<a href=http://www.genedb.org/genedb/Search?organism=tryp&name=Tb11.02.0500>Tb11.02.0500</a>	Q386L1				11	Tb927_11_01_v4: complement(847307..847561)	60S ribosomal protein L37, putative	8004	0	0	0	GO:0003735	GO:0006412	GO:0009282	2QTB00001_P_22	Tb11.02.0500	GACGTTACAACTGGTCTGTCAAGGCCATCAAACGCCGTCGCACCGGTACTGGCCGCTGCCGCTACCTGAA	-	11.1	847359	847428	-1.12146	-2.83381	0.0077609	0.144679	-2.6562
Tb927.7.2070	3QTB00010_O_12	;go_function=unfolded protein binding;go_process=protein folding		<a href=http://www.genedb.org/genedb/Search?organism=tryp&name=Tb927.7.2070>Tb927.7.2070</a>	Q57V04			Tb07.43M14.520	7	Tb927_07_v4: complement(519594..520580)	heat shock protein DnaJ, putative	3298	0	0	0	GO:0003754	GO:0006457	GO:0005575	2QTB00010_O_12	Tb927.7.2070	GTAAAGGAAAGTTTGGAGATCTAGTTATTAAATTCGCCGTCAGTTTTCCCGAAAGGATTGAGGAAGCTCA	-	7	519766	519835	-1.12128	-2.50113	0.0174785	0.206617	-3.37165
Tb11.03.0940	3QTB00018_O_23	;go_function=GTP binding		<a href=http://www.genedb.org/genedb/Search?organism=tryp&name=Tb11.03.0940>Tb11.03.0940</a>	Q387N2				11	Tb927_11_01_v4: complement(43124..45085)	elongation factor, putative	7731	0	0	0	GO:0005525	GO:0008150	GO:0005575	2QTB00018_O_23	Tb11.03.0940	GATGAAGAACTTGTCACTGTCACACCAAAGTCTATACGGATGCGATTACCTAACTTTAATGGTAAAACGA	-	11.1	43153	43222	-1.11997	-2.81503	0.0081352	0.148517	-2.69807
Tb11.03.0450	3QTB00022_D_24	;go_function=DNA-directed RNA polymerase activity;go_process=transcription;go_component=nucleus		<a href=http://www.genedb.org/genedb/Search?organism=tryp&name=Tb11.03.0450>Tb11.03.0450</a>	Q387I8	RPA134	RPA2		11	Tb927_11_01_v4: complement(154046..158836)	RNA polymerase I second largest subunit	7775	0	0	0	GO:0003899	GO:0006350	GO:0005634	2QTB00022_D_24	Tb11.03.0450	AAATTCTCCTGGCTTTCATTGAGGAAGAGCTAAAGAATGTTAGGAATACCACATCACTGATTTCCTGTGT	-	11.1	156018	156087	-1.11932	-1.9087	0.0649636	0.373354	-4.4885
Tb09.160.4390	3QTB00001_O_23			<a href=http://www.genedb.org/genedb/Search?organism=tryp&name=Tb09.160.4390>Tb09.160.4390</a>	Q38EW8		28G16.490	chr9contig160.tmp0538	9	Tb927_09_v4: 950691..950837	hypothetical protein, unlikely	5197	0	1	0				2QTB00001_O_23	Tb09.160.4390	TGTTGCTCTATTTTTTGCAAGTGTTGCCACTACTATTACTTTGTACGCAATGCATCTGCCTCAACTTTTA	+	9	950757	950826	-1.11899	-2.4182	0.0212332	0.225839	-3.54086
Tb10.6k15.0170	3QTB00004_K_22			<a href=http://www.genedb.org/genedb/Search?organism=tryp&name=Tb10.6k15.0170>Tb10.6k15.0170</a>	Q389W6			TRYPtp6k15-3d06.p1c_28	10	Tb927_10_v4: 2453657..2454103	hypothetical protein, conserved	7116	1	2	0				2QTB00004_K_22	Tb10.6k15.0170	TTAACCGTGCATTTTCTGTTAATGTTATACAGGACGGACCCCCTCACCGACGGGTTTTGTGTGGCGCAGA	+	10	2453912	2453981	-1.11838	-2.85995	0.00726693	0.142031	-2.59768
Tb09.211.1910	3QTB00021_O_10			<a href=http://www.genedb.org/genedb/Search?organism=tryp&name=Tb09.211.1910>Tb09.211.1910</a>	Q38DW3			chr9contig211.tmp0225c	9	Tb927_09_v4: complement(1602421..1605552)	hypothetical protein, conserved	5554	0	0	0				2QTB00021_O_10	Tb09.211.1910	ATATCGTTGAGGGGATTAGGAAAGATATACGAAACATAAGTCGTGAATCGTGGAAAGAGTTGATGAGACT	-	9	1605008	1605077	-1.11812	-2.22992	0.0326172	0.274816	-3.91019
Tb10.70.2570	3QTB00015_I_7			<a href=http://www.genedb.org/genedb/Search?organism=tryp&name=Tb10.70.2570>Tb10.70.2570</a>	Q38BD7			TRYP_x-70a06.p2kb545_345	10	Tb927_10_v4: complement(1176901..1178367)	EIF3-interacting protein, putative	6595	0	0	0				2QTB00015_I_7	Tb10.70.2570	TTCTTTGGAATAATTACCGTAGCTAAAATCAACGTACTTCTGGGAGACTATAACTCTGCTCTATCGGTAC	-	10	1177719	1177788	-1.11762	-2.16203	0.0379079	0.29447	-4.03805
Tb11.01.5365	3QTB00002_N_23			<a href=http://www.genedb.org/genedb/Search?organism=tryp&name=Tb11.01.5365>Tb11.01.5365</a>	Q382F7			237.t00912	11	Tb927_11_01_v4: 3616286..3616612	hypothetical protein, conserved	9067	0	0	0				2QTB00002_N_23	Tb11.01.5365	TTGGATAGAAAGTGTAGCAAATATATCGATTCATTTAACAGGTGTATTGCCTCGTGGCGCACAAAGGTTG	+	11.1	3616361	3616430	-1.11716	-3.07256	0.00421522	0.110444	-2.11043
Tb09.160.1930	3QTB00002_G_12			<a href=http://www.genedb.org/genedb/Search?organism=tryp&name=Tb09.160.1930>Tb09.160.1930</a>	Q38FJ9			chr9contig160.tmp0173c	9	Tb927_09_v4: complement(641646..641942)	hypothetical protein, unlikely	4964	0	0	0				2QTB00002_G_12	Tb09.160.1930	TGCTGACTCTCCTCCTCAATCCTTGTGCGCCATACACACCCCTGGTTGGACTGCTATAAAACGCGTTTTC	-	9	641679	641748	-1.11714	-2.07056	0.0462368	0.32411	-4.20564
Tb11.01.5000	3QTB00018_G_22			<a href=http://www.genedb.org/genedb/Search?organism=tryp&name=Tb11.01.5000>Tb11.01.5000</a>	Q382J7				11	Tb927_11_01_v4: complement(3534215..3536197)	hypothetical protein, conserved	9027	0	0	0				2QTB00018_G_22	Tb11.01.5000	TTTCATTGCGCGGTATGAAGAGAAAATAACCGCCTCCCGTCAGAATTCGGAATCACTAAAAGAACAAGCT	-	11.1	3534233	3534302	-1.11706	-2.40575	0.0218566	0.22774	-3.56593
Tb09.160.4750	3QTB00018_K_22			<a href=http://www.genedb.org/genedb/Search?organism=tryp&name=Tb09.160.4750>Tb09.160.4750</a>	Q38ET1			chr9contig160.tmp0361	9	Tb927_09_v4: 1017960..1019960	hypothetical protein, conserved	5234	0	0	0				2QTB00018_K_22	Tb09.160.4750	AAGAAAACACTGTCTCAATCATACCGAGGCGGGAATTGGAAAAATATATGCCGGACATTACAATCGGCCC	+	9	1018186	1018255	-1.11703	-2.15768	0.0382717	0.295023	-4.04614
Tb10.61.0370	3QTB00005_G_24			<a href=http://www.genedb.org/genedb/Search?organism=tryp&name=Tb10.61.0370>Tb10.61.0370</a>	Q387S2			TRYP_x-61h03.q2kb185_54	10	Tb927_10_v4: 3853755..3854273	hypothetical protein, conserved	7666	0	0	0				2QTB00005_G_24	Tb10.61.0370	ACAAATGTCAGTACGGCTCCTATGAGGACTATAATTTGGAAACTACACAATAAAGCGCAAGCCCCGTGGT	+	10	3854172	3854241	-1.11611	-1.95891	0.0585528	0.358833	-4.40267
Tb927.3.1890	3QTB00009_A_23			<a href=http://www.genedb.org/genedb/Search?organism=tryp&name=Tb927.3.1890>Tb927.3.1890</a>	Q57ZC2			Tb03.30P12.660	3	Tb927_03_v4: complement(490953..491807)	hypothetical protein, conserved	1028	0	0	0				2QTB00009_A_23	Tb927.3.1890	ACAAAACGTTTGAATTTCTTTGCCACCAGAGCGCTGACCGCTATCCGAATCTTAAGTTCTACGAAGTGAG	-	3	491395	491464	-1.11518	-2.43276	0.0205251	0.221448	-3.51144
Tb927.7.5380	3QTB00017_K_24	similar to SP:O64380: Polyadenylate-binding protein 3 (Poly(A)-binding protein 3) (PABP 3). {Arabidopsis thaliana};go_function=RNA binding;go_process=RNA processing		<a href=http://www.genedb.org/genedb/Search?organism=tryp&name=Tb927.7.5380>Tb927.7.5380</a>	Q582F3			Tb07.10C21.710	7	Tb927_07_v4: 1437481..1439280	RNA-binding protein, putative	3628	0	0	0	GO:0003723	GO:0006396	GO:0005575	2QTB00017_K_24	Tb927.7.5380	TTTTGAAAAACACAGCACCGTTACTTGTCCGAATGGTAGACGCACAGGAAAGTCCATCAATGTTACTTCA	+	7	1438904	1438973	-1.1149	-2.4206	0.0211151	0.225232	-3.53602
Tb09.244.2570	3QTB00021_M_24	;go_function=ATP binding; ATPase activity, coupled to transmembrane movement of ions, phosphorylative mechanism; calcium-transporting ATPase activity;go_process=cation transport;go_component=integral to membrane; plasma membrane		<a href=http://www.genedb.org/genedb/Search?organism=tryp&name=Tb09.244.2570>Tb09.244.2570</a>	Q38CW7			chr9contig244a01.tmp0257	9	Tb927_09_v4: 2351271..2354396	calcium motive p-type ATPase, putative	5902	0	8	0	GO:0005388 GO:0005524 GO:0015662	GO:0006812	GO:0005886 GO:0016021	2QTB00021_M_24	Tb09.244.2570	CCAGTCTGTCATCTTCATGAAGTGGTTTGATAACCCATGGATTTATGGTTCTGTTATTGTATGTTCGCTG	+	9	2353973	2354042	-1.11434	-2.54932	0.0155866	0.1994	-3.27158
Tb09.244.2820	3QTB00016_I_19	;go_function=epsilon DNA polymerase activity;go_process=DNA-dependent DNA replication		<a href=http://www.genedb.org/genedb/Search?organism=tryp&name=Tb09.244.2820>Tb09.244.2820</a>	Q38CZ7			chr9contig244a01.tmp0282	9	Tb927_09_v4: 2293381..2294988	DNA polymerase epsilon subunit B, putative	5872	0	0	0	GO:0003893	GO:0006261	GO:0005575	2QTB00016_I_19	Tb09.244.2820	AGATTCACCTTGACCAGCGCTCAACCGTCGATAGTCTCATAAGTTTCTTCAGAGAAATGCAAAACCGGTC	+	9	2294216	2294285	-1.11302	-1.87933	0.0689865	0.383681	-4.53787
Tb927.1.3190	3QTB00002_K_24	unlikely gene predicted by glimmer		<a href=http://www.genedb.org/genedb/Search?organism=tryp&name=Tb927.1.3190>Tb927.1.3190</a>	Q4GYQ4				1	Tb927_01_v4: 689689..689991	hypothetical protein, unlikely	311	1	1	0				2QTB00002_K_24	Tb927.1.3190	GTTCTTTCTTTGCTGGAGAATCCACTACAAGTGCTCTACAGTGTCACTCGCTACAAGGCAAATTTTCTTC	+	1	689857	689926	-1.1127	-2.08522	0.0448013	0.318464	-4.17914
Tb09.160.2450	3QTB00005_O_10			<a href=http://www.genedb.org/genedb/Search?organism=tryp&name=Tb09.160.2450>Tb09.160.2450</a>	Q38FE8		1L12.95	chr9contig160.tmp0208	9	Tb927_09_v4: 705963..706493	hypothetical protein, conserved	5015	0	2	0				2QTB00005_O_10	Tb09.160.2450	ATATTATTCCCTTGCGCAGGACGTCCTTTGGGTGTGCTGGGTGGTTCAGGTACTGTGTTTTCTGTTTCAT	+	9	706238	706307	-1.11182	-2.54497	0.0157493	0.199925	-3.28066
Tb927.6.3440	3QTB00011_C_24			<a href=http://www.genedb.org/genedb/Search?organism=tryp&name=Tb927.6.3440>Tb927.6.3440</a>	Q584Y4			Tb06.2N9.440	6	Tb927_06_v4: complement(1014417..1015478)	hypothetical protein, conserved	2862	1	0	0				2QTB00011_C_24	Tb927.6.3440	CGTTAAGTGGGCCTGCTACGGGGAACCATAATAATATTGACCATAATCACAATAGTGTGCAAAATAGTGA	-	6	1014886	1014955	-1.11178	-2.67045	0.0116321	0.17562	-3.01455
Tb927.5.3000	3QTB00011_I_11			<a href=http://www.genedb.org/genedb/Search?organism=tryp&name=Tb927.5.3000>Tb927.5.3000</a>	Q57ZX6			Tb05.26K5.130	5	Tb927_05_v4: 942735..943781	hypothetical protein, conserved	2291	1	1	0				2QTB00011_I_11	Tb927.5.3000	CAACGTGTACCTAAGGAGTTGTATGTTACTCCTTTTCATTGTGCAATATTTCGCTCGAGGAGTTTAAATC	+	5	943692	943761	-1.1114	-2.17479	0.0368587	0.289811	-4.01424
Tb11.02.0650	3QTB00013_K_11			<a href=http://www.genedb.org/genedb/Search?organism=tryp&name=Tb11.02.0650>Tb11.02.0650</a>	Q386J6				11	Tb927_11_01_v4: complement(876477..877730)	hypothetical protein, conserved	8019	1	0	0				2QTB00013_K_11	Tb11.02.0650	AAAAGGACCCCGACAAGCAAATATACAATGAACGGATGTGCGTAGCAATTGAGCAACTCTTTGAAGACTT	-	11.1	877351	877420	-1.11014	-2.43326	0.0205012	0.221448	-3.51043
Tb09.211.1060	3QTB00001_H_22			<a href=http://www.genedb.org/genedb/Search?organism=tryp&name=Tb09.211.1060>Tb09.211.1060</a>	Q38E50			chr9contig211.tmp0130c	9	Tb927_09_v4: complement(1457884..1458120)	hypothetical protein, unlikely	5467	1	2	0				2QTB00001_H_22	Tb09.211.1060	TTTGTGTTCTTGGCTTTTGTGTGGATGATTGCGTGCATGGGTGCCTGTGGTTTCTCCTTCTGATCATCTT	-	9	1458044	1458113	-1.11009	-2.20897	0.0341745	0.27971	-3.94995
Tb927.2.4240	3QTB00011_P_11	;go_function=GTP binding		<a href=http://www.genedb.org/genedb/Search?organism=tryp&name=Tb927.2.4240>Tb927.2.4240</a>	Q7YV09		28H13.470		2	Tb927_02_v4: complement(755907..757010)	GTP binding protein, putative	708	0	0	0	GO:0003674	GO:0008150	GO:0005575	2QTB00011_P_11	Tb927.2.4240	GCATGGGATAAATTTATTGAACAACCAAATCTCGAGGCGGCAGAGCTTAAAATGGCCTATGTGGATGCCA	-	2	755963	756032	-1.10936	-2.45132	0.0196536	0.217639	-3.47376
Tb927.5.4670	3QTB00015_K_22	;go_process=antigenic variation;go_component=integral to membrane		<a href=http://www.genedb.org/genedb/Search?organism=tryp&name=Tb927.5.4670>Tb927.5.4670</a>	Q57X41			Tb05.26C7.310	5	Tb927_05_v4: complement(1390118..1391620)	variant surface glycoprotein (VSG, atypical), putative	2458	1	0	1		GO:0020033	GO:0016021	2QTB00015_K_22	Tb927.5.4670	AAGGCACTGAAGCCAATACCAATATAAAAAATCCATGTCAGGAAAAAAAGTTCAATGACAAGCTGATACA	-	5	1391454	1391523	-1.10776	-2.28405	0.028883	0.259645	-3.80618
Tb927.4.2820	3QTB00021_A_12			<a href=http://www.genedb.org/genedb/Search?organism=tryp&name=Tb927.4.2820>Tb927.4.2820</a>	Q583V9			Tb04.2H8.1210	4	Tb927_04_v4: 745474..748479	hypothetical protein, conserved	1699	0	0	0				2QTB00021_A_12	Tb927.4.2820	CCTACGCTTCCTGAGGGTAATTGATGGTTGGTATCGAATTAACGAGATTGATAGACTGGACAATGTTGTT	+	4	748377	748446	-1.10765	-2.42455	0.0209216	0.224077	-3.52804
Tb927.2.2910	3QTB00012_D_22			<a href=http://www.genedb.org/genedb/Search?organism=tryp&name=Tb927.2.2910>Tb927.2.2910</a>	Q7YVE1		10C8.255		2	Tb927_02_v4: 555027..556244	hypothetical protein, conserved	650	0	0	0				2QTB00012_D_22	Tb927.2.2910	TGTTATTGGGAGAACTATCGCTGCCTGTGATTTTTACAACAGAACAGTTTCATTATGGAATATTAATGAT	+	2	556169	556238	-1.10731	-2.05874	0.0474222	0.328137	-4.22688
Tb927.2.2990	3QTB00016_N_9			<a href=http://www.genedb.org/genedb/Search?organism=tryp&name=Tb927.2.2990>Tb927.2.2990</a>	Q7YVD3		10C8.295		2	Tb927_02_v4: 567526..569217	hypothetical protein, conserved	655	0	0	0				2QTB00016_N_9	Tb927.2.2990	TAAGACAAGTACATTGACTGACCGGCTTCCAAAGAACTCTATTTTCCTTTGGGGATGTAACATGGAGAGT	+	2	568887	568956	-1.10729	-2.49092	0.0179056	0.208229	-3.3927
Tb927.1.2650	3QTB00001_N_22	gene predicted by glimmer		<a href=http://www.genedb.org/genedb/Search?organism=tryp&name=Tb927.1.2650>Tb927.1.2650</a>	Q4GYV7				1	Tb927_01_v4: 617733..617984	hypothetical protein, unlikely	258	0	2	0				2QTB00001_N_22	Tb927.1.2650	ATTATTATTGTTATTGTTGATGTTGCTGCCATTTTCAGTGTTCCGCATCGCTGTGCCCTTCTGTGTTGTT	+	1	617913	617982	-1.10201	-2.25489	0.0308441	0.267853	-3.86244
Tb09.v1.0280	3QTB00004_O_23			<a href=http://www.genedb.org/genedb/Search?organism=tryp&name=Tb09.v1.0280>Tb09.v1.0280</a>	Q38EP3				9	Tb927_09_v4: 1085401..1085832	hypothetical protein, unlikely	5272	0	2	0				2QTB00004_O_23	Tb09.v1.0280	TTCAGCGTCTGTTTCCATTTCCACTTCGAACGGCGTACTATTGTGTTTTACTTTTCCTTGGGTACTTGTT	+	9	1085722	1085791	-1.10199	-2.63099	0.0128047	0.182796	-3.09911
Tb11.02.2420	3QTB00005_K_24			<a href=http://www.genedb.org/genedb/Search?organism=tryp&name=Tb11.02.2420>Tb11.02.2420</a>	Q385T7				11	Tb927_11_01_v4: 1362007..1362531	hypothetical protein, conserved	8180	1	0	0				2QTB00005_K_24	Tb11.02.2420	TCACAGACTAATTTCTTCATTGTTCGCAAGGAAAACGGGTTGACAGTTGTAACGCTTTCTACGATGGCCT	+	11.1	1362361	1362430	-1.10098	-2.21914	0.0334106	0.276886	-3.93069
Tb927.8.8150	3QTB00002_K_11			<a href=http://www.genedb.org/genedb/Search?organism=tryp&name=Tb927.8.8150>Tb927.8.8150</a>	Q57WL5			Tb08.28A12.170	8	Tb927_08_v4: 2410660..2411208	hypothetical protein, conserved	4659	0	0	0	GO:0003674	GO:0008150	GO:0005575	2QTB00003_K_13	Tb927.8.8150	TTGTATTTGTGCCGCGCGGAGCCTGCACGACAGGAGAACGCTTTGCACACCTGATCCCTATTGTTGTGTA	+	8	2410677	2410746	-1.10038	-2.07234	0.0460603	0.323665	-4.20243
Tb09.160.5550	3QTB00020_G_12	curated by J. Mottram;go_function=calpain activity;go_process=proteolysis and peptidolysis;go_component=intracellular		<a href=http://www.genedb.org/genedb/Search?organism=tryp&name=Tb09.160.5550>Tb09.160.5550</a>	Q38EJ3			chr9contig160.tmp0441c	9	Tb927_09_v4: complement(1188157..1190727)	calpain-like cysteine peptidase, putative,cysteine peptidase, Clan CA, family C2, putative	5324	0	0	0	GO:0004198	GO:0006508	GO:0005622	2QTB00020_G_12	Tb09.160.5550	ACGGAGTTATTTGTTAAGGGTCTTATAAATGGTTTCAATAGCAAGTTCAGTGCCATACCTCTTTCTGATA	-	9	1189983	1190052	-1.0973	-2.1017	0.0432354	0.311069	-4.14919
Tb10.61.2870	3QTB00014_G_12			<a href=http://www.genedb.org/genedb/Search?organism=tryp&name=Tb10.61.2870>Tb10.61.2870</a>	Q388J8			TRYP_x-61h03.q2kb185_429	10	Tb927_10_v4: complement(3342816..3344207)	hypothetical protein, conserved	7485	0	0	0				2QTB00014_G_12	Tb10.61.2870	GCACATCTTCGCAACAACGGACCCTGTCGTGGAGTCAAGCCATCATATTAATTTTAAGCCTTTCTACATA	-	10	3343368	3343437	-1.09721	-2.60404	0.0136674	0.185944	-3.15641
Tb09.211.0350	3QTB00006_G_10	;go_function=adenylate kinase activity; ATP binding;go_process=nucleobase, nucleoside and nucleotide interconversion		<a href=http://www.genedb.org/genedb/Search?organism=tryp&name=Tb09.211.0350>Tb09.211.0350</a>	Q38EC4			chr9contig211.tmp0044c	9	Tb927_09_v4: complement(1323569..1324171)	adenylate kinase, putative	5393	0	0	0	GO:0004017 GO:0004017 GO:0005524 GO:0005524	GO:0015949 GO:0015949	GO:0005575 GO:0005575	2QTB00006_G_10	Tb09.211.0350	AAACAACTGAGGTTGCACAGAAAATATCTCAAATTCTCGTGGAGGGTGGCATTGTGCCATCCGAACTGAC	-	9	1323957	1324026	-1.09626	-2.84693	0.00750926	0.142554	-2.62688
Tb927.6.1880	3QTB00016_J_9	similar to SP:P14868: Aspartyl-tRNA synthetase (EC 6.1.1.12) (Aspartate--tRNA ligase)(AspRS). {Homo sapiens};go_function=asparagine-tRNA ligase activity; nucleic acid binding;go_process=asparaginyl-tRNA aminoacylation; protein complex assembly;go_componen		<a href=http://www.genedb.org/genedb/Search?organism=tryp&name=Tb927.6.1880>Tb927.6.1880</a>	Q585M3			Tb06.28P18.1030	6	Tb927_06_v4: complement(623938..625620)	aspartyl-tRNA synthetase, putative	2707	0	0	0				2QTB00016_J_9	Tb927.6.1880	AGCAACCTTCGCATGCTTCGCATTAATTATCCGGACTGTGTTGCGCTTCTAAATACCGTACTGGAAACTA	-	6	624363	624432	-1.09535	-2.74451	0.00969588	0.161173	-2.85371
Tb10.329.0010	3QTB00005_C_22			<a href=http://www.genedb.org/genedb/Search?organism=tryp&name=Tb10.329.0010>Tb10.329.0010</a>	Q389P4				10	Tb927_10_v4: 2599268..2599780	hypothetical protein, unlikely	7188	0	0	0				2QTB00005_C_22	Tb10.329.0010	AAGTGGCACACGTGTCAGCTATGTTTTCCGGACTGATTTCGTTCCTTTTGCGTTCGTTTTTGGTGTTTGA	+	10	2599711	2599780	-1.09534	-2.54855	0.0156151	0.1994	-3.27318
Tb09.160.4460	3QTB00010_P_8			<a href=http://www.genedb.org/genedb/Search?organism=tryp&name=Tb09.160.4460>Tb09.160.4460</a>	Q38EW0			chr9contig160.tmp0332	9	Tb927_09_v4: 959374..960405	hypothetical protein, conserved	5205	0	0	0	GO:0003674 GO:0003674	GO:0008150 GO:0008150	GO:0005575 GO:0005575	2QTB00010_P_8	Tb09.160.4460	ATTGAATCGTGTCATAGTGATCGACAGTGATGTACGCAGCTTTCCTCTTCATCCACGTAACGGTGTTAAG	+	9	959886	959955	-1.09531	-2.40026	0.0221368	0.22774	-3.57696
Tb10.70.3880	3QTB00007_O_23			<a href=http://www.genedb.org/genedb/Search?organism=tryp&name=Tb10.70.3880>Tb10.70.3880</a>	Q38BP5			TRYP_x-70a06.p2kb545_520	10	Tb927_10_v4: 914434..915114	hypothetical protein, conserved	6487	0	0	0				2QTB00007_O_23	Tb10.70.3880	TTTTTCAGTAAATTTGGAAGGTCCATGCAGCGAACCAGGGAAACATTTGGCGATACGTATTTGTCTGCTC	+	10	914770	914839	-1.09477	-2.57793	0.0145543	0.192912	-3.21157
Tb10.70.2465	3QTB00001_O_24	;go_function=RNA binding;go_process=rRNA metabolism;go_component=nucleolus		<a href=http://www.genedb.org/genedb/Search?organism=tryp&name=Tb10.70.2465>Tb10.70.2465</a>	Q38BC7			233.t00818	10	Tb927_10_v4: complement(1191743..1191934)	nucleolar RNA-binding protein, putative	6605	0	0	0	GO:0003723	GO:0016072	GO:0005730	2QTB00001_O_24	Tb10.70.2465	CATCCCGCACGTTTCAGCCCCGATGACAAATACAGCCGTCACCGTGTAACCATTAAGAGACGCTTCAAGG	-	10	1191778	1191847	-1.09227	-2.23658	0.0321352	0.272089	-3.89748
Tb927.6.1850	3QTB00015_N_10			<a href=http://www.genedb.org/genedb/Search?organism=tryp&name=Tb927.6.1850>Tb927.6.1850</a>	Q585M6			Tb06.28P18.860	6	Tb927_06_v4: complement(611676..613256)	hypothetical protein, conserved	2704	1	1	0				2QTB00015_N_10	Tb927.6.1850	TAGTAATGTTTTCATCATTTTATTGTTTGTATGTTTGGGGTCTTTCGACTACATGAAAAGGCTTAGGGTG	-	6	611700	611769	-1.09115	-2.14837	0.0390602	0.299183	-4.06342
Tb11.01.3420	3QTB00013_C_23	;go_function=translation initiation factor activity;go_process=translational initiation;go_component=eukaryotic translation initiation factor 3 complex		<a href=http://www.genedb.org/genedb/Search?organism=tryp&name=Tb11.01.3420>Tb11.01.3420</a>	Q383C1				11	Tb927_11_01_v4: 3044707..3045948	eukaryotic translation initiation factor, putative	8849	0	0	0	GO:0003743	GO:0006413	GO:0005852	2QTB00013_C_23	Tb11.01.3420	ATAATTTGGTCGAGAACGCGAAGCGGCTTATTTTCACCCAGTATGTGGTAACCCACAGTGTAGTGTCAAT	+	11.1	3045686	3045755	-1.08984	-2.96576	0.00555342	0.123005	-2.35765
Tb10.70.0270	3QTB00017_I_24			<a href=http://www.genedb.org/genedb/Search?organism=tryp&name=Tb10.70.0270>Tb10.70.0270</a>	Q38AV4			TRYP_x-70a06.p2kb545_39	10	Tb927_10_v4: 1646512..1648305	hypothetical protein, conserved	6778	0	0	0	GO:0003674 GO:0003674	GO:0008150 GO:0008150	GO:0005575 GO:0005575	2QTB00017_I_24	Tb10.70.0270	GGCTGTATTGCCTCAATCGCTGGCGGTGCTGATTGTACAATTCGGTTCTGGAAGTGTTTTTATTCTAGAA	+	10	1648138	1648207	-1.08983	-2.30938	0.0272721	0.251291	-3.75691
Tb927.7.2950	3QTB00018_O_10	;go_function=ATP binding;go_component=integral to membrane		<a href=http://www.genedb.org/genedb/Search?organism=tryp&name=Tb927.7.2950>Tb927.7.2950</a>	Q57YA5			Tb07.13M20.500	7	Tb927_07_v4: 740636..742648	hypothetical protein, conserved	3384	1	2	0				2QTB00018_O_10	Tb927.7.2950	TGTTTTTGTGGAACGCCGTATATCTGTTTATTTGTCTACACATGTTGTGATAGCTGTCTGTGATCGTAAT	+	7	740836	740905	-1.08878	-2.57573	0.0146313	0.192912	-3.21619
Tb927.3.1940	3QTB00013_P_21			<a href=http://www.genedb.org/genedb/Search?organism=tryp&name=Tb927.3.1940>Tb927.3.1940</a>	Q57ZB7			Tb03.30P12.840	3	Tb927_03_v4: complement(510641..511957)	hypothetical protein, conserved	1033	0	1	0				2QTB00013_P_21	Tb927.3.1940	ATGTTGTGCTTGTTCCCACAGTTGGTTATACCACGCCGAGAGCCTTTGCTAATTCCATACTGTTTGATTG	-	3	511455	511524	-1.08837	-2.7576	0.00938664	0.1596	-2.82501
Tb11.02.0780	3QTB00017_E_7	;go_function=monooxygenase activity;go_process=aromatic compound metabolism;go_component=integral to membrane		<a href=http://www.genedb.org/genedb/Search?organism=tryp&name=Tb11.02.0780>Tb11.02.0780</a>	Q386I4				11	Tb927_11_01_v4: 928055..929794	squalene monooxygenase, putative	8031	0	2	0	GO:0004497	GO:0006725	GO:0005575 GO:0016021	2QTB00017_E_7	Tb11.02.0780	ATTATTGGATCAGTTGTTTTCCTAGCGGTAACGGTAACATTCCTCTTTGTTCTGTTTGATCATGCTGTAT	+	11.1	928067	928136	-1.08835	-1.72799	0.0932682	0.43586	-4.78248
Tb11.02.5590	3QTB00008_C_12			<a href=http://www.genedb.org/genedb/Search?organism=tryp&name=Tb11.02.5590>Tb11.02.5590</a>	Q384P6				11	Tb927_11_01_v4: complement(2128840..2129625)	hypothetical protein, conserved	8472	0	0	0				2QTB00008_C_12	Tb11.02.5590	AATATTTTTTCGTGGAACACCGATGCACCAACTTTGAACCATCCTCGTGAGGTGAGGGAGCGAGATTGTG	-	11.1	2129244	2129313	-1.08811	-2.00703	0.0529321	0.34593	-4.31879
Tb10.70.2900	3QTB00011_B_24	similar to 2-oxoisovalerate dehydrogenase beta subunit, mitochondrial precursor(EC 1.2.4.4) (Branched- chain alpha-keto acid dehydrogenase E1component beta chain) (BCKDH E1-beta). (Swiss-Prot:P21839) (Bos taurus;);go_function=3-methyl-2-oxobutanoate dehyd		<a href=http://www.genedb.org/genedb/Search?organism=tryp&name=Tb10.70.2900>Tb10.70.2900</a>	Q4FKP5			TRYP_x-70a06.p2kb545_387	10	Tb927_10_v4: 1124474..1125580	2-oxoisovalerate dehydrogenase beta subunit, mitochondrial precursor, putative	6565	0	0	0	GO:0003863	GO:0008152	GO:0005739 GO:0005739 GO:0005947	2QTB00011_B_24	Tb10.70.2900	TCATTCGGTGGTGTATTCCGTTGCTCACTTGGCTTGGCTAAGAAGTATGGTTCTAAAAGGGTCTTTGACT	+	10	1124702	1124771	-1.08792	-2.68989	0.0110918	0.172062	-2.97259
Tb927.8.2250	3QTB00020_C_10			<a href=http://www.genedb.org/genedb/Search?organism=tryp&name=Tb927.8.2250>Tb927.8.2250</a>	Q57XG4			Tb08.26A17.20	8	Tb927_08_v4: 688146..690689	hypothetical protein, conserved	4068	0	0	0	GO:0003674	GO:0008150	GO:0005575	2QTB00020_C_10	Tb927.8.2250	ATTGGCTTGTTGGGAACAAAGATACTCACCTATTAGTAAGCTTCAGTGTACCAGAGAAAGATATATTCTC	+	8	688729	688798	-1.08738	-2.51875	0.0167634	0.203329	-3.3352
Tb927.7.5100	3QTB00009_M_23			<a href=http://www.genedb.org/genedb/Search?organism=tryp&name=Tb927.7.5100>Tb927.7.5100</a>	Q57ZH9			Tb07.27E10.320	7	Tb927_07_v4: 1347633..1348508	hypothetical protein, conserved	3600	0	0	0				2QTB00009_M_23	Tb927.7.5100	TGGGAGAGAGAGAGACATCTCTATCCGCCTGTAACATACTGGCAAGCGCATGGTTATCTACTATTACAGG	+	7	1348215	1348284	-1.08702	-2.05965	0.0473302	0.328137	-4.22526
Tb927.6.2940	3QTB00007_P_12			<a href=http://www.genedb.org/genedb/Search?organism=tryp&name=Tb927.6.2940>Tb927.6.2940</a>	Q583P0			Tb06.5F5.610	6	Tb927_06_v4: 879851..880606	hypothetical protein, conserved	2813	1	0	0				2QTB00007_P_12	Tb927.6.2940	AATTGGCTGTTGGTATGTGTGATAATCTCGTTACATGTGTTATGCGAGCGTGGGAGGTACGCAAGAAACC	+	6	880164	880233	-1.08588	-2.43029	0.0206434	0.222318	-3.51643
Tb927.6.3550	3QTB00022_A_7	;go_function=ATPase activity, coupled to transmembrane movement of ions, phosphorylative mechanism;go_process=cation transport;go_component=integral to membrane		<a href=http://www.genedb.org/genedb/Search?organism=tryp&name=Tb927.6.3550>Tb927.6.3550</a>	Q584Z5			Tb06.2N9.170	6	Tb927_06_v4: complement(1056159..1059749)	phospholipid-translocating P-type ATPase (flippase), putative	2873	0	7	0				2QTB00022_A_7	Tb927.6.3550	AGATATATCAAAGTATGCTATTTTCGTCTTTATTTTCCAAATAAGCTGTGGTTTTTTGTTTGGGGCTGTA	-	6	1058796	1058865	-1.08545	-1.93596	0.0614122	0.36473	-4.44213
Tb927.4.2280	3QTB00012_K_11			<a href=http://www.genedb.org/genedb/Search?organism=tryp&name=Tb927.4.2280>Tb927.4.2280</a>	Q584F9			Tb04.1H19.550	4	Tb927_04_v4: 593290..594438	hypothetical protein, conserved	1645	0	0	0				2QTB00012_K_11	Tb927.4.2280	TGAACAAGAACAGGAAGTGCAGCGGATGGAACTTCAGCGAAAGCTGATCGATGTGGTGAATAAAAAGATT	+	4	593652	593721	-1.08392	-2.19485	0.0352614	0.285031	-3.97659
Tb10.05.0270	3QTB00021_O_12			<a href=http://www.genedb.org/genedb/Search?organism=tryp&name=Tb10.05.0270>Tb10.05.0270</a>	Q388P3				10	Tb927_10_v4: complement(3236254..3239394)	hypothetical protein, conserved,hypothetical protein	7439	0	0	0				2QTB00021_O_12	Tb10.05.0270	TTTGATGTAATATTTTCTCCTCATGAAGATGTTGTTATTGATGGTGACATTGAAATCCGCTACGATGTAG	-	10	3238605	3238674	-1.0838	-1.88567	0.0681002	0.381478	-4.52726
Tb927.8.3020	3QTB00018_F_11			<a href=http://www.genedb.org/genedb/Search?organism=tryp&name=Tb927.8.3020>Tb927.8.3020</a>	Q57W71			Tb08.28F14.440	8	Tb927_08_v4: 907053..909089	hypothetical protein, conserved	4145	0	0	0				2QTB00018_F_11	Tb927.8.3020	TTGTCTACTTTCGATGTTGTGTTAATTCCCCTTCTGATAAGGTTTCGTCATGCTCGGACATATTTTTCTC	+	8	907087	907156	-1.0837	-1.83762	0.0750682	0.397007	-4.60695
Tb927.3.4570	3QTB00019_E_11	;go_function=phosphatidylinositol N-acetylglucosaminyltransferase activity;go_process=GPI anchor biosynthesis;go_component=integral to membrane		<a href=http://www.genedb.org/genedb/Search?organism=tryp&name=Tb927.3.4570>Tb927.3.4570</a>	Q582S8			Tb03.48K5.30	3	Tb927_03_v4: complement(1276960..1279122)	N-acetylglucosaminyltransferase, putative	1294	0	4	0				2QTB00019_E_11	Tb927.3.4570	ATTTCGCCTCCGTATGGTGATCCATTGGCTTTTGTTACTAAGAGGGGATACAAGAGTCTGTTGTCTTCAT	-	3	1278028	1278097	-1.08369	-2.36119	0.024226	0.237941	-3.65492
Tb10.389.1530	3QTB00007_H_10	;go_function=ribulose-phosphate 3-epimerase activity;go_process=pentose-phosphate shunt		<a href=http://www.genedb.org/genedb/Search?organism=tryp&name=Tb10.389.1530>Tb10.389.1530</a>	Q389C2				10	Tb927_10_v4: 2900479..2901219	ribulose-5-phosphate 3-epimerase, putative	7310	0	0	0	GO:0004750	GO:0006098	GO:0005575	2QTB00007_H_10	Tb10.389.1530	ATTATCGCACCTTCCATCCTTGCTTCGGACTTCGCCCAGCTCTTAAGTGAGTGCCAAAGTGTTTTGTCAC	+	10	2900542	2900611	-1.08364	-2.5399	0.0159407	0.200577	-3.29123
Tb927.8.1790	3QTB00004_P_15			<a href=http://www.genedb.org/genedb/Search?organism=tryp&name=Tb927.8.1790>Tb927.8.1790</a>	Q582A3			Tb08.26N11.180	8	Tb927_08_v4: complement(588911..589381)	hypothetical protein, conserved	4022	0	0	0				2QTB00004_P_15	Tb927.8.1790	CACTTCTCTGCATCTTCAACTGTTTATTCTGTTCACCTTGTATCTTGTGCAAAACATATGCGTCGAGTTT	-	8	589170	589239	-1.08317	-2.38972	0.0226836	0.231479	-3.59808
Tb10.70.5160	3QTB00019_M_19			<a href=http://www.genedb.org/genedb/Search?organism=tryp&name=Tb10.70.5160>Tb10.70.5160</a>	Q38BZ3			TRYP_x-70a06.p2kb545_702	10	Tb927_10_v4: 654532..656730	hypothetical protein, conserved	6389	0	0	0				2QTB00019_M_19	Tb10.70.5160	CTGGCTCTGATTCAGCGGGATGCCAGTAATTTGATGAATGAAGGTGATGACAAAAACACATTTAACTTCA	+	10	656035	656104	-1.08292	-1.60916	0.117036	0.478499	-4.96258
Tb927.1.3460	3QTB00004_A_11	unlikely gene predicted by glimmer		<a href=http://www.genedb.org/genedb/Search?organism=tryp&name=Tb927.1.3460>Tb927.1.3460</a>	Q4GYM7				1	Tb927_01_v4: complement(740185..740595)	hypothetical protein, unlikely	338	0	2	0				2QTB00004_A_11	Tb927.1.3460	TTTTCTTCTCCCCCATCGCTAACAAGTATGTGCATTTGCGTTTGTGTTCCTTCCACTCAGTCTCTGCAAT	-	1	740274	740343	-1.08279	-2.35935	0.0243286	0.238253	-3.65856
Tb10.389.0620	3QTB00004_P_23			<a href=http://www.genedb.org/genedb/Search?organism=tryp&name=Tb10.389.0620>Tb10.389.0620</a>	Q388V6				10	Tb927_10_v4: complement(3063512..3063982)	hypothetical protein, conserved	7376	0	0	0				2QTB00004_P_23	Tb10.389.0620	ATTACGGAAAGAATAAATTGGATGAGTTGCGACATATGAGTCCAGACATGAGGTTCTCATTGGTACACTA	-	10	3063513	3063582	-1.08255	-2.16403	0.0377415	0.29353	-4.03432
Tb927.3.5410	3QTB00006_M_14			<a href=http://www.genedb.org/genedb/Search?organism=tryp&name=Tb927.3.5410>Tb927.3.5410</a>	Q580T4			Tb03.5L5.610	3	Tb927_03_v4: 1514465..1515076	hypothetical protein, conserved	1378	0	2	0				2QTB00006_M_14	Tb927.3.5410	TTCCTTTACGACCTTTCGGTGTATGTTCGTTATCCATTTTTTGCCTATATTTTAGTGCCCATGTACCGGC	+	3	1514864	1514933	-1.08128	-2.43306	0.0205108	0.221448	-3.51083
Tb11.02.2230	3QTB00013_D_12	GPI-Anchor Signal predicted for Tb11.02.2230 by DGPI v2.04 with cleavage site probability 0.1462 near 411		<a href=http://www.genedb.org/genedb/Search?organism=tryp&name=Tb11.02.2230>Tb11.02.2230</a>	Q385V4			TRYP_xi-1013a02.q1k_24	11	Tb927_11_01_v4: 1309775..1311097	hypothetical protein, conserved	8162	0	0	1				2QTB00013_D_12	Tb11.02.2230	GTGAACGGTGTTTACCAATATTCCCTCATTCTTATGCCCGGTCGTTGTTTGTTTGATGGGCTGAGAAATT	+	11.1	1310918	1310987	-1.079	-2.53609	0.0160863	0.201524	-3.29918
Tb927.1.880	3QTB00023_E_24			<a href=http://www.genedb.org/genedb/Search?organism=tryp&name=Tb927.1.880>Tb927.1.880</a>	Q4GZD0				1	Tb927_01_v4: complement(264384..278186)	hypothetical protein, conserved	82	0	0	0	GO:0003674	GO:0008150	GO:0005575	2QTB00023_E_24	Tb927.1.880	TCGTTCGATGTTTTTTCAGTTTTACTTTCTCTTCTTGAGGAGTCTACACTATTTTTGCCGGATAAAAATA	-	1	277784	277853	-1.07868	-2.58993	0.0141404	0.189898	-3.18627
Tb09.160.0740	3QTB00002_B_4			<a href=http://www.genedb.org/genedb/Search?organism=tryp&name=Tb09.160.0740>Tb09.160.0740</a>	Q38FW5			chr9contig160.tmp0074c	9	Tb927_09_v4: complement(422768..423097)	hypothetical protein, conserved	4847	1	0	0				2QTB00002_B_4	Tb09.160.0740	TCGATCCAGTGCTGCTATCGAATTATCTTGAGTGTATCGCGCCCATGAGGGTAGGATTTCTACGTTTGAT	-	9	422826	422895	-1.0776	-2.98786	0.00524718	0.120896	-2.30688
Tb927.2.4810	3QTB00022_K_12			<a href=http://www.genedb.org/genedb/Search?organism=tryp&name=Tb927.2.4810>Tb927.2.4810</a>	Q7YUV3		30M24.175		2	Tb927_02_v4: complement(853040..857062)	hypothetical protein, conserved	744	0	0	0	GO:0003674	GO:0008150	GO:0005575	2QTB00022_K_12	Tb927.2.4810	ATTATCGGTGAGAAGGAGCGAAAAATATATGATCTAAAGAAATTGAACCAGGAGCTGGAGAAGCACAAGT	-	2	853840	853909	-1.07661	-2.17567	0.0367869	0.289777	-4.01258
Tb927.7.2210	3QTB00003_K_12			<a href=http://www.genedb.org/genedb/Search?organism=tryp&name=Tb927.7.2210>Tb927.7.2210</a>	Q57XQ3			Tb07.22O10.140	7	Tb927_07_v4: complement(572049..572423)	hypothetical protein, conserved	3310	1	0	0				2QTB00003_K_12	Tb927.7.2210	TCAATGGTTTCAGTTGCTTACAGAATATATCAACGTGTGTCCTGGCATGCGAAAGAGTATTTAAAGTCTT	-	7	572092	572161	-1.07635	-1.91161	0.0645758	0.373211	-4.48357
Tb09.211.4020	3QTB00009_A_7			<a href=http://www.genedb.org/genedb/Search?organism=tryp&name=Tb09.211.4020>Tb09.211.4020</a>	Q38DA6			chr9contig211.tmp0446	9	Tb927_09_v4: 2028958..2029809	hypothetical protein, conserved	5761	0	0	0	GO:0003674 GO:0003674	GO:0008150 GO:0008150	GO:0005575 GO:0005575	2QTB00009_A_7	Tb09.211.4020	ATACACCGCCACAAAACTTGGTTCAGTTTTGATGATTATACGAAGGATTTGACAAAGCTCGGACGAAACT	+	9	2029294	2029363	-1.07605	-2.32223	0.0264858	0.249037	-3.73176
Tb11.55.0027	3QTB00012_G_12	;go_component=integral to membrane		<a href=http://www.genedb.org/genedb/Search?organism=tryp&name=Tb11.55.0027>Tb11.55.0027</a>	Q387A1				11	Tb927_11_01_v4: complement(455129..456292)	expression site-associated gene (ESAG) protein, putative,expression site-associated gene 3 (ESAG3) protein, putative	7862	1	2	0	GO:0003674	GO:0008150	GO:0016021	2QTB00012_G_12	Tb11.55.0027	TTCCTTTATCCATCCAAGACGATGGTTATGAGTGGAATGATACTGCATTTTGCGGGACCAGTTCACGTGT	-	11.1	455347	455416	-1.07527	-2.16655	0.0375334	0.292444	-4.02963
Tb11.12.0015	3QTB00015_K_11			<a href=http://www.genedb.org/genedb/Search?organism=tryp&name=Tb11.12.0015>Tb11.12.0015</a>	Q384E8				11	Tb927_11_01_v4: 2365655..2367124	hypothetical protein, conserved	8571	0	0	0				2QTB00015_K_11	Tb11.12.0015	ATTAACCGAGAAGTTTGAATCCTTAAAACCGAGGGACCATGTGGAGGATAAGACTGAACTCAGCATATAT	+	11.1	2366584	2366653	-1.07474	-2.54582	0.0157171	0.199812	-3.27888
Tb11.01.8090	3QTB00010_G_12	;go_function=DNA binding;go_process=DNA metabolism;go_component=mitochondrion		<a href=http://www.genedb.org/genedb/Search?organism=tryp&name=Tb11.01.8090>Tb11.01.8090</a>	Q381E6				11	Tb927_11_01_v4: complement(4292458..4293432)	kinetoplast DNA-associated protein, putative	9329	0	0	0	GO:0003677	GO:0006259	GO:0005739	2QTB00010_G_12	Tb11.01.8090	AAGGGTAAGATTGCCAGCGTACGTAAAGCTCCCAGTATGAGTGAGAGTATGAGTAAAAGTAAGGGAAAAC	-	11.1	4292697	4292766	-1.07454	-1.89184	0.0672482	0.378971	-4.51692
Tb927.8.3430	3QTB00015_M_22			<a href=http://www.genedb.org/genedb/Search?organism=tryp&name=Tb927.8.3430>Tb927.8.3430</a>	Q57YX0			Tb08.28L1.540	8	Tb927_08_v4: 1024803..1026308	hypothetical protein, conserved	4186	0	0	0				2QTB00015_M_22	Tb927.8.3430	AAGCCTTCTCTCAACAAAACTCACACGCTGTTGGTGGACTCTTTGTATGTGTATTCCTTTGTTATTACTC	+	8	1025415	1025484	-1.07396	-2.13476	0.0402395	0.301194	-4.08858
Tb927.3.3310	3QTB00006_L_12	;go_function=structural constituent of ribosome;go_process=protein biosynthesis;go_component=ribosome		<a href=http://www.genedb.org/genedb/Search?organism=tryp&name=Tb927.3.3310>Tb927.3.3310</a>	Q57V55			Tb03.3K10.380	3	Tb927_03_v4: complement(850898..851587)	60S ribosomal protein L13, putative	1169	0	0	0	GO:0003735	GO:0006412	GO:0005840	2QTB00007_E_22	Tb927.3.3310	CTTTTCATTGCCGTAAGAGTTTTAGCGCCAATGCCGAAGGGAAACAACGCGATTCCCCATGTGCACCAGA	-	3	851515	851584	-1.07353	-2.63451	0.0126958	0.18215	-3.0916
Tb927.6.410	3QTB00020_G_24			<a href=http://www.genedb.org/genedb/Search?organism=tryp&name=Tb927.6.410>Tb927.6.410</a>	Q581E9			Tb06.28F21.280	6	Tb927_06_v4: 195685..198261	hypothetical protein, conserved	2558	0	0	0	GO:0003674	GO:0008150	GO:0005575	2QTB00020_G_24	Tb927.6.410	TTGCTAACAATGAGGCTACTATAAGAACTGTGAGTGAGCACATGCTCCAACTCCAAAATAAAGTGGATCA	+	6	196277	196346	-1.07324	-1.93507	0.0615251	0.364904	-4.44364
Tb927.5.3700	3QTB00010_O_11			<a href=http://www.genedb.org/genedb/Search?organism=tryp&name=Tb927.5.3700>Tb927.5.3700</a>	Q57U96			Tb05.6E7.530	5	Tb927_05_v4: 1158287..1159252	hypothetical protein, conserved	2361	1	2	0				2QTB00010_O_11	Tb927.5.3700	TTTCATTGCCCCAACGGCTTTTGTGAGTGGTAATGTTTCGCTTGGCCATGACACCTGCATATTTTATCAC	+	5	1158553	1158622	-1.07315	-2.49626	0.0176811	0.207672	-3.3817
Tb927.8.7740	3QTB00014_O_12	;go_function=amino acid-polyamine transporter activity;go_process=amino acid transport;go_component=integral to membrane		<a href=http://www.genedb.org/genedb/Search?organism=tryp&name=Tb927.8.7740>Tb927.8.7740</a>	Q57V93			Tb08.30P3.270	8	Tb927_08_v4: 2230503..2231906	amino acid transporter, putative	4618	0	11	0	GO:0005279	GO:0006865	GO:0016021	2QTB00014_O_12	Tb927.8.7740	GTTACGCGTTCCAAACGTTCTCACGGGTGAACCGTTCGTTAGCCCCAACTCGAATGAAGGAGAAGCACTG	+	8	2230568	2230637	-1.07196	-2.17504	0.0368383	0.289811	-4.01377
Tb09.211.3470	3QTB00004_N_11			<a href=http://www.genedb.org/genedb/Search?organism=tryp&name=Tb09.211.3470>Tb09.211.3470</a>	Q38DF9			chr9contig211.tmp0390	9	Tb927_09_v4: 1899139..1899606	hypothetical protein, conserved	5708	0	0	0				2QTB00004_N_11	Tb09.211.3470	TTATTTATGGGCGGTCATTTGCCACATATGTCACACACCAGCAGCGTTGCTTCTGCCACTTCCAGTTAGA	+	9	1899500	1899569	-1.07015	-2.71698	0.0103776	0.167641	-2.91381
Tb927.3.1680	3QTB00010_G_23			<a href=http://www.genedb.org/genedb/Search?organism=tryp&name=Tb927.3.1680>Tb927.3.1680</a>	Q57ZE3			Tb03.30P12.280	3	Tb927_03_v4: complement(443374..444330)	hypothetical protein, conserved	1007	0	0	0				2QTB00010_G_23	Tb927.3.1680	TGAGCGTAACAACAACCCTGAGAGTAGGGAGCGTCCGCATCACGGAGGTGGTATTCAGGGCAACCGACCC	-	3	443398	443467	-1.07012	-2.18951	0.0356806	0.285269	-3.98664
Tb10.70.3670	3QTB00015_O_12			<a href=http://www.genedb.org/genedb/Search?organism=tryp&name=Tb10.70.3670>Tb10.70.3670</a>	Q38BM9			TRYP_x-70a06.p2kb545_492	10	Tb927_10_v4: complement(962440..963948)	hypothetical protein, conserved,predicted CBS domain protein	6503	0	0	0				2QTB00015_O_12	Tb10.70.3670	GTGAAATATTTATTTTCTTTGTACGTCAGCGGGTGAGGGAGCTGTTCCTTGTTGATCCTAATACTAAAAA	-	10	962543	962612	-1.06982	-2.34892	0.0249179	0.241971	-3.67921
Tb10.6k15.3090	3QTB00009_C_11			<a href=http://www.genedb.org/genedb/Search?organism=tryp&name=Tb10.6k15.3090>Tb10.6k15.3090</a>	Q38AK8			TRYPtp6k15-3d06.p1c_445	10	Tb927_10_v4: complement(1880755..1881609)	hypothetical protein, conserved	6874	0	0	0				2QTB00009_C_11	Tb10.6k15.3090	GAACGTTTAGGCAATGATAAAGTGACAGAGGTTCAGCCAACCGAACTACTTGACGTCGCGGGTATTGAAC	-	10	1881519	1881588	-1.06868	-2.26233	0.0303324	0.265997	-3.84813
Tb927.6.3160	3QTB00016_C_10	;go_function=nucleic acid binding;go_process=RNA splicing;go_component=nucleus		<a href=http://www.genedb.org/genedb/Search?organism=tryp&name=Tb927.6.3160>Tb927.6.3160</a>	Q584V9			Tb06.2N9.920	6	Tb927_06_v4: 942151..943779	splicing factor 3A, putative	2835	0	0	0				2QTB00016_C_10	Tb927.6.3160	TATAAGGAATTCGTGGAGGAGTTGCTCAAATACCTGGTTCATTTTCACAAACGTGTACTGGTAATGGAAA	+	6	942748	942817	-1.06819	-2.42796	0.0207564	0.222975	-3.52116
Tb927.1.2710	3QTB00019_A_7			<a href=http://www.genedb.org/genedb/Search?organism=tryp&name=Tb927.1.2710>Tb927.1.2710</a>	Q4GYV1				1	Tb927_01_v4: 624700..626841	hypothetical protein, conserved	264	0	0	0				2QTB00019_A_7	Tb927.1.2710	AACTAGAAGTGAAACTGTAGAATATATGAAGTTGAATGCAGTACCTGTTACGGATGTAAATAGCATCGGC	+	1	625974	626043	-1.06663	-1.80526	0.080095	0.404904	-4.65967
Tb927.6.4370	3QTB00016_I_23	;go_function=translation initiation factor activity;go_process=regulation of translational initiation;go_component=eukaryotic translation initiation factor 3 complex		<a href=http://www.genedb.org/genedb/Search?organism=tryp&name=Tb927.6.4370>Tb927.6.4370</a>	Q587A3			Tb06.26G9.950	6	Tb927_06_v4: complement(1229843..1231453)	eukaryotic translation initiation factor 3 subunit 7-like protein	2955	0	0	0				2QTB00016_I_23	Tb927.6.4370	TTTTACTTTATATCGAAAGTTGATGGTTGCAACGTCGAGAAGCAATGGGTGGACGAAACTGCTGACGTGT	-	6	1230592	1230661	-1.06654	-2.22356	0.0330834	0.276776	-3.92229
Tb927.3.670	3QTB00014_L_24			<a href=http://www.genedb.org/genedb/Search?organism=tryp&name=Tb927.3.670>Tb927.3.670</a>	Q57WV0			Tb03.27F10.940	3	Tb927_03_v4: complement(163700..165148)	hypothetical protein	906	0	0	0				2QTB00014_L_24	Tb927.3.670	ATATGATAGAGAACATAACTCTGATAGTGAAAAAGGGTGTATTGGACAACAAAAGGCATGTAAAAGTTCT	-	3	164810	164879	-1.06615	-1.6221	0.114226	0.473086	-4.94348
Tb11.02.0270	3QTB00016_G_22			<a href=http://www.genedb.org/genedb/Search?organism=tryp&name=Tb11.02.0270>Tb11.02.0270</a>	Q386P3				11	Tb927_11_01_v4: complement(763079..764716)	hypothetical protein, conserved	7971	1	0	0				2QTB00016_G_22	Tb11.02.0270	GAGAAATCATGCAACTAATCAAGGATAAAAAGATAGCTGAAAAGCAGACTTTTCGGTTGCTGAAGTACTA	-	11.1	763218	763287	-1.06458	-2.51563	0.0168882	0.203329	-3.34167
Tb927.7.1620	3QTB00009_B_11			<a href=http://www.genedb.org/genedb/Search?organism=tryp&name=Tb927.7.1620>Tb927.7.1620</a>	Q57WN8			Tb07.27M11.990	7	Tb927_07_v4: 407232..408134	hypothetical protein, conserved	3253	0	0	0				2QTB00009_B_11	Tb927.7.1620	GAAGTATGGCGTGTTAATTGCCTCTATTCCAACACTTCTTTCTCGTGTAAACATAAACTATTGCAGGTAA	+	7	408065	408134	-1.0635	-2.44431	0.0199786	0.219	-3.48801
Tb927.8.5120	3QTB00002_P_8	identical to GB:AAA30178.1: cytochrome C {Trypanosoma brucei} (PMID:2850466); 100% identical to GB:AAA30178.1: cytochrome C {Trypanosoma brucei} (PMID:2850466);go_function=electron transporter activity;go_process=aerobic respiration;go_component=mitochond		<a href=http://www.genedb.org/genedb/Search?organism=tryp&name=Tb927.8.5120>Tb927.8.5120</a>	Q57UI4			Tb08.5H5.620	8	Tb927_08_v4: 1527060..1527404	cytochrome c	4355	0	0	0	GO:0009055	GO:0009060	GO:0005739	2QTB00002_P_8	Tb927.8.5120	AAAGCCAATCAAGATTCCGGTGTTATGTGGACTCCGCAGGTACTTGACGTGTATTTGGAGAATCCAAAGA	+	8	1527240	1527309	-1.06302	-2.39481	0.0224182	0.229633	-3.58789
Tb927.7.7100	3QTB00022_O_23			<a href=http://www.genedb.org/genedb/Search?organism=tryp&name=Tb927.7.7100>Tb927.7.7100</a>	Q57XT0			Tb07.21H15.290	7	Tb927_07_v4: complement(2028561..2032337)	hypothetical protein	3800	0	0	0				2QTB00022_O_23	Tb927.7.7100	AGAAAGAATATGGAGAAGGTTGTAGAAGGAAAAAGAACAATAGACGACGCAGAACTATGTCACCGGATGA	-	7	2030353	2030422	-1.06207	-2.35954	0.0243181	0.238253	-3.65819
Tb927.8.6290	3QTB00013_A_12			<a href=http://www.genedb.org/genedb/Search?organism=tryp&name=Tb927.8.6290>Tb927.8.6290</a>	Q57YN0			Tb08.11J15.420	8	Tb927_08_v4: 1826055..1827320	hypothetical protein, conserved	4473	0	0	0				2QTB00013_A_12	Tb927.8.6290	TGTCGCTTTTCGGTTTTGATTTACTATTGTTACCTAAGGATTTACCTTCCGGTAATCAGCCTATACTTGA	+	8	1827055	1827124	-1.06111	-2.17606	0.0367553	0.289777	-4.01185
Tb09.211.1070	3QTB00021_K_12			<a href=http://www.genedb.org/genedb/Search?organism=tryp&name=Tb09.211.1070>Tb09.211.1070</a>	Q38E49			chr9contig211.tmp0131c	9	Tb927_09_v4: complement(1459127..1462219)	hypothetical protein, conserved,predicted zinc finger protein	5468	0	0	0	GO:0003674 GO:0003674	GO:0008150 GO:0008150	GO:0005575 GO:0005575	2QTB00021_K_12	Tb09.211.1070	TGAATGATTTGCGCAGCTTTATCAGCAATAATTCCATCCAAAACAACATCGCACAGGAGGCGGAGGATGA	-	9	1459860	1459929	-1.06084	-2.25837	0.0306037	0.267115	-3.85574
Tb09.160.4150	3QTB00005_G_23			<a href=http://www.genedb.org/genedb/Search?organism=tryp&name=Tb09.160.4150>Tb09.160.4150</a>	Q38EZ0		28G16.370	chr9contig160.tmp0314	9	Tb927_09_v4: 920945..921442	hypothetical protein, conserved	5174	0	0	0				2QTB00005_G_23	Tb09.160.4150	TACTATAAGAATGAAAGATATGAGTTTAATATGAACTTTGACCTCGCTGTAACATACCCTCAAGCACCAC	+	9	921155	921224	-1.06024	-2.7074	0.0106252	0.169891	-2.93465
Tb09.211.3320	3QTB00020_K_22			<a href=http://www.genedb.org/genedb/Search?organism=tryp&name=Tb09.211.3320>Tb09.211.3320</a>	Q38DH4			chr9contig211.tmp0375	9	Tb927_09_v4: 1862861..1865458	hypothetical protein, conserved	5693	0	0	0				2QTB00020_K_22	Tb09.211.3320	CTCCCGTGATACGTTTTCTCAAACATGTAACTCATCAAACAACTTTACAACTCTTATAGGATTTTCAGAC	+	9	1865350	1865419	-1.05889	-1.98191	0.0558041	0.354719	-4.36277
Tb927.5.3200	3QTB00008_K_11			<a href=http://www.genedb.org/genedb/Search?organism=tryp&name=Tb927.5.3200>Tb927.5.3200</a>	Q57Z73			Tb05.27M3.250	5	Tb927_05_v4: complement(995967..996746)	hypothetical protein, conserved	2311	0	0	0				2QTB00008_K_11	Tb927.5.3200	TTGAAAGTGTCCGCGCTGCCGCATTGAAGGAACCCATACCGACCTCTCTATTAGAACTATTACTCATTTA	-	5	996586	996655	-1.05804	-2.6982	0.0108681	0.171259	-2.95461
Tb927.8.3530	3QTB00011_E_24	similar to SP:Q26756: Glycerol-3-phosphate dehydrogenase [NAD+], glycosomal{Trypanosoma brucei rhodesiense}(PMID:8920003) similar to SP:P90593: Glycerol-3-phosphate dehydrogenase [NAD+], glycosomal (EC 1.1.1.8). {Trypanosoma brucei brucei}(PMID:8920004) s		<a href=http://www.genedb.org/genedb/Search?organism=tryp&name=Tb927.8.3530>Tb927.8.3530</a>	Q57YW0			Tb08.28L1.740	8	Tb927_08_v4: complement(1057497..1058561)	glycerol-3-phosphate dehydrogenase [NAD+], glycosomal	4196	1	0	0	GO:0004367	GO:0006072	GO:0009331 GO:0020015	2QTB00011_E_24	Tb927.8.3530	AATCGGTGTTATTGCTGGCCCTTCATTCGCCATTGAAGTTGCTAAGGGAATGCTGACAAATGTTTGCACT	-	8	1058073	1058142	-1.05747	-2.02093	0.0513984	0.342078	-4.29426
Tb927.4.560g	3QTB00023_C_22	CH3-like dynein heavy chain, likely role in intraflagellar transport : urated by B. Wickstead, Univ. of Oxford.;go_function=microtubule motor activity;go_process=microtubule-based movement;go_component=dynein complex		NA	NA	NA	NA	NA	NA	NA	NA	NA	NA	NA	NA	NA	NA	NA	NA	NA	NA	NA	NA	NA	NA	-1.05733	-2.37915	0.0232444	0.233097	-3.61919
Tb927.6.3300	3QTB00013_O_22	;go_function=mannosyltransferase activity;go_process=GPI anchor biosynthesis;go_component=endoplasmic reticulum; integral to membrane		<a href=http://www.genedb.org/genedb/Search?organism=tryp&name=Tb927.6.3300>Tb927.6.3300</a>	Q584X3	TbPIG-M		Tb06.2N9.680	6	Tb927_06_v4: 973717..975009	mannosyltransferase	2849	1	7	0				2QTB00013_O_22	Tb927.6.3300	TCTGGGTGCCTTGTTGCGTTTAATTCTTATCGCGTATGCATTCTTTCATGATCAATGGTTTAGGGTAAAA	+	6	973767	973836	-1.05637	-2.89606	0.00663292	0.135734	-2.51633
Tb09.160.4090	3QTB00022_E_19	identical to DNA topoisomerase II (EC 5.99.1.3)(Swiss-Prot:P12531) (Trypanosoma brucei brucei);go_function=DNA topoisomerase (ATP-hydrolyzing) activity;go_process=DNA topological change;go_component=nucleus		<a href=http://www.genedb.org/genedb/Search?organism=tryp&name=Tb09.160.4090>Tb09.160.4090</a>	Q38EZ6	TOP2	28G16.345	chr9contig160.tmp0310	9	Tb927_09_v4: 910107..913772	DNA topoisomerase II	5168	0	0	0	GO:0003918	GO:0006265	GO:0005634	2QTB00022_E_19	Tb09.160.4090	CGAGGTGGATATTGATCGTAGCAAGAAAATGCTAACGGTCACAGATTTTGTGCATAAGGAGATGGTTCAT	+	9	912050	912119	-1.05552	-1.72874	0.0931321	0.43586	-4.78131
Tb10.70.0750	3QTB00007_H_12			<a href=http://www.genedb.org/genedb/Search?organism=tryp&name=Tb10.70.0750>Tb10.70.0750</a>	Q38AZ4			TRYP_x-70a06.p2kb545_109	10	Tb927_10_v4: complement(1538910..1539650)	hypothetical protein, conserved	6738	0	0	0				2QTB00007_H_12	Tb10.70.0750	TTTGATCTCCTGAGTGGTGGTATACAGTGTGTTCGTCGTCGTGCTATTACAGCTGTGGAAAAAAACCCAT	-	10	1539035	1539104	-1.05216	-2.48304	0.0182414	0.209537	-3.40889
Tb927.7.4410	3QTB00013_G_10			<a href=http://www.genedb.org/genedb/Search?organism=tryp&name=Tb927.7.4410>Tb927.7.4410</a>	Q57X57			Tb07.26A24.1050	7	Tb927_07_v4: complement(1172804..1174081)	hypothetical protein, conserved	3530	0	0	0				2QTB00013_G_10	Tb927.7.4410	TACACTCCAAGTGAACGAGAGGCGATTTATCGTCATGTAAGTATATTTCGGGAACTTCCCCTACAATCAC	-	7	1173043	1173112	-1.05117	-2.39173	0.0225785	0.230725	-3.59406
Tb10.70.1150	3QTB00016_K_11			<a href=http://www.genedb.org/genedb/Search?organism=tryp&name=Tb10.70.1150>Tb10.70.1150</a>	Q38B25			TRYP_x-70a06.p2kb545_159	10	Tb927_10_v4: complement(1436114..1437724)	hypothetical protein, conserved	6707	0	0	0				2QTB00016_K_11	Tb10.70.1150	TACACTTGTAAGAGAAGGTGGTGCACAAGCAATTCTTAATGCATTGGATATCTTCATTGATGACGAGGAA	-	10	1436822	1436891	-1.05085	-2.40048	0.0221254	0.22774	-3.57651
Tb927.4.1830	3QTB00002_O_12			<a href=http://www.genedb.org/genedb/Search?organism=tryp&name=Tb927.4.1830>Tb927.4.1830</a>	Q583L0			Tb04.29M18.80	4	Tb927_04_v4: complement(455636..455944)	hypothetical protein, conserved	1600	0	0	0				2QTB00002_O_12	Tb927.4.1830	ACTCAAGACAAACTACGTCAAGGAAAGACCGGATCTTCTCGTGGATCAGACGGGTCAAACGCTCCGTCCG	-	4	455747	455816	-1.05053	-1.86691	0.0707526	0.386605	-4.55858
Tb11.01.4650	3QTB00015_N_24	GPI-Anchor Signal predicted for Tb11.01.4650 by DGPI v2.04 with cleavage site probability 0.16000001 near 499		<a href=http://www.genedb.org/genedb/Search?organism=tryp&name=Tb11.01.4650>Tb11.01.4650</a>	Q382M8				11	Tb927_11_01_v4: complement(3434055..3435635)	hypothetical protein, conserved	8995	0	0	1				2QTB00015_N_24	Tb11.01.4650	TTGTAATTGACACACAATGTTTTAATGAGTCACTGAGAGCGAATGCAACAGAAGCCGTGCTGCGTGAGAC	-	11.1	3434962	3435031	-1.05022	-1.54692	0.131349	0.500361	-5.05257
Tb927.7.1420	3QTB00022_D_12			<a href=http://www.genedb.org/genedb/Search?organism=tryp&name=Tb927.7.1420>Tb927.7.1420</a>	Q57WQ8			Tb07.27M11.720	7	Tb927_07_v4: 359796..364544	hypothetical protein, conserved	3233	0	4	0				2QTB00022_D_12	Tb927.7.1420	CTTTTATTTAAAGGTTTGAAGTACATGAAGGGGAAAGACTGTTTGCAGTCAATTAAACCGATGCTGCAGA	+	7	364011	364080	-1.0497	-1.69731	0.0989795	0.447229	-4.83
Tb927.8.4260	3QTB00020_L_12	similar to Wee1-like protein kinase (EC 2.7.1.112). (Swiss-Prot:P47810) [Mus musculus];go_function=ATP binding; protein serine/threonine kinase activity;go_process=protein amino acid phosphorylation		<a href=http://www.genedb.org/genedb/Search?organism=tryp&name=Tb927.8.4260>Tb927.8.4260</a>	Q57W09			Tb08.29H22.430	8	Tb927_08_v4: complement(1266035..1268854)	protein kinase, putative	4269	0	0	0	GO:0004674 GO:0005524	GO:0006468	GO:0005575	2QTB00020_L_12	Tb927.8.4260	AATATCCTTTACAGACGCAAAAGTATGTGCTCCCAAGAGTATTCCCAACAGCAATATGAACAAACGCAAT	-	8	1266598	1266667	-1.04932	-2.51759	0.0168099	0.203329	-3.33762
Tb927.6.3480	3QTB00011_G_11	similar over 485aa to Polyadenylate-binding protein 3 (Poly(A)-binding protein 3) (PABP 3). (Swiss-Prot:O64380) [Arabidopsis thaliana;];go_function=RNA binding;go_process=RNA processing		<a href=http://www.genedb.org/genedb/Search?organism=tryp&name=Tb927.6.3480>Tb927.6.3480</a>	Q584Y8			Tb06.2N9.340	6	Tb927_06_v4: complement(1027974..1029017)	RNA-binding protein, putative	2866	0	0	0	GO:0003723	GO:0006396	GO:0005575	2QTB00011_G_11	Tb927.6.3480	TCAAATTTTTAGTAATTTCAACCCACTTGGTGCTAAGATAATGTTAGACCCCTCCACTGGCAACAGCAAA	-	6	1028886	1028955	-1.04817	-2.33064	0.0259823	0.246731	-3.71524
Tb927.2.5700	3QTB00004_O_22			<a href=http://www.genedb.org/genedb/Search?organism=tryp&name=Tb927.2.5700>Tb927.2.5700</a>	Q7YUN0		1F7.220		2	Tb927_02_v4: 1025545..1025997	hypothetical protein	802	0	0	0				2QTB00004_O_22	Tb927.2.5700	TTTTTGTATTGTGCACAGCAGTGCCGCTTAGTCGGGATTTCGCTTCATACCCTGTACTTCCACCACTTAA	+	2	1025737	1025806	-1.04777	-2.56571	0.0149871	0.195744	-3.23725
Tb927.5.980	3QTB00009_L_23			<a href=http://www.genedb.org/genedb/Search?organism=tryp&name=Tb927.5.980>Tb927.5.980</a>	Q57W43			Tb05.28F8.370	5	Tb927_05_v4: 325019..325936	hypothetical protein, conserved	2089	0	0	0				2QTB00009_L_23	Tb927.5.980	GGCTGAATAACCAAACAGCAAATCTTTACGAGCCAGAGGACTTTATTAGGGCACATATCGATAATCTCTT	+	5	325314	325383	-1.04674	-2.37679	0.0233711	0.233548	-3.62389
Tb927.7.800	3QTB00016_C_22			<a href=http://www.genedb.org/genedb/Search?organism=tryp&name=Tb927.7.800>Tb927.7.800</a>	Q57VS6			Tb07.29K4.480	7	Tb927_07_v4: complement(181532..183163)	hypothetical protein, conserved	3171	0	0	0				2QTB00016_C_22	Tb927.7.800	AAAATATACGTGCCCAAGAAGTGTCTGCAGGTCATTTTTTCCCAAGCAAATGATATGGTTGCGATAGTGA	-	7	181717	181786	-1.04621	-2.74554	0.00967121	0.161074	-2.85146
Tb927.7.6180	3QTB00008_H_22			<a href=http://www.genedb.org/genedb/Search?organism=tryp&name=Tb927.7.6180>Tb927.7.6180</a>	Q57VJ3			Tb07.2F2.460	7	Tb927_07_v4: complement(1672102..1672938)	hypothetical protein, conserved	3708	0	0	0				2QTB00008_H_22	Tb927.7.6180	GTCGAGTTTAATGCGCTGCCGTGCAAAGTAACATTGGATTACCCTTGTGGTGAGTTGTCCATTCTTCTGG	-	7	1672626	1672695	-1.04563	-2.27409	0.0295401	0.262313	-3.82546
Tb927.5.4950	3QTB00016_G_11	;go_process=antigenic variation;go_component=integral to membrane		<a href=http://www.genedb.org/genedb/Search?organism=tryp&name=Tb927.5.4950>Tb927.5.4950</a>	Q57XG6			Tb05.25P15.230	5	Tb927_05_v4: complement(1492939..1494540)	variant surface glycoprotein (VSG, atypical), putative	2486	1	0	1		GO:0020033	GO:0016021	2QTB00016_G_11	Tb927.5.4950	ATATCAAAAACCAATACGACGCCTTGGTAAAAGACTGTAACTTCAATACGGAGGAGGAAATAACACCGGA	-	5	1493681	1493750	-1.0438	-2.0203	0.0514669	0.342078	-4.29537
Tb11.01.5460	3QTB00008_O_22			<a href=http://www.genedb.org/genedb/Search?organism=tryp&name=Tb11.01.5460>Tb11.01.5460</a>	Q382E8				11	Tb927_11_01_v4: 3631039..3631845	hypothetical protein, conserved	9076	0	0	0				2QTB00008_O_22	Tb11.01.5460	TTTCGCTTCGGCTCCCTTCTAGGAACTCTGTAACCCTGCGAGTAAAGGAAATGCATAACCATTTACTTTT	+	11.1	3631262	3631331	-1.04277	-2.88578	0.00680803	0.138317	-2.53957
Tb10.61.0610	3QTB00010_C_22	;go_function=binding;go_process=transport;go_component=mitochondrial inner membrane		<a href=http://www.genedb.org/genedb/Search?organism=tryp&name=Tb10.61.0610>Tb10.61.0610</a>	Q387U3			TRYP_x-61h03.q2kb185_99	10	Tb927_10_v4: 3795207..3796178	mitochondrial carrier protein, putative	7645	0	0	0	GO:0005488 GO:0005488	GO:0006810 GO:0006810	GO:0005743 GO:0005743	2QTB00010_C_22	Tb10.61.0610	TACTCTGGTATGCAGTTTGTCACATATAGCAGGTTGAAGTTCCTTTTCCAAGACCTCTCTGAAAGATATG	+	10	3795441	3795510	-1.04152	-2.73219	0.00999569	0.162826	-2.88066
Tb10.61.2470	3QTB00010_D_24			<a href=http://www.genedb.org/genedb/Search?organism=tryp&name=Tb10.61.2470>Tb10.61.2470</a>	Q388H1			TRYP_x-61h03.q2kb185_378	10	Tb927_10_v4: complement(3405813..3406826)	hypothetical protein, conserved	7514	0	0	0				2QTB00010_D_24	Tb10.61.2470	ATGGTACCGCAGATAAACGGGGACGAGCTCCAACAAACGACACCAGACCTAGTTATTATTCAACGATTTT	-	10	3406054	3406123	-1.04107	-2.10497	0.042931	0.310302	-4.14324
Tb927.4.4620	3QTB00004_D_4	COX VIII: curated by Dr. Keith Matthews (University of Manchester). Evidence is based on purification of the components of the cytochrome oxidase complex and N-terminal sequence determination. Manuscript in preparation.; COX VIII: gene product name assign		<a href=http://www.genedb.org/genedb/Search?organism=tryp&name=Tb927.4.4620>Tb927.4.4620</a>	Q583E7	COXVIII		Tb04.3I12.400	4	Tb927_04_v4: complement(1277331..1277804)	cytochrome oxidase subunit VIII	1879	0	1	0				2QTB00004_D_4	Tb927.4.4620	ACCGCATGACAAAGAGTCGAGTGGTTATGAATTGGTGCGCAGTGTTTGTTTTTATGTATCTGACATACAT	-	4	1277518	1277587	-1.03902	-2.34229	0.0252994	0.243361	-3.6923
Tb10.26.0600	3QTB00003_H_24			<a href=http://www.genedb.org/genedb/Search?organism=tryp&name=Tb10.26.0600>Tb10.26.0600</a>	Q389K5				10	Tb927_10_v4: 2701852..2702253	hypothetical protein, conserved	7227	0	0	0				2QTB00003_H_24	Tb10.26.0600	AACGATACGACTTCCAGGATTTGGCGTTCCGCAAGAAGTTCGAGTTTTCATATGAAGAGGTAGTGAAGAA	+	10	2702162	2702231	-1.03834	-2.51286	0.0169994	0.203575	-3.3474
Tb927.2.6280	3QTB00014_K_12	;go_function=purine nucleoside transporter activity;go_process=purine ribonucleoside salvage;go_component=integral to membrane		<a href=http://www.genedb.org/genedb/Search?organism=tryp&name=Tb927.2.6280>Tb927.2.6280</a>	Q7YUH5	TbNT7	36E18.140		2	Tb927_02_v4: 1148974..1150374	adenosine transporter 2, putative	836	0	11	0	GO:0015211 GO:0015211 GO:0015211	GO:0006166	GO:0016021	2QTB00014_K_12	Tb927.2.6280	TAATCACTTCATTTATGTCTGTTGTCATCAAAGCAGCGATGGAATACAGCTTCAAAAGCAGACGAGTTCA	+	2	1149479	1149548	-1.0354	-2.05373	0.0479339	0.330348	-4.23588
Tb11.01.8420	3QTB00020_D_20	;go_function=voltage-gated chloride channel activity;go_process=chloride transport;go_component=membrane		<a href=http://www.genedb.org/genedb/Search?organism=tryp&name=Tb11.01.8420>Tb11.01.8420</a>	Q381B7				11	Tb927_11_01_v4: complement(4378490..4381246)	chloride channel protein, putative	9358	0	9	0	GO:0005247	GO:0006821	GO:0016020	2QTB00020_D_20	Tb11.01.8420	TATGTTTATTGCAGTAGGCATTTGTGTTGGTTTGTGGTCCGTATTACTTTTTCAAACTCTCGAGTATCTT	-	11.1	4380839	4380908	-1.03512	-1.93995	0.0609066	0.364129	-4.43529
Tb927.6.4260	3QTB00010_C_12			<a href=http://www.genedb.org/genedb/Search?organism=tryp&name=Tb927.6.4260>Tb927.6.4260</a>	Q586Z3			Tb06.26G9.1070	6	Tb927_06_v4: complement(1215539..1216510)	hypothetical protein, conserved	2944	1	1	0				2QTB00010_C_12	Tb927.6.4260	AATATTAAGTATGCTGTGAGCAAAATTGAGAATACTGCCAGTGGTATGATGCCGGGAGATGAAACAAACT	-	6	1215550	1215619	-1.03319	-2.08191	0.0451216	0.319156	-4.18513
Tb927.7.5930	3QTB00017_G_24	Number of repeated genes in array uncertain, region may contain misassembly.;go_component=integral to membrane		<a href=http://www.genedb.org/genedb/Search?organism=tryp&name=Tb927.7.5930>Tb927.7.5930</a>	Q582K8			Tb07.10C21.20	7	Tb927_07_v4: 1590223..1592013	hypothetical protein, conserved	3683	1	13	0				2QTB00017_G_24	Tb927.7.5930	GTGGACCAAAGGAACCTTCTTCCTGCCCAAAAGAACCGACGAGGGATGCCCGTGAGGCTGCTCCGCAATG	+	7	1591943	1592012	-1.03272	-2.13516	0.0402044	0.301194	-4.08785
Tb927.4.1450	3QTB00013_O_23			<a href=http://www.genedb.org/genedb/Search?organism=tryp&name=Tb927.4.1450>Tb927.4.1450</a>	Q581T6			Tb04.2L9.660	4	Tb927_04_v4: complement(371443..372708)	hypothetical protein, conserved	1562	0	0	0				2QTB00013_O_23	Tb927.4.1450	AAACTGTGGAAAATAGCGAAAAACGGAAAAGGCAACTTGAGATAGATACATTACATTACGTGTTATTTGC	-	4	371798	371867	-1.03212	-2.48842	0.0180116	0.208896	-3.39784
Tb10.61.0490	3QTB00006_H_13			<a href=http://www.genedb.org/genedb/Search?organism=tryp&name=Tb10.61.0490>Tb10.61.0490</a>	Q387T3			TRYP_x-61h03.q2kb185_77	10	Tb927_10_v4: 3833989..3834612	hypothetical protein, conserved	7655	0	0	0				2QTB00006_H_13	Tb10.61.0490	TGTAACACAACATCCAATTTACATCGTGGCAACATGCGACCAGGAGCTTAAGCGGCGTCTGCGTAAAATA	+	10	3834462	3834531	-1.03194	-2.7362	0.00989721	0.162692	-2.8719
Tb927.3.920	3QTB00022_C_12			<a href=http://www.genedb.org/genedb/Search?organism=tryp&name=Tb927.3.920>Tb927.3.920</a>	Q57WX5			Tb03.27F10.500	3	Tb927_03_v4: 212945..216754	hypothetical protein, conserved	931	0	0	0				2QTB00022_C_12	Tb927.3.920	TTGTTGTCGTGAGAGGATTTGTGATAGATGCGATGAAAATATCCTTACTAGTACCCCCAGTGGTCAAAAT	+	3	213679	213748	-1.03059	-2.1518	0.0387678	0.297739	-4.05705
Tb09.160.3060	3QTB00019_E_23			<a href=http://www.genedb.org/genedb/Search?organism=tryp&name=Tb09.160.3060>Tb09.160.3060</a>	Q38F96		1L12.425	chr9contig160.tmp0246	9	Tb927_09_v4: 778806..780971	hypothetical protein	5067	0	0	0				2QTB00019_E_23	Tb09.160.3060	ATCGAGTTATGCTATTCTTCTAGCTGTCTAACACATCCCCTCTCATCTAATTATTGCTGTTGTTTTCAAT	+	9	778857	778926	-1.02997	-1.96197	0.0581804	0.358833	-4.39738
Tb10.70.0140	3QTB00016_F_10	identical to Putative DEAD-box RNA helicase HEL64. (Swiss-Prot:Q26696) (Trypanosoma brucei brucei); similar to P68-like protein. (Swiss-Prot:P24782) (Schizosaccharomyces pombe;);go_function=ATP binding; ATP-dependent helicase activity;go_process=nucleobas		<a href=http://www.genedb.org/genedb/Search?organism=tryp&name=Tb10.70.0140>Tb10.70.0140</a>	Q38AU3	HEL64		TRYP_x-70a06.p2kb545_17	10	Tb927_10_v4: 1675310..1677016	ATP-dependent DEAD/H RNA helicase HEL64, putative	6789	0	0	0	GO:0005524 GO:0008026	GO:0006139	GO:0005829	2QTB00016_F_10	Tb10.70.0140	TCGTTTGATAGACTTCTTGGATATTAAACGCATTAACTTGCATCGTGTCACCTATCTCGTTCTAGATGAA	+	10	1676008	1676077	-1.02869	-2.38878	0.0227331	0.231479	-3.59996
Tb11.02.0520	3QTB00018_K_24			<a href=http://www.genedb.org/genedb/Search?organism=tryp&name=Tb11.02.0520>Tb11.02.0520</a>	Q386K9				11	Tb927_11_01_v4: complement(850041..852041)	hypothetical protein, conserved	8006	0	8	0				2QTB00018_K_24	Tb11.02.0520	CATTGTGAGCATCGTCACTTACGTGCGCTACTGTTTTGTAAACAGAGGTGGATTATTTGTGGACATTATA	-	11.1	850731	850800	-1.0271	-2.01813	0.0517044	0.342596	-4.29921
Tb927.8.1990	3QTB00007_O_11	;go_function=trypanothione-disulfide reductase activity;go_process=electron transport;go_component=mitochondrion		<a href=http://www.genedb.org/genedb/Search?organism=tryp&name=Tb927.8.1990>Tb927.8.1990</a>	Q9GU47	TRYP2	TRYP2	Tb08.26N11.460	8	Tb927_08_v4: 634173..634853	tryparedoxin peroxidase	4042	0	0	0	GO:0015042	GO:0006118	GO:0005739	2QTB00007_O_11	Tb927.8.1990	TTCTCAGATTCTCACGCTGAGTTTGAAAAACTGAACACGCAAGTCATAGCCGTGTCCTGTGACAGTCACT	+	8	634434	634503	-1.02703	-2.19294	0.0354112	0.285031	-3.9802
Tb927.5.1050	3QTB00008_D_13			<a href=http://www.genedb.org/genedb/Search?organism=tryp&name=Tb927.5.1050>Tb927.5.1050</a>	Q57W50			Tb05.28F8.260	5	Tb927_05_v4: 340220..341032	hypothetical protein	2096	0	0	0				2QTB00008_D_13	Tb927.5.1050	ATTATATGGGCTCTCATCTACTGATTGCTCTAATTACCCAAAGAGTGAGTGTTACAGTAACTTCAGTGTT	+	5	340411	340480	-1.02434	-1.81642	0.0783308	0.401399	-4.64158
Tb927.5.1380	3QTB00006_C_11			<a href=http://www.genedb.org/genedb/Search?organism=tryp&name=Tb927.5.1380>Tb927.5.1380</a>	Q57VC5			Tb05.30H13.470	5	Tb927_05_v4: 444321..444896	hypothetical protein	2129	0	0	0				2QTB00006_C_11	Tb927.5.1380	AAGCATTTCCCGTCGCTCGCACTCAATCCTTACAAGTTTCAAGGCAGTTTTGATCGTCTTTAACCAAACC	+	5	444431	444500	-1.0221	-2.68145	0.0113234	0.173155	-2.99083
Tb927.7.5920	3QTB00011_N_24	Number of repeated genes in array uncertain, region may contain misassembly. similar to GB:CAC85742.1: mercaptopyruvate sulfurtransferase {Leishmania mexicana}; similar to 3-mercaptopyruvate sulfurtransferase (EC 2.8.1.2) (Rhodanese-likeprotein) (MST) (Sw		<a href=http://www.genedb.org/genedb/Search?organism=tryp&name=Tb927.7.5920>Tb927.7.5920</a>	Q582K7			Tb07.10C21.30	7	Tb927_07_v4: 1588516..1589640	mercaptopyruvate sulfurtransferase, putative	3682	0	0	0				2QTB00011_N_24	Tb927.7.5920	ATAAGCATGGTCTCATCAAGTTTGCCGTATAACATGAAAGCTACTCTTAACAACGTTACCCTTGTTGTTG	+	7	1589434	1589503	-1.02205	-2.25915	0.03055	0.267087	-3.85424
Tb10.70.6260	3QTB00009_E_24			<a href=http://www.genedb.org/genedb/Search?organism=tryp&name=Tb10.70.6260>Tb10.70.6260</a>	Q38C76			TRYP_x-70a06.p2kb545_855	10	Tb927_10_v4: complement(446161..447048)	hypothetical protein, conserved	6305	0	1	0				2QTB00009_E_24	Tb10.70.6260	TGGTGTGGTGCTTGTTTTTGTTTCGTCGAAAATCATTATACAGCGGCTTTTTGGCGGTGTATCAGAGGAT	-	10	446671	446740	-1.02117	-2.25119	0.0311014	0.268359	-3.86954
Tb927.3.2230	3QTB00009_D_7	;go_function=catalytic activity;go_process=tricarboxylic acid cycle;go_component=mitochondrion		<a href=http://www.genedb.org/genedb/Search?organism=tryp&name=Tb927.3.2230>Tb927.3.2230</a>	Q582T6			Tb03.48O8.710	3	Tb927_03_v4: complement(580931..581836)	succinyl-CoA synthetase alpha subunit, putative	1061	0	0	0				2QTB00009_D_7	Tb927.3.2230	TTATCACTGAAGGGATTCCGCAGTGGGATATGCTCCGCGTAAAATCTATGCTTCTCTCCCAGAACAAGAC	-	3	581466	581535	-1.02106	-2.89393	0.00666885	0.135873	-2.52115
Tb11.02.3360	3QTB00017_O_11	;go_function=ATP binding; DNA binding;go_process=DNA replication;go_component=DNA replication factor C complex		<a href=http://www.genedb.org/genedb/Search?organism=tryp&name=Tb11.02.3360>Tb11.02.3360</a>	Q385K3			Tb11.212.0700	11	Tb927_11_01_v4: 1572758..1574521	replication factor C, subunit 1, putative,replication factor C large subunit, putative	8264	0	0	0	GO:0003677 GO:0005524	GO:0006260	GO:0005634 GO:0005663	2QTB00017_O_11	Tb11.02.3360	ATGTGTTACCCCGTTACCGCAAATAAGTTGAAGCAATGGATGGAAGAATTTGAAGCCAATAGTTCCAAAA	+	11.1	1572836	1572905	-1.01981	-2.35852	0.0243749	0.238314	-3.6602
Tb11.02.2730	3QTB00006_G_24			<a href=http://www.genedb.org/genedb/Search?organism=tryp&name=Tb11.02.2730>Tb11.02.2730</a>	Q385R0			Tb11.212.1350	11	Tb927_11_01_v4: 1427446..1428048	hypothetical protein, conserved	8207	0	3	0				2QTB00006_G_24	Tb11.02.2730	TGTTATTGTTAATGGTGTACAGCTTATTTATAGCTTCCCTGTGCTACTTTCTTTAGATTGTAAGAAATGG	+	11.1	1427454	1427523	-1.0196	-1.91108	0.0646465	0.373285	-4.48447
Tb927.7.5170	3QTB00005_C_23	similar to SP:P41165: 60S ribosomal protein L23A (L25). {Trypanosoma brucei brucei} (PMID:8177742); 100% similar to SP:P41165: 60S ribosomal protein L23A (L25). {Trypanosoma brucei brucei} (PMID:8177742);go_function=RNA binding; structural constituent of		<a href=http://www.genedb.org/genedb/Search?organism=tryp&name=Tb927.7.5170>Tb927.7.5170</a>	Q57ZH2			Tb07.27E10.400	7	Tb927_07_v4: 1362946..1363440	60S ribosomal protein L23a,60S ribosomal protein L25	3607	0	0	0	GO:0003723 GO:0003735	GO:0006412 GO:0042254	GO:0005840	2QTB00005_C_23	Tb927.7.5170	TCATTGTGGATTCTCGTGCTAACAAGACTGAGATCAAGAAGGCGATCCGCAAATTGTATCAGGTTAAGAC	NA	Nonspecific_2	0	0	-1.01948	-2.38773	0.0227882	0.231766	-3.60206
Tb927.2.2210	3QTB00021_M_12			<a href=http://www.genedb.org/genedb/Search?organism=tryp&name=Tb927.2.2210>Tb927.2.2210</a>	Q7YVK7		25N14.160		2	Tb927_02_v4: complement(420517..423636)	hypothetical protein, conserved	613	1	1	0				2QTB00021_M_12	Tb927.2.2210	TTAAATCTATAATGAAAGAGGCAGAAATGAAGCCTGAGGAAAAGCTGGTAAGTCTACCGGAAACTACCGG	-	2	421424	421493	-1.01748	-1.87969	0.0689366	0.383681	-4.53727
Tb11.02.4200	3QTB00008_M_12	;go_function=6-phosphogluconolactonase activity;go_process=pentose-phosphate shunt		<a href=http://www.genedb.org/genedb/Search?organism=tryp&name=Tb11.02.4200>Tb11.02.4200</a>	Q385D6	6PGL			11	Tb927_11_01_v4: complement(1757990..1758790)	6-phosphogluconolactonase	8331	0	0	0	GO:0017057	GO:0006098	GO:0005737	2QTB00008_M_12	Tb11.02.4200	ATTCCAACTACAACATGGCGAGGGAAGTCCTTCTTCACGACATCCCCGACGACCTCGTTTTTCCTTTCGA	-	11.1	1758468	1758537	-1.01729	-2.27455	0.0295095	0.262313	-3.82457
Tb927.8.1650	3QTB00017_C_8	;go_component=integral to membrane		<a href=http://www.genedb.org/genedb/Search?organism=tryp&name=Tb927.8.1650>Tb927.8.1650</a>	Q580F8			Tb08.29O9.390	8	Tb927_08_v4: 546659..548434	hypothetical protein, conserved	4008	1	13	0	GO:0003674	GO:0008150	GO:0016021	2QTB00017_C_8	Tb927.8.1650	TCGACAATCAGTACTGTTGGCATTGCGGTTGGGTATTTTGGTTTGCCGTACAGTTTTATTTACGATCATT	+	8	546848	546917	-1.01717	-2.00247	0.0534431	0.347421	-4.3268
Tb09.244.2580	3QTB00016_E_12			<a href=http://www.genedb.org/genedb/Search?organism=tryp&name=Tb09.244.2580>Tb09.244.2580</a>	Q38CW8			chr9contig244a01.tmp0258	9	Tb927_09_v4: 2348738..2350372	hypothetical protein, conserved	5901	0	0	0				2QTB00016_E_12	Tb09.244.2580	TGCAAAAGAGTTCGAGGAGGACTCACCATCAGACAAGGATTCGGTGAGCAAATATGGCGAAAAACACACA	+	9	2349157	2349226	-1.01627	-1.86144	0.0715407	0.388264	-4.56765
Tb11.01.7670	3QTB00022_C_23			<a href=http://www.genedb.org/genedb/Search?organism=tryp&name=Tb11.01.7670>Tb11.01.7670</a>	Q381I5				11	Tb927_11_01_v4: complement(4179943..4183584)	hypothetical protein, conserved	9290	0	22	0				2QTB00022_C_23	Tb11.01.7670	TTTTGTATGCATTAACGCTTTTTCTTCAGTCATTAAATGTTGTTGTGGTGGAGCACATTCTCTACTCTCA	-	11.1	4181615	4181684	-1.01625	-2.37864	0.0232718	0.233097	-3.62021
Tb927.2.3780	3QTB00020_I_21	;go_function=GTP binding; translation initiation factor activity;go_process=protein biosynthesis		<a href=http://www.genedb.org/genedb/Search?organism=tryp&name=Tb927.2.3780>Tb927.2.3780</a>	Q7YV54		28H13.240		2	Tb927_02_v4: complement(672844..675345)	translation initiation factor IF-2, putative	686	0	0	0	GO:0003743 GO:0005525 GO:0005525	GO:0006412	GO:0005575	2QTB00020_I_21	Tb927.2.3780	CGGGCGACAGTTTGATAAATCGGATGAACTCTTCTCACTCATTTCCCGTCCATCTGTTAATGCGATTAAA	-	2	672925	672994	-1.01621	-2.27095	0.0297496	0.262717	-3.83152
Tb09.211.4390	3QTB00020_D_23			<a href=http://www.genedb.org/genedb/Search?organism=tryp&name=Tb09.211.4390>Tb09.211.4390</a>	Q38D72			chr9contig211.tmp0485c	9	Tb927_09_v4: complement(2100263..2102917)	hypothetical protein, conserved	5796	0	0	0				2QTB00020_D_23	Tb09.211.4390	AGAAGTAAACGAGGAAAATATTATGGTTTCATTGCCATCCGGACTGCTTAAAGACACACTAAAGTCATCT	-	9	2100995	2101064	-1.01578	-1.62409	0.1138	0.472536	-4.94054
Tb927.4.5240	3QTB00012_K_13	UDP-Gal or UDP-GlcNAc-dependent glycosyltransferase, putative : curated by Mike Ferguson.;go_function=UDP-glycosyltransferase activity;go_process=GPI anchor biosynthesis;go_component=integral to membrane		<a href=http://www.genedb.org/genedb/Search?organism=tryp&name=Tb927.4.5240>Tb927.4.5240</a>	Q584I2			Tb04.3M17.800	4	Tb927_04_v4: complement(1425330..1426478)	UDP-Gal or UDP-GlcNAc-dependent glycosyltransferase, putative	1942	1	1	0	GO:0008194	GO:0006506	GO:0016021	2QTB00012_K_13	Tb927.4.5240	TACGAAAGCGTGCCGGTTTCACAATGCGGGTCCTGGTAGCGTTAGAAAATACATTTCAAATAAATCTGTT	-	4	1425465	1425534	-1.01569	-2.1474	0.0391428	0.299481	-4.06521
Tb11.01.2540	3QTB00014_O_23			<a href=http://www.genedb.org/genedb/Search?organism=tryp&name=Tb11.01.2540>Tb11.01.2540</a>	Q383K2				11	Tb927_11_01_v4: 2825901..2827277	hypothetical protein, conserved	8768	0	0	0				2QTB00014_O_23	Tb11.01.2540	AAATAACTGTGAAGATATGTACAGTAGTGAAGAGGTTTCTGAAGAAAGAAACCGGAAACCGGTTAAGCAC	+	11.1	2827160	2827229	-1.01514	-2.21988	0.0333555	0.276886	-3.92928
Tb927.5.2690	3QTB00008_P_24	similar to Inositol-1(or 4)-monophosphatase 1 (EC 3.1.3.25) (IMPase 1) (IMP 1)(Inositol monophosphatase 1). (Swiss-Prot:P54926) [Lycopersicon esculentum];go_function=inositol-1(or 4)-monophosphatase activity;go_process=phosphate metabolism; phosphatidylin		<a href=http://www.genedb.org/genedb/Search?organism=tryp&name=Tb927.5.2690>Tb927.5.2690</a>	Q57ZU5	IMPase 1		Tb05.26K5.720	5	Tb927_05_v4: 855381..856232	inositol-1(or 4)-monophosphatase 1, putative	2260	0	0	0				2QTB00008_P_24	Tb927.5.2690	TAACTCGAGCGAGATCTCTAACATAGGAGTGGGAGTTGCAGCTAAACATGGCTACAAAAAATCGGTGTTA	+	5	856154	856223	-1.01504	-2.51771	0.0168048	0.203329	-3.33735
Tb927.7.4880	3QTB00006_F_22			<a href=http://www.genedb.org/genedb/Search?organism=tryp&name=Tb927.7.4880>Tb927.7.4880</a>	Q57XA4			Tb07.26A24.200	7	Tb927_07_v4: complement(1280834..1281481)	hypothetical protein, conserved	3578	0	1	1				2QTB00006_F_22	Tb927.7.4880	TTAATTGAGGGGCGTGTGCAAGGTAATGAACATAATTCAAACAAGGTCAACAGTACCCATAATGTTAGCT	-	7	1280986	1281055	-1.01476	-2.36229	0.024165	0.237885	-3.65274
Tb927.4.4270	3QTB00012_O_23	UDP-Gal or UDP-GlcNAc-dependent glycosyltransferase, putative : curated by Mike Ferguson.;go_function=UDP-glycosyltransferase activity;go_process=GPI anchor biosynthesis;go_component=integral to membrane		<a href=http://www.genedb.org/genedb/Search?organism=tryp&name=Tb927.4.4270>Tb927.4.4270</a>	Q57Y31			Tb04.1D20.200	4	Tb927_04_v4: complement(1132383..1133537)	UDP-Gal or UDP-GlcNAc-dependent glycosyltransferase, putative	1844	1	1	0	GO:0008194	GO:0006506	GO:0016021	2QTB00012_O_23	Tb927.4.4270	ATCGGATTGGAAGATGTACAGCACACAAGCGGAGGTATTGGCTTATCATTATTCTCTTGGCAGTGTCCGC	-	4	1133446	1133515	-1.01383	-2.38168	0.0231091	0.232911	-3.61415
Tb927.5.2060	3QTB00019_I_19	similar to Cell division control protein 5. (Swiss-Prot:P39964) [Schizosaccharomyces pombe];go_function=DNA binding; pre-mRNA splicing factor activity;go_component=small nuclear ribonucleoprotein complex		<a href=http://www.genedb.org/genedb/Search?organism=tryp&name=Tb927.5.2060>Tb927.5.2060</a>	Q57ZS5			Tb05.1P6.150	5	Tb927_05_v4: complement(650651..652834)	cell division control protein, putative	2197	0	0	0				2QTB00019_I_19	Tb927.5.2060	AACAGAAACAAACATCGATACTTTGTTCGGTGACCTTCCAGACCCATTTCCTGGCAACCATGAAGCAGAG	-	5	651596	651665	-1.01377	-1.96474	0.0578455	0.358833	-4.3926
Tb11.01.4050	3QTB00015_G_10	;go_function=HslUV protease activity;go_process=ATP-dependent proteolysis		<a href=http://www.genedb.org/genedb/Search?organism=tryp&name=Tb11.01.4050>Tb11.01.4050</a>	Q382V8				11	Tb927_11_01_v4: 3203361..3204851	heat shock protein HslVU, ATPase subunit HslU, putative,ATP-dependent hsl protease ATP-binding subunit hslU, putative	8912	1	0	0	GO:0009377	GO:0006510	GO:0005737	2QTB00015_G_10	Tb11.01.4050	ATACTGTTGTGGAGCGAGTAATGGATGAGTACAGTTTCAATTGCCAAGATTACGAAGGCAAAAAGGTCGT	+	11.1	3204706	3204775	-1.01156	-2.20443	0.0345208	0.28174	-3.95853
Tb09.211.4630	3QTB00010_C_11			<a href=http://www.genedb.org/genedb/Search?organism=tryp&name=Tb09.211.4630>Tb09.211.4630</a>	Q38D45			chr9contig211.tmp0511c	9	Tb927_09_v4: complement(2148631..2149575)	hypothetical protein, conserved	5823	1	1	0				2QTB00010_C_11	Tb09.211.4630	TGAATCCAAGAGGTTGCGCGTCGATAACTTTTTTATGGGATTTCAGTACTCATTTGTTGCAGATGGTAAA	-	9	2149333	2149402	-1.01147	-2.09255	0.0440994	0.314776	-4.16585
Tb11.01.2680	3QTB00007_D_12	;go_function=structural constituent of ribosome;go_process=protein biosynthesis;go_component=cytosolic small ribosomal subunit (sensu Eukaryota); intracellular; organellar small ribosomal subunit		<a href=http://www.genedb.org/genedb/Search?organism=tryp&name=Tb11.01.2680>Tb11.01.2680</a>	Q383I8				11	Tb927_11_01_v4: 2853527..2854360	40S ribosomal protein SA, putative	8782	1	0	0	GO:0003735	GO:0006412	GO:0000314 GO:0005622 GO:0005843	2QTB00008_F_22	Tb11.01.2680	TCGTGACCTTATTTTCCTTGTGCTTTCACCCTTCTCTCCCTCTCTTAGTTCCAAAGCATTACGCAACTCC	NA	Nonspecific_2	0	0	-1.01066	-2.7692	0.00912019	0.158022	-2.79949
Tb927.2.2320	3QTB00004_L_23			<a href=http://www.genedb.org/genedb/Search?organism=tryp&name=Tb927.2.2320>Tb927.2.2320</a>	Q7YVJ7		25N14.105		2	Tb927_02_v4: complement(451021..451488)	hypothetical protein	619	0	2	0	GO:0003674	GO:0008150	GO:0005575	2QTB00004_L_23	Tb927.2.2320	TGTGTGGGTGGGTGTCGTGTGTTTTCCTCCTTCTCCCTTTATTCATCCAATTATCGCCATCCATTACATT	-	2	451410	451479	-1.01042	-2.01558	0.0519839	0.343389	-4.30371
Tb927.7.2760	3QTB00008_H_20			<a href=http://www.genedb.org/genedb/Search?organism=tryp&name=Tb927.7.2760>Tb927.7.2760</a>	Q57Y86			Tb07.13M20.680	7	Tb927_07_v4: 719444..720280	hypothetical protein, conserved	3365	0	0	0				2QTB00008_H_20	Tb927.7.2760	ATTGATATTCGTAGCAAAGGCTATTACGCCTGGAAGACAAAAAAGTCGTCTCATTTGGTTCTTACTTTAG	+	7	720077	720146	-1.00964	-2.16419	0.0377283	0.29353	-4.03402
Tb927.8.7350	3QTB00019_K_10	;go_function=exo-alpha-sialidase activity;go_process=pathogenesis		<a href=http://www.genedb.org/genedb/Search?organism=tryp&name=Tb927.8.7350>Tb927.8.7350</a>	Q57YT7			Tb08.10K10.270	8	Tb927_08_v4: complement(2109703..2111949)	trans-sialidase, putative,neuraminidase, putative	4579	1	0	1	GO:0004308	GO:0009405	GO:0005575	2QTB00019_K_10	Tb927.8.7350	TACACTGCCTGTACGAGCAAATAGTTGATAGTGGCGTCAACATCTACCTTACGCACCTCGTTGATGAACT	-	8	2110643	2110712	-1.00731	-2.38301	0.0230382	0.232656	-3.61149
Tb927.3.2130	3QTB00020_G_11	similar to Ribosomal large subunit pseudouridine synthase D (EC 4.2.1.70)(Pseudouridylate synthase) (Uracil hydrolyase). (Swiss-Prot:P50513) {Zymomonas mobilis}		<a href=http://www.genedb.org/genedb/Search?organism=tryp&name=Tb927.3.2130>Tb927.3.2130</a>	Q57Z98			Tb03.30P12.1220	3	Tb927_03_v4: complement(560389..562875)	hypothetical protein, conserved	1051	0	0	0				2QTB00020_G_11	Tb927.3.2130	AGTTGCCAATTTCTTAGCGATACTATGTGGCCGTTGGAGAGAGCAGAAGTTATTACAGATGTGATCTGTC	-	3	561657	561726	-1.00675	-2.26131	0.0304023	0.266066	-3.85009
Tb927.4.930	3QTB00006_J_24	;go_function=structural constituent of ribosome;go_process=protein biosynthesis;go_component=organellar large ribosomal subunit; ribosome		<a href=http://www.genedb.org/genedb/Search?organism=tryp&name=Tb927.4.930>Tb927.4.930</a>	Q580C1			Tb04.5E12.640	4	Tb927_04_v4: complement(260388..261041)	50S ribosomal protein L14, putative	1510	0	1	0				2QTB00006_J_24	Tb927.4.930	ATCGTGTAAAACCTGGAAATATCTATTGGGTGTGTCTACTTTCCCGCAGGCAGACGAATACGAGGATGAG	-	4	260539	260608	-1.00642	-2.5247	0.0165282	0.203078	-3.32286
Tb927.5.2320	3QTB00019_A_8			<a href=http://www.genedb.org/genedb/Search?organism=tryp&name=Tb927.5.2320>Tb927.5.2320</a>	Q582D3			Tb05.3C6.330	5	Tb927_05_v4: 724866..727076	hypothetical protein, conserved	2223	0	0	0				2QTB00019_A_8	Tb927.5.2320	ACAATATCTTCAGGGATTTTCCCTTACTTCGGGTTGTCTTGCCTTCCCGTATTTTTTCAAGATGGATTTA	+	5	725150	725219	-1.0064	-1.37257	0.179072	0.567667	-5.28816
Tb927.3.4760	3QTB00018_G_10	;go_function=GTPase activity; microtubule binding;go_process=microtubule bundle formation;go_component=cytoplasm		<a href=http://www.genedb.org/genedb/Search?organism=tryp&name=Tb927.3.4760>Tb927.3.4760</a>	Q582Q9			Tb03.48K5.360	3	Tb927_03_v4: complement(1344510..1346492)	dynamin, putative,vacuolar sortin protein 1, putative	1313	0	0	0				2QTB00018_G_10	Tb927.3.4760	GAAGGTCTGAGGACCCTTGGGGTGTTAACGAAACTGGACCTTATGGATCGCGGCACTAATGCGTACGACA	-	3	1345844	1345913	-1.00622	-1.99006	0.0548584	0.351831	-4.34856
Tb927.7.5010	3QTB00003_K_11			<a href=http://www.genedb.org/genedb/Search?organism=tryp&name=Tb927.7.5010>Tb927.7.5010</a>	Q57ZI8			Tb07.27E10.190	7	Tb927_07_v4: 1324892..1325248	hypothetical protein, conserved	3591	0	0	0				2QTB00003_K_11	Tb927.7.5010	AAGGGTCCTCATTCAACAGAACTGAAGAAAAGTGAATGCCGTCAGATAGAAGCAGCGCTAAACGAAAAAT	+	7	1324988	1325057	-1.00599	-1.84811	0.0734977	0.392566	-4.5897
Tb10.6k15.1900	3QTB00011_N_23			<a href=http://www.genedb.org/genedb/Search?organism=tryp&name=Tb10.6k15.1900>Tb10.6k15.1900</a>	Q38AA8			TRYPtp6k15-3d06.p1c_283	10	Tb927_10_v4: 2101174..2102274	hypothetical protein, conserved	6974	0	0	0	GO:0003674	GO:0008150	GO:0005575	2QTB00011_N_23	Tb10.6k15.1900	TTTGATTGTGTTTGGTGGATTCGCTTCATTCCTGCAGAACGATTTGTATATTTTTACTCTGCGGGGAGGT	+	10	2101863	2101932	-1.00462	-2.21806	0.0334911	0.277018	-3.93274
Tb09.v1.0630	3QTB00003_C_11			<a href=http://www.genedb.org/genedb/Search?organism=tryp&name=Tb09.v1.0630>Tb09.v1.0630</a>	Q38DR6				9	Tb927_09_v4: 1698746..1699093	hypothetical protein, unlikely	5601	1	1	0				2QTB00003_C_11	Tb09.v1.0630	TATCCTAATTTATGTATCCCTGTCGTCTTCTTCAGTTTTTTCTCTCTTAAATGTTCAAATGGTGTTCAAA	+	9	1698925	1698994	-1.00434	-2.31948	0.026652	0.250207	-3.73714
Tb927.8.4690	3QTB00006_P_12			<a href=http://www.genedb.org/genedb/Search?organism=tryp&name=Tb927.8.4690>Tb927.8.4690</a>	Q57UY2			Tb08.4A8.310	8	Tb927_08_v4: complement(1376573..1376947)	hypothetical protein, conserved	4312	0	0	0				2QTB00006_P_12	Tb927.8.4690	ATAAAATCAAGACTATTGTCACTCGCCACGCTAGCCAAAGCGTTAGCAAAGCACTCACCACCGCGAATAA	-	8	1376871	1376940	-1.00404	-1.71127	0.0963457	0.441707	-4.80847
Tb927.8.2540	3QTB00013_P_23	;go_function=acetyl-CoA C-acyltransferase activity;go_component=mitochondrion		<a href=http://www.genedb.org/genedb/Search?organism=tryp&name=Tb927.8.2540>Tb927.8.2540</a>	Q57XD5			Tb08.26A17.500	8	Tb927_08_v4: 749535..750851	3-ketoacyl-CoA thiolase, putative	4097	0	0	0	GO:0003988	GO:0008150	GO:0005739	2QTB00013_P_23	Tb927.8.2540	GTTAGACTTCTGCACACAAGCCTCCGACAAGAACCCTAACTTCCTTGGGAACGAAATATACAAGCCTTTC	+	8	750212	750281	-1.00403	-1.38527	0.175192	0.563262	-5.27183
Tb10.61.2230	3QTB00020_K_24			<a href=http://www.genedb.org/genedb/Search?organism=tryp&name=Tb10.61.2230>Tb10.61.2230</a>	Q388F4			TRYP_x-61h03.q2kb185_339	10	Tb927_10_v4: complement(3466634..3469231)	hypothetical protein, conserved	7531	0	0	0				2QTB00020_K_24	Tb10.61.2230	TTCAGCATGGAAGAATTTGTTTTAACGCTTTACGATGTTGATCTTGCGGGCAGCAGTACTGGTGAATACC	-	10	3467611	3467680	-1.00365	-1.77878	0.0844196	0.414336	-4.70225
Tb11.03.0330	3QTB00019_H_24			<a href=http://www.genedb.org/genedb/Search?organism=tryp&name=Tb11.03.0330>Tb11.03.0330</a>	Q387G9				11	Tb927_11_01_v4: 205097..207487	hypothetical protein, conserved	7794	0	0	0				2QTB00019_H_24	Tb11.03.0330	TATATGTTGCTTTTTTTGCGTTGAGAGCACCTTCATGGGGTCTGTTCGATGTGGAGTTCGTTTTTCTTCA	+	11.1	206263	206332	-1.00322	-2.02161	0.0513243	0.342078	-4.29305
Tb10.70.0560	3QTB00003_D_12			<a href=http://www.genedb.org/genedb/Search?organism=tryp&name=Tb10.70.0560>Tb10.70.0560</a>	Q38AX9			TRYP_x-70a06.p2kb545_84	10	Tb927_10_v4: complement(1586527..1586922)	hypothetical protein	6753	0	0	0				2QTB00003_D_12	Tb10.70.0560	CCCTGCCTTCTGGCGTTATATCTTCGGACATTTACCACACGGTGATTATGGTGAGTGCTTGTGTTAAAAA	-	10	1586591	1586660	-1.00259	-2.36749	0.0238776	0.236956	-3.64241
Tb927.3.3560	3QTB00017_H_12			<a href=http://www.genedb.org/genedb/Search?organism=tryp&name=Tb927.3.3560>Tb927.3.3560</a>	Q57XK6			Tb03.25B21.20	3	Tb927_03_v4: 1001768..1003642	hypothetical protein, conserved	1193	0	0	0				2QTB00017_H_12	Tb927.3.3560	TTATAAAGAAATACATGAACAACCCTGATGTCAGTGAATTGCCCATAGAGAAGAAAACACGGGCGTGCCT	+	3	1001934	1002003	-1.00084	-1.58472	0.122495	0.48755	-4.99827
Tb927.6.4070	3QTB00008_A_12			<a href=http://www.genedb.org/genedb/Search?organism=tryp&name=Tb927.6.4070>Tb927.6.4070</a>	Q586A5			Tb06.4F7.240	6	Tb927_06_v4: complement(1182768..1183553)	hypothetical protein, conserved	2925	0	0	0				2QTB00008_A_12	Tb927.6.4070	TTGATCAATTTTTTATCCAGCGTTATCCGGATTTGTTCCACGGTTATCGAACTCAACAACAGGACATCGT	-	6	1182958	1183027	-0.998187	-2.25657	0.0307281	0.267565	-3.85921
Tb927.1.260	3QTB00002_K_22			<a href=http://www.genedb.org/genedb/Search?organism=tryp&name=Tb927.1.260>Tb927.1.260</a>	Q8IFH7				1	Tb927_01_v4: complement(106271..106573)	hypothetical protein, unlikely	21	0	0	0				2QTB00002_K_22	Tb927.1.260	TTTTACATCCATTCCAATTTCAGACGTCAGTCGCCATCCTCTCCAGCTTGTACATGTAACGCATCATTTG	-	1	106499	106568	-0.998122	-2.51551	0.0168928	0.203329	-3.34191
Tb10.61.1360	3QTB00003_D_19	contains TFIIS domain; similar to DNA-directed RNA polymerases III 12.5 kDa polypeptide (EC 2.7.7.6) (Swiss-Prot:Q04307) (Saccharomyces cerevisiae);go_function=DNA binding; DNA-directed RNA polymerase activity; transcription factor activity;go_process=reg		<a href=http://www.genedb.org/genedb/Search?organism=tryp&name=Tb10.61.1360>Tb10.61.1360</a>	Q387Z6	RPC11		TRYP_x-61h03.q2kb185_204	10	Tb927_10_v4: 3623684..3624064	RNA polymerase III C11 subunit, putative,DNA-directed RNA polymerase III, putative,RNA polymerase subunit, putative	7591	1	0	0	GO:0003677 GO:0003700 GO:0003899	GO:0006354 GO:0006355	GO:0005634	2QTB00003_D_19	Tb10.61.1360	ACGTCGTGCCAATTCAGTCACGGCGCCCGCTCACTATTAATCATTCGTTCCTAAAGTACAATAAGGTTGT	+	10	3623769	3623838	-0.996793	-2.71127	0.0105244	0.169059	-2.92623
Tb10.70.3480	3QTB00007_C_11	;go_process=vesicle-mediated transport		<a href=http://www.genedb.org/genedb/Search?organism=tryp&name=Tb10.70.3480>Tb10.70.3480</a>	Q38BL4			TRYP_x-70a06.p2kb545_467	10	Tb927_10_v4: complement(1014849..1015511)	SNF-7-like protein, putative	6518	0	0	0	GO:0003674	GO:0016192	GO:0005575	2QTB00007_C_11	Tb10.70.3480	ATTCGAGTTATTTGTCGGACGCACTTGCTATGCCTAGTGGGAGGTTACCGGACCTTATGAGTAACACCCA	-	10	1014910	1014979	-0.996784	-2.43603	0.0203688	0.221172	-3.5048
Tb09.160.4690	3QTB00004_K_12			<a href=http://www.genedb.org/genedb/Search?organism=tryp&name=Tb09.160.4690>Tb09.160.4690</a>	Q38ET7			chr9contig160.tmp0355	9	Tb927_09_v4: 1007278..1007724	hypothetical protein, conserved	5228	1	2	0				2QTB00004_K_12	Tb09.160.4690	TTAAATTTGCTACACTGTAGCGATTGGTTTGTGTACGCGTATGCGCTTAGGGATATGTTATACGACCGCA	+	9	1007416	1007485	-0.996762	-1.90291	0.0657397	0.374647	-4.49827
Tb10.6k15.1010	3QTB00010_M_22			<a href=http://www.genedb.org/genedb/Search?organism=tryp&name=Tb10.6k15.1010>Tb10.6k15.1010</a>	Q38A36			TRYPtp6k15-3d06.p1c_144	10	Tb927_10_v4: 2284684..2285667	hypothetical protein, conserved	7046	0	0	0				2QTB00010_M_22	Tb10.6k15.1010	TTGTTATTCCTGGATTATTCCATGAAACGATGCCTAAGACGCTGAGGGAGATTAGTGACGAGGGCATTTC	+	10	2285372	2285441	-0.996692	-1.9462	0.0601209	0.360809	-4.42455
Tb11.01.0440	3QTB00006_J_21			<a href=http://www.genedb.org/genedb/Search?organism=tryp&name=Tb11.01.0440>Tb11.01.0440</a>	Q384K9				11	Tb927_11_01_v4: 2213625..2214251	hypothetical protein, conserved	8510	0	0	0	GO:0003674	GO:0008150	GO:0005575	2QTB00006_J_21	Tb11.01.0440	CAAGAAACGCTTTCAATAAAACCCCAATTCAACTCATTTACGGTAAGCAGTTCGAGGATATGGAGCTACT	+	11.1	2213959	2214028	-0.996681	-2.0011	0.0535986	0.348168	-4.32922
Tb11.47.0017	3QTB00006_M_12	;go_function=NADH dehydrogenase (ubiquinone) activity;go_process=mitochondrial electron transport, NADH to ubiquinone;go_component=mitochondrion		<a href=http://www.genedb.org/genedb/Search?organism=tryp&name=Tb11.47.0017>Tb11.47.0017</a>	Q387C0	NDHK			11	Tb927_11_01_v4: 376811..377419	NADH-ubiquinone oxidoreductase 20 kDa subunit, mitochondrial precursor	7843	0	0	0	GO:0008137	GO:0006120	GO:0005739	2QTB00006_M_12	Tb11.47.0017	ATCGTTTTGGTATTGTACCGCGTCCAACACCCCGTCAAGCAGAAATTATTATTGTCTCCGGCACTGTGAC	+	11.1	377088	377157	-0.996438	-2.46901	0.0188543	0.212766	-3.43766
Tb10.70.1690	3QTB00006_P_24	;go_function=RNA binding;go_process=translation;go_component=cytoplasm		<a href=http://www.genedb.org/genedb/Search?organism=tryp&name=Tb10.70.1690>Tb10.70.1690</a>	Q38B67			TRYP_x-70a06.p2kb545_230	10	Tb927_10_v4: 1347311..1347970	40S ribosomal protein S10, putative	6665	0	1	0	GO:0003723	GO:0006412	GO:0005737	2QTB00006_P_24	Tb10.70.1690	TTTTCGTACAAATTACTGTTACGACTTCACTTCCCCTTCCTGTTGGTCTTCTTCATTTATGCCTGACCAC	+	10	1347363	1347432	-0.996323	-1.62704	0.11317	0.471439	-4.93617
Tb927.4.1770	3QTB00001_H_12			<a href=http://www.genedb.org/genedb/Search?organism=tryp&name=Tb927.4.1770>Tb927.4.1770</a>	Q581Q4			Tb04.2L9.1309	4	Tb927_04_v4: complement(446116..446352)	hypothetical protein, conserved	1594	1	1	0				2QTB00001_H_12	Tb927.4.1770	ATGGAGAACAAGAGCTTAAAGGACAAGGCCAAGGGAGAGCTAATTAAGATGTTGAAAATTCAGCTTGTGT	-	4	446226	446295	-0.995912	-1.91962	0.0635199	0.369528	-4.46998
Tb927.3.640	3QTB00009_G_12			<a href=http://www.genedb.org/genedb/Search?organism=tryp&name=Tb927.3.640>Tb927.3.640</a>	Q57WU7			Tb03.27F10.970	3	Tb927_03_v4: complement(160524..161414)	hypothetical protein, conserved	903	1	1	0				2QTB00009_G_12	Tb927.3.640	TTTTATGAACAGTACAGCATGAGTATCTTTTTTGGTGTTGCCATGTTCGTGTTCCGTATCGTCCAAGCCT	-	3	160562	160631	-0.995063	-2.11073	0.0423983	0.308267	-4.13271
Tb11.55.0030	3QTB00003_N_24			<a href=http://www.genedb.org/genedb/Search?organism=tryp&name=Tb11.55.0030>Tb11.55.0030</a>	Q386Y9			291.t00029	11	Tb927_11_01_v4: complement(487901..488308)	hypothetical protein, conserved	7874	0	1	0				2QTB00003_N_24	Tb11.55.0030	TCGTTCACGCATGCCTGATCTGCCGAAAAGTGCAGGGGGTTATTTTTTCCGTCAACTCCGACCATATCTT	-	11.1	488165	488234	-0.994625	-2.85331	0.00738964	0.142031	-2.61259
Tb10.26.0080	3QTB00001_I_19			<a href=http://www.genedb.org/genedb/Search?organism=tryp&name=Tb10.26.0080>Tb10.26.0080</a>	Q389G2				10	Tb927_10_v4: complement(2812813..2812944)	hypothetical protein, unlikely	7270	0	0	0				2QTB00001_I_19	Tb10.26.0080	CTTCTGTACATCCAGTAAAAGCTTGGGAATGAAAAACCCAACATTTTCCTTTTTCGTCGTCTTCTTCATC	-	10	2812864	2812933	-0.99385	-1.34992	0.186161	0.576944	-5.31695
Tb10.6k15.2875	3QTB00003_D_10			<a href=http://www.genedb.org/genedb/Search?organism=tryp&name=Tb10.6k15.2875>Tb10.6k15.2875</a>	Q38AJ2			234.t00481	10	Tb927_10_v4: complement(1921434..1921829)	hypothetical protein, conserved	6890	0	0	0				2QTB00003_D_10	Tb10.6k15.2875	GTAAAGCGCAACCGCATGCGACATATATACGATGGAACAGAAGGCAACGATGAGGACGTCACACAAATGT	-	10	1921601	1921670	-0.9938	-2.05272	0.0480373	0.330795	-4.23769
Tb10.26.1080	3QTB00018_J_10	;go_function=ATPase activity, coupled;go_process=protein folding; protein refolding; response to unfolded protein;go_component=centrosome		<a href=http://www.genedb.org/genedb/Search?organism=tryp&name=Tb10.26.1080>Tb10.26.1080</a>	Q389P1			embl.259	10	Tb927_10_v4: complement(2610999..2613113)	heat shock protein 83,heat shock protein	7191	0	0	0	GO:0042623	GO:0006457 GO:0006986 GO:0042026	GO:0005813	2QTB00018_J_10	Tb10.26.1080	ATACCTTCTATTCAAACAAGGAAATTTTTCTTCGCGAGCTAATTAGTAATTCGTCAGATGCGTGCGACAA	-	10	2612986	2613055	-0.993703	-2.33828	0.0255327	0.243656	-3.70021
Tb927.8.7640	3QTB00014_O_10	;go_function=amino acid-polyamine transporter activity;go_process=amino acid transport;go_component=membrane		<a href=http://www.genedb.org/genedb/Search?organism=tryp&name=Tb927.8.7640>Tb927.8.7640</a>	Q57V85	AATP1	AATP1	Tb08.30P3.160	8	Tb927_08_v4: 2204830..2206233	amino acid transporter 1, putative	4608	0	11	0	GO:0005279	GO:0006865	GO:0016020	2QTB00014_O_10	Tb927.8.7640	AAGTCGCCAACGTCAGTCACTTATCCTCAGGATGATCATGGCAGCGCAGAAGCTGGGCAAGCGAATGCTG	+	8	2204848	2204917	-0.992365	-2.29361	0.0282653	0.25705	-3.78764
Tb927.1.2820	3QTB00018_O_11			<a href=http://www.genedb.org/genedb/Search?organism=tryp&name=Tb927.1.2820>Tb927.1.2820</a>	Q4GYU2				1	Tb927_01_v4: complement(641279..643237)	pteridine transporter, putative	273	0	13	0	GO:0015224	GO:0015877 GO:0019889		2QTB00018_O_11	Tb927.1.2820	GCTGACGGACTTGTTGGTGGATCCATTATTGCGATGTTTTTGAACCGTTTCACTGTCGAGGGTCTTGTCT	-	1	642934	643003	-0.992244	-2.55351	0.0154311	0.197933	-3.2628
Tb927.1.3340	3QTB00001_O_10	gene predicted by glimmer		<a href=http://www.genedb.org/genedb/Search?organism=tryp&name=Tb927.1.3340>Tb927.1.3340</a>	Q4GYN9				1	Tb927_01_v4: 726707..726895	hypothetical protein, unlikely	326	0	0	0				2QTB00001_O_10	Tb927.1.3340	ATCCGACGGCATCTCATAAACCGGTATGCGCCGGGGCCCACAGCCGATCGCACACTTCTCTAAGTTATCA	+	1	726723	726792	-0.991589	-2.43504	0.020416	0.221255	-3.50681
Tb10.61.3050	3QTB00013_J_11	;go_function=tubulin-tyrosine ligase activity;go_process=protein modification		<a href=http://www.genedb.org/genedb/Search?organism=tryp&name=Tb10.61.3050>Tb10.61.3050</a>	Q388L2			TRYP_x-61h03.q2kb185_454	10	Tb927_10_v4: complement(3312722..3314026)	tubulin tyrosine ligase protein, putative	7471	0	0	0	GO:0004835	GO:0006464	GO:0005575	2QTB00013_J_11	Tb10.61.3050	TTTTGCTCGCTTCTGCCACCAGCGGTTTTCCCTCAAAGATATTGATAACACATTTATTCACGTAACAAAT	-	10	3313283	3313352	-0.990618	-2.51963	0.0167284	0.203329	-3.33337
Tb927.4.3370	3QTB00009_N_9			<a href=http://www.genedb.org/genedb/Search?organism=tryp&name=Tb927.4.3370>Tb927.4.3370</a>	Q584B4			Tb04.2H8.30	4	Tb927_04_v4: complement(878428..879345)	hypothetical protein, conserved	1754	0	0	0				2QTB00009_N_9	Tb927.4.3370	AAGGAAGAAGATCCCGCCGTTATTGCTGCTTTGCTCCACGCATGTAGCTGTCTGTGTCGTGATTATGCAC	-	4	878814	878883	-0.989522	-2.37973	0.0232134	0.233097	-3.61804
Tb927.8.6500	3QTB00016_O_11	;go_process=cell cycle		<a href=http://www.genedb.org/genedb/Search?organism=tryp&name=Tb927.8.6500>Tb927.8.6500</a>	Q57TW3			Tb08.30K1.260	8	Tb927_08_v4: 1880338..1881957	cell division cycle protein, putative	4494	0	0	0	GO:0003674	GO:0007049	GO:0005575	2QTB00016_O_11	Tb927.8.6500	CATTTCCGATCGGAATTCACAGGATAATTCCATATCACATTTCTTCCTCACAACAAAAGAGAATGTTGTG	+	8	1880445	1880514	-0.988378	-1.96916	0.0573136	0.358742	-4.38493
Tb09.160.0770	3QTB00008_L_23			<a href=http://www.genedb.org/genedb/Search?organism=tryp&name=Tb09.160.0770>Tb09.160.0770</a>	Q38FW2			chr9contig160.tmp0077c	9	Tb927_09_v4: complement(429132..429953)	nitrilase, putative	4850	0	0	0				2QTB00008_L_23	Tb09.160.0770	GGTAATTGCCATGGCTGATGAGGGAGAAACTTATTTTGATGCGGATTTGGACATAAACATGGTCAAAACA	-	9	429198	429267	-0.987445	-2.29213	0.0283603	0.257098	-3.79052
Tb10.70.0200	3QTB00016_K_24			<a href=http://www.genedb.org/genedb/Search?organism=tryp&name=Tb10.70.0200>Tb10.70.0200</a>	Q38AU8			TRYP_x-70a06.p2kb545_29	10	Tb927_10_v4: 1661685..1663334	hypothetical protein	6784	0	0	0				2QTB00016_K_24	Tb10.70.0200	ATTGATAAAAATAACACGGGATGCATTACCTTTGAAGAGTTTTTGTGGGTTCTCGAGTTTGGTGTGCGAG	+	10	1662819	1662888	-0.987307	-2.52789	0.0164033	0.203078	-3.31623
Tb927.7.4670	3QTB00010_E_22	identical to GP:14250901: Rrp4p homologue {Trypanosoma brucei} (PMID:11447124); 100% identical to GP:14250901: Rrp4p homologue {Trypanosoma brucei} (PMID:11447124);go_function=3'-5'-exoribonuclease activity;go_process=cell growth; rRNA processing;go_compo		<a href=http://www.genedb.org/genedb/Search?organism=tryp&name=Tb927.7.4670>Tb927.7.4670</a>	Q57X83	RRP4		Tb07.26A24.580	7	Tb927_07_v4: complement(1237468..1238442)	ribosomal RNA processing protein 4,exosome complex exonuclease	3556	1	1	0	GO:0000175	GO:0006364 GO:0016049	GO:0000176 GO:0000177 GO:0000178	2QTB00010_E_22	Tb927.7.4670	AAGCAGCGGTCAAGGCGTCTATTGATTTTGTTCTAGGCCCATTCGAAATTTTATATCCCGGAAATCAGAA	-	7	1237526	1237595	-0.986659	-1.88222	0.0685825	0.382726	-4.53305
Tb09.211.4730	3QTB00022_K_22			<a href=http://www.genedb.org/genedb/Search?organism=tryp&name=Tb09.211.4730>Tb09.211.4730</a>	Q38D37			chr9contig211.tmp0521c	9	Tb927_09_v4: complement(2165850..2169881)	hypothetical protein, conserved	5831	0	0	0				2QTB00022_K_22	Tb09.211.4730	TTTCTTGTGTCGATGTTTACATGCAGAGGAAAGTACTGATACCACGGTGATTATTGAGTTCGTTCGCTTA	-	9	2166981	2167050	-0.986627	-2.20011	0.034853	0.283559	-3.96669
Tb927.3.690	3QTB00017_G_23	;go_function=ATP binding; protein serine/threonine kinase activity;go_process=protein amino acid phosphorylation		<a href=http://www.genedb.org/genedb/Search?organism=tryp&name=Tb927.3.690>Tb927.3.690</a>	Q57WV2			Tb03.27F10.890	3	Tb927_03_v4: complement(168911..170662)	protein kinase, putative	908	0	0	0	GO:0004674 GO:0005524	GO:0006468	GO:0005575	2QTB00017_G_23	Tb927.3.690	CAGTTCGTTGCTATTAAAAAAATGAAACAAAAGTATTACAGCTGGGATGAATGCATGAAACTCCCGGAGG	-	3	170512	170581	-0.98632	-2.14939	0.0389727	0.299008	-4.06152
Tb11.02.2650	3QTB00011_F_12			<a href=http://www.genedb.org/genedb/Search?organism=tryp&name=Tb11.02.2650>Tb11.02.2650</a>	Q385R7				11	Tb927_11_01_v4: 1404805..1405914	hypothetical protein, conserved	8200	0	0	0	GO:0003674	GO:0008150	GO:0005575	2QTB00011_F_12	Tb11.02.2650	TAATAATCTTCGATAATTCCACTGCCTGCTGCAAACTGAACCCGCGTAATGCTGTTATTGTTGATGACTT	+	11.1	1405562	1405631	-0.986171	-2.49138	0.017886	0.208229	-3.39174
Tb927.1.2040	3QTB00014_C_10	GPI-Anchor Signal predicted for Tb927.1.2040 by DGPI v2.04 with cleavage site probability 0.172 near 425		<a href=http://www.genedb.org/genedb/Search?organism=tryp&name=Tb927.1.2040>Tb927.1.2040</a>	Q4GZ15				1	Tb927_01_v4: complement(521080..522462)	expression site-associated gene 2 (ESAG2) protein, putative	197	1	0	1	GO:0003674	GO:0008150	GO:0016021	2QTB00014_C_10	Tb927.1.2040	TATCGACATTGTTAAGAAAGAAGAGAGAGGGACACATCACCATGATTCAGATGTCGAAGACAGTAGTGAT	-	1	521755	521824	-0.985801	-2.36402	0.0240691	0.237758	-3.64931
Tb927.6.2440	3QTB00012_G_24			<a href=http://www.genedb.org/genedb/Search?organism=tryp&name=Tb927.6.2440>Tb927.6.2440</a>	Q584R2			Tb06.4M18.940	6	Tb927_06_v4: 746541..747707	hypothetical protein, conserved	2763	0	0	0				2QTB00012_G_24	Tb927.6.2440	TTTGATGCAATTAAAGTTTTCATCGCAAAGGGAAACAAACCAGCCCCGATCCGTTATATTCTCTACATAA	+	6	747480	747549	-0.984453	-2.44009	0.0201765	0.219767	-3.49657
Tb927.5.2350	3QTB00015_K_24			<a href=http://www.genedb.org/genedb/Search?organism=tryp&name=Tb927.5.2350>Tb927.5.2350</a>	Q7Z0V2			Tb05.3C6.390	5	Tb927_05_v4: 746213..747715	hypothetical protein, conserved	2226	1	1	0				2QTB00015_K_24	Tb927.5.2350	AGCCTTTTTTACGTAGATCAGGATTATTATATGGTCATTGACAGTCACATCAGAGCGCTTTTGGAGTGGG	+	5	746900	746969	-0.984442	-1.71269	0.0960815	0.440895	-4.80627
Tb927.5.3570	3QTB00008_L_9			<a href=http://www.genedb.org/genedb/Search?organism=tryp&name=Tb927.5.3570>Tb927.5.3570</a>	Q57UA9			Tb05.6E7.290	5	Tb927_05_v4: 1119550..1120371	hypothetical protein, conserved	2348	0	0	0				2QTB00008_L_9	Tb927.5.3570	GCGCCAAGAGAAATCAGTCTGCCGCTATATCTTTCCTATGCAAGCAAGTTGGTCCCTTAATTTACAAACT	+	5	1120040	1120109	-0.983735	-2.13757	0.0399929	0.301194	-4.08338
Tb10.70.2620	3QTB00014_M_12			<a href=http://www.genedb.org/genedb/Search?organism=tryp&name=Tb10.70.2620>Tb10.70.2620</a>	Q38BE1			TRYP_x-70a06.p2kb545_352	10	Tb927_10_v4: complement(1172174..1173574)	hypothetical protein, conserved,predicted SET domain protein	6591	0	0	0	GO:0003674	GO:0008150	GO:0005575	2QTB00014_M_12	Tb10.70.2620	AAAAACTTGTTTTAGAGGACATAGATGTTGGATGCTCTTTATTAGGTCTCTGCACGCAGCTTTCAATTGT	-	10	1172742	1172811	-0.982431	-2.33295	0.025846	0.245708	-3.71071
Tb11.01.2230	3QTB00009_L_12			<a href=http://www.genedb.org/genedb/Search?organism=tryp&name=Tb11.01.2230>Tb11.01.2230</a>	Q383N3				11	Tb927_11_01_v4: 2729990..2730922	hypothetical protein, conserved	8737	0	0	0				2QTB00009_L_12	Tb11.01.2230	ATCAAATATCGTGAACCACGAACTTCAATACTTGCGCACGTCCTTTGCAATAGTGCTACAGCAGTCTGCA	+	11.1	2730514	2730583	-0.98054	-1.60759	0.117381	0.479186	-4.96488
Tb10.70.2640	3QTB00012_E_11			<a href=http://www.genedb.org/genedb/Search?organism=tryp&name=Tb10.70.2640>Tb10.70.2640</a>	Q38BE3			TRYP_x-70a06.p2kb545_354	10	Tb927_10_v4: complement(1169142..1170278)	hypothetical protein, conserved	6589	0	0	0				2QTB00012_E_11	Tb10.70.2640	TGTTTTTGAACCCAAGACGGGTAAAATGGTTAACTCACACAAACTCATAGAGAAAGCATTCGCAAAGTTA	-	10	1169469	1169538	-0.979997	-1.68469	0.101413	0.450521	-4.84934
Tb09.160.4810	3QTB00003_O_12			<a href=http://www.genedb.org/genedb/Search?organism=tryp&name=Tb09.160.4810>Tb09.160.4810</a>	Q38ES6			chr9contig160.tmp0367	9	Tb927_09_v4: 1032367..1032744	hypothetical protein, unlikely	5239	1	1	0				2QTB00003_O_12	Tb09.160.4810	TAGTGCCCCCCAACCGACTAATGATTCGTCCGGCAATGACTTCAGCAACAATGGCAATAATAGCGATAAT	+	9	1032489	1032558	-0.97869	-1.73602	0.0918191	0.433568	-4.76992
Tb11.02.0445	3QTB00003_E_12			<a href=http://www.genedb.org/genedb/Search?organism=tryp&name=Tb11.02.0445>Tb11.02.0445</a>	Q386L8			238.t00591	11	Tb927_11_01_v4: complement(835973..836338)	hypothetical protein, conserved	7997	1	0	0				2QTB00003_E_12	Tb11.02.0445	AGCTGTTGCCAACCTTCGCATCCAGCGCGAGCGCATCATGCCCTTTATGAATGATATTAAGGAAAAACTT	-	11.1	836006	836075	-0.978508	-1.753	0.0888179	0.425712	-4.74321
Tb11.01.1240	3QTB00009_H_10			<a href=http://www.genedb.org/genedb/Search?organism=tryp&name=Tb11.01.1240>Tb11.01.1240</a>	Q383Y1				11	Tb927_11_01_v4: complement(2536803..2537729)	hypothetical protein, conserved	8639	0	0	0				2QTB00009_H_10	Tb11.01.1240	TGAAAACTGTTTGATCCTTATTCCCCCCGTTGCGGGCTCTGTTTTTATCTCTGACTGCAGTCAATGCAAG	-	11.1	2537160	2537229	-0.977876	-2.2335	0.0323577	0.273433	-3.90337
Tb10.26.0860	3QTB00007_B_12	similar to HIRA-interacting protein 5 (mHIRIP5) (Swiss-Prot:Q9QZ23) (Mus musculus);go_function=protein binding;go_process=iron ion homeostasis;go_component=mitochondrial matrix		<a href=http://www.genedb.org/genedb/Search?organism=tryp&name=Tb10.26.0860>Tb10.26.0860</a>	Q389M3				10	Tb927_10_v4: complement(2660328..2661059)	HIRA-interacting protein 5, putative	7209	0	0	0	GO:0005515	GO:0006879	GO:0005759	2QTB00007_B_12	Tb10.26.0860	CCATCCCACAGGATGGCGATTCTGAGGTAGTGGTGGTGTTGAAAGAACTTATCTCTACCACGATTAGACC	-	10	2660548	2660617	-0.977722	-2.37228	0.0236155	0.235442	-3.63288
Tb10.61.1380	3QTB00008_G_11	similar to Protein transport protein SEC22 (Protein SLY2) (Swiss-Prot:P22214) (Saccharomyces cerevisiae);go_function=v-SNARE activity;go_process=vesicle targeting;go_component=integral to membrane		<a href=http://www.genedb.org/genedb/Search?organism=tryp&name=Tb10.61.1380>Tb10.61.1380</a>	Q387Z8	SEC22		TRYP_x-61h03.q2kb185_207	10	Tb927_10_v4: 3621297..3622064	synaptobrevin-type vesicle transport protein, putative,protein SLY2	7589	1	1	0	GO:0005485	GO:0006903	GO:0016021	2QTB00008_G_11	Tb10.61.1380	ATAAGGACTGTATTTACTTTGCATTTCAGGATGCGGGGACGGGGTTGACGATTATCACCGTTTTAAACAA	+	10	3621499	3621568	-0.977523	-2.61163	0.0134192	0.184815	-3.14031
Tb927.6.3770	3QTB00006_J_11			<a href=http://www.genedb.org/genedb/Search?organism=tryp&name=Tb927.6.3770>Tb927.6.3770</a>	Q585X5			Tb06.4F7.700	6	Tb927_06_v4: complement(1120231..1120857)	hypothetical protein, conserved	2895	0	3	0				2QTB00006_J_11	Tb927.6.3770	TACTCCCCCATTCACCTTCCTGCAGCCGTTGCAATAGGTTCGATTATCGGGATTGTCTTTTACCCATTCA	-	6	1120287	1120356	-0.976606	-2.51376	0.016963	0.203575	-3.34553
Tb927.5.4420	3QTB00017_P_4	similar to SP:Q9JIK5: Nucleolar RNA helicase II (Nucleolar RNA helicase Gu) (RH II/Gu)(DEAD-box protein 21). {Mus musculus};go_function=ATP binding; ATP-dependent helicase activity;go_process=nucleobase, nucleoside, nucleotide and nucleic acid metabolism;		<a href=http://www.genedb.org/genedb/Search?organism=tryp&name=Tb927.5.4420>Tb927.5.4420</a>	Q57Z07			Tb05.45E22.770	5	Tb927_05_v4: complement(1309993..1311891)	nucleolar RNA helicase II, putative,nucleolar RNA helicase Gu, putative	2433	0	0	0	GO:0005524 GO:0008026	GO:0006139	GO:0005730	2QTB00017_P_4	Tb927.5.4420	TTAAGGATGCTGACCCAACCGAGATTCTTGCTTCAGCTATTGCCGTCATGAGTGGATATACCAGCAGTAT	-	5	1310438	1310507	-0.976119	-2.63265	0.0127534	0.182367	-3.09558
Tb10.70.4310	3QTB00005_N_24			<a href=http://www.genedb.org/genedb/Search?organism=tryp&name=Tb10.70.4310>Tb10.70.4310</a>	Q38BS7			TRYP_x-70a06.p2kb545_578	10	Tb927_10_v4: 827246..827815	hypothetical protein	6455	0	2	0				2QTB00005_N_24	Tb10.70.4310	TTGTTCATAAATTTAAAAGACCTTCGATTTTCCCTTTCCCCTTATTTTCGTGGGAGCTGCCCCCTTCTTT	+	10	827511	827580	-0.975762	-2.29541	0.0281502	0.256546	-3.78413
Tb927.8.3990	3QTB00009_K_23			<a href=http://www.genedb.org/genedb/Search?organism=tryp&name=Tb927.8.3990>Tb927.8.3990</a>	Q581B9			Tb08.10J17.200	8	Tb927_08_v4: complement(1190781..1191653)	hypothetical protein, conserved	4242	0	0	0				2QTB00009_K_23	Tb927.8.3990	AAGAAATTAGAAAATGTAGGGCTTCAGCTATTACAAACGGGTTCATTTGTGTTCGATCCATCACAAGTAC	-	8	1191104	1191173	-0.975166	-2.20497	0.0344792	0.281667	-3.95751
Tb11.01.1420	3QTB00008_P_12			<a href=http://www.genedb.org/genedb/Search?organism=tryp&name=Tb11.01.1420>Tb11.01.1420</a>	Q383W3				11	Tb927_11_01_v4: complement(2571301..2572149)	hypothetical protein, conserved	8657	1	0	0				2QTB00008_P_12	Tb11.01.1420	GTGTTTGCGGAATGTACATTGATCCCGTTCTTTTCGATGGGCATAGGGAAGCTTGTCGCGAGAATAACTT	-	11.1	2571944	2572013	-0.974729	-1.73272	0.0924114	0.434455	-4.77508
Tb927.4.3540	3QTB00012_E_19			<a href=http://www.genedb.org/genedb/Search?organism=tryp&name=Tb927.4.3540>Tb927.4.3540</a>	Q585J6			Tb04.26G5.340	4	Tb927_04_v4: complement(910085..911224)	hypothetical protein, conserved	1771	0	0	0				2QTB00012_E_19	Tb927.4.3540	GTTTAACATTTAACAATTTCAGGACATTTAGCGCACGCAATAAGAAGACCCCACTCGATGCAAACACAAG	-	4	910974	911043	-0.974191	-1.96079	0.0583233	0.358833	-4.39942
Tb11.01.8000	3QTB00004_L_11			<a href=http://www.genedb.org/genedb/Search?organism=tryp&name=Tb11.01.8000>Tb11.01.8000</a>	Q381F4				11	Tb927_11_01_v4: complement(4270039..4270503)	hypothetical protein, conserved	9321	0	1	0				2QTB00004_L_11	Tb11.01.8000	ACCAATTCCCCGGAGGTCCGCCCCCCCAGAAGAAACGGATGATGTGAAACAATCTCTGCTTCGCTACGTA	-	11.1	4270372	4270441	-0.972851	-1.90685	0.0652108	0.373864	-4.49162
Tb927.7.3480	3QTB00006_H_24			<a href=http://www.genedb.org/genedb/Search?organism=tryp&name=Tb927.7.3480>Tb927.7.3480</a>	Q57WG3			Tb07.28B13.580	7	Tb927_07_v4: complement(899464..900114)	hypothetical protein	3437	0	1	0				2QTB00006_H_24	Tb927.7.3480	TTCTAGTAAAACCTCCCGGGCTCGTTGCCCCAATCTTCGAAATCTTCTTCAGTTTAGCCGGACTTATTCT	-	7	900008	900077	-0.972278	-1.48744	0.14632	0.525481	-5.13569
Tb927.5.2410	3QTB00022_K_10	;go_function=motor activity;go_process=anterograde axon cargo transport;go_component=microtubule associated complex		<a href=http://www.genedb.org/genedb/Search?organism=tryp&name=Tb927.5.2410>Tb927.5.2410</a>	Q582C4			Tb05.3C6.520	5	Tb927_05_v4: 767934..771953	kinesin, putative	2232	0	0	0				2QTB00022_K_10	Tb927.5.2410	TATGATTCAGGACGTTTTGTATGAAACTCGTATGCTCAAAAAGAAGAAGAATAATACGGTTTATATGGGG	+	5	770174	770243	-0.970211	-2.02643	0.0508028	0.339766	-4.28452
Tb11.01.0980	3QTB00021_E_19	hypothetical protein (pseudogene)		<a href=http://www.genedb.org/genedb/Search?organism=tryp&name=Tb11.01.0980>Tb11.01.0980</a>	-				11	Tb927_11_01_v4: 2478882..2484592	hypothetical protein, conserved (pseudogene)	8615	0	0	0				2QTB00020_F_6	Tb11.01.0980	TGAAGAACCATTTGGTGGGTCGGGTGAAATTCCGAAGGAAGAAGCTGACAAACTCCTTGATACAAGTAAT	+	11.1	2481866	2481935	-0.970158	-1.3995	0.170924	0.557464	-5.25339
Tb927.6.2340	3QTB00004_E_21			<a href=http://www.genedb.org/genedb/Search?organism=tryp&name=Tb927.6.2340>Tb927.6.2340</a>	Q584S2			Tb06.4M18.744	6	Tb927_06_v4: 723038..723457	hypothetical protein, conserved	2753	0	0	0				2QTB00004_E_21	Tb927.6.2340	AGTTGCAGCGTCTCTCTTCTGACCACTGTGTGTATGAGAGTGTGGGCCGCGTGTTTCTCCGGACACCGGT	NA	Nonspecific_2	0	0	-0.969292	-2.11739	0.0417897	0.306696	-4.12051
Tb11.01.5470	3QTB00005_H_10	;go_function=calcium ion binding;go_component=basal body		<a href=http://www.genedb.org/genedb/Search?organism=tryp&name=Tb11.01.5470>Tb11.01.5470</a>	Q382E7				11	Tb927_11_01_v4: 3632134..3632694	centrin, putative	9077	0	0	0	GO:0005509	GO:0008150	GO:0005932	2QTB00005_H_10	Tb11.01.5470	TACGTGCCTTCAAATTAATAGATACAGGTGAGAAGGGGTATATAAATGTAGATGATCTTCGTCCCATCGC	+	11.1	3632462	3632531	-0.968788	-2.19595	0.0351758	0.284921	-3.97453
Tb927.3.2350	3QTB00005_I_10			<a href=http://www.genedb.org/genedb/Search?organism=tryp&name=Tb927.3.2350>Tb927.3.2350</a>	Q582U8			Tb03.48O8.570	3	Tb927_03_v4: 601321..601842	hypothetical protein, conserved	1073	0	0	0				2QTB00005_I_10	Tb927.3.2350	AAAGAGTATATCTCGTTGTCTACTACTAAGTGGTATTGCATGGAACCCGCTTGCTGTGAAAAGGTTCTGT	+	3	601747	601816	-0.968584	-1.82021	0.077739	0.40056	-4.63542
Tb927.8.5510	3QTB00012_H_23	;go_process=DNA repair;go_component=nucleus		<a href=http://www.genedb.org/genedb/Search?organism=tryp&name=Tb927.8.5510>Tb927.8.5510</a>	Q57X31			Tb08.26E13.110	8	Tb927_08_v4: 1630582..1631772	apurinic/apyrimidinic endonuclease, putative	4395	0	0	0	GO:0003674	GO:0006281	GO:0005634	2QTB00012_H_23	Tb927.8.5510	TTATCACCTGGAATGTTGCCGGATTGCGTGGACTCTTGAAGAAAGATAGTGAGGCGATTAAGAAGTTGTT	+	8	1630865	1630934	-0.968366	-1.61797	0.115116	0.474944	-4.94959
Tb09.211.0820	3QTB00017_D_12	GPI-Anchor Signal predicted for Tb09.211.0820 by DGPI v2.04 with cleavage site probability 0.1224 near 592		<a href=http://www.genedb.org/genedb/Search?organism=tryp&name=Tb09.211.0820>Tb09.211.0820</a>	Q38E74			chr9contig211.tmp0100c	9	Tb927_09_v4: complement(1408210..1410069)	hypothetical protein, conserved	5443	0	4	1				2QTB00017_D_12	Tb09.211.0820	GTAAGCTTTCCGAGAGCGATAAAGAGGCACTATTAAGAATAAAAGTGGTCTACCACGATGCTGCACAGTT	-	9	1409465	1409534	-0.966151	-1.57773	0.124094	0.489202	-5.00839
Tb927.5.3920	3QTB00021_K_9	;go_function=ATP binding; ATPase activity;go_process=peroxisome organization and biogenesis;go_component=cytoplasm		<a href=http://www.genedb.org/genedb/Search?organism=tryp&name=Tb927.5.3920>Tb927.5.3920</a>	Q57U74			Tb05.6E7.930	5	Tb927_05_v4: 1216751..1219699	peroxisome assembly protein, putative	2383	0	0	0	GO:0005524 GO:0016887	GO:0007031	GO:0005737	2QTB00021_K_9	Tb927.5.3920	ATGGAGTTGATGGCACTTGTAGCGACGGTGATTGCTTAAATGGTATTCGTGTCATATTTCTTGTTTGTGA	+	5	1218354	1218423	-0.96559	-2.28259	0.0289788	0.259962	-3.80902
Tb09.211.0530	3QTB00008_I_12			<a href=http://www.genedb.org/genedb/Search?organism=tryp&name=Tb09.211.0530>Tb09.211.0530</a>	Q38EA5			chr9contig211.tmp0066c	9	Tb927_09_v4: complement(1352881..1353678)	hypothetical protein, conserved	5412	0	0	0				2QTB00008_I_12	Tb09.211.0530	TGCCGTGATGTTTGGTCGAATGGGCGAAACAAGCCGAAGCAACGATATATTAGATAATATTGAGCTCAAT	-	9	1353139	1353208	-0.965304	-1.98336	0.0556355	0.354434	-4.36025
Tb11.01.5260	3QTB00006_O_11			<a href=http://www.genedb.org/genedb/Search?organism=tryp&name=Tb11.01.5260>Tb11.01.5260</a>	Q382G8				11	Tb927_11_01_v4: complement(3587258..3587848)	hypothetical protein, conserved	9056	0	0	0				2QTB00006_O_11	Tb11.01.5260	AACAAGTTAATGTTCCCCCGGAGTTGGGGACAATTATGAAGCAGTACACCAAGGCAATCCTCAGGGATAG	-	11.1	3587676	3587745	-0.963817	-2.05432	0.0478735	0.330197	-4.23483
Tb11.18.0002	3QTB00020_K_10			<a href=http://www.genedb.org/genedb/Search?organism=tryp&name=Tb11.18.0002>Tb11.18.0002</a>	Q386T1				11	Tb927_11_01_v4: 627733..630321	hypothetical protein, conserved	7932	0	0	0				2QTB00020_K_10	Tb11.18.0002	TTAGTAGCATCATTAGCAATGTGAATAAAGGGAACGAGAGGGCGCTGTCAATGAACAACACAGTTTATTT	+	11.1	628679	628748	-0.963405	-2.13442	0.040269	0.301194	-4.0892
Tb927.4.2470	3QTB00022_K_24			<a href=http://www.genedb.org/genedb/Search?organism=tryp&name=Tb927.4.2470>Tb927.4.2470</a>	Q584E0			Tb04.1H19.920	4	Tb927_04_v4: 646319..650353	hypothetical protein, conserved	1664	0	0	0				2QTB00022_K_24	Tb927.4.2470	GTAACAATTCAAACGAGAAAAGAGATGAAATTGCGTTAGTGGAAGAATGCTGTCCAGTTGACAGCGAATA	+	4	648891	648960	-0.961395	-1.83098	0.0760766	0.397728	-4.61783
Tb927.5.1320	3QTB00021_M_7			<a href=http://www.genedb.org/genedb/Search?organism=tryp&name=Tb927.5.1320>Tb927.5.1320</a>	Q57VD1			Tb05.30H13.330	5	Tb927_05_v4: 429814..432777	hypothetical protein, conserved	2123	0	3	0				2QTB00021_M_7	Tb927.5.1320	TATATTGTGAGGTACCCGAGTTGGTGTTTTTGTTGTGGTTTGAGATCATTCCGCCTACCCTGCTACTTAA	+	5	432452	432521	-0.960724	-1.45113	0.156114	0.539896	-5.18506
Tb11.47.0019	3QTB00015_G_13	;go_component=integral to membrane		<a href=http://www.genedb.org/genedb/Search?organism=tryp&name=Tb11.47.0019>Tb11.47.0019</a>	Q387C2				11	Tb927_11_01_v4: 372572..374035	hypothetical protein, conserved	7841	1	2	0	GO:0003674	GO:0008150	GO:0016021	2QTB00015_G_13	Tb11.47.0019	TCACGTTTTGTGCTTCTTAATCTATATATTTATCTCTCGGTACTGTTTTTTATGCCTTACCCGACAAGTT	+	11.1	372830	372899	-0.959836	-1.66627	0.105054	0.455058	-4.87736
Tb927.4.4970	3QTB00010_K_24	;go_function=protein kinase activity;go_process=protein amino acid phosphorylation		<a href=http://www.genedb.org/genedb/Search?organism=tryp&name=Tb927.4.4970>Tb927.4.4970</a>	Q584K8			Tb04.3M17.320	4	Tb927_04_v4: complement(1364481..1365464)	myosin heavy chain kinase A, putative	1915	0	0	0				2QTB00010_K_24	Tb927.4.4970	AATATATTTACAGCTTTCGGAGGAAGGAATGGGTTGTGTCGGACACCAACGTTCAAATCATCAAACCACT	-	4	1365328	1365397	-0.959727	-1.714	0.0958375	0.440895	-4.80424
Tb927.7.3130	3QTB00021_A_19			<a href=http://www.genedb.org/genedb/Search?organism=tryp&name=Tb927.7.3130>Tb927.7.3130</a>	Q57YC3			Tb07.13M20.180	7	Tb927_07_v4: 793614..796484	hypothetical protein, conserved	3402	0	0	0				2QTB00021_A_19	Tb927.7.3130	AGGACGATATGTTTCTAACACAAAAGCAACGACAGCAACGATGGAACCGTCACCAACTGAAGTTATTAAC	+	7	794873	794942	-0.957745	-1.33368	0.191373	0.581679	-5.33732
Tb927.8.3850	3QTB00012_C_24			<a href=http://www.genedb.org/genedb/Search?organism=tryp&name=Tb927.8.3850>Tb927.8.3850</a>	Q581A5			Tb08.10J17.400	8	Tb927_08_v4: complement(1148943..1150103)	hypothetical protein, conserved	4228	0	0	0				2QTB00012_C_24	Tb927.8.3850	ATTAATGAAAAGGACATACACTCACAACCCCTACCGCCATATTACCGTCATACCTGTCTCGGTTGCTGGA	-	8	1149945	1150014	-0.956541	-2.12608	0.0410079	0.302975	-4.10457
Tb11.12.0014	3QTB00008_H_10			<a href=http://www.genedb.org/genedb/Search?organism=tryp&name=Tb11.12.0014>Tb11.12.0014</a>	Q384E9				11	Tb927_11_01_v4: 2364320..2365153	hypothetical protein, conserved	8570	0	2	0				2QTB00008_H_10	Tb11.12.0014	GGGTTTTAATAGTGTTCTGTATTTTTGTCAAAGGCTACGGTATACTTGCTCGTCTCAACCTTGGTACTGT	+	11.1	2364585	2364654	-0.955732	-2.22839	0.0327285	0.275214	-3.91309
Tb10.70.1090	3QTB00023_G_10			<a href=http://www.genedb.org/genedb/Search?organism=tryp&name=Tb10.70.1090>Tb10.70.1090</a>	Q38B19			TRYP_x-70a06.p2kb545_153	10	Tb927_10_v4: complement(1450038..1464269)	hypothetical protein, conserved	6713	0	0	0				2QTB00023_G_10	Tb10.70.1090	TACGCTTATCGAAAAAGGTGAGGATGATGAAGAAGCTATACTGGAAATTAATACACATATGCAGTTGTAC	-	10	1459596	1459665	-0.953065	-2.01449	0.0521036	0.343652	-4.30563
Tb09.v1.0390	3QTB00008_G_12			<a href=http://www.genedb.org/genedb/Search?organism=tryp&name=Tb09.v1.0390>Tb09.v1.0390</a>	Q38EH5				9	Tb927_09_v4: complement(1226111..1226905)	hypothetical protein, conserved	5342	1	5	0				2QTB00008_G_12	Tb09.v1.0390	ACAGCGCAAAGCTGCCTCCATTATTGGCTCCTCTCACTCGGGTAATCACTTTGGAGATGATATGGTACTT	-	9	1226769	1226838	-0.953015	-1.96453	0.0578712	0.358833	-4.39296
Tb927.3.850	3QTB00019_O_12			<a href=http://www.genedb.org/genedb/Search?organism=tryp&name=Tb927.3.850>Tb927.3.850</a>	Q57WW8			Tb03.27F10.610	3	Tb927_03_v4: complement(198108..200372)	hypothetical protein, conserved	924	0	0	0				2QTB00019_O_12	Tb927.3.850	TCAAAAGATTCTGTGTATGTTGGCGTTCTCGGTGGTTCGATGGAAATTGGGGACAAGTATTATAGTACTT	-	3	198524	198593	-0.952874	-2.66603	0.0117585	0.176286	-3.02407
Tb11.01.6710	3QTB00021_H_9			<a href=http://www.genedb.org/genedb/Search?organism=tryp&name=Tb11.01.6710>Tb11.01.6710</a>	Q381S8				11	Tb927_11_01_v4: complement(3946572..3949802)	hypothetical protein, conserved	9196	1	0	0				2QTB00021_H_9	Tb11.01.6710	AGATGGCGTTTACCAAGCATCCTGCTTGTTGTTTCCTCAAAAATATATCCGCTTCCTTTTTCCCGTTACT	-	11.1	3948022	3948091	-0.952405	-1.25803	0.217142	0.612365	-5.42931
Tb11.01.2910	3QTB00006_C_24			<a href=http://www.genedb.org/genedb/Search?organism=tryp&name=Tb11.01.2910>Tb11.01.2910</a>	Q383G6				11	Tb927_11_01_v4: 2920653..2921249	hypothetical protein, conserved	8804	0	0	0				2QTB00006_C_24	Tb11.01.2910	CTTGAAGCGGCCCATGTTTAATTACACCCGTATTTTTAGCATGGGGATCACACAGCACACATTTACTGGT	+	11.1	2920691	2920760	-0.951912	-1.93703	0.0612762	0.36473	-4.44029
Tb09.211.3200	3QTB00010_D_11	;go_function=binding;go_process=transport;go_component=mitochondrial inner membrane		<a href=http://www.genedb.org/genedb/Search?organism=tryp&name=Tb09.211.3200>Tb09.211.3200</a>	Q38DI5			chr9contig211.tmp0362	9	Tb927_09_v4: 1845944..1846936	mitochondrial carrier protein, putative	5682	0	1	0	GO:0005488 GO:0005488	GO:0006810 GO:0006810	GO:0005743 GO:0005743	2QTB00010_D_11	Tb09.211.3200	TATGGTATCGGGTGGGGAGCTTACATGGCCGTCTTTAAATCTGTACAGCAGAACCTCTCTGCGTACGTTT	+	9	1846214	1846283	-0.951089	-2.27321	0.029599	0.262313	-3.82717
Tb10.26.0230	3QTB00008_A_11			<a href=http://www.genedb.org/genedb/Search?organism=tryp&name=Tb10.26.0230>Tb10.26.0230</a>	Q389H4				10	Tb927_10_v4: 2782312..2783070	hypothetical protein, conserved	7258	0	0	0				2QTB00008_A_11	Tb10.26.0230	AACAGGTGTAGCCTCAATCCTATTCACTGGGTCCTGATGTTAAAGGGGTGCTTGGTCGATCTTTTCTTTT	+	10	2782330	2782399	-0.950663	-2.26658	0.0300438	0.264275	-3.83994
Tb09.211.0520	3QTB00011_G_23			<a href=http://www.genedb.org/genedb/Search?organism=tryp&name=Tb09.211.0520>Tb09.211.0520</a>	Q38EA6			chr9contig211.tmp0065c	9	Tb927_09_v4: complement(1351565..1352608)	hypothetical protein, conserved	5411	0	0	0				2QTB00011_G_23	Tb09.211.0520	AGTCCTTCGTTAGAGAGAATTAGTGATTATGGTTGCAATGGAAGTGGACCTGTTTGCAGTTCGCCTAGAT	-	9	1352068	1352137	-0.950456	-2.60724	0.0135623	0.185596	-3.14963
Tb11.01.7300	3QTB00010_J_21	similar to GB:AAS92532.1: caffeine-induced death protein CID1 {Cryptococcus bacillisporus;}; similar to Poly(A) polymerase cid13 (EC 2.7.7.19) (PAP) (Polynucleotideadenylyltransferase). (Swiss-Prot:Q9UT49) (Schizosaccharomyces pombe);go_component=mitochon		<a href=http://www.genedb.org/genedb/Search?organism=tryp&name=Tb11.01.7300>Tb11.01.7300</a>	Q381M1				11	Tb927_11_01_v4: complement(4090230..4091231)	poly(A) polymerase, putative	9254	0	0	0	GO:0003674	GO:0008150	GO:0005739	2QTB00010_J_21	Tb11.01.7300	ATTAGAGCTGGGAACACAGGTGCTAGATTTTCTGCATTTTTTCCTTCATGAGTTTGATTCGGACAAACAA	-	11.1	4090461	4090530	-0.949954	-2.30417	0.0275968	0.253241	-3.76708
Tb927.6.710	3QTB00007_L_23	;go_function=dephospho-CoA kinase activity;go_process=coenzyme A biosynthesis;go_component=cytoplasm		<a href=http://www.genedb.org/genedb/Search?organism=tryp&name=Tb927.6.710>Tb927.6.710</a>	Q583T2			Tb06.3D8.620	6	Tb927_06_v4: complement(297088..297813)	dephospho-CoA kinase, putative	2588	0	1	0				2QTB00007_L_23	Tb927.6.710	ACCGCTTCTTTATGAATCCAACATTTACACATGGCTCGTTGACCGGGTGGTAGTTGTGTCGTGTAGTGAA	-	6	297373	297442	-0.949889	-2.09755	0.0436257	0.312686	-4.15676
Tb10.70.6900	3QTB00019_C_11			<a href=http://www.genedb.org/genedb/Search?organism=tryp&name=Tb10.70.6900>Tb10.70.6900</a>	Q38CC1			TRYP_x-70a06.p2kb545_952	10	Tb927_10_v4: complement(319572..321725)	hypothetical protein, conserved	6260	0	0	0				2QTB00019_C_11	Tb10.70.6900	ACTTCGGTGACTATTTATGAAGACAGTTGTGTTAGGCGTGCCGCTATTATAAGACGCTTAGAAAAGATGC	-	10	321416	321485	-0.948684	-2.19475	0.0352694	0.285031	-3.97679
Tb10.70.7890	3QTB00003_L_24			<a href=http://www.genedb.org/genedb/Search?organism=tryp&name=Tb10.70.7890>Tb10.70.7890</a>	Q38CJ4			TRYP_x-70a06.p2kb545_1084	10	Tb927_10_v4: 114592..114996	hypothetical protein, conserved	6187	0	0	0				2QTB00003_L_24	Tb10.70.7890	GCGTTAGAAAAAGTTTTACAAAATGCTCGAATGATATTTCTGGATGACACGCTGCACCATCAAATGGATG	+	10	114823	114892	-0.948482	-1.89401	0.0669499	0.37811	-4.51327
Tb09.160.5310	3QTB00009_K_10			<a href=http://www.genedb.org/genedb/Search?organism=tryp&name=Tb09.160.5310>Tb09.160.5310</a>	Q38EM0			chr9contig160.tmp0417	9	Tb927_09_v4: 1124472..1125365	hypothetical protein, conserved	5295	1	3	0				2QTB00009_K_10	Tb09.160.5310	ACTCCATAGAAGCTGATGACGCCGTTGAGTTGAGGTGGTGGAGAAACGCACTTCGCCCGGAAGCTAATCT	+	9	1124929	1124998	-0.946239	-2.34201	0.0253158	0.243361	-3.69286
Tb10.6k15.1400	3QTB00005_E_22			<a href=http://www.genedb.org/genedb/Search?organism=tryp&name=Tb10.6k15.1400>Tb10.6k15.1400</a>	Q38A71			TRYPtp6k15-3d06.p1c_202	10	Tb927_10_v4: 2200086..2200601	hypothetical protein, conserved	7011	0	0	0				2QTB00005_E_22	Tb10.6k15.1400	TATATCTTCGCACTTCGGAGGGTCACCTCTTGCATGTGCCCAATAGTATGATTCTCACTTCAATCGTAAC	+	10	2200420	2200489	-0.945547	-2.00789	0.0528361	0.345566	-4.31728
Tb10.61.3070	3QTB00012_I_11			<a href=http://www.genedb.org/genedb/Search?organism=tryp&name=Tb10.61.3070>Tb10.61.3070</a>	Q388L4			TRYP_x-61h03.q2kb185_458	10	Tb927_10_v4: complement(3309342..3310484)	hypothetical protein, conserved	7469	1	0	0				2QTB00012_I_11	Tb10.61.3070	TGACGAAACTGTGTGCAGCAGCAGTGACGTGGAAGCTAATGAAAGATGTGCCCCTCTCTAAATGTTTTGA	-	10	3309379	3309448	-0.94516	-2.03972	0.0493873	0.336021	-4.2609
Tb927.4.1860	3QTB00005_M_9	;go_function=structural constituent of ribosome;go_process=protein biosynthesis;go_component=ribosome		<a href=http://www.genedb.org/genedb/Search?organism=tryp&name=Tb927.4.1860>Tb927.4.1860</a>	Q583K7			Tb04.29M18.160	4	Tb927_04_v4: complement(465052..465555)	ribosomal protein S19, putative	1603	0	0	0				2QTB00005_M_9	Tb927.4.1860	TTACTAAACTCGGTCGCAAGGTGGCAGACACCATTGCCTTCAAGATTGCCCTCCGCAAGATGGGCGCTGA	-	4	465068	465137	-0.945057	-2.14542	0.0393132	0.29952	-4.06888
Tb927.8.6920	3QTB00008_G_10			<a href=http://www.genedb.org/genedb/Search?organism=tryp&name=Tb927.8.6920>Tb927.8.6920</a>	Q57TS1			Tb08.30K1.850	8	Tb927_08_v4: complement(1993981..1994775)	hypothetical protein, conserved	4536	0	0	0				2QTB00008_G_10	Tb927.8.6920	TTGATCGATATGTGGCTGAACTTTTGATACTCATGGACGCCGAATGCAAGTCTACGGAGGAACCTATTTT	-	8	1994378	1994447	-0.944121	-2.29994	0.0278624	0.254905	-3.77531
Tb927.4.3820	3QTB00014_A_7			<a href=http://www.genedb.org/genedb/Search?organism=tryp&name=Tb927.4.3820>Tb927.4.3820</a>	Q583H6			Tb04.30O21.110	4	Tb927_04_v4: complement(999703..1001052)	hypothetical protein, conserved	1799	0	3	0				2QTB00014_A_7	Tb927.4.3820	TCTAAGTTTCTTTGTGTTCCTATCTGGTGTTACCAAAAGTTAGCACCTCTGCTGAATCCTGATGTCTTTC	-	4	1000068	1000137	-0.943064	-1.32008	0.195825	0.585725	-5.35422
Tb11.03.0410	3QTB00005_K_23	similar to GB:CAB95733.1: eukaryotic initiation factor 5a {Leishmania infantum}; similar to Eukaryotic translation initiation factor 5A-1 (eIF-5A 1) (eIF-4D)(Hypusine containing protein HP1). (Swiss- Prot:P19211) (Saccharomyces cerevisiae);go_function=tra		<a href=http://www.genedb.org/genedb/Search?organism=tryp&name=Tb11.03.0410>Tb11.03.0410</a>	Q387H6	eIF-5A			11	Tb927_11_01_v4: 184550..185050	eukaryotic translation initiation factor 5a, putative	7787	0	0	0	GO:0003743	GO:0006413	GO:0005737	2QTB00005_K_23	Tb11.03.0410	TGAGACTCGGGATAACCTGGACATGCCTCCCAACGCGGAACTCGCAGGGCAAATCAAGGAACAGTTTGAT	+	11.1	184897	184966	-0.942496	-2.60556	0.0136173	0.185944	-3.15319
Tb10.389.0140	3QTB00013_A_21	;go_process=phospholipid biosynthesis		<a href=http://www.genedb.org/genedb/Search?organism=tryp&name=Tb10.389.0140>Tb10.389.0140</a>	Q388R8				10	Tb927_10_v4: complement(3175174..3176412)	hypothetical protein, conserved	7414	0	8	0	GO:0003674	GO:0008654	GO:0005575	2QTB00013_A_21	Tb10.389.0140	TCTGTTGACGAGGCAATGTTGTTTTTCTTTCTTACGAGTTGGATATCACTTATGTTCCCTAATGTTGGAA	-	10	3175695	3175764	-0.9418	-1.74755	0.0897715	0.427422	-4.7518
Tb10.6k15.3280	3QTB00002_D_22			<a href=http://www.genedb.org/genedb/Search?organism=tryp&name=Tb10.6k15.3280>Tb10.6k15.3280</a>	Q38AM4			TRYPtp6k15-3d06.p1c_466	10	Tb927_10_v4: complement(1845122..1845454)	hypothetical protein, conserved	6858	0	0	0				2QTB00002_D_22	Tb10.6k15.3280	TGATCTTCAGTTCGACGAAGTGTTGCCAACCATGCGGGAAGTCCGTATCTGTAGTGACTGTGGTTTTGGC	-	10	1845284	1845353	-0.941487	-2.18889	0.0357297	0.285269	-3.98781
Tb10.6k15.0920	3QTB00012_K_24	;go_component=integral to membrane		<a href=http://www.genedb.org/genedb/Search?organism=tryp&name=Tb10.6k15.0920>Tb10.6k15.0920</a>	Q38A28			TRYPtp6k15-3d06.p1c_133	10	Tb927_10_v4: 2303559..2304731	expression site-associated gene (ESAG) protein, putative,expression site-associated gene 3 (ESAG3) protein, putative	7054	1	1	0	GO:0003674	GO:0008150	GO:0016021	2QTB00012_K_24	Tb10.6k15.0920	TGCTTACGTTGGGTGTGGAGGGTAAGTACGGGCATGTAAGAAGATGGACCTGGATATATAATTATGTATG	+	10	2303818	2303887	-0.941127	-2.0601	0.0472848	0.328137	-4.22445
Tb10.61.0120	3QTB00008_K_22			<a href=http://www.genedb.org/genedb/Search?organism=tryp&name=Tb10.61.0120>Tb10.61.0120</a>	Q387Q1			TRYP_x-61h03.q2kb185_18	10	Tb927_10_v4: 3897386..3898186	hypothetical protein	7688	0	0	0				2QTB00008_K_22	Tb10.61.0120	GTTGTGCCCGCAATTCTGCGACTCATTCCGTTAAAAGGAATTTCATCATCACACGGCTACTCTTCGTTAG	+	10	3897572	3897641	-0.941027	-2.52257	0.016612	0.203078	-3.32728
Tb09.244.2790	3QTB00007_P_18	;go_process=ribosome biogenesis;go_component=nucleus		<a href=http://www.genedb.org/genedb/Search?organism=tryp&name=Tb09.244.2790>Tb09.244.2790</a>	Q38CZ4			chr9contig244a01.tmp0279	9	Tb927_09_v4: 2297964..2298719	rRNA processing protein, putative	5875	0	0	0	GO:0003674	GO:0042254	GO:0005634	2QTB00007_P_18	Tb09.244.2790	GGAGACGTTCCTTGGAAGCGCCCCGACGACTACTATGCCGAAATGTTCAAAGATGACGTGCAGATGAGTC	+	9	2298297	2298366	-0.939727	-2.42811	0.0207491	0.222975	-3.52086
Tb927.7.2800	3QTB00013_O_24			<a href=http://www.genedb.org/genedb/Search?organism=tryp&name=Tb927.7.2800>Tb927.7.2800</a>	Q57Y90			Tb07.13M20.650	7	Tb927_07_v4: 726181..727473	hypothetical protein, conserved	3369	0	0	0				2QTB00013_O_24	Tb927.7.2800	TCCATCCCCGAACAACTTGAAGGACTTATCGCAGTGCTACAAACTTACTGGCTTGCGCTATGCCTATATT	+	7	726784	726853	-0.939469	-2.00609	0.0530374	0.346355	-4.32045
Tb10.70.5560	3QTB00009_C_12			<a href=http://www.genedb.org/genedb/Search?organism=tryp&name=Tb10.70.5560>Tb10.70.5560</a>	Q38C25			TRYP_x-70a06.p2kb545_758	10	Tb927_10_v4: 561417..562301	hypothetical protein, conserved	6357	0	0	0				2QTB00009_C_12	Tb10.70.5560	ATTACCGATGAGGATATTCAATCGTCTGTCCTTGAGGTGGTTGGAAACAATGTGAGCACATGTTACATTA	+	10	561525	561594	-0.938424	-1.83438	0.0755588	0.397728	-4.61226
Tb927.7.6480	3QTB00019_D_1			<a href=http://www.genedb.org/genedb/Search?organism=tryp&name=Tb927.7.6480>Tb927.7.6480</a>	Q582L1			Tb07.33N13.440	7	Tb927_07_v4: 1759150..1761432	hypothetical protein, conserved	3738	0	0	0				2QTB00019_D_1	Tb927.7.6480	ACACACATCTTTATGAAAGCGGCGGCACTGATTGAAGAGCTTGATGGAAAGGAGAATCATCAAACAGAAA	+	7	1761250	1761319	-0.93831	-1.7388	0.0913225	0.432173	-4.76557
Tb11.01.1800	3QTB00003_G_12			<a href=http://www.genedb.org/genedb/Search?organism=tryp&name=Tb11.01.1800>Tb11.01.1800</a>	Q383S5				11	Tb927_11_01_v4: 2645242..2645610	hypothetical protein, conserved	8695	0	1	0				2QTB00003_G_12	Tb11.01.1800	AGTTCTTTCCTTCGTGAGCCATCAGAGCGGAAGTCATTTAAGGAGACATTGGCGGAGTGCGACGCCAATG	+	11.1	2645281	2645350	-0.938268	-1.50528	0.141693	0.520737	-5.11106
Tb927.3.440	3QTB00015_J_24	;go_process=antigenic variation;go_component=integral to membrane		<a href=http://www.genedb.org/genedb/Search?organism=tryp&name=Tb927.3.440>Tb927.3.440</a>	Q57TR4			Tb03.6N20.380	3	Tb927_03_v4: 95058..96632	variant surface glycoprotein (VSG), putative	883	1	0	1		GO:0020033	GO:0016021	2QTB00015_J_24	Tb927.3.440	ATCAGGGGCTTTGTGTGAGATACGCGACGAAACTAACCGATACAGCAGACGACTTTCATTCCTTACATTT	+	3	95998	96067	-0.938016	-2.14669	0.0392037	0.299481	-4.06652
Tb10.26.1030	3QTB00021_A_7	;go_function=damaged DNA binding;go_process=DNA metabolism; mismatch repair		<a href=http://www.genedb.org/genedb/Search?organism=tryp&name=Tb10.26.1030>Tb10.26.1030</a>	Q389N7	MSH2		embl.179	10	Tb927_10_v4: complement(2620358..2623213)	DNA mismatch repair protein, putative,MSH2	7195	0	0	0	GO:0003684	GO:0006259 GO:0006298	GO:0005634	2QTB00021_A_7	Tb10.26.1030	GCTGAAACAGTGCGGATGGACTGAAAAACAAATGAAGTGTGAATATCACGCTAGTTACGGTTATGTCTTC	-	10	2621594	2621663	-0.937774	-1.88671	0.0679567	0.380965	-4.52553
Tb11.03.0460	3QTB00022_I_24			<a href=http://www.genedb.org/genedb/Search?organism=tryp&name=Tb11.03.0460>Tb11.03.0460</a>	Q387I9				11	Tb927_11_01_v4: complement(149508..153467)	hypothetical protein, conserved	7774	0	0	0				2QTB00022_I_24	Tb11.03.0460	ATATTTATCACGTGTCATATGAGTCGTATAGCGTGCAGGAAACAGTTCACAGTTTTCAAGTTCATCTTGC	-	11.1	150361	150430	-0.937735	-1.79802	0.0812595	0.408212	-4.67138
Tb927.7.6810	3QTB00021_I_19	similar over 436aa to GB:AAN72135.1: protein phosphatase 2A 62 kDa B regulatory subunit {Arabidopsis thaliana}		<a href=http://www.genedb.org/genedb/Search?organism=tryp&name=Tb927.7.6810>Tb927.7.6810</a>	Q57Y48			Tb07.15M23.650	7	Tb927_07_v4: complement(1881848..1884778)	hypothetical protein, conserved	3771	0	0	0	GO:0003674	GO:0008150	GO:0005575	2QTB00021_I_19	Tb927.7.6810	TAATGGTCTTGGCCGGCGATCGAAATCTGCCGTAAAGGATAGAATAAATTATGAAGAGTTTGTTTGGTTT	-	7	1882277	1882346	-0.937627	-1.27091	0.212579	0.606744	-5.41399
Tb927.6.1080	3QTB00009_G_20	similar to Hydroxyacylglutathione hydrolase cytoplasmic (EC 3.1.2.6) (GlyoxalaseII) (Glx II). (Swiss-Prot:O24496) [Arabidopsis thaliana;];go_function=hydroxyacylglutathione hydrolase activity;go_process=methylglyoxal catabolism;go_component=cytoplasm		<a href=http://www.genedb.org/genedb/Search?organism=tryp&name=Tb927.6.1080>Tb927.6.1080</a>	Q585D9	glxII		Tb06.3A7.500	6	Tb927_06_v4: complement(428110..429000)	hydroxyacylglutathione hydrolase, putative,glyoxalase II	2626	0	0	0				2QTB00009_G_20	Tb927.6.1080	GACAATCATACGTATATATTCCCTGGACACGAGTATACCGTCAATTTTCTTCGTTTCTCGCGTGATGCTC	-	6	428328	428397	-0.937178	-2.35086	0.0248073	0.241443	-3.67537
Tb09.160.4600	3QTB00018_I_19	;go_function=ATP binding; ATPase activity, coupled to transmembrane movement of substances;go_process=transport;go_component=integral to membrane; internal side of plasma membrane		<a href=http://www.genedb.org/genedb/Search?organism=tryp&name=Tb09.160.4600>Tb09.160.4600</a>	Q38EU8			chr9contig160.tmp0346	9	Tb927_09_v4: 984637..986577	ABC transporter, putative	5217	0	7	0	GO:0005524 GO:0005524 GO:0042626	GO:0006810 GO:0006810	GO:0009898 GO:0016021 GO:0016021	2QTB00018_I_19	Tb09.160.4600	ACTCGTGCAGACACTCTTCGTTGGTATTCTGATGGCCCTTTTCTATTTTCGGATTACTTTGGATCAAAAT	+	9	985734	985803	-0.936648	-1.27275	0.211933	0.606394	-5.41179
Tb10.6k15.2870	3QTB00012_O_11			<a href=http://www.genedb.org/genedb/Search?organism=tryp&name=Tb10.6k15.2870>Tb10.6k15.2870</a>	Q38AJ1			TRYPtp6k15-3d06.p1c_416	10	Tb927_10_v4: complement(1922173..1923324)	hypothetical protein, conserved	6891	0	0	0				2QTB00012_O_11	Tb10.6k15.2870	AAACTGCTCACCATCACCTCTTTATAATGAAAATGTGGGGTACGTAAAGGAGTCTATTTTTGACGCGTTA	-	10	1922440	1922509	-0.935146	-2.33654	0.0256346	0.24424	-3.70364
Tb927.4.3060	3QTB00004_K_10			<a href=http://www.genedb.org/genedb/Search?organism=tryp&name=Tb927.4.3060>Tb927.4.3060</a>	Q583Y3			Tb04.2H8.730	4	Tb927_04_v4: 810076..810522	hypothetical protein, conserved	1723	0	0	0				2QTB00004_K_10	Tb927.4.3060	AAGGAGCAAAACATTGCCCAGTCCCTGCGCCGCAACCGCCGAGGGGGGAAAGGCAACCAACAGCGACGGC	+	4	810112	810181	-0.934505	-2.14157	0.0396452	0.300221	-4.076
Tb927.4.1050	3QTB00014_C_12			<a href=http://www.genedb.org/genedb/Search?organism=tryp&name=Tb927.4.1050>Tb927.4.1050</a>	Q580D3			Tb04.5E12.410	4	Tb927_04_v4: complement(281014..282399)	hypothetical protein, conserved	1522	1	0	0				2QTB00014_C_12	Tb927.4.1050	TATTCATTTGACACATTTTATTGCCCCTCCAATGGGTTTTGAGGAATGCGTTGAGCGTTTCTACGCTTCC	-	4	281365	281434	-0.933469	-2.4639	0.0190821	0.21353	-3.4481
Tb927.5.470	3QTB00016_I_20	;go_component=integral to membrane		<a href=http://www.genedb.org/genedb/Search?organism=tryp&name=Tb927.5.470>Tb927.5.470</a>	Q57VW6			Tb05.29K2.510	5	Tb927_05_v4: complement(145422..147065)	transporter, putative	2037	0	12	0				2QTB00016_I_20	Tb927.5.470	TTGTTGGTTGGCTCGCCTCATTAGTTACTGCTGAATTTGCATATGTTTTCTGTGCTACTGTTGGTGGTAT	-	5	145789	145858	-0.933433	-1.70303	0.0978942	0.444255	-4.8212
Tb927.8.6870	3QTB00020_M_11			<a href=http://www.genedb.org/genedb/Search?organism=tryp&name=Tb927.8.6870>Tb927.8.6870</a>	Q57TS6			Tb08.30K1.800	8	Tb927_08_v4: complement(1986193..1988703)	hypothetical protein, conserved	4531	0	0	0	GO:0003674	GO:0008150	GO:0005575	2QTB00020_M_11	Tb927.8.6870	TATTATTGAAGATGAGGGTATGTCGTTTCTTGTGGCTGTAACCCTGAATAACTGGGGTTGTCTACTTATC	-	8	1988242	1988311	-0.931214	-1.93188	0.0619327	0.366816	-4.4491
Tb927.8.3480	3QTB00017_J_11			<a href=http://www.genedb.org/genedb/Search?organism=tryp&name=Tb927.8.3480>Tb927.8.3480</a>	Q57YW5			Tb08.28L1.640	8	Tb927_08_v4: 1033756..1035582	hypothetical protein, conserved	4191	0	0	0	GO:0003674	GO:0008150	GO:0005575	2QTB00017_J_11	Tb927.8.3480	TCCCATATACTCGTGGAATGCTTTCAAAGTGTTAAAGAGTTGTCTTACTTTATTCCTCCTCCCAAATTTC	+	8	1035343	1035412	-0.930754	-1.55878	0.128516	0.495548	-5.03565
Tb927.7.3500	3QTB00009_N_22	85% similar to GB:AAF40169.2: putative glutathione-s-transferase/glutaredoxin {Trypanosoma cruzi};go_function=electron transporter activity;go_process=electron transport;go_component=mitochondrion		<a href=http://www.genedb.org/genedb/Search?organism=tryp&name=Tb927.7.3500>Tb927.7.3500</a>	Q57WG5			Tb07.28B13.560	7	Tb927_07_v4: complement(905992..906930)	glutathione-S-transferase/glutaredoxin,putative	3439	1	0	0				2QTB00009_N_22	Tb927.7.3500	TATGGTTCGGCTCTTAACATTGGAATTCAATTCATCCCTCCTAAACTCATGGGGGTCATACTCGTACATT	-	7	906364	906433	-0.930188	-2.18351	0.0361569	0.286918	-3.99791
Tb927.2.2970	3QTB00009_N_12	;go_function=binding;go_process=transport;go_component=mitochondrial inner membrane		<a href=http://www.genedb.org/genedb/Search?organism=tryp&name=Tb927.2.2970>Tb927.2.2970</a>	Q7YVD5		10C8.285		2	Tb927_02_v4: 564310..565248	mitochondrial carrier protein, putative	654	0	0	0	GO:0005488	GO:0006810	GO:0005743	2QTB00009_N_12	Tb927.2.2970	TGAGTCACCACGGCCCTATTCTTTGCAGACCTATTAGCGCTAGTTTTTGTACGGTTAACGAAATTATCTT	+	2	564437	564506	-0.929249	-2.18805	0.0357956	0.285368	-3.98938
Tb11.02.3670	3QTB00016_H_9			<a href=http://www.genedb.org/genedb/Search?organism=tryp&name=Tb11.02.3670>Tb11.02.3670</a>	Q385I0			Tb11.212.0390	11	Tb927_11_01_v4: 1643590..1645263	hypothetical protein, conserved	8287	0	0	0				2QTB00016_H_9	Tb11.02.3670	TCTATTGAGATGTTGCGTCGTTTTGGTGTCTTGCTAATCATCGAGGAAGAAGGTGTCACATATTTAGTTA	+	11.1	1644082	1644151	-0.928916	-2.21106	0.0340166	0.27971	-3.946
Tb11.01.7750	3QTB00018_A_7			<a href=http://www.genedb.org/genedb/Search?organism=tryp&name=Tb11.01.7750>Tb11.01.7750</a>	Q381H7				11	Tb927_11_01_v4: complement(4198987..4200891)	hypothetical protein, conserved	9298	0	0	0				2QTB00018_A_7	Tb11.01.7750	AGAAGATGGAGGACGATCTGAGATCTAAGAAAAAAATCATGTCGGAACGGATTGAACAGTCAAACCACGA	-	11.1	4200323	4200392	-0.928714	-1.4675	0.151637	0.534084	-5.16294
Tb10.70.5290	3QTB00017_C_12	identical to:GB:AAO72980.1: major surface protease-like protein C {Trypanosoma brucei;} PMID:12707278;go_function=metalloendopeptidase activity;go_process=cell adhesion; proteolysis and peptidolysis;go_component=membrane		<a href=http://www.genedb.org/genedb/Search?organism=tryp&name=Tb10.70.5290>Tb10.70.5290</a>	Q86ML7	MSP-C		TRYP_x-70a06.p2kb545_720	10	Tb927_10_v4: complement(619946..621721)	major surface protease gp63, putative,surface protease homologue	6379	1	0	0	GO:0004222	GO:0006508 GO:0007155	GO:0016020	2QTB00017_C_12	Tb10.70.5290	GTGATTTGATTAGTGCAAGAACTGCATCCGTAGATAAGAAACCTAAATACACCAATAACGTTGATGATTA	-	10	621399	621468	-0.928541	-1.92085	0.0633596	0.369528	-4.46789
Tb927.7.780	3QTB00018_C_11	similar to tRNA pseudouridine synthase C (EC 4.2.1.70) (Pseudouridylate synthase)(Uracil hydrolyase). (Swiss-Prot:Q87MD4) {Vibrio parahaemolyticus}		<a href=http://www.genedb.org/genedb/Search?organism=tryp&name=Tb927.7.780>Tb927.7.780</a>	Q57VS4			Tb07.29K4.510	7	Tb927_07_v4: complement(177066..178982)	hypothetical protein, conserved	3169	0	0	0				2QTB00018_C_11	Tb927.7.780	ACTTTTTACTTTTGCGTAGACGAGTTGCCAAAATCTTTTCGTGACAGATTTTATGCTTCCGACGAGTTGT	-	7	177359	177428	-0.928008	-2.50385	0.0173662	0.206189	-3.36603
Tb927.4.2310	3QTB00019_G_24	similar to SP:O43776: Asparaginyl-tRNA synthetase, cytoplasmic (EC 6.1.1.22) (Asparagine--tRNA ligase) (AsnRS). {Homo sapiens};go_function=asparagine-tRNA ligase activity; nucleic acid binding;go_process=asparaginyl-tRNA aminoacylation;go_component=cytopl		<a href=http://www.genedb.org/genedb/Search?organism=tryp&name=Tb927.4.2310>Tb927.4.2310</a>	Q584F6			Tb04.1H19.630	4	Tb927_04_v4: 601005..603245	asparaginyl-tRNA synthetase, putative	1648	0	0	0				2QTB00019_G_24	Tb927.4.2310	TGATACGAAGAAACGCAATCTTATTGGCGATTTACCCAAGTGCAAGGAAGGTGAAATTGTGCACGTAATT	+	4	601898	601967	-0.927533	-1.97683	0.0564013	0.355622	-4.37161
Tb11.03.0750	3QTB00005_D_8			<a href=http://www.genedb.org/genedb/Search?organism=tryp&name=Tb11.03.0750>Tb11.03.0750</a>	Q387L3				11	Tb927_11_01_v4: complement(88128..88682)	hypothetical protein, conserved	7750	0	0	0				2QTB00005_D_8	Tb11.03.0750	TGGGTCTGTACGCCTTCACCTTAACGTTGTCGCGCGCGGTATGGAGCGATTAGGAGTCCGTTGTGCTTGA	-	11.1	88128	88197	-0.927515	-2.13067	0.0405994	0.302839	-4.09611
Tb927.8.4500	3QTB00019_K_24	;go_function=RNA binding;go_process=protein biosynthesis		<a href=http://www.genedb.org/genedb/Search?organism=tryp&name=Tb927.8.4500>Tb927.8.4500</a>	Q57VY5			Tb08.29H22.940	8	Tb927_08_v4: complement(1331172..1333421)	hypothetical protein, conserved	4293	0	0	0	GO:0003723	GO:0006412	GO:0005575	2QTB00019_K_24	Tb927.8.4500	ACGACGTATACCCGCTGATTACGAAATAATCCATTTCATGAATCTCCTTCTGACGTGCGGGAAAGATTTT	-	8	1332423	1332492	-0.926146	-2.01261	0.0523112	0.344229	-4.30895
Tb09.211.4670	3QTB00016_E_19			<a href=http://www.genedb.org/genedb/Search?organism=tryp&name=Tb09.211.4670>Tb09.211.4670</a>	Q38D43			chr9contig211.tmp0515c	9	Tb927_09_v4: complement(2151951..2153546)	hypothetical protein, conserved	5825	0	0	0	GO:0003674 GO:0003674	GO:0008150 GO:0008150	GO:0005575 GO:0005575	2QTB00016_E_19	Tb09.211.4670	TAATGGGACAAAAACAAAAGGAAAAATACCAGAAGGTTGCTGTTGTCAGATCCTCAAAGTCGCCACAACA	-	9	2152318	2152387	-0.925745	-1.43957	0.159336	0.544252	-5.20054
Tb09.211.1810	3QTB00002_P_12			<a href=http://www.genedb.org/genedb/Search?organism=tryp&name=Tb09.211.1810>Tb09.211.1810</a>	Q38DX3			chr9contig211.tmp0212c	9	Tb927_09_v4: complement(1579821..1580165)	hypothetical protein, conserved	5544	0	0	0				2QTB00002_P_12	Tb09.211.1810	GCATCGACTAGTAGACACGGAAAGAAGCTACGACATATACGATACGATAAGAGGGTTCAAAGGGGACGGA	-	9	1579826	1579895	-0.92531	-2.16153	0.0379497	0.29447	-4.03898
Tb927.7.6710	3QTB00004_L_12			<a href=http://www.genedb.org/genedb/Search?organism=tryp&name=Tb927.7.6710>Tb927.7.6710</a>	Q57Y58			Tb07.15M23.510	7	Tb927_07_v4: complement(1855075..1855557)	hypothetical protein	3761	0	3	0				2QTB00004_L_12	Tb927.7.6710	TTAATTATTCCCGTACATTCGCCTATCGACGGGATTCAGGACACGCATGCATTGAAATGAATGTATTTTT	-	7	1855397	1855466	-0.924954	-1.40243	0.170053	0.556011	-5.24957
Tb11.01.8560	3QTB00020_C_24			<a href=http://www.genedb.org/genedb/Search?organism=tryp&name=Tb11.01.8560>Tb11.01.8560</a>	Q381A6				11	Tb927_11_01_v4: complement(4411215..4413764)	hypothetical protein, conserved	9369	0	0	0				2QTB00020_C_24	Tb11.01.8560	TTCACCCCAAAAAAGATTTTAAACGTAAACAGCAGCTTATAGATGGTCACGGGAGGTTACTGGTACTCTG	-	11.1	4413325	4413394	-0.924347	-2.01903	0.0516055	0.342469	-4.29762
Tb11.01.4110	3QTB00015_O_24			<a href=http://www.genedb.org/genedb/Search?organism=tryp&name=Tb11.01.4110>Tb11.01.4110</a>	Q382V2				11	Tb927_11_01_v4: 3219485..3220996	hypothetical protein, conserved	8918	1	1	0				2QTB00015_O_24	Tb11.01.4110	TATTTCACGGTGTACTCTACGCCGCTTTCTGTGGTAATAGCATCGAATTGAGTTTTTCGAGCGAACCTCA	+	11.1	3220467	3220536	-0.923994	-2.38152	0.0231177	0.232911	-3.61447
Tb927.4.5100	3QTB00012_D_24			<a href=http://www.genedb.org/genedb/Search?organism=tryp&name=Tb927.4.5100>Tb927.4.5100</a>	Q584J6			Tb04.3M17.590	4	Tb927_04_v4: complement(1396989..1398206)	hypothetical protein, conserved	1928	1	2	0				2QTB00012_D_24	Tb927.4.5100	TGAATCCCGATACATTGGTTCCACTCGGTGAGGCACGACCACTCATGGATATGAAGAAGCAACCAGCTGA	-	4	1397812	1397881	-0.923942	-1.41542	0.166244	0.552521	-5.23255
Tb09.211.3870	3QTB00017_C_10	;go_function=transporter activity;go_process=transport		<a href=http://www.genedb.org/genedb/Search?organism=tryp&name=Tb09.211.3870>Tb09.211.3870</a>	Q38DC2			chr9contig211.tmp0431	9	Tb927_09_v4: 1992680..1994455	transporter, putative	5745	1	11	0	GO:0005215	GO:0006810	GO:0005575	2QTB00017_C_10	Tb09.211.3870	CACTCGTTCTGCTAAACGAAAGTCTTTGTTCTTCAATACTTCTGCCCTATGTTGGATACCTCGTGTCATT	+	9	1992738	1992807	-0.923385	-1.72624	0.0935851	0.436156	-4.7852
Tb927.7.5960	3QTB00017_K_14	Number of repeated genes in array uncertain, region may contain misassembly.;go_component=integral to membrane		<a href=http://www.genedb.org/genedb/Search?organism=tryp&name=Tb927.7.5960>Tb927.7.5960</a>	Q57VL5			Tb07.2F2.90	7	Tb927_07_v4: 1602583..1604379	hypothetical protein, conserved	3686	0	13	0				2QTB00017_K_14	Tb927.7.5960	CTCATGTTCCATGTGCACATCCTTCATGTATGCCTTCAATCTTATATCTGGAGCAATGCAGGAACGTTAC	+	7	1602684	1602753	-0.922265	-2.24689	0.0314024	0.269501	-3.87777
Tb927.4.770	3QTB00022_G_12	;go_function=ubiquitin-protein ligase activity;go_process=ubiquitin cycle;go_component=intracellular		<a href=http://www.genedb.org/genedb/Search?organism=tryp&name=Tb927.4.770>Tb927.4.770</a>	Q580A5	upl3		Tb04.5E12.890	4	Tb927_04_v4: complement(212180..216040)	ubiquitin-protein ligase, putative	1494	0	0	0				2QTB00022_G_12	Tb927.4.770	TTTAAGGTAACGGTGAAGAGGAATACTGAAAGCATTACGAACACGTTGTACAAAGTTTTTCTGGAATATC	-	4	213151	213220	-0.92082	-1.94991	0.0596601	0.360055	-4.41819
Tb11.02.0290	3QTB00015_C_10	;go_function=CoA-transferase activity;go_process=metabolism;go_component=mitochondrion		<a href=http://www.genedb.org/genedb/Search?organism=tryp&name=Tb11.02.0290>Tb11.02.0290</a>	Q386P1				11	Tb927_11_01_v4: complement(770711..772192)	succinyl-coA:3-ketoacid-coenzyme A transferase, mitochondrial precursor, putative	7973	0	0	0	GO:0008410	GO:0008152	GO:0005739	2QTB00015_C_10	Tb11.02.0290	TGTTGACGGATACGGTATAGGGGTTCTCTTCGAAAACAAACAAATCAACAAGATGATCGTAAGTTACGTT	-	11.1	771929	771998	-0.919738	-2.19866	0.0349649	0.284016	-3.96941
Tb10.6k15.2160	3QTB00006_C_22			<a href=http://www.genedb.org/genedb/Search?organism=tryp&name=Tb10.6k15.2160>Tb10.6k15.2160</a>	Q38AD0			TRYPtp6k15-3d06.p1c_321	10	Tb927_10_v4: complement(2039803..2040399)	hypothetical protein	6952	0	0	0				2QTB00006_C_22	Tb10.6k15.2160	TTATGAAAACGGGAAACCGCAAACTGGTATCACAAACATCCTGATGCAGAGCCAAGCAACTGTCGAAAAT	-	10	2040151	2040220	-0.919448	-2.11882	0.0416604	0.30627	-4.1179
Tb10.6k15.3360	3QTB00006_O_12			<a href=http://www.genedb.org/genedb/Search?organism=tryp&name=Tb10.6k15.3360>Tb10.6k15.3360</a>	Q38AN1			TRYPtp6k15-3d06.p1c_477	10	Tb927_10_v4: complement(1828517..1829128)	hypothetical protein, conserved	6851	0	0	0				2QTB00006_O_12	Tb10.6k15.3360	GTCCGCGCTGGTCCGGCGTACACTTTAGACGGTCCACACGTGTATCATTCTGGTTGTTTAGGATCATATC	-	10	1829026	1829095	-0.91785	-1.96805	0.0574469	0.358833	-4.38686
Tb11.01.2280	3QTB00009_I_23	;go_function=2-polyprenyl-6-methoxy-1,4-benzoquinone methyltransferase activity;go_process=coenzyme biosynthesis; ubiquinone metabolism		<a href=http://www.genedb.org/genedb/Search?organism=tryp&name=Tb11.01.2280>Tb11.01.2280</a>	Q383M8				11	Tb927_11_01_v4: 2743418..2744284	ubiquinone biosynthesis methyltransferase, putative	8742	0	0	0	GO:0008425	GO:0006743 GO:0009108	GO:0005575	2QTB00009_I_23	Tb11.01.2280	AATCGCATGCGTACACACCGCAGTAAAAACGGAGGCTGTTCCAATACATAAACCTAAGTCAGAGGTAGAA	+	11.1	2744158	2744227	-0.917585	-1.68897	0.100583	0.449255	-4.8428
Tb10.70.5230	3QTB00019_C_9	weak similarity to chaperone protein DnaJ		<a href=http://www.genedb.org/genedb/Search?organism=tryp&name=Tb10.70.5230>Tb10.70.5230</a>	Q38BZ9			TRYP_x-70a06.p2kb545_712	10	Tb927_10_v4: 637302..639455	hypothetical protein, conserved	6383	0	1	0	GO:0003674 GO:0003674	GO:0008150 GO:0008150	GO:0005575 GO:0005575	2QTB00019_C_9	Tb10.70.5230	TTATTCATATCCGGTTTTCGCGTCATTGTATTACTCCAAGTTCTTTTTTACTGTGTATCATGTGCCAAAT	+	10	638325	638394	-0.917427	-2.29965	0.0278811	0.254905	-3.77589
Tb927.7.290	3QTB00016_K_23			<a href=http://www.genedb.org/genedb/Search?organism=tryp&name=Tb927.7.290>Tb927.7.290</a>	Q57U25			Tb07.8P12.380	7	Tb927_07_v4: 50638..52251	leucine-rich repeat protein (LRRP), putative,leucine-rich repeat protein 1 (LRRP1), putative	3120	0	0	0	GO:0003674	GO:0008150	GO:0005575	2QTB00016_K_23	Tb927.7.290	CATCTTATGGATGTGGAATTGGGCAGCGATGTCTTAGATGAACTAAAGTCAATGAACGTATGGGTTAATA	+	7	52177	52246	-0.916813	-1.93144	0.061989	0.366896	-4.44985
Tb927.4.820	3QTB00012_I_19			<a href=http://www.genedb.org/genedb/Search?organism=tryp&name=Tb927.4.820>Tb927.4.820</a>	Q580B0			Tb04.5E12.790	4	Tb927_04_v4: complement(230926..232071)	hypothetical protein, conserved	1499	1	0	0	GO:0003674	GO:0008150	GO:0005575	2QTB00012_I_19	Tb927.4.820	TCTTGTCAACAACTTGTATTCCATACATAGCAGGGGGCTTCGTTATTCACCTCAAAGTGTATTTACGCAG	-	4	230971	231040	-0.916672	-2.03297	0.0501021	0.338178	-4.27292
Tb10.70.5220	3QTB00016_M_24			<a href=http://www.genedb.org/genedb/Search?organism=tryp&name=Tb10.70.5220>Tb10.70.5220</a>	Q38BZ8			TRYP_x-70a06.p2kb545_711	10	Tb927_10_v4: 640049..641701	hypothetical protein, conserved	6384	0	7	0				2QTB00016_M_24	Tb10.70.5220	AGGACTTTCGTGGTCTGTCACTGCGGACGATTATCATGAACTGTTATTCCCAAACTGTTATATTTCTATA	+	10	640995	641064	-0.915855	-1.86721	0.0707084	0.386605	-4.55807
Tb09.160.0465	3QTB00002_A_9			<a href=http://www.genedb.org/genedb/Search?organism=tryp&name=Tb09.160.0465>Tb09.160.0465</a>	Q38FZ4			229.t01423	9	Tb927_09_v4: complement(351554..351811)	hypothetical protein, conserved	4818	0	0	0				2QTB00002_A_9	Tb09.160.0465	CACTGTTTTGGTTAAACCGCAAACAGTAAAAGACAAGCCTACACATTTCCAGATCTGTTTTGATGAGTAA	-	9	351554	351623	-0.915725	-1.89056	0.0674235	0.379017	-4.51906
Tb09.211.4880	3QTB00012_A_12	many of residues required for catalytic activty and cyclosporin A binding are not present; similar to Peptidyl-prolyl cis-trans isomerase 2 (EC 5.2.1.8) (PPIase) (Rotamase)(Cyclophilin-2). (Swiss-Prot:P52010) (Caenorhabditis elegans);go_function=peptidyl-		<a href=http://www.genedb.org/genedb/Search?organism=tryp&name=Tb09.211.4880>Tb09.211.4880</a>	Q38D22	PPIase		chr9contig211.tmp0536c	9	Tb927_09_v4: complement(2200141..2201295)	cyclophilin-like protein, putative	5846	0	1	0	GO:0003755	GO:0006457	GO:0016021	2QTB00012_A_12	Tb09.211.4880	CCTAGGTATATTCTTTCTGTTGCTTATCATTTTTTACGTATTTTATCGGACGCAACTTTCCAGCGAACGT	-	9	2200873	2200942	-0.915491	-1.48558	0.14681	0.52568	-5.13825
Tb927.1.840	3QTB00007_J_23			<a href=http://www.genedb.org/genedb/Search?organism=tryp&name=Tb927.1.840>Tb927.1.840</a>	Q4GZD4				1	Tb927_01_v4: complement(260024..260743)	hypothetical protein, conserved	78	1	2	0				2QTB00007_J_23	Tb927.1.840	CTCGGATACCTGACAGCTCATGGTGTTGTTTTTAAGAGGTTTTACCCACAAGATTTGCAGTTGAACTACT	-	1	260164	260233	-0.915457	-1.97963	0.0560723	0.35503	-4.36675
Tb10.61.0220	3QTB00003_C_13			<a href=http://www.genedb.org/genedb/Search?organism=tryp&name=Tb10.61.0220>Tb10.61.0220</a>	Q387Q9			TRYP_x-61h03.q2kb185_30	10	Tb927_10_v4: 3881900..3882247	hypothetical protein, conserved	7680	0	0	0				2QTB00003_C_13	Tb10.61.0220	AGGTCGAGGGCTACGAACTGCACATGAAGCACGTCACCTGCTATTTTCCGTATAAAGTAAATCTGATGAA	+	10	3882111	3882180	-0.915313	-2.03719	0.0496538	0.336287	-4.2654
Tb09.211.4050	3QTB00002_F_9	GPI-Anchor Signal predicted for Tb09.211.4050 by DGPI v2.04 with cleavage site probability 0.124699995 near 81		<a href=http://www.genedb.org/genedb/Search?organism=tryp&name=Tb09.211.4050>Tb09.211.4050</a>	Q38DA3			chr9contig211.tmp0449c	9	Tb927_09_v4: complement(2034327..2034641)	hypothetical protein, unlikely	5764	1	1	1				2QTB00002_F_9	Tb09.211.4050	TTTTATTCCAACCCCACCCTGTTCTCTCTATCCTCTCCTTCCTTAACTGTTACCTCCATGTCATCCTTTT	-	9	2034392	2034461	-0.914996	-1.53345	0.134626	0.506774	-5.07164
Tb927.1.5310	3QTB00003_A_7	GPI-Anchor Signal predicted for Tb927.1.5310 by DGPI v2.04 with cleavage site probability 1.1019999 near 92		<a href=http://www.genedb.org/genedb/Search?organism=tryp&name=Tb927.1.5310>Tb927.1.5310</a>	Q4GY51				1	Tb927_01_v4: 1053081..1053425	hypothetical protein, unlikely	519	1	2	1				2QTB00003_A_7	Tb927.1.5310	TAGTTCTTATTTTTCTCACCCTGTTATCCCATTACTTTACACCCATAGTCCTCTATTATGCATATTATAA	+	1	1053356	1053425	-0.914884	-1.52654	0.136332	0.509407	-5.08136
Tb11.03.0310	3QTB00020_M_7			<a href=http://www.genedb.org/genedb/Search?organism=tryp&name=Tb11.03.0310>Tb11.03.0310</a>	Q387G7				11	Tb927_11_01_v4: 209195..211702	hypothetical protein, conserved	7796	0	0	0				2QTB00020_M_7	Tb11.03.0310	AAAAGACGAATAAGCACGAGAAGCGACTGTTTCAGAAACCATTTGAAGCACTTACCAGTAAGACGACATT	+	11.1	209520	209589	-0.914704	-1.58744	0.121878	0.48755	-4.99432
Tb09.211.4370	3QTB00005_M_21			<a href=http://www.genedb.org/genedb/Search?organism=tryp&name=Tb09.211.4370>Tb09.211.4370</a>	Q38D74			chr9contig211.tmp0483c	9	Tb927_09_v4: complement(2097685..2098188)	hypothetical protein, conserved	5794	0	0	0				2QTB00005_M_21	Tb09.211.4370	AGCTACGAACGCTCAGGTGGGGACAGGTAGTGCAGCCCTTATGACATCTTCGGAAGCATTGCAGATTCTT	-	9	2097910	2097979	-0.914597	-1.78431	0.0835015	0.412184	-4.69341
Tb10.70.0640	3QTB00015_I_24			<a href=http://www.genedb.org/genedb/Search?organism=tryp&name=Tb10.70.0640>Tb10.70.0640</a>	Q38AY8			TRYP_x-70a06.p2kb545_97	10	Tb927_10_v4: complement(1564626..1566125)	hypothetical protein, conserved	6744	1	1	0				2QTB00015_I_24	Tb10.70.0640	TGATATTGCTCTCAACAAATTGCTGGTGTTTTATGCTGACACGGGAGCGTATGTTTTCTCGATAACTGTT	-	10	1565316	1565385	-0.913763	-1.9031	0.0657145	0.374647	-4.49796
Tb927.4.320	3QTB00013_K_21			<a href=http://www.genedb.org/genedb/Search?organism=tryp&name=Tb927.4.320>Tb927.4.320</a>	Q57UU3			Tb04.5D20.380	4	Tb927_04_v4: complement(101307..102563)	hypothetical protein, conserved	1449	1	8	0				2QTB00013_K_21	Tb927.4.320	TTTTCCATTCCTTGTGTGCTTGTTTTGAGCTACTTTATCCTCAAGATGCGGTTTTCCATAACCCATATAA	-	4	102149	102218	-0.913658	-1.68801	0.100769	0.449641	-4.84427
Tb11.01.3590	3QTB00017_F_24	;go_process=cell-matrix adhesion;go_component=integral to membrane; integrin complex		<a href=http://www.genedb.org/genedb/Search?organism=tryp&name=Tb11.01.3590>Tb11.01.3590</a>	Q383A8				11	Tb927_11_01_v4: 3079197..3081065	FG-GAP repeat protein, putative,intergrin alpha chain protein, putative	8862	1	1	0	GO:0003674	GO:0007160	GO:0008305 GO:0016021	2QTB00017_F_24	Tb11.01.3590	CATCTATATTCTTGCTTCAAGACAACGCTAATTGTGGTATCGACGTAAGTGCGGACTTTCCATTGTTTAT	+	11.1	3080194	3080263	-0.91346	-2.15919	0.0381451	0.295023	-4.04334
Tb11.01.8400	3QTB00016_J_12			<a href=http://www.genedb.org/genedb/Search?organism=tryp&name=Tb11.01.8400>Tb11.01.8400</a>	Q381B9				11	Tb927_11_01_v4: complement(4373812..4375524)	hypothetical protein, conserved	9356	1	0	0				2QTB00016_J_12	Tb11.01.8400	AATTATTTATTTGTTTACAGCTGTAACACTGGGGTAATTGTGGAGTCCCACGTCCTTTACTACTATAGCT	-	11.1	4374441	4374510	-0.912923	-2.23903	0.0319598	0.271943	-3.89281
Tb927.7.4010	3QTB00001_H_20			<a href=http://www.genedb.org/genedb/Search?organism=tryp&name=Tb927.7.4010>Tb927.7.4010</a>	Q57UN1			Tb07.5F10.650	7	Tb927_07_v4: 1060604..1060840	hypothetical protein, conserved	3490	1	0	0				2QTB00001_H_20	Tb927.7.4010	TATAGGCACTGTGGCTAGACGTGAGTTGATGGTACGTGGTGTAGTGTCGCCGCCACAGAAAATTGAAGCG	+	7	1060720	1060789	-0.912872	-2.24962	0.0312109	0.268764	-3.87255
Tb11.01.0940	3QTB00017_E_19			<a href=http://www.genedb.org/genedb/Search?organism=tryp&name=Tb11.01.0940>Tb11.01.0940</a>	Q384A8				11	Tb927_11_01_v4: 2469342..2471084	hypothetical protein, conserved	8611	0	0	0				2QTB00017_E_19	Tb11.01.0940	ACAAGAAGTGCATTAGCCTTTCCTATGATGTTGTGTTTCTCGATTGCTACGATCCCGCAAAGGAATGTAT	+	11.1	2470588	2470657	-0.912669	-1.88398	0.0683355	0.382092	-4.53009
Tb927.7.5320	3QTB00019_I_10			<a href=http://www.genedb.org/genedb/Search?organism=tryp&name=Tb927.7.5320>Tb927.7.5320</a>	Q57ZF7			Tb07.27E10.630	7	Tb927_07_v4: 1413045..1415285	hypothetical protein, conserved	3622	0	0	0				2QTB00019_I_10	Tb927.7.5320	TTCGAATGATGGGATCGCCGCATATTCCTGTTGCTCTGTTACCTATCGTAATTAAATTGTACTACAAAAT	+	7	1413688	1413757	-0.91142	-2.10603	0.0428323	0.309849	-4.1413
Tb09.160.0620	3QTB00009_D_12			<a href=http://www.genedb.org/genedb/Search?organism=tryp&name=Tb09.160.0620>Tb09.160.0620</a>	Q38FX7			chr9contig160.tmp0062c	9	Tb927_09_v4: complement(383453..384376)	peroxisomal membrane protein 4, putative	4835	1	3	0				2QTB00009_D_12	Tb09.160.0620	TCCCATTAGTGCAGCCAAGAAAGTCACACTTCTGATTGACGACATGATTCGGTCTGGTAAGTACAAAATA	-	9	384023	384092	-0.909954	-1.90416	0.0655719	0.374252	-4.49617
Tb927.7.6400	3QTB00005_C_12			<a href=http://www.genedb.org/genedb/Search?organism=tryp&name=Tb927.7.6400>Tb927.7.6400</a>	Q582L9			Tb07.33N13.320	7	Tb927_07_v4: complement(1736571..1737083)	hypothetical protein, conserved	3730	0	0	0				2QTB00005_C_12	Tb927.7.6400	TGAGGGTACCACAAGGCTTCATTTAATTCCGTACACCCTGTTTAGCGGCGTCGATTGTATCGATGATAAT	-	7	1736745	1736814	-0.909877	-1.8637	0.071215	0.387835	-4.56391
Tb10.6k15.2230	3QTB00004_G_22			<a href=http://www.genedb.org/genedb/Search?organism=tryp&name=Tb10.6k15.2230>Tb10.6k15.2230</a>	Q38AD6	RBP14B		TRYPtp6k15-3d06.p1c_329	10	Tb927_10_v4: complement(2030528..2030968)	RNA-binding protein, putative,RBP14B	6946	0	0	0				2QTB00004_G_22	Tb10.6k15.2230	TATACGTGGGGCCACTTCTTTATGGGTTGAGTTAAATTTGAGACATGTCAAAGGCGTTGAGCAGCATCAG	-	10	2030609	2030678	-0.909693	-2.19176	0.0355035	0.285157	-3.98241
Tb927.2.6210	3QTB00010_K_11	;go_function=oxidoreductase activity;go_process=metabolism		<a href=http://www.genedb.org/genedb/Search?organism=tryp&name=Tb927.2.6210>Tb927.2.6210</a>	Q7YUI1		36E18.105		2	Tb927_02_v4: 1125003..1125962	iron/ascorbate oxidoreductase family protein, putative	831	0	0	0	GO:0016491	GO:0008152	GO:0005737	2QTB00010_K_11	Tb927.2.6210	TCCCCATGGAAGAGAAGCTCCAATTGGACATTCGTAAAAGTAAGCTGTATCGTGGTTATATTGCTTTTGG	+	2	1125193	1125262	-0.909507	-1.97831	0.0562275	0.355386	-4.36905
Tb927.8.6240	3QTB00008_K_12			<a href=http://www.genedb.org/genedb/Search?organism=tryp&name=Tb927.8.6240>Tb927.8.6240</a>	Q57YM5			Tb08.11J15.480	8	Tb927_08_v4: 1814348..1815148	hypothetical protein, conserved	4468	0	0	0				2QTB00008_K_12	Tb927.8.6240	CGATGCTACTTTGTTGCGCTCCCTGCCGTTTGACGCTATGGCAACGTACACTGTTGACTACCCACCAAAG	+	8	1814860	1814929	-0.90904	-1.82302	0.0773023	0.40056	-4.63084
Tb10.100.0160	3QTB00004_H_10	;go_function=cytochrome-c oxidase activity;go_process=electron transport;go_component=mitochondrion		<a href=http://www.genedb.org/genedb/Search?organism=tryp&name=Tb10.100.0160>Tb10.100.0160</a>	Q38CL0	COXVI			10	Tb927_10_v4: 83141..83617	cytochrome oxidase subunit VI	6171	0	0	0	GO:0004129	GO:0006118	GO:0005739	2QTB00004_H_10	Tb10.100.0160	TGCCCTTTGTCGATCACAATAAATACAAGATTCAGAGGGAGGATTTGCCAGCCCTTCCCCATTTCACAGA	+	10	83142	83211	-0.908724	-2.01366	0.0521956	0.343994	-4.3071
Tb927.1.1170	3QTB00004_P_12			<a href=http://www.genedb.org/genedb/Search?organism=tryp&name=Tb927.1.1170>Tb927.1.1170</a>	Q4GZA1	RBP12			1	Tb927_01_v4: 321625..321873	RNA polymerase subunit, putative	111	0	0	0				2QTB00004_P_12	Tb927.1.1170	TTTCATTTTTGGGTTGTCTTCAACCGAAGGAGGACTAGTATATTCGACCCTCAAGCGCGCAGCATGCTTT	+	1	321562	321631	-0.908323	-1.36809	0.180458	0.569716	-5.29389
Tb10.70.1770	3QTB00007_L_6			<a href=http://www.genedb.org/genedb/Search?organism=tryp&name=Tb10.70.1770>Tb10.70.1770</a>	Q38B73			TRYP_x-70a06.p2kb545_238	10	Tb927_10_v4: 1323816..1324562	Eukaryotic translation initiation factor 6 (eIF-6), putative	6659	0	0	0				2QTB00007_L_6	Tb10.70.1770	TCGTAGGGATTTAGGTGGGGATGAGTCGAACTTACTGCAGCAGTTGCGCGATACGTTGGTGGATGAACTG	+	10	1324487	1324556	-0.908014	-1.91265	0.0644381	0.372666	-4.48181
Tb10.70.0465	3QTB00002_O_11	;go_function=structural constituent of ribosome; zinc ion binding;go_process=protein biosynthesis;go_component=ribosome		<a href=http://www.genedb.org/genedb/Search?organism=tryp&name=Tb10.70.0465>Tb10.70.0465</a>	Q38AW9			233.t00823	10	Tb927_10_v4: complement(1609041..1609322)	60S ribosomal proteins L37, putative	6763	0	0	0	GO:0003735 GO:0008270	GO:0006412	GO:0005840	2QTB00002_O_11	Tb10.70.0465	GAGTACGCCGAACAACACAACCGTGCGGTCGACGGTCCGCCGACTTCGTGAGTTGAAGCAGAGCAACTAG	-	10	1609041	1609110	-0.907399	-2.39992	0.0221539	0.22774	-3.57763
Tb09.211.2680	3QTB00018_M_12			<a href=http://www.genedb.org/genedb/Search?organism=tryp&name=Tb09.211.2680>Tb09.211.2680</a>	Q38DN6			chr9contig211.tmp0307	9	Tb927_09_v4: 1747197..1749203	hypothetical protein, conserved	5631	1	0	0				2QTB00018_M_12	Tb09.211.2680	AATAAATCGTTGATGAAACGGGCGTGGAGTAATTTTGTTCGTCGATACAATGCGCTGGTGAACATTGACT	+	9	1748367	1748436	-0.907233	-1.96104	0.0582938	0.358833	-4.399
Tb927.4.4960	3QTB00014_M_24	similar to Zinc transporter 2 (ZnT-2). (Swiss-Prot:Q62941) [Rattus norvegicus];go_function=cation transporter activity; efflux permease activity;go_process=cation transport;go_component=integral to membrane		<a href=http://www.genedb.org/genedb/Search?organism=tryp&name=Tb927.4.4960>Tb927.4.4960</a>	Q584K9			Tb04.3M17.290	4	Tb927_04_v4: complement(1361466..1362869)	metal-ion transporter, putative	1914	0	5	0				2QTB00014_M_24	Tb927.4.4960	AGAAGTAACAACTTCAACGCCGCATTCCCTGATGAGCAAGTCGGGTGGTGGAAGACAAGCTCATGTGGAA	-	4	1362720	1362789	-0.907091	-1.71588	0.0954882	0.44025	-4.80132
Tb09.160.2000	3QTB00012_H_10	similar to Ribosomal large subunit pseudouridine synthase C (EC 4.2.1.70)(Pseudouridylate synthase) (Uracil hydrolyase). (Swiss-Prot:Q92IS6) (Rickettsia conorii);go_function=pseudouridine synthase activity; RNA binding;go_process=RNA processing		<a href=http://www.genedb.org/genedb/Search?organism=tryp&name=Tb09.160.2000>Tb09.160.2000</a>	Q38FJ3		3C4.150	chr9contig160.tmp0175	9	Tb927_09_v4: 646615..647835	pseudouridylate synthase, putative	4970	0	0	0	GO:0003723 GO:0009982	GO:0006396	GO:0005575	2QTB00012_H_10	Tb09.160.2000	CTTCATCTACATCATCGCAAAATTCAATTACCCTACAAAAATACGGCGGGGGAGTTTATTTGTGTCACTG	+	9	647683	647752	-0.906721	-2.18863	0.03575	0.285269	-3.98829
Tb927.6.2860	3QTB00014_K_11			NA	NA	NA	NA	NA	NA	NA	NA	NA	NA	NA	NA	NA	NA	NA	NA	NA	NA	NA	NA	NA	NA	-0.906533	-2.42042	0.0211237	0.225232	-3.53638
Tb10.70.0480	3QTB00014_I_7	;go_process=cell motility;go_component=flagellum		<a href=http://www.genedb.org/genedb/Search?organism=tryp&name=Tb10.70.0480>Tb10.70.0480</a>	Q38AX1	trypanin		TRYP_x-70a06.p2kb545_70,embl.60	10	Tb927_10_v4: complement(1605333..1606694)	trypanin	6761	0	0	0		GO:0006928 GO:0006928	GO:0019861	2QTB00014_I_7	Tb10.70.0480	AGATGAAGCAGAACGACGAGCATAATGAGACTTTAATGTATGATATTGATCGGGAGAATCAAAATCTTGT	-	10	1605865	1605934	-0.906192	-1.44824	0.156913	0.540334	-5.18893
Tb10.26.0330	3QTB00022_H_24	;go_function=calcium ion binding		<a href=http://www.genedb.org/genedb/Search?organism=tryp&name=Tb10.26.0330>Tb10.26.0330</a>	Q389I3				10	Tb927_10_v4: 2751364..2756355	hypothetical protein, conserved,predicted WD40 repeat protein	7249	0	0	0	GO:0005509 GO:0005509	GO:0008150 GO:0008150	GO:0005575 GO:0005575	2QTB00022_H_24	Tb10.26.0330	TCATATTTATTTTTGAAGCACAAGGTTTTCGCCTAATACAAATCATTGGAGTTGACCGCCTTCATCCCCA	+	10	2753366	2753435	-0.905893	-1.79779	0.0812963	0.408212	-4.67174
Tb927.5.580	3QTB00003_N_10	;go_function=protein binding;go_process=protein folding;go_component=prefoldin complex		<a href=http://www.genedb.org/genedb/Search?organism=tryp&name=Tb927.5.580>Tb927.5.580</a>	Q57VV5			Tb05.29K2.810	5	Tb927_05_v4: complement(182291..182698)	prefoldin subunit, putative	2048	0	0	0				2QTB00003_N_10	Tb927.5.580	AGTCTGAAAACGAAATAGTAAGGGATGAAATCAACCGACTAGAACCAGATTCCAAGGTATACAAGCTTAT	-	5	182502	182571	-0.905164	-2.09668	0.0437074	0.312757	-4.15833
Tb927.1.1680	3QTB00007_F_23			<a href=http://www.genedb.org/genedb/Search?organism=tryp&name=Tb927.1.1680>Tb927.1.1680</a>	Q4GZ51				1	Tb927_01_v4: 424666..425379	hypothetical protein, conserved	161	0	0	0				2QTB00007_F_23	Tb927.1.1680	ATGAAACTGTTGCAATCGGATGTGGTAATGAAGCGACTGTAAACGTGGCAGAGGAGGAAACGGTTACCAG	+	1	425261	425330	-0.904131	-2.0687	0.0464215	0.324875	-4.20899
Tb927.3.4520	3QTB00009_A_21			<a href=http://www.genedb.org/genedb/Search?organism=tryp&name=Tb927.3.4520>Tb927.3.4520</a>	Q580J0			Tb03.26J7.890	3	Tb927_03_v4: complement(1265164..1266018)	hypothetical protein, conserved	1289	0	0	0				2QTB00009_A_21	Tb927.3.4520	TTCACTCAAGTCCTATTCACGGTACACTCCTCCAGCTTGTACTTCATTCTAAAATTGTGCACATTACAGA	-	3	1265699	1265768	-0.904047	-2.0096	0.0526459	0.345058	-4.31427
Tb10.61.1170	3QTB00014_E_11			<a href=http://www.genedb.org/genedb/Search?organism=tryp&name=Tb10.61.1170>Tb10.61.1170</a>	Q387Y0			TRYP_x-61h03.q2kb185_179	10	Tb927_10_v4: 3674297..3675652	hypothetical protein, conserved	7607	0	0	0				2QTB00014_E_11	Tb10.61.1170	TGAAGGTACTTCATCGGCACTGAAAAAGCAACTGAGGGAGTTGGAAAATGTTATTACTCAGCTCCAGGCC	+	10	3675232	3675301	-0.904042	-1.61137	0.116551	0.47786	-4.95932
Tb927.3.5030	3QTB00019_A_12	identical to GP:15990777: KU70 protein {Trypanosoma brucei}; 99.8% identical to GP:15990777: KU70 protein {Trypanosoma brucei};go_function=double-stranded telomeric DNA binding;go_process=telomerase-independent telomere maintenance;go_component=nuclear ch		<a href=http://www.genedb.org/genedb/Search?organism=tryp&name=Tb927.3.5030>Tb927.3.5030</a>	Q582N4	KU70		embl.330,Tb03.48K5.810	3	Tb927_03_v4: 1412986..1415199	KU70 protein	1340	0	0	0	GO:0003691	GO:0000722	GO:0000784	2QTB00019_A_12	Tb927.3.5030	AAGGGAATGCACACATCCTGATTACCCTGGTGTATACGTCTTTCATACTTTTTGCTCAGCGGAAATACAA	+	3	1413339	1413408	-0.903965	-1.5697	0.125953	0.492565	-5.01998
Tb11.01.5160	3QTB00017_O_12			<a href=http://www.genedb.org/genedb/Search?organism=tryp&name=Tb11.01.5160>Tb11.01.5160</a>	Q382I1				11	Tb927_11_01_v4: complement(3565044..3566849)	hypothetical protein, conserved	9043	1	1	0				2QTB00017_O_12	Tb11.01.5160	AAAACTATCGAACAGCTTCGTTGGTCGCACTTTATGATGAGGTCCCGTGCTGTGAATTTGCACTTTATCC	-	11.1	3565724	3565793	-0.903683	-2.34598	0.0250867	0.242071	-3.68503
Tb927.2.4050	3QTB00022_I_7			<a href=http://www.genedb.org/genedb/Search?organism=tryp&name=Tb927.2.4050>Tb927.2.4050</a>	Q7YV27		28H13.375		2	Tb927_02_v4: complement(710848..714564)	hypothetical protein, conserved	697	0	0	0	GO:0003674	GO:0008150	GO:0005575	2QTB00022_I_7	Tb927.2.4050	ACCAACTCCAAAAGACTCGCTCTGATTCATCGTCAACAATATTACTCACAGAATGATAACAATATTATCT	-	2	710895	710964	-0.903182	-1.62721	0.113134	0.471439	-4.93592
Tb927.8.4250	3QTB00014_K_22			<a href=http://www.genedb.org/genedb/Search?organism=tryp&name=Tb927.8.4250>Tb927.8.4250</a>	Q57W10			Tb08.29H22.400	8	Tb927_08_v4: complement(1263323..1264555)	hypothetical protein, conserved	4268	0	0	0				2QTB00014_K_22	Tb927.8.4250	ATATGATCATTGAAGAAAATCAGGACTACAAGAAAGCGCACGAATTTGTGAATCGCTACATGCGGGACAT	-	8	1263825	1263894	-0.903011	-2.15749	0.0382874	0.295023	-4.04649
Tb927.4.2920	3QTB00021_E_7			<a href=http://www.genedb.org/genedb/Search?organism=tryp&name=Tb927.4.2920>Tb927.4.2920</a>	Q583W9			Tb04.2H8.1000	4	Tb927_04_v4: 774789..777689	hypothetical protein, conserved	1709	0	0	0				2QTB00021_E_7	Tb927.4.2920	AGAAATCGCTTGAATTGTGTGATTATGATATGCTGTGTCGCCTTATTCACTTTGTATCGCTAAACAATGA	+	4	776680	776749	-0.902796	-1.80654	0.0798911	0.404587	-4.6576
Tb927.7.980	3QTB00020_O_12			<a href=http://www.genedb.org/genedb/Search?organism=tryp&name=Tb927.7.980>Tb927.7.980</a>	Q57VU4			Tb07.29K4.140	7	Tb927_07_v4: 253061..255682	hypothetical protein, conserved	3189	0	0	0				2QTB00020_O_12	Tb927.7.980	TCATCACATATTTTGTGCAATTTTATTTACTGGTGTTGAAGCATCCCGAAAACTACTCGAGGCGCAGCTA	+	7	253468	253537	-0.901973	-1.72906	0.093073	0.43586	-4.7808
Tb10.26.0410	3QTB00006_H_10			<a href=http://www.genedb.org/genedb/Search?organism=tryp&name=Tb10.26.0410>Tb10.26.0410</a>	Q389J1				10	Tb927_10_v4: 2736807..2737454	hypothetical protein, conserved	7241	0	1	0				2QTB00006_H_10	Tb10.26.0410	TTACACACCCTTCTGCGCTCAACTGCGTGACATTGTGGCGGAATATTACGTGGACTATCGTTCCTCCTTT	+	10	2737226	2737295	-0.90004	-2.13513	0.0402064	0.301194	-4.08789
Tb927.5.2560	3QTB00001_N_23			<a href=http://www.genedb.org/genedb/Search?organism=tryp&name=Tb927.5.2560>Tb927.5.2560</a>	Q582B1			Tb05.3C6.770	5	Tb927_05_v4: 824534..824755	hypothetical protein, conserved	2247	0	1	0				2QTB00001_N_23	Tb927.5.2560	TTACATCCGCATTCCAATCGTTTTTACGATTCCTATCGTCTTCAACAAGTACGCTTTGCATCAATTTGAG	+	5	824587	824656	-0.898943	-2.18014	0.0364262	0.288035	-4.00422
Tb927.2.5240	3QTB00015_H_11			<a href=http://www.genedb.org/genedb/Search?organism=tryp&name=Tb927.2.5240>Tb927.2.5240</a>	Q7YUR3		30J2.70		2	Tb927_02_v4: 921221..922750	hypothetical protein, conserved,WD-repeat protein	777	0	0	0	GO:0003674	GO:0008150	GO:0005575	2QTB00015_H_11	Tb927.2.5240	AGTATATTGCAGAGCACGGATGTTGTCCAATAACTGGTGAGGCTCTTCACAAGGAGGATCTCATTGCAGT	+	2	921309	921378	-0.898208	-1.85978	0.0717831	0.388264	-4.57041
Tb11.01.1950	3QTB00021_P_24			<a href=http://www.genedb.org/genedb/Search?organism=tryp&name=Tb11.01.1950>Tb11.01.1950</a>	Q5EDD4				11	Tb927_11_01_v4: 2671119..2674697	telomerase reverse transcriptase, putative	8710	0	0	0				2QTB00021_P_24	Tb11.01.1950	TGACTACGGTCAAAAATGTTAGCAAAAAGACTAGAAGTAGTCATGCAGAAAGTCAATTATCGTCGATGAA	+	11.1	2673409	2673478	-0.89763	-1.41914	0.165165	0.551007	-5.22765
Tb927.7.1200	3QTB00013_B_24			<a href=http://www.genedb.org/genedb/Search?organism=tryp&name=Tb927.7.1200>Tb927.7.1200</a>	Q57WT0			Tb07.27M11.380	7	Tb927_07_v4: 306951..308273	hypothetical protein, conserved	3211	0	0	0				2QTB00013_B_24	Tb927.7.1200	ACGAACATCCAGCATATATTTCGCTACTTTGTATTTATCCGGAACTATGGACCAGAGAAAAACGAGAAGA	+	7	307929	307998	-0.897626	-1.95727	0.0587536	0.358869	-4.40551
Tb927.8.6960	3QTB00012_N_24			<a href=http://www.genedb.org/genedb/Search?organism=tryp&name=Tb927.8.6960>Tb927.8.6960</a>	Q57YQ3			Tb08.10K10.850	8	Tb927_08_v4: 2006138..2007370	hypothetical protein, conserved	4540	1	1	0				NA	NA	NA	NA	NA	NA	NA	-0.897297	-2.2418	0.0317624	0.271068	-3.88751
Tb927.4.2580	3QTB00021_C_12	;go_component=mitochondrion		<a href=http://www.genedb.org/genedb/Search?organism=tryp&name=Tb927.4.2580>Tb927.4.2580</a>	Q584C9			Tb04.1H19.1160	4	Tb927_04_v4: 677663..680683	hypothetical protein, conserved	1675	0	0	0				2QTB00021_C_12	Tb927.4.2580	AACAATTTCAAGTCAAGTAAACACCTCACTGTCTGGTCGGATGGCACTCGTATGATGTTGCAAAAGAGTA	+	4	680339	680408	-0.896851	-1.86303	0.0713117	0.387882	-4.56502
Tb927.6.4210	3QTB00017_E_24	similar to Aldehyde dehydrogenase (EC 1.2.1.3) (Aldehyde dehydrogenase). (Swiss-Prot:Q27640) [Enchytraeus buchholzi]; similar to Aldehyde dehydrogenase 1A1 (EC 1.2.1.3) (Aldehyde dehydrogenase,cytosolic) (ALDH class 1) (Retinal dehydrogenase 1) (ALHDII)(A		<a href=http://www.genedb.org/genedb/Search?organism=tryp&name=Tb927.6.4210>Tb927.6.4210</a>	Q586Y8	ALDH		Tb06.26G9.1140	6	Tb927_06_v4: complement(1206538..1208325)	aldehyde dehydrogenase, putative	2939	1	0	0				2QTB00017_E_24	Tb927.6.4210	TGGTTGGCTTTGCCGAAACAGGTGAGGCTCTAGTAAATTCAGTGGACAAATTAACTTTTATTGGTTCCCC	-	6	1207454	1207523	-0.896731	-1.71448	0.0957487	0.440895	-4.8035
Tb10.6k15.0460	3QTB00008_C_22	;go_function=protein binding; unfolded protein binding;go_process=protein folding		<a href=http://www.genedb.org/genedb/Search?organism=tryp&name=Tb10.6k15.0460>Tb10.6k15.0460</a>	Q389Z2			TRYPtp6k15-3d06.p1c_70	10	Tb927_10_v4: 2394942..2395730	chaperone protein DNAJ, putative	7090	0	0	0	GO:0005515 GO:0051082	GO:0006457 GO:0006457	GO:0005575 GO:0005575	2QTB00008_C_22	Tb10.6k15.0460	TTTAAAGAAATTTCCAACGCATACAGTGTGCTCTCTGACGAAAAGGACCGTCGTACTTACGATGCGACTG	+	10	2395074	2395143	-0.896106	-2.35035	0.0248365	0.241454	-3.67639
Tb11.01.6200	3QTB00017_L_24			<a href=http://www.genedb.org/genedb/Search?organism=tryp&name=Tb11.01.6200>Tb11.01.6200</a>	Q381X8				11	Tb927_11_01_v4: 3813071..3814960	hypothetical protein, conserved	9146	0	0	0				2QTB00017_L_24	Tb11.01.6200	TTCCAGCATATAATATACTATTTCAACTTAATGATAGCCCAACTGCACTAACGCACCTACTCAAAGAGAC	+	11.1	3814179	3814248	-0.895994	-1.98514	0.0554279	0.353448	-4.35715
Tb927.7.1590	3QTB00014_D_1	similar to GB:AAN77908.2: putative mitotic B-type cyclin CycB3 {Trypanosoma brucei}(PMID:12665514); 99.6% similar to GB:AAN77908.2: putative mitotic B-type cyclin CycB3 {Trypanosoma brucei}(PMID:12665514);go_process=G2/M transition of mitotic cell cycle		<a href=http://www.genedb.org/genedb/Search?organism=tryp&name=Tb927.7.1590>Tb927.7.1590</a>	Q57WP1	CYC8	CycB3	Tb07.27M11.950	7	Tb927_07_v4: 399839..401248	mitotic cyclin,cyclin CycB3	3250	0	0	0	GO:0003674	GO:0000086	GO:0005575	2QTB00014_D_1	Tb927.7.1590	TATTATAATTTGACTCTTAACGATCTAATAGCAATGGGTGACGAGGATACACACAGCGTGCATGTGGTTA	+	7	400505	400574	-0.894727	-1.67028	0.104253	0.453591	-4.87129
Tb927.6.1900	3QTB00014_P_11			<a href=http://www.genedb.org/genedb/Search?organism=tryp&name=Tb927.6.1900>Tb927.6.1900</a>	Q585M1			Tb06.28P18.1050	6	Tb927_06_v4: complement(628716..630143)	bystin, putative	2709	0	0	0				2QTB00014_P_11	Tb927.6.1900	TGTTTAAACCAGTGGCATTTTATAAGGGATTTATTCTCCCACTTGCAGCTGACGATGAGTGTACGCTGAA	-	6	629119	629188	-0.894708	-2.31254	0.0270765	0.25038	-3.75073
Tb09.211.1830	3QTB00022_G_22			<a href=http://www.genedb.org/genedb/Search?organism=tryp&name=Tb09.211.1830>Tb09.211.1830</a>	Q38DX1			chr9contig211.tmp0215c	9	Tb927_09_v4: complement(1588092..1591970)	hypothetical protein, conserved	5546	1	8	0				2QTB00022_G_22	Tb09.211.1830	TTATATTCCCGATTCAGTTGGCGACTCACTTTGAAGGAAGTGGACTTCTAATACGAAACTACTTTATGTT	-	9	1588573	1588642	-0.894474	-2.11437	0.0420642	0.307993	-4.12604
Tb927.8.2410	3QTB00007_F_11	;go_process=trypanothione biosynthesis; trypanothione metabolism		<a href=http://www.genedb.org/genedb/Search?organism=tryp&name=Tb927.8.2410>Tb927.8.2410</a>	Q57XE8			Tb08.26A17.230	8	Tb927_08_v4: 724816..725529	amidase, putative	4084	0	0	0		GO:0019342 GO:0046206	GO:0005575	2QTB00007_F_11	Tb927.8.2410	CATGTGCGTGGTCCTCCAAAGGTTCATATCTGCAAGCGAATCAATTATGTAGCGGGACAGTTGTGGTCGT	+	8	725419	725488	-0.894014	-2.14373	0.0394586	0.299829	-4.07201
Tb927.3.4770	3QTB00012_M_23	differs by 2 frameshifts from GP:8132056: phosphatase {Trypanosoma brucei}		<a href=http://www.genedb.org/genedb/Search?organism=tryp&name=Tb927.3.4770>Tb927.3.4770</a>	Q582Q8			Tb03.48K5.370	3	Tb927_03_v4: complement(1346761..1347912)	hypothetical protein, conserved,leucine-rich repeat protein (LRRP), putative	1314	0	0	0	GO:0003674	GO:0008150	GO:0005575	NA	NA	NA	NA	NA	NA	NA	-0.893471	-1.6741	0.103494	0.452404	-4.86549
Tb11.01.5710	3QTB00015_G_12	;go_function=phenylalanine-tRNA ligase activity;go_process=phenylalanyl-tRNA aminoacylation;go_component=cytoplasm		<a href=http://www.genedb.org/genedb/Search?organism=tryp&name=Tb11.01.5710>Tb11.01.5710</a>	Q382C5				11	Tb927_11_01_v4: 3683172..3684662	phenylalanyl-tRNA synthetase alpha chain, putative	9099	0	0	0	GO:0004826	GO:0006432	GO:0005737	2QTB00015_G_12	Tb11.01.5710	TTATTGATCGCAATATTTCTCTCGCCAACATGATGCACACCTTTGAACTGTTTTTCCGTCGGATAGGTGT	+	11.1	3684304	3684373	-0.8934	-1.90477	0.0654903	0.374252	-4.49514
Tb927.5.2590	3QTB00008_I_6			<a href=http://www.genedb.org/genedb/Search?organism=tryp&name=Tb927.5.2590>Tb927.5.2590</a>	Q57ZT5			Tb05.26K5.980	5	Tb927_05_v4: 830796..831593	hypothetical protein, conserved	2250	0	0	0				2QTB00008_I_6	Tb927.5.2590	ATGCTATTCTACGTCACATTGCACTTTATCGCGGACCAGTCACAGATTTACAGCTTGATGCTATAGTTAA	+	5	831082	831151	-0.893124	-1.91036	0.0647427	0.373285	-4.48569
Tb927.3.2700	3QTB00012_G_22			<a href=http://www.genedb.org/genedb/Search?organism=tryp&name=Tb927.3.2700>Tb927.3.2700</a>	Q582Y2			Tb03.48O8.110	3	Tb927_03_v4: complement(687015..688181)	hypothetical protein, conserved	1108	0	0	0				2QTB00012_G_22	Tb927.3.2700	TAGTCAATCGATGGCAACTGCCACCCAATCCAATTTCTTTTATCCACCCGATGCGGTTCTAAAGTCTTCT	-	3	687942	688011	-0.893044	-2.39668	0.0223211	0.228911	-3.58414
Tb10.406.0470	3QTB00012_I_7	;go_function=binding;go_process=transport;go_component=mitochondrial inner membrane		<a href=http://www.genedb.org/genedb/Search?organism=tryp&name=Tb10.406.0470>Tb10.406.0470</a>	Q389T3				10	Tb927_10_v4: complement(2527811..2528953)	mitochondrial carrier protein, putative	7149	1	2	0	GO:0005488 GO:0005488	GO:0006810 GO:0006810	GO:0005743 GO:0005743	2QTB00012_I_7	Tb10.406.0470	AATCATTATCCAAACATCAAATGTTGCCCATACGGAGTTGTCGTATTTCTTTCCGCTTGTGTACTCAAGT	-	10	2528306	2528375	-0.892654	-1.8524	0.0728628	0.390657	-4.58262
Tb927.8.3490	3QTB00021_J_23			<a href=http://www.genedb.org/genedb/Search?organism=tryp&name=Tb927.8.3490>Tb927.8.3490</a>	Q57YW4			Tb08.28L1.660	8	Tb927_08_v4: 1036869..1040120	hypothetical protein, conserved	4192	0	0	0				2QTB00021_J_23	Tb927.8.3490	TTAGACATTCATCAGGAGTGTCATTTGGAACCGTATCTTCCTTCCAGTTTGACTCTCAGAAAATCTGCGT	+	8	1040038	1040107	-0.892242	-1.833	0.075769	0.397728	-4.61453
Tb927.8.4180	3QTB00007_M_9	;go_function=hydrolase activity; zinc ion binding		<a href=http://www.genedb.org/genedb/Search?organism=tryp&name=Tb927.8.4180>Tb927.8.4180</a>	Q57W17			Tb08.29H22.100	8	Tb927_08_v4: complement(1231381..1232058)	deaminase, putative	4261	0	0	0	GO:0008270 GO:0016787	GO:0008150	GO:0005575	2QTB00007_M_9	Tb927.8.4180	TGCGGATTATGTTCTGTATGTAGTGGTGGAGCCCTGTATTATGTGTGCTGCAATGCTTTTATACAACCGT	-	8	1231618	1231687	-0.89207	-1.78655	0.0831305	0.411298	-4.68981
Tb10.70.0280	3QTB00016_N_7	;go_function=unfolded protein binding;go_process=mitochondrial matrix protein import; protein complex assembly; protein folding;go_component=mitochondrion		<a href=http://www.genedb.org/genedb/Search?organism=tryp&name=Tb10.70.0280>Tb10.70.0280</a>	Q38AV5	HSP60		TRYP_x-70a06.p2kb545_40	10	Tb927_10_v4: 1644448..1646136	chaperonin Hsp60, mitochondrial precursor	6777	0	0	0	GO:0051082	GO:0006457 GO:0006461 GO:0030150	GO:0005739	2QTB00016_N_7	Tb10.70.0280	TTCAATAAACTTCAAGGAAAGCTAAAGATTGCGTGCGTGAAGGCTCCAGGTTTCGGGGACAACAAGGCTG	+	10	1645258	1645327	-0.891864	-1.92615	0.0626696	0.368136	-4.45886
Tb927.7.7060	3QTB00005_K_7	;go_component=integral to membrane		<a href=http://www.genedb.org/genedb/Search?organism=tryp&name=Tb927.7.7060>Tb927.7.7060</a>	Q57XS6			Tb07.21H15.330	7	Tb927_07_v4: complement(2019218..2019718)	hypothetical protein, conserved	3796	0	4	0				2QTB00005_K_7	Tb927.7.7060	TTTATACGCTTGGAAACGTGGCGTCCATCGGTGGTACATTATTCCTTGCAGGTCCCAAAACACAAGTTCA	-	7	2019426	2019495	-0.891696	-2.11834	0.0417036	0.306325	-4.11877
Tb11.03.0700	3QTB00011_F_23	;go_function=translation initiation factor activity;go_process=translational initiation;go_component=integral to membrane		<a href=http://www.genedb.org/genedb/Search?organism=tryp&name=Tb11.03.0700>Tb11.03.0700</a>	Q387K7				11	Tb927_11_01_v4: complement(97939..99027)	hypothetical protein, conserved	7756	1	1	0	GO:0003743	GO:0006413	GO:0016021	2QTB00011_F_23	Tb11.03.0700	TCGAGATGCTACCCGGGAAATATAACATACCCAAGGATGCAATTTACAAAATGGAGGACAAGAAGAAGGT	-	11.1	97958	98027	-0.891696	-1.75301	0.0888161	0.425712	-4.74319
Tb10.70.2190	3QTB00019_I_24			<a href=http://www.genedb.org/genedb/Search?organism=tryp&name=Tb10.70.2190>Tb10.70.2190</a>	Q38BA0			TRYP_x-70a06.p2kb545_296	10	Tb927_10_v4: 1240024..1242264	Mitochondrial elongation factor G, putative	6632	0	0	0				2QTB00019_I_24	Tb10.70.2190	TTTCTTAAAAAACATTGATAAGCTTCGAAATATCGGTATCAGCGCACACATTGACAGTGGAAAGACAACT	+	10	1240086	1240155	-0.891207	-1.60215	0.11858	0.480506	-4.97286
Tb927.8.3620	3QTB00017_P_10	Tandemly repeated. This gene is not in a VSG expression site but its gene product is similar to GP:311494: expression site associated gene {Trypanosoma brucei}.; Tandemly repeated. This gene is not in a VSG expression site but its gene product is 93% simi		<a href=http://www.genedb.org/genedb/Search?organism=tryp&name=Tb927.8.3620>Tb927.8.3620</a>	Q580Y2			Tb08.10J17.820	8	Tb927_08_v4: complement(1085476..1087374)	folate transporter, putative,expression site-associated gene 10 (ESAG10) protein, putative	4205	0	12	0	GO:0015224	GO:0015877	GO:0016021	2QTB00017_P_10	Tb927.8.3620	ATGTACCGGTGGCTGGCTTCCTTGTTTTTGTCATTACCTTCACAGTTGCTAACCTTGATATCCTCACACA	-	8	1086803	1086872	-0.890815	-2.14152	0.0396498	0.300221	-4.0761
Tb10.61.2110	3QTB00018_M_24			<a href=http://www.genedb.org/genedb/Search?organism=tryp&name=Tb10.61.2110>Tb10.61.2110</a>	Q388E7			TRYP_x-61h03.q2kb185_317	10	Tb927_10_v4: complement(3496812..3498821)	hypothetical protein, conserved	7538	0	0	0				2QTB00018_M_24	Tb10.61.2110	AAATTCTTTGATTCACCAAGTTTTTATGAGTCTCATGCGTATTATTGTTTGGGTCTTGTGAGGGACCGGC	-	10	3497987	3498056	-0.890569	-1.81104	0.0791776	0.402873	-4.65032
Tb927.2.4210	3QTB00015_L_14	;go_function=microtubule binding; phosphoenolpyruvate carboxykinase (ATP) activity;go_process=gluconeogenesis;go_component=glycosome; vesicle membrane		<a href=http://www.genedb.org/genedb/Search?organism=tryp&name=Tb927.2.4210>Tb927.2.4210</a>	Q7YV12		28H13.455		2	Tb927_02_v4: complement(741129..742706)	glycosomal phosphoenolpyruvate carboxykinase,glycosomal protein P60	706	0	0	0	GO:0004612 GO:0004612 GO:0008017	GO:0006094	GO:0012506 GO:0020015	2QTB00015_L_14	Tb927.2.4210	TCTTGACAGGAGAACCCATGAAATTGACTTTAATGATGAATCTATCTGCAAAAACACCCGCGTTGCCTAC	-	2	741777	741846	-0.890518	-1.86684	0.0707621	0.386605	-4.55869
Tb11.17.0002	3QTB00010_N_23	;go_component=integral to membrane		<a href=http://www.genedb.org/genedb/Search?organism=tryp&name=Tb11.17.0002>Tb11.17.0002</a>	Q380X2				11	Tb927_11_01_v4: 4813472..4814476	expression site-associated gene (ESAG) protein, putative,expression site-associated gene 1 (ESAG1) protein, putative	9471	1	0	0	GO:0003674	GO:0008150	GO:0016021	2QTB00010_N_23	Tb11.17.0002	ATGCCTAAAATACACTTGAAGAAGACTAGGATAGGAGTGTGGTTGAGTTTGTCTTTTCTTCTTATAAGTT	+	11.1	4813472	4813541	-0.889846	-1.95648	0.0588501	0.359203	-4.40687
Tb10.70.5600	3QTB00006_D_24			<a href=http://www.genedb.org/genedb/Search?organism=tryp&name=Tb10.70.5600>Tb10.70.5600</a>	Q38C29			TRYP_x-70a06.p2kb545_765	10	Tb927_10_v4: 556368..557012	hypothetical protein, conserved	6353	0	2	0				2QTB00006_D_24	Tb10.70.5600	ACAGAGAAGACCGGGCCCTTCCTTCGGTATTAGGAGCCAAAGTAGAGAAGACAATAGTGTACATTTTCTA	+	10	556457	556526	-0.889778	-1.42724	0.162834	0.54843	-5.21694
Tb927.4.2460	3QTB00022_G_10	similar to GB:CAA77232.1: DsPTP1 protein {Arabidopsis thaliana}; similar to Dual specificity protein phosphatase (EC 3.1.3.48) (EC 3.1.3.16). (Swiss-Prot:Q39491) [Chlamydomonas eugametos];go_function=ATP binding; protein tyrosine/serine/threonine phosphat		<a href=http://www.genedb.org/genedb/Search?organism=tryp&name=Tb927.4.2460>Tb927.4.2460</a>	Q584E1	DSPTP		Tb04.1H19.900	4	Tb927_04_v4: 639439..643299	dual specificity protein phosphatase, putative	1663	0	0	0	GO:0004713 GO:0005524 GO:0008138	GO:0006468 GO:0006470		2QTB00022_G_10	Tb927.4.2460	ACACCTGAGGTTGAAGATTCTGGTAAACGGGAGTTTGTGTTTAAGGTGATGACATTTATTAACCGTAAGA	+	4	639880	639949	-0.889609	-1.95374	0.0591868	0.359251	-4.41159
Tb927.4.800	3QTB00023_M_7			<a href=http://www.genedb.org/genedb/Search?organism=tryp&name=Tb927.4.800>Tb927.4.800</a>	Q580A8			Tb04.5E12.820	4	Tb927_04_v4: complement(220373..228160)	hypothetical protein, conserved	1497	0	0	0				2QTB00023_M_7	Tb927.4.800	AACTAGCTTTTGAAATACTTGACTATTTGCGAACTCAATGTGGAGAGCAATGTGTTTTTGGGGTGTATGA	-	4	226953	227022	-0.889531	-1.45906	0.153931	0.537389	-5.17436
Tb927.6.610	3QTB00017_C_23			<a href=http://www.genedb.org/genedb/Search?organism=tryp&name=Tb927.6.610>Tb927.6.610</a>	Q583U2			Tb06.3D8.320	6	Tb927_06_v4: complement(247648..249387)	hypothetical protein, conserved	2578	0	0	0				2QTB00017_C_23	Tb927.6.610	TGTTATTTATGAGGATTTCATGAAGAGTTGTACGTTTGCTTCGCTGCAGAATCCACCGGAGGAGCAGTTT	-	6	248923	248992	-0.889268	-2.05164	0.0481475	0.331104	-4.23961
Tb927.1.1700	3QTB00015_C_12			<a href=http://www.genedb.org/genedb/Search?organism=tryp&name=Tb927.1.1700>Tb927.1.1700</a>	Q4GZ49				1	Tb927_01_v4: 428876..430357	hypothetical protein, conserved	163	0	0	0				2QTB00015_C_12	Tb927.1.1700	TAGTGCTAAACTTCACACCGTTTCACAGCCACTCATACAACAAATTCGCACTATACTATCCAGTAGGGCA	+	1	429898	429967	-0.888518	-2.19982	0.0348757	0.283559	-3.96724
Tb927.6.2480	3QTB00012_C_22	;go_function=protein binding;go_process=protein folding		<a href=http://www.genedb.org/genedb/Search?organism=tryp&name=Tb927.6.2480>Tb927.6.2480</a>	Q584Q8			Tb06.4M18.1050	6	Tb927_06_v4: 757403..758563	chaperone protein DNAJ, putative	2767	0	0	0	GO:0051082	GO:0006457	GO:0005575	2QTB00012_C_22	Tb927.6.2480	TCAATGGCACATTGCTGTTATCCGTTTGCTTTGCAAGTTGTTCAGCTGCACCGGTGAGAAATTTATACAA	+	6	757599	757668	-0.888448	-2.32637	0.0262371	0.247147	-3.72364
Tb927.5.2310	3QTB00018_N_24			<a href=http://www.genedb.org/genedb/Search?organism=tryp&name=Tb927.5.2310>Tb927.5.2310</a>	Q582D4			Tb05.3C6.320	5	Tb927_05_v4: 721343..723478	hypothetical protein, conserved	2222	0	0	0				2QTB00018_N_24	Tb927.5.2310	ATTAACGACAGTGATGGTGCTGCATCTATGTTATTTGTTGTAGTGCTTCCGTCCCACGACCTAGATGAAA	+	5	723020	723089	-0.888024	-2.12956	0.0406975	0.302839	-4.09815
Tb927.6.2150	3QTB00017_K_22	;go_process=cell proliferation; regulation of mitosis		<a href=http://www.genedb.org/genedb/Search?organism=tryp&name=Tb927.6.2150>Tb927.6.2150</a>	Q584U1			Tb06.4M18.410	6	Tb927_06_v4: complement(684152..685951)	cell division cycle protein 16, putative,cell division cycle protein 16 homolog, putative	2734	0	1	0				2QTB00017_K_22	Tb927.6.2150	GAGTTTGACTACCAGCTTGTTAAAAATCTCACCATTTAATAGAGAATGTGTTTGCTTGCATCTTTCCATT	-	6	685076	685145	-0.888003	-2.47915	0.0184096	0.20983	-3.41688
Tb10.389.0890	3QTB00012_E_7	;go_function=oxidoreductase activity, acting on the aldehyde or oxo group of donors, disulfide as acceptor;go_process=metabolism;go_component=mitochondrion		<a href=http://www.genedb.org/genedb/Search?organism=tryp&name=Tb10.389.0890>Tb10.389.0890</a>	Q388X3				10	Tb927_10_v4: complement(3012019..3013155)	pyruvate dehydrogenase E1 component alpha subunit, putative	7359	0	0	0	GO:0016624	GO:0008152	GO:0005739	2QTB00012_E_7	Tb10.389.0890	GCCATTACCCCTCTGAAAGAACTCTTCACGGATATTTATTGTGGAGAGCAGTACGAACATCGTACAACAC	-	10	3012045	3012114	-0.88769	-1.92974	0.0622065	0.36717	-4.45274
Tb10.70.4850	3QTB00004_L_22			<a href=http://www.genedb.org/genedb/Search?organism=tryp&name=Tb10.70.4850>Tb10.70.4850</a>	Q38BW5			TRYP_x-70a06.p2kb545_659	10	Tb927_10_v4: 719410..719892	hypothetical protein, conserved	6417	0	0	0				2QTB00004_L_22	Tb10.70.4850	GAAATGGGAAAGGTAGACAAAATCATACGGGAACATCAGGACGTTTTGATGGCGCTAAAGTTGAACAACC	+	10	719632	719701	-0.887603	-2.07685	0.0456161	0.321596	-4.19429
Tb09.244.2400	3QTB00008_M_23	GPI-Anchor Signal predicted for Tb09.244.2400 by DGPI v2.04 with cleavage site probability 0.51600003 near 239;go_component=cell surface; lipid raft		<a href=http://www.genedb.org/genedb/Search?organism=tryp&name=Tb09.244.2400>Tb09.244.2400</a>	Q38CU9	BARP		chr9contig244a01.tmp0240	9	Tb927_09_v4: 2391487..2392269	BARP protein	5920	1	0	1	GO:0003674	GO:0008150	GO:0009986 GO:0045121	2QTB00008_M_23	Tb09.244.2400	ACCCATTCTACGAAAGTTGGGTCAATTGCAGAGATGCTATGGGAGGTAGATGAGGAGCTGCATGTTTTTT	+	9	2391841	2391910	-0.887555	-1.64584	0.109217	0.463638	-4.90813
Tb927.7.4930	3QTB00009_D_11	identical to GP:2114394: ribonuclease H1 {Trypanosoma brucei}EGAD|141244|150614 ribonuclease H1 {Trypanosoma brucei} (PMID:9178276); 99.3% identical to GP:2114394: ribonuclease H1 {Trypanosoma brucei}EGAD|141244|150614 ribonuclease H1 {Trypanosoma brucei}		<a href=http://www.genedb.org/genedb/Search?organism=tryp&name=Tb927.7.4930>Tb927.7.4930</a>	Q57XA9			Tb07.26A24.40	7	Tb927_07_v4: complement(1300340..1301245)	ribonuclease H1	3583	0	0	0				2QTB00009_D_11	Tb927.7.4930	TTTTCAGTACCTGGGAGGAGTGCCAGAAGCAGGTCTCAGGGTTCTCTGGAGCCCGTTTTAAGTCTTTTTT	-	7	1301127	1301196	-0.887536	-1.83027	0.0761849	0.397728	-4.61899
Tb11.02.2520	3QTB00012_O_24			<a href=http://www.genedb.org/genedb/Search?organism=tryp&name=Tb11.02.2520>Tb11.02.2520</a>	Q385S7				11	Tb927_11_01_v4: 1378661..1379839	hypothetical protein, conserved,predicted ankyrin repeat family protein	8190	0	0	0				2QTB00012_O_24	Tb11.02.2520	CTTTACATGCTTTTAGAATACAAACCAACGCTGAGTCTGAAGAACTATGATGGTAATACACCGTTGATCA	+	11.1	1378838	1378907	-0.886661	-1.70358	0.0977886	0.444255	-4.82034
Tb09.160.3700	3QTB00002_K_8			<a href=http://www.genedb.org/genedb/Search?organism=tryp&name=Tb09.160.3700>Tb09.160.3700</a>	Q38F35		28G16.160	chr9contig160.tmp0288	9	Tb927_09_v4: 865433..865735	hypothetical protein, unlikely	5129	0	2	0				2QTB00002_K_8	Tb09.160.3700	AAGCCAGCATTATGAGTTTTTTGCTTGGTTCTTTTATATTTGTGCACGCGATTACGGACGTTTCAGCTCA	+	9	865546	865615	-0.886614	-2.03395	0.0499974	0.338063	-4.27117
Tb927.7.1150	3QTB00022_I_12			<a href=http://www.genedb.org/genedb/Search?organism=tryp&name=Tb927.7.1150>Tb927.7.1150</a>	Q57WT5			Tb07.27M11.300	7	Tb927_07_v4: 293924..297862	hypothetical protein, conserved	3206	1	0	0				2QTB00022_I_12	Tb927.7.1150	GGGAAAATCGCCGCGACTTGAATGAGACCTGCTATATGACGTTTGTCCTAGAGATTGTTGTATTTATTTT	+	7	295494	295563	-0.885799	-1.88455	0.0682561	0.381896	-4.52914
Tb927.1.750	3QTB00022_E_7			<a href=http://www.genedb.org/genedb/Search?organism=tryp&name=Tb927.1.750>Tb927.1.750</a>	Q4GZE3				1	Tb927_01_v4: complement(242278..245925)	hypothetical protein, conserved	69	0	0	0				2QTB00022_E_7	Tb927.1.750	ATTCCGGAACGAATGCCTGAACGCCCTTCATTTAACTGATATGGACAACATAATTATTTATGATAGTAAT	-	1	243919	243988	-0.885682	-1.57043	0.125783	0.492565	-5.01893
Tb09.160.0690	3QTB00007_P_11			<a href=http://www.genedb.org/genedb/Search?organism=tryp&name=Tb09.160.0690>Tb09.160.0690</a>	Q38FX0			chr9contig160.tmp0069c	9	Tb927_09_v4: complement(416141..416869)	hypothetical protein, conserved	4842	0	0	0				2QTB00007_P_11	Tb09.160.0690	TTGCTTGTTCGGAGCTCTCCGCAGACCCGTCTGACGATCAGTTAGTCGTCCCTCTAAGAAAACCGATTAA	-	9	416295	416364	-0.885407	-1.92936	0.0622551	0.36717	-4.45338
Tb10.406.0620	3QTB00014_L_12	some similarity to L major hypothetical, and in syntenic location.		<a href=http://www.genedb.org/genedb/Search?organism=tryp&name=Tb10.406.0620>Tb10.406.0620</a>	Q389U6				10	Tb927_10_v4: complement(2496528..2497973)	hypothetical protein, conserved	7136	0	0	0				2QTB00014_L_12	Tb10.406.0620	TAATTCTCGATGGTGTTCTTTTCGTTCATGGTGCTGTTGTCAATGAGAACGTTGGAGTTCTTCCTAACGA	-	10	2497273	2497342	-0.885101	-2.15948	0.0381203	0.295023	-4.04278
Tb10.61.1550	3QTB00013_C_22			<a href=http://www.genedb.org/genedb/Search?organism=tryp&name=Tb10.61.1550>Tb10.61.1550</a>	Q388A8			TRYP_x-61h03.q2kb185_233	10	Tb927_10_v4: 3594764..3596032	hypothetical protein, conserved	7579	0	0	0				2QTB00013_C_22	Tb10.61.1550	ATTAAATGTGGTGCATAAGGATGGACGTGCCAGCGTACAGGAAGTTAAGGATGATCTAGATATCAAAGAT	+	10	3595867	3595936	-0.884886	-1.96599	0.0576949	0.358833	-4.39043
Tb11.01.3050	3QTB00015_C_8			<a href=http://www.genedb.org/genedb/Search?organism=tryp&name=Tb11.01.3050>Tb11.01.3050</a>	Q383F2				11	Tb927_11_01_v4: 2955545..2957026	hypothetical protein, conserved	8818	1	0	0				2QTB00015_C_8	Tb11.01.3050	GTGGGAACCGCGCAAAGGGAGTTTTTTACTTTTGTGTCCGTTTGTAAGTTTACGTCATCTGATTCTTTAC	+	11.1	2955599	2955668	-0.884721	-1.6017	0.118681	0.480631	-4.97352
Tb11.02.0110	3QTB00022_G_24			<a href=http://www.genedb.org/genedb/Search?organism=tryp&name=Tb11.02.0110>Tb11.02.0110</a>	Q386Q9				11	Tb927_11_01_v4: complement(718062..721940)	hypothetical protein, conserved	7955	0	0	0				2QTB00022_G_24	Tb11.02.0110	AACAAAACGGGTATTGGCTGCCCAAAACAAGAAAATTCACAAAACCTTTGATCAAGGCATTCTTCAGAGT	-	11.1	721680	721749	-0.884528	-1.85527	0.0724405	0.389405	-4.57787
Tb10.05.0230	3QTB00016_H_10			<a href=http://www.genedb.org/genedb/Search?organism=tryp&name=Tb10.05.0230>Tb10.05.0230</a>	Q388P7				10	Tb927_10_v4: complement(3225440..3227149)	zinc metallopeptidase, putative	7435	0	1	0				2QTB00016_H_10	Tb10.05.0230	ATAATCAAAAATAATACCGAAAAAGTTGAGATCGTTGTGGGCGAGCTGCTAAGTAAAAAGGAGCTCATGA	-	10	3225541	3225610	-0.884404	-2.23941	0.0319328	0.271943	-3.89209
Tb927.7.330	3QTB00006_G_21			<a href=http://www.genedb.org/genedb/Search?organism=tryp&name=Tb927.7.330>Tb927.7.330</a>	Q57U21			Tb07.8P12.510	7	Tb927_07_v4: complement(60375..60956)	hypothetical protein	3124	0	0	0				2QTB00006_G_21	Tb927.7.330	GTACGTGGATCAAGGGGTCTTGTCATTCCTTATTGATGCACTAACATCTGCACATTTGGCTCTTCTAGTG	-	7	60618	60687	-0.883284	-2.03902	0.0494609	0.336021	-4.26214
Tb09.160.4660	3QTB00018_O_12			<a href=http://www.genedb.org/genedb/Search?organism=tryp&name=Tb09.160.4660>Tb09.160.4660</a>	Q38EU0			chr9contig160.tmp0352	9	Tb927_09_v4: 999804..1001816	hypothetical protein, conserved	5225	1	0	0				2QTB00018_O_12	Tb09.160.4660	GTAGCCAACACTCCCGAACAGGGTGACACTTCGTCATCATCATATAAGAAGCAATCAAACTACTTGATAG	+	9	1000128	1000197	-0.882551	-1.55703	0.128931	0.49621	-5.03815
Tb927.6.4960	3QTB00010_A_7	;go_function=nucleic acid binding		<a href=http://www.genedb.org/genedb/Search?organism=tryp&name=Tb927.6.4960>Tb927.6.4960</a>	Q586G8			Tb06.30P15.530	6	Tb927_06_v4: 1366032..1366973	zinc finger-domain protein, putative	3014	1	1	0	GO:0003676	GO:0008150	GO:0005575	2QTB00010_A_7	Tb927.6.4960	ATACCATCACACTATGTGTTTGCTACCATCACGGCTTTGGACTCCACTGTTCTTCATTTCGCCTCTTTGT	+	6	1366074	1366143	-0.881912	-1.22046	0.230876	0.62277	-5.47319
Tb927.8.6060	3QTB00012_D_8	;go_function=glycine C-acetyltransferase activity;go_process=biosynthesis; threonine catabolism		<a href=http://www.genedb.org/genedb/Search?organism=tryp&name=Tb927.8.6060>Tb927.8.6060</a>	Q57YK7			Tb08.11J15.760	8	Tb927_08_v4: 1766446..1767660	2-amino-3-ketobutyrate coenzyme A ligase, putative,glycine acetyltransferase, putative	4450	0	0	0	GO:0008890	GO:0006567 GO:0009058	GO:0005575	2QTB00012_D_8	Tb927.8.6060	AAAATTGTTCAGCTTGCCGAAAAATACAACGCAAACGTAATGGTTGATGATTCTCATGCCAGTGGCTTCA	+	8	1767049	1767118	-0.88122	-2.15806	0.0382395	0.295023	-4.04543
Tb927.7.1460	3QTB00021_E_23			<a href=http://www.genedb.org/genedb/Search?organism=tryp&name=Tb927.7.1460>Tb927.7.1460</a>	Q57WQ4			Tb07.27M11.780	7	Tb927_07_v4: 371415..374321	hypothetical protein, conserved	3237	0	0	0				2QTB00021_E_23	Tb927.7.1460	TCATGGCAACATAGTGTCCCTAAAGATCTACAAGTAGTCATGATAAACCGCTACCTGCATTTGCTTCTTT	+	7	371613	371682	-0.880997	-1.65149	0.108052	0.461225	-4.89965
Tb927.8.8180	3QTB00020_J_12			<a href=http://www.genedb.org/genedb/Search?organism=tryp&name=Tb927.8.8180>Tb927.8.8180</a>	Q57WL2			Tb08.28A12.200	8	Tb927_08_v4: 2419530..2422334	hypothetical protein, conserved	4662	0	0	0	GO:0003674	GO:0008150	GO:0005575	NA	NA	NA	NA	NA	NA	NA	-0.879978	-2.25304	0.030972	0.26805	-3.86598
Tb927.8.7170	3QTB00012_K_12	;go_function=inositol or phosphatidylinositol phosphatase activity		<a href=http://www.genedb.org/genedb/Search?organism=tryp&name=Tb927.8.7170>Tb927.8.7170</a>	Q57YS3			Tb08.10K10.600	8	Tb927_08_v4: 2062780..2063952	inositol polyphosphate 1-phosphatase, putative	4561	0	0	0	GO:0004437	GO:0008150	GO:0005575	2QTB00012_K_12	Tb927.8.7170	AGGTGGATCTCGTTAAACTCTTGCAAATATGTGTGAATGGCGCTTTGGCTGCGCAGCAGTACATTCTGCT	+	8	2062787	2062856	-0.879877	-1.78564	0.0832818	0.411336	-4.69128
Tb927.1.3370	3QTB00004_I_24			<a href=http://www.genedb.org/genedb/Search?organism=tryp&name=Tb927.1.3370>Tb927.1.3370</a>	Q4GYN6				1	Tb927_01_v4: complement(729441..729884)	hypothetical protein, unlikely	329	1	0	0				2QTB00004_I_24	Tb927.1.3370	ATTCCCTGCTGGTAAATGTTTCGTTCATTATTTCTCACCGTGTTGTTATGTCTGCTTGGGGTTCCCGTCC	-	1	729765	729834	-0.87977	-2.06897	0.0463946	0.324875	-4.2085
Tb927.6.1970	3QTB00005_H_18	similar to 20 kDa nuclear cap binding protein (NCBP 20 kDa subunit) (CBP20) (NCBPinteracting protein 1) (NIP1). (Swiss-Prot:P52298) {Homo sapiens};go_function=RNA cap binding;go_process=snRNA-nucleus export;go_component=nucleus		<a href=http://www.genedb.org/genedb/Search?organism=tryp&name=Tb927.6.1970>Tb927.6.1970</a>	Q585L4			Tb06.28P18.1190	6	Tb927_06_v4: complement(646156..646719)	nuclear cap binding protein, putative	2716	0	0	0	GO:0000339	GO:0006408	GO:0005634	2QTB00005_H_18	Tb927.6.1970	TATACGAGATCTTGTGATGGGACTGAGTGAAGTTACACGGACGCCCTGTGGGTTTTGTTTCGTGGTATTT	-	6	646450	646519	-0.878391	-2.30923	0.0272811	0.251291	-3.7572
Tb927.7.6840	3QTB00005_K_12			<a href=http://www.genedb.org/genedb/Search?organism=tryp&name=Tb927.7.6840>Tb927.7.6840</a>	Q57Y45			Tb07.15M23.770	7	Tb927_07_v4: complement(1900001..1900525)	hypothetical protein, conserved	3774	0	0	0				2QTB00005_K_12	Tb927.7.6840	TTTTATGCGGTTTTCCTGGAGTTGCTGCGTTACTGATGCGCAGATACCCATGGTTTGTGATAGAGGGTAA	-	7	1900326	1900395	-0.878026	-1.67509	0.103297	0.452031	-4.86398
Tb10.70.7670	3QTB00018_P_24			<a href=http://www.genedb.org/genedb/Search?organism=tryp&name=Tb10.70.7670>Tb10.70.7670</a>	Q38CI1			TRYP_x-70a06.p2kb545_1055	10	Tb927_10_v4: 153991..156132	hypothetical protein, conserved	6200	0	0	0				2QTB00018_P_24	Tb10.70.7670	AAATGATCGAATCCATTTTTAGTGGACCTAAAGAAGGGTCACAGTTACTGCAGTATTTACCTTATGATGA	+	10	156059	156128	-0.87578	-1.49606	0.14407	0.523456	-5.12382
Tb09.v1.0350	3QTB00010_O_21			<a href=http://www.genedb.org/genedb/Search?organism=tryp&name=Tb09.v1.0350>Tb09.v1.0350</a>	Q38EH9				9	Tb927_09_v4: complement(1219345..1220310)	hypothetical protein, conserved,tyrosine phosphatase, putative	5338	0	0	0	GO:0003674	GO:0008150	GO:0005575	2QTB00010_O_21	Tb09.v1.0350	TATGCGGAAAGTAATGTAAAGTTCTGCGAAGAAAGCGGAATAACAATTCGTCGATTTGCCACTGAGGGAA	-	9	1220070	1220139	-0.875224	-2.3628	0.0241367	0.237879	-3.65173
Tb927.3.3440	3QTB00008_J_10			<a href=http://www.genedb.org/genedb/Search?organism=tryp&name=Tb927.3.3440>Tb927.3.3440</a>	Q57XJ4			Tb03.25B21.130	3	Tb927_03_v4: 977888..978925	hypothetical protein, conserved	1182	0	0	0				2QTB00008_J_10	Tb927.3.3440	ATGAACTAGAGATATCTTCTAAAGCACCTAGTCTTCAGTCTGGTTACTCCAATTTCAGGGAAAGAGGAAA	+	3	978267	978336	-0.875205	-2.28355	0.0289158	0.259668	-3.80715
Tb927.1.1140	3QTB00011_O_10			<a href=http://www.genedb.org/genedb/Search?organism=tryp&name=Tb927.1.1140>Tb927.1.1140</a>	Q4GZA4				1	Tb927_01_v4: 316190..317263	hypothetical protein, conserved	108	1	1	0	GO:0003674	GO:0008150	GO:0005575	2QTB00011_O_10	Tb927.1.1140	TTTTATTTCACACAACAGAACCTCTGTATTCGTGGTCCAACGTGCATTATGCTCACACATACGCGGACAG	+	1	316803	316872	-0.874933	-2.33841	0.0255253	0.243656	-3.69996
Tb09.211.0730	3QTB00012_F_12			<a href=http://www.genedb.org/genedb/Search?organism=tryp&name=Tb09.211.0730>Tb09.211.0730</a>	Q38E84			chr9contig211.tmp0089c	9	Tb927_09_v4: complement(1396168..1397385)	hypothetical protein, conserved	5433	0	0	0				2QTB00012_F_12	Tb09.211.0730	CATCTTACCAAAGGAAGAGGGGTTGGCTCACTTTGCTTTGATATTGTTTGCGCTTTTAGAAGACCATCGT	-	9	1396435	1396504	-0.874654	-2.2195	0.0333838	0.276886	-3.93
Tb927.8.2990	3QTB00010_M_23			<a href=http://www.genedb.org/genedb/Search?organism=tryp&name=Tb927.8.2990>Tb927.8.2990</a>	Q57W74			Tb08.28F14.390	8	Tb927_08_v4: 899592..900554	hypothetical protein, conserved	4142	0	0	0				2QTB00010_M_23	Tb927.8.2990	TTCTTCTTTGTGCCTATCTGCCACTGTTCTATGAAGTGGATCTCCGTCCTCTGTTATCCCGGTTGTGGAG	+	8	899788	899857	-0.87428	-1.98733	0.0551735	0.352798	-4.35332
Tb927.6.2980	3QTB00021_M_10	similar to Eukaryotic translation initiation factor 2 alpha kinase 1(EC 2.7.1.37) (Heme-regulated eukaryotic initiation factor eIF-2-alphakinase) (Heme-regulated inhibitor) (Heme-controlled repressor)(HCR) (Hemin-sensitive initiation factor-2 alpha kinase		<a href=http://www.genedb.org/genedb/Search?organism=tryp&name=Tb927.6.2980>Tb927.6.2980</a>	Q583N6			Tb06.5F5.660	6	Tb927_06_v4: 887705..890821	protein kinase, putative	2817	0	0	0	GO:0004674 GO:0005524	GO:0006468	GO:0005575	2QTB00021_M_10	Tb927.6.2980	TTTGATGACGGAACTAGTTATGTTATGGCTTGCTGTCAAATTCCTATTTTAAATTCATCTTCGGAGCCAT	+	6	888860	888929	-0.872215	-1.35022	0.186064	0.576944	-5.31657
Tb11.02.1080	3QTB00013_L_11			<a href=http://www.genedb.org/genedb/Search?organism=tryp&name=Tb11.02.1080>Tb11.02.1080</a>	Q386F4				11	Tb927_11_01_v4: 1040230..1041537	hypothetical protein, conserved	8061	0	0	0				2QTB00013_L_11	Tb11.02.1080	TACGATGCTTTCTGAGAGTCATGATGCACATATAGTGCTTATAAATTTGTTTAATACGGTGTTTGCGTGT	+	11.1	1041102	1041171	-0.872062	-1.86429	0.0711292	0.387835	-4.56293
Tb927.1.570	3QTB00008_B_24			<a href=http://www.genedb.org/genedb/Search?organism=tryp&name=Tb927.1.570>Tb927.1.570</a>	Q4GZF2				1	Tb927_01_v4: complement(210592..211419)	hypothetical protein, conserved	51	0	0	0	GO:0003674	GO:0008150	GO:0005575	2QTB00008_B_24	Tb927.1.570	GAACTTGAAAGGTGCTATTTATCGCTACAAGTGTCTCGACAGGTCACGTGCAAAGGCCGAAGGGAACTTT	-	1	211149	211218	-0.871681	-2.17211	0.0370767	0.290493	-4.01924
Tb09.160.1780	3QTB00021_G_22	curated by M. Parsons, P. Ward, J. Mottram;go_function=ATP binding; protein serine/threonine kinase activity;go_process=protein amino acid phosphorylation;go_component=integral to membrane		<a href=http://www.genedb.org/genedb/Search?organism=tryp&name=Tb09.160.1780>Tb09.160.1780</a>	Q38FL3		3C4.245	chr9contig160.tmp0165c	9	Tb927_09_v4: complement(627367..630438)	protein kinase, putative	4950	0	2	0	GO:0004674 GO:0004674 GO:0005524 GO:0005524	GO:0006468 GO:0006468	GO:0016021 GO:0016021	2QTB00021_G_22	Tb09.160.1780	AAGTATAGACTGGGAAATTTATGAACGGATTAAGCGAATGGGCCATCTTTTTTTGGGTGACATTGTTGTG	-	9	630106	630175	-0.871108	-2.14213	0.0395968	0.300221	-4.07497
Tb11.01.5100	3QTB00017_C_22	;go_process=flagellum organization and biogenesis;go_component=flagellum (sensu Eukaryota)		<a href=http://www.genedb.org/genedb/Search?organism=tryp&name=Tb11.01.5100>Tb11.01.5100</a>	Q382I7				11	Tb927_11_01_v4: complement(3551081..3552859)	paraflagellar rod component, putative	9037	0	0	0	GO:0003674	GO:0043064	GO:0009434	2QTB00017_C_22	Tb11.01.5100	CAATTCACAGACTACCACAGTAACCAGCGAGACGTCATTCAGGAAGACATAAAAAAATGCTCCGACAAAC	-	11.1	3551992	3552061	-0.871054	-2.01861	0.0516516	0.342511	-4.29836
Tb10.61.2370	3QTB00016_D_13			<a href=http://www.genedb.org/genedb/Search?organism=tryp&name=Tb10.61.2370>Tb10.61.2370</a>	Q388G3			TRYP_x-61h03.q2kb185_364	10	Tb927_10_v4: complement(3428078..3429745)	hypothetical protein, conserved	7522	1	0	0				2QTB00016_D_13	Tb10.61.2370	GCCGCCCAAAAACCAATCATTCAAATACCCGTTTCCGCTATATCAAGTGTGACAGCTACAACAAAAAATG	-	10	3429460	3429529	-0.870939	-1.87414	0.0697194	0.384735	-4.54653
Tb10.6k15.0790	3QTB00004_D_24			<a href=http://www.genedb.org/genedb/Search?organism=tryp&name=Tb10.6k15.0790>Tb10.6k15.0790</a>	Q38A17			TRYPtp6k15-3d06.p1c_117	10	Tb927_10_v4: complement(2326167..2326640)	hypothetical protein	7065	0	0	0				2QTB00004_D_24	Tb10.6k15.0790	TTTGGTCACACCATGACACTAGCCACAACAGCGAAATCCAACCGCAAAAGCCCCCAAAAAAGAACAAAGA	-	10	2326201	2326270	-0.87077	-1.38017	0.176744	0.564659	-5.27841
Tb10.6k15.2640	3QTB00005_N_22			<a href=http://www.genedb.org/genedb/Search?organism=tryp&name=Tb10.6k15.2640>Tb10.6k15.2640</a>	Q38AH3			TRYPtp6k15-3d06.p1c_388	10	Tb927_10_v4: complement(1956763..1957332)	hypothetical protein, conserved	6909	0	0	0				2QTB00005_N_22	Tb10.6k15.2640	GACAACATCATCAATTTAGTCCACTCTATCCCGGGGCGCAACATCCAGTTTTATATTAGCGAACTTCCCA	-	10	1956864	1956933	-0.87073	-2.17102	0.0371654	0.290627	-4.02127
Tb11.01.2886	3QTB00004_I_22	;go_function=N-acetyltransferase activity;go_process=metabolism		<a href=http://www.genedb.org/genedb/Search?organism=tryp&name=Tb11.01.2886>Tb11.01.2886</a>	Q383G8			237.t00941	11	Tb927_11_01_v4: 2918336..2918779	N-acetyltransferase, putative	8802	0	0	0	GO:0008080	GO:0008152	GO:0005575	2QTB00004_I_22	Tb11.01.2886	AAAGGTTGCTACAAAGTGATACTCGACAGTTCTGAAAAGTCGCTTCCGTTCTACGAAAAGTTGGGGTTTC	+	11.1	2918675	2918744	-0.869958	-1.53921	0.133217	0.504049	-5.0635
Tb927.1.990	3QTB00011_P_12			<a href=http://www.genedb.org/genedb/Search?organism=tryp&name=Tb927.1.990>Tb927.1.990</a>	Q4GZB9				1	Tb927_01_v4: 288582..289706	hypothetical protein, conserved	93	0	0	0				2QTB00011_P_12	Tb927.1.990	ATTACGAGCGAAGCTGACAGAAAAAGGTGCTGAGTTGAATAGAATGCCATTTGCTAAAGATACATATATT	+	1	289472	289541	-0.869608	-2.11326	0.0421663	0.308144	-4.12808
Tb927.3.4530	3QTB00008_E_23			<a href=http://www.genedb.org/genedb/Search?organism=tryp&name=Tb927.3.4530>Tb927.3.4530</a>	Q580I9			Tb03.26J7.900	3	Tb927_03_v4: complement(1266277..1267044)	hypothetical protein, conserved	1290	0	0	0				2QTB00008_E_23	Tb927.3.4530	CACTGGGGTTGAATTCAGGAAATGAACTTTGTGCTACAGGTGTGAATTACGCCCTTCATCGCTCGTTTAA	-	3	1266713	1266782	-0.869544	-1.86747	0.0706715	0.386605	-4.55764
Tb09.211.3010	3QTB00021_C_23			<a href=http://www.genedb.org/genedb/Search?organism=tryp&name=Tb09.211.3010>Tb09.211.3010</a>	Q38DK5			chr9contig211.tmp0341	9	Tb927_09_v4: 1805652..1808546	hypothetical protein, conserved	5662	0	0	0				2QTB00021_C_23	Tb09.211.3010	AACATACAAAATTCATGAAGGACCTGGCTATGGACATCAAATCGCTAACAAAACGGGTTAATATAATGGT	+	9	1806952	1807021	-0.869456	-1.91532	0.0640847	0.371371	-4.47728
Tb11.01.3570	3QTB00017_K_23			<a href=http://www.genedb.org/genedb/Search?organism=tryp&name=Tb11.01.3570>Tb11.01.3570</a>	Q383B0				11	Tb927_11_01_v4: 3074847..3076604	hypothetical protein, conserved	8860	0	0	0				2QTB00017_K_23	Tb11.01.3570	AAGTTGAAATACACTATTCCCAATCACTGGTTATTTGATGAGAGTTCCCCTGTACCTCTCCTTAATGGAC	+	11.1	3075891	3075960	-0.869427	-2.31902	0.0266804	0.250207	-3.73806
Tb11.02.4630	3QTB00012_G_10			<a href=http://www.genedb.org/genedb/Search?organism=tryp&name=Tb11.02.4630>Tb11.02.4630</a>	Q384Z0				11	Tb927_11_01_v4: complement(1894056..1895219)	hypothetical protein, conserved	8377	0	0	0				2QTB00012_G_10	Tb11.02.4630	ATTGCTGAAGAGGAGATAAAACGACTCCACGGGGTAATCTCGTTGCAGAAGCACCGTATTGATGAACTGA	-	11.1	1894580	1894649	-0.86863	-2.06135	0.0471584	0.328137	-4.2222
Tb927.4.2800	3QTB00015_C_11			<a href=http://www.genedb.org/genedb/Search?organism=tryp&name=Tb927.4.2800>Tb927.4.2800</a>	Q583V7			Tb04.2H8.1240	4	Tb927_04_v4: 741017..742477	hypothetical protein, conserved	1697	0	0	0				2QTB00015_C_11	Tb927.4.2800	ATGATCCAGTAAATGAGAGTTTTTGCACGGCATATAATTCATCGAAGAAGGAAGGGGACGAAACGACATC	+	4	741036	741105	-0.868027	-2.12576	0.041036	0.302975	-4.10515
Tb10.70.3790	3QTB00015_I_12			<a href=http://www.genedb.org/genedb/Search?organism=tryp&name=Tb10.70.3790>Tb10.70.3790</a>	Q38BN8			TRYP_x-70a06.p2kb545_507	10	Tb927_10_v4: 934179..935675	hypothetical protein, conserved	6494	0	0	0				2QTB00015_I_12	Tb10.70.3790	TATCTTATACGCTCCATGTACAACGAGTTAAATGCACACAGACAATTGGAAGAAATGCTCTTTTCTGGTG	+	10	935493	935562	-0.867301	-1.70296	0.0979076	0.444255	-4.82131
Tb927.3.4030	3QTB00022_E_11			<a href=http://www.genedb.org/genedb/Search?organism=tryp&name=Tb927.3.4030>Tb927.3.4030</a>	Q57WD9			Tb03.28C22.80	3	Tb927_03_v4: complement(1135385..1139041)	hypothetical protein, conserved	1240	0	0	0				2QTB00022_E_11	Tb927.3.4030	ATAACCAATTCGCGTGAACTTTCGCTCTACATGTTCAACACCTTCTTTGGTGTGTCTACCGGCACTGCTA	-	3	1136035	1136104	-0.86709	-1.79084	0.0824273	0.410568	-4.68293
Tb927.2.5340	3QTB00011_D_10	;go_component=integral to membrane		<a href=http://www.genedb.org/genedb/Search?organism=tryp&name=Tb927.2.5340>Tb927.2.5340</a>	Q7YUQ3		1F7.40		2	Tb927_02_v4: 952306..953415	hypothetical protein, conserved	787	1	2	0	GO:0003674	GO:0008150	GO:0016021	2QTB00011_D_10	Tb927.2.5340	TGTTTCCCTTATTGCGTTGCTACTTTTCCTTTTACGTTGGTTTTGTGATTATGATGTTAAAAAGGAGATC	+	2	953211	953280	-0.866548	-1.46897	0.151238	0.533556	-5.16093
Tb927.7.5280	3QTB00023_E_7			<a href=http://www.genedb.org/genedb/Search?organism=tryp&name=Tb927.7.5280>Tb927.7.5280</a>	Q57ZG1			Tb07.27E10.570	7	Tb927_07_v4: 1395731..1401760	hypothetical protein, conserved	3618	1	0	0				2QTB00023_E_7	Tb927.7.5280	TTGTCTATGCCATTAATAAAGCTATCAGTAAGCTCGCGCTTGCTAAACAGGAAAAGAGTGCTTATCGGTT	+	7	1399584	1399653	-0.866531	-1.45661	0.154602	0.537497	-5.17767
Tb11.02.4190	3QTB00014_L_1	SR, mRNA interacting protein		<a href=http://www.genedb.org/genedb/Search?organism=tryp&name=Tb11.02.4190>Tb11.02.4190</a>	Q385D7				11	Tb927_11_01_v4: complement(1752543..1753961)	hypothetical protein, conserved	8330	0	0	0				2QTB00014_L_1	Tb11.02.4190	ATCGACTGCGGCCATGTCCGAATTATTGGCAAATATATTAAATGAGGAAGAAAAGAATTTTAACGAGAAC	-	11.1	1753560	1753629	-0.86641	-1.66647	0.105013	0.455058	-4.87705
Tb10.70.3260	3QTB00006_L_23			<a href=http://www.genedb.org/genedb/Search?organism=tryp&name=Tb10.70.3260>Tb10.70.3260</a>	Q38BJ8			TRYP_x-70a06.p2kb545_436	10	Tb927_10_v4: complement(1060914..1061543)	hypothetical protein, conserved	6534	0	0	0				2QTB00006_L_23	Tb10.70.3260	ATGAATTGGTTTCTAGCCGCACGCATTCTGGAACTTCTGTGAGTTTCAAAGGTGGTGATTATCCCACTAA	-	10	1061353	1061422	-0.864193	-1.86205	0.0714529	0.388264	-4.56664
Tb11.01.7460	3QTB00009_L_21			<a href=http://www.genedb.org/genedb/Search?organism=tryp&name=Tb11.01.7460>Tb11.01.7460</a>	Q381K5				11	Tb927_11_01_v4: complement(4125493..4126407)	hypothetical protein, conserved	9270	0	1	0				2QTB00009_L_21	Tb11.01.7460	TTTTTTACAACTGTAGTGTTCGGGATGGTGTTTTTATGGGCCATCCTAAACTTTCTAGCGTTTTTTGATA	-	11.1	4125705	4125774	-0.864138	-1.67557	0.103203	0.452031	-4.86326
Tb927.1.4720	3QTB00017_N_24			<a href=http://www.genedb.org/genedb/Search?organism=tryp&name=Tb927.1.4720>Tb927.1.4720</a>	Q4GYA6				1	Tb927_01_v4: 968784..970679	hypothetical protein, conserved	459	0	0	0	GO:0003674	GO:0008150	GO:0005575	2QTB00017_N_24	Tb927.1.4720	ACAACGTTTACTGCAGAAGTGTTGTGCTGAACTGTATCCTTTCCATTACCTTTGTCACGAGTTGCGTAAT	+	1	970349	970418	-0.864112	-1.98047	0.0559735	0.354784	-4.36529
Tb927.3.3820	3QTB00012_F_24			<a href=http://www.genedb.org/genedb/Search?organism=tryp&name=Tb927.3.3820>Tb927.3.3820</a>	Q57WB8			Tb03.28C22.650	3	Tb927_03_v4: 1061367..1062587	hypothetical protein, conserved	1219	1	5	0				2QTB00012_F_24	Tb927.3.3820	CATTCGTCAGAAAAGAGGTGGGAATGTTTCTTCACAAGGATTAGCAGTGTATTGAGTTCTTTATTACTCT	+	3	1061817	1061886	-0.864013	-1.63494	0.111494	0.46786	-4.92442
Tb09.211.1150	3QTB00005_O_22			<a href=http://www.genedb.org/genedb/Search?organism=tryp&name=Tb09.211.1150>Tb09.211.1150</a>	Q38E40			chr9contig211.tmp0141c	9	Tb927_09_v4: complement(1471144..1471677)	hypothetical protein, conserved	5477	0	0	0				2QTB00005_O_22	Tb09.211.1150	ACTCGCCTCAGCCAACCCGAGGAGAACCCTACCGCAAGCAAAGGGGCAACCATCATTGTAAGAAAAGATA	-	9	1471182	1471251	-0.861596	-1.92325	0.0630455	0.369083	-4.4638
Tb11.02.5740	3QTB00017_A_24			<a href=http://www.genedb.org/genedb/Search?organism=tryp&name=Tb11.02.5740>Tb11.02.5740</a>	Q384N1				11	Tb927_11_01_v4: complement(2171274..2173046)	hypothetical protein, conserved	8488	0	0	0				2QTB00017_A_24	Tb11.02.5740	CGGATGTGAAGGTTCCTGCTGAAGCCTTGAAATGGTGGCCAAGTTACATACCTCATGATATTTTGAATAA	-	11.1	2171557	2171626	-0.861054	-1.66452	0.105405	0.45566	-4.88001
Tb927.3.2860	3QTB00009_O_24			<a href=http://www.genedb.org/genedb/Search?organism=tryp&name=Tb927.3.2860>Tb927.3.2860</a>	Q57ZM6			Tb03.27C5.230	3	Tb927_03_v4: complement(738680..739582)	hypothetical protein, conserved	1124	0	0	0				2QTB00009_O_24	Tb927.3.2860	AGTGTTCATACGCATGCTGACGGGGTTCCTTTCTCCCTTCTAATTAAGAACTGCTCATATTTTAATGTTA	-	3	738883	738952	-0.860417	-1.63968	0.110499	0.466184	-4.91735
Tb10.70.3630	3QTB00014_J_12			<a href=http://www.genedb.org/genedb/Search?organism=tryp&name=Tb10.70.3630>Tb10.70.3630</a>	Q38BM5			TRYP_x-70a06.p2kb545_486	10	Tb927_10_v4: complement(970824..972266)	hypothetical protein, conserved	6507	1	0	0				2QTB00014_J_12	Tb10.70.3630	CGACTTTCTGTCTACTGTAAAATTCAACAACTTAGGGAAGTGATACACAACTTACCACTCAAATCCATGT	-	10	971975	972044	-0.859981	-1.694	0.0996126	0.448203	-4.83508
Tb927.7.6300	3QTB00016_K_22			<a href=http://www.genedb.org/genedb/Search?organism=tryp&name=Tb927.7.6300>Tb927.7.6300</a>	Q57VI1			Tb07.2F2.630	7	Tb927_07_v4: complement(1708584..1710233)	hypothetical protein, conserved	3720	0	0	0	GO:0003674	GO:0008150	GO:0005575	2QTB00016_K_22	Tb927.7.6300	TAACACGTGGTAGGTGCAGCACAGTGGCGTTCGGTGATACTTTTGGGAATATATATATCCAAGAACTCAT	-	7	1708588	1708657	-0.859899	-2.11535	0.041975	0.307793	-4.12425
Tb927.6.1170	3QTB00013_M_20			<a href=http://www.genedb.org/genedb/Search?organism=tryp&name=Tb927.6.1170>Tb927.6.1170</a>	Q585D0			Tb06.3A7.650	6	Tb927_06_v4: complement(450522..451811)	hypothetical protein, conserved	2635	1	5	0				2QTB00013_M_20	Tb927.6.1170	TTATTGGCATTGTTGGCTGCTTTTTACTTCTTTATTCGCCACTGTGTTTATTAACAGCAGTTTCCCTAAG	-	6	451735	451804	-0.859836	-1.56309	0.1275	0.494268	-5.02948
Tb927.7.2700	3QTB00009_G_13	similar to NADH-cytochrome b5 reductase precursor (EC 1.6.2.2) (P34/P32). (Swiss-Prot:P36060) [Saccharomyces cerevisiae];go_function=cytochrome-b5 reductase activity;go_process=electron transport		<a href=http://www.genedb.org/genedb/Search?organism=tryp&name=Tb927.7.2700>Tb927.7.2700</a>	Q57Y80	B5R		Tb07.13M20.760	7	Tb927_07_v4: complement(705594..706457)	NADH-cytochrome b5 reductase, putative	3359	1	0	0				2QTB00009_G_13	Tb927.7.2700	ACCACCTTGGTATTGGAGAGGTTACAGGGGTCATATAACGAAAAAAGTTATCGAAGAGACGATGCCCAGT	-	7	705747	705816	-0.859256	-1.94738	0.059974	0.360431	-4.42253
Tb09.142.0190	3QTB00002_G_11	GPI-Anchor Signal predicted for Tb09.142.0190 by DGPI v2.04, no cleavage site predicted		<a href=http://www.genedb.org/genedb/Search?organism=tryp&name=Tb09.142.0190>Tb09.142.0190</a>	Q38G43				9	Tb927_09_v4: complement(126568..126837)	hypothetical protein, unlikely	4724	0	2	0				2QTB00002_G_11	Tb09.142.0190	AATTATACCATATTCTCTCTCACTTACGCCCCCTATTCAAAACTTTTATTGTTTCGAGTGCCTCTCTTCC	-	9	126722	126791	-0.858896	-1.44701	0.157256	0.540493	-5.19059
Tb11.03.0935	3QTB00003_D_20	;go_function=DNA binding; DNA-directed RNA polymerase activity;go_process=transcription, DNA-dependent		<a href=http://www.genedb.org/genedb/Search?organism=tryp&name=Tb11.03.0935>Tb11.03.0935</a>	Q387N1	RPB6z		239.t00107	11	Tb927_11_01_v4: complement(45384..45779)	DNA-directed RNA polymerase subunit, putative,RNA polymerase subunit, putative	7732	0	0	0	GO:0003677 GO:0003899	GO:0006351	GO:0005575	2QTB00003_D_20	Tb11.03.0935	AAAATACGAGGTGGCACGTATTATTGGCGAGAGGGCACGCCAAATTGTGAATGGAACGTCTGTTCTCCTG	-	11.1	45606	45675	-0.858608	-1.73835	0.0914014	0.432308	-4.76626
Tb927.8.6380	3QTB00008_M_24			<a href=http://www.genedb.org/genedb/Search?organism=tryp&name=Tb927.8.6380>Tb927.8.6380</a>	Q57YN9			Tb08.11J15.180	8	Tb927_08_v4: 1854640..1855443	hypothetical protein, conserved	4482	1	1	0				2QTB00008_M_24	Tb927.8.6380	TGACTAAACATATTGAACACGATACAACTCTAGGCGACACAGCGACTCACGTTAGTAAACTATATGAAGA	+	8	1855028	1855097	-0.856596	-1.8943	0.0669102	0.37811	-4.51278
Tb927.3.3350	3QTB00017_I_1			<a href=http://www.genedb.org/genedb/Search?organism=tryp&name=Tb927.3.3350>Tb927.3.3350</a>	Q57V51			Tb03.3K10.430	3	Tb927_03_v4: complement(858697..860448)	hypothetical protein, conserved	1173	0	1	0				2QTB00017_I_1	Tb927.3.3350	ATGTTCAGTTCTTTAGTTCTTGTTTCGGTCGCGATTTATAAGCTATATTTCCCATGGTACGTTCTCCTTC	-	3	860379	860448	-0.856314	-1.61232	0.116345	0.47786	-4.95793
Tb927.7.660	3QTB00014_K_20			<a href=http://www.genedb.org/genedb/Search?organism=tryp&name=Tb927.7.660>Tb927.7.660</a>	Q57VR2			Tb07.29K4.710	7	Tb927_07_v4: complement(137640..139040)	hypothetical protein, conserved	3157	0	0	0				2QTB00014_K_20	Tb927.7.660	CTATTGGTATGACATGAGTTTTACCAACCCTGCTGTAGTGATGCTGCGCGAGTTTGGTCTTCTATTGTAA	-	7	137640	137709	-0.855989	-2.10153	0.0432518	0.311069	-4.14951
Tb927.3.5830	3QTB00010_E_12	;go_component=integral to membrane		<a href=http://www.genedb.org/genedb/Search?organism=tryp&name=Tb927.3.5830>Tb927.3.5830</a>	Q57VG5			Tb03.2H15.850	3	Tb927_03_v4: 1628735..1629709	expression site-associated gene (ESAG) protein, putative,expression site-associated gene 1 (ESAG1) protein, putative	1420	1	0	0				2QTB00010_E_12	Tb927.3.5830	AATATGACTTTACTTTACTCGCTTTTCAGTGAGACTTACAGCAATTTCACTTCGTTGTTGCTCGGCACAA	+	3	1629599	1629668	-0.85525	-1.58158	0.123211	0.488864	-5.00282
Tb10.6k15.1740	3QTB00017_M_19			<a href=http://www.genedb.org/genedb/Search?organism=tryp&name=Tb10.6k15.1740>Tb10.6k15.1740</a>	Q38A94			TRYPtp6k15-3d06.p1c_254	10	Tb927_10_v4: 2135265..2137025	hypothetical protein, conserved	6988	0	0	0				2QTB00017_M_19	Tb10.6k15.1740	ATCAAGTGAGAACCACCGAAGACAACTTAAATAGTTCATTGGAAGAGTATGAGAAGCGATTGCAGAAACA	+	10	2136169	2136238	-0.854824	-1.408	0.168413	0.554939	-5.24229
Tb10.6k15.0380	3QTB00014_A_19			<a href=http://www.genedb.org/genedb/Search?organism=tryp&name=Tb10.6k15.0380>Tb10.6k15.0380</a>	Q389Y5			TRYPtp6k15-3d06.p1c_61	10	Tb927_10_v4: 2409417..2410766	hypothetical protein, conserved	7097	0	0	0	GO:0003674	GO:0008150	GO:0005575	2QTB00014_A_19	Tb10.6k15.0380	AATCAACTCGTTATCAAATCAGCATGTCACAACAAGCGTAAGGGTGGAGTATGTAAATGGACGGCCCAAA	+	10	2410085	2410154	-0.854799	-1.43255	0.161321	0.546476	-5.20989
Tb11.02.2160	3QTB00006_O_20	;go_function=GTPase activity;go_process=small GTPase mediated signal transduction		<a href=http://www.genedb.org/genedb/Search?organism=tryp&name=Tb11.02.2160>Tb11.02.2160</a>	Q385W0	RAB5B		TRYP_xi-1013a02.q1k_34	11	Tb927_11_01_v4: 1298354..1298965	small GTPase, putative,small GTP-binding protein Rab5b, putative	8156	0	0	0	GO:0003924	GO:0007264	GO:0005575	2QTB00006_O_20	Tb11.02.2160	TGGTGTATGAAATCCCGTCATGGGAAACATTTGAGCGGGCGAAACATTGGGTGCGGGAACTCGCAACTAA	+	11.1	1298622	1298691	-0.854376	-1.77174	0.0856027	0.417467	-4.71349
Tb11.01.2240	3QTB00018_O_9			<a href=http://www.genedb.org/genedb/Search?organism=tryp&name=Tb11.01.2240>Tb11.01.2240</a>	Q383N2				11	Tb927_11_01_v4: 2731749..2733707	hypothetical protein, conserved	8738	0	0	0				2QTB00018_O_9	Tb11.01.2240	GGGACAAAGTCGTATAGACATTGTTTCATCGTATGTGCTAAGTGGAAAGATAAATGTCATCAAGAAGGAT	+	11.1	2733440	2733509	-0.85317	-1.83798	0.0750131	0.39696	-4.60635
Tb09.211.4510	3QTB00009_A_12			<a href=http://www.genedb.org/genedb/Search?organism=tryp&name=Tb09.211.4510>Tb09.211.4510</a>	Q38D60			chr9contig211.tmp0499c	9	Tb927_09_v4: complement(2125432..2126313)	hypothetical protein, conserved	5808	0	0	0				2QTB00009_A_12	Tb09.211.4510	TGACTGAATTTGTCGGTCACAATCCACGAAACGGAACTCCTTGGCGCTTCTCACAGAATACTAAATATTT	-	9	2125562	2125631	-0.851957	-2.02805	0.0506286	0.339255	-4.28165
Tb09.211.4600	3QTB00014_G_10	;go_function=oxidoreductase activity;go_process=metabolism		<a href=http://www.genedb.org/genedb/Search?organism=tryp&name=Tb09.211.4600>Tb09.211.4600</a>	Q38D48			chr9contig211.tmp0508c	9	Tb927_09_v4: complement(2143665..2145056)	short-chain dehydrogenase, putative	5820	1	0	0	GO:0016491	GO:0008152	GO:0005575	2QTB00014_G_10	Tb09.211.4600	ACTAACGTCGTCTACACTCCTATACGCCTTTGCCCGTTATGGGACCAGTAAGCTGCTCAATATATATCAC	-	9	2144055	2144124	-0.851874	-2.12048	0.0415097	0.305423	-4.11484
Tb09.244.1840	3QTB00006_O_10	curated by Mike Ferguson;go_function=UDP-glycosyltransferase activity;go_process=GPI anchor biosynthesis		<a href=http://www.genedb.org/genedb/Search?organism=tryp&name=Tb09.244.1840>Tb09.244.1840</a>	Q38CR0			chr9contig244a01.tmp0184	9	Tb927_09_v4: 2531301..2531912	UDP-Gal or UDP-GlcNAc-dependent glycosyltransferase, putative	5973	0	0	0	GO:0008194 GO:0008194	GO:0006506 GO:0006506	GO:0005575 GO:0005575	2QTB00006_O_10	Tb09.244.1840	ACCACATTGCCAACGATGAATACAGATGGCTCATGTTACACTGTCAAGCCCTAGCGCCACATAACCAGCA	+	9	2531791	2531860	-0.851433	-2.02351	0.0511187	0.34161	-4.2897
Tb927.8.5530	3QTB00012_F_23			<a href=http://www.genedb.org/genedb/Search?organism=tryp&name=Tb927.8.5530>Tb927.8.5530</a>	Q57X29			Tb08.26E13.140	8	Tb927_08_v4: 1634072..1635259	Mov34/MPN/PAD-1 metallopeptidase, putative,metallopeptidase, putative	4397	0	0	0	GO:0003674	GO:0008150	GO:0005575	2QTB00012_F_23	Tb927.8.5530	GGAGCACATGGACACTGTTATTACGAACTTCCCATCACACTTGTGCGCAGCACGAACGACGAAAAACTTT	+	8	1634834	1634903	-0.85136	-2.04339	0.0490035	0.334269	-4.25437
Tb927.2.5230	3QTB00008_J_12	;go_function=ATP binding; protein kinase activity;go_process=protein amino acid phosphorylation		<a href=http://www.genedb.org/genedb/Search?organism=tryp&name=Tb927.2.5230>Tb927.2.5230</a>	Q7YUR4		30J2.65		2	Tb927_02_v4: 919979..920818	protein kinase, putative	776	0	0	0	GO:0004672 GO:0004672 GO:0004672 GO:0005524	GO:0006468 GO:0006468		2QTB00008_J_12	Tb927.2.5230	GAACGTTATTGAACTACATAAAGCGTCGAGGGCCACTCCCAGAGGGAGTTACTATTCAGGTTGTAAGACA	+	2	920244	920313	-0.851325	-2.02314	0.051158	0.34161	-4.29034
Tb927.8.680	3QTB00004_D_21			<a href=http://www.genedb.org/genedb/Search?organism=tryp&name=Tb927.8.680>Tb927.8.680</a>	Q57YG2	KREPA5	MP19	Tb08.12O16.250	8	Tb927_08_v4: complement(188554..189063)	RNA-editing complex protein	3911	0	0	0				2QTB00004_D_21	Tb927.8.680	AAAAAATTACCTTGATGATGGCTGCATAGTTCGTGTAATAGGACGTTTGAAAACCACTGAAGTCGTGGAT	-	8	188695	188764	-0.850896	-1.92992	0.0621839	0.36717	-4.45244
Tb927.8.4490	3QTB00014_C_23			<a href=http://www.genedb.org/genedb/Search?organism=tryp&name=Tb927.8.4490>Tb927.8.4490</a>	Q57VY6			Tb08.29H22.900	8	Tb927_08_v4: complement(1327356..1328711)	hypothetical protein	4292	0	0	0				2QTB00014_C_23	Tb927.8.4490	AATGTTACTCACGGAAAATAACCAAAAACAGTTTGAGTCTATGGAAACACCGTCGGGAGAGAGTCGTATT	-	8	1328046	1328115	-0.84966	-1.83149	0.0759997	0.397728	-4.617
Tb09.211.1410	3QTB00003_P_20			<a href=http://www.genedb.org/genedb/Search?organism=tryp&name=Tb09.211.1410>Tb09.211.1410</a>	Q38E14			chr9contig211.tmp0168	9	Tb927_09_v4: 1516626..1517036	hypothetical protein, unlikely	5503	0	0	0				2QTB00003_P_20	Tb09.211.1410	TTTTCGGATCCTCTCGCCCCCTGCGCGTCCTCTCGGGTATCGACGGCATCCTTTATTGCGATATGGGGAC	+	9	1516751	1516820	-0.849534	-1.56233	0.127678	0.494268	-5.03056
Tb09.160.4700	3QTB00014_G_23			<a href=http://www.genedb.org/genedb/Search?organism=tryp&name=Tb09.160.4700>Tb09.160.4700</a>	Q38ET6			chr9contig160.tmp0356	9	Tb927_09_v4: 1008341..1009702	hypothetical protein, conserved	5229	0	2	0				2QTB00014_G_23	Tb09.160.4700	AAGAAAACTAAGTGTTGCGGAGCAGATATCTATTGTAGGACAAATTATTCGGAAAGCGGAATGCCTACTT	+	9	1008535	1008604	-0.849303	-1.82017	0.0777442	0.40056	-4.63547
Tb927.4.580	3QTB00013_G_24			<a href=http://www.genedb.org/genedb/Search?organism=tryp&name=Tb927.4.580>Tb927.4.580</a>	Q57ZY6			Tb04.5E12.1180	4	Tb927_04_v4: complement(167194..168474)	hypothetical protein, conserved	1475	0	0	0				2QTB00013_G_24	Tb927.4.580	TTCACATTCCCAGCAGAACAAAGATACGTCAGGGACTGAAAGAACAGGAGCAAATGCATTTAAGAATCCA	-	4	167728	167797	-0.849265	-1.53155	0.135093	0.507356	-5.07431
Tb11.01.6530	3QTB00010_G_10	;go_function=protein transporter activity;go_process=intracellular protein transport;go_component=cytoplasm; membrane		<a href=http://www.genedb.org/genedb/Search?organism=tryp&name=Tb11.01.6530>Tb11.01.6530</a>	Q381U5				11	Tb927_11_01_v4: complement(3896193..3897167)	coatomer epsilon subunit, putative,cytosolic coat protein, putative	9179	0	0	0	GO:0008565	GO:0006886	GO:0005737 GO:0016020	2QTB00010_G_10	Tb11.01.6530	AGTGGGCAGTATTCTGCTCCGCTATGAAAAATCTATCAGGAGATATTCAATCCGATCCAGTCATTTGCAT	-	11.1	3896866	3896935	-0.849229	-2.1396	0.0398165	0.300836	-4.07965
Tb11.02.4940	3QTB00004_C_20			<a href=http://www.genedb.org/genedb/Search?organism=tryp&name=Tb11.02.4940>Tb11.02.4940</a>	Q384W2				11	Tb927_11_01_v4: complement(1965509..1965943)	hypothetical protein, conserved	8405	0	0	0				2QTB00004_C_20	Tb11.02.4940	AAAAACTTACAGTGTGCTCGAGTTGCATTGCGTGCGTATCTAGCCAGTGAGGTCGACAGCAGAAGAAGAA	-	11.1	1965559	1965628	-0.848521	-2.21442	0.0337634	0.278467	-3.93964
Tb927.2.5130	3QTB00012_I_24			<a href=http://www.genedb.org/genedb/Search?organism=tryp&name=Tb927.2.5130>Tb927.2.5130</a>	Q7YUS3		30J2.15		2	Tb927_02_v4: 906606..907778	hypothetical protein, conserved	767	0	0	0				2QTB00012_I_24	Tb927.2.5130	AAACCCTTTATGCCAAAAATGATACACGATTGCATTGGTACTTCGATTCTGAACTCTCTTGTTAAGTATG	+	2	906759	906828	-0.847382	-1.61177	0.116464	0.47786	-4.95874
Tb927.8.8010	3QTB00018_J_24			<a href=http://www.genedb.org/genedb/Search?organism=tryp&name=Tb927.8.8010>Tb927.8.8010</a>	Q57U44			Tb08.6H23.280	8	Tb927_08_v4: 2373894..2376011	hypothetical protein, conserved	4645	0	0	0				2QTB00018_J_24	Tb927.8.8010	GAAGTTGCTTGACGAAATTAGAAAAGGTACACGGTTGAGGTTTTGGTTATTGTGGCGCAGATTTAGTACA	+	8	2374364	2374433	-0.847145	-2.03922	0.0494404	0.336021	-4.2618
Tb927.8.3230	3QTB00017_I_19			<a href=http://www.genedb.org/genedb/Search?organism=tryp&name=Tb927.8.3230>Tb927.8.3230</a>	Q57YZ0			Tb08.28L1.230	8	Tb927_08_v4: 962916..964670	hypothetical protein, conserved	4166	0	0	0				2QTB00017_I_19	Tb927.8.3230	CACAGTGTCATTTATCTTAATGAGCTGAGTGCTCACAACCAACTCTCCTTTCTTACTCAATGTTTTGGCC	+	8	962985	963054	-0.847112	-1.58115	0.123309	0.489026	-5.00344
Tb927.4.2790	3QTB00016_F_24			<a href=http://www.genedb.org/genedb/Search?organism=tryp&name=Tb927.4.2790>Tb927.4.2790</a>	Q583V6			Tb04.2H8.1250	4	Tb927_04_v4: 738781..740490	hypothetical protein, conserved	1696	0	0	0				2QTB00016_F_24	Tb927.4.2790	TGACTTCTACAATGCCTTTCTCCTTAGTGCTTTAGTGAATTCCCATGCAGATGTGCAACTGGTACTTGAT	+	4	739182	739251	-0.84707	-1.99877	0.0538618	0.348567	-4.3333
Tb927.7.6030	3QTB00005_N_21			<a href=http://www.genedb.org/genedb/Search?organism=tryp&name=Tb927.7.6030>Tb927.7.6030</a>	Q57VK8			Tb07.2F2.240	7	Tb927_07_v4: complement(1624431..1624982)	hypothetical protein	3693	0	0	0				NA	NA	NA	NA	NA	NA	NA	-0.846674	-1.83047	0.0761544	0.397728	-4.61866
Tb927.8.6390	3QTB00008_L_22	similar to GB:AAQ01182.1: lysophospholipase {Trypanosoma brucei}; 100% similar to GB:AAQ01182.1: lysophospholipase {Trypanosoma brucei};go_function=hydrolase activity, acting on ester bonds;go_process=metabolism		<a href=http://www.genedb.org/genedb/Search?organism=tryp&name=Tb927.8.6390>Tb927.8.6390</a>	Q7YXI0	TbLysoPLA	TbLysoPLA	Tb08.11J15.160	8	Tb927_08_v4: 1855921..1856763	lysophospholipase, putative,alpha/beta hydrolase, putative	4483	0	0	0	GO:0016788	GO:0008152	GO:0005575	2QTB00008_L_22	Tb927.8.6390	TGTCAGCCAATTACCTCAAAAGTCTCGCATACACCGCGTCACGGCGCTACCAAGTACCTGCTGGTCGCGT	+	8	1856345	1856414	-0.846051	-1.85519	0.0724526	0.389405	-4.578
Tb11.01.4040	3QTB00019_F_24			<a href=http://www.genedb.org/genedb/Search?organism=tryp&name=Tb11.01.4040>Tb11.01.4040</a>	Q382V9				11	Tb927_11_01_v4: 3200149..3202530	hypothetical protein, conserved	8911	0	2	0				2QTB00019_F_24	Tb11.01.4040	TATTCCGTGGCAGACAGGTAAGCGCATCCGTGTTCCCCAAAAATATGATCCAAAAACCTTATTAACATCT	+	11.1	3202092	3202161	-0.84605	-1.96319	0.0580321	0.358833	-4.39527
Tb11.02.0020	3QTB00004_P_10			<a href=http://www.genedb.org/genedb/Search?organism=tryp&name=Tb11.02.0020>Tb11.02.0020</a>	Q386R8				11	Tb927_11_01_v4: complement(681679..683619)	hypothetical protein, conserved	7946	0	0	0	GO:0003674	GO:0008150	GO:0005575	2QTB00018_K_1	Tb11.02.0020	ACTTCATCGTGCGCAAGGCCGCATTAGACAAGAAGATTGATACAGACCCATTGGTTACCTATGAGGATAT	-	11.1	682400	682469	-0.845838	-1.91879	0.0636288	0.369727	-4.47139
Tb927.8.2100	3QTB00005_G_21	;go_function=hydrogen-exporting ATPase activity, phosphorylative mechanism; pyrophosphatase activity;go_process=ATP hydrolysis coupled proton transport; protein homooligomerization;go_component=hydrogen-translocating V-type ATPase complex; integral to mem		<a href=http://www.genedb.org/genedb/Search?organism=tryp&name=Tb927.8.2100>Tb927.8.2100</a>	Q7Z030			Tb08.26N11.630	8	Tb927_08_v4: 658652..659149	vacuolar ATP synthase 16 kDa proteolipid subunit, putative	4053	0	4	0	GO:0008553 GO:0016462	GO:0015991 GO:0051260	GO:0016021 GO:0016471	2QTB00005_G_21	Tb927.8.2100	TACAGCGAAATCTGGCGTTGCCGTTGCTCATCTCGGCATTGTGGAACCATCACGTGTAATGCGTGGCATT	+	8	658750	658819	-0.845823	-2.13905	0.0398643	0.300836	-4.08066
Tb927.7.2590	3QTB00005_C_8	;go_function=protein binding;go_process=protein folding;go_component=prefoldin complex		<a href=http://www.genedb.org/genedb/Search?organism=tryp&name=Tb927.7.2590>Tb927.7.2590</a>	Q57XL5			Tb07.22O10.720	7	Tb927_07_v4: complement(666864..667376)	prefoldin, putative	3348	0	0	0				2QTB00005_C_8	Tb927.7.2590	AAAATATGAATTCAATAGAGCAGAAACTGCGCGTAAAACAAGGACAACTCGGCAAGGTGGTAGATACCAT	-	7	666925	666994	-0.845027	-2.07839	0.0454652	0.320795	-4.19151
Tb10.61.0410	3QTB00019_P_12	;go_function=ATP binding; protein kinase activity		<a href=http://www.genedb.org/genedb/Search?organism=tryp&name=Tb10.61.0410>Tb10.61.0410</a>	Q387S6			TRYP_x-61h03.q2kb185_60	10	Tb927_10_v4: 3844610..3847048	protein kinase, putative	7662	0	0	0	GO:0004672 GO:0004672 GO:0005524 GO:0005524		GO:0005575 GO:0005575	2QTB00019_P_12	Tb10.61.0410	ACACTGACAATGCTGGAGACAAAAGGGGCCATCTTCAACCTCAAAATTCCGACTACCGTGATAATATCAA	+	10	3846465	3846534	-0.844876	-1.50317	0.142234	0.521705	-5.11398
Tb11.02.4800	3QTB00012_I_12	;go_function=cytochrome-b5 reductase activity;go_process=electron transport;go_component=mitochondrion		<a href=http://www.genedb.org/genedb/Search?organism=tryp&name=Tb11.02.4800>Tb11.02.4800</a>	Q384X4				11	Tb927_11_01_v4: complement(1937748..1938914)	NADH-cytochrome b5 reductase-like protein	8393	0	0	0	GO:0004128	GO:0006118	GO:0005739	2QTB00012_I_12	Tb11.02.4800	GTATTGTGGCTTTCTTAAAGATATGGGATACTTGCGTAATCAGGTCTACAAGTTCGGTGTATCGACACAT	-	11.1	1937766	1937835	-0.844753	-1.80439	0.0802345	0.405371	-4.66108
Tb927.8.5220	3QTB00021_O_22			<a href=http://www.genedb.org/genedb/Search?organism=tryp&name=Tb927.8.5220>Tb927.8.5220</a>	Q57UJ4			Tb08.5H5.450	8	Tb927_08_v4: 1559611..1562757	hypothetical protein, conserved	4365	0	0	0				2QTB00021_O_22	Tb927.8.5220	CCGTACATGCATAAACTCATGAAAAACTTCATGGAAAGCGGAAAGCATTATACACCACCAAAGCGACGAT	+	8	1562659	1562728	-0.843641	-1.9751	0.0566061	0.355869	-4.37462
Tb09.211.2850	3QTB00005_P_9	similar to Peptidyl-prolyl cis-trans isomerase 10 (EC 5.2.1.8) (PPIase)(Rotamase) (Cyclophilin-10). (Swiss-Prot:P52017) (Caenorhabditis elegans;);go_function=peptidyl-prolyl cis-trans isomerase activity;go_process=protein folding		<a href=http://www.genedb.org/genedb/Search?organism=tryp&name=Tb09.211.2850>Tb09.211.2850</a>	Q38DM0	PPIase		chr9contig211.tmp0324	9	Tb927_09_v4: 1774228..1774779	cyclophilin type peptidyl-prolyl cis-trans isomerase, putative	5647	0	0	0	GO:0003755 GO:0003755	GO:0006457 GO:0006457	GO:0005575 GO:0005575	2QTB00005_P_9	Tb09.211.2850	GGCGAGGATTCTTAGTACCACGGTTTTATATAACCCATTTGCCGAGGGCCACATCAAGCTAAATGTATGA	+	9	1774710	1774779	-0.842949	-1.83804	0.0750044	0.39696	-4.60626
Tb09.160.3480	3QTB00012_A_10	curated by M. Parsons, P. Ward, J. Mottram;go_function=ATP binding; protein serine/threonine kinase activity;go_process=protein amino acid phosphorylation		<a href=http://www.genedb.org/genedb/Search?organism=tryp&name=Tb09.160.3480>Tb09.160.3480</a>	Q38F57		28G16.55	chr9contig160.tmp0273	9	Tb927_09_v4: 841276..842430	protein kinase, putative	5107	0	0	0	GO:0004674 GO:0004674 GO:0005524 GO:0005524	GO:0006468 GO:0006468		2QTB00012_A_10	Tb09.160.3480	TGTCATAATTGTGGGAAGTTGGTTTGTAGTTCCTGCTCCGCGAATCATATTACCATACCTGGTTGTTCCA	+	9	842305	842374	-0.842564	-1.59056	0.121173	0.486618	-4.98979
Tb927.8.3110	3QTB00013_H_20			<a href=http://www.genedb.org/genedb/Search?organism=tryp&name=Tb927.8.3110>Tb927.8.3110</a>	Q57W62			Tb08.28F14.630	8	Tb927_08_v4: 932090..933421	hypothetical protein, conserved	4154	0	0	0				2QTB00013_H_20	Tb927.8.3110	ACAATAAAGCGTGGTTAATGGAGATGGTTTTGATGCCGTTTGATGAGGCAAATCTGGATTACAGGGATTT	+	8	933123	933192	-0.841995	-1.81478	0.0785881	0.401399	-4.64425
Tb11.01.6210	3QTB00013_K_9	similar to GB:AAG59622.1: procyclin-associated gene 2 polypeptide {Trypanosoma brucei;}		<a href=http://www.genedb.org/genedb/Search?organism=tryp&name=Tb11.01.6210>Tb11.01.6210</a>	Q381X7				11	Tb927_11_01_v4: 3818901..3820154	procyclin-associated gene 2-like protein, putative	9147	0	1	0	GO:0003674	GO:0008150	GO:0005575	2QTB00013_K_9	Tb11.01.6210	AGTCATTTGTATTTCTATAGACATGCTTGCAACAGTAGTTTTGTTTGTTGTGGCATTGGGAGTTAGCGTC	+	11.1	3818921	3818990	-0.841056	-2.05916	0.0473805	0.328137	-4.22615
Tb927.2.3800	3QTB00015_O_23			<a href=http://www.genedb.org/genedb/Search?organism=tryp&name=Tb927.2.3800>Tb927.2.3800</a>	Q7YV52		28H13.250		2	Tb927_02_v4: complement(677639..679117)	hypothetical protein, conserved	687	1	0	0				2QTB00015_O_23	Tb927.2.3800	ATGAATATTTGGAATATGAATATGCCGGGTGAGCTTAACATCGGAGCGGGTAAGGCACTTTACTATCGCA	-	2	678361	678430	-0.84064	-1.8682	0.0705672	0.386605	-4.55643
Tb927.8.5090	3QTB00022_P_12	similar to SP:P16355: RPA1_TRYBB DNA-directed RNA polymerase I largest subunit (EC 2.7.7.6). {Trypanosoma brucei brucei}(PMID:2542092); 100% similar to SP:P16355: RPA1_TRYBB DNA-directed RNA polymerase I largest subunit (EC 2.7.7.6). {Trypanosoma brucei b		<a href=http://www.genedb.org/genedb/Search?organism=tryp&name=Tb927.8.5090>Tb927.8.5090</a>	Q57UI1	RPA190	TRP11	Tb08.5H5.740	8	Tb927_08_v4: 1502733..1508078	DNA-directed RNA polymerase I largest subunit	4352	0	0	0	GO:0003899	GO:0006350	GO:0005634	2QTB00022_P_12	Tb927.8.5090	AATGAGTCGAACCTCCGCAACCTTCAACAAAAAGTGGATGAGTTTTATGCAGAAATCATAAATAGCTTTG	+	8	1504059	1504128	-0.840622	-1.49007	0.145631	0.525218	-5.13208
Tb927.3.4390	3QTB00015_B_21	;go_function=disulfide oxidoreductase activity;go_process=electron transport; regulation of cell redox homeostasis;go_component=cytoplasm		<a href=http://www.genedb.org/genedb/Search?organism=tryp&name=Tb927.3.4390>Tb927.3.4390</a>	Q580K3			Tb03.26J7.650	3	Tb927_03_v4: complement(1227814..1229331)	dihydrolipoamide dehydrogenase, putative	1276	0	0	0				2QTB00015_B_21	Tb927.3.4390	GTACTTCAACTTTGAAACCTAATGTTTTCCCCGAACTTATCGTTAATGAGTGGTCGCCTCCAAATCTTGA	-	3	1227833	1227902	-0.840343	-1.95055	0.0595799	0.360055	-4.41707
Tb927.5.1200	3QTB00009_H_20	identical to GB:CAC39254.1: Csl4p homologue {Trypanosoma brucei} (PMID:11447124); 100% identical to GB:CAC39254.1: Csl4p homologue {Trypanosoma brucei} (PMID:11447124);go_function=3'-5'-exoribonuclease activity;go_process=rRNA processing;go_component=cyto		<a href=http://www.genedb.org/genedb/Search?organism=tryp&name=Tb927.5.1200>Tb927.5.1200</a>	Q57VE3	CSL4		Tb05.30H13.130	5	Tb927_05_v4: 403408..404337	exosome component CSL4,Csl4p homologue	2111	0	0	0				2QTB00009_H_20	Tb927.5.1200	ATTCTCGTGTTGTTTCCAAGTCTGATGGTGCGGTGTCAAGCCAAATCATTACGACACTTCTGGGCATTGT	+	5	403574	403643	-0.83999	-1.94384	0.0604165	0.361825	-4.42861
Tb11.01.7970	3QTB00011_K_11	;go_function=peptidase activity;go_component=cytoplasm		<a href=http://www.genedb.org/genedb/Search?organism=tryp&name=Tb11.01.7970>Tb11.01.7970</a>	Q381F7				11	Tb927_11_01_v4: complement(4262297..4263343)	peptidase, putative	9318	0	0	0	GO:0008233	GO:0008150	GO:0005737	2QTB00011_K_11	Tb11.01.7970	TTTTTCATGGGCTATCAGGGGGGAAATCTCATTGTCTTAGATCCTCATTATGCGCAAAGCGCTTTTACGT	-	11.1	4262578	4262647	-0.839573	-2.24847	0.0312917	0.26919	-3.87476
Tb09.211.1920	3QTB00002_M_12			<a href=http://www.genedb.org/genedb/Search?organism=tryp&name=Tb09.211.1920>Tb09.211.1920</a>	Q38DW2			chr9contig211.tmp0226c	9	Tb927_09_v4: complement(1606525..1606830)	hypothetical protein, unlikely	5555	0	2	0				2QTB00002_M_12	Tb09.211.1920	TCTCCCGTTACCGGTGCGGCATGTATGTGTGTGTTGATAACCTTCACTTACTCGTTGTATTCATTTTTCA	-	9	1606710	1606779	-0.838495	-1.53257	0.135133	0.507356	-5.03461
Tb927.3.2880	3QTB00002_D_23			<a href=http://www.genedb.org/genedb/Search?organism=tryp&name=Tb927.3.2880>Tb927.3.2880</a>	Q57ZM4			Tb03.27C5.274	3	Tb927_03_v4: complement(743318..743632)	hypothetical protein, conserved	1126	1	0	0				2QTB00002_D_23	Tb927.3.2880	AAATGATTATTAATAATGATGTTGACATTACACATCCCAAATGGACGGGATGTTCCGTAGAGCAATTGGA	-	3	743340	743409	-0.837659	-1.69832	0.0987877	0.446832	-4.82845
Tb09.244.2660	3QTB00022_O_22			<a href=http://www.genedb.org/genedb/Search?organism=tryp&name=Tb09.244.2660>Tb09.244.2660</a>	Q38CX9			chr9contig244a01.tmp0266	9	Tb927_09_v4: 2318115..2322251	hypothetical protein, conserved	5890	0	0	0				2QTB00022_O_22	Tb09.244.2660	AAGGTTGGAATGTAGTCTGCTATTCACTTCCGTGGGCTGAGAAACTCGATTTTATGGTGTATGTGGTCAT	+	9	2320861	2320930	-0.837158	-2.11366	0.0421291	0.308134	-4.12734
Tb927.1.5000	3QTB00008_J_11			<a href=http://www.genedb.org/genedb/Search?organism=tryp&name=Tb927.1.5000>Tb927.1.5000</a>	Q4GY80				1	Tb927_01_v4: 1004308..1005123	hypothetical protein, conserved	487	0	0	0				2QTB00008_J_11	Tb927.1.5000	GTAAAAGAGGTGGTCGTAATCGAAACCGTAGGCGTCACAATGCGAAACCAATTTTGAAGGCTCTCGTGAC	+	1	1004564	1004633	-0.837029	-1.99653	0.054116	0.349679	-4.33722
Tb927.5.1020	3QTB00017_O_23	similar to GB:AAN75008.1: disulfide isomerase PDI {Leishmania major}; similar to Protein disulfide isomerase precursor (EC 5.3.4.1) (PDI). (Swiss-Prot:Q12730) {Aspergillus niger};go_function=electron transporter activity;go_process=electron transport;go_c		<a href=http://www.genedb.org/genedb/Search?organism=tryp&name=Tb927.5.1020>Tb927.5.1020</a>	Q57W47			Tb05.28F8.290	5	Tb927_05_v4: 335393..337162	disulfide isomerase, putative	2093	1	2	0				2QTB00017_O_23	Tb927.5.1020	TCGTATGTTTTTTCAAAGGGATCTAATGATAAAGAGGGGCGAAAGAGAGGACCTTGGCTCATATTCTTTT	+	5	335549	335618	-0.836894	-2.17238	0.037055	0.290493	-4.01875
Tb09.160.1280	3QTB00018_D_23			<a href=http://www.genedb.org/genedb/Search?organism=tryp&name=Tb09.160.1280>Tb09.160.1280</a>	Q38FQ8			chr9contig160.tmp0128c	9	Tb927_09_v4: complement(568680..570710)	hypothetical protein, conserved	4905	0	0	0				2QTB00018_D_23	Tb09.160.1280	ATGCGTCATTTGTATCGACAAACAAACCCTCATATGGATGAATATCTTGCGTCCAGTAATAGTAGAGTCG	-	9	569021	569090	-0.836798	-1.9045	0.0655265	0.374252	-4.4956
Tb927.3.3330	3QTB00004_I_23			<a href=http://www.genedb.org/genedb/Search?organism=tryp&name=Tb927.3.3330>Tb927.3.3330</a>	Q57V53			Tb03.3K10.400	3	Tb927_03_v4: complement(853025..853450)	heat shock protein 20, putative	1171	0	0	0				2QTB00004_I_23	Tb927.3.3330	CCTTTTCGTGATATTGACCGCATATTTAACCGCGTTCTGCCTCTCACAGGTGCTGGTTCATTCAGCTCTT	-	3	853372	853441	-0.836166	-1.89215	0.0672057	0.378971	-4.5164
Tb927.3.2670	3QTB00008_B_3			<a href=http://www.genedb.org/genedb/Search?organism=tryp&name=Tb927.3.2670>Tb927.3.2670</a>	Q582X9			Tb03.48O8.140	3	Tb927_03_v4: complement(677840..678649)	hypothetical protein, conserved	1105	0	0	0				2QTB00008_B_3	Tb927.3.2670	CGTTTGTGTGCGGCGAGGTAGATCGCGGCGTGTTCGAAGGATTCCTTCCTAATATAGCAGGTAATGGGTT	-	3	677931	678000	-0.835494	-1.78566	0.0832778	0.411336	-4.69124
Tb11.01.3290	3QTB00018_H_21			<a href=http://www.genedb.org/genedb/Search?organism=tryp&name=Tb11.01.3290>Tb11.01.3290</a>	Q383D2				11	Tb927_11_01_v4: 3011905..3013776	hypothetical protein, conserved	8838	0	0	0				2QTB00018_H_21	Tb11.01.3290	AAACTGTAGGACAGAGATTGAGGAAATACAGAAGAAACTCGACGAAGTTATGAAGACTCTAGAGGATGGC	+	11.1	3012489	3012558	-0.834568	-1.67831	0.102663	0.451898	-4.85909
Tb927.3.2640	3QTB00012_A_23			<a href=http://www.genedb.org/genedb/Search?organism=tryp&name=Tb927.3.2640>Tb927.3.2640</a>	Q582X6			Tb03.48O8.170	3	Tb927_03_v4: complement(673016..674149)	hypothetical protein, conserved	1102	0	0	0				2QTB00012_A_23	Tb927.3.2640	AGCAAAGGCACAATATAACAATTTTTCCTCACTTCCGTGACCGTCTGGCGTGTGATCCCTTGAACTTTTT	-	3	674043	674112	-0.834551	-1.99426	0.054376	0.350616	-4.34121
Tb10.70.3550	3QTB00017_G_12			<a href=http://www.genedb.org/genedb/Search?organism=tryp&name=Tb10.70.3550>Tb10.70.3550</a>	Q38BL8			TRYP_x-70a06.p2kb545_474	10	Tb927_10_v4: complement(1000999..1002786)	hypothetical protein, conserved	6514	0	0	0				2QTB00017_G_12	Tb10.70.3550	ATTCCCTGTCGAGTCAAACAACTGCTCGTAAAGGGCGATGAGAGAACAATAAATAATAATGCTAACTTCA	-	10	1001430	1001499	-0.834351	-1.95856	0.0585958	0.358833	-4.40328
Tb927.8.6100	3QTB00021_O_8			<a href=http://www.genedb.org/genedb/Search?organism=tryp&name=Tb927.8.6100>Tb927.8.6100</a>	Q57YL1			Tb08.11J15.660	8	Tb927_08_v4: 1781130..1784261	hypothetical protein, conserved	4454	0	0	0				2QTB00021_O_8	Tb927.8.6100	TTCTGTGCTTAAGCGATTGGAATCTGTCATCGTTTCTGTTTCTGCTGTTATTAACGACCCTTTTGTGGAT	+	8	1783757	1783826	-0.834265	-1.66968	0.104372	0.453591	-4.8722
Tb927.6.4800	3QTB00013_K_23			<a href=http://www.genedb.org/genedb/Search?organism=tryp&name=Tb927.6.4800>Tb927.6.4800</a>	Q587E6			Tb06.26G9.40	6	Tb927_06_v4: 1337604..1338860	hypothetical protein, conserved	2998	0	0	0				2QTB00013_K_23	Tb927.6.4800	TTTCCATAATTAGGCGTGCGATTTCAATGACTGAATCCATGCAACGAACGGGGAAGAAAGCATTTACGTC	+	6	1338370	1338439	-0.834182	-1.85302	0.0727716	0.390657	-4.58159
Tb927.8.5320	3QTB00003_H_12			<a href=http://www.genedb.org/genedb/Search?organism=tryp&name=Tb927.8.5320>Tb927.8.5320</a>	Q57UK4			Tb08.5H5.280	8	Tb927_08_v4: 1583661..1584062	hypothetical protein, conserved	4375	0	0	0				2QTB00003_H_12	Tb927.8.5320	AGTTGTACTGCAGTTAATGGAAAAATATTATGACACAAAACATCTTCGGAGCTGGCCGCTGTTGTACGTT	+	8	1583912	1583981	-0.834181	-1.76542	0.0866749	0.420126	-4.72354
Tb927.5.380	3QTB00016_O_22	;go_component=plasma membrane		<a href=http://www.genedb.org/genedb/Search?organism=tryp&name=Tb927.5.380>Tb927.5.380</a>	Q57VX5	ISG75		Tb05.29K2.280	5	Tb927_05_v4: complement(110903..112561)	75 kDa invariant surface glycoprotein, putative	2028	1	1	0	GO:0003674	GO:0008150	GO:0005886	2QTB00016_O_22	Tb927.5.380	AGACCGTACTCTCGAATGTAACAATTAGCGATAACATAAGAACATCTCTCACGAAGAAAAAACAGGAGGA	-	5	112254	112323	-0.834164	-1.8561	0.0723192	0.389405	-4.5765
Tb927.6.5030	3QTB00016_O_24			<a href=http://www.genedb.org/genedb/Search?organism=tryp&name=Tb927.6.5030>Tb927.6.5030</a>	Q586H5			Tb06.30P15.410	6	Tb927_06_v4: 1378650..1380308	hypothetical protein, conserved,leucine-rich repeat protein (LRRP), putative	3021	0	0	0	GO:0003674	GO:0008150	GO:0005575	2QTB00016_O_24	Tb927.6.5030	TATTGCGGTTAGATGTTTTCGCCATGTTGTCGAAGGATTTAATTGAAAAATTCCAGGTGGAGTTCACTGA	+	6	1379512	1379581	-0.834159	-1.84824	0.0734784	0.392566	-4.58949
Tb927.3.1000	3QTB00005_F_21	;go_process=iron ion homeostasis;go_component=mitochondrion		<a href=http://www.genedb.org/genedb/Search?organism=tryp&name=Tb927.3.1000>Tb927.3.1000</a>	Q57WY3			Tb03.27F10.370	3	Tb927_03_v4: 245606..246148	frataxin-like, mitochondrial precursor, putative	939	1	0	0				2QTB00005_F_21	Tb927.3.1000	TTGTACTTAATAAACAGGCACCCAATGTTCAGTTATGGCTTTCTTCGCCGCTATCGGGCCCGCATCATTA	+	3	245934	246003	-0.833952	-2.04493	0.0488425	0.333932	-4.25161
Tb10.389.1370	3QTB00005_C_24			<a href=http://www.genedb.org/genedb/Search?organism=tryp&name=Tb10.389.1370>Tb10.389.1370</a>	Q389A7				10	Tb927_10_v4: complement(2927335..2927847)	hypothetical protein, conserved	7325	0	0	0				2QTB00005_C_24	Tb10.389.1370	TGTTTGCCCCAAGGCAGATGAAGTTCCTCGCTGATATAATAAACGGGTCGGGAGCGCAAATTGTGTTGAG	-	10	2927657	2927726	-0.833457	-1.48533	0.146876	0.52568	-5.13859
Tb927.1.1160	3QTB00016_E_23			<a href=http://www.genedb.org/genedb/Search?organism=tryp&name=Tb927.1.1160>Tb927.1.1160</a>	Q4GZA2				1	Tb927_01_v4: 319653..321248	hypothetical protein, conserved	110	1	0	0				2QTB00016_E_23	Tb927.1.1160	GAAGTGGACGCAGTGGATAGTGTGCCGTTTCTCAACCATATGAAGCGATTGTATTTTCATTCCAGACAAA	+	1	320421	320490	-0.833146	-1.65079	0.108196	0.461456	-4.9007
Tb927.1.4980	3QTB00001_C_11			<a href=http://www.genedb.org/genedb/Search?organism=tryp&name=Tb927.1.4980>Tb927.1.4980</a>	Q4GY82				1	Tb927_01_v4: 1002297..1002404	hypothetical protein, unlikely	485	0	1	0				2QTB00001_C_11	Tb927.1.4980	TGCCTCCACCCATTTATTTGGGAGCAACCTCATACGATTTGCAATTGGTGTTGTGTGCCTCTGGCCCTTG	+	1	1002308	1002377	-0.832583	-2.31482	0.0269364	0.25038	-3.74627
Tb10.61.2500	3QTB00002_P_22	GPI-Anchor Signal predicted for Tb10.61.2500 by DGPI v2.04, no cleavage site predicted		<a href=http://www.genedb.org/genedb/Search?organism=tryp&name=Tb10.61.2500>Tb10.61.2500</a>	Q388H3			TRYP_x-61h03.q2kb185_381	10	Tb927_10_v4: complement(3401320..3401664)	hypothetical protein	7512	1	2	0				2QTB00002_P_22	Tb10.61.2500	CCAGTTTCTGTGCGGTAATTGGTGTTTGACATGCATTACAACTGTTCGCGTGTCTGGAATGTGTCTATAC	-	10	3401587	3401656	-0.832318	-1.7281	0.0932473	0.43586	-4.7823
Tb11.02.4740	3QTB00021_O_24	curated by P. Englund; similar to DNA repair and recombination protein PIF1, mitochondrial precursor. (Swiss-Prot:P07271) (Saccharomyces cerevisiae);go_function=DNA helicase activity;go_process=chromosome organization and biogenesis (sensu Eukaryota); DNA		<a href=http://www.genedb.org/genedb/Search?organism=tryp&name=Tb11.02.4740>Tb11.02.4740</a>	Q384Y0	PIF1			11	Tb927_11_01_v4: complement(1918715..1921861)	DNA repair and recombination helicase protein PIF1, putative,DNA repair and recombination protein, mitochondrial precursor, putative	8387	0	0	0	GO:0003678	GO:0000723 GO:0006310 GO:0007001	GO:0005634 GO:0005739	2QTB00021_O_24	Tb11.02.4740	TTTTTAACCAATTACAACACGTACTGCTAAAAGACCAGCCTATGGAAGAGATGATATCCCGAGTTCATGA	-	11.1	1920720	1920789	-0.83182	-1.82811	0.076517	0.398779	-4.62253
Tb11.02.0352	3QTB00008_F_11			<a href=http://www.genedb.org/genedb/Search?organism=tryp&name=Tb11.02.0352>Tb11.02.0352</a>	Q386N3				11	Tb927_11_01_v4: complement(790318..791130)	hypothetical protein, conserved	7981	0	0	0				2QTB00008_F_11	Tb11.02.0352	TCACTTCAGTACTGTATCTGCGAAGCAGACTCAATGATTAGACATTACGGCTTCATGTTTTCTGTTCTCG	-	11.1	790830	790899	-0.831812	-1.95804	0.0586591	0.358833	-4.40417
Tb11.02.5150	3QTB00015_F_11			<a href=http://www.genedb.org/genedb/Search?organism=tryp&name=Tb11.02.5150>Tb11.02.5150</a>	Q384U1				11	Tb927_11_01_v4: 2023569..2025092	hypothetical protein, conserved	8427	0	0	0				2QTB00015_F_11	Tb11.02.5150	CTCTTGCAACTCGAACATTACAACAAGCGAAATTGAGAAAGAAGTTAAACACTTGATAGCAAATACCGAT	+	11.1	2024669	2024738	-0.831005	-1.59773	0.119564	0.482737	-4.97933
Tb927.7.7400	3QTB00023_I_7	Repetitive protein. Number of repetitive motifs uncertain.		<a href=http://www.genedb.org/genedb/Search?organism=tryp&name=Tb927.7.7400>Tb927.7.7400</a>	Q57TX7			Tb07.30D13.380	7	Tb927_07_v4: complement(2123779..2130372)	hypothetical protein, conserved	3830	0	0	0				2QTB00023_I_7	Tb927.7.7400	GGTGATAAGCTTTTTATTATTGATTGCTTGCGTTCTTTGTGTGTAAATTTGATATCAGAGTGCTTCGAAG	-	7	2125047	2125116	-0.829938	-1.3262	0.193812	0.58272	-5.34664
Tb11.01.6040	3QTB00020_E_11			<a href=http://www.genedb.org/genedb/Search?organism=tryp&name=Tb11.01.6040>Tb11.01.6040</a>	Q381Z3				11	Tb927_11_01_v4: 3778486..3780954	hypothetical protein, conserved	9131	0	0	0	GO:0003674	GO:0008150	GO:0005575	2QTB00020_E_11	Tb11.01.6040	ATATCAATACCCAAAGGTAGATGTGATTTGTTTTTCCCTTGTCATGGAATATTACGTTCGACTCAAAGAA	+	11.1	3780504	3780573	-0.829776	-1.79697	0.0814293	0.408346	-4.67307
Tb927.1.2420	3QTB00005_O_12			<a href=http://www.genedb.org/genedb/Search?organism=tryp&name=Tb927.1.2420>Tb927.1.2420</a>	Q4GYY0				1	Tb927_01_v4: 591274..591804	hypothetical protein	235	0	0	0				2QTB00005_O_12	Tb927.1.2420	AGATTGGACCTTGCAAGGGTTTAATTTCGCACGATTGCAAGCTTCTGCTGTTACTGTGTGGATACTTTGA	+	1	591434	591503	-0.828373	-1.36064	0.182778	0.572467	-5.30337
Tb927.7.2230	3QTB00012_C_23	;go_function=binding;go_process=transport;go_component=integral to membrane; membrane		<a href=http://www.genedb.org/genedb/Search?organism=tryp&name=Tb927.7.2230>Tb927.7.2230</a>	Q57XQ1			Tb07.22O10.160	7	Tb927_07_v4: complement(576578..577714)	hypothetical protein, conserved	3312	0	1	1	GO:0005488	GO:0006810	GO:0016021 GO:0016020	2QTB00012_C_23	Tb927.7.2230	TGCGTTACATTCAGTTATTGCAGTTTCTCTACTTACAAACTCTTTTTGTATACCGTAGTGGTGAGAGTTA	-	7	576813	576882	-0.826634	-1.83189	0.0759373	0.397728	-4.61633
Tb927.1.1330	3QTB00012_H_20			<a href=http://www.genedb.org/genedb/Search?organism=tryp&name=Tb927.1.1330>Tb927.1.1330</a>	Q4GZ86				1	Tb927_01_v4: 341299..342519	hypothetical protein, conserved	126	0	0	0	GO:0003674	GO:0008150	GO:0005575	2QTB00012_H_20	Tb927.1.1330	TAAGTTGCCACCCATATATGATTCGCTACATGATGACGACGAGAAACTTGGAGAGGCTGTTTTCTTTTGT	+	1	341970	342039	-0.826384	-1.95907	0.0585331	0.358833	-4.40239
Tb09.160.5260	3QTB00013_L_14	similarity to 2-enoyl thioester reductase {Bos taurus} and nuclear receptor-binding factor 1 {Homo sapiens};go_function=alcohol dehydrogenase activity, zinc-dependent; oxidoreductase activity; zinc ion binding;go_process=metabolism		<a href=http://www.genedb.org/genedb/Search?organism=tryp&name=Tb09.160.5260>Tb09.160.5260</a>	Q38EM5			chr9contig160.tmp0412	9	Tb927_09_v4: 1118032..1119369	oxidoreductase, putative	5290	1	0	0	GO:0004024 GO:0008270 GO:0016491	GO:0008152		2QTB00013_L_14	Tb09.160.5260	CTGTGGTAACTTCGCTTCCAGTTTAGTTAATCTTCTCGGTGACAATGGTGTTTGTGTTACATATGGCAAT	+	9	1118766	1118835	-0.825348	-1.84691	0.0736756	0.393002	-4.59168
Tb927.3.880	3QTB00007_B_22			<a href=http://www.genedb.org/genedb/Search?organism=tryp&name=Tb927.3.880>Tb927.3.880</a>	Q57WX1			Tb03.27F10.540	3	Tb927_03_v4: 207829..208563	hypothetical protein, conserved	927	0	0	0	GO:0003674	GO:0008150	GO:0005575	2QTB00007_B_22	Tb927.3.880	AGCAGAGATGTTAATTCGGCTTGGTGCGTCACTTTATCCTCGGGATATGTTCTCCTATAATGTTATTCAC	+	3	207996	208065	-0.825045	-2.30468	0.0275647	0.253241	-3.76608
Tb11.02.5180	3QTB00003_J_12	;go_function=DNA-directed RNA polymerase activity;go_process=transcription;go_component=nucleus		<a href=http://www.genedb.org/genedb/Search?organism=tryp&name=Tb11.02.5180>Tb11.02.5180</a>	Q384T7	RPB9			11	Tb927_11_01_v4: 2030340..2030741	DNA-direcetd RNA polymerase II, subunit 9, putative	8431	0	0	0	GO:0003899	GO:0006350	GO:0005634	2QTB00003_J_12	Tb11.02.5180	CGCTGTAACTACTGCAAAACGTCTGAGATACACGACGAAAATAAACTCGTATACATTTTAAACCTGAAGG	+	11.1	2030448	2030517	-0.824294	-1.65639	0.107051	0.459767	-4.89228
Tb11.02.2180	3QTB00004_A_12	GPI-Anchor Signal predicted for Tb11.02.2180 by DGPI v2.04 with cleavage site probability 0.124699995 near 111		<a href=http://www.genedb.org/genedb/Search?organism=tryp&name=Tb11.02.2180>Tb11.02.2180</a>	Q385V9			TRYP_xi-1013a02.q1k_31	11	Tb927_11_01_v4: 1299937..1300368	hypothetical protein	8157	1	3	1				2QTB00004_A_12	Tb11.02.2180	AATACATGTATGCCTCCCCCTTTATTAAGATTGTTTTATTCGTTTCACTGTTACTCTTCCTGTCCGAATA	+	11.1	1300160	1300229	-0.824055	-1.70356	0.0977937	0.444255	-4.82038
Tb927.3.3300	3QTB00019_P_24			<a href=http://www.genedb.org/genedb/Search?organism=tryp&name=Tb927.3.3300>Tb927.3.3300</a>	Q57V56			Tb03.3K10.370	3	Tb927_03_v4: complement(848039..850483)	hypothetical protein, conserved	1168	0	0	0				2QTB00019_P_24	Tb927.3.3300	AAAGGATATACAGCGCGGAGATGTTACAGCAGCGAGTCTTCATTGTTCAAATCATGTGTTTCTCTCAACA	-	3	849286	849355	-0.824024	-1.3862	0.174912	0.562666	-5.27064
Tb927.5.1340	3QTB00020_C_11			<a href=http://www.genedb.org/genedb/Search?organism=tryp&name=Tb927.5.1340>Tb927.5.1340</a>	Q57VC9			Tb05.30H13.360	5	Tb927_05_v4: 436599..439061	hypothetical protein, conserved	2125	0	0	0				2QTB00020_C_11	Tb927.5.1340	AAATTTTCTTCCACTACTAGTAATGTGCTTTTGATGGGGTTGGTCGTGGAGTTTAGTCAGCTTACAGATC	+	5	437922	437991	-0.823649	-2.29435	0.028218	0.256891	-3.7862
Tb927.4.2840	3QTB00007_L_10			<a href=http://www.genedb.org/genedb/Search?organism=tryp&name=Tb927.4.2840>Tb927.4.2840</a>	Q583W1			Tb04.2H8.1170	4	Tb927_04_v4: 750490..751239	hypothetical protein, conserved	1701	0	0	0				2QTB00007_L_10	Tb927.4.2840	GTGAATACTCTTCACGATATACTACACAAGGAAGGTGTCTCAAAGAAAAGGGACAAAACGATTGCCATCC	+	4	750811	750880	-0.823544	-1.87635	0.0694063	0.383834	-4.54284
Tb11.01.4700	3QTB00009_P_12			<a href=http://www.genedb.org/genedb/Search?organism=tryp&name=Tb11.01.4700>Tb11.01.4700</a>	Q382M4				11	Tb927_11_01_v4: complement(3448302..3449240)	hypothetical protein, conserved	8999	0	0	0				2QTB00009_P_12	Tb11.01.4700	AGGGTGTCCGGTGAACTACCTTGAAGCACATTGGCATCTTTTTACGGGGAAAAATATGTTATATTCTTAT	-	11.1	3448527	3448596	-0.823472	-2.06453	0.0468381	0.326992	-4.21649
Tb09.160.4290	3QTB00017_C_11	hypothetical protein		<a href=http://www.genedb.org/genedb/Search?organism=tryp&name=Tb09.160.4290>Tb09.160.4290</a>	-		28G16.435	chr9contig160.tmp0324	9	Tb927_09_v4: 940384..942036	hypothetical protein, conserved	5187	0	0	0				2QTB00017_C_11	Tb09.160.4290	TGTATACATTTGTACGCACGCGCCGGATGGTGATAATTTTTGTAGAAGTAAGGAGATAACTGGAGTAGGA	+	9	940497	940566	-0.823423	-2.04504	0.0488304	0.333932	-4.2514
Tb927.7.5040	3QTB00017_H_24			<a href=http://www.genedb.org/genedb/Search?organism=tryp&name=Tb927.7.5040>Tb927.7.5040</a>	Q57ZI5			Tb07.27E10.240	7	Tb927_07_v4: 1328266..1330140	hypothetical protein, conserved	3594	0	0	0				2QTB00017_H_24	Tb927.7.5040	AAGTATTCAGACACTTCTTGTATTATTCAGTTTCAGGTTTATGTTCCGGTGGACACCCTAGGACGGCGTT	+	7	1328878	1328947	-0.823244	-1.47328	0.150079	0.53121	-5.15507
Tb10.70.4120	3QTB00016_F_11			<a href=http://www.genedb.org/genedb/Search?organism=tryp&name=Tb10.70.4120>Tb10.70.4120</a>	Q38BR5			TRYP_x-70a06.p2kb545_553	10	Tb927_10_v4: 854850..856520	hypothetical protein, conserved	6467	0	0	0				2QTB00016_F_11	Tb10.70.4120	AAAATATGCATATCAACCCTTTTCCCGTTCGCGCCGCTATTGACATTGGTACTGGTGGAATGATTACCAT	+	10	854956	855025	-0.822718	-1.95984	0.0584398	0.358833	-4.40107
Tb09.160.3660	3QTB00001_C_12			<a href=http://www.genedb.org/genedb/Search?organism=tryp&name=Tb09.160.3660>Tb09.160.3660</a>	Q38F39		28G16.140	chr9contig160.tmp0507c	9	Tb927_09_v4: complement(861702..861857)	hypothetical protein, unlikely	5125	0	0	0				2QTB00001_C_12	Tb09.160.3660	GCAACAGTGACAAAATGAGTCTATTGTTTAATAGGGTAAGAGTTAAATATCTTTCCGCACATCACCTATT	-	9	861721	861790	-0.821229	-1.57928	0.123739	0.489202	-5.00616
Tb927.5.3490	3QTB00009_J_11			<a href=http://www.genedb.org/genedb/Search?organism=tryp&name=Tb927.5.3490>Tb927.5.3490</a>	Q57UB7			Tb05.6E7.140	5	Tb927_05_v4: complement(1094629..1095543)	hypothetical protein, conserved	2340	0	0	0				2QTB00009_J_11	Tb927.5.3490	GCATGCTTCAGCACGTTGATTTGCGTTTCAATACCCTAGGGTTATACCGGAGAGGACTTTACAATACTGT	-	5	1094837	1094906	-0.820061	-2.1064	0.0427977	0.309849	-4.14062
Tb09.211.0590	3QTB00013_D_24	;go_function=nucleotidyltransferase activity;go_process=RNA processing		<a href=http://www.genedb.org/genedb/Search?organism=tryp&name=Tb09.211.0590>Tb09.211.0590</a>	Q38E99			chr9contig211.tmp0074c	9	Tb927_09_v4: complement(1367476..1368801)	tRNA nucleotidyltransferase, putative	5418	0	0	0	GO:0016779	GO:0006396	GO:0005575	2QTB00013_D_24	Tb09.211.0590	TATTTAAGGGATTAAACGACCTTAATGACAAGAAGACAATTCCATCAGCATTTAACATAGTCTTTGCAGC	-	9	1367762	1367831	-0.818504	-1.9154	0.0640749	0.371371	-4.47715
Tb10.406.0140	3QTB00018_G_23			<a href=http://www.genedb.org/genedb/Search?organism=tryp&name=Tb10.406.0140>Tb10.406.0140</a>	Q389Q4				10	Tb927_10_v4: complement(2567188..2569122)	hypothetical protein, conserved	7178	0	0	0				2QTB00018_G_23	Tb10.406.0140	TAGTTGTTATTTCCCTTCCAGTCTTTCAGTATTCCAGGCATTACGCGAATCATGGAGAGTTGTGTCTTTT	-	10	2567494	2567563	-0.817791	-2.0208	0.0514127	0.342078	-4.29449
Tb11.02.4230	3QTB00020_B_23	GPI-Anchor Signal predicted for Tb11.02.4230 by DGPI v2.04 with cleavage site probability 0.77400005 near 852		<a href=http://www.genedb.org/genedb/Search?organism=tryp&name=Tb11.02.4230>Tb11.02.4230</a>	Q385D2				11	Tb927_11_01_v4: complement(1766708..1769347)	hypothetical protein, conserved,leucine-rich repeat protein (LRRP), putative	8335	0	0	1	GO:0003674	GO:0008150	GO:0005575	2QTB00020_B_23	Tb11.02.4230	TTCGCAACATATGTAAAATACTCATGAATGACACAAAGATTCGGGTGCTGCTGCTTGACCACAATCAACT	-	11.1	1768566	1768635	-0.817787	-1.83029	0.0761826	0.397728	-4.61896
Tb927.3.4930	3QTB00006_H_23			<a href=http://www.genedb.org/genedb/Search?organism=tryp&name=Tb927.3.4930>Tb927.3.4930</a>	Q582P3			Tb03.48K5.690	3	Tb927_03_v4: 1382459..1383085	hypothetical protein, conserved	1330	0	0	0				2QTB00006_H_23	Tb927.3.4930	GCTCCGGTGGGCTATCGGGTGGAAAACCCAATAATGACAAAACCTGATTGGTTCGTTCTTCGGTTATGTG	+	3	1382981	1383050	-0.817465	-1.92875	0.0623342	0.36717	-4.45443
Tb927.4.330	3QTB00012_E_23			<a href=http://www.genedb.org/genedb/Search?organism=tryp&name=Tb927.4.330>Tb927.4.330</a>	Q57UU2			Tb04.5D20.390	4	Tb927_04_v4: complement(102940..104079)	hypothetical protein, conserved	1450	1	0	0				2QTB00012_E_23	Tb927.4.330	AGAGAACACAAAGGCAGTGTATAATCTTTTCATGGAGACTACCAGTCATTTCAAAGAAACCCGGAAACTG	-	4	103111	103180	-0.817049	-1.59706	0.119713	0.482737	-4.9803
Tb927.1.3610	3QTB00006_A_24			<a href=http://www.genedb.org/genedb/Search?organism=tryp&name=Tb927.1.3610>Tb927.1.3610</a>	Q4GYL2				1	Tb927_01_v4: complement(766154..766747)	hypothetical protein	353	0	3	0				2QTB00006_A_24	Tb927.1.3610	ATATTTATATTGATAGCACATTTTAGTACCGTTGCTAGGTTCGTAGGGACATTCTTTGCTTTTCGGTGTA	-	1	766243	766312	-0.816986	-1.57267	0.125263	0.492116	-5.0157
Tb927.4.5210	3QTB00001_P_8			<a href=http://www.genedb.org/genedb/Search?organism=tryp&name=Tb927.4.5210>Tb927.4.5210</a>	Q584I5			Tb04.3M17.760	4	Tb927_04_v4: complement(1420657..1420911)	hypothetical protein, conserved	1939	0	0	0				2QTB00001_P_8	Tb927.4.5210	CGGCCATACAGGAATATGCCATTGACCGCCAGCCACCGGCGCGTAGAGCGCAGCTTCTGAAAAAGGAAGA	-	4	1420661	1420730	-0.816825	-1.46392	0.152605	0.535398	-5.16778
Tb927.7.7130	3QTB00020_K_23			<a href=http://www.genedb.org/genedb/Search?organism=tryp&name=Tb927.7.7130>Tb927.7.7130</a>	Q57XT3			Tb07.21H15.230	7	Tb927_07_v4: complement(2041821..2044328)	hypothetical protein, conserved	3803	1	1	0				2QTB00020_K_23	Tb927.7.7130	GTTGCATACGCGACGCAATCCAATACCTCGTACAAGTTATCTAACAAACTCATCTCTATGCTAAATTTAG	-	7	2043962	2044031	-0.815641	-1.71923	0.0948705	0.438578	-4.79612
Tb927.5.3330	3QTB00023_G_8			<a href=http://www.genedb.org/genedb/Search?organism=tryp&name=Tb927.5.3330>Tb927.5.3330</a>	Q57Z60			Tb05.27M3.474	5	Tb927_05_v4: complement(1047312..1061390)	hypothetical protein, conserved	2324	0	0	0				2QTB00023_G_8	Tb927.5.3330	TCTTTTAGAGTATCACTCTTTAAAATCTGTTCATCGTGGTTGCAGGCTATTTCTCCTTTATAGGAATAAC	-	5	1052421	1052490	-0.815095	-1.76256	0.0871646	0.421549	-4.72808
Tb09.211.0410	3QTB00008_L_24			<a href=http://www.genedb.org/genedb/Search?organism=tryp&name=Tb09.211.0410>Tb09.211.0410</a>	Q38EB9			chr9contig211.tmp0051c	9	Tb927_09_v4: complement(1330433..1331275)	hypothetical protein, conserved	5398	0	0	0				2QTB00008_L_24	Tb09.211.0410	TATCACGAACATGTTGGACTCATTCTATAACGTAAATAAGGATAACGGTAAGGGAGATAAAACGGGGAGG	-	9	1331033	1331102	-0.8144	-1.0101	0.319741	0.707618	-5.69618
Tb927.8.850	3QTB00019_O_24			<a href=http://www.genedb.org/genedb/Search?organism=tryp&name=Tb927.8.850>Tb927.8.850</a>	Q57YE6			Tb08.12O16.440	8	Tb927_08_v4: complement(247305..249572)	hypothetical protein, conserved	3928	0	6	0				2QTB00019_O_24	Tb927.8.850	ACATTTTGAACGGGGAGACACCTCAGCGTGTTGAAGAGATGGATAGAATACTTACTAAGGAAATGAATAA	-	8	249040	249109	-0.813886	-1.86742	0.0706788	0.386605	-4.55773
Tb927.2.4800	3QTB00011_K_22			<a href=http://www.genedb.org/genedb/Search?organism=tryp&name=Tb927.2.4800>Tb927.2.4800</a>	Q7YUV4		30M24.180		2	Tb927_02_v4: complement(851134..852207)	hypothetical protein, conserved	743	0	0	0				2QTB00011_K_22	Tb927.2.4800	TACTGCGGTAGAATACTTTCCTTTCAGTGACGAGGAGACGCTTTTGAAGCAGTGCAAAGATTTGGTTTTA	-	2	851347	851416	-0.813858	-1.96763	0.0574976	0.358833	-4.38759
Tb11.01.0415	3QTB00001_H_11			<a href=http://www.genedb.org/genedb/Search?organism=tryp&name=Tb11.01.0415>Tb11.01.0415</a>	Q384K6			237.t00906	11	Tb927_11_01_v4: 2217377..2217583	hypothetical protein, conserved	8513	1	2	0				2QTB00001_H_11	Tb11.01.0415	TTTCATGGGCGCTTATTTACCTGTCGCAGGTACATCCCCTATTGATACCAACACGAAACATCAAAAAAGA	+	11.1	2217510	2217579	-0.813045	-1.34485	0.187774	0.579102	-5.32333
Tb927.7.370	3QTB00013_A_10			<a href=http://www.genedb.org/genedb/Search?organism=tryp&name=Tb927.7.370>Tb927.7.370</a>	Q57U17			Tb07.8P12.570	7	Tb927_07_v4: complement(67568..68038)	hypothetical protein, conserved	3128	0	0	0				2QTB00004_P_13	Tb927.7.370	TAAAGGCCGTTCTTCAGTTCTTTCCTGACAAAACATTACAATGTGTTTCCCACTTAATAGCGACGATGCT	-	7	67584	67653	-0.812811	-1.59231	0.120777	0.485254	-4.98723
Tb09.211.2070	3QTB00005_M_22			<a href=http://www.genedb.org/genedb/Search?organism=tryp&name=Tb09.211.2070>Tb09.211.2070</a>	Q38DV0			chr9contig211.tmp0242c	9	Tb927_09_v4: complement(1637042..1637569)	hypothetical protein, conserved	5567	0	2	0				2QTB00005_M_22	Tb09.211.2070	TAACTGTTCCTATTTTAATCCTCCTCATCGGCATGCATATTGTTGCTCCCTTTGCGGATGTTGATCCGGG	-	9	1637172	1637241	-0.81157	-1.97416	0.0567183	0.356169	-4.37626
Tb927.8.6210	3QTB00020_P_24	;go_function=phosphatidylinositol 3-kinase activity; phosphotransferase activity, alcohol group as acceptor;go_process=phosphoinositide phosphorylation;go_component=phosphoinositide 3-kinase complex		<a href=http://www.genedb.org/genedb/Search?organism=tryp&name=Tb927.8.6210>Tb927.8.6210</a>	Q57YM2	PI3K	PI3K	Tb08.11J15.510	8	Tb927_08_v4: 1807590..1810439	phosphatidylinositol 3-kinase, putative,PI3-kinase, putative	4465	0	0	0	GO:0016303 GO:0016773	GO:0046854	GO:0005942	2QTB00020_P_24	Tb927.8.6210	GTATTTACGCAATTAATGTGCTAGACAAAAGTTCGGATGACCGTCTGTTTCGATTCTTGATCCAACTTGT	+	8	1808947	1809016	-0.811451	-1.27725	0.210359	0.604624	-5.4064
Tb09.244.2460	3QTB00008_G_7	GPI-Anchor Signal predicted for Tb09.244.2460 by DGPI v2.04 with cleavage site probability 0.702 near 234;go_component=cell surface; lipid raft		<a href=http://www.genedb.org/genedb/Search?organism=tryp&name=Tb09.244.2460>Tb09.244.2460</a>	Q38CV5	BARP		chr9contig244a01.tmp0246	9	Tb927_09_v4: 2380595..2381362	BARP protein	5914	1	0	1	GO:0003674	GO:0008150	GO:0009986 GO:0045121	2QTB00008_G_7	Tb09.244.2460	GTATTGTGTCACGTTGCGGAGCAACTTCGAGGGTTACCGGATACAGTGAGTTCTGCTCTTGTTACTGCTG	+	9	2380721	2380790	-0.811074	-1.87009	0.0702959	0.386268	-4.55328
Tb11.01.2630	3QTB00013_F_11			<a href=http://www.genedb.org/genedb/Search?organism=tryp&name=Tb11.01.2630>Tb11.01.2630</a>	Q383J3				11	Tb927_11_01_v4: 2843118..2844416	hypothetical protein, conserved	8777	0	0	0				2QTB00013_F_11	Tb11.01.2630	ATACGGAAAGAGGGGACGACGACGATGAAGGCTGGATTACGCCAGAAAATATTCATTTATGTAAGGCAAA	+	11.1	2843740	2843809	-0.810408	-1.89209	0.0672134	0.378971	-4.5165
[truncated: 7,470 more rows]
