# Supplementary material for: Genome-wide expression profiling of in vivo-derived bloodstream parasite stages and dynamic analysis of mRNA alterations during synchronous differentiation in Trypanosoma brucei
Source: BMC Genomics. 2009 Sep 11;10:427. doi: 10.1186/1471-2164-10-427 (PMC2753553; doi:10.1186/1471-2164-10-427)
Supplement: Additional file 1 — Pairwise comparisons between slender and individual time-points for all genes represented on the microarrays. Each column contains data with respect to each oligonucleotide represented on the array, with the parent Gene ID, product description, Protein ID, oligonucleotide sequence, oligonucleotide co-ordinates, signal intensity and statistical association provided for each. Annotations with respect to the presence of a signal peptide, transmembrane domain or GO classification are also detailed. [file 1471-2164-10-427-S1.zip › Supp Mat1-Slender-T6_global_normalised.xls]

## Sheet: Slender-T6_global_normalised.xl
Name	Oligo.ID	Common.Name.of.Primary.Target	Gene.Symbol	GeneDBlink	ProteinID	Primary.Name	Synonyms	Prev..Sys..Id	Chromosome	Location	Product	Geneindex	SignalPep	TMs	GPI	GO.F	GO.P	GO.C	OligoID	Gene	OligoSequence	OligoStrand	OligoChromosome	OligoStart	OligoEnd	logFC	t	P.Value	adj.P.Val	B
Tb927.4.3500	3QTB00007_N_23			<a href=http://www.genedb.org/genedb/Search?organism=tryp&name=Tb927.4.3500>Tb927.4.3500</a>	Q585K0			Tb04.26G5.270	4	Tb927_04_v4: complement(904574..905302)	hypothetical protein, conserved	1767	0	5	0				2QTB00007_N_23	Tb927.4.3500	AATTGAAGCTGGTGTCCTTATTTCAGTGCTTACAGGCTTTGCTGCTCTTGTTTTCATTATTCTGTCGAAT	-	4	904826	904895	-3.89683	-8.31206	1.25838e-09	2.16291e-06	11.6684
Tb927.6.510	3QTB00002_P_2	similar to SP:P18764: Procyclic form specific polypeptide A-alpha precursor (Procyclin A- alpha) (PARP A-alpha). {Trypanosoma brucei brucei}; 99% similar to SP:P18764: Procyclic form specific polypeptide A-alpha precursor (Procyclin A- alpha) (PARP A-alpha). {Trypanosoma brucei brucei};go_component=cell surface; integral to membrane		<a href=http://www.genedb.org/genedb/Search?organism=tryp&name=Tb927.6.510>Tb927.6.510</a>	Q581F9			Tb06.28F21.90	6	Tb927_06_v4: 225837..226181	GPEET2 procyclin precursor,PARP A-alpha,procyclin A-alpha,procyclic form specific polypeptide A-alpha precursor	2568	1	1	1	GO:0003674	GO:0008150	GO:0009986 GO:0016021	2QTB00002_P_2	Tb927.6.510	TGATGAGTCGGCTAGCAACGTTATCGTGAAGGGAGGCAAAGGAAAGGAGAGGGAGGACGGCCCTGAGGAG	+	6	225920	225989	-3.83832	-9.18091	1.22435e-10	5.26102e-07	13.749
Tb927.6.480	3QTB00003_G_22	similar to GP:29469418: procyclin EP2 {Trypanosoma evansi}; similar to SP:P09791: Procyclic form specific polypeptide A-beta precursor (Procyclin) (PARP A-beta) {Trypanosoma brucei brucei}; 98% similar to GP:29469418: procyclin EP2 {Trypanosoma evansi}; 98% similar to SP:P09791: Procyclic form specific polypeptide A-beta precursor (Procyclin) (PARP A-beta) {Trypanosoma brucei brucei};go_component…		<a href=http://www.genedb.org/genedb/Search?organism=tryp&name=Tb927.6.480>Tb927.6.480</a>	Q581F6			Tb06.28F21.140	6	Tb927_06_v4: 218428..218799	EP3-2 procyclin,PARP A-beta,surface protein EP3-2,surface protein EP3-2 procyclin precursor,procyclic form specific polypeptide A-beta precursor	2565	1	1	1	GO:0003674	GO:0008150	GO:0009986 GO:0016021	2QTB00003_G_22	Tb927.6.480	AGAAGACAAGGGTCTTACTAAGGGAGGCAAAGGCGGGAAGGGAACCAAGGTCAGCGACGACGATACCAAT	NA	Nonspecific_2	0	0	-3.71317	-8.72378	4.12174e-10	8.85555e-07	12.6689
Tb10.6k15.0030	3QTB00003_L_7	GPI-Anchor Signal predicted for Tb10.6k15.0030 by DGPI v2.04 with cleavage site probability 0.64800006 near 107;go_component=cell surface; membrane		<a href=http://www.genedb.org/genedb/Search?organism=tryp&name=Tb10.6k15.0030>Tb10.6k15.0030</a>	Q389V2	EP2		TRYPtp6k15-3d06.p1c_6	10	Tb927_10_v4: complement(2479759..2480148)	EP2 procyclin	7130	1	1	1	GO:0003674	GO:0008150	GO:0009986 GO:0016020	2QTB00003_L_7	Tb10.6k15.0030	CAAGGGTCTTACTAAGGGAGGCAAAGGCAAAGGCGAGAAGGGAACCAAGGTCCAGGACGAAGTTGAGCCT	-	10	2479981	2480050	-2.90311	-6.1169	6.63679e-07	0.000356479	5.9487
Tb927.6.520	3QTB00003_J_19	identical to GP:14485024: surface protein EP3-3 procyclin precursor {Trypanosoma brucei brucei}; identical to SP:P09791: Procyclic form specific polypeptide A-beta precursor (Procyclin) (PARP A-beta)(Trypanosoma brucei brucei); 100% similar to GP:14485024: surface protein EP3-3 procyclin precursor {Trypanosoma brucei brucei}; 100% similar to SP:P09791: Procyclic form specific polypeptide A-beta p…		<a href=http://www.genedb.org/genedb/Search?organism=tryp&name=Tb927.6.520>Tb927.6.520</a>	Q581G0			Tb06.28F21.70	6	Tb927_06_v4: 227115..227504	EP3-2 procyclin,PARP A-beta,surface protein EP3-3 procyclin precursor,procyclic form specific polypeptide A-beta precursor	2569	1	1	1	GO:0003674	GO:0008150	GO:0009986 GO:0016021	2QTB00003_J_19	Tb927.6.520	AAGGGTCTTACTAAGGGAGGCAAAGGCAAAGGCGGGAAGGGAACCAAGGTCAGCGACGACGATACCAATG	+	6	227214	227283	-2.69996	-5.40536	5.45225e-06	0.00187427	4.00169
Tb927.8.1630	3QTB00017_O_3	;go_function=metalloendopeptidase activity;go_process=cell adhesion; proteolysis and peptidolysis;go_component=membrane		<a href=http://www.genedb.org/genedb/Search?organism=tryp&name=Tb927.8.1630>Tb927.8.1630</a>	Q580G0			Tb08.29O9.370	8	Tb927_08_v4: 541429..543192	major surface protease gp63, putative,GP63, putative,metallopeptidase, putative	4006	1	1	0	GO:0004222	GO:0006508 GO:0007155	GO:0016020	2QTB00017_O_3	Tb927.8.1630	ATGTAATTAAGCATGAAAATCCACTTCCACCGCAATACCATTACTTTTCAGATCCTTCACGTGGTGCCCC	NA	Nonspecific_2	0	0	-2.6829	-3.14327	0.00350416	0.0864868	-1.94678
Tb927.5.2260	3QTB00003_L_8	similar to GP:1237122: infective insect stage-specific protein {Leishmania major}; 61% similar to GP:1237122: infective insect stage-specific protein {Leishmania major}{Leishmania major}		<a href=http://www.genedb.org/genedb/Search?organism=tryp&name=Tb927.5.2260>Tb927.5.2260</a>	Q582D9			Tb05.3C6.250	5	Tb927_05_v4: 704826..705230	hypothetical protein, conserved	2217	0	0	0				2QTB00003_L_8	Tb927.5.2260	GTCCCTTGATGTCCACAAGAATGATGCCGCCCCCTGCTTTGATGGAGGTGGAGAGTGCTTTCAGTTCTGG	+	5	705070	705139	-2.34991	-5.69861	2.28565e-06	0.00109127	4.80621
Tb10.70.0010	3QTB00015_M_19			<a href=http://www.genedb.org/genedb/Search?organism=tryp&name=Tb10.70.0010>Tb10.70.0010</a>	Q38AT3			TRYP_x-70a06.p2kb545_2	10	Tb927_10_v4: 1693408..1694880	hypothetical protein, conserved	6799	0	11	0	GO:0003674	GO:0008150	GO:0005575	2QTB00015_M_19	Tb10.70.0010	AATTGCCATAGCTGTGGCGTCGCTTTCCTTTCTCTTTATGAGGATGTTTCCTCGGAAGATTATTATTGTG	+	10	1693773	1693842	-2.29408	-3.01141	0.00493854	0.102482	-2.2553
Tb09.160.5480	3QTB00014_E_20	;go_function=nucleoside transporter activity;go_process=nucleoside transport;go_component=integral to membrane		<a href=http://www.genedb.org/genedb/Search?organism=tryp&name=Tb09.160.5480>Tb09.160.5480</a>	Q38EK0	TbNT10	TbAT-B	chr9contig160.tmp0434c	9	Tb927_09_v4: complement(1177062..1178450)	purine nucleoside transporter	5317	1	10	0	GO:0005337 GO:0005337	GO:0015858 GO:0015858	GO:0016021 GO:0016021	2QTB00014_E_20	Tb09.160.5480	TACTTTGGTATTGTCATATTTATTCAGGTGATCGCCTGTGTTCTTTTGGCTCTGCTAACGAAGAATCCTT	-	9	1177802	1177871	-2.25548	-4.45313	9.02686e-05	0.0146371	1.40364
Tb927.8.7650	3QTB00014_K_24	;go_function=amino acid-polyamine transporter activity;go_process=amino acid transport;go_component=membrane		<a href=http://www.genedb.org/genedb/Search?organism=tryp&name=Tb927.8.7650>Tb927.8.7650</a>	Q57V86			Tb08.30P3.170	8	Tb927_08_v4: 2207555..2208955	amino acid transporter, putative	4609	0	11	0	GO:0005279	GO:0006865	GO:0016020	2QTB00014_K_24	Tb927.8.7650	ATTACTTACAGGTGTTATTGCCATTGTATTTGGCACGGGGTGCGCTATCTGGGGAACTTTCACTGGTTAG	+	8	2208886	2208955	-2.23026	-4.60361	5.81658e-05	0.0113608	1.80997
Tb09.211.2530	3QTB00011_K_10			<a href=http://www.genedb.org/genedb/Search?organism=tryp&name=Tb09.211.2530>Tb09.211.2530</a>	Q38DQ3			chr9contig211.tmp0291	9	Tb927_09_v4: 1724061..1725131	hypothetical protein, conserved	5614	0	1	0				2QTB00011_K_10	Tb09.211.2530	ATTCCAAAAAGTGGAGGCGTTCATACTGTTCACGATCAATATGTGGTGGCTTTGGTTCACACTGGCTATT	+	9	1725032	1725101	-2.22762	-4.80316	3.23727e-05	0.00772807	2.35221
Tb10.389.0120	3QTB00009_O_12	;go_function=DNA-directed RNA polymerase activity;go_process=transcription;go_component=nucleus		<a href=http://www.genedb.org/genedb/Search?organism=tryp&name=Tb10.389.0120>Tb10.389.0120</a>	Q388R6	RPB5z			10	Tb927_10_v4: complement(3178217..3179116)	DNA-directed RNA polymerase II, putative,RNA polymerase subunit, putative	7416	0	0	0	GO:0003899	GO:0006350	GO:0005634	2QTB00009_O_12	Tb10.389.0120	TTCAAGGTTGTACGATATAACGGATGGCCTGAATTACCAGTGGTTTACCCAAAGATGCTCTTCTTATTTA	-	10	3178922	3178991	-2.17589	-4.34638	0.000123105	0.0176327	1.11706
Tb09.244.2480	3QTB00008_G_9	GPI-Anchor Signal predicted for Tb09.244.2480 by DGPI v2.04 with cleavage site probability 0.702 near 234;go_component=cell surface; lipid raft		<a href=http://www.genedb.org/genedb/Search?organism=tryp&name=Tb09.244.2480>Tb09.244.2480</a>	Q38CV7	BARP		chr9contig244a01.tmp0248	9	Tb927_09_v4: 2376962..2377729	BARP protein	5912	1	0	1	GO:0003674	GO:0008150	GO:0009986 GO:0045121	2QTB00008_G_9	Tb09.244.2480	TTCCGTCGCATCGCCTGAAAAGTCAGTGCTGCTACTGATGGCTGGATTGTTTCTCAGTTCTGTACTGTAA	+	9	2377660	2377729	-2.12998	-3.63937	0.000917599	0.0527165	-0.729731
Tb927.8.7340	3QTB00019_K_12	;go_function=exo-alpha-sialidase activity;go_process=pathogenesis		<a href=http://www.genedb.org/genedb/Search?organism=tryp&name=Tb927.8.7340>Tb927.8.7340</a>	Q57YT6			Tb08.10K10.280	8	Tb927_08_v4: complement(2106984..2109230)	trans-sialidase, putative,neuraminidase, putative	4578	1	0	1	GO:0004308	GO:0009405	GO:0005575	2QTB00019_K_12	Tb927.8.7340	GGAGTTACACTGCCTGCATGAAGAGAGCATTGTTGGTGTTGTCAGCCTACACCTTGTACACCTCGTTGAT	-	8	2107929	2107998	-2.10674	-5.55677	3.48006e-06	0.00141019	4.41728
Tb09.211.4700	3QTB00009_K_12	similar to Ubiquinol-cytochrome c reductase iron-sulfur subunit 3, mitochondrialprecursor (EC 1.10.2.2) (Rieske iron-sulfur protein 3) (RISP3). (Swiss- Prot:P51133) (Nicotiana tabacum);go_function=electron transporter activity; ubiquinol-cytochrome-c reductase activity;go_process=aerobic respiration;go_component=mitochondrion; ubiquinol-cytochrome-c reductase complex		<a href=http://www.genedb.org/genedb/Search?organism=tryp&name=Tb09.211.4700>Tb09.211.4700</a>	Q27785	RISP		chr9contig211.tmp0518c	9	Tb927_09_v4: complement(2160125..2161018)	reiske iron-sulfur protein , mitochondrial precursor	5828	0	1	0	GO:0004362 GO:0008121	GO:0009060	GO:0005739 GO:0045285	2QTB00009_K_12	Tb09.211.4700	TCTTTAAGCAACTTGAAGGTTCCAACCCATTAACTGTAAAGGACAGACCCGTGAATTCATGGTCCGACGA	-	9	2160888	2160957	-2.09965	-4.45953	8.86009e-05	0.0146371	1.42087
Tb10.26.0790	3QTB00013_G_12	;go_component=cell surface		<a href=http://www.genedb.org/genedb/Search?organism=tryp&name=Tb10.26.0790>Tb10.26.0790</a>	Q389L7	PSSA-2			10	Tb927_10_v4: complement(2675378..2676655)	procyclic form surface glycoprotein	7215	1	2	0	GO:0003674	GO:0008150	GO:0009986	2QTB00013_G_12	Tb10.26.0790	AAATGTCGGTTGGGTGAAAAGTGCGGCTACTGCAAGCAGGAAGTGTATTTGTCCAAGCTCTATCTTGTCG	-	10	2676070	2676139	-2.09345	-5.02549	1.67977e-05	0.00437452	2.95969
Tb927.5.2230	3QTB00003_L_6	Similar to GP:2921428: infective insect stage-specific protein {Leishmania donovani}		<a href=http://www.genedb.org/genedb/Search?organism=tryp&name=Tb927.5.2230>Tb927.5.2230</a>	Q582E2			Tb05.3C6.210	5	Tb927_05_v4: 700644..701048	hypothetical protein, conserved	2214	0	0	0				NA	NA	NA	NA	NA	NA	NA	-2.04508	-4.68818	4.53932e-05	0.010266	2.03934
Tb09.160.5360	3QTB00003_K_24			<a href=http://www.genedb.org/genedb/Search?organism=tryp&name=Tb09.160.5360>Tb09.160.5360</a>	Q38EL5			chr9contig160.tmp0422c	9	Tb927_09_v4: complement(1135300..1135674)	hypothetical protein, unlikely	5300	0	0	0				2QTB00003_K_24	Tb09.160.5360	GGAGGTTGTCGAAAGGAACTGTCAAGGTGAGTCAAAGTGCTTGGTTATAGGAGCAAGTGGTCATAAGATT	-	9	1135540	1135609	-2.04253	-3.43479	0.00160823	0.0631101	-1.24141
Tb927.1.3360	3QTB00001_O_12	gene predicted by glimmer		<a href=http://www.genedb.org/genedb/Search?organism=tryp&name=Tb927.1.3360>Tb927.1.3360</a>	Q4GYN7				1	Tb927_01_v4: complement(728538..728726)	hypothetical protein, unlikely	328	0	0	0				2QTB00001_O_12	Tb927.1.3360	ATATACGTGTAGAATTTGCTAATCAAATGAAGCAGCTCCAACGGCAAAACAGGAGGTACTTGGAACTTTT	-	1	728572	728641	-2.00111	-3.34873	0.00202946	0.0689563	-1.45276
Tb10.70.5110	3QTB00010_I_17	mitochondrial; identical to GB:AAC27101.1: malate dehydrogenase {Trypanosoma brucei;};go_function=malate dehydrogenase activity; oxidoreductase activity;go_process=tricarboxylic acid cycle;go_component=mitochondrion		<a href=http://www.genedb.org/genedb/Search?organism=tryp&name=Tb10.70.5110>Tb10.70.5110</a>	Q38BY9	mMDH		embl.41	10	Tb927_10_v4: 662390..663346	mitochondrial malate dehydrogenase	6393	1	0	0	GO:0016491 GO:0016615	GO:0006099	GO:0005739	2QTB00010_I_17	Tb10.70.5110	TATTGGTCAACCGTTATCGCTTATCCTGAAAACCAATCCTCTTGTGTCTCACTTGAGTTGTTATGACATA	+	10	662446	662515	-1.99638	-4.49739	7.93429e-05	0.0136375	1.52288
Tb927.4.310	3QTB00023_G_24			<a href=http://www.genedb.org/genedb/Search?organism=tryp&name=Tb927.4.310>Tb927.4.310</a>	Q57UU4			Tb04.5D20.370	4	Tb927_04_v4: complement(80881..100722)	hypothetical protein, conserved	1448	0	0	0				2QTB00023_G_24	Tb927.4.310	TTATAAGGTTCTTTTAGTGCCTCCCTATAACTTAGTTTGCAAGAATGAAAATATTTCTCTAACAGGCTGT	-	4	99250	99319	-1.98493	-3.74571	0.000682616	0.0479333	-0.459044
Tb10.61.0020	3QTB00003_P_24			NA	NA	NA	NA	NA	NA	NA	NA	NA	NA	NA	NA	NA	NA	NA	NA	NA	NA	NA	NA	NA	NA	-1.97977	-2.34772	0.0249867	0.231646	-3.68496
Tb927.6.2510	3QTB00004_G_12			<a href=http://www.genedb.org/genedb/Search?organism=tryp&name=Tb927.6.2510>Tb927.6.2510</a>	Q584Q5			Tb06.4M18.1100	6	Tb927_06_v4: 762702..763142	hypothetical protein, conserved	2770	0	0	0				2QTB00004_G_12	Tb927.6.2510	ATCCGCACGGTTCCCATCGGTGAGTCAAATGAAGCAAAGCGGCGACGATTGCTCTATCAATCAACTTATC	+	6	762834	762903	-1.97703	-3.7303	0.000712635	0.048774	-0.498459
Tb927.8.5580	3QTB00023_G_12			<a href=http://www.genedb.org/genedb/Search?organism=tryp&name=Tb927.8.5580>Tb927.8.5580</a>	Q57X24			Tb08.26E13.190	8	Tb927_08_v4: 1644049..1658481	hypothetical protein, conserved	4402	0	0	0				2QTB00023_G_12	Tb927.8.5580	TTAATTTCACTGTGAAGAATATTCAAATCGACAACCAATGTGAGGAGAAACCAGTATATGAGGTTTGCCT	+	8	1656536	1656605	-1.97513	-3.65971	0.000867308	0.0527165	-0.6782
Tb927.1.3590	3QTB00002_O_23	GPI-Anchor Signal predicted for Tb927.1.3590 by DGPI v2.04 with cleavage site probability 0.12900001 near 79		<a href=http://www.genedb.org/genedb/Search?organism=tryp&name=Tb927.1.3590>Tb927.1.3590</a>	Q4GYL4				1	Tb927_01_v4: complement(765114..765398)	hypothetical protein, unlikely	351	0	0	1				2QTB00002_O_23	Tb927.1.3590	TTTCCGCACCGTTGCGCGCCGCCAGCAGTAGACGCTGCCATCGCCCTTTCCTATCAATTCGCTTTAAGAA	-	1	765226	765295	-1.96217	-4.38783	0.000109152	0.0167509	1.22815
Tb09.160.3970	3QTB00001_G_12			<a href=http://www.genedb.org/genedb/Search?organism=tryp&name=Tb09.160.3970>Tb09.160.3970</a>	Q38F10		28G16.285	chr9contig160.tmp0518c	9	Tb927_09_v4: complement(894270..894434)	hypothetical protein, unlikely	5154	0	0	0				2QTB00001_G_12	Tb09.160.3970	TTCCAACCCTGAATAGAAGCAGAATGTTTCACAAACCCAAAGGAGTCAAAATAAAAATTAAAAAGAAGCC	-	9	894331	894400	-1.94481	-3.1877	0.00311737	0.0824329	-1.84127
Tb09.211.2160	3QTB00006_G_12			<a href=http://www.genedb.org/genedb/Search?organism=tryp&name=Tb09.211.2160>Tb09.211.2160</a>	Q38DU1			chr9contig211.tmp0252c	9	Tb927_09_v4: complement(1653970..1654572)	hypothetical protein	5576	0	0	0				2QTB00006_G_12	Tb09.211.2160	ATACATAAGGTGATCTGCGAAAGCAAGGGCATTCGGGTAGCCAGCAGAGAGCGGCCCAAAAGTCGCACTC	-	9	1654473	1654542	-1.93993	-3.34863	0.00203001	0.0689563	-1.45301
Tb10.70.0670	3QTB00019_M_7			<a href=http://www.genedb.org/genedb/Search?organism=tryp&name=Tb10.70.0670>Tb10.70.0670</a>	Q38AZ0			TRYP_x-70a06.p2kb545_101	10	Tb927_10_v4: complement(1556364..1558559)	hypothetical protein, conserved	6742	0	0	0				2QTB00019_M_7	Tb10.70.0670	ACTTACGAACTGCGTAACACTTCTGCAACTTCTCTATCCATCACTGGAGTTTCCTATTTTTTCCGTGTTT	-	10	1556892	1556961	-1.93546	-3.27377	0.00248081	0.0750706	-1.63477
Tb927.6.5150	3QTB00023_O_11			<a href=http://www.genedb.org/genedb/Search?organism=tryp&name=Tb927.6.5150>Tb927.6.5150</a>	Q586I7			Tb06.30P15.240	6	Tb927_06_v4: 1404693..1413533	hypothetical protein, conserved	3033	0	0	0				2QTB00023_O_11	Tb927.6.5150	AAGTTATTTCTTCTGTTGACCTCAATTTCTTGCAGTACAAGGCACTGGATCCAATTACCATTGATTTAAA	+	6	1410289	1410358	-1.92998	-3.77839	0.000622975	0.0469636	-0.375276
Tb10.389.1850	3QTB00008_O_11	;go_function=oxidoreductase activity;go_process=metabolism		<a href=http://www.genedb.org/genedb/Search?organism=tryp&name=Tb10.389.1850>Tb10.389.1850</a>	Q389E9				10	Tb927_10_v4: 2836163..2836945	NAD or NADP dependent oxidoreductase, putative,short chain dehydrogenase, putative	7283	0	0	0	GO:0016491	GO:0008152	GO:0005575	2QTB00008_O_11	Tb10.389.1850	AGCATGTCGCATCCGTGACTACACTCCCAGCGGAGAAATGGAATGATGTCATCTCTATAAACCTTAGTGC	+	10	2836440	2836509	-1.92464	-3.60551	0.00100767	0.0537881	-0.81528
Tb11.01.6920	3QTB00008_O_24			<a href=http://www.genedb.org/genedb/Search?organism=tryp&name=Tb11.01.6920>Tb11.01.6920</a>	Q381Q8				11	Tb927_11_01_v4: complement(3992465..3993271)	hypothetical protein, conserved	9216	0	0	0				2QTB00008_O_24	Tb11.01.6920	AGCACATAAAGGTATTATACGATGTGGCTGTACGACATAATCCAAGGACATCTGTCACTGTTGTCCCACT	-	11.1	3993039	3993108	-1.90859	-3.75366	0.000667629	0.0474182	-0.438709
Tb10.6k15.2180	3QTB00003_M_14			<a href=http://www.genedb.org/genedb/Search?organism=tryp&name=Tb10.6k15.2180>Tb10.6k15.2180</a>	Q38AD2	COXIX		TRYPtp6k15-3d06.p1c_324	10	Tb927_10_v4: complement(2036169..2036543)	cytochrome oxidase subunit IX	6950	0	1	0				2QTB00003_M_14	Tb10.6k15.2180	AGGTCAAAATTATTGGACGTTATTGTGCACCACTGGACCTTTTTTGGTGATTGGTTCTATTATGTACGAT	-	10	2036346	2036415	-1.90803	-4.09771	0.000252073	0.0270789	0.456127
Tb11.01.3790	3QTB00010_O_23			<a href=http://www.genedb.org/genedb/Search?organism=tryp&name=Tb11.01.3790>Tb11.01.3790</a>	Q382Y5				11	Tb927_11_01_v4: 3133370..3134335	hypothetical protein, conserved	8885	1	2	0				2QTB00010_O_23	Tb11.01.3790	ATTTTTACCTGCGCCATCTCGGAAGGGACGATACTCCATATCAATAAAAGTGTATATGGCTGTTTGACAA	+	11.1	3133775	3133844	-1.90665	-3.95576	0.000377788	0.0335981	0.0838392
Tb10.70.7760	3QTB00012_J_3			<a href=http://www.genedb.org/genedb/Search?organism=tryp&name=Tb10.70.7760>Tb10.70.7760</a>	Q38CI8			TRYP_x-70a06.p2kb545_1071	10	Tb927_10_v4: 133297..134487	hypothetical protein, conserved	6193	0	1	0				2QTB00012_J_3	Tb10.70.7760	TTATGCCATTCCCTTCGGACTCTTTTGGCTCGCAAATGATACGTGGGTTCCATCATCTTTTAACCTTACT	+	10	133626	133695	-1.90505	-3.02589	0.00475739	0.100455	-2.22177
Tb10.6k15.3760	3QTB00004_K_24			<a href=http://www.genedb.org/genedb/Search?organism=tryp&name=Tb10.6k15.3760>Tb10.6k15.3760</a>	Q38AR4			TRYPtp6k15-3d06.p1c_542	10	Tb927_10_v4: 1741535..1741981	hypothetical protein, conserved	6818	0	0	0				2QTB00004_K_24	Tb10.6k15.3760	CTGCGACGATTGTGCACCGAAAGTGAGTGGAGTGAGAAAATGTGAAGAGTGTTCCGCAGTGAAACCGGCT	+	10	1741624	1741693	-1.90024	-3.28749	0.00239158	0.0740137	-1.60161
Tb927.3.5770	3QTB00004_O_24			<a href=http://www.genedb.org/genedb/Search?organism=tryp&name=Tb927.3.5770>Tb927.3.5770</a>	Q57VG7			Tb03.2H15.720	3	Tb927_03_v4: complement(1611685..1612137)	hypothetical protein	1414	0	0	0				2QTB00004_O_24	Tb927.3.5770	CTATTGGTTGTTTTTAAGCATTCTTTCTTATAGCCCTTTCGCCCCGCACCCACTGCAGTTGTTTGATTTA	-	3	1612009	1612078	-1.89884	-2.88733	0.00678135	0.122435	-2.53893
Tb10.61.0460	3QTB00008_K_24			<a href=http://www.genedb.org/genedb/Search?organism=tryp&name=Tb10.61.0460>Tb10.61.0460</a>	Q387T1			TRYP_x-61h03.q2kb185_71	10	Tb927_10_v4: 3836270..3837070	hypothetical protein, conserved	7657	1	0	0				2QTB00008_K_24	Tb10.61.0460	ATGACTTGGAGCTCGAAGTAAAAGACTCCACAGGTAATGTCATGGGGTATCGACTATTCCCCGTTAACAT	+	10	3836526	3836595	-1.89672	-4.35864	0.000118803	0.0173829	1.14991
Tb09.160.4690	3QTB00004_K_12			<a href=http://www.genedb.org/genedb/Search?organism=tryp&name=Tb09.160.4690>Tb09.160.4690</a>	Q38ET7			chr9contig160.tmp0355	9	Tb927_09_v4: 1007278..1007724	hypothetical protein, conserved	5228	1	2	0				2QTB00004_K_12	Tb09.160.4690	TTAAATTTGCTACACTGTAGCGATTGGTTTGTGTACGCGTATGCGCTTAGGGATATGTTATACGACCGCA	+	9	1007416	1007485	-1.89166	-3.61137	0.000991492	0.0532555	-0.8005
Tb09.160.4650	3QTB00001_K_24			<a href=http://www.genedb.org/genedb/Search?organism=tryp&name=Tb09.160.4650>Tb09.160.4650</a>	Q38EU1			chr9contig160.tmp0351c	9	Tb927_09_v4: complement(999088..999270)	hypothetical protein, unlikely	5224	0	0	0				2QTB00001_K_24	Tb09.160.4650	AGTGGGTTCCGTAGGTTGCAGTCGGTTTCCACAAACGATTTCACTATCCTCTCCTGATGAGCATAAGTTT	-	9	999139	999208	-1.8898	-3.83771	0.000527393	0.0413715	-0.222538
Tb10.70.4900	3QTB00014_C_24	;go_function=deoxyhypusine synthase activity;go_process=hypusine biosynthesis from peptidyl-lysine		<a href=http://www.genedb.org/genedb/Search?organism=tryp&name=Tb10.70.4900>Tb10.70.4900</a>	Q38BX0			TRYP_x-70a06.p2kb545_665	10	Tb927_10_v4: 703311..704696	deoxyhypusine synthase, putative	6412	0	1	0		GO:0050983 GO:0008612	GO:0005575	2QTB00014_C_24	Tb10.70.4900	TTCTTAATCGCTATTCAACCGTGGGGTTTCAGGCCTCAAATTTAGCCCGTGCTTTTTCTATATGTGAAAT	+	10	703429	703498	-1.86693	-3.98055	0.000352105	0.033309	0.148567
Tb11.01.7860	3QTB00007_G_23			<a href=http://www.genedb.org/genedb/Search?organism=tryp&name=Tb11.01.7860>Tb11.01.7860</a>	Q381G8				11	Tb927_11_01_v4: 4224158..4224826	hypothetical protein	9307	0	0	0				2QTB00007_G_23	Tb11.01.7860	AAAGTTTTGGAGTAGAAGCAAATGCGACAATAGAACAATACCTCAGAAAATCACAAAGCAGCGGGTGGCA	+	11.1	4224207	4224276	-1.86578	-3.40935	0.00172313	0.0644865	-1.30416
Tb10.70.2970	3QTB00006_K_10			<a href=http://www.genedb.org/genedb/Search?organism=tryp&name=Tb10.70.2970>Tb10.70.2970</a>	Q38BH2			TRYP_x-70a06.p2kb545_395	10	Tb927_10_v4: 1115481..1116086	hypothetical protein, conserved	6560	0	0	0				2QTB00006_K_10	Tb10.70.2970	CAAACAGGGTGGACTATCGTGCCCTACTTGCTCTTCCTGTGACGGACCATGCGCATCCATACAAAATGGA	+	10	1115641	1115710	-1.85132	-5.18664	1.04262e-05	0.00296909	3.40138
Tb09.211.1030	3QTB00011_G_24	similar to Phosphatidylcholine:ceramide cholinephosphotransferase 2 (EC 2.7.-.-)(Sphingomyelin synthase 2). (Swiss-Prot:Q9D4B1) (Mus musculus;);go_function=ceramide cholinephosphotransferase activity;go_process=sphingomyelin biosynthesis;go_component=membrane		<a href=http://www.genedb.org/genedb/Search?organism=tryp&name=Tb09.211.1030>Tb09.211.1030</a>	Q38E53			chr9contig211.tmp0126c	9	Tb927_09_v4: complement(1453745..1454812)	phosphatidylcholine:ceramide cholinephosphotransferase 2, putative	5464	1	5	0	GO:0047493	GO:0006686	GO:0016020	2QTB00011_G_24	Tb09.211.1030	AAGATATCATTTCTCTCTGTGGTTACGGACGTTCTGATTGCATTCCTCTCTTCACTGAGCTTCTTTACCT	-	9	1454479	1454548	-1.84069	-3.38613	0.00183481	0.0662538	-1.36122
Tb11.02.2070	3QTB00018_K_12	prokaryotic top blast hits;go_function=catalytic activity;go_process=metabolism;go_component=mitochondrion		<a href=http://www.genedb.org/genedb/Search?organism=tryp&name=Tb11.02.2070>Tb11.02.2070</a>	Q385W8			TRYP_xi-1013a02.q1k_46	11	Tb927_11_01_v4: 1275242..1277239	long-chain-fatty acid-CoA ligase protein, putative,acyl-CoA synthetase, putative,fatty acid thiokinase (long chain), putative	8148	1	0	0	GO:0003824	GO:0008152	GO:0005739	2QTB00018_K_12	Tb11.02.2070	TGGTTTCATCACCTGCAAATATGGTTTTGCGAGACAAAGAGTGGAAAGGCACTACGTGCATTACTTTGAT	+	11.1	1277104	1277173	-1.83272	-4.21182	0.000181628	0.0238268	0.758177
Tb09.211.1690	3QTB00005_O_11	weak similarity to Telomerase-binding protein p23 (Hsp90 co-chaperone)		<a href=http://www.genedb.org/genedb/Search?organism=tryp&name=Tb09.211.1690>Tb09.211.1690</a>	Q38DY5			chr9contig211.tmp0200c	9	Tb927_09_v4: complement(1558366..1558872)	hypothetical protein, conserved	5532	0	0	0				2QTB00005_O_11	Tb09.211.1690	GGATGAAGGGTACTGGAACAAGCTGGTGGACCAACCAACGAGCAGCACAAAGAATTGGCTCTCTGTTGAC	-	9	1558555	1558624	-1.83077	-4.30297	0.000139601	0.0193505	1.00097
Tb11.01.5560	3QTB00011_O_24	;go_function=GDP-4-dehydro-D-rhamnose reductase activity;go_process='de novo' GDP-L-fucose biosynthesis		<a href=http://www.genedb.org/genedb/Search?organism=tryp&name=Tb11.01.5560>Tb11.01.5560</a>	Q382D8				11	Tb927_11_01_v4: 3648488..3649564	GDP-L-fucose synthetase, putative	9086	1	0	0	GO:0042356	GO:0042351	GO:0005575	2QTB00011_O_24	Tb11.01.5560	TCATTCATAAGTTCTATTTGGCGAAACGAGAAAATAAACCTATGGTTATTATGGGTACTGGAAGGCCGCT	+	11.1	3649170	3649239	-1.82559	-4.18094	0.000198516	0.0247253	0.676206
Tb10.6k15.3610	3QTB00013_A_22	;go_function=oxidoreductase activity; stearoyl-CoA 9-desaturase activity;go_process=fatty acid biosynthesis		<a href=http://www.genedb.org/genedb/Search?organism=tryp&name=Tb10.6k15.3610>Tb10.6k15.3610</a>	Q38AQ3			TRYPtp6k15-3d06.p1c_521	10	Tb927_10_v4: 1767595..1768860	delta-6 fatty acid desaturase, putative	6829	0	3	0	GO:0004768 GO:0016491	GO:0006633		2QTB00013_A_22	Tb10.6k15.3610	TATTTATTTTCTTCTTCTAGAGGCCGTGTTTGGGCCTGTTCATGTTATATCCAGCATGAAATTTGTTTGG	+	10	1768287	1768356	-1.82223	-3.22289	0.00284027	0.0797725	-1.75718
Tb10.70.1720	3QTB00023_C_12	;go_function=microtubule motor activity;go_process=microtubule-based movement;go_component=dynein complex		<a href=http://www.genedb.org/genedb/Search?organism=tryp&name=Tb10.70.1720>Tb10.70.1720</a>	Q38B68			TRYP_x-70a06.p2kb545_233,Tb10.70.1710	10	Tb927_10_v4: 1333629..1346057	dynein heavy chain, putative	6664	0	0	0	GO:0003777	GO:0007018	GO:0030286	2QTB00023_C_12	Tb10.70.1720	ATGGATTACAAGGGATGGTATGATCGCAAGACGCGTGAGTTCTTTAATATTGTTGATATTGTCTTTTCTG	+	10	1340232	1340301	-1.81991	-3.53769	0.00121443	0.0556348	-0.985614
Tb927.1.5250	3QTB00001_K_12			<a href=http://www.genedb.org/genedb/Search?organism=tryp&name=Tb927.1.5250>Tb927.1.5250</a>	Q4GY56				1	Tb927_01_v4: complement(1041260..1041436)	hypothetical protein	513	0	0	0				2QTB00001_K_12	Tb927.1.5250	GTGGCTCGGCAACCAACGAAGGGCGCGCTGACTTCAGAGAGCTGACGGAAAACAAGGCAGCAGCCGCTTT	-	1	1041291	1041360	-1.81589	-2.88321	0.00685242	0.1232	-2.54823
Tb09.160.2150	3QTB00002_C_11	identical to GB:AAS57928.1: Lsm6p {Trypanosoma brucei;} (PMID:14990572);go_function=U6 snRNA 3'-end binding;go_process=nuclear mRNA splicing, via spliceosome;go_component=nucleus		<a href=http://www.genedb.org/genedb/Search?organism=tryp&name=Tb09.160.2150>Tb09.160.2150</a>	Q6QA16	Lsm6	3C4.75	chr9contig160.tmp0569	9	Tb927_09_v4: 666604..666864	U6 snRNA-associated Sm-like protein LSm6p,Sm-like protein	4985	0	0	0	GO:0030629 GO:0030629	GO:0000398 GO:0000398	GO:0005634 GO:0005634	2QTB00002_C_11	Tb09.160.2150	TGTTACAGGGGATAGACAACAATTTCAACACCGTGTTAAAGCAATCCGTAGGAAACAAGGAAAATGAGCT	+	9	666683	666752	-1.80822	-3.55981	0.00114284	0.055469	-0.930194
Tb11.02.2730	3QTB00006_G_24			<a href=http://www.genedb.org/genedb/Search?organism=tryp&name=Tb11.02.2730>Tb11.02.2730</a>	Q385R0			Tb11.212.1350	11	Tb927_11_01_v4: 1427446..1428048	hypothetical protein, conserved	8207	0	3	0				2QTB00006_G_24	Tb11.02.2730	TGTTATTGTTAATGGTGTACAGCTTATTTATAGCTTCCCTGTGCTACTTTCTTTAGATTGTAAGAAATGG	+	11.1	1427454	1427523	-1.79774	-3.36958	0.0019186	0.0678539	-1.40178
Tb10.61.0980	3QTB00010_C_24	;go_function=malate dehydrogenase activity; oxidoreductase activity;go_process=tricarboxylic acid cycle;go_component=glycosome		<a href=http://www.genedb.org/genedb/Search?organism=tryp&name=Tb10.61.0980>Tb10.61.0980</a>	O76731	gMDH		embl.34	10	Tb927_10_v4: 3714549..3715520	glycosomal malate dehydrogenase	7616	1	0	0	GO:0016491 GO:0016615	GO:0006099	GO:0020015	2QTB00010_C_24	Tb10.61.0980	TCAGTCTTCCCCGATGGTTTATGCGTATGTGGATACAGATGGCACTCAGAATTGCTCGTTCCTCGCAATA	+	10	3715304	3715373	-1.78708	-3.76075	0.000654517	0.0472853	-0.420536
Tb927.5.2890	3QTB00023_G_11			<a href=http://www.genedb.org/genedb/Search?organism=tryp&name=Tb927.5.2890>Tb927.5.2890</a>	Q57ZW5			Tb05.26K5.300	5	Tb927_05_v4: complement(906488..912979)	hypothetical protein, conserved	2280	0	0	0				2QTB00023_G_11	Tb927.5.2890	TTTAGCATTTCTTCCAGTGATTACGGATCTAGCGAACAAAAAAATATCATTAACATGCACCCTGATTTTC	-	5	909715	909784	-1.78577	-3.63682	0.000924097	0.0527165	-0.736181
Tb927.5.3700	3QTB00010_O_11			<a href=http://www.genedb.org/genedb/Search?organism=tryp&name=Tb927.5.3700>Tb927.5.3700</a>	Q57U96			Tb05.6E7.530	5	Tb927_05_v4: 1158287..1159252	hypothetical protein, conserved	2361	1	2	0				2QTB00010_O_11	Tb927.5.3700	TTTCATTGCCCCAACGGCTTTTGTGAGTGGTAATGTTTCGCTTGGCCATGACACCTGCATATTTTATCAC	+	5	1158553	1158622	-1.78413	-4.15006	0.000216935	0.0255389	0.594423
Tb10.61.0090	3QTB00009_D_20	;go_function=voltage-gated potassium channel activity;go_process=potassium ion transport;go_component=membrane; mitochondrion; voltage-gated potassium channel complex		<a href=http://www.genedb.org/genedb/Search?organism=tryp&name=Tb10.61.0090>Tb10.61.0090</a>	Q387P8			TRYP_x-61h03.q2kb185_14	10	Tb927_10_v4: 3901756..3902679	potassium voltage-gated channel, putative	7691	0	0	0	GO:0005249	GO:0006813	GO:0005739 GO:0008076 GO:0016020	2QTB00009_D_20	Tb10.61.0090	AAGGAGGGAACCACTTAATGCAGCCGAGTCGATTCCACCAAGAAACGAAAGGGCAGTTAATATTTGGACG	+	10	3902601	3902670	-1.7837	-3.24209	0.00269917	0.0783671	-1.71111
Tb10.70.6770	3QTB00004_O_12			<a href=http://www.genedb.org/genedb/Search?organism=tryp&name=Tb10.70.6770>Tb10.70.6770</a>	Q38CB1			TRYP_x-70a06.p2kb545_933	10	Tb927_10_v4: complement(343533..343982)	hypothetical protein, conserved	6270	1	2	0				2QTB00004_O_12	Tb10.70.6770	AAGCAGTGGTTTAGTGCCATGTGGCGCGAAAAGTGGGATATGTGCTGCGAAGGCATTTCAACTCTTTGGA	-	10	343733	343802	-1.78245	-3.75398	0.000667022	0.0474182	-0.437875
Tb09.244.1910	3QTB00003_H_9			<a href=http://www.genedb.org/genedb/Search?organism=tryp&name=Tb09.244.1910>Tb09.244.1910</a>	Q38CR1			chr9contig244a01.tmp0191	9	Tb927_09_v4: complement(2512339..2512722)	hypothetical protein, unlikely	5966	0	3	0				2QTB00003_H_9	Tb09.244.1910	CGGTGTAATTTCCTTTCATACTGTGCTATTTTCTCTTAGGTTATTTTATTCCATACTTTCGTTTATTCTT	-	9	2512423	2512492	-1.78108	-3.31088	0.00224649	0.0714248	-1.5449
Tb09.211.1600	3QTB00010_C_23			<a href=http://www.genedb.org/genedb/Search?organism=tryp&name=Tb09.211.1600>Tb09.211.1600</a>	Q38DZ6			chr9contig211.tmp0189c	9	Tb927_09_v4: complement(1539177..1540124)	hypothetical protein, conserved	5521	1	0	0				2QTB00010_C_23	Tb09.211.1600	ATAAAACGTTCCGTTTGTTCAACGGGTCATTGGTTGCTTCATTCCTCGCGACTTTCGATTTGCTCGACAG	-	9	1539283	1539352	-1.77938	-4.56517	6.50909e-05	0.0121607	1.70594
Tb10.70.1290	3QTB00007_K_12	GPI-Anchor Signal predicted for Tb10.70.1290 by DGPI v2.04 with cleavage site probability 0.344 near 210		<a href=http://www.genedb.org/genedb/Search?organism=tryp&name=Tb10.70.1290>Tb10.70.1290</a>	Q38B34			TRYP_x-70a06.p2kb545_177	10	Tb927_10_v4: 1419929..1420624	hypothetical protein, conserved	6698	1	0	1	GO:0003674	GO:0008150	GO:0005575	2QTB00007_K_12	Tb10.70.1290	TCTGACGTTCTGACCATGATGCGTGATGCTGAAGTTGCCAAATACGCGACCAAAAATTGCACACAACTAA	+	10	1420058	1420127	-1.7785	-3.3182	0.0022029	0.0711718	-1.52714
Tb10.26.1020	3QTB00002_K_12			<a href=http://www.genedb.org/genedb/Search?organism=tryp&name=Tb10.26.1020>Tb10.26.1020</a>	Q389N6				10	Tb927_10_v4: complement(2624296..2624598)	hypothetical protein, conserved	7196	0	0	0				2QTB00002_K_12	Tb10.26.1020	TTCGTAACGAAGGTTAACTGGTGGATGCCGTCTATCGGTGCCGGGATGGTGCTCAGTCTCTTTGTATTGA	-	10	2624433	2624502	-1.77555	-4.28436	0.000147321	0.0197824	0.951298
Tb927.5.2320	3QTB00019_A_8			<a href=http://www.genedb.org/genedb/Search?organism=tryp&name=Tb927.5.2320>Tb927.5.2320</a>	Q582D3			Tb05.3C6.330	5	Tb927_05_v4: 724866..727076	hypothetical protein, conserved	2223	0	0	0				2QTB00019_A_8	Tb927.5.2320	ACAATATCTTCAGGGATTTTCCCTTACTTCGGGTTGTCTTGCCTTCCCGTATTTTTTCAAGATGGATTTA	+	5	725150	725219	-1.77535	-2.42131	0.0210804	0.21516	-3.53791
Tb927.1.3770	3QTB00001_K_23	unlikely gene predicted by glimmer		<a href=http://www.genedb.org/genedb/Search?organism=tryp&name=Tb927.1.3770>Tb927.1.3770</a>	Q4GYJ8				1	Tb927_01_v4: 812771..812908	hypothetical protein, unlikely	367	1	0	1				2QTB00001_K_23	Tb927.1.3770	TTCGCGGCCGGTTGCATCCTTCCTTACTGAGGGCCAACACCCGGTGGACAATGGTGTAGGGTGTGGGCCG	+	1	812776	812845	-1.77328	-3.5369	0.00121705	0.0556348	-0.98758
Tb927.1.710	3QTB00013_O_21		PGKB	<a href=http://www.genedb.org/genedb/Search?organism=tryp&name=Tb927.1.710>Tb927.1.710</a>	Q4GZG3	PGKB	cPGK-8		1	Tb927_01_v4: complement(234176..235438)	phosphoglycerate kinase	65	0	0	0	GO:0004618	GO:0006096	GO:0005737	2QTB00013_O_21	Tb927.1.710	TTCCTCTGGATGATGGTAATATTACCAACGACTACCGAATCCGATCAGCTCTTCCAGCCGTCCAAAAAGT	-	1	235290	235359	-1.77015	-4.49795	7.92129e-05	0.0136375	1.52439
Tb10.61.1820	3QTB00009_D_22	;go_function=binding;go_process=transport;go_component=mitochondrial inner membrane		<a href=http://www.genedb.org/genedb/Search?organism=tryp&name=Tb10.61.1820>Tb10.61.1820</a>	Q388C4			TRYP_x-61h03.q2kb185_273	10	Tb927_10_v4: complement(3542275..3543198)	mitochondrial carrier protein, putative,ADP/ATP translocase 1, putative	7564	0	3	0	GO:0005488 GO:0005488	GO:0006810 GO:0006810	GO:0005743 GO:0005743	2QTB00009_D_22	Tb10.61.1820	TGTGAAGTACAAGAACTCGATGGATTGTATGTTGCAGGTGATTAAACAGGAGGGAGCTGCGTCCCTGATG	NA	Nonspecific_3	0	0	-1.76776	-3.41014	0.00171945	0.0644865	-1.30221
Tb10.61.2870	3QTB00014_G_12			<a href=http://www.genedb.org/genedb/Search?organism=tryp&name=Tb10.61.2870>Tb10.61.2870</a>	Q388J8			TRYP_x-61h03.q2kb185_429	10	Tb927_10_v4: complement(3342816..3344207)	hypothetical protein, conserved	7485	0	0	0				2QTB00014_G_12	Tb10.61.2870	GCACATCTTCGCAACAACGGACCCTGTCGTGGAGTCAAGCCATCATATTAATTTTAAGCCTTTCTACATA	-	10	3343368	3343437	-1.75909	-4.1749	0.000201992	0.0247989	0.660203
Tb11.55.0027	3QTB00012_G_12	;go_component=integral to membrane		<a href=http://www.genedb.org/genedb/Search?organism=tryp&name=Tb11.55.0027>Tb11.55.0027</a>	Q387A1				11	Tb927_11_01_v4: complement(455129..456292)	expression site-associated gene (ESAG) protein, putative,expression site-associated gene 3 (ESAG3) protein, putative	7862	1	2	0	GO:0003674	GO:0008150	GO:0016021	2QTB00012_G_12	Tb11.55.0027	TTCCTTTATCCATCCAAGACGATGGTTATGAGTGGAATGATACTGCATTTTGCGGGACCAGTTCACGTGT	-	11.1	455347	455416	-1.75824	-3.54264	0.00119804	0.0556348	-0.973219
Tb09.160.5460	3QTB00002_N_2			<a href=http://www.genedb.org/genedb/Search?organism=tryp&name=Tb09.160.5460>Tb09.160.5460</a>	Q38EK2			chr9contig160.tmp0432	9	Tb927_09_v4: 1175253..1175594	hypothetical protein, unlikely	5315	0	3	0				2QTB00002_N_2	Tb09.160.5460	TACGCCTTCCTATTTCAGTTCATTTATCTATTCATTCATTTCTTTATATATTTTCATTTACAATAATAAT	+	9	1175287	1175356	-1.75473	-4.05805	0.000282339	0.0285462	0.351724
Tb10.70.6870	3QTB00004_G_24			<a href=http://www.genedb.org/genedb/Search?organism=tryp&name=Tb10.70.6870>Tb10.70.6870</a>	Q38CB8			TRYP_x-70a06.p2kb545_946	10	Tb927_10_v4: complement(327937..328377)	hypothetical protein	6263	0	0	0				2QTB00004_G_24	Tb10.70.6870	TCTCGCCACCGCCTTTCATACCAATCACATACGCGACAGAGGTATTCCTATTTCCTTCGTTAACACTCCA	NA	Nonspecific_2	0	0	-1.75376	-3.47258	0.0014511	0.0618775	-1.14785
Tb927.7.4130	3QTB00023_K_11			<a href=http://www.genedb.org/genedb/Search?organism=tryp&name=Tb927.7.4130>Tb927.7.4130</a>	Q57UP3			Tb07.5F10.450	7	Tb927_07_v4: 1096162..1103388	hypothetical protein, conserved	3502	0	0	0				2QTB00023_K_11	Tb927.7.4130	ATTTCAAGAGAACATAGCAAGACAAAAGATAGAACAGACCTGCTGGTCTGAACAGAACAAAATACTATTA	+	7	1099485	1099554	-1.74957	-3.56776	0.00111813	0.055469	-0.910246
Tb11.01.2910	3QTB00006_C_24			<a href=http://www.genedb.org/genedb/Search?organism=tryp&name=Tb11.01.2910>Tb11.01.2910</a>	Q383G6				11	Tb927_11_01_v4: 2920653..2921249	hypothetical protein, conserved	8804	0	0	0				2QTB00006_C_24	Tb11.01.2910	CTTGAAGCGGCCCATGTTTAATTACACCCGTATTTTTAGCATGGGGATCACACAGCACACATTTACTGGT	+	11.1	2920691	2920760	-1.74164	-3.54402	0.00119351	0.0556348	-0.969765
Tb927.3.1840	3QTB00009_K_24	;go_function=3-oxo-5-alpha-steroid 4-dehydrogenase activity;go_process=very-long-chain fatty acid metabolism;go_component=integral to membrane		<a href=http://www.genedb.org/genedb/Search?organism=tryp&name=Tb927.3.1840>Tb927.3.1840</a>	Q57ZC7			Tb03.30P12.550	3	Tb927_03_v4: complement(478182..479078)	3-oxo-5-alpha-steroid 4-dehydrogenase, putative	1023	0	4	0				2QTB00009_K_24	Tb927.3.1840	ATGCCGGTCTCACTGACCTCAAAAAGGTGTACAAACCAAGAGTGGATATTCATCGCAAGTCTTTCAAAAT	-	3	478954	479023	-1.73134	-3.22047	0.00285854	0.0797725	-1.76298
Tb11.01.3010	3QTB00023_C_24	;go_function=microtubule motor activity;go_process=microtubule-based movement;go_component=dynein complex		<a href=http://www.genedb.org/genedb/Search?organism=tryp&name=Tb11.01.3010>Tb11.01.3010</a>	Q383F6				11	Tb927_11_01_v4: 2938451..2951179	dynein heavy chain, putative	8814	0	0	0	GO:0003777	GO:0007018	GO:0030286	2QTB00023_C_24	Tb11.01.3010	TACAAAGTTACCTGGAAATAGTGCGGTAAACAAATTAAAATCAAAAGTGGAAGCATGGCGCATTCTTTTA	+	11.1	2941261	2941330	-1.73047	-2.94057	0.00592291	0.113638	-2.41806
Tb927.8.2150	3QTB00003_C_24			<a href=http://www.genedb.org/genedb/Search?organism=tryp&name=Tb927.8.2150>Tb927.8.2150</a>	Q581W7			Tb08.26N11.710	8	Tb927_08_v4: 666462..666827	hypothetical protein, conserved	4058	0	0	0				2QTB00003_C_24	Tb927.8.2150	AAAGTTTCGCCTTAAAGTTCGAAAGGCTCTGCAAGAGTCAGCAAATGACGAGGCAGCCATTGAAGCAGTA	+	8	666551	666620	-1.72993	-3.0128	0.00492083	0.102482	-2.25207
Tb927.5.4490	3QTB00004_G_23			<a href=http://www.genedb.org/genedb/Search?organism=tryp&name=Tb927.5.4490>Tb927.5.4490</a>	Q57Z00			Tb05.45E22.840	5	Tb927_05_v4: complement(1325642..1326064)	hypothetical protein, conserved	2440	0	0	0				2QTB00004_G_23	Tb927.5.4490	AACAGAGCGCGTTTCGACAGTTAACAGCAAAATAGAGGCTATAGTTGATGGGATAGAGGGATACTGTAGT	-	5	1325909	1325978	-1.7268	-3.48414	0.00140607	0.0613391	-1.11915
Tb11.02.5490	3QTB00003_L_15	;go_component=integral to membrane		<a href=http://www.genedb.org/genedb/Search?organism=tryp&name=Tb11.02.5490>Tb11.02.5490</a>	Q384Q6				11	Tb927_11_01_v4: complement(2100549..2100938)	hypothetical protein, conserved	8462	1	4	0	GO:0003674	GO:0008150	GO:0016021	2QTB00003_L_15	Tb11.02.5490	GGCACTTCGCTCCGGTTGGTGGTATCACAATGATGTTGGGGTGGGTGTCTGTTGCAATTGCAGGTTTCTA	-	11.1	2100550	2100619	-1.72254	-3.72518	0.000722895	0.048774	-0.511548
Tb927.7.5440	3QTB00023_C_23			<a href=http://www.genedb.org/genedb/Search?organism=tryp&name=Tb927.7.5440>Tb927.7.5440</a>	Q582F9			Tb07.10C21.590	7	Tb927_07_v4: 1463040..1469006	hypothetical protein, conserved	3634	0	0	0				2QTB00023_C_23	Tb927.7.5440	AGTTTCTTACGTTTTTTCCTGGCAATACTCGTGCGAATGGTTATTGCGATAATCTTTTTTTGGGTTTTAA	+	7	1463137	1463206	-1.71646	-3.78512	0.000611334	0.0464938	-0.357985
Tb10.6k15.0480	3QTB00004_D_22			<a href=http://www.genedb.org/genedb/Search?organism=tryp&name=Tb10.6k15.0480>Tb10.6k15.0480</a>	Q389Z3			TRYPtp6k15-3d06.p1c_73	10	Tb927_10_v4: 2393545..2394018	hypothetical protein, conserved	7089	1	0	0				2QTB00004_D_22	Tb10.6k15.0480	TGTTGCTTTTGTAAAGGCAAAAGGGGTTGAGGCATTTGAGAAATATGTTGCAGAGGAATCGACGAACGCA	+	10	2393889	2393958	-1.71397	-3.71962	0.000734191	0.048774	-0.525744
Tb09.160.3720	3QTB00002_C_24			<a href=http://www.genedb.org/genedb/Search?organism=tryp&name=Tb09.160.3720>Tb09.160.3720</a>	Q38F33		28G16.170	chr9contig160.tmp0509	9	Tb927_09_v4: 867176..867466	hypothetical protein, unlikely	5131	1	1	0				2QTB00002_C_24	Tb09.160.3720	TGATGTTTCTCTTTCACTTGTTTTAATTACTCATTCATCTGATGATGCTTCTCTCTGCAGTGGGCACGTG	+	9	867382	867451	-1.71131	-2.86385	0.00719582	0.124931	-2.59182
Tb927.6.4420	3QTB00011_C_12			<a href=http://www.genedb.org/genedb/Search?organism=tryp&name=Tb927.6.4420>Tb927.6.4420</a>	Q587A8			Tb06.26G9.880	6	Tb927_06_v4: complement(1243221..1244279)	hypothetical protein, conserved	2960	0	0	0				2QTB00011_C_12	Tb927.6.4420	TAACATCAACAAACGTCAGGGAAGAAGAGCCCTCCATTACTGTGCCATGCGAACTCGATACACATATAGA	-	6	1244176	1244245	-1.71014	-3.63373	0.000932043	0.0527165	-0.744005
Tb09.244.2880	3QTB00002_O_22			<a href=http://www.genedb.org/genedb/Search?organism=tryp&name=Tb09.244.2880>Tb09.244.2880</a>	Q38D04			chr9contig244a01.tmp0289	9	Tb927_09_v4: complement(2286625..2286933)	hypothetical protein, unlikely	5865	0	0	0				2QTB00002_O_22	Tb09.244.2880	GGGAATTCCCTCTAACCACGAAGAATGCATAGCAACATCGCTCCAAGCAGAACTACTTCTTGACAAGATT	-	9	2286640	2286709	-1.70739	-4.07028	0.00027265	0.0285462	0.383873
Tb11.02.2310	3QTB00008_D_24	identical to GB:BAB17681.1: prostaglandin F synthase {Trypanosoma brucei}; similar to Probable reductase (EC 1.1.-.-) (Swiss-Prot:P22045) (Leishmania major);go_function=aldo-keto reductase activity		<a href=http://www.genedb.org/genedb/Search?organism=tryp&name=Tb11.02.2310>Tb11.02.2310</a>	Q9GV41			TRYP_xi-1013a02.q1k_15	11	Tb927_11_01_v4: 1332644..1333474	prostaglandin f synthase	8169	0	0	0	GO:0004033	GO:0008150	GO:0005575	2QTB00008_D_24	Tb11.02.2310	CGACGATGTGGGCCATAAAAAGCGGCTATCGTCACATCGATACTGCAGCCATCTATAAAAATGAAGAAAG	+	11.1	1332744	1332813	-1.70464	-3.4638	0.00148625	0.0618775	-1.16964
Tb10.389.1620	3QTB00023_G_23			<a href=http://www.genedb.org/genedb/Search?organism=tryp&name=Tb10.389.1620>Tb10.389.1620</a>	Q389D1				10	Tb927_10_v4: 2877141..2883719	hypothetical protein, conserved	7301	0	0	0				2QTB00023_G_23	Tb10.389.1620	ATTCAGGAGACAACCCGATGGGGAAAAGACCAAGACCGCATAAAGAAATACTTTAAAATAAAGGAATCGT	+	10	2880600	2880669	-1.69989	-3.29827	0.00232368	0.072882	-1.57551
Tb927.8.7620	3QTB00014_O_8	;go_function=amino acid-polyamine transporter activity;go_process=amino acid transport;go_component=membrane		<a href=http://www.genedb.org/genedb/Search?organism=tryp&name=Tb927.8.7620>Tb927.8.7620</a>	Q57V83	AATP1	AATP1	Tb08.30P3.140	8	Tb927_08_v4: 2199380..2200783	amino acid transporter 1, putative	4606	0	11	0	GO:0005279	GO:0006865	GO:0016020	2QTB00014_O_8	Tb927.8.7620	ACTGTTTAACAGTGGGAACAGAGCCATCGAAGGTCTTGGAGTGTTCATCTTTTCCTATCTTTTTCAGATT	+	8	2200129	2200198	-1.68965	-3.34165	0.00206846	0.0693958	-1.47003
Tb09.160.4460	3QTB00010_P_8			<a href=http://www.genedb.org/genedb/Search?organism=tryp&name=Tb09.160.4460>Tb09.160.4460</a>	Q38EW0			chr9contig160.tmp0332	9	Tb927_09_v4: 959374..960405	hypothetical protein, conserved	5205	0	0	0	GO:0003674 GO:0003674	GO:0008150 GO:0008150	GO:0005575 GO:0005575	2QTB00010_P_8	Tb09.160.4460	ATTGAATCGTGTCATAGTGATCGACAGTGATGTACGCAGCTTTCCTCTTCATCCACGTAACGGTGTTAAG	+	9	959886	959955	-1.68899	-3.70124	0.000772755	0.0495602	-0.572604
Tb927.4.4890	3QTB00016_O_12	;go_component=integral to membrane; mitochondrion		<a href=http://www.genedb.org/genedb/Search?organism=tryp&name=Tb927.4.4890>Tb927.4.4890</a>	Q584L6			Tb04.3M17.120	4	Tb927_04_v4: complement(1337639..1339294)	hypothetical protein, conserved	1907	0	2	0				2QTB00016_O_12	Tb927.4.4890	ACAGCAACAAGTCGGATACTTTAAACGTCACATTGGGTTACGTCGCTTTGATATCTATTCCACCAACCAT	-	4	1337808	1337877	-1.68563	-3.36421	0.00194658	0.0679859	-1.41492
Tb09.160.4950	3QTB00009_O_23			<a href=http://www.genedb.org/genedb/Search?organism=tryp&name=Tb09.160.4950>Tb09.160.4950</a>	Q38ER1			chr9contig160.tmp0381	9	Tb927_09_v4: 1060592..1061470	hypothetical protein, conserved	5254	0	0	0				2QTB00009_O_23	Tb09.160.4950	AAATTGGCCATGGAGCCGTGGTTCAATCGGGAGAAGGACACCGAAAATTATAAAAACTTGTTTAATGTGT	+	9	1061321	1061390	-1.68312	-3.40222	0.00175667	0.0650727	-1.32168
Tb927.8.7740	3QTB00014_O_12	;go_function=amino acid-polyamine transporter activity;go_process=amino acid transport;go_component=integral to membrane		<a href=http://www.genedb.org/genedb/Search?organism=tryp&name=Tb927.8.7740>Tb927.8.7740</a>	Q57V93			Tb08.30P3.270	8	Tb927_08_v4: 2230503..2231906	amino acid transporter, putative	4618	0	11	0	GO:0005279	GO:0006865	GO:0016021	2QTB00014_O_12	Tb927.8.7740	GTTACGCGTTCCAAACGTTCTCACGGGTGAACCGTTCGTTAGCCCCAACTCGAATGAAGGAGAAGCACTG	+	8	2230568	2230637	-1.68044	-3.40967	0.00172161	0.0644865	-1.30336
Tb927.7.4710	3QTB00009_G_24			<a href=http://www.genedb.org/genedb/Search?organism=tryp&name=Tb927.7.4710>Tb927.7.4710</a>	Q57X87			Tb07.26A24.460	7	Tb927_07_v4: complement(1252703..1253593)	hypothetical protein, conserved	3560	0	0	0				2QTB00009_G_24	Tb927.7.4710	GTGCTGGCTCTTTATTTACGTTGCTACGTATTTAAGTGGACGACCGAAATTTTCAGAGTTTAGGCCGAAG	-	7	1252823	1252892	-1.67969	-4.2866	0.00014637	0.0197824	0.957276
Tb927.6.410	3QTB00020_G_24			<a href=http://www.genedb.org/genedb/Search?organism=tryp&name=Tb927.6.410>Tb927.6.410</a>	Q581E9			Tb06.28F21.280	6	Tb927_06_v4: 195685..198261	hypothetical protein, conserved	2558	0	0	0	GO:0003674	GO:0008150	GO:0005575	2QTB00020_G_24	Tb927.6.410	TTGCTAACAATGAGGCTACTATAAGAACTGTGAGTGAGCACATGCTCCAACTCCAAAATAAAGTGGATCA	+	6	196277	196346	-1.6714	-3.01357	0.00491112	0.102482	-2.2503
Tb927.3.5460	3QTB00015_H_10			<a href=http://www.genedb.org/genedb/Search?organism=tryp&name=Tb927.3.5460>Tb927.3.5460</a>	Q580S9			Tb03.5L5.670	3	Tb927_03_v4: 1529808..1531373	hypothetical protein, conserved	1383	0	0	0				2QTB00015_H_10	Tb927.3.5460	AGTATCAAGAAGCGCTTAGAAGAGAAGAAAAAGTCAATGCAAAACGTAACGGAGGTTCCAAAAGTTGCCG	+	3	1530960	1531029	-1.66894	-3.67509	0.000831041	0.0517534	-0.639135
Tb927.2.6280	3QTB00014_K_12	;go_function=purine nucleoside transporter activity;go_process=purine ribonucleoside salvage;go_component=integral to membrane		<a href=http://www.genedb.org/genedb/Search?organism=tryp&name=Tb927.2.6280>Tb927.2.6280</a>	Q7YUH5	TbNT7	36E18.140		2	Tb927_02_v4: 1148974..1150374	adenosine transporter 2, putative	836	0	11	0	GO:0015211 GO:0015211 GO:0015211	GO:0006166	GO:0016021	2QTB00014_K_12	Tb927.2.6280	TAATCACTTCATTTATGTCTGTTGTCATCAAAGCAGCGATGGAATACAGCTTCAAAAGCAGACGAGTTCA	+	2	1149479	1149548	-1.66793	-3.30836	0.0022617	0.0714248	-1.55102
Tb927.3.4340	3QTB00011_K_24	;go_function=NAD+-diphthamide ADP-ribosyltransferase activity;go_process=peptidyl-diphthamide biosynthesis from peptidyl-histidine;go_component=cytoplasm		<a href=http://www.genedb.org/genedb/Search?organism=tryp&name=Tb927.3.4340>Tb927.3.4340</a>	Q580K8			Tb03.26J7.600	3	Tb927_03_v4: complement(1219486..1220559)	diphthamide synthesis protein, putative	1271	0	0	0				2QTB00011_K_24	Tb927.3.4340	CTAGCGTTGGGTTGTGACTTCTTGATTCACTATGGTCACAGTTGCCTTATATCGATAAAAGATTGTCTGA	-	3	1220265	1220334	-1.66603	-4.20113	0.000187311	0.024012	0.72977
Tb10.05.0050	3QTB00004_H_8			<a href=http://www.genedb.org/genedb/Search?organism=tryp&name=Tb10.05.0050>Tb10.05.0050</a>	Q388N8				10	Tb927_10_v4: complement(3252750..3253226)	hypothetical protein, conserved,hypothetical protein	7444	0	1	0				2QTB00004_H_8	Tb10.05.0050	TGTTCGGTAACATATGGTTGTCCTTTGTCTATCACGCCTACACGGTGGGACCGACAACTCCCGTCCTTGA	-	10	3252880	3252949	-1.66069	-3.95681	0.000376667	0.0335981	0.0865713
Tb927.3.940	3QTB00004_J_11			<a href=http://www.genedb.org/genedb/Search?organism=tryp&name=Tb927.3.940>Tb927.3.940</a>	Q57WX7			Tb03.27F10.470	3	Tb927_03_v4: 232251..232715	hypothetical protein, conserved	933	0	0	0				2QTB00004_J_11	Tb927.3.940	GCTATCCCGTCTGATATCATCGAGCGTGCTGGAACCAATCTGCCCGGCATCCCGCATAAATACCGTGTTT	+	3	232296	232365	-1.65892	-4.19619	0.000189995	0.024012	0.716652
Tb10.70.5560	3QTB00009_C_12			<a href=http://www.genedb.org/genedb/Search?organism=tryp&name=Tb10.70.5560>Tb10.70.5560</a>	Q38C25			TRYP_x-70a06.p2kb545_758	10	Tb927_10_v4: 561417..562301	hypothetical protein, conserved	6357	0	0	0				2QTB00009_C_12	Tb10.70.5560	ATTACCGATGAGGATATTCAATCGTCTGTCCTTGAGGTGGTTGGAAACAATGTGAGCACATGTTACATTA	+	10	561525	561594	-1.65502	-3.23514	0.00274941	0.0792899	-1.72779
Tb927.5.2170	3QTB00003_L_4	Similar to GP:2921428: infective insect stage-specific protein {Leishmania donovani}		<a href=http://www.genedb.org/genedb/Search?organism=tryp&name=Tb927.5.2170>Tb927.5.2170</a>	Q582E8			Tb05.3C6.130	5	Tb927_05_v4: 692280..692684	hypothetical protein, conserved	2208	0	0	0				2QTB00003_L_4	Tb927.5.2170	GTCCCTTGATATCCACTATTATGCTCTCGCCCCCTGCTTTGATGGAGGTGGAGAGTGCTTTCAGTTCTGG	+	5	692524	692593	-1.647	-4.16809	0.000205988	0.0249332	0.642147
Tb927.4.1780	3QTB00012_G_23			<a href=http://www.genedb.org/genedb/Search?organism=tryp&name=Tb927.4.1780>Tb927.4.1780</a>	Q581Q3			Tb04.2L9.1320	4	Tb927_04_v4: complement(447058..448200)	hypothetical protein, conserved	1595	0	1	0				2QTB00012_G_23	Tb927.4.1780	TTGGATATGTTTGGAAAACACATGAGGGATCTGGAAAATAATCCCGAGCTAAATGGAAAGTTGAACGATG	-	4	447786	447855	-1.64615	-3.43642	0.00160113	0.0631101	-1.23739
Tb927.7.7440	3QTB00003_G_24			<a href=http://www.genedb.org/genedb/Search?organism=tryp&name=Tb927.7.7440>Tb927.7.7440</a>	Q57TY1			Tb07.30D13.340	7	Tb927_07_v4: complement(2137235..2137606)	hypothetical protein, conserved	3834	0	0	0				2QTB00003_G_24	Tb927.7.7440	ATGTTGAAGAGCATTACCGCTCGGGTGAGGATCTCTGTGCAAGTGTTTGGCGTGAGTACTGGTCATATCA	-	7	2137494	2137563	-1.64526	-3.76156	0.000653041	0.0472853	-0.418467
Tb10.406.0020	3QTB00020_L_21	;go_process=RNA interference;go_component=cytoplasm		<a href=http://www.genedb.org/genedb/Search?organism=tryp&name=Tb10.406.0020>Tb10.406.0020</a>	Q389P5				10	Tb927_10_v4: complement(2591459..2594170)	argonaute-like protein	7187	0	0	0	GO:0003674	GO:0016246	GO:0005737	2QTB00020_L_21	Tb10.406.0020	ACCTCAGGGAAAGGGTTAAAGTGCTCGCATCGAAGAATATGTTGTTGAAAATGAGAAAGGAAAGCGGTAG	-	10	2593707	2593776	-1.64217	-3.30959	0.0022543	0.0714248	-1.54804
Tb11.03.0710	3QTB00006_O_24			<a href=http://www.genedb.org/genedb/Search?organism=tryp&name=Tb11.03.0710>Tb11.03.0710</a>	Q387K8				11	Tb927_11_01_v4: complement(96217..96828)	hypothetical protein, conserved	7755	0	0	0				2QTB00006_O_24	Tb11.03.0710	TGGAAGTGCTTTTGCTTGAGATGATGTCTGAGGGACTTATTGAGGGATGTATCGACCAACGACAGGATTT	-	11.1	96365	96434	-1.63524	-3.63186	0.000936875	0.0527165	-0.748731
Tb927.2.3910	3QTB00015_K_12	;go_function=catalytic activity;go_process=fatty acid biosynthesis		<a href=http://www.genedb.org/genedb/Search?organism=tryp&name=Tb927.2.3910>Tb927.2.3910</a>	Q7YV41		28H13.305		2	Tb927_02_v4: complement(691133..692635)	beta-ketoacyl synthase family protein, putative	689	1	0	1	GO:0003824	GO:0006633	GO:0005575	2QTB00015_K_12	Tb927.2.3910	TTGGAGCTCCATGCAATTGAAGCTGTTCTAAACGGTACCGATGGCAGCGATAATAAATCCGCTATTATTC	-	2	691405	691474	-1.63371	-3.27512	0.00247192	0.075066	-1.63152
Tb927.1.3680	3QTB00002_C_23	unlikely gene predicted by glimmer		<a href=http://www.genedb.org/genedb/Search?organism=tryp&name=Tb927.1.3680>Tb927.1.3680</a>	Q4GYK6				1	Tb927_01_v4: complement(779245..779505)	hypothetical protein, unlikely	359	0	0	0				2QTB00002_C_23	Tb927.1.3680	TGTCCAAGGGCAAGAAATTGGACGGCAAGCGCGGGGGACATAGTGGGGAATGGGCGGCGTGCTGAAGTAG	-	1	779286	779355	-1.63329	-2.91627	0.00630114	0.116971	-2.47338
Tb09.211.2230	3QTB00007_G_12			<a href=http://www.genedb.org/genedb/Search?organism=tryp&name=Tb09.211.2230>Tb09.211.2230</a>	Q38DT3			chr9contig211.tmp0259c	9	Tb927_09_v4: complement(1663730..1664419)	hypothetical protein, conserved	5584	0	0	0				2QTB00007_G_12	Tb09.211.2230	TATCGTTTCTTGCTTGAGGTCCTTCATATGGGTGAGAACAATCCCTACATTTGGTTCCTCCTTGGGGAAG	-	9	1664041	1664110	-1.63158	-4.50298	7.806e-05	0.0136375	1.53795
Tb927.6.4010	3QTB00001_C_24			<a href=http://www.genedb.org/genedb/Search?organism=tryp&name=Tb927.6.4010>Tb927.6.4010</a>	Q585Z9			Tb06.4F7.310	6	Tb927_06_v4: complement(1175620..1175778)	hypothetical protein, conserved	2919	0	0	0				2QTB00001_C_24	Tb927.6.4010	ACACGTCAAGGTGGTAAACAAAAACCTCTTAAAGCACCTAAGAAGGATCGGCAAGAGTTGGACGATGACG	-	6	1175703	1175772	-1.62209	-2.76424	0.00923318	0.143793	-2.81339
Tb927.8.3850	3QTB00012_C_24			<a href=http://www.genedb.org/genedb/Search?organism=tryp&name=Tb927.8.3850>Tb927.8.3850</a>	Q581A5			Tb08.10J17.400	8	Tb927_08_v4: complement(1148943..1150103)	hypothetical protein, conserved	4228	0	0	0				2QTB00012_C_24	Tb927.8.3850	ATTAATGAAAAGGACATACACTCACAACCCCTACCGCCATATTACCGTCATACCTGTCTCGGTTGCTGGA	-	8	1149945	1150014	-1.61889	-3.59826	0.00102803	0.0540118	-0.833556
Tb927.6.2170	3QTB00007_G_9	;go_function=adenyl-nucleotide exchange factor activity; chaperone binding;go_process=protein folding;go_component=mitochondrion		<a href=http://www.genedb.org/genedb/Search?organism=tryp&name=Tb927.6.2170>Tb927.6.2170</a>	Q584T9			Tb06.4M18.480	6	Tb927_06_v4: 691093..691761	co-chaperone GrpE, putative	2736	1	0	0				2QTB00007_G_9	Tb927.6.2170	TAACTTAGCAAAACACGGGATTGAGAAATTGGATGTTGCCGTGGGCGCTAAATTTGATCCGAACTTTCAT	+	6	691560	691629	-1.61373	-3.219	0.0028697	0.0797725	-1.7665
Tb10.61.3040	3QTB00021_L_9			<a href=http://www.genedb.org/genedb/Search?organism=tryp&name=Tb10.61.3040>Tb10.61.3040</a>	Q388L1			TRYP_x-61h03.q2kb185_453	10	Tb927_10_v4: complement(3314622..3317882)	hypothetical protein, conserved	7472	0	0	0				2QTB00021_L_9	Tb10.61.3040	TTTGAAGGAAACAAATGTGTTTCTTTTTATCACACACGTCTGCCTTTCTCGTCTCTCTGTCATTATTGCT	-	10	3316311	3316380	-1.61174	-1.91161	0.0645753	0.364147	-4.48727
Tb10.70.0830	3QTB00022_L_10			<a href=http://www.genedb.org/genedb/Search?organism=tryp&name=Tb10.70.0830>Tb10.70.0830</a>	Q38B01	CHC		TRYP_x-70a06.p2kb545_120,embl.373	10	Tb927_10_v4: complement(1518077..1523188)	clathrin heavy chain	6731	0	0	0				2QTB00022_L_10	Tb10.70.0830	AAAAAAAGACGGATACCGCCCTTCATAATGCTATTGCAAAACTCTTGGTCATCAGTGGTAACTTACCCGA	-	10	1520472	1520541	-1.60793	-3.2714	0.00249654	0.0752818	-1.6405
Tb10.70.5290	3QTB00017_C_12	identical to:GB:AAO72980.1: major surface protease-like protein C {Trypanosoma brucei;} PMID:12707278;go_function=metalloendopeptidase activity;go_process=cell adhesion; proteolysis and peptidolysis;go_component=membrane		<a href=http://www.genedb.org/genedb/Search?organism=tryp&name=Tb10.70.5290>Tb10.70.5290</a>	Q86ML7	MSP-C		TRYP_x-70a06.p2kb545_720	10	Tb927_10_v4: complement(619946..621721)	major surface protease gp63, putative,surface protease homologue	6379	1	0	0	GO:0004222	GO:0006508 GO:0007155	GO:0016020	2QTB00017_C_12	Tb10.70.5290	GTGATTTGATTAGTGCAAGAACTGCATCCGTAGATAAGAAACCTAAATACACCAATAACGTTGATGATTA	-	10	621399	621468	-1.60554	-3.32134	0.00218439	0.0708403	-1.51949
Tb927.7.6000	3QTB00017_K_12	Number of repeated genes in array uncertain, region may contain misassembly.;go_component=integral to membrane		<a href=http://www.genedb.org/genedb/Search?organism=tryp&name=Tb927.7.6000>Tb927.7.6000</a>	Q57VL1			Tb07.2F2.150	7	Tb927_07_v4: 1615025..1616821	hypothetical protein, conserved	3690	1	13	0				2QTB00017_K_12	Tb927.7.6000	CGTCTACGGTTTTGCTATTCTTTTGATTCTCATTGTGTTCCTCCCCCTGCAGGGATCACTGTCCGCCTAT	+	7	1615759	1615828	-1.60427	-2.07257	0.046037	0.314002	-4.2056
Tb10.70.5580	3QTB00001_B_1			<a href=http://www.genedb.org/genedb/Search?organism=tryp&name=Tb10.70.5580>Tb10.70.5580</a>	Q38C27			TRYP_x-70a06.p2kb545_762	10	Tb927_10_v4: 559008..559199	hypothetical protein	6355	0	0	0				2QTB00001_B_1	Tb10.70.5580	GTTTGTTGACTTTATTTATTTTATTTTTCGTTTCCTCTCAACACACCACTGTAACCTTTCTTTCACGTGG	+	10	559022	559091	-1.59958	-2.12117	0.0414477	0.298682	-4.11714
Tb927.2.1460	3QTB00007_C_12			<a href=http://www.genedb.org/genedb/Search?organism=tryp&name=Tb927.2.1460>Tb927.2.1460</a>	Q7YVS8		27H14.230		2	Tb927_02_v4: 274787..275473	hypothetical protein, conserved	581	0	0	0	GO:0003674	GO:0008150	GO:0005575	2QTB00007_C_12	Tb927.2.1460	CAACGGGAACTCGAAGAGAATGCAAGTATTCCAACGAAGGGCTCCCGAGCGACGGAAACGAGAGGGCATC	+	2	274838	274907	-1.59566	-2.75251	0.00950566	0.1464	-2.83917
Tb927.1.1110	3QTB00001_G_24	unlikely gene predicted by glimmer		<a href=http://www.genedb.org/genedb/Search?organism=tryp&name=Tb927.1.1110>Tb927.1.1110</a>	Q4GZA7				1	Tb927_01_v4: 311739..311906	hypothetical protein, unlikely	105	1	0	0				2QTB00001_G_24	Tb927.1.1110	TTTTTTGCTGCTGTTTTTCAGGTCCCCGAATCTGTGGACTATTCTCGTCCGCTATTGCACGTGGGTTCCA	+	1	311816	311885	-1.59491	-3.55979	0.00117556	0.055469	-0.950218
Tb927.4.1250	3QTB00020_P_21	;go_function=ATP binding;go_process=peroxisome membrane protein import;go_component=cytoplasm		<a href=http://www.genedb.org/genedb/Search?organism=tryp&name=Tb927.4.1250>Tb927.4.1250</a>	Q581V6			Tb04.2L9.350	4	Tb927_04_v4: complement(331823..334558)	peroxisome biogenesis factor 1, putative	1542	0	0	0	GO:0005524	GO:0045046	GO:0005737	2QTB00020_P_21	Tb927.4.1250	ATGTTGGTTCGAGGAAATTAAGAAACTCGGGCCTCACCACAGCAAATATGGAAGCAATGGTAATGTTTTA	-	4	333452	333521	-1.59489	-3.20862	0.00294969	0.0808414	-1.79134
Tb927.2.6210	3QTB00010_K_11	;go_function=oxidoreductase activity;go_process=metabolism		<a href=http://www.genedb.org/genedb/Search?organism=tryp&name=Tb927.2.6210>Tb927.2.6210</a>	Q7YUI1		36E18.105		2	Tb927_02_v4: 1125003..1125962	iron/ascorbate oxidoreductase family protein, putative	831	0	0	0	GO:0016491	GO:0008152	GO:0005737	2QTB00010_K_11	Tb927.2.6210	TCCCCATGGAAGAGAAGCTCCAATTGGACATTCGTAAAAGTAAGCTGTATCGTGGTTATATTGCTTTTGG	+	2	1125193	1125262	-1.59445	-3.46816	0.0014687	0.0618775	-1.15882
Tb09.244.2600	3QTB00023_O_23			<a href=http://www.genedb.org/genedb/Search?organism=tryp&name=Tb09.244.2600>Tb09.244.2600</a>	Q38CX0			chr9contig244a01.tmp0260	9	Tb927_09_v4: 2336519..2345665	ankyrin-repeat protein, putative	5899	0	0	0	GO:0003674 GO:0003674	GO:0008150 GO:0008150	GO:0005575 GO:0005575	2QTB00023_O_23	Tb09.244.2600	ATTTATTCCCACTATTACCACAGCTTTTTAGTGTAAATAAGAAGAATTATCATATCGGTTGGGCGATGGA	+	9	2336880	2336949	-1.59436	-3.40877	0.00172584	0.0644865	-1.30559
Tb09.160.1930	3QTB00002_G_12			<a href=http://www.genedb.org/genedb/Search?organism=tryp&name=Tb09.160.1930>Tb09.160.1930</a>	Q38FJ9			chr9contig160.tmp0173c	9	Tb927_09_v4: complement(641646..641942)	hypothetical protein, unlikely	4964	0	0	0				2QTB00002_G_12	Tb09.160.1930	TGCTGACTCTCCTCCTCAATCCTTGTGCGCCATACACACCCCTGGTTGGACTGCTATAAAACGCGTTTTC	-	9	641679	641748	-1.58983	-2.94665	0.00583158	0.113638	-2.40416
Tb927.8.7170	3QTB00012_K_12	;go_function=inositol or phosphatidylinositol phosphatase activity		<a href=http://www.genedb.org/genedb/Search?organism=tryp&name=Tb927.8.7170>Tb927.8.7170</a>	Q57YS3			Tb08.10K10.600	8	Tb927_08_v4: 2062780..2063952	inositol polyphosphate 1-phosphatase, putative	4561	0	0	0	GO:0004437	GO:0008150	GO:0005575	2QTB00012_K_12	Tb927.8.7170	AGGTGGATCTCGTTAAACTCTTGCAAATATGTGTGAATGGCGCTTTGGCTGCGCAGCAGTACATTCTGCT	+	8	2062787	2062856	-1.58567	-3.21797	0.00287753	0.0797725	-1.76896
Tb09.211.4630	3QTB00010_C_11			<a href=http://www.genedb.org/genedb/Search?organism=tryp&name=Tb09.211.4630>Tb09.211.4630</a>	Q38D45			chr9contig211.tmp0511c	9	Tb927_09_v4: complement(2148631..2149575)	hypothetical protein, conserved	5823	1	1	0				2QTB00010_C_11	Tb09.211.4630	TGAATCCAAGAGGTTGCGCGTCGATAACTTTTTTATGGGATTTCAGTACTCATTTGTTGCAGATGGTAAA	-	9	2149333	2149402	-1.58506	-3.27918	0.00244522	0.0745948	-1.62169
Tb10.26.0400	3QTB00011_K_12			<a href=http://www.genedb.org/genedb/Search?organism=tryp&name=Tb10.26.0400>Tb10.26.0400</a>	Q389J0				10	Tb927_10_v4: 2738608..2739678	hypothetical protein, conserved	7242	0	0	0				2QTB00011_K_12	Tb10.26.0400	GAGGTGATTTTACACCGGTTTCACGACAGGCAGTTTATTTTCTACGATAATGGCATGGCATTTCTCCTTT	+	10	2739607	2739676	-1.58403	-3.14226	0.00351349	0.0864868	-1.94918
Tb09.160.4600	3QTB00018_I_19	;go_function=ATP binding; ATPase activity, coupled to transmembrane movement of substances;go_process=transport;go_component=integral to membrane; internal side of plasma membrane		<a href=http://www.genedb.org/genedb/Search?organism=tryp&name=Tb09.160.4600>Tb09.160.4600</a>	Q38EU8			chr9contig160.tmp0346	9	Tb927_09_v4: 984637..986577	ABC transporter, putative	5217	0	7	0	GO:0005524 GO:0005524 GO:0042626	GO:0006810 GO:0006810	GO:0009898 GO:0016021 GO:0016021	2QTB00018_I_19	Tb09.160.4600	ACTCGTGCAGACACTCTTCGTTGGTATTCTGATGGCCCTTTTCTATTTTCGGATTACTTTGGATCAAAAT	+	9	985734	985803	-1.58257	-2.15046	0.0388817	0.288558	-4.06308
Tb927.4.3080	3QTB00005_G_11			<a href=http://www.genedb.org/genedb/Search?organism=tryp&name=Tb927.4.3080>Tb927.4.3080</a>	Q583Y5			Tb04.2H8.660	4	Tb927_04_v4: 814322..814819	hypothetical protein, conserved	1725	0	0	0				2QTB00005_G_11	Tb927.4.3080	ATGATAAGGTGCGGGTGTCGCTAGTGAGTGGCCTCACAAGTAGAAATAAAGTACTAGAAGTTACGTTTCC	+	4	814698	814767	-1.58234	-3.62464	0.00095577	0.0527732	-0.766977
Tb11.01.3290	3QTB00018_H_21			<a href=http://www.genedb.org/genedb/Search?organism=tryp&name=Tb11.01.3290>Tb11.01.3290</a>	Q383D2				11	Tb927_11_01_v4: 3011905..3013776	hypothetical protein, conserved	8838	0	0	0				2QTB00018_H_21	Tb11.01.3290	AAACTGTAGGACAGAGATTGAGGAAATACAGAAGAAACTCGACGAAGTTATGAAGACTCTAGAGGATGGC	+	11.1	3012489	3012558	-1.57939	-3.17614	0.00321391	0.0832542	-1.8688
Tb927.7.5590	3QTB00022_H_10			<a href=http://www.genedb.org/genedb/Search?organism=tryp&name=Tb927.7.5590>Tb927.7.5590</a>	Q582H4			Tb07.10C21.420	7	Tb927_07_v4: 1504697..1509634	hypothetical protein, conserved	3649	0	0	0				2QTB00022_H_10	Tb927.7.5590	TAATAGGAGGGGAAATAAAACCGCTATTGTTATCGTTGACTCCCTTTGTTTATTCGGTTGTAAAAGCTTC	+	7	1506598	1506667	-1.5717	-3.58918	0.0010541	0.0545717	-0.856416
Tb927.3.4130	3QTB00006_G_11			<a href=http://www.genedb.org/genedb/Search?organism=tryp&name=Tb927.3.4130>Tb927.3.4130</a>	Q580M9			Tb03.26J7.200	3	Tb927_03_v4: complement(1163487..1164068)	hypothetical protein, conserved	1250	0	0	0				2QTB00006_G_11	Tb927.3.4130	TATCATGCATTACGTGCACCACTCACGGCTGCGTCACTTTCAGTTGTTCCGCTCATATCAGGAAAAATCG	-	3	1163820	1163889	-1.57141	-3.93015	0.000406242	0.0352651	0.0171025
Tb11.01.5450	3QTB00015_C_24	;go_function=protein tyrosine phosphatase activity; protein tyrosine/serine/threonine phosphatase activity;go_process=protein amino acid dephosphorylation		<a href=http://www.genedb.org/genedb/Search?organism=tryp&name=Tb11.01.5450>Tb11.01.5450</a>	Q382E9				11	Tb927_11_01_v4: 3628513..3629997	phosphatase, putative	9075	0	0	0	GO:0004725 GO:0008138	GO:0006470	GO:0005575	2QTB00015_C_24	Tb11.01.5450	GTGCCGACATGAGTATAGATAAGTTTTCTATTCTAACTCCAGAGAAGCAAACCTTCAAGAAGAAAGACCA	+	11.1	3628559	3628628	-1.5658	-2.88969	0.00674092	0.121961	-2.5336
Tb10.70.1690	3QTB00006_P_24	;go_function=RNA binding;go_process=translation;go_component=cytoplasm		<a href=http://www.genedb.org/genedb/Search?organism=tryp&name=Tb10.70.1690>Tb10.70.1690</a>	Q38B67			TRYP_x-70a06.p2kb545_230	10	Tb927_10_v4: 1347311..1347970	40S ribosomal protein S10, putative	6665	0	1	0	GO:0003723	GO:0006412	GO:0005737	2QTB00006_P_24	Tb10.70.1690	TTTTCGTACAAATTACTGTTACGACTTCACTTCCCCTTCCTGTTGGTCTTCTTCATTTATGCCTGACCAC	+	10	1347363	1347432	-1.56199	-2.5508	0.0155315	0.186682	-3.27167
Tb927.7.5380	3QTB00017_K_24	similar to SP:O64380: Polyadenylate-binding protein 3 (Poly(A)-binding protein 3) (PABP 3). {Arabidopsis thaliana};go_function=RNA binding;go_process=RNA processing		<a href=http://www.genedb.org/genedb/Search?organism=tryp&name=Tb927.7.5380>Tb927.7.5380</a>	Q582F3			Tb07.10C21.710	7	Tb927_07_v4: 1437481..1439280	RNA-binding protein, putative	3628	0	0	0	GO:0003723	GO:0006396	GO:0005575	2QTB00017_K_24	Tb927.7.5380	TTTTGAAAAACACAGCACCGTTACTTGTCCGAATGGTAGACGCACAGGAAAGTCCATCAATGTTACTTCA	+	7	1438904	1438973	-1.55794	-3.38251	0.00185284	0.066347	-1.3701
Tb927.5.4950	3QTB00016_G_11	;go_process=antigenic variation;go_component=integral to membrane		<a href=http://www.genedb.org/genedb/Search?organism=tryp&name=Tb927.5.4950>Tb927.5.4950</a>	Q57XG6			Tb05.25P15.230	5	Tb927_05_v4: complement(1492939..1494540)	variant surface glycoprotein (VSG, atypical), putative	2486	1	0	1		GO:0020033	GO:0016021	2QTB00016_G_11	Tb927.5.4950	ATATCAAAAACCAATACGACGCCTTGGTAAAAGACTGTAACTTCAATACGGAGGAGGAAATAACACCGGA	-	5	1493681	1493750	-1.55571	-3.01112	0.00494225	0.102482	-2.25597
Tb10.70.5650	3QTB00014_A_21	most (but not all) Tryp predicetd proteins have a substantial N-yerminal extension (of 100aa);go_function=calmodulin binding; translation elongation factor activity;go_process=calcium-mediated signaling; microtubule-based process		<a href=http://www.genedb.org/genedb/Search?organism=tryp&name=Tb10.70.5650>Tb10.70.5650</a>	Q38C32	TEF1		TRYP_x-70a06.p2kb545_772	10	Tb927_10_v4: 548535..549884	elongation factor 1-alpha	6349	0	0	0	GO:0003746 GO:0005516	GO:0007017 GO:0019722		2QTB00011_K_3	Tb10.70.5650	CATGATTGAGAAATCCGAGAAGATGCCATGGTACAAGGGTCCAACGCTCCTGGAGGCACTAGACATGCTG	NA	Nonspecific_3	0	0	-1.55531	-2.94074	0.00592029	0.113638	-2.41766
Tb927.1.260	3QTB00002_K_22			<a href=http://www.genedb.org/genedb/Search?organism=tryp&name=Tb927.1.260>Tb927.1.260</a>	Q8IFH7				1	Tb927_01_v4: complement(106271..106573)	hypothetical protein, unlikely	21	0	0	0				2QTB00002_K_22	Tb927.1.260	TTTTACATCCATTCCAATTTCAGACGTCAGTCGCCATCCTCTCCAGCTTGTACATGTAACGCATCATTTG	-	1	106499	106568	-1.55446	-3.91762	0.000420916	0.0358153	-0.0154978
Tb927.4.490	3QTB00016_K_12			<a href=http://www.genedb.org/genedb/Search?organism=tryp&name=Tb927.4.490>Tb927.4.490</a>	Q57US6			Tb04.5D20.640	4	Tb927_04_v4: complement(139981..141627)	hypothetical protein, conserved	1466	0	0	0				2QTB00016_K_12	Tb927.4.490	ACAACAAAGAAGGACTTTATATTCGTTTTGTCGGCCACTTGTTAACTCTATGCGACGATGAGGTATTATC	-	4	141056	141125	-1.55297	-2.8798	0.00691181	0.123365	-2.55592
Tb927.2.4810	3QTB00022_K_12			<a href=http://www.genedb.org/genedb/Search?organism=tryp&name=Tb927.2.4810>Tb927.2.4810</a>	Q7YUV3		30M24.175		2	Tb927_02_v4: complement(853040..857062)	hypothetical protein, conserved	744	0	0	0	GO:0003674	GO:0008150	GO:0005575	2QTB00022_K_12	Tb927.2.4810	ATTATCGGTGAGAAGGAGCGAAAAATATATGATCTAAAGAAATTGAACCAGGAGCTGGAGAAGCACAAGT	-	2	853840	853909	-1.54933	-3.13097	0.00361906	0.0867542	-1.97586
Tb10.6k15.2650	3QTB00012_C_12			<a href=http://www.genedb.org/genedb/Search?organism=tryp&name=Tb10.6k15.2650>Tb10.6k15.2650</a>	Q38AH4			TRYPtp6k15-3d06.p1c_389	10	Tb927_10_v4: complement(1955249..1956406)	hypothetical protein, conserved	6908	1	8	0				2QTB00012_C_12	Tb10.6k15.2650	TTTTTGAGCAGTGCACTCCCATGTAGTGGAAGCAAAATGACGCTTCTATTTAACGAAAGGTGTTTGTCTT	-	10	1955728	1955797	-1.54773	-3.21911	0.00286886	0.0797725	-1.76623
Tb09.211.4390	3QTB00020_D_23			<a href=http://www.genedb.org/genedb/Search?organism=tryp&name=Tb09.211.4390>Tb09.211.4390</a>	Q38D72			chr9contig211.tmp0485c	9	Tb927_09_v4: complement(2100263..2102917)	hypothetical protein, conserved	5796	0	0	0				2QTB00020_D_23	Tb09.211.4390	AGAAGTAAACGAGGAAAATATTATGGTTTCATTGCCATCCGGACTGCTTAAAGACACACTAAAGTCATCT	-	9	2100995	2101064	-1.54651	-2.47265	0.0186932	0.201063	-3.43346
Tb927.2.3930	3QTB00019_P_10	;go_function=DNA binding;go_process=DNA replication initiation		<a href=http://www.genedb.org/genedb/Search?organism=tryp&name=Tb927.2.3930>Tb927.2.3930</a>	Q7YV39		28H13.315		2	Tb927_02_v4: complement(694402..696840)	minichromosome maintenance (MCM) complex subunit, putative	691	0	0	0	GO:0003677	GO:0006270 GO:0006270	GO:0005575	2QTB00019_P_10	Tb927.2.3930	AGTTTATATGGCATACACTACTTCCGATAACAAGAGCTTTCAATCCATAGTATTGGTAAATCACGTGATA	-	2	695989	696058	-1.54585	-2.974	0.00543733	0.109179	-2.34152
Tb927.4.3650	3QTB00005_O_23			<a href=http://www.genedb.org/genedb/Search?organism=tryp&name=Tb927.4.3650>Tb927.4.3650</a>	Q585I5			Tb04.26G5.550	4	Tb927_04_v4: complement(926853..927362)	hypothetical protein	1782	0	0	0				2QTB00005_O_23	Tb927.4.3650	AACCCGGGCAATCAGCGGGAGTGGCACCTCGAAGGGCGGAAATTATCTTTAGTTGTGCCGTAGAGATTCA	-	4	927028	927097	-1.54279	-3.96115	0.000372055	0.0335981	0.0978943
Tb927.3.5300	3QTB00005_G_12			<a href=http://www.genedb.org/genedb/Search?organism=tryp&name=Tb927.3.5300>Tb927.3.5300</a>	Q580U5			Tb03.5L5.460	3	Tb927_03_v4: 1487683..1488201	hypothetical protein, conserved	1367	1	0	0				2QTB00005_G_12	Tb927.3.5300	AACAACCCAGTTGCGCGCTATGCCACGTGCGGTTCAGGTTTAAGCAAGACTACGAGGCACATAAGGAAAG	+	3	1487840	1487909	-1.54226	-3.16332	0.0033243	0.0847485	-1.89927
Tb927.3.1530	3QTB00013_I_24	;go_component=integral to membrane		<a href=http://www.genedb.org/genedb/Search?organism=tryp&name=Tb927.3.1530>Tb927.3.1530</a>	Q57XY6			Tb03.1J15.150	3	Tb927_03_v4: complement(399958..401241)	hypothetical protein, conserved	992	0	2	0				2QTB00013_I_24	Tb927.3.1530	AGATGAATATTCTGAACAGTGTTGCTGCTGTTTCTCTTCCCATCAACCTTGTCGTATCTTTGTTCGGTAT	-	3	400118	400187	-1.54139	-2.69808	0.0108712	0.156272	-2.95792
Tb927.8.4300	3QTB00006_G_23			<a href=http://www.genedb.org/genedb/Search?organism=tryp&name=Tb927.8.4300>Tb927.8.4300</a>	Q57W05			Tb08.29H22.530	8	Tb927_08_v4: complement(1275366..1275947)	hypothetical protein	4273	1	3	0				2QTB00006_G_23	Tb927.8.4300	ACACAAAACAAAATAATGAACATGTGCAGAGTTTTACCAACAAGGGGAACATGGAAATATGAAAGAAACT	-	8	1275449	1275518	-1.54011	-3.06099	0.00434399	0.0952353	-2.14014
Tb11.02.2610	3QTB00014_O_24			<a href=http://www.genedb.org/genedb/Search?organism=tryp&name=Tb11.02.2610>Tb11.02.2610</a>	Q385S1				11	Tb927_11_01_v4: 1393145..1394548	hypothetical protein, conserved,predicted WD40 repeat protein	8196	0	0	0	GO:0003674	GO:0008150	GO:0005575	2QTB00014_O_24	Tb11.02.2610	CTAAAGATGGCAATGCTTATGTATTTGACTGGTCAAGAATCTCGCTGAATAAGTTTCCTAATGACCCACC	+	11.1	1393647	1393716	-1.53969	-3.97231	0.000360454	0.033309	0.127018
Tb927.2.6200	3QTB00014_G_24	;go_function=purine nucleoside transporter activity;go_process=purine ribonucleoside salvage;go_component=integral to membrane		<a href=http://www.genedb.org/genedb/Search?organism=tryp&name=Tb927.2.6200>Tb927.2.6200</a>	Q7YUI2	TbNT3	36E18.100		2	Tb927_02_v4: 1117941..1119335	adenosine transporter 2, putative	830	0	11	0	GO:0015211 GO:0015211 GO:0015211	GO:0006166	GO:0016021	2QTB00014_G_24	Tb927.2.6200	CTGATGTATTTGTTGCTGTTAAAGAAGGGTTCCCAACTCATGGGGGATGGTACTTTACAATTGTTGTTGC	+	2	1118908	1118977	-1.53817	-3.28784	0.00238934	0.0740137	-1.60076
Tb927.8.4500	3QTB00019_K_24	;go_function=RNA binding;go_process=protein biosynthesis		<a href=http://www.genedb.org/genedb/Search?organism=tryp&name=Tb927.8.4500>Tb927.8.4500</a>	Q57VY5			Tb08.29H22.940	8	Tb927_08_v4: complement(1331172..1333421)	hypothetical protein, conserved	4293	0	0	0	GO:0003723	GO:0006412	GO:0005575	2QTB00019_K_24	Tb927.8.4500	ACGACGTATACCCGCTGATTACGAAATAATCCATTTCATGAATCTCCTTCTGACGTGCGGGAAAGATTTT	-	8	1332423	1332492	-1.53714	-3.34037	0.0020756	0.0693958	-1.47316
Tb10.61.2230	3QTB00020_K_24			<a href=http://www.genedb.org/genedb/Search?organism=tryp&name=Tb10.61.2230>Tb10.61.2230</a>	Q388F4			TRYP_x-61h03.q2kb185_339	10	Tb927_10_v4: complement(3466634..3469231)	hypothetical protein, conserved	7531	0	0	0				2QTB00020_K_24	Tb10.61.2230	TTCAGCATGGAAGAATTTGTTTTAACGCTTTACGATGTTGATCTTGCGGGCAGCAGTACTGGTGAATACC	-	10	3467611	3467680	-1.53661	-2.72336	0.0102158	0.152157	-2.90295
Tb927.8.2160	3QTB00022_D_10	identical to GP:16304672: multidrug resistance protein A {Trypanosoma brucei brucei}; 99% identical to GP:16304672: multidrug resistance protein A {Trypanosoma brucei brucei};go_function=ATP binding; ATPase activity, coupled to transmembrane movement of substances;go_process=response to drug; transport;go_component=ATP-binding cassette (ABC) transporter complex (sensu Eukaryota); integral to memb…		<a href=http://www.genedb.org/genedb/Search?organism=tryp&name=Tb927.8.2160>Tb927.8.2160</a>	Q581W6	PGPA	MRPA	Tb08.26N11.730	8	Tb927_08_v4: 667841..672586	multidrug resistance protein A,P-glycoprotein	4059	0	11	0	GO:0005524 GO:0042626	GO:0006810 GO:0042493	GO:0016021 GO:0043191	2QTB00022_D_10	Tb927.8.2160	GTTACTTACCGTAGCAGCTAATCTGTGGTTGTCTATGTGGTCTACTAATAAGTTCAAACTTGATGAAACA	+	8	670795	670864	-1.5352	-3.25959	0.00257636	0.0763619	-1.66898
Tb10.05.0270	3QTB00021_O_12			<a href=http://www.genedb.org/genedb/Search?organism=tryp&name=Tb10.05.0270>Tb10.05.0270</a>	Q388P3				10	Tb927_10_v4: complement(3236254..3239394)	hypothetical protein, conserved,hypothetical protein	7439	0	0	0				2QTB00021_O_12	Tb10.05.0270	TTTGATGTAATATTTTCTCCTCATGAAGATGTTGTTATTGATGGTGACATTGAAATCCGCTACGATGTAG	-	10	3238605	3238674	-1.53516	-2.67099	0.0116167	0.161806	-3.01646
Tb11.02.0650	3QTB00013_K_11			<a href=http://www.genedb.org/genedb/Search?organism=tryp&name=Tb11.02.0650>Tb11.02.0650</a>	Q386J6				11	Tb927_11_01_v4: complement(876477..877730)	hypothetical protein, conserved	8019	1	0	0				2QTB00013_K_11	Tb11.02.0650	AAAAGGACCCCGACAAGCAAATATACAATGAACGGATGTGCGTAGCAATTGAGCAACTCTTTGAAGACTT	-	11.1	877351	877420	-1.53423	-3.3628	0.00195398	0.0679859	-1.41836
Tb927.4.5580	3QTB00015_O_11	;go_process=antigenic variation;go_component=integral to membrane		<a href=http://www.genedb.org/genedb/Search?organism=tryp&name=Tb927.4.5580>Tb927.4.5580</a>	Q580N9			Tb04.24M18.680	4	Tb927_04_v4: complement(1521320..1522795)	variant surface glycoprotein (VSG, atypical), putative	1977	1	0	0		GO:0020033	GO:0016021	2QTB00015_O_11	Tb927.4.5580	TTAGCCTCAACAGATTTCAAAAAGGCAGCTCGCAGACACATTCTTGGTAAAAAGGAAACAGCCGATGACA	-	4	1521844	1521913	-1.53411	-3.13249	0.00360472	0.0867542	-1.97228
Tb927.7.1910	3QTB00021_G_11	;go_function=glycine dehydrogenase (decarboxylating) activity;go_process=glycine decarboxylation via glycine cleavage system		<a href=http://www.genedb.org/genedb/Search?organism=tryp&name=Tb927.7.1910>Tb927.7.1910</a>	Q57V19			Tb07.43M14.350	7	Tb927_07_v4: 454902..457814	glycine dehydrogenase, putative,glycine decarboxylase, putative	3282	0	0	0	GO:0004375	GO:0019464		2QTB00021_G_11	Tb927.7.1910	GAATCTAAACAGGAGCTAGATCGTTTAGCAGATGCATTAATTTCAATACGCGGTGAAATAGCAGCCATAG	+	7	457518	457587	-1.53326	-3.90722	0.000433479	0.0361682	-0.0425145
Tb927.5.3200	3QTB00008_K_11			<a href=http://www.genedb.org/genedb/Search?organism=tryp&name=Tb927.5.3200>Tb927.5.3200</a>	Q57Z73			Tb05.27M3.250	5	Tb927_05_v4: complement(995967..996746)	hypothetical protein, conserved	2311	0	0	0				2QTB00008_K_11	Tb927.5.3200	TTGAAAGTGTCCGCGCTGCCGCATTGAAGGAACCCATACCGACCTCTCTATTAGAACTATTACTCATTTA	-	5	996586	996655	-1.5331	-3.90969	0.000430465	0.0361682	-0.0361045
Tb927.6.3200	3QTB00006_K_11			<a href=http://www.genedb.org/genedb/Search?organism=tryp&name=Tb927.6.3200>Tb927.6.3200</a>	Q584W3			Tb06.2N9.850	6	Tb927_06_v4: 951190..951777	hypothetical protein, conserved	2839	1	2	0				2QTB00006_K_11	Tb927.6.3200	AACTCGCTAAGGAGTTATTGGATCCAACAGATCAGCTATGGTGCACCACGTGCCACATGGCTGTACAGAA	+	6	951488	951557	-1.53053	-3.14131	0.00352227	0.0864868	-1.95143
Tb11.01.8090	3QTB00010_G_12	;go_function=DNA binding;go_process=DNA metabolism;go_component=mitochondrion		<a href=http://www.genedb.org/genedb/Search?organism=tryp&name=Tb11.01.8090>Tb11.01.8090</a>	Q381E6				11	Tb927_11_01_v4: complement(4292458..4293432)	kinetoplast DNA-associated protein, putative	9329	0	0	0	GO:0003677	GO:0006259	GO:0005739	2QTB00010_G_12	Tb11.01.8090	AAGGGTAAGATTGCCAGCGTACGTAAAGCTCCCAGTATGAGTGAGAGTATGAGTAAAAGTAAGGGAAAAC	-	11.1	4292697	4292766	-1.52886	-2.69172	0.0110422	0.156854	-2.9717
Tb927.4.450	3QTB00021_P_22	;go_function=transporter activity;go_process=ER to Golgi transport;go_component=cytoplasm; ER-Golgi transport vesicle membrane; Golgi membrane		<a href=http://www.genedb.org/genedb/Search?organism=tryp&name=Tb927.4.450>Tb927.4.450</a>	Q57UT0			Tb04.5D20.570	4	Tb927_04_v4: complement(131219..134797)	coatomer alpha subunit, putative	1462	0	0	0	GO:0005215	GO:0006888		2QTB00021_P_22	Tb927.4.450	CCTTTTTTTCGGAACCATCAATAAGGATTAAGAGCGCGGCATTTGATGAGCAAAGAAATATCCTTTATTA	-	4	133215	133284	-1.52849	-3.19134	0.00308759	0.0824329	-1.83261
Tb927.3.4800	3QTB00017_D_10			<a href=http://www.genedb.org/genedb/Search?organism=tryp&name=Tb927.3.4800>Tb927.3.4800</a>	Q582Q5			Tb03.48K5.400	3	Tb927_03_v4: complement(1352639..1354498)	hypothetical protein, conserved	1317	0	0	0				2QTB00017_D_10	Tb927.3.4800	ACGGGAAGAGATTCAACAAAATATAGTTACAGCAACCCCAACAATATTAGATGAAAACGAAGTTTTGCAG	-	3	1352879	1352948	-1.52311	-3.1499	0.00344373	0.0860275	-1.9311
Tb927.6.3440	3QTB00011_C_24			<a href=http://www.genedb.org/genedb/Search?organism=tryp&name=Tb927.6.3440>Tb927.6.3440</a>	Q584Y4			Tb06.2N9.440	6	Tb927_06_v4: complement(1014417..1015478)	hypothetical protein, conserved	2862	1	0	0				2QTB00011_C_24	Tb927.6.3440	CGTTAAGTGGGCCTGCTACGGGGAACCATAATAATATTGACCATAATCACAATAGTGTGCAAAATAGTGA	-	6	1014886	1014955	-1.52293	-3.65803	0.000871362	0.0527165	-0.682464
Tb09.160.5550	3QTB00020_G_12	curated by J. Mottram;go_function=calpain activity;go_process=proteolysis and peptidolysis;go_component=intracellular		<a href=http://www.genedb.org/genedb/Search?organism=tryp&name=Tb09.160.5550>Tb09.160.5550</a>	Q38EJ3			chr9contig160.tmp0441c	9	Tb927_09_v4: complement(1188157..1190727)	calpain-like cysteine peptidase, putative,cysteine peptidase, Clan CA, family C2, putative	5324	0	0	0	GO:0004198	GO:0006508	GO:0005622	2QTB00020_G_12	Tb09.160.5550	ACGGAGTTATTTGTTAAGGGTCTTATAAATGGTTTCAATAGCAAGTTCAGTGCCATACCTCTTTCTGATA	-	9	1189983	1190052	-1.52292	-2.9169	0.00629111	0.116971	-2.47195
Tb11.01.6710	3QTB00021_H_9			<a href=http://www.genedb.org/genedb/Search?organism=tryp&name=Tb11.01.6710>Tb11.01.6710</a>	Q381S8				11	Tb927_11_01_v4: complement(3946572..3949802)	hypothetical protein, conserved	9196	1	0	0				2QTB00021_H_9	Tb11.01.6710	AGATGGCGTTTACCAAGCATCCTGCTTGTTGTTTCCTCAAAAATATATCCGCTTCCTTTTTCCCGTTACT	-	11.1	3948022	3948091	-1.5226	-2.0112	0.0524672	0.332524	-4.31508
Tb11.01.8620	3QTB00017_C_24			<a href=http://www.genedb.org/genedb/Search?organism=tryp&name=Tb11.01.8620>Tb11.01.8620</a>	Q381A0				11	Tb927_11_01_v4: complement(4432693..4434471)	hypothetical protein, conserved	9375	1	0	0				2QTB00017_C_24	Tb11.01.8620	CCATTGTCGTGCAGTCACTGGCTCATTTCTATTTATCGGGCTGCGAAGAAGTTGTAGTGACACTAGTTAA	-	11.1	4433096	4433165	-1.52205	-4.12362	0.000234037	0.0267194	0.524509
Tb927.2.5950	3QTB00016_C_11			<a href=http://www.genedb.org/genedb/Search?organism=tryp&name=Tb927.2.5950>Tb927.2.5950</a>	Q7YUK5		1F7.345		2	Tb927_02_v4: 1080291..1081883	hypothetical protein, conserved	818	0	0	0	GO:0003674	GO:0008150	GO:0005575	2QTB00016_C_11	Tb927.2.5950	ATGTGAAGCTGATTCGTACTTTCTTGCGTGAGCATGCAGTTCTTACTCTCAGTGATAAACTTTTTGAAGA	+	2	1080457	1080526	-1.51934	-3.19179	0.00308389	0.0824329	-1.83152
Tb927.3.870	3QTB00013_D_21			<a href=http://www.genedb.org/genedb/Search?organism=tryp&name=Tb927.3.870>Tb927.3.870</a>	Q57WX0			Tb03.27F10.550	3	Tb927_03_v4: 206219..207517	hypothetical protein, conserved	926	0	0	0				2QTB00013_D_21	Tb927.3.870	ATGAAAACAAGAAGACACTTGAGAGTGTAATAGAAGATCAACGATTGCAGTGGGTGAGTACCGCATATTC	+	3	206577	206646	-1.51912	-3.2788	0.00244772	0.0745948	-1.62262
Tb927.3.1680	3QTB00010_G_23			<a href=http://www.genedb.org/genedb/Search?organism=tryp&name=Tb927.3.1680>Tb927.3.1680</a>	Q57ZE3			Tb03.30P12.280	3	Tb927_03_v4: complement(443374..444330)	hypothetical protein, conserved	1007	0	0	0				2QTB00010_G_23	Tb927.3.1680	TGAGCGTAACAACAACCCTGAGAGTAGGGAGCGTCCGCATCACGGAGGTGGTATTCAGGGCAACCGACCC	-	3	443398	443467	-1.5191	-3.10814	0.00384184	0.0897195	-2.02965
Tb11.01.5750	3QTB00010_O_22			<a href=http://www.genedb.org/genedb/Search?organism=tryp&name=Tb11.01.5750>Tb11.01.5750</a>	Q382C1				11	Tb927_11_01_v4: 3690052..3691038	hypothetical protein, conserved	9103	0	0	0				2QTB00010_O_22	Tb11.01.5750	ACAGATGCAAGGGAAATTTCAACTTGAGGTGCTGGGCAACAGTTGTGGTCACTACGTTATGGATGACCAA	+	11.1	3690873	3690942	-1.51776	-3.59702	0.00103155	0.0540118	-0.836675
Tb927.5.1750	3QTB00015_G_24			<a href=http://www.genedb.org/genedb/Search?organism=tryp&name=Tb927.5.1750>Tb927.5.1750</a>	Q57ZP4			Tb05.1P6.800	5	Tb927_05_v4: 547334..548830	hypothetical protein, conserved	2166	0	0	0				2QTB00015_G_24	Tb927.5.1750	AGAAAGCGTGCAAGTATTTAGTGGTGACTGTGTGGTGGAATGGAGTGGAAATAGATCACCTCTTTTGCTA	+	5	547795	547864	-1.51427	-3.22201	0.00284693	0.0797725	-1.7593
Tb11.01.0880	3QTB00005_K_22			<a href=http://www.genedb.org/genedb/Search?organism=tryp&name=Tb11.01.0880>Tb11.01.0880</a>	Q384B4				11	Tb927_11_01_v4: 2449664..2450188	hypothetical protein, conserved	8605	1	0	0				2QTB00005_K_22	Tb11.01.0880	ATGAGGAGTAGCCGGGGTATTTTGTTCCTTAGTGGAGCTTTCGCCATACGTGGCATGTCTGCATACCACA	+	11.1	2449664	2449733	-1.51191	-3.88614	0.000460095	0.0376741	-0.0972394
Tb927.6.4960	3QTB00010_A_7	;go_function=nucleic acid binding		<a href=http://www.genedb.org/genedb/Search?organism=tryp&name=Tb927.6.4960>Tb927.6.4960</a>	Q586G8			Tb06.30P15.530	6	Tb927_06_v4: 1366032..1366973	zinc finger-domain protein, putative	3014	1	1	0	GO:0003676	GO:0008150	GO:0005575	2QTB00010_A_7	Tb927.6.4960	ATACCATCACACTATGTGTTTGCTACCATCACGGCTTTGGACTCCACTGTTCTTCATTTCGCCTCTTTGT	+	6	1366074	1366143	-1.51017	-2.08989	0.0443532	0.306654	-4.17427
Tb927.4.4920	3QTB00007_C_22			<a href=http://www.genedb.org/genedb/Search?organism=tryp&name=Tb927.4.4920>Tb927.4.4920</a>	Q584L3			Tb04.3M17.170	4	Tb927_04_v4: complement(1347200..1347886)	hypothetical protein, conserved	1910	1	1	0				2QTB00007_C_22	Tb927.4.4920	CACAATACATTACTATTGATAAGGAACCGGACGCCTCAGTGCGCTGCACACGGGAAAGCAGCAAATTAAA	-	4	1347318	1347387	-1.50979	-3.45152	0.00153676	0.0622969	-1.20006
Tb927.6.870	3QTB00022_P_10	;go_function=protein tyrosine/serine/threonine phosphatase activity		<a href=http://www.genedb.org/genedb/Search?organism=tryp&name=Tb927.6.870>Tb927.6.870</a>	Q585F9			Tb06.3A7.200	6	Tb927_06_v4: complement(371436..376754)	hypothetical protein, conserved	2604	0	0	0				2QTB00022_P_10	Tb927.6.870	GGTCACCCCTGTTATTTATATCTAACCGAAACTGACATTATTTTAGCCAGTGCATTTGACAACATCAACA	-	6	374810	374879	-1.50962	-3.12966	0.0036315	0.0867542	-1.97895
Tb927.6.1520	3QTB00010_O_13	similar to Aquaporin 3 (31.4 kDa water channel protein) (Swiss-Prot:P47862) [Rattus norvegicus];go_function=water channel activity;go_process=transport;go_component=integral to membrane		<a href=http://www.genedb.org/genedb/Search?organism=tryp&name=Tb927.6.1520>Tb927.6.1520</a>	Q585Q8	AQP3		Tb06.28P18.240	6	Tb927_06_v4: complement(532496..533461)	aquaporin 3, putative	2671	0	6	0				2QTB00010_O_13	Tb927.6.1520	TTTTACTGCATCTTTTCCGAGTTTATCTGCACAGCAATTCTTCTCTTTTGCGTCGGTGGCATATTTGATC	-	6	532753	532822	-1.50316	-2.27991	0.0291549	0.251311	-3.81764
Tb09.160.4480	3QTB00010_P_10			<a href=http://www.genedb.org/genedb/Search?organism=tryp&name=Tb09.160.4480>Tb09.160.4480</a>	Q38EV9			chr9contig160.tmp0334	9	Tb927_09_v4: 962115..963146	hypothetical protein, conserved	5206	0	0	0	GO:0003674 GO:0003674	GO:0008150 GO:0008150	GO:0005575 GO:0005575	2QTB00010_P_10	Tb09.160.4480	TTACATGAAATACCTTCCAATGCTTGGCAGACCATTGAATCGTGTCATAATGGTAGATGACAATGTGCGC	+	9	962594	962663	-1.50082	-3.4565	0.00151609	0.0622969	-1.18773
Tb927.4.2280	3QTB00012_K_11			<a href=http://www.genedb.org/genedb/Search?organism=tryp&name=Tb927.4.2280>Tb927.4.2280</a>	Q584F9			Tb04.1H19.550	4	Tb927_04_v4: 593290..594438	hypothetical protein, conserved	1645	0	0	0				2QTB00012_K_11	Tb927.4.2280	TGAACAAGAACAGGAAGTGCAGCGGATGGAACTTCAGCGAAAGCTGATCGATGTGGTGAATAAAAAGATT	+	4	593652	593721	-1.49602	-3.02931	0.0047155	0.0998153	-2.21384
Tb927.4.3820	3QTB00014_A_7			<a href=http://www.genedb.org/genedb/Search?organism=tryp&name=Tb927.4.3820>Tb927.4.3820</a>	Q583H6			Tb04.30O21.110	4	Tb927_04_v4: complement(999703..1001052)	hypothetical protein, conserved	1799	0	3	0				2QTB00014_A_7	Tb927.4.3820	TCTAAGTTTCTTTGTGTTCCTATCTGGTGTTACCAAAAGTTAGCACCTCTGCTGAATCCTGATGTCTTTC	-	4	1000068	1000137	-1.49504	-2.09271	0.0440834	0.30647	-4.16913
Tb927.4.740	3QTB00013_B_23			<a href=http://www.genedb.org/genedb/Search?organism=tryp&name=Tb927.4.740>Tb927.4.740</a>	Q580A2			Tb04.5E12.950	4	Tb927_04_v4: complement(205463..206758)	hypothetical protein, conserved	1491	0	0	0				2QTB00013_B_23	Tb927.4.740	TACCGTTTAGCAATATAAATTATTACGCTTCGATGCAAACTGATGCCGTTACGACCTGTTGGCAACTGCG	-	4	205638	205707	-1.49206	-3.54781	0.00118115	0.055469	-0.960275
Tb927.7.5980	3QTB00017_K_10	Number of repeated genes in array uncertain, region may contain misassembly.;go_component=integral to membrane		<a href=http://www.genedb.org/genedb/Search?organism=tryp&name=Tb927.7.5980>Tb927.7.5980</a>	Q57VL3			Tb07.2F2.120	7	Tb927_07_v4: 1608813..1610609	hypothetical protein, conserved	3688	0	13	0				2QTB00017_K_10	Tb927.7.5980	TTCCTCATGCTCGTCATTGGAGTCTCATGTTCCATGTGTACGTCCTTCATGTATGCCTTCAATCTTATAT	+	7	1608891	1608960	-1.49079	-2.9907	0.00520904	0.106334	-2.3031
Tb927.8.7680	3QTB00016_I_12	;go_function=amino acid-polyamine transporter activity;go_process=amino acid transport;go_component=integral to membrane		<a href=http://www.genedb.org/genedb/Search?organism=tryp&name=Tb927.8.7680>Tb927.8.7680</a>	Q57V88			Tb08.30P3.210	8	Tb927_08_v4: 2212346..2213986	amino acid transporter, putative	4612	1	10	0	GO:0005279	GO:0006865	GO:0016021	2QTB00016_I_12	Tb927.8.7680	TGTGTGCGTCATATGCATTGCTGGCAATGGCTTGTCGTAATGCACTGTATAGTTTTGTTGGGTGGGATGC	+	8	2213619	2213688	-1.48859	-3.08505	0.00408047	0.0930173	-2.08388
Tb11.01.6990	3QTB00017_J_12			<a href=http://www.genedb.org/genedb/Search?organism=tryp&name=Tb11.01.6990>Tb11.01.6990</a>	Q381Q1				11	Tb927_11_01_v4: complement(4008575..4010452)	hypothetical protein, conserved	9223	0	9	0				2QTB00017_J_12	Tb11.01.6990	ACCGTATACTCATTGCAACTACTTCTTGTTATTTGGAGTGCTGCTTATTCGCCGTTCTGTTAACGTTTCC	-	11.1	4008954	4009023	-1.48601	-3.63862	0.00091951	0.0527165	-0.731632
Tb11.01.3500	3QTB00007_P_21			<a href=http://www.genedb.org/genedb/Search?organism=tryp&name=Tb11.01.3500>Tb11.01.3500</a>	Q383B7				11	Tb927_11_01_v4: 3057376..3058104	hypothetical protein, conserved	8853	0	0	0				2QTB00007_P_21	Tb11.01.3500	TATAATCAAGGTGCGAGAACCTCGGCTAAGGACATGCCCATCAAAACGATAAATATCAAGGCGTTTCTTT	+	11.1	3058027	3058096	-1.48532	-3.38371	0.00184686	0.066347	-1.36716
Tb927.8.6500	3QTB00016_O_11	;go_process=cell cycle		<a href=http://www.genedb.org/genedb/Search?organism=tryp&name=Tb927.8.6500>Tb927.8.6500</a>	Q57TW3			Tb08.30K1.260	8	Tb927_08_v4: 1880338..1881957	cell division cycle protein, putative	4494	0	0	0	GO:0003674	GO:0007049	GO:0005575	2QTB00016_O_11	Tb927.8.6500	CATTTCCGATCGGAATTCACAGGATAATTCCATATCACATTTCTTCCTCACAACAAAAGAGAATGTTGTG	+	8	1880445	1880514	-1.48132	-2.95126	0.00576334	0.113341	-2.39363
Tb927.1.3190	3QTB00002_K_24	unlikely gene predicted by glimmer		<a href=http://www.genedb.org/genedb/Search?organism=tryp&name=Tb927.1.3190>Tb927.1.3190</a>	Q4GYQ4				1	Tb927_01_v4: 689689..689991	hypothetical protein, unlikely	311	1	1	0				2QTB00002_K_24	Tb927.1.3190	GTTCTTTCTTTGCTGGAGAATCCACTACAAGTGCTCTACAGTGTCACTCGCTACAAGGCAAATTTTCTTC	+	1	689857	689926	-1.48094	-2.77531	0.00898266	0.14302	-2.789
Tb09.160.1820	3QTB00006_O_1	personal communication from M. Mayho, P. Craddy & K. Matthews		<a href=http://www.genedb.org/genedb/Search?organism=tryp&name=Tb09.160.1820>Tb09.160.1820</a>	Q38FK9	COXV	3C4.225	chr9contig160.tmp0167c	9	Tb927_09_v4: complement(634723..635313)	cytochrome oxidase subunit V	4954	0	0	0				2QTB00006_O_1	Tb09.160.1820	GATTATGCAAAGGTGGTTATACCACACATTGAGCTCGTGGATTTTTTGGCAAAGTCCCTTCTGGAGACCA	-	9	634869	634938	-1.48082	-3.45267	0.00153198	0.0622969	-1.19722
Tb927.7.5910	3QTB00003_O_23	;go_function=microtubule binding;go_process=autophagy;go_component=cytoplasm		<a href=http://www.genedb.org/genedb/Search?organism=tryp&name=Tb927.7.5910>Tb927.7.5910</a>	Q582K6			Tb07.10C21.40	7	Tb927_07_v4: 1586969..1587331	microtubule-associated protein 1A/1B, light chain 3, putative	3681	0	0	0				2QTB00003_O_23	Tb927.7.5910	ATGAGTAAAAAAGATAGCAAGTACAAAATGAGCCACACCTTTGAGAGCCGACAGTCGGATGCCGCAAAGG	+	7	1586969	1587038	-1.47677	-3.05544	0.00440699	0.0955047	-2.15308
Tb09.354.0020	3QTB00002_H_17			<a href=http://www.genedb.org/genedb/Search?organism=tryp&name=Tb09.354.0020>Tb09.354.0020</a>	Q38G49				9	Tb927_09_v4: 3547..3864	hypothetical protein, unlikely	4682	0	3	0				2QTB00002_H_17	Tb09.354.0020	ATCGGGTCCTTTTCATTAATAAGTATCTTCCGTCCTGTGCTTCTCAATTGTTTTACACTGTCATTTTATT	+	9	3751	3820	-1.47661	-2.79941	0.00845908	0.139332	-2.7357
Tb927.5.2600	3QTB00020_H_22			<a href=http://www.genedb.org/genedb/Search?organism=tryp&name=Tb927.5.2600>Tb927.5.2600</a>	Q57ZT6			Tb05.26K5.970	5	Tb927_05_v4: 831920..834712	hypothetical protein, conserved	2251	1	0	0				2QTB00020_H_22	Tb927.5.2600	AATGTGGATGTGTCACCTAGTGGAAACATTACTTCTTTTGGATAGGACATTTTATCTAACTGAGTCTCTG	+	5	834529	834598	-1.47558	-2.62805	0.0128965	0.171302	-3.10852
Tb927.3.1600	3QTB00002_O_10			<a href=http://www.genedb.org/genedb/Search?organism=tryp&name=Tb927.3.1600>Tb927.3.1600</a>	Q57ZF1			Tb03.30P12.80	3	Tb927_03_v4: complement(417775..418083)	hypothetical protein, conserved	999	0	0	0				2QTB00002_O_10	Tb927.3.1600	TGACCGCTGCGTGAATAAAATTCACAACGGTTTGGACCTCTCATGTACCATTCGGAAGGAATTTGAAGAA	-	3	417838	417907	-1.47163	-3.69638	0.00078329	0.0498637	-0.584995
Tb927.4.2310	3QTB00019_G_24	similar to SP:O43776: Asparaginyl-tRNA synthetase, cytoplasmic (EC 6.1.1.22) (Asparagine--tRNA ligase) (AsnRS). {Homo sapiens};go_function=asparagine-tRNA ligase activity; nucleic acid binding;go_process=asparaginyl-tRNA aminoacylation;go_component=cytoplasm		<a href=http://www.genedb.org/genedb/Search?organism=tryp&name=Tb927.4.2310>Tb927.4.2310</a>	Q584F6			Tb04.1H19.630	4	Tb927_04_v4: 601005..603245	asparaginyl-tRNA synthetase, putative	1648	0	0	0				2QTB00019_G_24	Tb927.4.2310	TGATACGAAGAAACGCAATCTTATTGGCGATTTACCCAAGTGCAAGGAAGGTGAAATTGTGCACGTAATT	+	4	601898	601967	-1.47087	-3.13484	0.00358255	0.0867542	-1.96672
Tb09.160.2080	3QTB00004_H_23	GPI-Anchor Signal predicted for Tb09.160.2080 by DGPI v2.04 with cleavage site probability 0.12900001 near 121		<a href=http://www.genedb.org/genedb/Search?organism=tryp&name=Tb09.160.2080>Tb09.160.2080</a>	Q38FI5		3C4.110	chr9contig160.tmp0182c	9	Tb927_09_v4: complement(658499..658960)	hypothetical protein, unlikely	4978	1	0	1				2QTB00004_H_23	Tb09.160.2080	ATGCCCCCTTCCCCAATGGATCCCTTTTCAGTCCTTCTATCCGCCTCATTGCGCATACACACTTTTATTT	-	9	658891	658960	-1.47032	-2.01784	0.0517361	0.330082	-4.30336
Tb10.70.6340	3QTB00003_K_23	similar to ATP synthase lipid-binding protein, mitochondrial precursor(EC 3.6.3.14) (ATP synthase proteolipid P2) (ATPase protein 9) (ATPase subunit C). (Swiss-Prot:Q06055) (Homo sapiens);go_function=hydrogen-transporting ATPase activity, rotational mechanism;go_process=proton transport;go_component=mitochondrion; proton-transporting ATP synthase complex (sensu Eukaryota)		<a href=http://www.genedb.org/genedb/Search?organism=tryp&name=Tb10.70.6340>Tb10.70.6340</a>	Q38C84			TRYP_x-70a06.p2kb545_866	10	Tb927_10_v4: complement(431710..432066)	ATPase subunit 9, putative	6297	0	2	0	GO:0046961	GO:0015992	GO:0005739 GO:0005753	2QTB00003_K_23	Tb10.70.6340	ACATTACGTTGGTACAGGCCTGGCAGCCATTGCCCTTGCCGGAGTCGGTTTGGGTATTGGAACCATCTTT	-	10	431848	431917	-1.46977	-3.48559	0.00140054	0.0613391	-1.11556
Tb10.61.2530	3QTB00005_O_24	similar to Adapter-related protein complex 4 sigma 1 subunit (Sigma subunit of AP-4) (AP-4 adapter complex sigma subunit) (Swiss-Prot:Q9Y587) (Homo sapiens);go_function=protein transporter activity;go_process=intracellular protein transport;go_component=AP-4 adaptor complex; clathrin vesicle coat		<a href=http://www.genedb.org/genedb/Search?organism=tryp&name=Tb10.61.2530>Tb10.61.2530</a>	Q388H6			TRYP_x-61h03.q2kb185_387	10	Tb927_10_v4: complement(3389691..3390224)	adaptin complex 4 subunit, putative,clathrin assembly sigma-adaptin protein complex 4, putative	7509	0	0	0	GO:0008565	GO:0006886	GO:0030124 GO:0030125	2QTB00005_O_24	Tb10.61.2530	CTTGATCATCTTCACTACAAACTCGTTTATCGGCGTTACGCGTCTCTTTTCTTCATCGTTGGATTAAACA	-	10	3390002	3390071	-1.46969	-2.95007	0.00578083	0.113426	-2.39634
Tb927.6.3750	3QTB00018_C_12	;go_process=pathogenesis; protein folding;go_component=mitochondrion		<a href=http://www.genedb.org/genedb/Search?organism=tryp&name=Tb927.6.3750>Tb927.6.3750</a>	Q585X3			Tb06.4F7.740	6	Tb927_06_v4: complement(1115452..1117425)	heat shock 70 kDa protein, mitochondrial precursor, putative	2893	1	0	0	GO:0003674	GO:0008150	GO:0005575	2QTB00018_C_12	Tb927.6.3750	CTTTGATCTCTGCCTCTCTGATCACATTCTGGAGGAATTCCGCAAGACATCTGGAATTGACTTGAGCAAG	NA	Nonspecific_3	0	0	-1.46795	-3.88113	0.00046665	0.0378339	-0.110228
Tb10.70.3880	3QTB00007_O_23			<a href=http://www.genedb.org/genedb/Search?organism=tryp&name=Tb10.70.3880>Tb10.70.3880</a>	Q38BP5			TRYP_x-70a06.p2kb545_520	10	Tb927_10_v4: 914434..915114	hypothetical protein, conserved	6487	0	0	0				2QTB00007_O_23	Tb10.70.3880	TTTTTCAGTAAATTTGGAAGGTCCATGCAGCGAACCAGGGAAACATTTGGCGATACGTATTTGTCTGCTC	+	10	914770	914839	-1.46699	-3.4544	0.00152477	0.0622969	-1.19293
Tb927.8.7530	3QTB00011_O_20	;go_function=catalytic activity;go_process=metabolism;go_component=mitochondrion		<a href=http://www.genedb.org/genedb/Search?organism=tryp&name=Tb927.8.7530>Tb927.8.7530</a>	Q57V74			Tb08.30P3.50	8	Tb927_08_v4: 2168337..2169413	3,2-trans-enoyl-CoA isomerase, mitochondrial precursor, putative	4597	1	0	0	GO:0003824	GO:0008152	GO:0005739	2QTB00011_O_20	Tb927.8.7530	AACATCCTCCATACCCACAGTCTTCTCAGCGGGTCTGGACATAAACGAGTTACACAATCCAGAGCCCGAG	+	8	2168759	2168828	-1.46503	-3.74393	0.000686037	0.0479333	-0.463623
Tb10.100.0060	3QTB00013_K_12	;go_function=pseudouridylate synthase activity; RNA binding;go_process=tRNA modification;go_component=nucleus		<a href=http://www.genedb.org/genedb/Search?organism=tryp&name=Tb10.100.0060>Tb10.100.0060</a>	Q38CM1				10	Tb927_10_v4: 69948..71231	centromere/microtubule binding protein cbf5, putative	6160	0	0	0	GO:0003723 GO:0004730	GO:0006400	GO:0005634	2QTB00013_K_12	Tb10.100.0060	TATCCGCAATATATATTCAAATCAGCTTATTGAGTATGACAAACATCGTCACTTGGCCGTGTTTGAGACT	+	10	70472	70541	-1.4623	-3.68144	0.000816521	0.0512203	-0.623011
Tb10.70.5240	3QTB00003_G_10			<a href=http://www.genedb.org/genedb/Search?organism=tryp&name=Tb10.70.5240>Tb10.70.5240</a>	Q38C00			TRYP_x-70a06.p2kb545_713	10	Tb927_10_v4: complement(634795..635163)	hypothetical protein	6382	0	0	0				2QTB00003_G_10	Tb10.70.5240	ATGCATATGCCGATCAACAAGTATCCCCGACCAGGCTTTCTCTTCCATATCCTCTACAAAACGAATGAAT	-	10	635086	635155	-1.45966	-3.79925	0.000587592	0.0450872	-0.321673
Tb10.389.1500	3QTB00010_M_18	;go_function=oxidoreductase activity;go_process=metabolism		<a href=http://www.genedb.org/genedb/Search?organism=tryp&name=Tb10.389.1500>Tb10.389.1500</a>	Q389B9				10	Tb927_10_v4: 2904718..2905701	short-chain dehydrogenase, putative	7313	1	1	0	GO:0016491	GO:0008152	GO:0005575	2QTB00010_M_18	Tb10.389.1500	AGTTACGTGTGCCGCATTCCGTATCGTGAACAAAGTCATCGACTTTCAGTTGTTTTCTGAGCTCGTCGTT	+	10	2905557	2905626	-1.45569	-3.26395	0.00254661	0.0759915	-1.65847
Tb927.7.5010	3QTB00003_K_11			<a href=http://www.genedb.org/genedb/Search?organism=tryp&name=Tb927.7.5010>Tb927.7.5010</a>	Q57ZI8			Tb07.27E10.190	7	Tb927_07_v4: 1324892..1325248	hypothetical protein, conserved	3591	0	0	0				2QTB00003_K_11	Tb927.7.5010	AAGGGTCCTCATTCAACAGAACTGAAGAAAAGTGAATGCCGTCAGATAGAAGCAGCGCTAAACGAAAAAT	+	7	1324988	1325057	-1.45562	-2.67413	0.0115281	0.161404	-3.00971
Tb927.7.4310	3QTB00014_D_10			<a href=http://www.genedb.org/genedb/Search?organism=tryp&name=Tb927.7.4310>Tb927.7.4310</a>	Q57UR1			Tb07.5F10.130	7	Tb927_07_v4: complement(1143279..1144712)	hypothetical protein, conserved	3520	0	0	0				2QTB00014_D_10	Tb927.7.4310	AGCATGAAATGCCGGATGGACACTACCGCGTAAGTACTCTAATGCAACTCTATTGTCGACCAAATATATG	-	7	1143673	1143742	-1.45542	-3.15231	0.00342196	0.0857385	-1.92538
Tb09.160.4150	3QTB00005_G_23			<a href=http://www.genedb.org/genedb/Search?organism=tryp&name=Tb09.160.4150>Tb09.160.4150</a>	Q38EZ0		28G16.370	chr9contig160.tmp0314	9	Tb927_09_v4: 920945..921442	hypothetical protein, conserved	5174	0	0	0				2QTB00005_G_23	Tb09.160.4150	TACTATAAGAATGAAAGATATGAGTTTAATATGAACTTTGACCTCGCTGTAACATACCCTCAAGCACCAC	+	9	921155	921224	-1.45366	-3.71203	0.000749893	0.048774	-0.545116
Tb927.3.4450	3QTB00006_K_12			<a href=http://www.genedb.org/genedb/Search?organism=tryp&name=Tb927.3.4450>Tb927.3.4450</a>	Q580J7			Tb03.26J7.770	3	Tb927_03_v4: complement(1247753..1248361)	hypothetical protein, conserved	1282	0	0	0				2QTB00006_K_12	Tb927.3.4450	GATGGTTGTAACGACGGTAGTGCTAACATGTGTTCTGAGACGTCACGGTCTAGACGAATAGTTGTGCTTC	-	3	1247818	1247887	-1.44652	-3.5548	0.0011587	0.055469	-0.942768
Tb927.5.2840	3QTB00004_C_11			<a href=http://www.genedb.org/genedb/Search?organism=tryp&name=Tb927.5.2840>Tb927.5.2840</a>	Q57ZW0			Tb05.26K5.406	5	Tb927_05_v4: complement(895735..896151)	hypothetical protein, conserved	2275	0	0	0				2QTB00004_C_11	Tb927.5.2840	TTATGGAACAAAAGGCAATGTCATCAATGCGACAAAACATAAATGAAGTTCACGGGGAGCTGCAGGGGCA	-	5	895940	896009	-1.44595	-3.39183	0.00180674	0.066041	-1.34721
Tb927.5.2350	3QTB00015_K_24			<a href=http://www.genedb.org/genedb/Search?organism=tryp&name=Tb927.5.2350>Tb927.5.2350</a>	Q7Z0V2			Tb05.3C6.390	5	Tb927_05_v4: 746213..747715	hypothetical protein, conserved	2226	1	1	0				2QTB00015_K_24	Tb927.5.2350	AGCCTTTTTTACGTAGATCAGGATTATTATATGGTCATTGACAGTCACATCAGAGCGCTTTTGGAGTGGG	+	5	746900	746969	-1.44304	-2.51054	0.0170932	0.192533	-3.35544
Tb09.160.4390	3QTB00001_O_23			<a href=http://www.genedb.org/genedb/Search?organism=tryp&name=Tb09.160.4390>Tb09.160.4390</a>	Q38EW8		28G16.490	chr9contig160.tmp0538	9	Tb927_09_v4: 950691..950837	hypothetical protein, unlikely	5197	0	1	0				2QTB00001_O_23	Tb09.160.4390	TGTTGCTCTATTTTTTGCAAGTGTTGCCACTACTATTACTTTGTACGCAATGCATCTGCCTCAACTTTTA	+	9	950757	950826	-1.44224	-3.11676	0.00375624	0.0884413	-2.00937
Tb10.6k15.2020	3QTB00016_C_5	;go_function=hexose transporter activity;go_process=hexose transport;go_component=integral to membrane		<a href=http://www.genedb.org/genedb/Search?organism=tryp&name=Tb10.6k15.2020>Tb10.6k15.2020</a>	Q38AB8	THT2A			10	Tb927_10_v4: 2077370..2078959	glucose transporter,glucose transporter 2A	6964	0	12	0	GO:0015149	GO:0008645	GO:0016021	2QTB00016_C_5	Tb10.6k15.2020	TTTTCCATCGGCTTTGTTGCTGTGTACATCCTTCTCTATGAAGTGGCGACGAATTGTTCATTATTCAAGA	+	10	2077523	2077592	-1.44158	-3.57151	0.00110667	0.055469	-0.900846
Tb927.4.4770	3QTB00010_K_22			<a href=http://www.genedb.org/genedb/Search?organism=tryp&name=Tb927.4.4770>Tb927.4.4770</a>	Q583G2			Tb04.3I12.120	4	Tb927_04_v4: complement(1310579..1311562)	hypothetical protein	1894	1	1	0				2QTB00010_K_22	Tb927.4.4770	ATGATGTAAGCCTTCTTCACCAACTTGCTGTTGAGGGAATGGTTGTTTCACCTACTAACCAAATGACAAA	-	4	1311156	1311225	-1.44107	-3.72624	0.000720763	0.048774	-0.508844
Tb10.70.3670	3QTB00015_O_12			<a href=http://www.genedb.org/genedb/Search?organism=tryp&name=Tb10.70.3670>Tb10.70.3670</a>	Q38BM9			TRYP_x-70a06.p2kb545_492	10	Tb927_10_v4: complement(962440..963948)	hypothetical protein, conserved,predicted CBS domain protein	6503	0	0	0				2QTB00015_O_12	Tb10.70.3670	GTGAAATATTTATTTTCTTTGTACGTCAGCGGGTGAGGGAGCTGTTCCTTGTTGATCCTAATACTAAAAA	-	10	962543	962612	-1.44074	-3.16332	0.00332431	0.0847485	-1.89927
Tb11.02.1106	3QTB00013_D_10	;go_function=nucleobase transporter activity;go_process=nucleobase transport;go_component=integral to membrane		<a href=http://www.genedb.org/genedb/Search?organism=tryp&name=Tb11.02.1106>Tb11.02.1106</a>	Q386E9				11	Tb927_11_01_v4: 1050102..1051424	nucleobase transporter, putative	8066	0	9	1	GO:0015205	GO:0015851	GO:0016021	2QTB00013_D_10	Tb11.02.1106	TATTTTGCCTTTTATTCTGTGTATTTACAAACACATCCCTGGTCACGCAGCTCCGTATATCTTCTCGTTT	+	11.1	1051178	1051247	-1.44039	-2.84275	0.00758852	0.128631	-2.63913
Tb11.03.0940	3QTB00018_O_23	;go_function=GTP binding		<a href=http://www.genedb.org/genedb/Search?organism=tryp&name=Tb11.03.0940>Tb11.03.0940</a>	Q387N2				11	Tb927_11_01_v4: complement(43124..45085)	elongation factor, putative	7731	0	0	0	GO:0005525	GO:0008150	GO:0005575	2QTB00018_O_23	Tb11.03.0940	GATGAAGAACTTGTCACTGTCACACCAAAGTCTATACGGATGCGATTACCTAACTTTAATGGTAAAACGA	-	11.1	43153	43222	-1.43831	-3.61515	0.000981178	0.0532555	-0.790948
Tb927.8.6220	3QTB00016_L_22			<a href=http://www.genedb.org/genedb/Search?organism=tryp&name=Tb927.8.6220>Tb927.8.6220</a>	Q57YM3			Tb08.11J15.500	8	Tb927_08_v4: 1810913..1812631	hypothetical protein, conserved	4466	0	0	0				2QTB00016_L_22	Tb927.8.6220	AAAAGTATCCACGACTCAGTTATGAAAAGTGTTTTACTTTGCGAGCAGCAACATTGGCGCTTCGGTATGA	+	8	1811643	1811712	-1.43676	-3.34686	0.00203968	0.0690119	-1.45732
Tb11.46.0011	3QTB00013_G_23			<a href=http://www.genedb.org/genedb/Search?organism=tryp&name=Tb11.46.0011>Tb11.46.0011</a>	Q386W3				11	Tb927_11_01_v4: 551359..552606	hypothetical protein, conserved,leucine-rich repeat protein (LRRP), putative	7900	1	0	0	GO:0003674	GO:0008150	GO:0005575	2QTB00013_G_23	Tb11.46.0011	AATTAGCAAACATTCTTTCTAAGAACGCAGACCTTCAGGAAATAAATCTAGAGTGGAACCAATTTCAAAC	+	11.1	552104	552173	-1.4364	-3.33691	0.00209499	0.0693958	-1.48159
Tb927.8.6570	3QTB00007_K_11			<a href=http://www.genedb.org/genedb/Search?organism=tryp&name=Tb927.8.6570>Tb927.8.6570</a>	Q57TV6			Tb08.30K1.340	8	Tb927_08_v4: complement(1898759..1899433)	hypothetical protein, conserved	4501	1	4	1				2QTB00007_K_11	Tb927.8.6570	TGAGTATTGTGGCTGCTTCGCTTAACTTTATGAACTTTTTCATGTGTATTTTCTTCTTCGGTACGCATAG	-	8	1898985	1899054	-1.43601	-3.39633	0.00178489	0.0655526	-1.33616
Tb10.6k15.3510	3QTB00021_H_16	identical/ similar to SP:Q03650: Cysteine-rich, acidic integral membrane protein precursor. {Trypanosoma brucei brucei};go_component=flagellar pocket; integral to membrane		<a href=http://www.genedb.org/genedb/Search?organism=tryp&name=Tb10.6k15.3510>Tb10.6k15.3510</a>	Q38AP5	CRAM		embl.14,embl.432,TRYPtp6k15-3d06.p1c_500	10	Tb927_10_v4: complement(1784394..1787840)	cysteine-rich, acidic integral membrane protein precursor	6837	1	1	0	GO:0003674	GO:0008150	GO:0016021 GO:0020016	2QTB00021_H_16	Tb10.6k15.3510	AATGTTCTTGAAATCTTCGTGTTCGTTAAAGCTTGTTGCATTCTGTGATGGATGCTCTACTGAGGATTCC	-	10	1784637	1784706	-1.43586	-3.71053	0.000753033	0.048774	-0.548941
Tb11.02.2560	3QTB00019_D_10			<a href=http://www.genedb.org/genedb/Search?organism=tryp&name=Tb11.02.2560>Tb11.02.2560</a>	Q385S3				11	Tb927_11_01_v4: 1385573..1387933	hypothetical protein, conserved	8194	0	0	0				2QTB00019_D_10	Tb11.02.2560	TTATGATGGTGACTAGCACTATGCTAAACGTGAAAACCGCAGAAATCCGAATAGCGTGGAATAAACTTTT	+	11.1	1386081	1386150	-1.43517	-2.0989	0.0434986	0.305664	-4.15788
Tb927.8.5120	3QTB00002_P_8	identical to GB:AAA30178.1: cytochrome C {Trypanosoma brucei} (PMID:2850466); 100% identical to GB:AAA30178.1: cytochrome C {Trypanosoma brucei} (PMID:2850466);go_function=electron transporter activity;go_process=aerobic respiration;go_component=mitochondrion		<a href=http://www.genedb.org/genedb/Search?organism=tryp&name=Tb927.8.5120>Tb927.8.5120</a>	Q57UI4			Tb08.5H5.620	8	Tb927_08_v4: 1527060..1527404	cytochrome c	4355	0	0	0	GO:0009055	GO:0009060	GO:0005739	2QTB00002_P_8	Tb927.8.5120	AAAGCCAATCAAGATTCCGGTGTTATGTGGACTCCGCAGGTACTTGACGTGTATTTGGAGAATCCAAAGA	+	8	1527240	1527309	-1.43421	-3.23103	0.00277962	0.0797725	-1.73767
Tb927.7.5930	3QTB00017_G_24	Number of repeated genes in array uncertain, region may contain misassembly.;go_component=integral to membrane		<a href=http://www.genedb.org/genedb/Search?organism=tryp&name=Tb927.7.5930>Tb927.7.5930</a>	Q582K8			Tb07.10C21.20	7	Tb927_07_v4: 1590223..1592013	hypothetical protein, conserved	3683	1	13	0				2QTB00017_G_24	Tb927.7.5930	GTGGACCAAAGGAACCTTCTTCCTGCCCAAAAGAACCGACGAGGGATGCCCGTGAGGCTGCTCCGCAATG	+	7	1591943	1592012	-1.43387	-2.96454	0.00557075	0.110669	-2.36322
Tb927.1.2820	3QTB00018_O_11			<a href=http://www.genedb.org/genedb/Search?organism=tryp&name=Tb927.1.2820>Tb927.1.2820</a>	Q4GYU2				1	Tb927_01_v4: complement(641279..643237)	pteridine transporter, putative	273	0	13	0	GO:0015224	GO:0015877 GO:0019889		2QTB00018_O_11	Tb927.1.2820	GCTGACGGACTTGTTGGTGGATCCATTATTGCGATGTTTTTGAACCGTTTCACTGTCGAGGGTCTTGTCT	-	1	642934	643003	-1.43145	-3.68381	0.000811161	0.0512203	-0.616986
Tb11.42.0003	3QTB00016_C_9	similar to T-complex protein 1, beta subunit (TCP-1-beta) (CCT-beta). (Swiss-Prot:P80314) (Mus musculus;);go_function=unfolded protein binding;go_process=protein folding; regulation of cell cycle;go_component=chaperonin-containing T-complex		<a href=http://www.genedb.org/genedb/Search?organism=tryp&name=Tb11.42.0003>Tb11.42.0003</a>	Q386W9	TCP-1-beta			11	Tb927_11_01_v4: complement(535949..537538)	t-complex protein 1, beta subunit, putative	7894	0	0	0	GO:0051082	GO:0000074 GO:0006457	GO:0005832	2QTB00016_C_9	Tb11.42.0003	CAAGCTTTGTGTAGACGCTGTTCTTCGCTTAAAGGGAAGTGGTAACCTTGAAATGATTAATATAATGAAA	-	11.1	536933	537002	-1.43061	-3.08009	0.00413347	0.0937284	-2.09549
Tb927.3.920	3QTB00022_C_12			<a href=http://www.genedb.org/genedb/Search?organism=tryp&name=Tb927.3.920>Tb927.3.920</a>	Q57WX5			Tb03.27F10.500	3	Tb927_03_v4: 212945..216754	hypothetical protein, conserved	931	0	0	0				2QTB00022_C_12	Tb927.3.920	TTGTTGTCGTGAGAGGATTTGTGATAGATGCGATGAAAATATCCTTACTAGTACCCCCAGTGGTCAAAAT	+	3	213679	213748	-1.42978	-2.98527	0.00528228	0.107319	-2.31561
Tb11.47.0022	3QTB00005_A_24			<a href=http://www.genedb.org/genedb/Search?organism=tryp&name=Tb11.47.0022>Tb11.47.0022</a>	Q387C5				11	Tb927_11_01_v4: 363594..364103	hypothetical protein, conserved	7838	1	2	0				2QTB00005_A_24	Tb11.47.0022	ACACGGTTTTTGGTGAGCAGATGCGGCGGTTGCTCAGTACTGGAAAGATTGAGGAGTACCTTCCAGTTAA	+	11.1	363985	364054	-1.42975	-3.22442	0.0028288	0.0797725	-1.75352
Tb11.02.5480	3QTB00003_L_13	GPI-Anchor Signal predicted for Tb11.02.5480 by DGPI v2.04, no cleavage site predicted;go_component=integral to membrane		<a href=http://www.genedb.org/genedb/Search?organism=tryp&name=Tb11.02.5480>Tb11.02.5480</a>	Q384Q7				11	Tb927_11_01_v4: complement(2099363..2099752)	hypothetical protein, conserved	8461	1	4	0	GO:0003674	GO:0008150	GO:0016021	2QTB00003_L_13	Tb11.02.5480	GTCCTATGGCTCCGGTTGGTGCTATCACAATGATGTTGGGGTGGGTGTCTGTTGCAATTGCAGGTTTCTA	-	11.1	2099364	2099433	-1.42959	-3.30914	0.00225703	0.0714248	-1.54914
Tb11.02.5590	3QTB00008_C_12			<a href=http://www.genedb.org/genedb/Search?organism=tryp&name=Tb11.02.5590>Tb11.02.5590</a>	Q384P6				11	Tb927_11_01_v4: complement(2128840..2129625)	hypothetical protein, conserved	8472	0	0	0				2QTB00008_C_12	Tb11.02.5590	AATATTTTTTCGTGGAACACCGATGCACCAACTTTGAACCATCCTCGTGAGGTGAGGGAGCGAGATTGTG	-	11.1	2129244	2129313	-1.42772	-2.63345	0.0127285	0.169992	-3.09698
Tb927.5.3650	3QTB00019_L_22			<a href=http://www.genedb.org/genedb/Search?organism=tryp&name=Tb927.5.3650>Tb927.5.3650</a>	Q57UA1			Tb05.6E7.460	5	Tb927_05_v4: 1145233..1147647	hypothetical protein, conserved	2356	0	0	0				2QTB00019_L_22	Tb927.5.3650	GTAGTAATTTATCACCATCTGCCCATAGGTGGGTTTGCACTACATGCTCAAAGAAGATCAGTTTTACATG	+	5	1145510	1145579	-1.42733	-2.88077	0.00689488	0.123365	-2.55374
Tb10.70.1150	3QTB00016_K_11			<a href=http://www.genedb.org/genedb/Search?organism=tryp&name=Tb10.70.1150>Tb10.70.1150</a>	Q38B25			TRYP_x-70a06.p2kb545_159	10	Tb927_10_v4: complement(1436114..1437724)	hypothetical protein, conserved	6707	0	0	0				2QTB00016_K_11	Tb10.70.1150	TACACTTGTAAGAGAAGGTGGTGCACAAGCAATTCTTAATGCATTGGATATCTTCATTGATGACGAGGAA	-	10	1436822	1436891	-1.42363	-3.25204	0.00262869	0.0771023	-1.68718
Tb11.24.0011	3QTB00014_G_11			<a href=http://www.genedb.org/genedb/Search?organism=tryp&name=Tb11.24.0011>Tb11.24.0011</a>	Q380X6				11	Tb927_11_01_v4: complement(4762922..4764280)	variant surface glycoprotein (VSG, atypical), putative	9458	1	0	0				2QTB00014_G_11	Tb11.24.0011	TGTACAGACTCAACATGTCAATAGCACCGAAAGACTGGCGAGCGAAATTCTTAAATCAAGGCAACAAAGC	-	11.1	4764021	4764090	-1.42342	-2.9897	0.00522249	0.106356	-2.30541
Tb11.55.0023	3QTB00010_O_24			<a href=http://www.genedb.org/genedb/Search?organism=tryp&name=Tb11.55.0023>Tb11.55.0023</a>	Q386Z7				11	Tb927_11_01_v4: complement(469809..470795)	hypothetical protein, conserved	7866	0	0	0				2QTB00010_O_24	Tb11.55.0023	TAGAGAATTGTGCCCTGAAGGTTGATCTCATTATTTTACTAGCAGGTGGTGGGTTTGTGACCATATATCG	-	11.1	469963	470032	-1.4223	-3.04982	0.00447161	0.0961844	-2.16615
Tb11.55.0021	3QTB00007_O_12			<a href=http://www.genedb.org/genedb/Search?organism=tryp&name=Tb11.55.0021>Tb11.55.0021</a>	Q386Z5				11	Tb927_11_01_v4: complement(475828..476529)	hypothetical protein, conserved	7868	0	0	0				2QTB00007_O_12	Tb11.55.0021	TGTTGGTATCAATCGTTCTAACAAGTCGCCTTTACTTAGCGGGAGTGGTTCAAATTCATTGAGTGGTAGC	-	11.1	475972	476041	-1.42172	-3.48937	0.00138616	0.0610903	-1.10615
Tb09.211.0430	3QTB00020_L_8	;go_function=voltage-gated chloride channel activity;go_process=chloride transport;go_component=membrane		<a href=http://www.genedb.org/genedb/Search?organism=tryp&name=Tb09.211.0430>Tb09.211.0430</a>	Q38EB7			chr9contig211.tmp0053c	9	Tb927_09_v4: complement(1332370..1335186)	chloride channel protein, putative	5400	0	11	0	GO:0005247	GO:0006821	GO:0016020	2QTB00020_L_8	Tb09.211.0430	ATTTAAGCATTCCACTCAATGTGTATTCAATTGCACCATCGTTTTTCCTTGGCATCGTCTGTGGTTTGTT	-	9	1334006	1334075	-1.42038	-2.65469	0.012088	0.165766	-3.05152
Tb927.8.8150	3QTB00002_K_11			<a href=http://www.genedb.org/genedb/Search?organism=tryp&name=Tb927.8.8150>Tb927.8.8150</a>	Q57WL5			Tb08.28A12.170	8	Tb927_08_v4: 2410660..2411208	hypothetical protein, conserved	4659	0	0	0	GO:0003674	GO:0008150	GO:0005575	2QTB00003_K_13	Tb927.8.8150	TTGTATTTGTGCCGCGCGGAGCCTGCACGACAGGAGAACGCTTTGCACACCTGATCCCTATTGTTGTGTA	+	8	2410677	2410746	-1.41916	-2.6727	0.0115685	0.161407	-3.01279
Tb09.v1.0690	3QTB00002_O_24			<a href=http://www.genedb.org/genedb/Search?organism=tryp&name=Tb09.v1.0690>Tb09.v1.0690</a>	Q38DA0				9	Tb927_09_v4: 2036126..2036434	hypothetical protein, unlikely	5767	0	0	0				2QTB00002_O_24	Tb09.v1.0690	TTATATCGAAGGAATGCTCCCAGAAAAAGTTGGTAACTATCAATGTGAGGCTGTATCAAAAGCAATGTTT	+	9	2036190	2036259	-1.41739	-2.31094	0.0271753	0.242266	-3.75727
Tb11.02.5720	3QTB00020_O_11	;go_function=ribonucleoside-diphosphate reductase activity;go_process=DNA replication;go_component=ribonucleoside-diphosphate reductase complex		<a href=http://www.genedb.org/genedb/Search?organism=tryp&name=Tb11.02.5720>Tb11.02.5720</a>	Q384N4	RNR1			11	Tb927_11_01_v4: complement(2161942..2164458)	ribonucleoside-diphosphate reductase large chain	8485	0	0	0	GO:0004748	GO:0006260	GO:0005634 GO:0005971	2QTB00020_O_11	Tb11.02.5720	GATGCATGTAATTTCAAGTCTAATCAGAAAAATCTCGGCACGATAAAATGCTCAAATTTGTGCACGGAAA	-	11.1	2163135	2163204	-1.41712	-2.96418	0.00557596	0.110669	-2.36406
Tb10.6k15.3090	3QTB00009_C_11			<a href=http://www.genedb.org/genedb/Search?organism=tryp&name=Tb10.6k15.3090>Tb10.6k15.3090</a>	Q38AK8			TRYPtp6k15-3d06.p1c_445	10	Tb927_10_v4: complement(1880755..1881609)	hypothetical protein, conserved	6874	0	0	0				2QTB00009_C_11	Tb10.6k15.3090	GAACGTTTAGGCAATGATAAAGTGACAGAGGTTCAGCCAACCGAACTACTTGACGTCGCGGGTATTGAAC	-	10	1881519	1881588	-1.4163	-2.99822	0.0051093	0.104796	-2.28577
Tb11.03.0030	3QTB00018_L_9	similar to SP:P28288: ATP-binding cassette, sub-family D, member 3 (70 kDa peroxisomalmembrane protein) (PMP70). {Homo sapiens;};go_function=ATP binding; ATPase activity, coupled to transmembrane movement of substances;go_process=transport;go_component=ATP-binding cassette (ABC) transporter complex (sensu Eukaryota); integral to membrane		<a href=http://www.genedb.org/genedb/Search?organism=tryp&name=Tb11.03.0030>Tb11.03.0030</a>	Q387E3	ABCD3			11	Tb927_11_01_v4: 273680..275734	ABC transporter, putative	7820	0	3	0	GO:0005524 GO:0042626 GO:0042626	GO:0006810 GO:0006810	GO:0016021 GO:0043191 GO:0043191	2QTB00018_L_9	Tb11.03.0030	TTTACCCCAAGATTATAACATCTCTGAATGAGGGGGACATTGCATGTATAAAGGAAGCCATTAGTCTCGC	+	11.1	275202	275271	-1.41264	-2.72066	0.010284	0.152453	-2.90883
Tb927.8.3470	3QTB00007_O_22			<a href=http://www.genedb.org/genedb/Search?organism=tryp&name=Tb927.8.3470>Tb927.8.3470</a>	Q57YW6			Tb08.28L1.630	8	Tb927_08_v4: 1032469..1033173	hypothetical protein, conserved	4190	0	1	0				2QTB00007_O_22	Tb927.8.3470	TCTAAAGGAGGCAAACGATGTTGCGTCCCGCCTGCAGGAGTCCCTACAACGAAGCGGTGTTTCGTATCAG	+	8	1032516	1032585	-1.40803	-3.07489	0.00418983	0.0940803	-2.10766
Tb927.7.1420	3QTB00022_D_12			<a href=http://www.genedb.org/genedb/Search?organism=tryp&name=Tb927.7.1420>Tb927.7.1420</a>	Q57WQ8			Tb07.27M11.720	7	Tb927_07_v4: 359796..364544	hypothetical protein, conserved	3233	0	4	0				2QTB00022_D_12	Tb927.7.1420	CTTTTATTTAAAGGTTTGAAGTACATGAAGGGGAAAGACTGTTTGCAGTCAATTAAACCGATGCTGCAGA	+	7	364011	364080	-1.40775	-2.27627	0.0293954	0.251347	-3.82469
Tb11.02.0230	3QTB00018_C_24			<a href=http://www.genedb.org/genedb/Search?organism=tryp&name=Tb11.02.0230>Tb11.02.0230</a>	Q386P7				11	Tb927_11_01_v4: complement(752040..754013)	hypothetical protein, conserved	7967	0	0	0				2QTB00018_C_24	Tb11.02.0230	AAACGAATTTAAGATCGCAAACTTTGTAGACACAGTTGATTGTTTTGTGACCATCGCATGCCCCAACAGT	-	11.1	752451	752520	-1.40718	-3.15232	0.00342184	0.0857385	-1.92535
Tb927.7.980	3QTB00020_O_12			<a href=http://www.genedb.org/genedb/Search?organism=tryp&name=Tb927.7.980>Tb927.7.980</a>	Q57VU4			Tb07.29K4.140	7	Tb927_07_v4: 253061..255682	hypothetical protein, conserved	3189	0	0	0				2QTB00020_O_12	Tb927.7.980	TCATCACATATTTTGTGCAATTTTATTTACTGGTGTTGAAGCATCCCGAAAACTACTCGAGGCGCAGCTA	+	7	253468	253537	-1.40672	-2.69665	0.0109095	0.156521	-2.96102
Tb10.389.0190	3QTB00023_C_11			<a href=http://www.genedb.org/genedb/Search?organism=tryp&name=Tb10.389.0190>Tb10.389.0190</a>	Q388S2				10	Tb927_10_v4: complement(3153014..3158746)	hypothetical protein, conserved	7410	0	0	0				2QTB00023_C_11	Tb10.389.0190	ACATGGGTTACCAGTGGAGGATTCAAATTCGTCACTTTTTTGTGCTCTGTTATCTTCGGTTAGTGAAAAT	-	10	3158294	3158363	-1.4055	-3.3287	0.00214168	0.0699834	-1.50158
Tb927.7.6400	3QTB00005_C_12			<a href=http://www.genedb.org/genedb/Search?organism=tryp&name=Tb927.7.6400>Tb927.7.6400</a>	Q582L9			Tb07.33N13.320	7	Tb927_07_v4: complement(1736571..1737083)	hypothetical protein, conserved	3730	0	0	0				2QTB00005_C_12	Tb927.7.6400	TGAGGGTACCACAAGGCTTCATTTAATTCCGTACACCCTGTTTAGCGGCGTCGATTGTATCGATGATAAT	-	7	1736745	1736814	-1.40462	-2.87708	0.00695942	0.1238	-2.56204
Tb927.4.2470	3QTB00022_K_24			<a href=http://www.genedb.org/genedb/Search?organism=tryp&name=Tb927.4.2470>Tb927.4.2470</a>	Q584E0			Tb04.1H19.920	4	Tb927_04_v4: 646319..650353	hypothetical protein, conserved	1664	0	0	0				2QTB00022_K_24	Tb927.4.2470	GTAACAATTCAAACGAGAAAAGAGATGAAATTGCGTTAGTGGAAGAATGCTGTCCAGTTGACAGCGAATA	+	4	648891	648960	-1.40404	-2.674	0.0115316	0.161404	-3.00997
Tb927.4.4080	3QTB00007_F_12	;go_function=C-5 sterol desaturase activity;go_process=ergosterol biosynthesis;go_component=integral to membrane		<a href=http://www.genedb.org/genedb/Search?organism=tryp&name=Tb927.4.4080>Tb927.4.4080</a>	Q57Y12			Tb04.1D20.460	4	Tb927_04_v4: complement(1083687..1084427)	C-5 sterol desaturase, putative	1825	1	4	0				2QTB00007_F_12	Tb927.4.4080	TATCAAAGCTTTTTACGGTTTTGTTTGTATATCACTCCTACTTGTTCATCACCGACACCGAGGTGAGCAA	-	4	1084189	1084258	-1.40364	-3.30912	0.00225715	0.0714248	-1.54919
Tb927.4.2040	3QTB00005_P_24			<a href=http://www.genedb.org/genedb/Search?organism=tryp&name=Tb927.4.2040>Tb927.4.2040</a>	Q583I9			Tb04.29M18.710	4	Tb927_04_v4: complement(512689..513261)	hypothetical protein, conserved	1621	0	0	0				2QTB00005_P_24	Tb927.4.2040	GAGTATGAAGGGATTGGTGAGAAGAAGGACAAGATGGAGGTGGAGCGGAAAGTTTCAACGATTCTTATTA	-	4	512892	512961	-1.40047	-2.3278	0.0261514	0.237728	-3.72422
Tb09.211.4070	3QTB00005_N_16	GPI-Anchor Signal predicted for Tb09.211.4070 by DGPI v2.04 with cleavage site probability 0.64599997 near 160		<a href=http://www.genedb.org/genedb/Search?organism=tryp&name=Tb09.211.4070>Tb09.211.4070</a>	Q38DA1			chr9contig211.tmp0451c	9	Tb927_09_v4: complement(2035524..2036093)	hypothetical protein	5766	1	0	1				2QTB00005_N_16	Tb09.211.4070	AAGATGTAACGGAAGTAACGAAGACCGACACGTGCGTAGACGGTGGAGAGTGTGAGTCCAATGGAGGTGG	-	9	2035606	2035675	-1.3977	-3.41248	0.00170855	0.0644865	-1.29643
Tb927.7.1500	3QTB00009_K_11	similar to Nucleotide binding protein 2 (NBP 2). (Swiss-Prot:Q9Y5Y2) [Homo sapiens;];go_function=nucleotide binding		<a href=http://www.genedb.org/genedb/Search?organism=tryp&name=Tb927.7.1500>Tb927.7.1500</a>	Q57WQ0	NBP 2		Tb07.27M11.840	7	Tb927_07_v4: 379078..379947	nucleotide binding protein, putative	3241	0	0	0				2QTB00009_K_11	Tb927.7.1500	TTTTTCCAAAGGCGGTGGGAAGAAACTTGCAGAGATGTATGAAGTGGAATTCCTTGGCGCAATACCAATC	+	7	379713	379782	-1.39652	-3.40423	0.00174716	0.0650003	-1.31674
Tb10.70.2690	3QTB00009_G_23			<a href=http://www.genedb.org/genedb/Search?organism=tryp&name=Tb10.70.2690>Tb10.70.2690</a>	Q38BE8			TRYP_x-70a06.p2kb545_362	10	Tb927_10_v4: complement(1160474..1161337)	hypothetical protein, conserved	6584	1	3	0				2QTB00009_G_23	Tb10.70.2690	TATTGGATTGAGGGTATGAAAAGTGACAGATTCCTCATAGTGTTTCTGCTCGCTGGGAAAACGAGTAACT	-	10	1160728	1160797	-1.39256	-3.65821	0.000870922	0.0527165	-0.682003
Tb927.7.680	3QTB00019_L_13	;go_function=protein binding;go_process=protein folding		<a href=http://www.genedb.org/genedb/Search?organism=tryp&name=Tb927.7.680>Tb927.7.680</a>	Q57VR4			Tb07.29K4.690	7	Tb927_07_v4: complement(144098..146422)	chaperone protein DNAJ, putative	3159	1	0	0	GO:0051082	GO:0006457	GO:0005575	2QTB00019_L_13	Tb927.7.680	TATCAAGTCAGCGATTCCTTGGCATTTTACCTTTTTATGCACCAAAGCTTCACGTATACAAGAAAATTTT	-	7	144462	144531	-1.39236	-3.16231	0.00333314	0.0847485	-1.90166
Tb10.70.6880	3QTB00018_H_9	katanin p60-like protein 2 (curated by B. Wickstead, Univ. of Oxford);go_function=ATPase activity;go_process=endosome transport;go_component=katanin		<a href=http://www.genedb.org/genedb/Search?organism=tryp&name=Tb10.70.6880>Tb10.70.6880</a>	Q38CB9			TRYP_x-70a06.p2kb545_949	10	Tb927_10_v4: complement(323646..325688)	katanin, putative	6262	0	0	0	GO:0016887	GO:0016197	GO:0008352	2QTB00018_H_9	Tb10.70.6880	ACTTTTTATATGTGAAGAAGTCCACTATGCTCAGAACACGAAAATTCACTGCAATGATCTGTTGGCGCTT	-	10	325230	325299	-1.39227	-2.75039	0.00955582	0.146486	-2.84383
Tb11.02.3740	3QTB00022_K_23	;go_function=adenylate cyclase activity;go_process=intracellular signaling cascade;go_component=integral to membrane		<a href=http://www.genedb.org/genedb/Search?organism=tryp&name=Tb11.02.3740>Tb11.02.3740</a>	Q385H4			Tb11.212.0320	11	Tb927_11_01_v4: complement(1661760..1665494)	receptor-type adenylate cyclase GRESAG 4, putative	8293	1	1	0	GO:0004016	GO:0007242	GO:0016021	2QTB00022_K_23	Tb11.02.3740	ATTGTCGTTAACTAACAGCACAGCATTCATAGACTCACTGTACGAACAACGGCGCTACCTTATTGATGAT	-	11.1	1664259	1664328	-1.38897	-3.05479	0.0044144	0.0955047	-2.15459
Tb11.03.0330	3QTB00019_H_24			<a href=http://www.genedb.org/genedb/Search?organism=tryp&name=Tb11.03.0330>Tb11.03.0330</a>	Q387G9				11	Tb927_11_01_v4: 205097..207487	hypothetical protein, conserved	7794	0	0	0				2QTB00019_H_24	Tb11.03.0330	TATATGTTGCTTTTTTTGCGTTGAGAGCACCTTCATGGGGTCTGTTCGATGTGGAGTTCGTTTTTCTTCA	+	11.1	206263	206332	-1.38649	-2.79394	0.00857533	0.139332	-2.74782
Tb927.8.3780	3QTB00005_K_11			<a href=http://www.genedb.org/genedb/Search?organism=tryp&name=Tb927.8.3780>Tb927.8.3780</a>	Q580Z8			Tb08.10J17.540	8	Tb927_08_v4: complement(1126727..1127227)	hypothetical protein, conserved	4221	0	0	0	GO:0003674	GO:0008150	GO:0005575	2QTB00005_K_11	Tb927.8.3780	CTTATTCACTACGAAGGTAACTGGTCTGAAGATGAAATGCATGGCAATGGTACACTCCGATTTCTTGTCA	-	8	1126993	1127062	-1.38647	-3.22416	0.00283072	0.0797725	-1.75414
Tb11.02.0440	3QTB00009_O_11	;go_function=catalytic activity;go_process=metabolism;go_component=mitochondrion		<a href=http://www.genedb.org/genedb/Search?organism=tryp&name=Tb11.02.0440>Tb11.02.0440</a>	Q386L9				11	Tb927_11_01_v4: complement(833642..834517)	glycerolphosphate mutase, putative	7996	0	0	0	GO:0003824	GO:0008152	GO:0005739	2QTB00009_O_11	Tb11.02.0440	AGATCATAAAGAATGAAAAATTGTACGTCTACTATTCTCCGTACACGCGCACCAGACAGACCCTAACCGA	-	11.1	834258	834327	-1.38583	-3.36447	0.00194523	0.0679859	-1.41429
Tb09.211.1640	3QTB00017_O_24			<a href=http://www.genedb.org/genedb/Search?organism=tryp&name=Tb09.211.1640>Tb09.211.1640</a>	Q38DZ1			chr9contig211.tmp0194c	9	Tb927_09_v4: complement(1550284..1552092)	hypothetical protein, conserved	5526	0	0	0				2QTB00017_O_24	Tb09.211.1640	TGAGCAAGACGATACTTTTGGTATTGGCAAATGCCTGAGAGCCCCGGAATCAATGTTCTTTGTTGGGTTT	-	9	1550458	1550527	-1.38489	-3.9478	0.000386419	0.0338866	0.0630758
Tb927.8.6510	3QTB00006_C_12	;go_function=ubiquitin conjugating enzyme activity;go_process=protein modification; ubiquitin cycle;go_component=cytoplasm		<a href=http://www.genedb.org/genedb/Search?organism=tryp&name=Tb927.8.6510>Tb927.8.6510</a>	Q57TW2			Tb08.30K1.280	8	Tb927_08_v4: 1883490..1884086	ubiquitin-conjugating enzyme E2, putative,ubiquitin-protein ligase, putative,ubiquitin carrier protein, putative	4495	0	0	0	GO:0004840	GO:0006464 GO:0006512	GO:0005737	2QTB00006_C_12	Tb927.8.6510	ATGATGAAAGACGACCCTGTGAGGTTTAGGACGAAGGCTCGTTACTGGATGAGTGGGCATTATATCGACT	+	8	1884015	1884084	-1.38455	-3.32322	0.00217341	0.070751	-1.51492
Tb927.7.2210	3QTB00003_K_12			<a href=http://www.genedb.org/genedb/Search?organism=tryp&name=Tb927.7.2210>Tb927.7.2210</a>	Q57XQ3			Tb07.22O10.140	7	Tb927_07_v4: complement(572049..572423)	hypothetical protein, conserved	3310	1	0	0				2QTB00003_K_12	Tb927.7.2210	TCAATGGTTTCAGTTGCTTACAGAATATATCAACGTGTGTCCTGGCATGCGAAAGAGTATTTAAAGTCTT	-	7	572092	572161	-1.38158	-2.45371	0.0195437	0.206569	-3.47217
Tb09.160.4890	3QTB00005_G_22			<a href=http://www.genedb.org/genedb/Search?organism=tryp&name=Tb09.160.4890>Tb09.160.4890</a>	Q38ER8			chr9contig160.tmp0375	9	Tb927_09_v4: 1050166..1050684	hypothetical protein, unlikely	5247	0	0	0				2QTB00005_G_22	Tb09.160.4890	GGCCCCTGTTTCTTCCGGGTACCACATCTGTACGTGTTGTGCCACTAATTAAGCGTCACTTAGCAATGAG	+	9	1050308	1050377	-1.38001	-3.56945	0.00111294	0.055469	-0.905998
Tb927.7.7000	3QTB00022_D_22			<a href=http://www.genedb.org/genedb/Search?organism=tryp&name=Tb927.7.7000>Tb927.7.7000</a>	Q57XS0			Tb07.21H15.400	7	Tb927_07_v4: complement(2000830..2005620)	hypothetical protein, conserved	3790	0	0	0				2QTB00022_D_22	Tb927.7.7000	GATGCTAACAAAAACGATATGCTGTATCTACTCAAACAAGAATTTCAACGGCTTCAGAGCCAAAGCACCA	-	7	2002413	2002482	-1.38	-2.65449	0.0120939	0.165766	-3.05195
Tb09.211.1410	3QTB00003_P_20			<a href=http://www.genedb.org/genedb/Search?organism=tryp&name=Tb09.211.1410>Tb09.211.1410</a>	Q38E14			chr9contig211.tmp0168	9	Tb927_09_v4: 1516626..1517036	hypothetical protein, unlikely	5503	0	0	0				2QTB00003_P_20	Tb09.211.1410	TTTTCGGATCCTCTCGCCCCCTGCGCGTCCTCTCGGGTATCGACGGCATCCTTTATTGCGATATGGGGAC	+	9	1516751	1516820	-1.37712	-2.53258	0.0162212	0.189876	-3.30969
Tb927.1.70	3QTB00018_L_21			<a href=http://www.genedb.org/genedb/Search?organism=tryp&name=Tb927.1.70>Tb927.1.70</a>	Q8IFJ1				1	Tb927_01_v4: complement(44937..46994)	retrotransposon hot spot (RHS) protein, putative,retrotransposon hot spot protein 4 (RHS4), putative	8	0	0	0	GO:0003674	GO:0008150	GO:0005634	2QTB00018_L_21	Tb927.1.70	AAGTCGGGCTGTCACTCCACCACTGCGACAAAGTTGAATGCGTTCACGGAGAGAATTAAAGGATATTTTT	-	1	45209	45278	-1.37365	-2.93273	0.00604249	0.114634	-2.43593
Tb927.7.3530	3QTB00018_P_21			<a href=http://www.genedb.org/genedb/Search?organism=tryp&name=Tb927.7.3530>Tb927.7.3530</a>	Q57WG8			Tb07.28B13.530	7	Tb927_07_v4: complement(910069..912144)	hypothetical protein, conserved	3442	0	0	0				2QTB00018_P_21	Tb927.7.3530	TCTATCACAGAGGCATATGAAATAACCACGAAGGAATTGCATGAAATTGAAAGAAGTTTACTTCGGACCA	-	7	911955	912024	-1.37089	-2.77076	0.00908492	0.143036	-2.79904
Tb11.02.0520	3QTB00018_K_24			<a href=http://www.genedb.org/genedb/Search?organism=tryp&name=Tb11.02.0520>Tb11.02.0520</a>	Q386K9				11	Tb927_11_01_v4: complement(850041..852041)	hypothetical protein, conserved	8006	0	8	0				2QTB00018_K_24	Tb11.02.0520	CATTGTGAGCATCGTCACTTACGTGCGCTACTGTTTTGTAAACAGAGGTGGATTATTTGTGGACATTATA	-	11.1	850731	850800	-1.36992	-2.69174	0.0110417	0.156854	-2.97166
Tb927.3.2510	3QTB00014_K_23	;go_component=integral to membrane		<a href=http://www.genedb.org/genedb/Search?organism=tryp&name=Tb927.3.2510>Tb927.3.2510</a>	Q582W4			Tb03.48O8.340	3	Tb927_03_v4: complement(632832..634202)	expression site-associated gene (ESAG) protein, putative,expression site-associated gene 2 (ESAG2) protein, putative	1089	1	0	1				2QTB00014_K_23	Tb927.3.2510	AAGAGCGACAGACACGCGTATACCAAATGGATACTGGCTCAAGTAGTGAAAACATATACAGTGGATATGA	-	3	633478	633547	-1.36856	-2.69969	0.0108284	0.156139	-2.95443
Tb927.8.4630	3QTB00004_M_9			<a href=http://www.genedb.org/genedb/Search?organism=tryp&name=Tb927.8.4630>Tb927.8.4630</a>	Q57UY8			Tb08.4A8.240	8	Tb927_08_v4: complement(1365644..1366072)	hypothetical protein, conserved	4306	1	3	0				2QTB00004_M_9	Tb927.8.4630	TATTTGTTTCCTGTCCGTGTCGTACTAATGGTACTTACATGTGGTTCCCTTCTTGCGGCTGCTGGTTATT	-	8	1365745	1365814	-1.3677	-3.18193	0.00316526	0.0829336	-1.85503
Tb11.01.2350	3QTB00020_D_11			<a href=http://www.genedb.org/genedb/Search?organism=tryp&name=Tb11.01.2350>Tb11.01.2350</a>	Q383M1				11	Tb927_11_01_v4: 2763965..2766610	hypothetical protein, conserved	8749	0	0	0				2QTB00020_D_11	Tb11.01.2350	AGGAATGCACTTTACTTCCTAGTGATGAACTAGAAAAATCACTGTTGAATATTATGCTGGTATACAAGGC	+	11.1	2764935	2765004	-1.3668	-2.11175	0.0423043	0.301712	-4.1344
Tb09.160.3060	3QTB00019_E_23			<a href=http://www.genedb.org/genedb/Search?organism=tryp&name=Tb09.160.3060>Tb09.160.3060</a>	Q38F96		1L12.425	chr9contig160.tmp0246	9	Tb927_09_v4: 778806..780971	hypothetical protein	5067	0	0	0				2QTB00019_E_23	Tb09.160.3060	ATCGAGTTATGCTATTCTTCTAGCTGTCTAACACATCCCCTCTCATCTAATTATTGCTGTTGTTTTCAAT	+	9	778857	778926	-1.36609	-2.60223	0.0137272	0.174773	-3.16339
Tb09.211.1210	3QTB00011_K_23	;go_function=damaged DNA binding;go_process=DNA recombination; DNA repair		<a href=http://www.genedb.org/genedb/Search?organism=tryp&name=Tb09.211.1210>Tb09.211.1210</a>	Q38E34			chr9contig211.tmp0147c	9	Tb927_09_v4: complement(1480507..1481556)	RAD51/dmc1 protein, putative	5483	0	0	0	GO:0003684	GO:0006281 GO:0006310	GO:0005634	2QTB00011_K_23	Tb09.211.1210	TTCTTATCAAGGGTTTGTCTGATGCCAAAGTTGACAAAATTATCGAGGCGGCACGGAAGTTATCGGATTG	-	9	1481276	1481345	-1.36479	-3.33075	0.00212996	0.0698659	-1.49661
Tb11.02.2430	3QTB00005_K_21	;go_function=structural constituent of ribosome;go_process=protein biosynthesis;go_component=cytosolic large ribosomal subunit (sensu Eukaryota)		<a href=http://www.genedb.org/genedb/Search?organism=tryp&name=Tb11.02.2430>Tb11.02.2430</a>	Q385T6				11	Tb927_11_01_v4: 1362750..1363250	60S ribosomal protein L17, putative	8181	0	0	0	GO:0003735	GO:0006412	GO:0005842	2QTB00005_K_21	Tb11.02.2430	TAGCGATGCTCTCATTGTTGAAGAATGCTGAGGCAAATGCCATCGAGAAGGGACTCGACCCCGGAAAGAT	+	11.1	1363015	1363084	-1.36368	-3.33648	0.00209742	0.0693958	-1.48264
Tb927.2.1760	3QTB00019_L_10			<a href=http://www.genedb.org/genedb/Search?organism=tryp&name=Tb927.2.1760>Tb927.2.1760</a>	Q7YVP9		27H14.60		2	Tb927_02_v4: 325391..327799	hypothetical protein, conserved	590	1	1	0	GO:0003674	GO:0008150	GO:0005575	2QTB00019_L_10	Tb927.2.1760	ACCGTTTCTTGCCAATGATCGGAGTGTACGTTGCAGATTTTAGTCCTTTCACTAAAGTGTTTACTTTTAA	+	2	325758	325827	-1.35985	-2.53807	0.0160104	0.188742	-3.29825
Tb927.7.1960	3QTB00018_P_9	RHS7: pers. comm. Frederic Bringaud, CNRS/BordeauxII University. Part of an RHS array that may contain misassembly, number of copies is uncertain.;go_component=nucleus		<a href=http://www.genedb.org/genedb/Search?organism=tryp&name=Tb927.7.1960>Tb927.7.1960</a>	Q57V14			Tb07.43M14.400	7	Tb927_07_v4: complement(471247..473319)	retrotransposon hot spot (RHS) protein, putative,retrotransposon hot spot protein 7 (RHS7), putative	3287	0	0	0				2QTB00018_P_9	Tb927.7.1960	ATCAAAGATATGTAACCCATCATGCGGATTTCAATGTTCTCTCATTAGTTTATATGGGGGAAATGGAGGT	-	7	472906	472975	-1.35952	-2.55783	0.0152726	0.184492	-3.25695
Tb10.61.0370	3QTB00005_G_24			<a href=http://www.genedb.org/genedb/Search?organism=tryp&name=Tb10.61.0370>Tb10.61.0370</a>	Q387S2			TRYP_x-61h03.q2kb185_54	10	Tb927_10_v4: 3853755..3854273	hypothetical protein, conserved	7666	0	0	0				2QTB00005_G_24	Tb10.61.0370	ACAAATGTCAGTACGGCTCCTATGAGGACTATAATTTGGAAACTACACAATAAAGCGCAAGCCCCGTGGT	+	10	3854172	3854241	-1.35859	-2.38449	0.0229595	0.222201	-3.61188
Tb10.389.0610	3QTB00020_L_10			<a href=http://www.genedb.org/genedb/Search?organism=tryp&name=Tb10.389.0610>Tb10.389.0610</a>	Q388V5				10	Tb927_10_v4: complement(3064216..3067032)	hypothetical protein, conserved	7377	0	0	0				2QTB00020_L_10	Tb10.389.0610	TTCGTTTGGGAGCATTCAAACAATTATTTACAACGCCATCAGTGAGCTACAAAGGCTACAGGGACAGTCT	-	10	3065761	3065830	-1.35806	-2.89574	0.00663832	0.1204	-2.51991
Tb10.6k15.3360	3QTB00006_O_12			<a href=http://www.genedb.org/genedb/Search?organism=tryp&name=Tb10.6k15.3360>Tb10.6k15.3360</a>	Q38AN1			TRYPtp6k15-3d06.p1c_477	10	Tb927_10_v4: complement(1828517..1829128)	hypothetical protein, conserved	6851	0	0	0				2QTB00006_O_12	Tb10.6k15.3360	GTCCGCGCTGGTCCGGCGTACACTTTAGACGGTCCACACGTGTATCATTCTGGTTGTTTAGGATCATATC	-	10	1829026	1829095	-1.35745	-2.91064	0.00639205	0.118136	-2.48617
Tb927.6.4800	3QTB00013_K_23			<a href=http://www.genedb.org/genedb/Search?organism=tryp&name=Tb927.6.4800>Tb927.6.4800</a>	Q587E6			Tb06.26G9.40	6	Tb927_06_v4: 1337604..1338860	hypothetical protein, conserved	2998	0	0	0				2QTB00013_K_23	Tb927.6.4800	TTTCCATAATTAGGCGTGCGATTTCAATGACTGAATCCATGCAACGAACGGGGAAGAAAGCATTTACGTC	+	6	1338370	1338439	-1.35354	-3.00669	0.004999	0.103273	-2.26621
Tb927.3.3340	3QTB00018_D_21	similar to Calcium/calmodulin-dependent 3',5'-cyclic nucleotide phosphodiesterase (Swiss-Prot:Q14123) [Homo sapiens];go_function=3',5'-cyclic-nucleotide phosphodiesterase activity;go_process=signal transduction		<a href=http://www.genedb.org/genedb/Search?organism=tryp&name=Tb927.3.3340>Tb927.3.3340</a>	Q57V52	PDED		Tb03.3K10.420	3	Tb927_03_v4: complement(855193..857223)	3prime, 5prime-cyclic nucleotide phosphodiesterase, putative	1172	0	0	0				2QTB00018_D_21	Tb927.3.3340	AATTTTACCGTTACCAATATAAAAGAGTCGGACCTAATGTACAAATACATTTGCAAGCTTCCCCTTGTCT	-	3	856683	856752	-1.35348	-2.62645	0.0129464	0.171581	-3.11191
Tb10.61.2745	3QTB00012_K_23			<a href=http://www.genedb.org/genedb/Search?organism=tryp&name=Tb10.61.2745>Tb10.61.2745</a>	Q388J2				10	Tb927_10_v4: complement(3354001..3355149)	mevalonate diphosphate decarboxylase	7491	0	0	0				NA	NA	NA	NA	NA	NA	NA	-1.34709	-3.49218	0.00137553	0.0610509	-1.09915
Tb927.6.3550	3QTB00022_A_7	;go_function=ATPase activity, coupled to transmembrane movement of ions, phosphorylative mechanism;go_process=cation transport;go_component=integral to membrane		<a href=http://www.genedb.org/genedb/Search?organism=tryp&name=Tb927.6.3550>Tb927.6.3550</a>	Q584Z5			Tb06.2N9.170	6	Tb927_06_v4: complement(1056159..1059749)	phospholipid-translocating P-type ATPase (flippase), putative	2873	0	7	0				2QTB00022_A_7	Tb927.6.3550	AGATATATCAAAGTATGCTATTTTCGTCTTTATTTTCCAAATAAGCTGTGGTTTTTTGTTTGGGGCTGTA	-	6	1058796	1058865	-1.34584	-2.40038	0.0221307	0.21913	-3.58005
Tb927.3.2090	3QTB00017_P_11	;go_function=metallopeptidase activity;go_process=proteolysis and peptidolysis		<a href=http://www.genedb.org/genedb/Search?organism=tryp&name=Tb927.3.2090>Tb927.3.2090</a>	Q57ZA2			Tb03.30P12.1110	3	Tb927_03_v4: complement(550052..551899)	aminopeptidase P1, putative,metallo-peptidase, Clan MG, Family M24	1047	0	0	0				2QTB00017_P_11	Tb927.3.2090	TGATTATGTCTAATGAGCCTGGTTACTATAAAGCAGGAAAGTACGGCATACGTATTGAAAACTTGGAGGT	-	3	550305	550374	-1.34527	-2.20106	0.0347795	0.272018	-3.96838
Tb11.01.5160	3QTB00017_O_12			<a href=http://www.genedb.org/genedb/Search?organism=tryp&name=Tb11.01.5160>Tb11.01.5160</a>	Q382I1				11	Tb927_11_01_v4: complement(3565044..3566849)	hypothetical protein, conserved	9043	1	1	0				2QTB00017_O_12	Tb11.01.5160	AAAACTATCGAACAGCTTCGTTGGTCGCACTTTATGATGAGGTCCCGTGCTGTGAATTTGCACTTTATCC	-	11.1	3565724	3565793	-1.34494	-3.49149	0.00137816	0.0610509	-1.10088
Tb09.160.0815	3QTB00001_L_22	;go_function=structural constituent of ribosome;go_process=protein biosynthesis;go_component=ribosome		<a href=http://www.genedb.org/genedb/Search?organism=tryp&name=Tb09.160.0815>Tb09.160.0815</a>	Q38FV6			229.t01444	9	Tb927_09_v4: complement(445472..445720)	60S ribosomal protein L38, putative	4856	0	0	0	GO:0003735	GO:0006412	GO:0005840	2QTB00001_L_22	Tb09.160.0815	AAAAGAAGGCTGACAAGATCGAACGCTCCATCCATCCATCCGTAAAGAAGATCACCGTCACTTCCCGTTC	-	9	445503	445572	-1.34478	-3.21805	0.00287695	0.0797725	-1.76878
Tb11.02.3670	3QTB00016_H_9			<a href=http://www.genedb.org/genedb/Search?organism=tryp&name=Tb11.02.3670>Tb11.02.3670</a>	Q385I0			Tb11.212.0390	11	Tb927_11_01_v4: 1643590..1645263	hypothetical protein, conserved	8287	0	0	0				2QTB00016_H_9	Tb11.02.3670	TCTATTGAGATGTTGCGTCGTTTTGGTGTCTTGCTAATCATCGAGGAAGAAGGTGTCACATATTTAGTTA	+	11.1	1644082	1644151	-1.34309	-3.1969	0.00304258	0.0824329	-1.81934
Tb927.7.2350	3QTB00021_G_12			<a href=http://www.genedb.org/genedb/Search?organism=tryp&name=Tb927.7.2350>Tb927.7.2350</a>	Q57XN9			Tb07.22O10.330	7	Tb927_07_v4: complement(605377..608436)	hypothetical protein, conserved	3324	0	0	0				2QTB00021_G_12	Tb927.7.2350	AAAATGTTCCTTTTGGTTACGTGGTTACCTATTTCCTCAACAATTTTCTTCGGACGTATACCTACGGGTC	-	7	606692	606761	-1.33927	-2.39709	0.0223	0.219878	-3.58665
Tb11.02.3360	3QTB00017_O_11	;go_function=ATP binding; DNA binding;go_process=DNA replication;go_component=DNA replication factor C complex		<a href=http://www.genedb.org/genedb/Search?organism=tryp&name=Tb11.02.3360>Tb11.02.3360</a>	Q385K3			Tb11.212.0700	11	Tb927_11_01_v4: 1572758..1574521	replication factor C, subunit 1, putative,replication factor C large subunit, putative	8264	0	0	0	GO:0003677 GO:0005524	GO:0006260	GO:0005634 GO:0005663	2QTB00017_O_11	Tb11.02.3360	ATGTGTTACCCCGTTACCGCAAATAAGTTGAAGCAATGGATGGAAGAATTTGAAGCCAATAGTTCCAAAA	+	11.1	1572836	1572905	-1.3385	-3.09554	0.00397037	0.0919713	-2.05927
Tb09.160.4700	3QTB00014_G_23			<a href=http://www.genedb.org/genedb/Search?organism=tryp&name=Tb09.160.4700>Tb09.160.4700</a>	Q38ET6			chr9contig160.tmp0356	9	Tb927_09_v4: 1008341..1009702	hypothetical protein, conserved	5229	0	2	0				2QTB00014_G_23	Tb09.160.4700	AAGAAAACTAAGTGTTGCGGAGCAGATATCTATTGTAGGACAAATTATTCGGAAAGCGGAATGCCTACTT	+	9	1008535	1008604	-1.33656	-2.86442	0.0071855	0.124931	-2.59054
Tb927.6.4380	3QTB00013_C_12			<a href=http://www.genedb.org/genedb/Search?organism=tryp&name=Tb927.6.4380>Tb927.6.4380</a>	Q587A4			Tb06.26G9.940	6	Tb927_06_v4: complement(1232008..1233276)	hypothetical protein, conserved	2956	0	0	0				2QTB00013_C_12	Tb927.6.4380	GGTTTTTACTAGCGGTTCAATCTCTAACAGGAAATGACTTTAGCGACGAAGACATTAATGCAGCGAAATC	-	6	1232117	1232186	-1.33489	-2.94544	0.00584966	0.113638	-2.40693
Tb11.01.3420	3QTB00013_C_23	;go_function=translation initiation factor activity;go_process=translational initiation;go_component=eukaryotic translation initiation factor 3 complex		<a href=http://www.genedb.org/genedb/Search?organism=tryp&name=Tb11.01.3420>Tb11.01.3420</a>	Q383C1				11	Tb927_11_01_v4: 3044707..3045948	eukaryotic translation initiation factor, putative	8849	0	0	0	GO:0003743	GO:0006413	GO:0005852	2QTB00013_C_23	Tb11.01.3420	ATAATTTGGTCGAGAACGCGAAGCGGCTTATTTTCACCCAGTATGTGGTAACCCACAGTGTAGTGTCAAT	+	11.1	3045686	3045755	-1.33438	-3.63123	0.000938518	0.0527165	-0.750333
Tb927.2.5700	3QTB00004_O_22			<a href=http://www.genedb.org/genedb/Search?organism=tryp&name=Tb927.2.5700>Tb927.2.5700</a>	Q7YUN0		1F7.220		2	Tb927_02_v4: 1025545..1025997	hypothetical protein	802	0	0	0				2QTB00004_O_22	Tb927.2.5700	TTTTTGTATTGTGCACAGCAGTGCCGCTTAGTCGGGATTTCGCTTCATACCCTGTACTTCCACCACTTAA	+	2	1025737	1025806	-1.33377	-3.26605	0.00253239	0.0758304	-1.6534
Tb927.6.5030	3QTB00016_O_24			<a href=http://www.genedb.org/genedb/Search?organism=tryp&name=Tb927.6.5030>Tb927.6.5030</a>	Q586H5			Tb06.30P15.410	6	Tb927_06_v4: 1378650..1380308	hypothetical protein, conserved,leucine-rich repeat protein (LRRP), putative	3021	0	0	0	GO:0003674	GO:0008150	GO:0005575	2QTB00016_O_24	Tb927.6.5030	TATTGCGGTTAGATGTTTTCGCCATGTTGTCGAAGGATTTAATTGAAAAATTCCAGGTGGAGTTCACTGA	+	6	1379512	1379581	-1.33346	-2.95453	0.00571533	0.112655	-2.38615
Tb09.v1.0050	3QTB00001_C_23			<a href=http://www.genedb.org/genedb/Search?organism=tryp&name=Tb09.v1.0050>Tb09.v1.0050</a>	Q38G15				9	Tb927_09_v4: complement(311066..311176)	hypothetical protein, unlikely	4797	1	1	0				2QTB00001_C_23	Tb09.v1.0050	TGTACACACTTTCGGCACGCTCTCATGTTAATATCATCTTTGTTATTATTATTATAACCCTAACTATTAT	-	9	311106	311175	-1.33262	-1.89287	0.0671064	0.370876	-4.51891
Tb10.61.2060	3QTB00021_P_9			<a href=http://www.genedb.org/genedb/Search?organism=tryp&name=Tb10.61.2060>Tb10.61.2060</a>	Q388E2			TRYP_x-61h03.q2kb185_308	10	Tb927_10_v4: complement(3504969..3508280)	hypothetical protein, conserved,leucine-rich repeat protein (LRRP), putative	7543	0	0	0	GO:0003674 GO:0003674	GO:0008150 GO:0008150	GO:0005575 GO:0005575	2QTB00021_P_9	Tb10.61.2060	TTCAATTTTACGGTTCAACGCGTCTATTGTATGTTCTAGATCTAATTTGGCATGGTGGCCATGCAGTAGT	-	10	3508008	3508077	-1.32976	-2.51649	0.0168537	0.191842	-3.34312
Tb927.1.2230	3QTB00003_I_24	similarity to calpain-like protein, but shorter (curated by J. Mottram)		<a href=http://www.genedb.org/genedb/Search?organism=tryp&name=Tb927.1.2230>Tb927.1.2230</a>	Q4GYZ8				1	Tb927_01_v4: 562244..562615	calpain-like protein fragment, putative	216	0	0	0	GO:0003674	GO:0008150	GO:0005575	2QTB00003_I_24	Tb927.1.2230	AGAATTAAGGCACTTGGACAAACGAGACTTGAGAAATTGGAAAGCGGTGAAAGTGTGGCAACTGTTGTGG	+	1	562448	562517	-1.3295	-3.18445	0.00314426	0.082889	-1.84903
Tb09.160.0830	3QTB00017_O_22			<a href=http://www.genedb.org/genedb/Search?organism=tryp&name=Tb09.160.0830>Tb09.160.0830</a>	Q38FV5			chr9contig160.tmp0083c	9	Tb927_09_v4: complement(446711..448519)	hypothetical protein, conserved	4857	0	0	0				2QTB00017_O_22	Tb09.160.0830	TACTAAAGGAGTTGCCTTTTGAGGCTTACAGCGCCGAGATGTTAGAAAGTATTGGTAATCACATCGTCGC	-	9	447573	447642	-1.32763	-2.94311	0.00588466	0.113638	-2.41226
Tb927.2.2500	3QTB00008_N_12			<a href=http://www.genedb.org/genedb/Search?organism=tryp&name=Tb927.2.2500>Tb927.2.2500</a>	Q7YVI0		25N14.15		2	Tb927_02_v4: complement(492455..493300)	hypothetical protein, conserved	633	1	2	0				2QTB00008_N_12	Tb927.2.2500	TTAAGCGTAACCCGCTTGTCCTCGTAACGCATATGTTTGTGCATGCTTCTGATGAACACTTTGTGGGAAA	-	2	493095	493164	-1.3274	-2.7984	0.00848054	0.139332	-2.73795
Tb927.7.7130	3QTB00020_K_23			<a href=http://www.genedb.org/genedb/Search?organism=tryp&name=Tb927.7.7130>Tb927.7.7130</a>	Q57XT3			Tb07.21H15.230	7	Tb927_07_v4: complement(2041821..2044328)	hypothetical protein, conserved	3803	1	1	0				2QTB00020_K_23	Tb927.7.7130	GTTGCATACGCGACGCAATCCAATACCTCGTACAAGTTATCTAACAAACTCATCTCTATGCTAAATTTAG	-	7	2043962	2044031	-1.32489	-2.79264	0.00860332	0.139332	-2.75071
Tb11.12.0015	3QTB00015_K_11			<a href=http://www.genedb.org/genedb/Search?organism=tryp&name=Tb11.12.0015>Tb11.12.0015</a>	Q384E8				11	Tb927_11_01_v4: 2365655..2367124	hypothetical protein, conserved	8571	0	0	0				2QTB00015_K_11	Tb11.12.0015	ATTAACCGAGAAGTTTGAATCCTTAAAACCGAGGGACCATGTGGAGGATAAGACTGAACTCAGCATATAT	+	11.1	2366584	2366653	-1.32419	-3.13671	0.00356504	0.0867542	-1.9623
Tb927.1.5220	3QTB00009_K_22	GPI-Anchor Signal predicted for Tb927.1.5220 by DGPI v2.04 with cleavage site probability 0.64800006 near 278		<a href=http://www.genedb.org/genedb/Search?organism=tryp&name=Tb927.1.5220>Tb927.1.5220</a>	Q4GY59				1	Tb927_01_v4: 1035260..1036153	expression site-associated gene 9 (ESAG9) protein, putative	509	1	0	1	GO:0003674	GO:0008150	GO:0016021	2QTB00009_K_22	Tb927.1.5220	TTCGTGGCCTGAGCAAAAAAATACACAGGAAGCGGAAACTATGGGGATACAATCGATCCAAAACGGAAAA	+	1	1035865	1035934	-1.32418	-2.92437	0.00617258	0.116331	-2.45496
Tb927.6.4470	3QTB00010_G_22	;go_process=spermidine biosynthesis		<a href=http://www.genedb.org/genedb/Search?organism=tryp&name=Tb927.6.4470>Tb927.6.4470</a>	Q587B3			Tb06.26G9.750	6	Tb927_06_v4: complement(1255609..1256586)	S-adenosylmethionine decarboxylase proenzyme-like, putative	2965	0	0	0				2QTB00010_G_22	Tb927.6.4470	ACAAGCAGATGATGAGTATGACTTGGACGGAAACACCAAAGAACAGCAACTTCTTGTATCCCACTGCGCG	-	6	1255903	1255972	-1.32337	-3.07077	0.00423492	0.0940803	-2.11729
Tb09.160.3660	3QTB00001_C_12			<a href=http://www.genedb.org/genedb/Search?organism=tryp&name=Tb09.160.3660>Tb09.160.3660</a>	Q38F39		28G16.140	chr9contig160.tmp0507c	9	Tb927_09_v4: complement(861702..861857)	hypothetical protein, unlikely	5125	0	0	0				2QTB00001_C_12	Tb09.160.3660	GCAACAGTGACAAAATGAGTCTATTGTTTAATAGGGTAAGAGTTAAATATCTTTCCGCACATCACCTATT	-	9	861721	861790	-1.32308	-2.54437	0.0157716	0.187952	-3.2851
Tb927.6.2200	3QTB00006_O_23			<a href=http://www.genedb.org/genedb/Search?organism=tryp&name=Tb927.6.2200>Tb927.6.2200</a>	Q584T6			Tb06.4M18.560	6	Tb927_06_v4: 698549..699142	hypothetical protein, conserved	2739	0	0	0				2QTB00006_O_23	Tb927.6.2200	GTATGATGGCGTTTTTCTTCCCGGTGGTTTACCTGGTGCTGACTACCTTGGGAAAAGTGTGGCTCTCAAA	+	6	698737	698806	-1.32071	-2.9405	0.00592389	0.113638	-2.41821
Tb927.7.4000	3QTB00016_D_9	;go_function=glutathione synthase activity;go_process=glutathione biosynthesis		<a href=http://www.genedb.org/genedb/Search?organism=tryp&name=Tb927.7.4000>Tb927.7.4000</a>	Q57UN0			Tb07.5F10.660	7	Tb927_07_v4: 1057299..1058966	glutathione synthetase, putative	3489	0	0	0				2QTB00016_D_9	Tb927.7.4000	TCGTTGTTGTTCAGGAGAATGAACGTAACACTGCCGATCAGTATGCTCTGCTAATGAGAGTACTTGAGGA	+	7	1058068	1058137	-1.31953	-2.799	0.00846765	0.139332	-2.7366
Tb927.3.1940	3QTB00013_P_21			<a href=http://www.genedb.org/genedb/Search?organism=tryp&name=Tb927.3.1940>Tb927.3.1940</a>	Q57ZB7			Tb03.30P12.840	3	Tb927_03_v4: complement(510641..511957)	hypothetical protein, conserved	1033	0	1	0				2QTB00013_P_21	Tb927.3.1940	ATGTTGTGCTTGTTCCCACAGTTGGTTATACCACGCCGAGAGCCTTTGCTAATTCCATACTGTTTGATTG	-	3	511455	511524	-1.31948	-3.34316	0.0020601	0.0693958	-1.46636
Tb927.7.2710	3QTB00009_G_11	;go_function=oxidoreductase activity;go_process=electron transport;go_component=mitochondrion		<a href=http://www.genedb.org/genedb/Search?organism=tryp&name=Tb927.7.2710>Tb927.7.2710</a>	Q57Y81			Tb07.13M20.750	7	Tb927_07_v4: complement(706914..707777)	NADH-cytochrome b5 reductase, putative	3360	1	0	0				2QTB00009_G_11	Tb927.7.2710	CCGAGCAGGGTGACCTCAAAGGTGTATTAAGTGAACTTGGTTACATACAGAAAATGGTGTTTAAAATTTA	-	7	706915	706984	-1.31833	-3.06808	0.00426471	0.094163	-2.12359
Tb11.02.4620	3QTB00019_P_23			<a href=http://www.genedb.org/genedb/Search?organism=tryp&name=Tb11.02.4620>Tb11.02.4620</a>	Q384Z1				11	Tb927_11_01_v4: complement(1891342..1893687)	hypothetical protein, conserved,predicted WD40 repeat protein	8376	0	0	0	GO:0003674	GO:0008150	GO:0005575	2QTB00019_P_23	Tb11.02.4620	GAAGGACCACGTCAAGTACCGTCAAACTGTGATGCTACAATTATCTAAACGAAAGGTTTTCTGCCCATTT	-	11.1	1891855	1891924	-1.31762	-3.03828	0.00460737	0.0982524	-2.19301
Tb11.02.0780	3QTB00017_E_7	;go_function=monooxygenase activity;go_process=aromatic compound metabolism;go_component=integral to membrane		<a href=http://www.genedb.org/genedb/Search?organism=tryp&name=Tb11.02.0780>Tb11.02.0780</a>	Q386I4				11	Tb927_11_01_v4: 928055..929794	squalene monooxygenase, putative	8031	0	2	0	GO:0004497	GO:0006725	GO:0005575 GO:0016021	2QTB00017_E_7	Tb11.02.0780	ATTATTGGATCAGTTGTTTTCCTAGCGGTAACGGTAACATTCCTCTTTGTTCTGTTTGATCATGCTGTAT	+	11.1	928067	928136	-1.31744	-2.09172	0.0441782	0.30647	-4.17094
Tb927.4.1450	3QTB00013_O_23			<a href=http://www.genedb.org/genedb/Search?organism=tryp&name=Tb927.4.1450>Tb927.4.1450</a>	Q581T6			Tb04.2L9.660	4	Tb927_04_v4: complement(371443..372708)	hypothetical protein, conserved	1562	0	0	0				2QTB00013_O_23	Tb927.4.1450	AAACTGTGGAAAATAGCGAAAAACGGAAAAGGCAACTTGAGATAGATACATTACATTACGTGTTATTTGC	-	4	371798	371867	-1.31688	-3.17498	0.00322377	0.0832542	-1.87156
Tb927.6.2570	3QTB00014_H_10			<a href=http://www.genedb.org/genedb/Search?organism=tryp&name=Tb927.6.2570>Tb927.6.2570</a>	Q584P9			Tb06.4M18.1300	6	Tb927_06_v4: 783400..784839	hypothetical protein, conserved	2776	0	0	0				2QTB00014_H_10	Tb927.6.2570	AGCTTTCCCCATTAATGTGCGAAACGACAGGGGACATCAAACACAATGTATTAACGCAACAACATGCAAA	+	6	783914	783983	-1.31653	-2.6559	0.0120526	0.165728	-3.04893
Tb927.2.4840	3QTB00004_G_10			<a href=http://www.genedb.org/genedb/Search?organism=tryp&name=Tb927.2.4840>Tb927.2.4840</a>	Q7YUV0		30M24.160		2	Tb927_02_v4: complement(859870..860310)	hypothetical protein, conserved	746	1	3	0	GO:0003674	GO:0008150	GO:0005575	2QTB00004_G_10	Tb927.2.4840	TTTATTTTGAAAGATTTATGTGTGGTTTGCTGCTCAATGTATGCGATCAACTTTATCACGTTTGCCCTGG	-	2	859914	859983	-1.31399	-3.08804	0.00404875	0.0925996	-2.07686
Tb09.211.1900	3QTB00008_C_21			<a href=http://www.genedb.org/genedb/Search?organism=tryp&name=Tb09.211.1900>Tb09.211.1900</a>	Q38DW4			chr9contig211.tmp0224c	9	Tb927_09_v4: complement(1599937..1600698)	hypothetical protein, conserved	5553	1	0	0				2QTB00008_C_21	Tb09.211.1900	GGTTGCGCAGCGCACGCAAGACTATATTCAGGGATTTCACCAGCATCTCAAGTCAAAGCGACTTATTTAA	-	9	1599937	1600006	-1.31395	-3.40878	0.00172579	0.0644865	-1.30556
Tb11.02.0110	3QTB00022_G_24			<a href=http://www.genedb.org/genedb/Search?organism=tryp&name=Tb11.02.0110>Tb11.02.0110</a>	Q386Q9				11	Tb927_11_01_v4: complement(718062..721940)	hypothetical protein, conserved	7955	0	0	0				2QTB00022_G_24	Tb11.02.0110	AACAAAACGGGTATTGGCTGCCCAAAACAAGAAAATTCACAAAACCTTTGATCAAGGCATTCTTCAGAGT	-	11.1	721680	721749	-1.312	-2.75188	0.00952063	0.1464	-2.84056
Tb11.02.0200	3QTB00020_H_10			<a href=http://www.genedb.org/genedb/Search?organism=tryp&name=Tb11.02.0200>Tb11.02.0200</a>	Q386Q0				11	Tb927_11_01_v4: complement(742409..745189)	hypothetical protein, conserved	7964	0	0	0				2QTB00020_H_10	Tb11.02.0200	CAAAATGTTGATTCAATGAGTTGTGATAATAATGAAGGTGAAAGTGGTCGCGTGCGCACCCAATGTACCA	-	11.1	743974	744043	-1.31108	-2.62033	0.0131398	0.172403	-3.12496
Tb10.70.0200	3QTB00016_K_24			<a href=http://www.genedb.org/genedb/Search?organism=tryp&name=Tb10.70.0200>Tb10.70.0200</a>	Q38AU8			TRYP_x-70a06.p2kb545_29	10	Tb927_10_v4: 1661685..1663334	hypothetical protein	6784	0	0	0				2QTB00016_K_24	Tb10.70.0200	ATTGATAAAAATAACACGGGATGCATTACCTTTGAAGAGTTTTTGTGGGTTCTCGAGTTTGGTGTGCGAG	+	10	1662819	1662888	-1.3107	-3.35591	0.00199061	0.0684293	-1.43522
Tb927.8.6390	3QTB00008_L_22	similar to GB:AAQ01182.1: lysophospholipase {Trypanosoma brucei}; 100% similar to GB:AAQ01182.1: lysophospholipase {Trypanosoma brucei};go_function=hydrolase activity, acting on ester bonds;go_process=metabolism		<a href=http://www.genedb.org/genedb/Search?organism=tryp&name=Tb927.8.6390>Tb927.8.6390</a>	Q7YXI0	TbLysoPLA	TbLysoPLA	Tb08.11J15.160	8	Tb927_08_v4: 1855921..1856763	lysophospholipase, putative,alpha/beta hydrolase, putative	4483	0	0	0	GO:0016788	GO:0008152	GO:0005575	2QTB00008_L_22	Tb927.8.6390	TGTCAGCCAATTACCTCAAAAGTCTCGCATACACCGCGTCACGGCGCTACCAAGTACCTGCTGGTCGCGT	+	8	1856345	1856414	-1.31033	-2.87325	0.00702709	0.124006	-2.57067
Tb11.01.5710	3QTB00015_G_12	;go_function=phenylalanine-tRNA ligase activity;go_process=phenylalanyl-tRNA aminoacylation;go_component=cytoplasm		<a href=http://www.genedb.org/genedb/Search?organism=tryp&name=Tb11.01.5710>Tb11.01.5710</a>	Q382C5				11	Tb927_11_01_v4: 3683172..3684662	phenylalanyl-tRNA synthetase alpha chain, putative	9099	0	0	0	GO:0004826	GO:0006432	GO:0005737	2QTB00015_G_12	Tb11.01.5710	TTATTGATCGCAATATTTCTCTCGCCAACATGATGCACACCTTTGAACTGTTTTTCCGTCGGATAGGTGT	+	11.1	3684304	3684373	-1.30972	-2.79237	0.00860894	0.139332	-2.75129
Tb11.01.7460	3QTB00009_L_21			<a href=http://www.genedb.org/genedb/Search?organism=tryp&name=Tb11.01.7460>Tb11.01.7460</a>	Q381K5				11	Tb927_11_01_v4: complement(4125493..4126407)	hypothetical protein, conserved	9270	0	1	0				2QTB00009_L_21	Tb11.01.7460	TTTTTTACAACTGTAGTGTTCGGGATGGTGTTTTTATGGGCCATCCTAAACTTTCTAGCGTTTTTTGATA	-	11.1	4125705	4125774	-1.30968	-2.53947	0.0159573	0.188634	-3.29534
Tb927.8.6240	3QTB00008_K_12			<a href=http://www.genedb.org/genedb/Search?organism=tryp&name=Tb927.8.6240>Tb927.8.6240</a>	Q57YM5			Tb08.11J15.480	8	Tb927_08_v4: 1814348..1815148	hypothetical protein, conserved	4468	0	0	0				2QTB00008_K_12	Tb927.8.6240	CGATGCTACTTTGTTGCGCTCCCTGCCGTTTGACGCTATGGCAACGTACACTGTTGACTACCCACCAAAG	+	8	1814860	1814929	-1.30923	-2.62558	0.0129738	0.171581	-3.11378
Tb927.2.2520	3QTB00008_D_7			<a href=http://www.genedb.org/genedb/Search?organism=tryp&name=Tb927.2.2520>Tb927.2.2520</a>	Q7YSV0		25N14.5		2	Tb927_02_v4: complement(495601..496413)	hypothetical protein, conserved	635	0	0	0	GO:0003674	GO:0008150	GO:0005575	NA	NA	NA	NA	NA	NA	NA	-1.30757	-3.17727	0.00320437	0.0832542	-1.86612
Tb10.70.3550	3QTB00017_G_12			<a href=http://www.genedb.org/genedb/Search?organism=tryp&name=Tb10.70.3550>Tb10.70.3550</a>	Q38BL8			TRYP_x-70a06.p2kb545_474	10	Tb927_10_v4: complement(1000999..1002786)	hypothetical protein, conserved	6514	0	0	0				2QTB00017_G_12	Tb10.70.3550	ATTCCCTGTCGAGTCAAACAACTGCTCGTAAAGGGCGATGAGAGAACAATAAATAATAATGCTAACTTCA	-	10	1001430	1001499	-1.30668	-3.06731	0.00427316	0.094163	-2.12537
Tb927.6.2210	3QTB00021_D_22	similar to Vacuolar protein 8. (Swiss-Prot:P39968) [Saccharomyces cerevisiae]		<a href=http://www.genedb.org/genedb/Search?organism=tryp&name=Tb927.6.2210>Tb927.6.2210</a>	Q584T5			Tb06.4M18.580	6	Tb927_06_v4: 699807..703193	hypothetical protein, conserved	2740	0	0	0				2QTB00021_D_22	Tb927.6.2210	AACTTGTCGTGCCATAGTCACCCTCTCACTAATTTCGACGTCTTACAAAGATAAACTGTTTGAGCTTGGT	+	6	701630	701699	-1.30547	-2.71795	0.0103528	0.152465	-2.91474
Tb10.70.5840	3QTB00020_K_12	similar to GB:CAC14329.1: major vault protein {Leishmania major}; similar to Major vault protein alpha (MVP-alpha) (Swiss-Prot:P34118) (Dictyostelium discoideum); similar to Major vault protein (MVP) (Lung resistance- related protein). (Swiss-Prot;go_process=response to abiotic stimulus;go_component=ribonucleoprotein complex		<a href=http://www.genedb.org/genedb/Search?organism=tryp&name=Tb10.70.5840>Tb10.70.5840</a>	Q38C44	MVP		TRYP_x-70a06.p2kb545_797	10	Tb927_10_v4: 520867..523458	major vault protein, putative	6337	0	0	0	GO:0003674	GO:0009628	GO:0005575 GO:0030529	2QTB00020_K_12	Tb10.70.5840	GGTCACATTCACTCACTGTTTCTCTTTTTGGGTCCTGACTTTATGGCTGACAAGATTGTTGTCGAAACAC	+	10	522436	522505	-1.30511	-3.30788	0.00226461	0.0714248	-1.55218
Tb927.7.6040	3QTB00021_L_22	Number of repeated genes in array uncertain, region may contain misassembly. similar to GB:CAD21883.1: ESAG4 {Trypanosoma brucei}; Number of repeated genes in array uncertain, region may contain misassembly.;go_function=adenylate cyclase activity;go_process=intracellular signaling cascade;go_component=integral to membrane		<a href=http://www.genedb.org/genedb/Search?organism=tryp&name=Tb927.7.6040>Tb927.7.6040</a>	Q57VK7			Tb07.2F2.250	7	Tb927_07_v4: complement(1626783..1630586)	receptor-type adenylate cyclase GRESAG 4, putative	3694	1	1	0	GO:0004016	GO:0007242	GO:0016021	2QTB00022_A_20	Tb927.7.6040	ATGAGGTTGCGGACCCCTCGTTGAGTGAGGTGAGTTCTCTACATGCTGGGTTAACTGATTCTGCCAGGCA	-	7	1627192	1627261	-1.30452	-2.54241	0.0158456	0.188116	-3.2892
Tb10.61.0610	3QTB00010_C_22	;go_function=binding;go_process=transport;go_component=mitochondrial inner membrane		<a href=http://www.genedb.org/genedb/Search?organism=tryp&name=Tb10.61.0610>Tb10.61.0610</a>	Q387U3			TRYP_x-61h03.q2kb185_99	10	Tb927_10_v4: 3795207..3796178	mitochondrial carrier protein, putative	7645	0	0	0	GO:0005488 GO:0005488	GO:0006810 GO:0006810	GO:0005743 GO:0005743	2QTB00010_C_22	Tb10.61.0610	TACTCTGGTATGCAGTTTGTCACATATAGCAGGTTGAAGTTCCTTTTCCAAGACCTCTCTGAAAGATATG	+	10	3795441	3795510	-1.30247	-3.41673	0.00168901	0.0644865	-1.28597
Tb10.389.1290	3QTB00018_K_23			<a href=http://www.genedb.org/genedb/Search?organism=tryp&name=Tb10.389.1290>Tb10.389.1290</a>	Q389A0				10	Tb927_10_v4: complement(2939397..2941346)	hypothetical protein, conserved	7332	0	0	0				2QTB00018_K_23	Tb10.389.1290	AAAGGTGCATGCCCAATTAAGCGCCCTCTTGCGCCACATTCAAACTACAAACCAAAAAATCGTATCGAAG	-	10	2939640	2939709	-1.30211	-3.46149	0.00149561	0.0618775	-1.17535
Tb927.6.2440	3QTB00012_G_24			<a href=http://www.genedb.org/genedb/Search?organism=tryp&name=Tb927.6.2440>Tb927.6.2440</a>	Q584R2			Tb06.4M18.940	6	Tb927_06_v4: 746541..747707	hypothetical protein, conserved	2763	0	0	0				2QTB00012_G_24	Tb927.6.2440	TTTGATGCAATTAAAGTTTTCATCGCAAAGGGAAACAAACCAGCCCCGATCCGTTATATTCTCTACATAA	+	6	747480	747549	-1.30164	-3.22627	0.0028149	0.0797725	-1.74907
Tb927.4.1050	3QTB00014_C_12			<a href=http://www.genedb.org/genedb/Search?organism=tryp&name=Tb927.4.1050>Tb927.4.1050</a>	Q580D3			Tb04.5E12.410	4	Tb927_04_v4: complement(281014..282399)	hypothetical protein, conserved	1522	1	0	0				2QTB00014_C_12	Tb927.4.1050	TATTCATTTGACACATTTTATTGCCCCTCCAATGGGTTTTGAGGAATGCGTTGAGCGTTTCTACGCTTCC	-	4	281365	281434	-1.29932	-3.42957	0.00163118	0.0634315	-1.2543
Tb927.7.1250	3QTB00010_O_10			<a href=http://www.genedb.org/genedb/Search?organism=tryp&name=Tb927.7.1250>Tb927.7.1250</a>	Q57WS5			Tb07.27M11.450	7	Tb927_07_v4: 325419..326405	hypothetical protein, conserved	3216	0	0	0				2QTB00010_O_10	Tb927.7.1250	TTGGCTTATGATATCTTGCAGAACCGTACACATTACAGAGAGTGAGGCACAGTCGTTGGTACATTTGTCT	+	7	325496	325565	-1.29821	-3.15857	0.00336606	0.0853332	-1.91053
Tb09.211.4050	3QTB00002_F_9	GPI-Anchor Signal predicted for Tb09.211.4050 by DGPI v2.04 with cleavage site probability 0.124699995 near 81		<a href=http://www.genedb.org/genedb/Search?organism=tryp&name=Tb09.211.4050>Tb09.211.4050</a>	Q38DA3			chr9contig211.tmp0449c	9	Tb927_09_v4: complement(2034327..2034641)	hypothetical protein, unlikely	5764	1	1	1				2QTB00002_F_9	Tb09.211.4050	TTTTATTCCAACCCCACCCTGTTCTCTCTATCCTCTCCTTCCTTAACTGTTACCTCCATGTCATCCTTTT	-	9	2034392	2034461	-1.29653	-2.17286	0.0370155	0.280027	-4.02136
Tb10.70.4310	3QTB00005_N_24			<a href=http://www.genedb.org/genedb/Search?organism=tryp&name=Tb10.70.4310>Tb10.70.4310</a>	Q38BS7			TRYP_x-70a06.p2kb545_578	10	Tb927_10_v4: 827246..827815	hypothetical protein	6455	0	2	0				2QTB00005_N_24	Tb10.70.4310	TTGTTCATAAATTTAAAAGACCTTCGATTTTCCCTTTCCCCTTATTTTCGTGGGAGCTGCCCCCTTCTTT	+	10	827511	827580	-1.29627	-3.04938	0.00447682	0.0961844	-2.1672
Tb927.3.4200	3QTB00007_C_23			<a href=http://www.genedb.org/genedb/Search?organism=tryp&name=Tb927.3.4200>Tb927.3.4200</a>	Q580M2			Tb03.26J7.360	3	Tb927_03_v4: complement(1178789..1179454)	hypothetical protein, conserved	1257	1	4	0				2QTB00007_C_23	Tb927.3.4200	ACACTATACAACGCCGTAAATTCGCACTAGACTTTGCTTTCACAACCTATGTCATCTATTTTTTCTTCTG	-	3	1179087	1179156	-1.29605	-3.24058	0.00270997	0.0784158	-1.71472
Tb09.142.0190	3QTB00002_G_11	GPI-Anchor Signal predicted for Tb09.142.0190 by DGPI v2.04, no cleavage site predicted		<a href=http://www.genedb.org/genedb/Search?organism=tryp&name=Tb09.142.0190>Tb09.142.0190</a>	Q38G43				9	Tb927_09_v4: complement(126568..126837)	hypothetical protein, unlikely	4724	0	2	0				2QTB00002_G_11	Tb09.142.0190	AATTATACCATATTCTCTCTCACTTACGCCCCCTATTCAAAACTTTTATTGTTTCGAGTGCCTCTCTTCC	-	9	126722	126791	-1.29544	-2.18247	0.0362396	0.277332	-4.00337
Tb927.1.1210	3QTB00004_C_22			<a href=http://www.genedb.org/genedb/Search?organism=tryp&name=Tb927.1.1210>Tb927.1.1210</a>	Q4GZ98				1	Tb927_01_v4: 325554..325988	hypothetical protein, conserved	114	0	0	0				2QTB00004_C_22	Tb927.1.1210	TGGGTGCACCAGTGACATGCAATTTTGAGTATAACCCGCGTCCAGTGCGGCTTATCGGAACGGTGATGGA	+	1	325714	325783	-1.29421	-3.01257	0.00492384	0.102482	-2.25262
Tb11.02.2650	3QTB00011_F_12			<a href=http://www.genedb.org/genedb/Search?organism=tryp&name=Tb11.02.2650>Tb11.02.2650</a>	Q385R7				11	Tb927_11_01_v4: 1404805..1405914	hypothetical protein, conserved	8200	0	0	0	GO:0003674	GO:0008150	GO:0005575	2QTB00011_F_12	Tb11.02.2650	TAATAATCTTCGATAATTCCACTGCCTGCTGCAAACTGAACCCGCGTAATGCTGTTATTGTTGATGACTT	+	11.1	1405562	1405631	-1.29379	-3.26853	0.00251573	0.0755951	-1.64743
Tb09.211.1060	3QTB00001_H_22			<a href=http://www.genedb.org/genedb/Search?organism=tryp&name=Tb09.211.1060>Tb09.211.1060</a>	Q38E50			chr9contig211.tmp0130c	9	Tb927_09_v4: complement(1457884..1458120)	hypothetical protein, unlikely	5467	1	2	0				2QTB00001_H_22	Tb09.211.1060	TTTGTGTTCTTGGCTTTTGTGTGGATGATTGCGTGCATGGGTGCCTGTGGTTTCTCCTTCTGATCATCTT	-	9	1458044	1458113	-1.29242	-2.57179	0.0147704	0.18238	-3.22766
Tb927.6.4260	3QTB00010_C_12			<a href=http://www.genedb.org/genedb/Search?organism=tryp&name=Tb927.6.4260>Tb927.6.4260</a>	Q586Z3			Tb06.26G9.1070	6	Tb927_06_v4: complement(1215539..1216510)	hypothetical protein, conserved	2944	1	1	0				2QTB00010_C_12	Tb927.6.4260	AATATTAAGTATGCTGTGAGCAAAATTGAGAATACTGCCAGTGGTATGATGCCGGGAGATGAAACAAACT	-	6	1215550	1215619	-1.29022	-2.59985	0.0138063	0.174952	-3.16843
Tb927.7.6660	3QTB00008_I_7	;go_function=protein binding;go_process=protein folding;go_component=integral to membrane		<a href=http://www.genedb.org/genedb/Search?organism=tryp&name=Tb927.7.6660>Tb927.7.6660</a>	Q57Y63			Tb07.15M23.340	7	Tb927_07_v4: complement(1827734..1828507)	chaperone protein DNAJ, putative	3756	0	2	0	GO:0051082	GO:0006457	GO:0016021	2QTB00008_I_7	Tb927.7.6660	TAGTAAGTGACACGCAATATTTTTACTACAAGTTTCTTCCCGAATGGATGGCACGGAATGTCGATGAGAT	-	7	1828014	1828083	-1.28844	-2.70373	0.0107215	0.155351	-2.94567
Tb11.02.0500	3QTB00001_P_22	;go_function=structural constituent of ribosome;go_process=protein biosynthesis;go_component=cytosolic large ribosomal subunit (sensu Bacteria)		<a href=http://www.genedb.org/genedb/Search?organism=tryp&name=Tb11.02.0500>Tb11.02.0500</a>	Q386L1				11	Tb927_11_01_v4: complement(847307..847561)	60S ribosomal protein L37, putative	8004	0	0	0	GO:0003735	GO:0006412	GO:0009282	2QTB00001_P_22	Tb11.02.0500	GACGTTACAACTGGTCTGTCAAGGCCATCAAACGCCGTCGCACCGGTACTGGCCGCTGCCGCTACCTGAA	-	11.1	847359	847428	-1.28841	-3.25568	0.00260333	0.0766761	-1.6784
Tb09.211.1070	3QTB00021_K_12			<a href=http://www.genedb.org/genedb/Search?organism=tryp&name=Tb09.211.1070>Tb09.211.1070</a>	Q38E49			chr9contig211.tmp0131c	9	Tb927_09_v4: complement(1459127..1462219)	hypothetical protein, conserved,predicted zinc finger protein	5468	0	0	0	GO:0003674 GO:0003674	GO:0008150 GO:0008150	GO:0005575 GO:0005575	2QTB00021_K_12	Tb09.211.1070	TGAATGATTTGCGCAGCTTTATCAGCAATAATTCCATCCAAAACAACATCGCACAGGAGGCGGAGGATGA	-	9	1459860	1459929	-1.28493	-2.73542	0.00991613	0.149738	-2.87661
Tb927.7.970	3QTB00016_C_12			<a href=http://www.genedb.org/genedb/Search?organism=tryp&name=Tb927.7.970>Tb927.7.970</a>	Q57VU3			Tb07.29K4.160	7	Tb927_07_v4: 250779..252407	hypothetical protein, conserved	3188	0	0	0				2QTB00016_C_12	Tb927.7.970	TTCGCCGTGATGTACCCATCTATAAGATGCTTGATAGTGAATTAGCTGAGCGGGTGGTAAAGAAAAATGA	+	7	252157	252226	-1.28457	-2.93945	0.00593978	0.113689	-2.4206
Tb10.61.0300	3QTB00016_P_9	similar to Lipase precursor (EC 3.1.1.3) (Triacylglycerol lipase). (Swiss-Prot:P21811) (Rhizopus niveus;Rhizopus oryzae;);go_function=triacylglycerol lipase activity;go_process=lipid metabolism		<a href=http://www.genedb.org/genedb/Search?organism=tryp&name=Tb10.61.0300>Tb10.61.0300</a>	Q387R7			TRYP_x-61h03.q2kb185_43	10	Tb927_10_v4: 3862486..3864180	class 3 lipase, putative,triacylglycerol lipase, putative	7671	0	0	0	GO:0004806	GO:0006629	GO:0005575	2QTB00016_P_9	Tb10.61.0300	TGCAAAGGTTTGGTCTGACGCCTAATTTTCACCACATTGTACATCAATTAGATATTGTTCCCCGACTATT	+	10	3863675	3863744	-1.28437	-2.38313	0.0230318	0.222582	-3.61459
Tb09.160.4660	3QTB00018_O_12			<a href=http://www.genedb.org/genedb/Search?organism=tryp&name=Tb09.160.4660>Tb09.160.4660</a>	Q38EU0			chr9contig160.tmp0352	9	Tb927_09_v4: 999804..1001816	hypothetical protein, conserved	5225	1	0	0				2QTB00018_O_12	Tb09.160.4660	GTAGCCAACACTCCCGAACAGGGTGACACTTCGTCATCATCATATAAGAAGCAATCAAACTACTTGATAG	+	9	1000128	1000197	-1.28212	-2.26195	0.0303584	0.254289	-3.85231
Tb927.2.5310	3QTB00011_D_23	;go_component=integral to membrane		<a href=http://www.genedb.org/genedb/Search?organism=tryp&name=Tb927.2.5310>Tb927.2.5310</a>	Q7YUQ6		30J2.105		2	Tb927_02_v4: 946522..947610	hypothetical protein, conserved	784	1	2	0	GO:0003674	GO:0008150	GO:0016021	2QTB00011_D_23	Tb927.2.5310	ATATGCGTTCATTAGGAAAGGTAGATATGCTGTTAATTACGAAAATGCTAATTATTATTGCGTCTTCTTT	+	2	946683	946752	-1.28035	-2.00567	0.0530846	0.334709	-4.32483
Tb927.4.5210	3QTB00001_P_8			<a href=http://www.genedb.org/genedb/Search?organism=tryp&name=Tb927.4.5210>Tb927.4.5210</a>	Q584I5			Tb04.3M17.760	4	Tb927_04_v4: complement(1420657..1420911)	hypothetical protein, conserved	1939	0	0	0				2QTB00001_P_8	Tb927.4.5210	CGGCCATACAGGAATATGCCATTGACCGCCAGCCACCGGCGCGTAGAGCGCAGCTTCTGAAAAAGGAAGA	-	4	1420661	1420730	-1.28005	-2.29413	0.0282323	0.24834	-3.79005
Tb11.01.4190	3QTB00007_P_23			<a href=http://www.genedb.org/genedb/Search?organism=tryp&name=Tb11.01.4190>Tb11.01.4190</a>	Q382U4				11	Tb927_11_01_v4: 3236634..3237362	hypothetical protein, conserved	8926	0	1	0				2QTB00007_P_23	Tb11.01.4190	ATTGTGGATTATAGGGAGACTCTTCTACACACCACCCAGTCAGGCACGTCCCATATCCGAGCTACGTTAG	+	11.1	3237293	3237362	-1.27987	-2.6586	0.0119733	0.165043	-3.04312
Tb927.5.1380	3QTB00006_C_11			<a href=http://www.genedb.org/genedb/Search?organism=tryp&name=Tb927.5.1380>Tb927.5.1380</a>	Q57VC5			Tb05.30H13.470	5	Tb927_05_v4: 444321..444896	hypothetical protein	2129	0	0	0				2QTB00006_C_11	Tb927.5.1380	AAGCATTTCCCGTCGCTCGCACTCAATCCTTACAAGTTTCAAGGCAGTTTTGATCGTCTTTAACCAAACC	+	5	444431	444500	-1.27814	-3.35319	0.00200521	0.0686566	-1.44185
Tb10.70.0160	3QTB00014_P_10			<a href=http://www.genedb.org/genedb/Search?organism=tryp&name=Tb10.70.0160>Tb10.70.0160</a>	Q38AU4			TRYP_x-70a06.p2kb545_22	10	Tb927_10_v4: 1672088..1673539	hypothetical protein, conserved	6788	0	0	0				2QTB00014_P_10	Tb10.70.0160	CATCACTCCCAGGTGGGGGGACTTTAGAGACGACGTTACAAGCAACCAAACATTTGCTACTTGAACATAC	+	10	1672830	1672899	-1.27746	-2.4132	0.0214819	0.215654	-3.55427
Tb927.1.740	3QTB00013_L_21			<a href=http://www.genedb.org/genedb/Search?organism=tryp&name=Tb927.1.740>Tb927.1.740</a>	Q4GZE4				1	Tb927_01_v4: complement(240378..241685)	hypothetical protein, conserved	68	0	0	0	GO:0003674	GO:0008150	GO:0005575	2QTB00013_L_21	Tb927.1.740	GATTATGCGACAATGTGATAGGTGAAGCCTCGATAGAGGTAAACCCGAATATGGCCAAGATGCACTTCAT	-	1	240532	240601	-1.27727	-3.01061	0.00494881	0.102482	-2.25716
Tb10.6k15.3640	3QTB00010_B_15	;go_function=oxidoreductase activity;go_process=electron transport;go_component=mitochondrion		<a href=http://www.genedb.org/genedb/Search?organism=tryp&name=Tb10.6k15.3640>Tb10.6k15.3640</a>	Q38AQ4	AOX	TAO	TRYPtp6k15-3d06.p1c_525,embl.209	10	Tb927_10_v4: 1762481..1763470	alternative oxidase	6828	1	1	0	GO:0016491	GO:0006118	GO:0005739	2QTB00010_B_15	Tb10.6k15.3640	ATCATTATTACGCAAGCCATTATGTACCTCTTCCTCCTGGTCGCCTATGTGATTTCCCCCCGTTTTGTAC	+	10	1763027	1763096	-1.27534	-1.59006	0.121284	0.466535	-4.99443
Tb10.61.0210	3QTB00007_P_22	similar to Eukaryotic translation initiation factor 4E type 3 (eIF4E type 3)(eIF-4E type 3) (mRNA cap- binding protein type 3) (Eukaryotictranslation initiation factor 4E-like 3) (eIF4E-like protein 4E-LP). (Swiss- Prot:Q8BMB3) (Mus musculus;);go_function=RNA binding; translation initiation factor activity;go_process=translational initiation;go_component=cytoplasm		<a href=http://www.genedb.org/genedb/Search?organism=tryp&name=Tb10.61.0210>Tb10.61.0210</a>	Q387Q8			TRYP_x-61h03.q2kb185_29	10	Tb927_10_v4: 3882574..3883329	Eukaryotic translation initiation factor 4E, putative	7681	0	0	0	GO:0003723 GO:0003743	GO:0006413	GO:0005737	2QTB00007_P_22	Tb10.61.0210	TTACATGTACACTCAATCCTTCGCAGCTACCGCCCGGATTTAACTACTACCTCTTCCGGCGGAATATCGC	+	10	3882836	3882905	-1.27395	-2.70762	0.0106193	0.154883	-2.9372
Tb927.4.4740	3QTB00012_O_12			<a href=http://www.genedb.org/genedb/Search?organism=tryp&name=Tb927.4.4740>Tb927.4.4740</a>	Q583F9			Tb04.3I12.170	4	Tb927_04_v4: complement(1303715..1304893)	hypothetical protein, conserved	1891	0	5	0				2QTB00012_O_12	Tb927.4.4740	AATGGAGGTGGGGACAAACAAACAAAGGCGAAGCCCTCCCTTCTCTATAGAGTTATATTTAATGAAATCA	-	4	1304032	1304101	-1.27211	-2.81613	0.00811285	0.135646	-2.69856
Tb10.6k15.0920	3QTB00012_K_24	;go_component=integral to membrane		<a href=http://www.genedb.org/genedb/Search?organism=tryp&name=Tb10.6k15.0920>Tb10.6k15.0920</a>	Q38A28			TRYPtp6k15-3d06.p1c_133	10	Tb927_10_v4: 2303559..2304731	expression site-associated gene (ESAG) protein, putative,expression site-associated gene 3 (ESAG3) protein, putative	7054	1	1	0	GO:0003674	GO:0008150	GO:0016021	2QTB00012_K_24	Tb10.6k15.0920	TGCTTACGTTGGGTGTGGAGGGTAAGTACGGGCATGTAAGAAGATGGACCTGGATATATAATTATGTATG	+	10	2303818	2303887	-1.27199	-2.78436	0.00878268	0.140818	-2.76902
Tb927.5.1320	3QTB00021_M_7			<a href=http://www.genedb.org/genedb/Search?organism=tryp&name=Tb927.5.1320>Tb927.5.1320</a>	Q57VD1			Tb05.30H13.330	5	Tb927_05_v4: 429814..432777	hypothetical protein, conserved	2123	0	3	0				2QTB00021_M_7	Tb927.5.1320	TATATTGTGAGGTACCCGAGTTGGTGTTTTTGTTGTGGTTTGAGATCATTCCGCCTACCCTGCTACTTAA	+	5	432452	432521	-1.27184	-1.92106	0.0633318	0.360685	-4.47124
Tb927.1.1700	3QTB00015_C_12			<a href=http://www.genedb.org/genedb/Search?organism=tryp&name=Tb927.1.1700>Tb927.1.1700</a>	Q4GZ49				1	Tb927_01_v4: 428876..430357	hypothetical protein, conserved	163	0	0	0				2QTB00015_C_12	Tb927.1.1700	TAGTGCTAAACTTCACACCGTTTCACAGCCACTCATACAACAAATTCGCACTATACTATCCAGTAGGGCA	+	1	429898	429967	-1.27182	-3.14882	0.00345351	0.0860275	-1.93366
Tb10.70.6760	3QTB00013_C_24			<a href=http://www.genedb.org/genedb/Search?organism=tryp&name=Tb10.70.6760>Tb10.70.6760</a>	Q38CB0			TRYP_x-70a06.p2kb545_932	10	Tb927_10_v4: complement(344456..345724)	hypothetical protein, conserved	6271	0	0	0				2QTB00013_C_24	Tb10.70.6760	TATCAGTGGCTATGAGGAAGAGAACCAATATTTGTTAGTGGAGGCCATCCACATTCAACGAGAGTTAAAA	-	10	345632	345701	-1.27166	-2.23654	0.0321387	0.261125	-3.90104
Tb11.01.8560	3QTB00020_C_24			<a href=http://www.genedb.org/genedb/Search?organism=tryp&name=Tb11.01.8560>Tb11.01.8560</a>	Q381A6				11	Tb927_11_01_v4: complement(4411215..4413764)	hypothetical protein, conserved	9369	0	0	0				2QTB00020_C_24	Tb11.01.8560	TTCACCCCAAAAAAGATTTTAAACGTAAACAGCAGCTTATAGATGGTCACGGGAGGTTACTGGTACTCTG	-	11.1	4413325	4413394	-1.27164	-2.77762	0.0089312	0.142667	-2.7839
Tb10.70.2465	3QTB00001_O_24	;go_function=RNA binding;go_process=rRNA metabolism;go_component=nucleolus		<a href=http://www.genedb.org/genedb/Search?organism=tryp&name=Tb10.70.2465>Tb10.70.2465</a>	Q38BC7			233.t00818	10	Tb927_10_v4: complement(1191743..1191934)	nucleolar RNA-binding protein, putative	6605	0	0	0	GO:0003723	GO:0016072	GO:0005730	2QTB00001_O_24	Tb10.70.2465	CATCCCGCACGTTTCAGCCCCGATGACAAATACAGCCGTCACCGTGTAACCATTAAGAGACGCTTCAAGG	-	10	1191778	1191847	-1.27016	-2.60083	0.0137737	0.174952	-3.16636
Tb10.389.1690	3QTB00022_L_11	GPI-Anchor Signal predicted for Tb10.389.1690 by DGPI v2.04 with cleavage site probability 1.5480001 near 1464		<a href=http://www.genedb.org/genedb/Search?organism=tryp&name=Tb10.389.1690>Tb10.389.1690</a>	Q389D6				10	Tb927_10_v4: 2864808..2869289	hypothetical protein, conserved	7296	0	7	1	GO:0003674	GO:0008150	GO:0005575	2QTB00022_L_11	Tb10.389.1690	TATGAACTAACGGTATACGACCTCTCTATGCAATCTTTCGTCGGAAAAGACAATGTTAAAGGGAGTGTTG	+	10	2867991	2868060	-1.26847	-2.00997	0.0526037	0.332899	-4.31724
Tb927.2.4890	3QTB00010_L_22	;go_function=structural constituent of ribosome;go_process=protein biosynthesis;go_component=mitochondrial large ribosomal subunit		<a href=http://www.genedb.org/genedb/Search?organism=tryp&name=Tb927.2.4890>Tb927.2.4890</a>	Q7YST0		30M24.135		2	Tb927_02_v4: complement(863965..864993)	ribosomal protein L11, putative	749	0	0	0	GO:0003674	GO:0008150	GO:0005622 GO:0005840	NA	NA	NA	NA	NA	NA	NA	-1.26727	-2.90155	0.00654117	0.119099	-2.50675
Tb10.6k15.3160	3QTB00009_B_21	;go_function=RNA binding;go_process=rRNA processing;go_component=nucleus		<a href=http://www.genedb.org/genedb/Search?organism=tryp&name=Tb10.6k15.3160>Tb10.6k15.3160</a>	Q38AL4			embl.30,TRYPtp6k15-3d06.p1c_454	10	Tb927_10_v4: complement(1863696..1864598)	fibrillarin	6868	0	0	0	GO:0003723	GO:0006364	GO:0005634	2QTB00009_B_21	Tb10.6k15.3160	CGGTGTCTTTATTTCTAAGGGTAAAGCGGATTCACTATGCACGCTTAATATGGTTCCTGGAGTGTCAGTA	-	10	1864323	1864392	-1.26643	-2.51889	0.0167579	0.191596	-3.33813
Tb09.160.0740	3QTB00002_B_4			<a href=http://www.genedb.org/genedb/Search?organism=tryp&name=Tb09.160.0740>Tb09.160.0740</a>	Q38FW5			chr9contig160.tmp0074c	9	Tb927_09_v4: complement(422768..423097)	hypothetical protein, conserved	4847	1	0	0				2QTB00002_B_4	Tb09.160.0740	TCGATCCAGTGCTGCTATCGAATTATCTTGAGTGTATCGCGCCCATGAGGGTAGGATTTCTACGTTTGAT	-	9	422826	422895	-1.26509	-3.50772	0.00131834	0.0590097	-1.06046
Tb10.61.1290	3QTB00006_K_3			<a href=http://www.genedb.org/genedb/Search?organism=tryp&name=Tb10.61.1290>Tb10.61.1290</a>	Q387Y9			TRYP_x-61h03.q2kb185_195	10	Tb927_10_v4: 3638299..3638883	hypothetical protein, conserved	7598	0	2	0				2QTB00006_K_3	Tb10.61.1290	TATCTTCTCCATAACGGGGAGCGCTGCGGTGTATTTTGTTCGACCAGTCATAAGGAATTGTGTAACCAAT	+	10	3638583	3638652	-1.26509	-3.57567	0.00109406	0.055469	-0.890384
Tb927.6.2800	3QTB00020_D_1			<a href=http://www.genedb.org/genedb/Search?organism=tryp&name=Tb927.6.2800>Tb927.6.2800</a>	Q583Q4			Tb06.5F5.320	6	Tb927_06_v4: 839182..841824	hypothetical protein, conserved	2799	0	0	0				2QTB00020_D_1	Tb927.6.2800	TCAACAAAATATATGAATAATGTCGTTTCGTCTTTGCCCATCTCCATTTATTCCTCACCGGAAACATTCA	+	6	839821	839890	-1.26302	-2.50575	0.0172885	0.19327	-3.36536
Tb927.3.850	3QTB00019_O_12			<a href=http://www.genedb.org/genedb/Search?organism=tryp&name=Tb927.3.850>Tb927.3.850</a>	Q57WW8			Tb03.27F10.610	3	Tb927_03_v4: complement(198108..200372)	hypothetical protein, conserved	924	0	0	0				2QTB00019_O_12	Tb927.3.850	TCAAAAGATTCTGTGTATGTTGGCGTTCTCGGTGGTTCGATGGAAATTGGGGACAAGTATTATAGTACTT	-	3	198524	198593	-1.26295	-3.53357	0.00122823	0.0558486	-0.995916
Tb11.01.0530	3QTB00019_D_23	;go_function=DNA binding; DNA-dependent ATPase activity;go_process=DNA repair;go_component=nucleotide excision repair factor 4 complex		<a href=http://www.genedb.org/genedb/Search?organism=tryp&name=Tb11.01.0530>Tb11.01.0530</a>	Q384L8				11	Tb927_11_01_v4: 2195756..2198044	DNA repair protein, putative	8501	1	0	0	GO:0003677 GO:0008094	GO:0006281	GO:0000113 GO:0005634	2QTB00019_D_23	Tb11.01.0530	TTATTTTTGACAGCGAAACAAGGTATAGTATCAACAAATGAACCAGCGACTGTTCAAGGGTTTTATTCAT	+	11.1	2195795	2195864	-1.26256	-2.47305	0.0186757	0.201063	-3.43264
Tb927.4.4970	3QTB00010_K_24	;go_function=protein kinase activity;go_process=protein amino acid phosphorylation		<a href=http://www.genedb.org/genedb/Search?organism=tryp&name=Tb927.4.4970>Tb927.4.4970</a>	Q584K8			Tb04.3M17.320	4	Tb927_04_v4: complement(1364481..1365464)	myosin heavy chain kinase A, putative	1915	0	0	0				2QTB00010_K_24	Tb927.4.4970	AATATATTTACAGCTTTCGGAGGAAGGAATGGGTTGTGTCGGACACCAACGTTCAAATCATCAAACCACT	-	4	1365328	1365397	-1.26182	-2.25351	0.0309399	0.257403	-3.86854
Tb927.4.1830	3QTB00002_O_12			<a href=http://www.genedb.org/genedb/Search?organism=tryp&name=Tb927.4.1830>Tb927.4.1830</a>	Q583L0			Tb04.29M18.80	4	Tb927_04_v4: complement(455636..455944)	hypothetical protein, conserved	1600	0	0	0				2QTB00002_O_12	Tb927.4.1830	ACTCAAGACAAACTACGTCAAGGAAAGACCGGATCTTCTCGTGGATCAGACGGGTCAAACGCTCCGTCCG	-	4	455747	455816	-1.26146	-2.24174	0.0317666	0.261125	-3.89109
Tb927.8.4140	3QTB00013_G_11			<a href=http://www.genedb.org/genedb/Search?organism=tryp&name=Tb927.8.4140>Tb927.8.4140</a>	Q581D4			Tb08.10J17.40	8	Tb927_08_v4: complement(1219868..1221115)	hypothetical protein, conserved	4257	0	0	0				2QTB00013_G_11	Tb927.8.4140	AATACAATCCCTTAGATTACGGTCAGAAAGATGTCGAGGAGCCAGAGGGAAGAAGTACAGTGTGGCTAGA	-	8	1220166	1220235	-1.26126	-2.96918	0.00550488	0.109862	-2.35257
Tb927.4.770	3QTB00022_G_12	;go_function=ubiquitin-protein ligase activity;go_process=ubiquitin cycle;go_component=intracellular		<a href=http://www.genedb.org/genedb/Search?organism=tryp&name=Tb927.4.770>Tb927.4.770</a>	Q580A5	upl3		Tb04.5E12.890	4	Tb927_04_v4: complement(212180..216040)	ubiquitin-protein ligase, putative	1494	0	0	0				2QTB00022_G_12	Tb927.4.770	TTTAAGGTAACGGTGAAGAGGAATACTGAAAGCATTACGAACACGTTGTACAAAGTTTTTCTGGAATATC	-	4	213151	213220	-1.26043	-2.66907	0.0116715	0.162306	-3.02061
Tb09.v1.0390	3QTB00008_G_12			<a href=http://www.genedb.org/genedb/Search?organism=tryp&name=Tb09.v1.0390>Tb09.v1.0390</a>	Q38EH5				9	Tb927_09_v4: complement(1226111..1226905)	hypothetical protein, conserved	5342	1	5	0				2QTB00008_G_12	Tb09.v1.0390	ACAGCGCAAAGCTGCCTCCATTATTGGCTCCTCTCACTCGGGTAATCACTTTGGAGATGATATGGTACTT	-	9	1226769	1226838	-1.25866	-2.59459	0.0139826	0.17594	-3.17958
Tb09.211.1130	3QTB00011_C_11			<a href=http://www.genedb.org/genedb/Search?organism=tryp&name=Tb09.211.1130>Tb09.211.1130</a>	Q38E42			chr9contig211.tmp0139c	9	Tb927_09_v4: complement(1468582..1469619)	hypothetical protein, conserved,predicted zinc finger protein	5475	0	0	0	GO:0003674 GO:0003674	GO:0008150 GO:0008150	GO:0005575 GO:0005575	2QTB00011_C_11	Tb09.211.1130	TATTCCACGGTTGCTATCAGCTAATGAAGTTAAGGCGCAGTTACAAGAGCTGGAGGGAAATGAACAGCTT	-	9	1469227	1469296	-1.25812	-2.65028	0.0122186	0.166413	-3.06098
Tb927.7.7100	3QTB00022_O_23			<a href=http://www.genedb.org/genedb/Search?organism=tryp&name=Tb927.7.7100>Tb927.7.7100</a>	Q57XT0			Tb07.21H15.290	7	Tb927_07_v4: complement(2028561..2032337)	hypothetical protein	3800	0	0	0				2QTB00022_O_23	Tb927.7.7100	AGAAAGAATATGGAGAAGGTTGTAGAAGGAAAAAGAACAATAGACGACGCAGAACTATGTCACCGGATGA	-	7	2030353	2030422	-1.25621	-2.79083	0.00864205	0.139343	-2.7547
Tb927.6.3480	3QTB00011_G_11	similar over 485aa to Polyadenylate-binding protein 3 (Poly(A)-binding protein 3) (PABP 3). (Swiss-Prot:O64380) [Arabidopsis thaliana;];go_function=RNA binding;go_process=RNA processing		<a href=http://www.genedb.org/genedb/Search?organism=tryp&name=Tb927.6.3480>Tb927.6.3480</a>	Q584Y8			Tb06.2N9.340	6	Tb927_06_v4: complement(1027974..1029017)	RNA-binding protein, putative	2866	0	0	0	GO:0003723	GO:0006396	GO:0005575	2QTB00011_G_11	Tb927.6.3480	TCAAATTTTTAGTAATTTCAACCCACTTGGTGCTAAGATAATGTTAGACCCCTCCACTGGCAACAGCAAA	-	6	1028886	1028955	-1.25545	-2.79156	0.0086265	0.139343	-2.7531
Tb927.4.4270	3QTB00012_O_23	UDP-Gal or UDP-GlcNAc-dependent glycosyltransferase, putative : curated by Mike Ferguson.;go_function=UDP-glycosyltransferase activity;go_process=GPI anchor biosynthesis;go_component=integral to membrane		<a href=http://www.genedb.org/genedb/Search?organism=tryp&name=Tb927.4.4270>Tb927.4.4270</a>	Q57Y31			Tb04.1D20.200	4	Tb927_04_v4: complement(1132383..1133537)	UDP-Gal or UDP-GlcNAc-dependent glycosyltransferase, putative	1844	1	1	0	GO:0008194	GO:0006506	GO:0016021	2QTB00012_O_23	Tb927.4.4270	ATCGGATTGGAAGATGTACAGCACACAAGCGGAGGTATTGGCTTATCATTATTCTCTTGGCAGTGTCCGC	-	4	1133446	1133515	-1.25489	-2.94797	0.00581193	0.113638	-2.40114
Tb09.244.2450	3QTB00010_K_10	GPI-Anchor Signal predicted for Tb09.244.2450 by DGPI v2.04 with cleavage site probability 0.696 near 306;go_component=cell surface; lipid raft		<a href=http://www.genedb.org/genedb/Search?organism=tryp&name=Tb09.244.2450>Tb09.244.2450</a>	Q38CV4	BARP		chr9contig244a01.tmp0245	9	Tb927_09_v4: 2382382..2383362	BARP protein	5915	1	0	1	GO:0003674	GO:0008150	GO:0009986 GO:0045121	2QTB00010_K_10	Tb09.244.2450	AAAGATCAAGATGAAGGTAGAACAGTCGGAAACAACGACAAGGAATTTACTATAACTTCTGAGGATTATA	+	9	2383165	2383234	-1.25373	-2.52544	0.0164992	0.190306	-3.32454
Tb11.02.4740	3QTB00021_O_24	curated by P. Englund; similar to DNA repair and recombination protein PIF1, mitochondrial precursor. (Swiss-Prot:P07271) (Saccharomyces cerevisiae);go_function=DNA helicase activity;go_process=chromosome organization and biogenesis (sensu Eukaryota); DNA recombination; telomere maintenance;go_component=mitochondrion; nucleus		<a href=http://www.genedb.org/genedb/Search?organism=tryp&name=Tb11.02.4740>Tb11.02.4740</a>	Q384Y0	PIF1			11	Tb927_11_01_v4: complement(1918715..1921861)	DNA repair and recombination helicase protein PIF1, putative,DNA repair and recombination protein, mitochondrial precursor, putative	8387	0	0	0	GO:0003678	GO:0000723 GO:0006310 GO:0007001	GO:0005634 GO:0005739	2QTB00021_O_24	Tb11.02.4740	TTTTTAACCAATTACAACACGTACTGCTAAAAGACCAGCCTATGGAAGAGATGATATCCCGAGTTCATGA	-	11.1	1920720	1920789	-1.25283	-2.75337	0.00948558	0.1464	-2.8373
Tb927.8.1600	3QTB00018_G_12	;go_function=ATP binding;go_process=tRNA aminoacylation for protein translation;go_component=cytoplasm		<a href=http://www.genedb.org/genedb/Search?organism=tryp&name=Tb927.8.1600>Tb927.8.1600</a>	Q580G3			Tb08.29O9.340	8	Tb927_08_v4: 531411..533165	lysyl-tRNA synthetase, putative	4003	0	0	0	GO:0005524	GO:0006418	GO:0005737	2QTB00018_G_12	Tb927.8.1600	TGATCGACTCGTCATGTATCTCACAAGCCAAAACAACATCAAGGAAGTCCTTCTATTTCCAGCTATGAAA	+	8	533024	533093	-1.2525	-3.20691	0.00296307	0.0808414	-1.79543
Tb11.02.0460	3QTB00019_H_22			<a href=http://www.genedb.org/genedb/Search?organism=tryp&name=Tb11.02.0460>Tb11.02.0460</a>	Q386L6				11	Tb927_11_01_v4: complement(838467..840857)	hypothetical protein, conserved	7999	0	0	0				2QTB00019_H_22	Tb11.02.0460	TGCGGTGGTCCAAACGAGATAATCGTGTGGAGGAGTCTAATTTGTGGAGTTTGCTATTAGAACTTCTACT	-	11.1	840565	840634	-1.25245	-2.6457	0.0123553	0.166429	-3.07078
Tb927.7.6840	3QTB00005_K_12			<a href=http://www.genedb.org/genedb/Search?organism=tryp&name=Tb927.7.6840>Tb927.7.6840</a>	Q57Y45			Tb07.15M23.770	7	Tb927_07_v4: complement(1900001..1900525)	hypothetical protein, conserved	3774	0	0	0				2QTB00005_K_12	Tb927.7.6840	TTTTATGCGGTTTTCCTGGAGTTGCTGCGTTACTGATGCGCAGATACCCATGGTTTGTGATAGAGGGTAA	-	7	1900326	1900395	-1.2524	-2.38933	0.0227042	0.221225	-3.6022
Tb927.4.2560	3QTB00018_C_23	;go_function=catalytic activity;go_process=metabolism;go_component=membrane		<a href=http://www.genedb.org/genedb/Search?organism=tryp&name=Tb927.4.2560>Tb927.4.2560</a>	Q584D1			Tb04.1H19.1130	4	Tb927_04_v4: 672653..674572	cardiolipin synthetase, putative	1673	0	0	0				2QTB00018_C_23	Tb927.4.2560	AAGTGTCAAAGTTTGTTCACCAGAGATTGTGGGTTACCACTCCTTATTATATGCCTCACAGGAAGTTAAT	+	4	674034	674103	-1.25214	-2.77135	0.00907145	0.143036	-2.79772
Tb927.7.6920	3QTB00017_H_22			<a href=http://www.genedb.org/genedb/Search?organism=tryp&name=Tb927.7.6920>Tb927.7.6920</a>	Q57XR2			Tb07.21H15.540	7	Tb927_07_v4: complement(1971838..1973712)	hypothetical protein, conserved	3782	1	1	0				2QTB00017_H_22	Tb927.7.6920	TTATGACTTCCGTCAAGCACCTACTCCGCATGCCATAATGATGGGGCTTAACCACCAAAACATTAAAGAA	-	7	1972468	1972537	-1.24881	-2.41456	0.0214137	0.215654	-3.55151
Tb11.01.1240	3QTB00009_H_10			<a href=http://www.genedb.org/genedb/Search?organism=tryp&name=Tb11.01.1240>Tb11.01.1240</a>	Q383Y1				11	Tb927_11_01_v4: complement(2536803..2537729)	hypothetical protein, conserved	8639	0	0	0				2QTB00009_H_10	Tb11.01.1240	TGAAAACTGTTTGATCCTTATTCCCCCCGTTGCGGGCTCTGTTTTTATCTCTGACTGCAGTCAATGCAAG	-	11.1	2537160	2537229	-1.24718	-2.8486	0.00747774	0.127865	-2.62604
Tb11.02.2180	3QTB00004_A_12	GPI-Anchor Signal predicted for Tb11.02.2180 by DGPI v2.04 with cleavage site probability 0.124699995 near 111		<a href=http://www.genedb.org/genedb/Search?organism=tryp&name=Tb11.02.2180>Tb11.02.2180</a>	Q385V9			TRYP_xi-1013a02.q1k_31	11	Tb927_11_01_v4: 1299937..1300368	hypothetical protein	8157	1	3	1				2QTB00004_A_12	Tb11.02.2180	AATACATGTATGCCTCCCCCTTTATTAAGATTGTTTTATTCGTTTCACTGTTACTCTTCCTGTCCGAATA	+	11.1	1300160	1300229	-1.24463	-2.573	0.0147273	0.18211	-3.2251
Tb927.7.1610	3QTB00018_K_11	;go_function=ATP binding; catalytic activity;go_process=fructose 2,6-bisphosphate metabolism		<a href=http://www.genedb.org/genedb/Search?organism=tryp&name=Tb927.7.1610>Tb927.7.1610</a>	Q57WN9			Tb07.27M11.980	7	Tb927_07_v4: 404562..406508	6-phosphofructo-2-kinase/fructose-2,6-biphospha ta se,putative	3252	0	0	0	GO:0005524 GO:0003824	GO:0006003	GO:0005575	2QTB00018_K_11	Tb927.7.1610	TCGCTGTACGGAAACTGTACATTACTTTGATAAACGCAACGAGCTGTCGCAAGATCCATATTTTGCATCT	+	7	405941	406010	-1.24124	-3.00092	0.00507388	0.104318	-2.27954
Tb927.8.3020	3QTB00018_F_11			<a href=http://www.genedb.org/genedb/Search?organism=tryp&name=Tb927.8.3020>Tb927.8.3020</a>	Q57W71			Tb08.28F14.440	8	Tb927_08_v4: 907053..909089	hypothetical protein, conserved	4145	0	0	0				2QTB00018_F_11	Tb927.8.3020	TTGTCTACTTTCGATGTTGTGTTAATTCCCCTTCTGATAAGGTTTCGTCATGCTCGGACATATTTTTCTC	+	8	907087	907156	-1.24116	-2.10462	0.0429627	0.303886	-4.14743
Tb11.01.1950	3QTB00021_P_24			<a href=http://www.genedb.org/genedb/Search?organism=tryp&name=Tb11.01.1950>Tb11.01.1950</a>	Q5EDD4				11	Tb927_11_01_v4: 2671119..2674697	telomerase reverse transcriptase, putative	8710	0	0	0				2QTB00021_P_24	Tb11.01.1950	TGACTACGGTCAAAAATGTTAGCAAAAAGACTAGAAGTAGTCATGCAGAAAGTCAATTATCGTCGATGAA	+	11.1	2673409	2673478	-1.24019	-1.96072	0.0583318	0.350072	-4.40322
Tb10.70.3630	3QTB00014_J_12			<a href=http://www.genedb.org/genedb/Search?organism=tryp&name=Tb10.70.3630>Tb10.70.3630</a>	Q38BM5			TRYP_x-70a06.p2kb545_486	10	Tb927_10_v4: complement(970824..972266)	hypothetical protein, conserved	6507	1	0	0				2QTB00014_J_12	Tb10.70.3630	CGACTTTCTGTCTACTGTAAAATTCAACAACTTAGGGAAGTGATACACAACTTACCACTCAAATCCATGT	-	10	971975	972044	-1.23907	-2.44074	0.0201461	0.210628	-3.49856
Tb10.6k15.2870	3QTB00012_O_11			<a href=http://www.genedb.org/genedb/Search?organism=tryp&name=Tb10.6k15.2870>Tb10.6k15.2870</a>	Q38AJ1			TRYPtp6k15-3d06.p1c_416	10	Tb927_10_v4: complement(1922173..1923324)	hypothetical protein, conserved	6891	0	0	0				2QTB00012_O_11	Tb10.6k15.2870	AAACTGCTCACCATCACCTCTTTATAATGAAAATGTGGGGTACGTAAAGGAGTCTATTTTTGACGCGTTA	-	10	1922440	1922509	-1.23811	-3.09351	0.00399146	0.0922112	-2.06404
Tb11.01.2540	3QTB00014_O_23			<a href=http://www.genedb.org/genedb/Search?organism=tryp&name=Tb11.01.2540>Tb11.01.2540</a>	Q383K2				11	Tb927_11_01_v4: 2825901..2827277	hypothetical protein, conserved	8768	0	0	0				2QTB00014_O_23	Tb11.01.2540	AAATAACTGTGAAGATATGTACAGTAGTGAAGAGGTTTCTGAAGAAAGAAACCGGAAACCGGTTAAGCAC	+	11.1	2827160	2827229	-1.23767	-2.7065	0.0106486	0.154883	-2.93964
Tb09.v1.0900	3QTB00004_P_21	GPI-Anchor Signal predicted for Tb09.v1.0900 by DGPI v2.04, no cleavage site predicted		<a href=http://www.genedb.org/genedb/Search?organism=tryp&name=Tb09.v1.0900>Tb09.v1.0900</a>	Q38CP7				9	Tb927_09_v4: 2739023..2739493	hypothetical protein	6043	0	5	0				2QTB00004_P_21	Tb09.v1.0900	AGGCTACACACTGGACCATTTTCCTACTTATTTTTCACCATCTATCTTCTTGTGTATGATTATGCGTATT	+	9	2739122	2739191	-1.23766	-2.10899	0.0425587	0.301774	-4.13946
Tb927.1.1300	3QTB00009_F_12			<a href=http://www.genedb.org/genedb/Search?organism=tryp&name=Tb927.1.1300>Tb927.1.1300</a>	Q4GZ89				1	Tb927_01_v4: 338098..339021	hypothetical protein, conserved	123	0	2	0				2QTB00009_F_12	Tb927.1.1300	ACAAATCGGGTGTACGCGGAGGTGACGATGCTCGTTGTTTGTGTTATTCTTTGTTTGCTTATTTTTAGTA	+	1	338680	338749	-1.23723	-2.59588	0.0139392	0.175819	-3.17685
Tb927.1.3340	3QTB00001_O_10	gene predicted by glimmer		<a href=http://www.genedb.org/genedb/Search?organism=tryp&name=Tb927.1.3340>Tb927.1.3340</a>	Q4GYN9				1	Tb927_01_v4: 726707..726895	hypothetical protein, unlikely	326	0	0	0				2QTB00001_O_10	Tb927.1.3340	ATCCGACGGCATCTCATAAACCGGTATGCGCCGGGGCCCACAGCCGATCGCACACTTCTCTAAGTTATCA	+	1	726723	726792	-1.23593	-3.03507	0.00464576	0.0985819	-2.20046
Tb10.6k15.0010	3QTB00004_D_20			<a href=http://www.genedb.org/genedb/Search?organism=tryp&name=Tb10.6k15.0010>Tb10.6k15.0010</a>	Q389V0			TRYPtp6k15-3d06.p1c_2	10	Tb927_10_v4: complement(2482723..2483196)	hypothetical protein	7132	1	1	0				2QTB00004_D_20	Tb10.6k15.0010	TATTTGATTCAATCATAGATATTCCTAGCCTGCAAAACCCTCGCCTCATTTGGGGGTGGGTAGAAACCCA	-	10	2482802	2482871	-1.23545	-2.35669	0.0244779	0.229112	-3.66721
Tb10.70.4100	3QTB00020_H_11	curated by M. Parsons, P. Ward, J. Mottram; probably only fragment as end of contig; similar to GB:AAM69001.1: serine-threonine protein kinase 2 {Leishmania major};go_function=ATP binding; protein serine/threonine kinase activity;go_process=protein amino acid phosphorylation		<a href=http://www.genedb.org/genedb/Search?organism=tryp&name=Tb10.70.4100>Tb10.70.4100</a>	Q38BR3			TRYP_x-70a06.p2kb545_549	10	Tb927_10_v4: 858529..861204	protein kinase, putative	6469	0	0	0	GO:0004674 GO:0004674 GO:0005524 GO:0005524	GO:0006468 GO:0006468	GO:0005575 GO:0005575	2QTB00020_H_11	Tb10.70.4100	GACGCGATTAACATATCATCAAACAATGTTGATCCGTTTCGGTTTCAACGTGTAGCCATCAAGTGCTATA	+	10	859411	859480	-1.23489	-1.90454	0.0655211	0.364741	-4.49925
Tb927.2.3800	3QTB00015_O_23			<a href=http://www.genedb.org/genedb/Search?organism=tryp&name=Tb927.2.3800>Tb927.2.3800</a>	Q7YV52		28H13.250		2	Tb927_02_v4: complement(677639..679117)	hypothetical protein, conserved	687	1	0	0				2QTB00015_O_23	Tb927.2.3800	ATGAATATTTGGAATATGAATATGCCGGGTGAGCTTAACATCGGAGCGGGTAAGGCACTTTACTATCGCA	-	2	678361	678430	-1.23446	-2.74341	0.00972223	0.14762	-2.85912
Tb11.02.1190	3QTB00015_P_21			<a href=http://www.genedb.org/genedb/Search?organism=tryp&name=Tb11.02.1190>Tb11.02.1190</a>	Q386E1				11	Tb927_11_01_v4: 1070180..1071727	hypothetical protein, conserved	8074	0	0	0				2QTB00015_P_21	Tb11.02.1190	TTGGAAGAGTTCATGGACATGCGGAAGAAGATGGCAGAGGTGGACAAATACAATCGAAGTATAGCGAAAC	+	11.1	1070939	1071008	-1.23072	-2.5865	0.0142573	0.178351	-3.19665
Tb927.8.6880	3QTB00020_H_21	similar to SP|P55875| Translation initiation factor IF-2 [Stigmatella aurantiaca].; 50.5% similar to SP|P55875| Translation initiation factor IF-2 [Stigmatella aurantiaca].;go_function=GTP binding; GTPase activity; translation factor activity, nucleic acid binding;go_process=protein biosynthesis		<a href=http://www.genedb.org/genedb/Search?organism=tryp&name=Tb927.8.6880>Tb927.8.6880</a>	Q57TS5			Tb08.30K1.810	8	Tb927_08_v4: complement(1988869..1991463)	translation initiation factor IF-2, putative	4532	0	0	0	GO:0003924 GO:0005525 GO:0008135	GO:0006412	GO:0005575	2QTB00020_H_21	Tb927.8.6880	CTGCAAATCTTCTTCAATTATTTGCTCCCATGAAGACTATTGACCATACTTACCGAGGTAGTAGGAAAAA	-	8	1990373	1990442	-1.23011	-2.24221	0.0317337	0.261125	-3.8902
Tb927.8.1990	3QTB00007_O_11	;go_function=trypanothione-disulfide reductase activity;go_process=electron transport;go_component=mitochondrion		<a href=http://www.genedb.org/genedb/Search?organism=tryp&name=Tb927.8.1990>Tb927.8.1990</a>	Q9GU47	TRYP2	TRYP2	Tb08.26N11.460	8	Tb927_08_v4: 634173..634853	tryparedoxin peroxidase	4042	0	0	0	GO:0015042	GO:0006118	GO:0005739	2QTB00007_O_11	Tb927.8.1990	TTCTCAGATTCTCACGCTGAGTTTGAAAAACTGAACACGCAAGTCATAGCCGTGTCCTGTGACAGTCACT	+	8	634434	634503	-1.22946	-2.62518	0.0129865	0.171581	-3.11463
Tb09.211.3470	3QTB00004_N_11			<a href=http://www.genedb.org/genedb/Search?organism=tryp&name=Tb09.211.3470>Tb09.211.3470</a>	Q38DF9			chr9contig211.tmp0390	9	Tb927_09_v4: 1899139..1899606	hypothetical protein, conserved	5708	0	0	0				2QTB00004_N_11	Tb09.211.3470	TTATTTATGGGCGGTCATTTGCCACATATGTCACACACCAGCAGCGTTGCTTCTGCCACTTCCAGTTAGA	+	9	1899500	1899569	-1.22898	-3.12022	0.00372238	0.087885	-2.00121
Tb927.8.2950	3QTB00015_I_19	similar toGP:12581504: GU1 {Trypanosoma brucei}; 42% similar toGP:12581504: GU1 {Trypanosoma brucei}		<a href=http://www.genedb.org/genedb/Search?organism=tryp&name=Tb927.8.2950>Tb927.8.2950</a>	Q57W78			Tb08.28F14.340	8	Tb927_08_v4: 890666..892135	hypothetical protein, conserved	4138	0	0	0	GO:0003674	GO:0008150	GO:0005575	2QTB00015_I_19	Tb927.8.2950	TGTTCCGGATGGGTGATTCACAGATAGAGAATATCATGTTTCTTTCGTCCTTGCAGTTTCTTCGTGTGTT	+	8	891672	891741	-1.22876	-1.82973	0.0762676	0.388663	-4.62364
Tb09.211.4710	3QTB00018_A_18	GPI-Anchor Signal predicted for Tb09.211.4710 by DGPI v2.04 with cleavage site probability 0.76 near 635		<a href=http://www.genedb.org/genedb/Search?organism=tryp&name=Tb09.211.4710>Tb09.211.4710</a>	Q38D39			chr9contig211.tmp0519c	9	Tb927_09_v4: complement(2161709..2163676)	hypothetical protein, conserved	5829	0	0	1				2QTB00018_A_18	Tb09.211.4710	TTATTATTCGCCGCCGACTTCATCACGACATTGTGGTACCCGACTCTTGTTTCGTTCTTCAACACTTTAA	-	9	2162436	2162505	-1.22623	-1.58958	0.121393	0.466535	-4.99513
Tb11.01.1500	3QTB00017_L_22			<a href=http://www.genedb.org/genedb/Search?organism=tryp&name=Tb11.01.1500>Tb11.01.1500</a>	Q383V4				11	Tb927_11_01_v4: complement(2582752..2584641)	hypothetical protein, conserved	8666	0	0	0				2QTB00017_L_22	Tb11.01.1500	ATTTGCATGACTATATTGAAAATACTACTATGCGTGAGATTCAGGGCAAACCAACAGGTGATCCGACAGA	-	11.1	2583143	2583212	-1.22562	-2.55872	0.0152401	0.184492	-3.25509
Tb927.7.2800	3QTB00013_O_24			<a href=http://www.genedb.org/genedb/Search?organism=tryp&name=Tb927.7.2800>Tb927.7.2800</a>	Q57Y90			Tb07.13M20.650	7	Tb927_07_v4: 726181..727473	hypothetical protein, conserved	3369	0	0	0				2QTB00013_O_24	Tb927.7.2800	TCCATCCCCGAACAACTTGAAGGACTTATCGCAGTGCTACAAACTTACTGGCTTGCGCTATGCCTATATT	+	7	726784	726853	-1.22523	-2.61628	0.0132692	0.173026	-3.13357
Tb11.47.0019	3QTB00015_G_13	;go_component=integral to membrane		<a href=http://www.genedb.org/genedb/Search?organism=tryp&name=Tb11.47.0019>Tb11.47.0019</a>	Q387C2				11	Tb927_11_01_v4: 372572..374035	hypothetical protein, conserved	7841	1	2	0	GO:0003674	GO:0008150	GO:0016021	2QTB00015_G_13	Tb11.47.0019	TCACGTTTTGTGCTTCTTAATCTATATATTTATCTCTCGGTACTGTTTTTTATGCCTTACCCGACAAGTT	+	11.1	372830	372899	-1.22487	-2.12637	0.040982	0.296003	-4.10759
Tb10.70.5340	3QTB00012_G_11	curated by M. Parsons, P. Ward, J. Mottram;go_function=ATP binding; protein serine/threonine kinase activity;go_process=protein amino acid phosphorylation		<a href=http://www.genedb.org/genedb/Search?organism=tryp&name=Tb10.70.5340>Tb10.70.5340</a>	Q38C05			TRYP_x-70a06.p2kb545_726	10	Tb927_10_v4: 612827..613966	protein kinase, putative,casein kinase I, putative	6377	0	0	0	GO:0004674 GO:0004674 GO:0005524 GO:0005524	GO:0006468 GO:0006468	GO:0005575 GO:0005575	2QTB00012_G_11	Tb10.70.5340	ACAGAAGCTTAAGTTTGATGAAATACCGCGATATGAAATGTGTAGGAATATCATTTGGTCTATTCTCCAT	+	10	613675	613744	-1.2227	-2.41727	0.0212795	0.215244	-3.54606
Tb927.5.1860	3QTB00015_H_21			<a href=http://www.genedb.org/genedb/Search?organism=tryp&name=Tb927.5.1860>Tb927.5.1860</a>	Q57ZQ5			Tb05.1P6.640	5	Tb927_05_v4: 578529..580058	hypothetical protein, conserved	2177	0	0	0				2QTB00015_H_21	Tb927.5.1860	CCGGAGGCTTGAGTAAAATTGTAGAGCACGGGACTATGTGTAGTCATAACACCTGGGAGAGTAATTATTA	+	5	578794	578863	-1.22072	-2.63781	0.0125944	0.168836	-3.08766
Tb927.4.3000	3QTB00013_H_21			<a href=http://www.genedb.org/genedb/Search?organism=tryp&name=Tb927.4.3000>Tb927.4.3000</a>	Q583X7			Tb04.2H8.870	4	Tb927_04_v4: 795639..796943	hypothetical protein, conserved	1717	0	0	0				2QTB00013_H_21	Tb927.4.3000	GAAAACAGACGCAATGTAAGAGGTGGTGATATACTCCGCAGTAGAGGTAGCAACAATAGCAACATATATA	+	4	796275	796344	-1.2199	-2.59548	0.0139526	0.175819	-3.17769
Tb927.8.3430	3QTB00015_M_22			<a href=http://www.genedb.org/genedb/Search?organism=tryp&name=Tb927.8.3430>Tb927.8.3430</a>	Q57YX0			Tb08.28L1.540	8	Tb927_08_v4: 1024803..1026308	hypothetical protein, conserved	4186	0	0	0				2QTB00015_M_22	Tb927.8.3430	AAGCCTTCTCTCAACAAAACTCACACGCTGTTGGTGGACTCTTTGTATGTGTATTCCTTTGTTATTACTC	+	8	1025415	1025484	-1.21918	-2.4234	0.0209777	0.214878	-3.53367
Tb11.01.3940	3QTB00006_L_8	;go_function=RNA binding;go_process=RNA processing		<a href=http://www.genedb.org/genedb/Search?organism=tryp&name=Tb11.01.3940>Tb11.01.3940</a>	Q382W9	RBP9			11	Tb927_11_01_v4: 3171698..3172351	RNA-binding protein, putative	8901	0	0	0	GO:0003723	GO:0006396	GO:0005575	2QTB00006_L_8	Tb11.01.3940	ACAACAGTCAAACCAATCAACACCACCGACATTTTATATGATGGTACCAGACGCCATGCAGGCCGTTCCT	+	11.1	3172267	3172336	-1.21758	-2.19236	0.0354566	0.273532	-3.98479
Tb927.4.2580	3QTB00021_C_12	;go_component=mitochondrion		<a href=http://www.genedb.org/genedb/Search?organism=tryp&name=Tb927.4.2580>Tb927.4.2580</a>	Q584C9			Tb04.1H19.1160	4	Tb927_04_v4: 677663..680683	hypothetical protein, conserved	1675	0	0	0				2QTB00021_C_12	Tb927.4.2580	AACAATTTCAAGTCAAGTAAACACCTCACTGTCTGGTCGGATGGCACTCGTATGATGTTGCAAAAGAGTA	+	4	680339	680408	-1.21548	-2.52492	0.0165195	0.190306	-3.32562
Tb927.2.5070	3QTB00005_G_10			<a href=http://www.genedb.org/genedb/Search?organism=tryp&name=Tb927.2.5070>Tb927.2.5070</a>	Q7YUS9		30M24.45		2	Tb927_02_v4: complement(896659..897177)	hypothetical protein, conserved	764	0	0	0				2QTB00005_G_10	Tb927.2.5070	TGAATGATGAAGGACGTAATTCAGGGACAAGACATCAGACGTTATCGAGCAACGATATTAGCACCCTAAA	-	2	896906	896975	-1.21432	-2.91735	0.00628389	0.116971	-2.47093
Tb927.6.1170	3QTB00013_M_20			<a href=http://www.genedb.org/genedb/Search?organism=tryp&name=Tb927.6.1170>Tb927.6.1170</a>	Q585D0			Tb06.3A7.650	6	Tb927_06_v4: complement(450522..451811)	hypothetical protein, conserved	2635	1	5	0				2QTB00013_M_20	Tb927.6.1170	TTATTGGCATTGTTGGCTGCTTTTTACTTCTTTATTCGCCACTGTGTTTATTAACAGCAGTTTCCCTAAG	-	6	451735	451804	-1.21285	-2.20483	0.0344901	0.271436	-3.96127
Tb11.47.0004	3QTB00021_C_24	;go_function=oxoglutarate dehydrogenase (succinyl-transferring) activity;go_process=lysine catabolism; tricarboxylic acid cycle; tryptophan metabolism;go_component=mitochondrion; oxoglutarate dehydrogenase complex		<a href=http://www.genedb.org/genedb/Search?organism=tryp&name=Tb11.47.0004>Tb11.47.0004</a>	Q387A7				11	Tb927_11_01_v4: 419190..422216	2-oxoglutarate dehydrogenase subunit, putative	7856	0	0	0	GO:0004591	GO:0006099 GO:0006554 GO:0006568	GO:0005739 GO:0045252	2QTB00021_C_24	Tb11.47.0004	AAACCACTTGTTGTTTTCTTCTCAAAGGCGCGACTTCGTGCCCCTAATGTTTCATCTCTCAGTGAGATGT	+	11.1	421689	421758	-1.2127	-2.73131	0.0100175	0.150508	-2.88561
Tb927.8.5510	3QTB00012_H_23	;go_process=DNA repair;go_component=nucleus		<a href=http://www.genedb.org/genedb/Search?organism=tryp&name=Tb927.8.5510>Tb927.8.5510</a>	Q57X31			Tb08.26E13.110	8	Tb927_08_v4: 1630582..1631772	apurinic/apyrimidinic endonuclease, putative	4395	0	0	0	GO:0003674	GO:0006281	GO:0005634	2QTB00012_H_23	Tb927.8.5510	TTATCACCTGGAATGTTGCCGGATTGCGTGGACTCTTGAAGAAAGATAGTGAGGCGATTAAGAAGTTGTT	+	8	1630865	1630934	-1.21176	-2.02465	0.0509945	0.327371	-4.2913
Tb11.02.2520	3QTB00012_O_24			<a href=http://www.genedb.org/genedb/Search?organism=tryp&name=Tb11.02.2520>Tb11.02.2520</a>	Q385S7				11	Tb927_11_01_v4: 1378661..1379839	hypothetical protein, conserved,predicted ankyrin repeat family protein	8190	0	0	0				2QTB00012_O_24	Tb11.02.2520	CTTTACATGCTTTTAGAATACAAACCAACGCTGAGTCTGAAGAACTATGATGGTAATACACCGTTGATCA	+	11.1	1378838	1378907	-1.21072	-2.32621	0.0262467	0.237728	-3.72735
Tb11.01.7670	3QTB00022_C_23			<a href=http://www.genedb.org/genedb/Search?organism=tryp&name=Tb11.01.7670>Tb11.01.7670</a>	Q381I5				11	Tb927_11_01_v4: complement(4179943..4183584)	hypothetical protein, conserved	9290	0	22	0				2QTB00022_C_23	Tb11.01.7670	TTTTGTATGCATTAACGCTTTTTCTTCAGTCATTAAATGTTGTTGTGGTGGAGCACATTCTCTACTCTCA	-	11.1	4181615	4181684	-1.21023	-2.83268	0.00778302	0.131152	-2.66165
Tb927.4.2760	3QTB00018_O_24			<a href=http://www.genedb.org/genedb/Search?organism=tryp&name=Tb927.4.2760>Tb927.4.2760</a>	Q582Z1			Tb04.2H8.1280	4	Tb927_04_v4: 731459..733477	hypothetical protein, conserved	1693	0	2	0				2QTB00018_O_24	Tb927.4.2760	AAAGTTTCTAGATATCATCGACAGAGTATCGAAGAAGTGCAGTGATTCACCTCAAATAGGTTCCACAGAT	+	4	733012	733081	-1.2093	-2.13571	0.0401561	0.294362	-4.09038
Tb927.1.2420	3QTB00005_O_12			<a href=http://www.genedb.org/genedb/Search?organism=tryp&name=Tb927.1.2420>Tb927.1.2420</a>	Q4GYY0				1	Tb927_01_v4: 591274..591804	hypothetical protein	235	0	0	0				2QTB00005_O_12	Tb927.1.2420	AGATTGGACCTTGCAAGGGTTTAATTTCGCACGATTGCAAGCTTCTGCTGTTACTGTGTGGATACTTTGA	+	1	591434	591503	-1.20681	-1.98225	0.0557643	0.34354	-4.36584
Tb09.160.2000	3QTB00012_H_10	similar to Ribosomal large subunit pseudouridine synthase C (EC 4.2.1.70)(Pseudouridylate synthase) (Uracil hydrolyase). (Swiss-Prot:Q92IS6) (Rickettsia conorii);go_function=pseudouridine synthase activity; RNA binding;go_process=RNA processing		<a href=http://www.genedb.org/genedb/Search?organism=tryp&name=Tb09.160.2000>Tb09.160.2000</a>	Q38FJ3		3C4.150	chr9contig160.tmp0175	9	Tb927_09_v4: 646615..647835	pseudouridylate synthase, putative	4970	0	0	0	GO:0003723 GO:0009982	GO:0006396	GO:0005575	2QTB00012_H_10	Tb09.160.2000	CTTCATCTACATCATCGCAAAATTCAATTACCCTACAAAAATACGGCGGGGGAGTTTATTTGTGTCACTG	+	9	647683	647752	-1.20432	-2.90697	0.0064518	0.118476	-2.49448
Tb10.6k15.2530	3QTB00007_D_8			<a href=http://www.genedb.org/genedb/Search?organism=tryp&name=Tb10.6k15.2530>Tb10.6k15.2530</a>	Q38AG3			TRYPtp6k15-3d06.p1c_374	10	Tb927_10_v4: complement(1975137..1975871)	hypothetical protein, conserved	6919	1	1	0				2QTB00007_D_8	Tb10.6k15.2530	ATTCATATACTATATGTTGTGCCCATTTTTATGTTATCCCGTCGCCGCACTTCATTTGTGGGGCTATTAC	-	10	1975665	1975734	-1.2037	-2.6856	0.0112091	0.158674	-2.98494
Tb927.8.5520	3QTB00005_B_24			<a href=http://www.genedb.org/genedb/Search?organism=tryp&name=Tb927.8.5520>Tb927.8.5520</a>	Q57X30			Tb08.26E13.134	8	Tb927_08_v4: 1633126..1633680	hypothetical protein, conserved	4396	0	0	0				2QTB00005_B_24	Tb927.8.5520	ACAACTGACACTTTTTCCGTCCGACTGCGCTCACCCGTTTGGCTGACGTCTGGGGACCTGGTTAACGAGT	+	8	1633483	1633552	-1.20045	-3.21577	0.0028944	0.0799824	-1.77424
Tb10.61.1420	3QTB00007_K_10			<a href=http://www.genedb.org/genedb/Search?organism=tryp&name=Tb10.61.1420>Tb10.61.1420</a>	Q388A2			TRYP_x-61h03.q2kb185_212	10	Tb927_10_v4: 3616801..3617496	hypothetical protein, conserved	7585	0	0	0	GO:0003674	GO:0008150	GO:0005575	2QTB00007_K_10	Tb10.61.1420	TTGTGCTGCTTCAGAGTTTCCATTTCCTCGTGTGTTTGGAAATACAATCTACCGTAACCAAAGACCTTAC	+	10	3617085	3617154	-1.19965	-3.04541	0.00452304	0.096694	-2.17642
Tb09.244.2460	3QTB00008_G_7	GPI-Anchor Signal predicted for Tb09.244.2460 by DGPI v2.04 with cleavage site probability 0.702 near 234;go_component=cell surface; lipid raft		<a href=http://www.genedb.org/genedb/Search?organism=tryp&name=Tb09.244.2460>Tb09.244.2460</a>	Q38CV5	BARP		chr9contig244a01.tmp0246	9	Tb927_09_v4: 2380595..2381362	BARP protein	5914	1	0	1	GO:0003674	GO:0008150	GO:0009986 GO:0045121	2QTB00008_G_7	Tb09.244.2460	GTATTGTGTCACGTTGCGGAGCAACTTCGAGGGTTACCGGATACAGTGAGTTCTGCTCTTGTTACTGCTG	+	9	2380721	2380790	-1.19898	-2.7645	0.0092272	0.143793	-2.81282
Tb927.6.1710	3QTB00002_P_21			<a href=http://www.genedb.org/genedb/Search?organism=tryp&name=Tb927.6.1710>Tb927.6.1710</a>	Q585P0			Tb06.28P18.600	6	Tb927_06_v4: complement(573567..573896)	hypothetical protein, conserved	2690	1	0	0				2QTB00002_P_21	Tb927.6.1710	TGTTGAGATAATAGAACTGGTAGAGGAGTTGGGTCCAGATATTTATGGTAGCATTTACCCGGAGGATCGC	-	6	573600	573669	-1.19847	-2.31327	0.0270319	0.241822	-3.75271
Tb927.4.920	3QTB00008_C_11			<a href=http://www.genedb.org/genedb/Search?organism=tryp&name=Tb927.4.920>Tb927.4.920</a>	Q580C0			Tb04.5E12.650	4	Tb927_04_v4: complement(259313..260074)	hypothetical protein, conserved	1509	0	0	0	GO:0003674	GO:0008150	GO:0005575	2QTB00008_C_11	Tb927.4.920	TTTTGGATTGTCTACAGACAATTTCAAGTTCGACAAAGACCCTAACACAGGCGGCTATTCTGTACGCTTT	-	4	259322	259391	-1.19546	-3.17188	0.00325025	0.0836306	-1.87894
Tb11.01.2380	3QTB00020_L_22			<a href=http://www.genedb.org/genedb/Search?organism=tryp&name=Tb11.01.2380>Tb11.01.2380</a>	Q383L8				11	Tb927_11_01_v4: 2770735..2773557	hypothetical protein, conserved	8752	0	0	0				2QTB00020_L_22	Tb11.01.2380	AGGTATTCCAACTATTTTATATCCAACTTATATTCCGGGCCGCTTATGATGTTGTATTTAGCGACATGAT	+	11.1	2771747	2771816	-1.19482	-2.37665	0.0233789	0.224046	-3.62753
Tb927.4.580	3QTB00013_G_24			<a href=http://www.genedb.org/genedb/Search?organism=tryp&name=Tb927.4.580>Tb927.4.580</a>	Q57ZY6			Tb04.5E12.1180	4	Tb927_04_v4: complement(167194..168474)	hypothetical protein, conserved	1475	0	0	0				2QTB00013_G_24	Tb927.4.580	TTCACATTCCCAGCAGAACAAAGATACGTCAGGGACTGAAAGAACAGGAGCAAATGCATTTAAGAATCCA	-	4	167728	167797	-1.19413	-2.15348	0.0386254	0.287649	-4.05747
Tb927.2.5160	3QTB00012_B_24	84% similar to GP:886414: TCJ2 {Trypanosoma cruzi} {Trypanosoma cruzi} (PMID:9566524);go_function=chaperone binding; unfolded protein binding;go_process=protein folding	dnaJ	<a href=http://www.genedb.org/genedb/Search?organism=tryp&name=Tb927.2.5160>Tb927.2.5160</a>	Q7YUS0		30J2.30		2	Tb927_02_v4: 910842..912056	chaperone protein DnaJ, putative	770	0	0	0	GO:0051082 GO:0051087	GO:0006457	GO:0005575	2QTB00012_B_24	Tb927.2.5160	ATTGTTCATCAGCAGCCCGTGCCCCTCGAAACTTTTTATAATGGTAAGACGATTAAGTTGGCTATTATAC	+	2	911166	911235	-1.19389	-3.01373	0.00490914	0.102482	-2.24994
Tb11.02.4750	3QTB00020_D_10			<a href=http://www.genedb.org/genedb/Search?organism=tryp&name=Tb11.02.4750>Tb11.02.4750</a>	Q384X9				11	Tb927_11_01_v4: complement(1923630..1926380)	hypothetical protein, conserved	8388	0	2	0				2QTB00020_D_10	Tb11.02.4750	AAGTATTGCAGTGGTCGTTTATTTTTATCATTTCCCTGGTAATGGGTTTACTGCGGTGTCGGCAGTTTAT	-	11.1	1925632	1925701	-1.1922	-2.51466	0.0169269	0.192421	-3.3469
Tb09.211.0210	3QTB00014_L_10			<a href=http://www.genedb.org/genedb/Search?organism=tryp&name=Tb09.211.0210>Tb09.211.0210</a>	Q38EE0			chr9contig211.tmp0022c	9	Tb927_09_v4: complement(1301344..1302789)	hypothetical protein, conserved,tyrosine phosphatase, putative	5377	1	1	0	GO:0003674	GO:0008150	GO:0005575	2QTB00014_L_10	Tb09.211.0210	TAGAAAGCTGCAGCACTGGAGTGTGAATTGCAGTCACATGGAGTATCAAAGATTTGCGTGGAACGTACAA	-	9	1302148	1302217	-1.19064	-2.6157	0.013288	0.173026	-3.13482
Tb11.02.2760	3QTB00021_C_11			<a href=http://www.genedb.org/genedb/Search?organism=tryp&name=Tb11.02.2760>Tb11.02.2760</a>	Q385Q8			Tb11.212.1320	11	Tb927_11_01_v4: 1433383..1436283	hypothetical protein, conserved	8209	1	1	0				2QTB00021_C_11	Tb11.02.2760	TTTTAGTACAGGATTTATCTTCTGTTATCATAGACGAATTGGAGGGTCGCAGCCACATCGTTGAAGAAGA	+	11.1	1433774	1433843	-1.1822	-2.79446	0.00856434	0.139332	-2.74668
Tb11.55.0030	3QTB00003_N_24			<a href=http://www.genedb.org/genedb/Search?organism=tryp&name=Tb11.55.0030>Tb11.55.0030</a>	Q386Y9			291.t00029	11	Tb927_11_01_v4: complement(487901..488308)	hypothetical protein, conserved	7874	0	1	0				2QTB00003_N_24	Tb11.55.0030	TCGTTCACGCATGCCTGATCTGCCGAAAAGTGCAGGGGGTTATTTTTTCCGTCAACTCCGACCATATCTT	-	11.1	488165	488234	-1.18186	-3.39044	0.00181355	0.066041	-1.35063
Tb10.389.1530	3QTB00007_H_10	;go_function=ribulose-phosphate 3-epimerase activity;go_process=pentose-phosphate shunt		<a href=http://www.genedb.org/genedb/Search?organism=tryp&name=Tb10.389.1530>Tb10.389.1530</a>	Q389C2				10	Tb927_10_v4: 2900479..2901219	ribulose-5-phosphate 3-epimerase, putative	7310	0	0	0	GO:0004750	GO:0006098	GO:0005575	2QTB00007_H_10	Tb10.389.1530	ATTATCGCACCTTCCATCCTTGCTTCGGACTTCGCCCAGCTCTTAAGTGAGTGCCAAAGTGTTTTGTCAC	+	10	2900542	2900611	-1.18177	-2.76991	0.0091041	0.143036	-2.80091
Tb927.6.1300	3QTB00005_J_24			<a href=http://www.genedb.org/genedb/Search?organism=tryp&name=Tb927.6.1300>Tb927.6.1300</a>	Q585B7			Tb06.3A7.990	6	Tb927_06_v4: complement(486546..487112)	hypothetical protein	2649	1	3	0				2QTB00005_J_24	Tb927.6.1300	AAGGGAGACAGCGCCTCCGATTCTACATCCTTTAGAACAAACACCTCTCAAATGAATTTTTCCATGTTTC	-	6	486551	486620	-1.18116	-2.4179	0.0212484	0.215244	-3.54479
Tb10.6k15.1450	3QTB00005_A_18			<a href=http://www.genedb.org/genedb/Search?organism=tryp&name=Tb10.6k15.1450>Tb10.6k15.1450</a>	Q38A76			TRYPtp6k15-3d06.p1c_211	10	Tb927_10_v4: 2188611..2189120	hypothetical protein, conserved	7006	0	0	0				2QTB00005_A_18	Tb10.6k15.1450	TGCGTCTTTGGCACCGAAGTTGAAGAAAACTGTGAAGCAAATCCACCGTAAGGTCATGCAAAAAAATGCT	+	10	2189009	2189078	-1.18047	-2.11395	0.0421029	0.300775	-4.13038
Tb11.02.1480	3QTB00015_D_24	curated by J. Mottram;go_function=mitochondrial processing peptidase activity;go_process=proteolysis and peptidolysis;go_component=mitochondrion		<a href=http://www.genedb.org/genedb/Search?organism=tryp&name=Tb11.02.1480>Tb11.02.1480</a>	Q386B6				11	Tb927_11_01_v4: 1144335..1145891	mitochondrial processing peptidase alpha subunit, putative,metallo-peptidase, Clan ME, Family M16	8099	1	0	0	GO:0004240	GO:0006508	GO:0005739 GO:0005739	2QTB00015_D_24	Tb11.02.1480	GACATATGTGACTATCTGGGCACAAGTTTGTCTCTTGACGCCAAGGCTTCCAACTCAACACAATACTTAA	+	11.1	1145676	1145745	-1.18025	-2.61152	0.013423	0.173219	-3.1437
Tb10.6k15.3110	3QTB00021_K_11			<a href=http://www.genedb.org/genedb/Search?organism=tryp&name=Tb10.6k15.3110>Tb10.6k15.3110</a>	Q38AL0			TRYPtp6k15-3d06.p1c_447	10	Tb927_10_v4: complement(1874638..1877586)	hypothetical protein, conserved	6872	0	0	0				2QTB00021_K_11	Tb10.6k15.3110	CGTTGGTCCGATATGTTGTGTTCATCAATTGTTCAGAGATAGCATACTAAAGATTAGTGAATTAATCCAC	-	10	1876789	1876858	-1.18	-2.61216	0.0134021	0.173219	-3.14233
Tb927.6.2740	3QTB00009_B_7	identical to GB:AAC61803.1: pyridoxine/pyridoxal/pyridoxamine kinase {Trypanosoma brucei} (PMID:9274862); Identical to GB:AAC61803.1: pyridoxine/pyridoxal/pyridoxamine kinase {Trypanosoma brucei;} (PMID:9274862);go_function=pyridoxal kinase activity;go_process=pyridoxal phosphate metabolism;go_component=cytoplasm		<a href=http://www.genedb.org/genedb/Search?organism=tryp&name=Tb927.6.2740>Tb927.6.2740</a>	O15927	pdxK		Tb06.5F5.240	6	Tb927_06_v4: 823608..824510	pyridoxal kinase	2793	0	0	0				2QTB00009_B_7	Tb927.6.2740	GCGTCCGAGCGAATAACTTCCTCAGCAACTATCGCTACATTCTGACCGGATATATAAATAATGTTGACAT	+	6	823807	823876	-1.17947	-2.57671	0.014597	0.18144	-3.2173
Tb927.4.4820	3QTB00015_K_23	;go_function=amino acid-polyamine transporter activity;go_process=amino acid transport;go_component=membrane		<a href=http://www.genedb.org/genedb/Search?organism=tryp&name=Tb927.4.4820>Tb927.4.4820</a>	Q583G7	AATP10		Tb04.3I12.30	4	Tb927_04_v4: complement(1319221..1320693)	amino acid transporter 10, putative	1900	0	11	0	GO:0005279	GO:0006865	GO:0016020	2QTB00015_K_23	Tb927.4.4820	CTTTACGGGGGTATTACGTGTGGTTAACGCATTTGGGGCAGCCGTAGCGCAGATAATAGCGACAGGCGAT	-	4	1320151	1320220	-1.17911	-2.53454	0.0161456	0.18978	-3.3056
Tb09.160.2450	3QTB00005_O_10			<a href=http://www.genedb.org/genedb/Search?organism=tryp&name=Tb09.160.2450>Tb09.160.2450</a>	Q38FE8		1L12.95	chr9contig160.tmp0208	9	Tb927_09_v4: 705963..706493	hypothetical protein, conserved	5015	0	2	0				2QTB00005_O_10	Tb09.160.2450	ATATTATTCCCTTGCGCAGGACGTCCTTTGGGTGTGCTGGGTGGTTCAGGTACTGTGTTTTCTGTTTCAT	+	9	706238	706307	-1.17688	-2.69388	0.0109838	0.156767	-2.96702
Tb09.160.4810	3QTB00003_O_12			<a href=http://www.genedb.org/genedb/Search?organism=tryp&name=Tb09.160.4810>Tb09.160.4810</a>	Q38ES6			chr9contig160.tmp0367	9	Tb927_09_v4: 1032367..1032744	hypothetical protein, unlikely	5239	1	1	0				2QTB00003_O_12	Tb09.160.4810	TAGTGCCCCCCAACCGACTAATGATTCGTCCGGCAATGACTTCAGCAACAATGGCAATAATAGCGATAAT	+	9	1032489	1032558	-1.17649	-2.08688	0.0446415	0.307115	-4.17972
Tb927.3.2860	3QTB00009_O_24			<a href=http://www.genedb.org/genedb/Search?organism=tryp&name=Tb927.3.2860>Tb927.3.2860</a>	Q57ZM6			Tb03.27C5.230	3	Tb927_03_v4: complement(738680..739582)	hypothetical protein, conserved	1124	0	0	0				2QTB00009_O_24	Tb927.3.2860	AGTGTTCATACGCATGCTGACGGGGTTCCTTTCTCCCTTCTAATTAAGAACTGCTCATATTTTAATGTTA	-	3	738883	738952	-1.17517	-2.23951	0.031926	0.261125	-3.89537
Tb927.7.1090	3QTB00022_P_21	similar to DNA repair protein RAD5. (Swiss-Prot:P32849) {Saccharomyces cerevisiae}		<a href=http://www.genedb.org/genedb/Search?organism=tryp&name=Tb927.7.1090>Tb927.7.1090</a>	Q57WU1			Tb07.27M11.170	7	Tb927_07_v4: 277748..282373	hypothetical protein, conserved	3200	0	0	0	GO:0003674	GO:0008150	GO:0005575	2QTB00022_P_21	Tb927.7.1090	AATCCGTTTACTAAGCAAACAGTTTATCCGAAATCCCCTGTGCTCACTTTGAAGGATGCATTGTATCGTC	+	7	280787	280856	-1.17411	-2.26221	0.0303407	0.254289	-3.85181
Tb927.5.3470	3QTB00013_C_10			<a href=http://www.genedb.org/genedb/Search?organism=tryp&name=Tb927.5.3470>Tb927.5.3470</a>	Q57UB9			Tb05.6E7.110	5	Tb927_05_v4: complement(1090765..1092033)	hypothetical protein, conserved	2338	0	0	0				2QTB00013_C_10	Tb927.5.3470	TCCGCGCTCAGTGTATTCTTAACAGGGAGATTACAGAACAAGCAGCGTCAACTTCATCACATGCAACTAA	-	5	1091060	1091129	-1.17385	-2.92153	0.00621736	0.116919	-2.46142
Tb927.7.6750	3QTB00016_L_9			<a href=http://www.genedb.org/genedb/Search?organism=tryp&name=Tb927.7.6750>Tb927.7.6750</a>	Q57Y54			Tb07.15M23.560	7	Tb927_07_v4: complement(1864609..1866294)	hypothetical protein, conserved	3765	0	0	0				2QTB00016_L_9	Tb927.7.6750	TAGTTATGAAAACCCGCCATCATCAGGAAGGGACCGCTCGCGACTCACTTTGTTCTCTCAAAGTAATTTC	-	7	1865938	1866007	-1.17211	-2.51053	0.0170937	0.192533	-3.35546
Tb10.100.0070	3QTB00009_P_3	;go_function=hydrogen-transporting ATPase activity, rotational mechanism;go_process=ATP synthesis coupled proton transport;go_component=proton-transporting two-sector ATPase complex		<a href=http://www.genedb.org/genedb/Search?organism=tryp&name=Tb10.100.0070>Tb10.100.0070</a>	Q38CM0				10	Tb927_10_v4: 71480..72397	ATP synthase F1 subunit gamma protein, putative	6161	0	0	0	GO:0046961	GO:0015986	GO:0016469	2QTB00009_P_3	Tb10.100.0070	GGTCGGCAAACGTGGTATAGACTCGTTTTCTAAACTGTTTCCCGATGAATTCAGATACGGTATCATTAAC	+	10	71797	71866	-1.17124	-2.61204	0.0134058	0.173219	-3.14257
Tb09.244.2230	3QTB00006_H_8			<a href=http://www.genedb.org/genedb/Search?organism=tryp&name=Tb09.244.2230>Tb09.244.2230</a>	Q38CT7			chr9contig244a01.tmp0223	9	Tb927_09_v4: complement(2435726..2436373)	hypothetical protein, conserved	5933	1	0	0				2QTB00006_H_8	Tb09.244.2230	GTTTCACCTGGCATCATTTTCTCCAGTCAACCCTCTTTCAGTTATTTGTCTGTCTTTTTCCAAAGCAACA	NA	Nonspecific_2	0	0	-1.17067	-2.31754	0.0267702	0.240564	-3.74435
Tb927.4.1160	3QTB00020_N_23			<a href=http://www.genedb.org/genedb/Search?organism=tryp&name=Tb927.4.1160>Tb927.4.1160</a>	Q580E4			Tb04.5E12.260	4	Tb927_04_v4: complement(306804..309530)	hypothetical protein, conserved	1533	1	0	0				2QTB00020_N_23	Tb927.4.1160	TACGGAGGCGAAACGTCTTCGATAAATATGAGCACACTTTTTTTCACAGTTATTAGTATTGTTGCTGTCA	-	4	307304	307373	-1.16936	-2.37175	0.0236441	0.225039	-3.63728
Tb927.4.3300	3QTB00019_E_1	similar to SP:Q9Y4W6: AFG3-like protein 2 (EC 3.4.24.-) (Paraplegin-like protein). [Human] {Homo sapiens}(PMID:11549317); 65% similar to SP:Q9Y4W6: AFG3-like protein 2 (EC 3.4.24.-) (Paraplegin-like protein). [Human] {Homo sapiens}(PMID:11549317);go_function=ATPase activity; metalloendopeptidase activity; unfolded protein binding;go_process=cell cycle; protein folding;go_component=integral to mem…		<a href=http://www.genedb.org/genedb/Search?organism=tryp&name=Tb927.4.3300>Tb927.4.3300</a>	Q584A7			Tb04.2H8.240	4	Tb927_04_v4: complement(862494..864653)	mitochondrial ATP-dependent zinc metallopeptidase, putative,metallo-peptidase, Clan MA(E) Family M41	1747	1	1	0				2QTB00019_E_1	Tb927.4.3300	ATATACTCGTTGGAATCCAAACGTATTACCCATGGGTGCCTATGTTACTCCTTTGTCTCCTGCCCCTTTT	-	4	863956	864025	-1.16922	-1.69768	0.0989094	0.427543	-4.83329
Tb10.61.2550	3QTB00013_N_12			<a href=http://www.genedb.org/genedb/Search?organism=tryp&name=Tb10.61.2550>Tb10.61.2550</a>	Q388H8			TRYP_x-61h03.q2kb185_389	10	Tb927_10_v4: complement(3386210..3387550)	N-myristoyl transferase, putative	7507	0	0	0				2QTB00013_N_12	Tb10.61.2550	TTACGGATTTTTTCTCGTTCTATTCACTTCCTTCTACCATTATCGGCAACAGTAACCACTCGTTGTTGAA	-	10	3386451	3386520	-1.16888	-2.28733	0.0286698	0.249129	-3.80325
Tb10.70.3480	3QTB00007_C_11	;go_process=vesicle-mediated transport		<a href=http://www.genedb.org/genedb/Search?organism=tryp&name=Tb10.70.3480>Tb10.70.3480</a>	Q38BL4			TRYP_x-70a06.p2kb545_467	10	Tb927_10_v4: complement(1014849..1015511)	SNF-7-like protein, putative	6518	0	0	0	GO:0003674	GO:0016192	GO:0005575	2QTB00007_C_11	Tb10.70.3480	ATTCGAGTTATTTGTCGGACGCACTTGCTATGCCTAGTGGGAGGTTACCGGACCTTATGAGTAACACCCA	-	10	1014910	1014979	-1.16709	-2.85223	0.00740965	0.127357	-2.6179
Tb927.7.3520	3QTB00003_L_12			<a href=http://www.genedb.org/genedb/Search?organism=tryp&name=Tb927.7.3520>Tb927.7.3520</a>	Q57WG7			Tb07.28B13.540	7	Tb927_07_v4: complement(909322..909726)	hypothetical protein, conserved	3441	0	2	0				2QTB00003_L_12	Tb927.7.3520	AAATCGTACGAAAAGTATGGTGTGGTTGCTTACCTGAATTCTGTCTATAATCTAGCGCCCTCGTTCAAGT	-	7	909567	909636	-1.16623	-2.77131	0.00907235	0.143036	-2.79781
Tb11.12.0007	3QTB00018_H_10	;go_function=ATPase activity;go_process=regulation of transcription, DNA-dependent; two-component signal transduction system (phosphorelay)		<a href=http://www.genedb.org/genedb/Search?organism=tryp&name=Tb11.12.0007>Tb11.12.0007</a>	Q384F6				11	Tb927_11_01_v4: 2351679..2353781	ATPase, putative,S. cerevisiae cell division control protein 48 homolog, putative	8563	0	0	0	GO:0016887	GO:0000160 GO:0006355	GO:0005575	2QTB00018_H_10	Tb11.12.0007	TATGCAATAAATGGCAGATCTTAGACTTATGTACTTATTTGTTGTTTAAATGGCATCCCTTACACATTTT	+	11.1	2351686	2351755	-1.16481	-1.95956	0.0584737	0.35019	-4.40523
Tb927.7.3030	3QTB00009_H_24			<a href=http://www.genedb.org/genedb/Search?organism=tryp&name=Tb927.7.3030>Tb927.7.3030</a>	Q57YA9			Tb07.13M20.340	7	Tb927_07_v4: 763458..764387	hypothetical protein, conserved	3392	0	0	0				2QTB00009_H_24	Tb927.7.3030	CAAAGGATAAAGTGTTTCTCTTTTATGCCATTGATCACATTACACCTCGTATTGAAGTGACATGGCTGGA	NA	Nonspecific_2	0	0	-1.16341	-2.66217	0.0118697	0.164529	-3.03545
Tb927.3.2130	3QTB00020_G_11	similar to Ribosomal large subunit pseudouridine synthase D (EC 4.2.1.70)(Pseudouridylate synthase) (Uracil hydrolyase). (Swiss-Prot:P50513) {Zymomonas mobilis}		<a href=http://www.genedb.org/genedb/Search?organism=tryp&name=Tb927.3.2130>Tb927.3.2130</a>	Q57Z98			Tb03.30P12.1220	3	Tb927_03_v4: complement(560389..562875)	hypothetical protein, conserved	1051	0	0	0				2QTB00020_G_11	Tb927.3.2130	AGTTGCCAATTTCTTAGCGATACTATGTGGCCGTTGGAGAGAGCAGAAGTTATTACAGATGTGATCTGTC	-	3	561657	561726	-1.16158	-2.60908	0.0135023	0.173451	-3.14888
Tb09.244.1740	3QTB00015_O_22	;go_process=antigenic variation;go_component=integral to membrane		<a href=http://www.genedb.org/genedb/Search?organism=tryp&name=Tb09.244.1740>Tb09.244.1740</a>	Q38CQ7			chr9contig244a01.tmp0174	9	Tb927_09_v4: 2569286..2570797	variant surface glycoprotein (VSG), putative	5984	1	0	0		GO:0020033 GO:0020033	GO:0016021 GO:0016021	2QTB00015_O_22	Tb09.244.1740	ACCAAACTGTACCAAGATTTCAAGACAAAAGCGGACAACCTGAACACAGCTGACAGAGAGGCAGTAACCT	+	9	2569745	2569814	-1.16127	-2.23789	0.0320416	0.261125	-3.89846
Tb927.3.1230	3QTB00020_P_10			<a href=http://www.genedb.org/genedb/Search?organism=tryp&name=Tb927.3.1230>Tb927.3.1230</a>	Q57XV6			Tb03.1J15.690	3	Tb927_03_v4: 306319..309165	hypothetical protein	962	0	0	1				2QTB00020_P_10	Tb927.3.1230	GGCACTATTTGTCAAATCCGAAATTTTATACTGTGGCGATGCTTCATCTGTACGCAGCGAGTCAATCAAA	+	3	307659	307728	-1.15999	-2.33778	0.0255622	0.235246	-3.70459
Tb927.3.2230	3QTB00009_D_7	;go_function=catalytic activity;go_process=tricarboxylic acid cycle;go_component=mitochondrion		<a href=http://www.genedb.org/genedb/Search?organism=tryp&name=Tb927.3.2230>Tb927.3.2230</a>	Q582T6			Tb03.48O8.710	3	Tb927_03_v4: complement(580931..581836)	succinyl-CoA synthetase alpha subunit, putative	1061	0	0	0				2QTB00009_D_7	Tb927.3.2230	TTATCACTGAAGGGATTCCGCAGTGGGATATGCTCCGCGTAAAATCTATGCTTCTCTCCCAGAACAAGAC	-	3	581466	581535	-1.15876	-3.28422	0.00241258	0.0740489	-1.60952
Tb09.211.2850	3QTB00005_P_9	similar to Peptidyl-prolyl cis-trans isomerase 10 (EC 5.2.1.8) (PPIase)(Rotamase) (Cyclophilin-10). (Swiss-Prot:P52017) (Caenorhabditis elegans;);go_function=peptidyl-prolyl cis-trans isomerase activity;go_process=protein folding		<a href=http://www.genedb.org/genedb/Search?organism=tryp&name=Tb09.211.2850>Tb09.211.2850</a>	Q38DM0	PPIase		chr9contig211.tmp0324	9	Tb927_09_v4: 1774228..1774779	cyclophilin type peptidyl-prolyl cis-trans isomerase, putative	5647	0	0	0	GO:0003755 GO:0003755	GO:0006457 GO:0006457	GO:0005575 GO:0005575	2QTB00005_P_9	Tb09.211.2850	GGCGAGGATTCTTAGTACCACGGTTTTATATAACCCATTTGCCGAGGGCCACATCAAGCTAAATGTATGA	+	9	1774710	1774779	-1.15804	-2.5251	0.0165126	0.190306	-3.32525
Tb09.211.3040	3QTB00019_H_1	;go_function=damaged DNA binding;go_process=nucleotide-excision repair		<a href=http://www.genedb.org/genedb/Search?organism=tryp&name=Tb09.211.3040>Tb09.211.3040</a>	Q38DK1			chr9contig211.tmp0345	9	Tb927_09_v4: 1812951..1815257	DNA-repair protein, putative	5666	0	0	0	GO:0003684	GO:0006289	GO:0005575	2QTB00019_H_1	Tb09.211.3040	CTACTCCATTGGATCACCTGGGTGTAGAATCGTTCTCCCCCATAGTTTGTATATTTGCGCTGTGTTTCTT	+	9	1813913	1813982	-1.15648	-2.09703	0.0436747	0.305769	-4.16128
Tb927.8.4490	3QTB00014_C_23			<a href=http://www.genedb.org/genedb/Search?organism=tryp&name=Tb927.8.4490>Tb927.8.4490</a>	Q57VY6			Tb08.29H22.900	8	Tb927_08_v4: complement(1327356..1328711)	hypothetical protein	4292	0	0	0				2QTB00014_C_23	Tb927.8.4490	AATGTTACTCACGGAAAATAACCAAAAACAGTTTGAGTCTATGGAAACACCGTCGGGAGAGAGTCGTATT	-	8	1328046	1328115	-1.15638	-2.49263	0.0178334	0.197284	-3.39243
Tb11.01.1800	3QTB00003_G_12			<a href=http://www.genedb.org/genedb/Search?organism=tryp&name=Tb11.01.1800>Tb11.01.1800</a>	Q383S5				11	Tb927_11_01_v4: 2645242..2645610	hypothetical protein, conserved	8695	0	1	0				2QTB00003_G_12	Tb11.01.1800	AGTTCTTTCCTTCGTGAGCCATCAGAGCGGAAGTCATTTAAGGAGACATTGGCGGAGTGCGACGCCAATG	+	11.1	2645281	2645350	-1.15526	-1.8534	0.072715	0.380924	-4.58471
Tb927.8.1940	3QTB00017_L_10	;go_component=integral to membrane		<a href=http://www.genedb.org/genedb/Search?organism=tryp&name=Tb927.8.1940>Tb927.8.1940</a>	Q581Y8			Tb08.26N11.400	8	Tb927_08_v4: complement(622214..624100)	endosomal integral membrane protein, putative	4037	1	9	0	GO:0003674	GO:0008150	GO:0016021	2QTB00017_L_10	Tb927.8.1940	ATCGAGAGTAAAGAAAAATGGTCTACTAGGTGGGATATTTATTTAAGTGTTCACAAGGAAAAAAACCACT	-	8	623305	623374	-1.15149	-2.4831	0.0182388	0.200143	-3.41202
Tb09.v1.0280	3QTB00004_O_23			<a href=http://www.genedb.org/genedb/Search?organism=tryp&name=Tb09.v1.0280>Tb09.v1.0280</a>	Q38EP3				9	Tb927_09_v4: 1085401..1085832	hypothetical protein, unlikely	5272	0	2	0				2QTB00004_O_23	Tb09.v1.0280	TTCAGCGTCTGTTTCCATTTCCACTTCGAACGGCGTACTATTGTGTTTTACTTTTCCTTGGGTACTTGTT	+	9	1085722	1085791	-1.15109	-2.74823	0.00960688	0.146646	-2.84855
Tb11.01.6380	3QTB00011_L_8			<a href=http://www.genedb.org/genedb/Search?organism=tryp&name=Tb11.01.6380>Tb11.01.6380</a>	Q381W0				11	Tb927_11_01_v4: complement(3863225..3864343)	hypothetical protein, conserved	9164	0	0	0	GO:0003674	GO:0008150	GO:0005575	2QTB00011_L_8	Tb11.01.6380	ATCAACAGAAGATCAGTTTCTACTACGAGGCATCCCGCTCTATTGATTTCCGGCAGCTGAACAGTGAGTT	-	11.1	3863364	3863433	-1.14971	-2.81456	0.00814466	0.135878	-2.70204
Tb10.61.1380	3QTB00008_G_11	similar to Protein transport protein SEC22 (Protein SLY2) (Swiss-Prot:P22214) (Saccharomyces cerevisiae);go_function=v-SNARE activity;go_process=vesicle targeting;go_component=integral to membrane		<a href=http://www.genedb.org/genedb/Search?organism=tryp&name=Tb10.61.1380>Tb10.61.1380</a>	Q387Z8	SEC22		TRYP_x-61h03.q2kb185_207	10	Tb927_10_v4: 3621297..3622064	synaptobrevin-type vesicle transport protein, putative,protein SLY2	7589	1	1	0	GO:0005485	GO:0006903	GO:0016021	2QTB00008_G_11	Tb10.61.1380	ATAAGGACTGTATTTACTTTGCATTTCAGGATGCGGGGACGGGGTTGACGATTATCACCGTTTTAAACAA	+	10	3621499	3621568	-1.14952	-3.07116	0.00423067	0.0940803	-2.11638
Tb927.7.4120	3QTB00015_D_21			<a href=http://www.genedb.org/genedb/Search?organism=tryp&name=Tb927.7.4120>Tb927.7.4120</a>	Q57UP2			Tb07.5F10.460	7	Tb927_07_v4: 1093713..1095236	hypothetical protein, conserved	3501	0	0	0				2QTB00015_D_21	Tb927.7.4120	AAGATGACAAGAGGGAAAGTAAAAATGGTGTATCAGATCCCGATGGGGTAGCAGCTGTTGAGGCCACTGT	+	7	1093882	1093951	-1.14897	-2.48947	0.0179667	0.19821	-3.39892
Tb927.6.1180	3QTB00022_C_24			<a href=http://www.genedb.org/genedb/Search?organism=tryp&name=Tb927.6.1180>Tb927.6.1180</a>	Q585C9			Tb06.3A7.660	6	Tb927_06_v4: complement(452528..456343)	hypothetical protein, conserved	2636	0	0	0				2QTB00022_C_24	Tb927.6.1180	TGACTCCTCCACAAAATCTAAAGAAGCTCAAAAACAGAAGCCACCTGCAGTAAAGCAGTTTACTAGTTTC	-	6	452561	452630	-1.14737	-2.72898	0.0100752	0.150848	-2.89069
Tb11.01.6540	3QTB00013_O_10	similar to Protein phosphatase 2C homolog 2 (EC 3.1.3.16) (PP2C-2). (Swiss-Prot:P39966) (Saccharomyces cerevisiae;);go_function=phosphoric monoester hydrolase activity;go_process=dephosphorylation;go_component=integral to membrane		<a href=http://www.genedb.org/genedb/Search?organism=tryp&name=Tb11.01.6540>Tb11.01.6540</a>	Q381U4	PP2C			11	Tb927_11_01_v4: complement(3899034..3900323)	protein phosphatase 2C, putative	9180	0	2	0	GO:0016791	GO:0016311	GO:0016021	2QTB00013_O_10	Tb11.01.6540	ACATCTATTCAAATTTTAAGGATGAAAAGAGTGGTTGTACAGCGGTTGTTCTCTTTGTTAAGGGTGACAA	-	11.1	3899707	3899776	-1.14715	-3.0042	0.00503122	0.103689	-2.27197
Tb927.8.1070	3QTB00020_D_21			<a href=http://www.genedb.org/genedb/Search?organism=tryp&name=Tb927.8.1070>Tb927.8.1070</a>	Q57VP7			Tb08.29O4.120	8	Tb927_08_v4: complement(342517..345171)	hypothetical protein, conserved	3950	0	0	0				2QTB00020_D_21	Tb927.8.1070	AGTTATTTTCATGTCACCCCTCAAAACAGCCAGTGGCGGCAACGACGTAAATTTGACAGTAGTTAGTTCT	-	8	344503	344572	-1.14684	-2.2114	0.0339903	0.269476	-3.94883
Tb11.01.3570	3QTB00017_K_23			<a href=http://www.genedb.org/genedb/Search?organism=tryp&name=Tb11.01.3570>Tb11.01.3570</a>	Q383B0				11	Tb927_11_01_v4: 3074847..3076604	hypothetical protein, conserved	8860	0	0	0				2QTB00017_K_23	Tb11.01.3570	AAGTTGAAATACACTATTCCCAATCACTGGTTATTTGATGAGAGTTCCCCTGTACCTCTCCTTAATGGAC	+	11.1	3075891	3075960	-1.14568	-3.05585	0.00440224	0.0955047	-2.15211
Tb927.3.690	3QTB00017_G_23	;go_function=ATP binding; protein serine/threonine kinase activity;go_process=protein amino acid phosphorylation		<a href=http://www.genedb.org/genedb/Search?organism=tryp&name=Tb927.3.690>Tb927.3.690</a>	Q57WV2			Tb03.27F10.890	3	Tb927_03_v4: complement(168911..170662)	protein kinase, putative	908	0	0	0	GO:0004674 GO:0005524	GO:0006468	GO:0005575	2QTB00017_G_23	Tb927.3.690	CAGTTCGTTGCTATTAAAAAAATGAAACAAAAGTATTACAGCTGGGATGAATGCATGAAACTCCCGGAGG	-	3	170512	170581	-1.14527	-2.49578	0.0177011	0.196288	-3.38593
Tb11.02.5760	3QTB00013_O_12			<a href=http://www.genedb.org/genedb/Search?organism=tryp&name=Tb11.02.5760>Tb11.02.5760</a>	Q384M9				11	Tb927_11_01_v4: complement(2175121..2176410)	hypothetical protein, conserved	8490	0	0	0				2QTB00013_O_12	Tb11.02.5760	AGGAGAGATGTATTACTATCGTAATTGCCCCCGATGTTCTCTTATGTGTTACTTTCCACACATAGCGTAC	-	11.1	2175925	2175994	-1.14405	-2.19272	0.0354278	0.273532	-3.9841
Tb11.01.5260	3QTB00006_O_11			<a href=http://www.genedb.org/genedb/Search?organism=tryp&name=Tb11.01.5260>Tb11.01.5260</a>	Q382G8				11	Tb927_11_01_v4: complement(3587258..3587848)	hypothetical protein, conserved	9056	0	0	0				2QTB00006_O_11	Tb11.01.5260	AACAAGTTAATGTTCCCCCGGAGTTGGGGACAATTATGAAGCAGTACACCAAGGCAATCCTCAGGGATAG	-	11.1	3587676	3587745	-1.14315	-2.43655	0.0203444	0.211503	-3.50706
Tb10.406.0510	3QTB00010_K_12	high similarity to L major possible ribosomal protein, but little similarity to other spp		<a href=http://www.genedb.org/genedb/Search?organism=tryp&name=Tb10.406.0510>Tb10.406.0510</a>	Q389T7				10	Tb927_10_v4: complement(2521884..2522864)	hypothetical protein, conserved	7145	0	0	0				2QTB00010_K_12	Tb10.406.0510	CCTATGCTTTTGAAACCACAACAAGGCGGCCAACAGTATTTCAACCATTTTCTGATTCGGTCTACTAATG	-	10	2522711	2522780	-1.14218	-2.40328	0.0219825	0.21838	-3.57423
Tb11.47.0032	3QTB00019_C_23			<a href=http://www.genedb.org/genedb/Search?organism=tryp&name=Tb11.47.0032>Tb11.47.0032</a>	Q387D5				11	Tb927_11_01_v4: 334977..337133	hypothetical protein, conserved	7828	0	0	0				2QTB00019_C_23	Tb11.47.0032	TACTGATAAAAACGAACGATACACTCAAACACTCGCAGTTTTGTATTGTGAATGAACCGGAAATGGATTC	+	11.1	335896	335965	-1.14205	-2.61586	0.0132827	0.173026	-3.13446
Tb927.8.3990	3QTB00009_K_23			<a href=http://www.genedb.org/genedb/Search?organism=tryp&name=Tb927.8.3990>Tb927.8.3990</a>	Q581B9			Tb08.10J17.200	8	Tb927_08_v4: complement(1190781..1191653)	hypothetical protein, conserved	4242	0	0	0				2QTB00009_K_23	Tb927.8.3990	AAGAAATTAGAAAATGTAGGGCTTCAGCTATTACAAACGGGTTCATTTGTGTTCGATCCATCACAAGTAC	-	8	1191104	1191173	-1.14184	-2.58184	0.014418	0.179577	-3.20648
Tb11.v4.0001	3QTB00023_G_22			<a href=http://www.genedb.org/genedb/Search?organism=tryp&name=Tb11.v4.0001>Tb11.v4.0001</a>	Q387D8				11	Tb927_11_01_v4: 321044..325993	hypothetical protein	7825	0	0	0				2QTB00023_G_22	Tb11.v4.0001	TATTGATGTATGTAAAAGTGATTTACTCGGTGATTTCAGTGTTAACATGGCAGTTTATGATGAAAATGGA	+	11.1	325549	325618	-1.14151	-2.76512	0.00921311	0.143793	-2.81146
Tb927.2.2220	3QTB00009_P_20			<a href=http://www.genedb.org/genedb/Search?organism=tryp&name=Tb927.2.2220>Tb927.2.2220</a>	Q7YVK6		25N14.155		2	Tb927_02_v4: complement(424198..425139)	hypothetical protein, conserved	614	0	0	0				2QTB00009_P_20	Tb927.2.2220	ATGCCGAACGATATGTTGTTTCATATAATTGCAGGGAGTGCAGTTCCACGCTGTTTAGCAGCAATGACTT	-	2	424682	424751	-1.14085	-2.3674	0.0238826	0.226565	-3.64595
Tb927.2.4240	3QTB00011_P_11	;go_function=GTP binding		<a href=http://www.genedb.org/genedb/Search?organism=tryp&name=Tb927.2.4240>Tb927.2.4240</a>	Q7YV09		28H13.470		2	Tb927_02_v4: complement(755907..757010)	GTP binding protein, putative	708	0	0	0	GO:0003674	GO:0008150	GO:0005575	2QTB00011_P_11	Tb927.2.4240	GCATGGGATAAATTTATTGAACAACCAAATCTCGAGGCGGCAGAGCTTAAAATGGCCTATGTGGATGCCA	-	2	755963	756032	-1.14066	-2.52048	0.0166948	0.191555	-3.33484
Tb927.5.3880	3QTB00019_C_12	;go_component=integral to membrane		<a href=http://www.genedb.org/genedb/Search?organism=tryp&name=Tb927.5.3880>Tb927.5.3880</a>	Q57U78			Tb05.6E7.860	5	Tb927_05_v4: 1207379..1209601	hypothetical protein, conserved	2379	0	8	0	GO:0003674	GO:0008150	GO:0016021	2QTB00019_C_12	Tb927.5.3880	TACAAACAACCTATGTTTGGATATACAAAGTACGAAGTGTCTGCGCTGGTTCTTATTTCAGCATCTGTCT	+	5	1208804	1208873	-1.14057	-2.68476	0.0112321	0.158674	-2.98675
Tb927.3.640	3QTB00009_G_12			<a href=http://www.genedb.org/genedb/Search?organism=tryp&name=Tb927.3.640>Tb927.3.640</a>	Q57WU7			Tb03.27F10.970	3	Tb927_03_v4: complement(160524..161414)	hypothetical protein, conserved	903	1	1	0				2QTB00009_G_12	Tb927.3.640	TTTTATGAACAGTACAGCATGAGTATCTTTTTTGGTGTTGCCATGTTCGTGTTCCGTATCGTCCAAGCCT	-	3	160562	160631	-1.14041	-2.41905	0.0211915	0.215244	-3.54247
Tb927.1.4690	3QTB00011_C_23			<a href=http://www.genedb.org/genedb/Search?organism=tryp&name=Tb927.1.4690>Tb927.1.4690</a>	Q4GYA9				1	Tb927_01_v4: 964186..965223	arginine N-methyltransferase, putative	456	0	0	0	GO:0016274	GO:0006479	GO:0005575	2QTB00011_C_23	Tb927.1.4690	ATTATTATTAGTGAATGGATGGGTTACTTCCTACTTTATGAGTCTATGTTAAACACCGTTTTGTACGCTC	+	1	964549	964618	-1.13772	-2.6536	0.0121202	0.165861	-3.05386
Tb927.8.850	3QTB00019_O_24			<a href=http://www.genedb.org/genedb/Search?organism=tryp&name=Tb927.8.850>Tb927.8.850</a>	Q57YE6			Tb08.12O16.440	8	Tb927_08_v4: complement(247305..249572)	hypothetical protein, conserved	3928	0	6	0				2QTB00019_O_24	Tb927.8.850	ACATTTTGAACGGGGAGACACCTCAGCGTGTTGAAGAGATGGATAGAATACTTACTAAGGAAATGAATAA	-	8	249040	249109	-1.13764	-2.61025	0.0134641	0.173219	-3.14638
Tb11.01.3170	3QTB00010_I_19	identical to SP:Q94775: Guanine nucleotide-binding protein beta subunit-like protein(Activated protein kinase C receptor homolog) (Track). {Trypanosoma brucei brucei;Trypanosoma brucei rhodesiense}; similar to GB:AAC72849.1: activated protein kinase C;go_function=protein kinase C binding;go_process=apoptosis		<a href=http://www.genedb.org/genedb/Search?organism=tryp&name=Tb11.01.3170>Tb11.01.3170</a>	Q383E1	TRACK			11	Tb927_11_01_v4: 2978365..2979321	guanine nucleotide-binding protein beta subunit-like protein,activated protein kinase c receptor	8828	0	0	0	GO:0005080	GO:0006915	GO:0005575	2QTB00010_I_19	Tb11.01.3170	CAAAAAGATTGTCCCGGAGTGCGTTTCCATCGCGTGGTCTGCGGATGGTAGCACCCTGTACTCTGGGTAC	+	11.1	2979207	2979276	-1.13665	-3.39814	0.00177619	0.0655133	-1.33172
Tb09.v1.0630	3QTB00003_C_11			<a href=http://www.genedb.org/genedb/Search?organism=tryp&name=Tb09.v1.0630>Tb09.v1.0630</a>	Q38DR6				9	Tb927_09_v4: 1698746..1699093	hypothetical protein, unlikely	5601	1	1	0				2QTB00003_C_11	Tb09.v1.0630	TATCCTAATTTATGTATCCCTGTCGTCTTCTTCAGTTTTTTCTCTCTTAAATGTTCAAATGGTGTTCAAA	+	9	1698925	1698994	-1.13644	-2.62457	0.0130057	0.171581	-3.11593
Tb11.01.0930	3QTB00022_O_12	;go_function=ATP binding; protein kinase activity;go_process=protein amino acid phosphorylation		<a href=http://www.genedb.org/genedb/Search?organism=tryp&name=Tb11.01.0930>Tb11.01.0930</a>	Q384A9				11	Tb927_11_01_v4: 2464909..2469021	protein kinase, putative	8610	0	0	0	GO:0004672 GO:0005524	GO:0006468	GO:0005575	2QTB00022_O_12	Tb11.01.0930	ATTATATCCACAGGCTATATTGTGTCATACAAACCTACAACGACCTCCACTAAAGACGCTGCGTTTTTTT	+	11.1	2466888	2466957	-1.13465	-2.43759	0.0202951	0.211503	-3.50495
Tb11.01.6940	3QTB00008_P_23			<a href=http://www.genedb.org/genedb/Search?organism=tryp&name=Tb11.01.6940>Tb11.01.6940</a>	Q381Q6				11	Tb927_11_01_v4: complement(3995031..3995855)	hypothetical protein, conserved	9218	0	0	0				2QTB00008_P_23	Tb11.01.6940	GTTGATCGCTTTATTTCGAAACTTCCATCTTTTCTATCTAGCCGTGGAGTTTGCTATATTGTCGCCATAC	-	11.1	3995186	3995255	-1.13334	-2.50561	0.017294	0.19327	-3.36563
Tb11.02.1410	3QTB00021_P_23			<a href=http://www.genedb.org/genedb/Search?organism=tryp&name=Tb11.02.1410>Tb11.02.1410</a>	Q386C3				11	Tb927_11_01_v4: 1123221..1126547	hypothetical protein, conserved	8092	0	0	0				2QTB00021_P_23	Tb11.02.1410	AATGAATATGTAAAGAAGGCCCAAAAATATGATACATTGATTGAGCGGTTGATGCTAAAGGATAGCATGT	+	11.1	1125132	1125201	-1.13269	-1.89176	0.0672586	0.37142	-4.52078
Tb927.6.5810	3QTB00012_P_21	The Tn10 insertion is an artefact from the BAC construction and is not present in other BACs covering this region or in Tb927 genomic DNA.		<a href=http://www.genedb.org/genedb/Search?organism=tryp&name=Tb927.6.5810>Tb927.6.5810</a>	Q583L2			Tb06.1I18.660	6	Tb927_06_v4: 1610845..1612053	transposase of Tn10	3098	0	0	0				NA	NA	NA	NA	NA	NA	NA	-1.1312	-2.43298	0.0205145	0.212111	-3.51429
Tb927.4.560g	3QTB00023_C_22	CH3-like dynein heavy chain, likely role in intraflagellar transport : urated by B. Wickstead, Univ. of Oxford.;go_function=microtubule motor activity;go_process=microtubule-based movement;go_component=dynein complex		NA	NA	NA	NA	NA	NA	NA	NA	NA	NA	NA	NA	NA	NA	NA	NA	NA	NA	NA	NA	NA	NA	-1.13054	-2.54388	0.0157902	0.187952	-3.28613
Tb927.8.7690	3QTB00014_M_4	synonym: Tb08.30P3.220; amino acid transporter (pseudogene), putative		<a href=http://www.genedb.org/genedb/Search?organism=tryp&name=Tb927.8.7690>Tb927.8.7690</a>	-			Tb08.30P3.220	8	Tb927_08_v4: 2215280..2215837	amino acid transporter (pseudogene), putative	4613	0	0	0				2QTB00014_M_4	Tb927.8.7690	CCAAAATCACAACTGTGCTGGGATTGGCTGGTTCCATCTCTGGTGGATCGCTGGGTTTCCTATTTCCCGC	+	8	2215623	2215692	-1.13052	-2.45667	0.0194085	0.205668	-3.46613
Tb927.4.3330	3QTB00005_N_11	;go_function=calcium ion binding		<a href=http://www.genedb.org/genedb/Search?organism=tryp&name=Tb927.4.3330>Tb927.4.3330</a>	Q584B0			Tb04.2H8.140	4	Tb927_04_v4: complement(870948..871499)	hypothetical protein, conserved	1750	0	0	0	GO:0005509	GO:0008150	GO:0005575	2QTB00005_N_11	Tb927.4.3330	TAAAGCCGGCTACACTTAAGGAACGTCTTTCAGCATTTTACCCCAATATGACATCATCCGAGTATAAATT	-	4	871273	871342	-1.12999	-2.25991	0.0304981	0.254962	-3.85624
Tb10.389.1370	3QTB00005_C_24			<a href=http://www.genedb.org/genedb/Search?organism=tryp&name=Tb10.389.1370>Tb10.389.1370</a>	Q389A7				10	Tb927_10_v4: complement(2927335..2927847)	hypothetical protein, conserved	7325	0	0	0				2QTB00005_C_24	Tb10.389.1370	TGTTTGCCCCAAGGCAGATGAAGTTCCTCGCTGATATAATAAACGGGTCGGGAGCGCAAATTGTGTTGAG	-	10	2927657	2927726	-1.12882	-2.01171	0.0524115	0.332524	-4.31419
Tb927.1.2240	3QTB00002_I_16	unlikely gene predicted by glimmer		<a href=http://www.genedb.org/genedb/Search?organism=tryp&name=Tb927.1.2240>Tb927.1.2240</a>	Q4GYZ7				1	Tb927_01_v4: 563641..563940	hypothetical protein, unlikely	217	0	3	0				2QTB00002_I_16	Tb927.1.2240	TTTTTTCGTTAGCGCTGTTATTTTGTTATGTTCATTTCCTTTTTATGATTCCACACTTGACCATCCTCCT	+	1	563738	563807	-1.12637	-3.05404	0.00442295	0.0955047	-2.15633
Tb09.211.4400	3QTB00013_C_20			<a href=http://www.genedb.org/genedb/Search?organism=tryp&name=Tb09.211.4400>Tb09.211.4400</a>	Q38D71			chr9contig211.tmp0486c	9	Tb927_09_v4: complement(2103517..2104785)	hypothetical protein, conserved	5797	0	0	0				2QTB00013_C_20	Tb09.211.4400	TGGAGAAGTATGAACCCTCAATTGTATTGTTCTCGGATATGATTATGAATATGGACATCACCGCGATTAT	-	9	2103827	2103896	-1.12592	-2.40449	0.0219209	0.21838	-3.5718
Tb927.8.3620	3QTB00017_P_10	Tandemly repeated. This gene is not in a VSG expression site but its gene product is similar to GP:311494: expression site associated gene {Trypanosoma brucei}.; Tandemly repeated. This gene is not in a VSG expression site but its gene product is 93% similar to GP:311494: expression site associated gene {Trypanosoma brucei}.;go_function=biopterin transporter activity;go_process=biopterin transpor…		<a href=http://www.genedb.org/genedb/Search?organism=tryp&name=Tb927.8.3620>Tb927.8.3620</a>	Q580Y2			Tb08.10J17.820	8	Tb927_08_v4: complement(1085476..1087374)	folate transporter, putative,expression site-associated gene 10 (ESAG10) protein, putative	4205	0	12	0	GO:0015224	GO:0015877	GO:0016021	2QTB00017_P_10	Tb927.8.3620	ATGTACCGGTGGCTGGCTTCCTTGTTTTTGTCATTACCTTCACAGTTGCTAACCTTGATATCCTCACACA	-	8	1086803	1086872	-1.1256	-2.70593	0.0106637	0.154883	-2.94089
Tb09.160.3770	3QTB00001_F_23	GPI-Anchor Signal predicted for Tb09.160.3770 by DGPI v2.04 with cleavage site probability 2.5800002 near 30		<a href=http://www.genedb.org/genedb/Search?organism=tryp&name=Tb09.160.3770>Tb09.160.3770</a>	Q38F28		28G16.195	chr9contig160.tmp0511	9	Tb927_09_v4: 874325..874528	hypothetical protein, unlikely	5136	1	2	1				2QTB00001_F_23	Tb09.160.3770	TTTTGCTCGGCACCTTTACTGAATATATTCTACCAACGGCTTCTTCCATGTATTCCCCTCTCGTAGTAGT	+	9	874443	874512	-1.12502	-1.80032	0.080887	0.395971	-4.67144
Tb927.3.670	3QTB00014_L_24			<a href=http://www.genedb.org/genedb/Search?organism=tryp&name=Tb927.3.670>Tb927.3.670</a>	Q57WV0			Tb03.27F10.940	3	Tb927_03_v4: complement(163700..165148)	hypothetical protein	906	0	0	0				2QTB00014_L_24	Tb927.3.670	ATATGATAGAGAACATAACTCTGATAGTGAAAAAGGGTGTATTGGACAACAAAAGGCATGTAAAAGTTCT	-	3	164810	164879	-1.1248	-1.71134	0.0963329	0.42333	-4.81221
Tb09.211.0130	3QTB00005_L_8	;go_function=transcription coactivator activity;go_process=nascent polypeptide association; protein biosynthesis;go_component=nascent polypeptide-associated complex		<a href=http://www.genedb.org/genedb/Search?organism=tryp&name=Tb09.211.0130>Tb09.211.0130</a>	Q38EE8			chr9contig211.tmp0013c	9	Tb927_09_v4: complement(1286761..1287327)	nascent polypeptide associated complex subunit, putative	5369	0	0	0	GO:0003713	GO:0006412 GO:0051083	GO:0005854	NA	NA	NA	NA	NA	NA	NA	-1.12387	-2.2894	0.0285357	0.249129	-3.79923
Tb927.1.730	3QTB00016_H_22			<a href=http://www.genedb.org/genedb/Search?organism=tryp&name=Tb927.1.730>Tb927.1.730</a>	Q4GZE5				1	Tb927_01_v4: complement(237834..239543)	hypothetical protein, conserved	67	0	0	0				2QTB00016_H_22	Tb927.1.730	CTCGGGAGGGAAGAAGAACGCATGCTTCTTGAAACTGTTTTTGTACTTTACATGTGTCAAGGGCAAATGT	-	1	237932	238001	-1.12324	-2.37424	0.023509	0.224614	-3.63233
Tb927.2.2470	3QTB00019_D_13	;go_function=alpha-catenin binding; RNA editase activity;go_process=insertion or deletion editing;go_component=mitochondrion; mRNA editing complex		<a href=http://www.genedb.org/genedb/Search?organism=tryp&name=Tb927.2.2470>Tb927.2.2470</a>	Q95W15	KREPA1	MP81,25N14.30		2	Tb927_02_v4: complement(487442..489730)	RNA-editing complex protein,KREPA1	631	0	0	0	GO:0045294 GO:0003969 GO:0003969	GO:0016550 GO:0006381	GO:0005739	2QTB00019_D_13	Tb927.2.2470	CGAGCTCTGCTTTTACGAAACCTTCGAACTTACTGAGGAGGATGTACACTATTTATTGCTTCATGAAGCA	-	2	489470	489539	-1.12268	-1.96879	0.0573582	0.348511	-4.38925
Tb927.6.610	3QTB00017_C_23			<a href=http://www.genedb.org/genedb/Search?organism=tryp&name=Tb927.6.610>Tb927.6.610</a>	Q583U2			Tb06.3D8.320	6	Tb927_06_v4: complement(247648..249387)	hypothetical protein, conserved	2578	0	0	0				2QTB00017_C_23	Tb927.6.610	TGTTATTTATGAGGATTTCATGAAGAGTTGTACGTTTGCTTCGCTGCAGAATCCACCGGAGGAGCAGTTT	-	6	248923	248992	-1.12136	-2.5871	0.0142368	0.178351	-3.19539
Tb10.70.2570	3QTB00015_I_7			<a href=http://www.genedb.org/genedb/Search?organism=tryp&name=Tb10.70.2570>Tb10.70.2570</a>	Q38BD7			TRYP_x-70a06.p2kb545_345	10	Tb927_10_v4: complement(1176901..1178367)	EIF3-interacting protein, putative	6595	0	0	0				2QTB00015_I_7	Tb10.70.2570	TTCTTTGGAATAATTACCGTAGCTAAAATCAACGTACTTCTGGGAGACTATAACTCTGCTCTATCGGTAC	-	10	1177719	1177788	-1.12102	-2.16861	0.0373634	0.281175	-4.0293
Tb09.211.1080	3QTB00004_C_23			<a href=http://www.genedb.org/genedb/Search?organism=tryp&name=Tb09.211.1080>Tb09.211.1080</a>	Q38E48			chr9contig211.tmp0132	9	Tb927_09_v4: 1462423..1462839	hypothetical protein, unlikely	5469	0	2	0				2QTB00004_C_23	Tb09.211.1080	TCTCCCACTTATCTTACACTTCTCTAGTTGCAGCACTACTTTCAACGATTTTCTTTCCCCACAAGACGAA	+	9	1462505	1462574	-1.12035	-3.13832	0.00354999	0.0867542	-1.95849
Tb11.01.8370	3QTB00019_L_23			<a href=http://www.genedb.org/genedb/Search?organism=tryp&name=Tb11.01.8370>Tb11.01.8370</a>	Q381C2				11	Tb927_11_01_v4: complement(4359423..4361750)	hypothetical protein, conserved	9353	0	0	0				2QTB00019_L_23	Tb11.01.8370	AATGCTCGACTGAAGGAGTATTTGAAGAGCACCCAAGTTAACACTGATGATGTTATCCGCAAAAAGGTAA	-	11.1	4360049	4360118	-1.12034	-1.823	0.0773057	0.389047	-4.63465
Tb11.02.4950	3QTB00006_O_22	;go_function=RNA binding		<a href=http://www.genedb.org/genedb/Search?organism=tryp&name=Tb11.02.4950>Tb11.02.4950</a>	Q384W1				11	Tb927_11_01_v4: complement(1966855..1967466)	hypothetical protein, conserved	8406	0	0	0	GO:0003723	GO:0008150	GO:0005575	2QTB00006_O_22	Tb11.02.4950	CGCAGCCAGAAGTACTATTCTTCAGGCATCATAACAGTCCCTACATTCCCCATCTGAAGTTGTTGCACAA	-	11.1	1967165	1967234	-1.12033	-2.81389	0.00815837	0.135878	-2.70354
Tb10.389.0940	3QTB00020_C_12	;go_function=RNA binding;go_process=mRNA metabolism		<a href=http://www.genedb.org/genedb/Search?organism=tryp&name=Tb10.389.0940>Tb10.389.0940</a>	Q388X7				10	Tb927_10_v4: complement(3001636..3004179)	pumillio RNA binding protein, putative,RNA-binding regulatory protein (pumilio family), putative	7355	0	0	0	GO:0003723	GO:0016071	GO:0005575	2QTB00020_C_12	Tb10.389.0940	TAAAGGATTGCCTTGTAGAATGTATATTTGACCAAAACGCTAACCACGTAGCCCAGAAACTCATTGAAGT	-	10	3002846	3002915	-1.11973	-2.38497	0.022934	0.222201	-3.61091
Tb927.3.3560	3QTB00017_H_12			<a href=http://www.genedb.org/genedb/Search?organism=tryp&name=Tb927.3.3560>Tb927.3.3560</a>	Q57XK6			Tb03.25B21.20	3	Tb927_03_v4: 1001768..1003642	hypothetical protein, conserved	1193	0	0	0				2QTB00017_H_12	Tb927.3.3560	TTATAAAGAAATACATGAACAACCCTGATGTCAGTGAATTGCCCATAGAGAAGAAAACACGGGCGTGCCT	+	3	1001934	1002003	-1.11833	-1.77077	0.0857668	0.40388	-4.71885
Tb927.7.4930	3QTB00009_D_11	identical to GP:2114394: ribonuclease H1 {Trypanosoma brucei}EGAD|141244|150614 ribonuclease H1 {Trypanosoma brucei} (PMID:9178276); 99.3% identical to GP:2114394: ribonuclease H1 {Trypanosoma brucei}EGAD|141244|150614 ribonuclease H1 {Trypanosoma brucei} (PMID:9178276);go_function=ribonuclease H1 activity;go_process=RNA catabolism		<a href=http://www.genedb.org/genedb/Search?organism=tryp&name=Tb927.7.4930>Tb927.7.4930</a>	Q57XA9			Tb07.26A24.40	7	Tb927_07_v4: complement(1300340..1301245)	ribonuclease H1	3583	0	0	0				2QTB00009_D_11	Tb927.7.4930	TTTTCAGTACCTGGGAGGAGTGCCAGAAGCAGGTCTCAGGGTTCTCTGGAGCCCGTTTTAAGTCTTTTTT	-	7	1301127	1301196	-1.11807	-2.30568	0.0275018	0.244669	-3.76753
Tb09.160.5030	3QTB00018_M_19	;go_function=cAMP-specific phosphodiesterase activity		<a href=http://www.genedb.org/genedb/Search?organism=tryp&name=Tb09.160.5030>Tb09.160.5030</a>	Q38EQ0			chr9contig160.tmp0389	9	Tb927_09_v4: 1075759..1077714	cAMP-specific phosphodiesterase, putative	5265	0	0	0	GO:0004115			2QTB00018_M_19	Tb09.160.5030	AATCCTGTTATTTACCAACGAGGAGATTCTTGTTTGCTTTTTGGCTACGCTTTGTTTGTCATTCATACAC	+	9	1076364	1076433	-1.11673	-1.39022	0.173698	0.53735	-5.26947
Tb11.02.5020	3QTB00014_H_22	;go_function=ATP binding; serine-tRNA ligase activity;go_process=seryl-tRNA aminoacylation;go_component=cytoplasm		<a href=http://www.genedb.org/genedb/Search?organism=tryp&name=Tb11.02.5020>Tb11.02.5020</a>	Q384V4				11	Tb927_11_01_v4: complement(1982035..1983474)	seryl-tRNA synthetase, putative	8413	0	0	0	GO:0004828 GO:0005524	GO:0006434	GO:0005737	2QTB00014_H_22	Tb11.02.5020	TTACACGCACTATGTGCTGTATTTGCGAGAACTATCAGACGGAGGAAGGTGTTGTTATACCCGATGTACT	-	11.1	1982120	1982189	-1.11585	-2.37151	0.0236576	0.225039	-3.63777
Tb11.02.0020	3QTB00004_P_10			<a href=http://www.genedb.org/genedb/Search?organism=tryp&name=Tb11.02.0020>Tb11.02.0020</a>	Q386R8				11	Tb927_11_01_v4: complement(681679..683619)	hypothetical protein, conserved	7946	0	0	0	GO:0003674	GO:0008150	GO:0005575	2QTB00018_K_1	Tb11.02.0020	ACTTCATCGTGCGCAAGGCCGCATTAGACAAGAAGATTGATACAGACCCATTGGTTACCTATGAGGATAT	-	11.1	682400	682469	-1.11544	-2.53039	0.0163062	0.189885	-3.31425
Tb10.70.7770	3QTB00010_N_13			<a href=http://www.genedb.org/genedb/Search?organism=tryp&name=Tb10.70.7770>Tb10.70.7770</a>	Q38CI9			TRYP_x-70a06.p2kb545_1072	10	Tb927_10_v4: 131331..132335	hypothetical protein, conserved	6192	0	0	0				2QTB00010_N_13	Tb10.70.7770	TTTTCTCTATCACATATTTTCTTGTTGCAAATATAGATGTCTTTTCGGCAGTTCTGCTGCATTATCTGGA	+	10	132226	132295	-1.11484	-1.91688	0.0638796	0.362784	-4.47834
Tb927.7.1180	3QTB00005_C_10	similar to Glycine-rich RNA-binding protein 10. (Swiss-Prot:Q05966) {Brassica napus};go_function=RNA binding;go_process=RNA processing		<a href=http://www.genedb.org/genedb/Search?organism=tryp&name=Tb927.7.1180>Tb927.7.1180</a>	Q57WT2			Tb07.27M11.330	7	Tb927_07_v4: 300938..301450	RNA-binding protein, putative	3209	0	0	0	GO:0003723	GO:0006396	GO:0005575	2QTB00005_C_10	Tb927.7.1180	TGGCCCAAACAAAAGGAATAGGGAGAAGGTCGCTGCTGGCGGTAACGATCTTAACGCTAATGACGATGAG	+	7	301042	301111	-1.11104	-2.67984	0.0113682	0.159637	-2.99738
Tb10.61.1190	3QTB00022_H_12			<a href=http://www.genedb.org/genedb/Search?organism=tryp&name=Tb10.61.1190>Tb10.61.1190</a>	Q387Y2			TRYP_x-61h03.q2kb185_182	10	Tb927_10_v4: 3659899..3664836	hypothetical protein, conserved	7605	0	0	0				2QTB00022_H_12	Tb10.61.1190	TGCAGCAAGCCCTTACAGAGAAAGGATTGATGAACAAACAATGTCAGGTAACTAGTAATGATATTATCGG	+	10	3660473	3660542	-1.11076	-1.86141	0.0715456	0.378377	-4.57145
Tb927.5.4420	3QTB00017_P_4	similar to SP:Q9JIK5: Nucleolar RNA helicase II (Nucleolar RNA helicase Gu) (RH II/Gu)(DEAD-box protein 21). {Mus musculus};go_function=ATP binding; ATP-dependent helicase activity;go_process=nucleobase, nucleoside, nucleotide and nucleic acid metabolism;go_component=nucleolus		<a href=http://www.genedb.org/genedb/Search?organism=tryp&name=Tb927.5.4420>Tb927.5.4420</a>	Q57Z07			Tb05.45E22.770	5	Tb927_05_v4: complement(1309993..1311891)	nucleolar RNA helicase II, putative,nucleolar RNA helicase Gu, putative	2433	0	0	0	GO:0005524 GO:0008026	GO:0006139	GO:0005730	2QTB00017_P_4	Tb927.5.4420	TTAAGGATGCTGACCCAACCGAGATTCTTGCTTCAGCTATTGCCGTCATGAGTGGATATACCAGCAGTAT	-	5	1310438	1310507	-1.11069	-2.99559	0.00514403	0.105257	-2.29185
Tb927.8.1710	3QTB00012_D_10			<a href=http://www.genedb.org/genedb/Search?organism=tryp&name=Tb927.8.1710>Tb927.8.1710</a>	Q580F3			Tb08.29O9.490	8	Tb927_08_v4: complement(567707..568921)	protein phosphatase 2A, regulatory subunit B, putative,phosphotyrosyl phosphate activator protein, putative	4014	0	0	0				2QTB00012_D_10	Tb927.8.1710	AGTATGCTCTATAATATCAGCGGGGTGGATTCATGGAAGAAAACGTACACAGGTATGGTTAAAATGTATG	-	8	567787	567856	-1.11063	-2.41375	0.0214541	0.215654	-3.55315
Tb927.8.1790	3QTB00004_P_15			<a href=http://www.genedb.org/genedb/Search?organism=tryp&name=Tb927.8.1790>Tb927.8.1790</a>	Q582A3			Tb08.26N11.180	8	Tb927_08_v4: complement(588911..589381)	hypothetical protein, conserved	4022	0	0	0				2QTB00004_P_15	Tb927.8.1790	CACTTCTCTGCATCTTCAACTGTTTATTCTGTTCACCTTGTATCTTGTGCAAAACATATGCGTCGAGTTT	-	8	589170	589239	-1.11062	-2.45028	0.0197011	0.207744	-3.47914
Tb927.7.1920	3QTB00016_C_24			<a href=http://www.genedb.org/genedb/Search?organism=tryp&name=Tb927.7.1920>Tb927.7.1920</a>	Q57V18			Tb07.43M14.360	7	Tb927_07_v4: 458754..460385	leucine-rich repeat protein (LRRP), putative,leucine-rich repeat protein 1 (LRRP1), putative	3283	0	0	0	GO:0003674	GO:0008150	GO:0005575	2QTB00016_C_24	Tb927.7.1920	CCCTCCGCGAAACAAACATCTGCGAGGAAGATATTAAGAACCTGAAAAAGTTTAATCGACGATTATATAT	+	7	460306	460375	-1.10985	-2.54854	0.0156156	0.1873	-3.2764
Tb10.6k15.2610	3QTB00011_H_10	;go_function=rRNA methyltransferase activity;go_process=RNA methylation		<a href=http://www.genedb.org/genedb/Search?organism=tryp&name=Tb10.6k15.2610>Tb10.6k15.2610</a>	Q38AH0			TRYPtp6k15-3d06.p1c_384	10	Tb927_10_v4: complement(1962176..1963288)	methyltransferase, putative	6912	0	0	0	GO:0008649	GO:0001510	GO:0005575	2QTB00011_H_10	Tb10.6k15.2610	TTTTTCCCCTGTTATGGTATTGATGGCACAGGTGATGTCTTCAAACTAGAGAATATTGAGAGTCTCTGTT	-	10	1962709	1962778	-1.10973	-2.59263	0.0140488	0.176256	-3.18372
Tb11.01.1550	3QTB00005_C_11	;go_function=calcium ion binding		<a href=http://www.genedb.org/genedb/Search?organism=tryp&name=Tb11.01.1550>Tb11.01.1550</a>	Q383V0				11	Tb927_11_01_v4: complement(2593697..2594188)	calmodulin, putative	8670	0	0	0	GO:0005509	GO:0008150	GO:0005575	2QTB00005_C_11	Tb11.01.1550	AAAAAGAGCTCAAATTGCGTCGGGCATTCGAACTTTACGATCTTGGTAACACTGGTTTCATAACTACAAC	-	11.1	2593875	2593944	-1.10946	-2.55999	0.0151938	0.184492	-3.25243
Tb10.70.2710	3QTB00011_O_22			<a href=http://www.genedb.org/genedb/Search?organism=tryp&name=Tb10.70.2710>Tb10.70.2710</a>	Q38BF0			TRYP_x-70a06.p2kb545_364	10	Tb927_10_v4: complement(1157201..1158277)	hypothetical protein, conserved	6582	0	0	0				2QTB00011_O_22	Tb10.70.2710	GGAAGTACTACATAAGTCAATCTCTGTTTGAATCGCTACAGGCGAAGGGTTTCAGTGAAAACGCAATTAA	-	10	1158129	1158198	-1.10859	-2.46968	0.0188244	0.201968	-3.43954
Tb11.01.0910	3QTB00020_O_23	;go_function=DNA binding; DNA topoisomerase type I activity;go_process=DNA modification; DNA topological change; DNA unwinding		<a href=http://www.genedb.org/genedb/Search?organism=tryp&name=Tb11.01.0910>Tb11.01.0910</a>	Q384B1				11	Tb927_11_01_v4: 2459296..2461821	DNA topoisomerase III, putative	8608	0	0	0	GO:0003677 GO:0003917	GO:0006265 GO:0006268 GO:0006304	GO:0005634	2QTB00020_O_23	Tb11.01.0910	TCTTCTTTGGAAAGTTTCGTTACTTCAAGGAAAACATTGAGCGCTTTGATGCCCTTATGGGAGCTTCATT	+	11.1	2461028	2461097	-1.1079	-2.45952	0.0192789	0.205497	-3.46031
Tb10.70.6210	3QTB00009_P_10	similar to Nucleotide-binding protein 1 (NBP 1). (Swiss-Prot:Q9R060) (Mus musculus;);go_function=nucleotide binding		<a href=http://www.genedb.org/genedb/Search?organism=tryp&name=Tb10.70.6210>Tb10.70.6210</a>	Q38C73	NBP 1		TRYP_x-70a06.p2kb545_849	10	Tb927_10_v4: 453801..454739	nucleotide binding protein, putative	6308	0	0	0	GO:0000166 GO:0003674		GO:0005575	2QTB00009_P_10	Tb10.70.6210	GAGGTAAACTTCTGTCAAAAGGCAAAATTGAACATAATGGGTATTGTTGAAAATATGAGCGGTTTCGTGT	+	10	454431	454500	-1.10787	-2.32423	0.0263652	0.238508	-3.73123
Tb927.8.2590	3QTB00016_G_10			<a href=http://www.genedb.org/genedb/Search?organism=tryp&name=Tb927.8.2590>Tb927.8.2590</a>	Q57XD0			Tb08.26A17.580	8	Tb927_08_v4: 762449..764086	hypothetical protein, conserved	4102	0	0	0				2QTB00016_G_10	Tb927.8.2590	TCCTTGAAGAAATGTTGCTTCACATGACCGCTCTAAACAAGGAGCTAGAAATGGATCTCACGAAAACGAA	+	8	762927	762996	-1.10742	-2.12461	0.0411392	0.296852	-4.11083
Tb927.3.2460	3QTB00010_P_9			<a href=http://www.genedb.org/genedb/Search?organism=tryp&name=Tb927.3.2460>Tb927.3.2460</a>	Q582V9			Tb03.48O8.430	3	Tb927_03_v4: 617808..618815	hypothetical protein, conserved	1084	0	0	0				2QTB00010_P_9	Tb927.3.2460	AAAGAAATTACTGCAATCCACAAGATGCCACAAATATAAGCGTCAATATTTACTAAAAATGGAAGACACA	+	3	618005	618074	-1.10639	-1.98824	0.055068	0.341453	-4.35539
Tb11.03.0450	3QTB00022_D_24	;go_function=DNA-directed RNA polymerase activity;go_process=transcription;go_component=nucleus		<a href=http://www.genedb.org/genedb/Search?organism=tryp&name=Tb11.03.0450>Tb11.03.0450</a>	Q387I8	RPA134	RPA2		11	Tb927_11_01_v4: complement(154046..158836)	RNA polymerase I second largest subunit	7775	0	0	0	GO:0003899	GO:0006350	GO:0005634	2QTB00022_D_24	Tb11.03.0450	AAATTCTCCTGGCTTTCATTGAGGAAGAGCTAAAGAATGTTAGGAATACCACATCACTGATTTCCTGTGT	-	11.1	156018	156087	-1.10575	-1.88555	0.0681173	0.372866	-4.5312
Tb927.7.2060	3QTB00008_K_10	;go_function=DNA binding;go_process=DNA repair;go_component=nucleus		<a href=http://www.genedb.org/genedb/Search?organism=tryp&name=Tb927.7.2060>Tb927.7.2060</a>	Q57V05			Tb07.43M14.510	7	Tb927_07_v4: complement(518221..519021)	DNA repair protein, putative	3297	0	0	0				2QTB00008_K_10	Tb927.7.2060	TATTTGGAAGGTTTATCAGATAGTAACGTTGCTACCGCGGATTATTGTGTGGGTGTGCGGAGGGATAGTA	-	7	518574	518643	-1.10396	-2.8956	0.00664066	0.1204	-2.52023
Tb11.01.6660	3QTB00006_L_1	similar to GB:AAK52814.1: iron-containing superoxide dismutase {Trypanosoma brucei};go_function=metal ion binding; superoxide dismutase activity;go_process=superoxide metabolism		<a href=http://www.genedb.org/genedb/Search?organism=tryp&name=Tb11.01.6660>Tb11.01.6660</a>	Q381T3				11	Tb927_11_01_v4: complement(3937173..3937799)	iron superoxide dismutase	9191	0	0	0	GO:0004784 GO:0046872	GO:0006801	GO:0005575	2QTB00006_L_1	Tb11.01.6660	AAACTGGGATCATGCGGAAAATCAATTTACAAGGAAACGTAACCCTGGGGCACCGCATAGTGACTTGTAA	-	11.1	3937173	3937242	-1.10158	-2.5576	0.0152808	0.184492	-3.25743
Tb10.406.0140	3QTB00018_G_23			<a href=http://www.genedb.org/genedb/Search?organism=tryp&name=Tb10.406.0140>Tb10.406.0140</a>	Q389Q4				10	Tb927_10_v4: complement(2567188..2569122)	hypothetical protein, conserved	7178	0	0	0				2QTB00018_G_23	Tb10.406.0140	TAGTTGTTATTTCCCTTCCAGTCTTTCAGTATTCCAGGCATTACGCGAATCATGGAGAGTTGTGTCTTTT	-	10	2567494	2567563	-1.1	-2.71816	0.0103476	0.152465	-2.91429
Tb927.8.2670	3QTB00013_K_24			<a href=http://www.genedb.org/genedb/Search?organism=tryp&name=Tb927.8.2670>Tb927.8.2670</a>	Q57XC2			Tb08.26A17.730	8	Tb927_08_v4: 794590..795876	hypothetical protein, conserved	4110	0	0	0				2QTB00013_K_24	Tb927.8.2670	ACCGCAGACTTATGGACAAGAACGAAATGGGGGAAAGCTATAAGGTGTTTGCTCTACAAACACGAAATTT	+	8	795755	795824	-1.09723	-2.2668	0.0300291	0.254006	-3.84297
Tb11.03.0040	3QTB00015_G_11			<a href=http://www.genedb.org/genedb/Search?organism=tryp&name=Tb11.03.0040>Tb11.03.0040</a>	Q387E4				11	Tb927_11_01_v4: 271123..272586	hypothetical protein, conserved	7819	0	0	0				2QTB00015_G_11	Tb11.03.0040	CTTCCTAATACATTTTTTTGTCTTGAGAAACACCGGTCGCTGCAGAGCATTCTTTTTACCTCGAAAGAAA	+	11.1	271306	271375	-1.09666	-2.38736	0.0228079	0.221733	-3.60614
Tb10.70.2920	3QTB00009_E_22	;go_process=proteolysis and peptidolysis; replicative cell aging;go_component=mitochondrion		<a href=http://www.genedb.org/genedb/Search?organism=tryp&name=Tb10.70.2920>Tb10.70.2920</a>	Q4FKP3			TRYP_x-70a06.p2kb545_389	10	Tb927_10_v4: 1120253..1121140	prohibitin, putative	6563	1	1	0	GO:0003674	GO:0001302 GO:0006508	GO:0005739	2QTB00009_E_22	Tb10.70.2920	GAAGGGGTCTGGAAGCTTCTACATCGACAGTGATACCTTGTCTCTGAACACCCAAACTATTGGACATTAG	+	10	1121071	1121140	-1.09465	-2.19406	0.0353229	0.273363	-3.98158
Tb927.6.3790	3QTB00019_H_10	similar to GB:AAC02215: valosin-containing protein homolog {Trypanosoma brucei} ; similar to SAV protein. (Swiss-Prot:Q07590) {Sulfolobus acidocaldarius} ; similar to SP:Q58556: Cell division cycle protein 48 homolog MJ1156. {Methanocaldococcus jannaschii};go_function=ATPase activity;go_process=regulation of transcription, DNA-dependent; two-component signal transduction system (phosphorelay)		<a href=http://www.genedb.org/genedb/Search?organism=tryp&name=Tb927.6.3790>Tb927.6.3790</a>	Q585X7			Tb06.4F7.680	6	Tb927_06_v4: complement(1123077..1125464)	valosin-containing protein homolog, putative,AAA ATPase	2897	0	0	0				2QTB00019_H_10	Tb927.6.3790	AAAGATTGTGCCTCCATCTGCTCTTAGACAGTTTCAGGTTTCTATTCCGTCCGTAAAATGGAGTGATATT	-	6	1123878	1123947	-1.09274	-2.5575	0.0152847	0.184492	-3.25765
Tb927.1.4980	3QTB00001_C_11			<a href=http://www.genedb.org/genedb/Search?organism=tryp&name=Tb927.1.4980>Tb927.1.4980</a>	Q4GY82				1	Tb927_01_v4: 1002297..1002404	hypothetical protein, unlikely	485	0	1	0				2QTB00001_C_11	Tb927.1.4980	TGCCTCCACCCATTTATTTGGGAGCAACCTCATACGATTTGCAATTGGTGTTGTGTGCCTCTGGCCCTTG	+	1	1002308	1002377	-1.09228	-3.03685	0.00462443	0.0983722	-2.19633
Tb927.8.4810	3QTB00008_F_10	identical to GB:AAC05496.1: prohibitin {Trypanosoma brucei rhodesiense}(PMID:10200516); 99.6% identical to GB:AAC05496.1: prohibitin {Trypanosoma brucei rhodesiense}(PMID:10200516);go_process=regulation of cell cycle;go_component=mitochondrion		<a href=http://www.genedb.org/genedb/Search?organism=tryp&name=Tb927.8.4810>Tb927.8.4810</a>	Q57UX1			Tb08.4A8.510	8	Tb927_08_v4: complement(1420939..1421772)	prohibitin	4324	0	0	0	GO:0003674	GO:0000074	GO:0005739	2QTB00008_F_10	Tb927.8.4810	TGTACTGGAAGACTTATCGCTTGTGGATATTCAGTTCGGTAAGGAATTCATGGTGGCTGTAGAGCAGAAA	-	8	1421224	1421293	-1.09163	-2.51159	0.0170509	0.192533	-3.35327
Tb09.160.5120	3QTB00022_H_22			<a href=http://www.genedb.org/genedb/Search?organism=tryp&name=Tb09.160.5120>Tb09.160.5120</a>	Q38EN9			chr9contig160.tmp0398	9	Tb927_09_v4: 1088587..1093542	hypothetical protein, conserved	5276	0	0	0				2QTB00022_H_22	Tb09.160.5120	ATTTTGTACCACTATCGACGTTCTACCAAAGTTACTCTTAAAGTAACCGCACTTGCTGCCTTATTCTCAG	+	9	1092877	1092946	-1.09106	-2.47428	0.0186219	0.201051	-3.43013
Tb927.2.2540	3QTB00005_D_9			<a href=http://www.genedb.org/genedb/Search?organism=tryp&name=Tb927.2.2540>Tb927.2.2540</a>	Q7YVH8		10C8.70		2	Tb927_02_v4: complement(500796..501335)	hypothetical protein, conserved	637	0	0	0				2QTB00005_D_9	Tb927.2.2540	AAGGAACGACGTGAGGGGAAAAAAGTAAGTACCGGCAAGGCTAATAAGGTCGCTGCAACTTCTGCATCCA	-	2	501125	501194	-1.08957	-2.27293	0.0296175	0.252512	-3.83114
Tb10.70.5350	3QTB00021_D_9			<a href=http://www.genedb.org/genedb/Search?organism=tryp&name=Tb10.70.5350>Tb10.70.5350</a>	Q38C06			TRYP_x-70a06.p2kb545_727	10	Tb927_10_v4: 608113..611286	hypothetical protein, conserved	6376	0	0	0	GO:0003674 GO:0003674	GO:0008150 GO:0008150	GO:0005575 GO:0005575	2QTB00021_D_9	Tb10.70.5350	TTGCGTACTACCGATTGAATAAAATAGATGCGGCTGAGGAATGCTTGAGTGAATCAAACACCCTAAACAA	+	10	610835	610904	-1.08821	-2.43568	0.0203857	0.211503	-3.50882
Tb10.26.0630	3QTB00022_O_24			<a href=http://www.genedb.org/genedb/Search?organism=tryp&name=Tb10.26.0630>Tb10.26.0630</a>	Q389K6				10	Tb927_10_v4: 2696252..2700412	hypothetical protein, conserved	7226	1	0	0				2QTB00022_O_24	Tb10.26.0630	CATGAGATCATGTCAGACCGTGATTGTCTTCTTTATCTTTCCAAGTTTATGGAATACATCGAGCTTGCAC	+	10	2697545	2697614	-1.08676	-2.05675	0.0476252	0.319509	-4.23407
Tb927.8.3040	3QTB00006_K_22			<a href=http://www.genedb.org/genedb/Search?organism=tryp&name=Tb927.8.3040>Tb927.8.3040</a>	Q57W69			Tb08.28F14.510	8	Tb927_08_v4: 915645..916253	hypothetical protein, conserved	4147	1	0	0				2QTB00006_K_22	Tb927.8.3040	AAAGCGGAATGTCCTCTTTCTTCACGGGTACTCTCTTCCCCGCAGTGTTGGGTCATGTGTTACTATACGA	+	8	915991	916060	-1.08663	-2.75353	0.00948171	0.1464	-2.83693
Tb927.8.7710	3QTB00006_P_8	;go_component=integral to membrane		<a href=http://www.genedb.org/genedb/Search?organism=tryp&name=Tb927.8.7710>Tb927.8.7710</a>	Q57V90			Tb08.30P3.240	8	Tb927_08_v4: 2221274..2221933	hypothetical protein, conserved	4615	0	1	0	GO:0003674	GO:0008150	GO:0016021	2QTB00006_P_8	Tb927.8.7710	TCAACGTGGTTTCTTTTAGTGTTCTATTCTTTTGCCTACTTACGATAACAATTGAGTACGTAGTTTCGAG	+	8	2221293	2221362	-1.08526	-2.26709	0.0300098	0.254006	-3.84241
Tb10.100.0160	3QTB00004_H_10	;go_function=cytochrome-c oxidase activity;go_process=electron transport;go_component=mitochondrion		<a href=http://www.genedb.org/genedb/Search?organism=tryp&name=Tb10.100.0160>Tb10.100.0160</a>	Q38CL0	COXVI			10	Tb927_10_v4: 83141..83617	cytochrome oxidase subunit VI	6171	0	0	0	GO:0004129	GO:0006118	GO:0005739	2QTB00004_H_10	Tb10.100.0160	TGCCCTTTGTCGATCACAATAAATACAAGATTCAGAGGGAGGATTTGCCAGCCCTTCCCCATTTCACAGA	+	10	83142	83211	-1.08514	-2.40459	0.0219154	0.21838	-3.57158
Tb11.02.3930	3QTB00009_O_22			<a href=http://www.genedb.org/genedb/Search?organism=tryp&name=Tb11.02.3930>Tb11.02.3930</a>	Q385F8			Tb11.212.0130	11	Tb927_11_01_v4: complement(1695690..1696589)	hypothetical protein, conserved	8309	1	0	0				2QTB00009_O_22	Tb11.02.3930	AATCACAATTAACCAACTCTGCTGCTGTCTGGCAATTTCTATCGTGGATGGAGAGAAACGACTATCACGT	-	11.1	1695910	1695979	-1.08504	-2.66079	0.0119098	0.164794	-3.03843
Tb927.8.1040	3QTB00004_C_10			<a href=http://www.genedb.org/genedb/Search?organism=tryp&name=Tb927.8.1040>Tb927.8.1040</a>	Q57VQ0			Tb08.29O4.90	8	Tb927_08_v4: complement(328540..328974)	hypothetical protein, conserved	3947	0	0	0				2QTB00004_C_10	Tb927.8.1040	ACTAGTAGTAGTTGTAGTGATCAGGATGACAGCTGCCACGGTTGTGCAAACAACAATGAGGCGAAGCAAA	-	8	328662	328731	-1.08253	-2.0965	0.0437248	0.305769	-4.16225
Tb927.7.6180	3QTB00008_H_22			<a href=http://www.genedb.org/genedb/Search?organism=tryp&name=Tb927.7.6180>Tb927.7.6180</a>	Q57VJ3			Tb07.2F2.460	7	Tb927_07_v4: complement(1672102..1672938)	hypothetical protein, conserved	3708	0	0	0				2QTB00008_H_22	Tb927.7.6180	GTCGAGTTTAATGCGCTGCCGTGCAAAGTAACATTGGATTACCCTTGTGGTGAGTTGTCCATTCTTCTGG	-	7	1672626	1672695	-1.08236	-2.35397	0.0246311	0.229428	-3.67259
Tb09.160.0470	3QTB00019_O_11			<a href=http://www.genedb.org/genedb/Search?organism=tryp&name=Tb09.160.0470>Tb09.160.0470</a>	Q38FZ3			chr9contig160.tmp0047c	9	Tb927_09_v4: complement(352335..354539)	hypothetical protein, conserved	4819	0	0	0				2QTB00019_O_11	Tb09.160.0470	TTTGAGAAACTTTGCCAAAAGTATGCATCCTAGCATAATCCCACCCGTAGAAATGACTAACAGAGTGATG	-	9	353814	353883	-1.08164	-2.44802	0.0198057	0.20859	-3.48374
Tb927.5.1210	3QTB00009_L_20	;go_function=oxidoreductase activity;go_process=metabolism;go_component=integral to membrane		<a href=http://www.genedb.org/genedb/Search?organism=tryp&name=Tb927.5.1210>Tb927.5.1210</a>	Q57VE2			Tb05.30H13.140	5	Tb927_05_v4: 404983..405918	short-chain dehydrogenase, putative	2112	1	2	0				2QTB00009_L_20	Tb927.5.1210	TTGCTCGGTGCCATGGTAGCAGCTATTGGCCTCTACCGCGTGGTTCAGTTTGTACATTTAACTTTCTTCA	+	5	405010	405079	-1.08007	-2.22872	0.0327045	0.262921	-3.91594
Tb927.6.3120	3QTB00009_G_22	;go_function=protein binding;go_process=protein folding		<a href=http://www.genedb.org/genedb/Search?organism=tryp&name=Tb927.6.3120>Tb927.6.3120</a>	Q583M2			Tb06.5F5.890	6	Tb927_06_v4: 921717..922607	chaperone protein DNAJ, putative	2831	0	0	0	GO:0051082	GO:0006457		2QTB00009_G_22	Tb927.6.3120	AAATAAGTAAAGCATATCGAACGCTTGCTATGAAATTACACCCTGACAGACCAGGCGGAAGCATGGAAAA	+	6	921781	921850	-1.07809	-2.35893	0.0243524	0.228249	-3.66277
Tb09.160.0170	3QTB00014_C_11	variant surface glycoprotein (VSG, pseudogene), putative		<a href=http://www.genedb.org/genedb/Search?organism=tryp&name=Tb09.160.0170>Tb09.160.0170</a>	-			chr9contig160.tmp0017	9	Tb927_09_v4: 275733..277085	variant surface glycoprotein (VSG, pseudogene), putative	4784	1	0	0				2QTB00014_C_11	Tb09.160.0170	CATTCAGGAACTCACCACGGAACTAAAAAAACAAGAAGCCGTACAGAAACCGCACAAACTAAACCAAATG	+	9	276767	276836	-1.0771	-2.33594	0.0256697	0.235434	-3.70821
Tb10.61.1990	3QTB00009_D_24	;go_function=rRNA binding;go_process=ribosomal large subunit assembly and maintenance;go_component=nucleolus		<a href=http://www.genedb.org/genedb/Search?organism=tryp&name=Tb10.61.1990>Tb10.61.1990</a>	Q388D6			TRYP_x-61h03.q2kb185_299	10	Tb927_10_v4: complement(3516512..3517435)	ribosome biogenesis protein, putative	7549	0	0	0	GO:0019843	GO:0000027	GO:0005730	2QTB00009_D_24	Tb10.61.1990	ATCTAAGCCGTTTGTTGACCACATTTTGTGCTTTTTCTACCTTGATGGACACATATGGTTCCGTCACTAC	-	10	3516782	3516851	-1.07697	-2.68298	0.0112811	0.158674	-2.9906
Tb10.05.0230	3QTB00016_H_10			<a href=http://www.genedb.org/genedb/Search?organism=tryp&name=Tb10.05.0230>Tb10.05.0230</a>	Q388P7				10	Tb927_10_v4: complement(3225440..3227149)	zinc metallopeptidase, putative	7435	0	1	0				2QTB00016_H_10	Tb10.05.0230	ATAATCAAAAATAATACCGAAAAAGTTGAGATCGTTGTGGGCGAGCTGCTAAGTAAAAAGGAGCTCATGA	-	10	3225541	3225610	-1.07614	-2.7249	0.0101771	0.152063	-2.89959
Tb927.7.5640	3QTB00008_H_9			<a href=http://www.genedb.org/genedb/Search?organism=tryp&name=Tb927.7.5640>Tb927.7.5640</a>	Q582H9			Tb07.10C21.360	7	Tb927_07_v4: 1525781..1526596	hypothetical protein, conserved	3654	0	0	0				2QTB00008_H_9	Tb927.7.5640	CGGGAACTGTGCATGAGACGTGGAGTACGCAGTCGGTGGCCTTCGCAGATGTTTTAGAAAAGATCAAAGC	+	7	1525953	1526022	-1.07242	-2.29839	0.027961	0.247219	-3.78176
Tb927.4.1840	3QTB00019_L_1	metallo-peptidase, Clan MC, Family M14: curated by J. Mottram.;go_function=carboxypeptidase A activity;go_process=proteolysis and peptidolysis		<a href=http://www.genedb.org/genedb/Search?organism=tryp&name=Tb927.4.1840>Tb927.4.1840</a>	Q583K9			Tb04.29M18.130	4	Tb927_04_v4: complement(459437..461758)	zinc carboxypeptidase, putative,metallo-peptidase, Clan MC, Family M14	1601	0	0	0				2QTB00019_L_1	Tb927.4.1840	ATACTTCTCTCATGAGATATTGTGTAAGTCATTAGATGGATTGAACGTTGATTTGCTTACCATCACGGAC	-	4	460784	460853	-1.0709	-1.78646	0.0831466	0.400091	-4.69376
Tb11.02.5210	3QTB00009_C_22	;go_function=RNA binding		<a href=http://www.genedb.org/genedb/Search?organism=tryp&name=Tb11.02.5210>Tb11.02.5210</a>	Q384T4				11	Tb927_11_01_v4: 2039934..2040818	RNA binding protein, putative	8434	0	1	0	GO:0003723	GO:0008150	GO:0005575	2QTB00009_C_22	Tb11.02.5210	TGCTGAGGAGGCACACCAACGACATGATCCTAAATACAAAAACGGGACTTTCTGGCGGGATCGTAAGGAA	+	11.1	2040383	2040452	-1.07086	-2.47906	0.0184134	0.200143	-3.42032
Tb927.7.1800	3QTB00007_D_13			<a href=http://www.genedb.org/genedb/Search?organism=tryp&name=Tb927.7.1800>Tb927.7.1800</a>	Q57V30			Tb07.43M14.220	7	Tb927_07_v4: 440542..441252	hypothetical protein, conserved	3271	1	4	0				2QTB00007_D_13	Tb927.7.1800	TGCTATCGAGCTGCGAAACTGGGGATTTGTTGGGGGAGTATTCTTCGTAATGATCTATACATCATTGGTA	+	7	441108	441177	-1.07041	-2.61388	0.0133463	0.173219	-3.13867
Tb927.4.5360	3QTB00004_P_22	synonym: Tb04.24M18.160; hypothetical protein, conserved (pseudogene) Overlapping BAC (RPCI-93:3M17) contains a complete gene.; hypothetical protein, conserved (pseudogene)		<a href=http://www.genedb.org/genedb/Search?organism=tryp&name=Tb927.4.5360>Tb927.4.5360</a>	-			Tb04.24M18.160	4	Tb927_04_v4: complement(1459247..1459852)	hypothetical protein, conserved	1955	0	0	0				2QTB00004_P_22	Tb927.4.5360	CTGTTCTTCCAATTATCGATGGGGAAGACCATGCGCATACAGAGAGCGCGTTCTCTCAATTGCCTAAGTA	-	4	1458622	1458691	-1.07021	-2.33548	0.0256967	0.235434	-3.70911
Tb927.7.4410	3QTB00013_G_10			<a href=http://www.genedb.org/genedb/Search?organism=tryp&name=Tb927.7.4410>Tb927.7.4410</a>	Q57X57			Tb07.26A24.1050	7	Tb927_07_v4: complement(1172804..1174081)	hypothetical protein, conserved	3530	0	0	0				2QTB00013_G_10	Tb927.7.4410	TACACTCCAAGTGAACGAGAGGCGATTTATCGTCATGTAAGTATATTTCGGGAACTTCCCCTACAATCAC	-	7	1173043	1173112	-1.06912	-2.43255	0.0205349	0.212111	-3.51515
Tb11.02.0720	3QTB00005_L_21			<a href=http://www.genedb.org/genedb/Search?organism=tryp&name=Tb11.02.0720>Tb11.02.0720</a>	Q386J0				11	Tb927_11_01_v4: 889544..890092	hypothetical protein	8025	0	0	0				2QTB00005_L_21	Tb11.02.0720	TTATTTTACCGTCAGACGTGGCAATGTACTACCCAATAAAGTTGGAAACAGGGATGGTACGTCTTTCCAT	+	11.1	889726	889795	-1.06897	-1.86511	0.0710115	0.377787	-4.56532
Tb927.8.5790	3QTB00004_D_10			<a href=http://www.genedb.org/genedb/Search?organism=tryp&name=Tb927.8.5790>Tb927.8.5790</a>	Q57YI0			Tb08.11J15.1180	8	Tb927_08_v4: 1708629..1709102	hypothetical protein	4423	1	0	0				2QTB00004_D_10	Tb927.8.5790	GGCGTGCCAACTTGCGTATGAATGGTTGGATGGGAATTTCTTCGGTAGAATAATGGAAGAGAATGTTCTA	+	8	1708997	1709066	-1.0685	-2.07826	0.0454777	0.310927	-4.19533
Tb927.2.5230	3QTB00008_J_12	;go_function=ATP binding; protein kinase activity;go_process=protein amino acid phosphorylation		<a href=http://www.genedb.org/genedb/Search?organism=tryp&name=Tb927.2.5230>Tb927.2.5230</a>	Q7YUR4		30J2.65		2	Tb927_02_v4: 919979..920818	protein kinase, putative	776	0	0	0	GO:0004672 GO:0004672 GO:0004672 GO:0005524	GO:0006468 GO:0006468		2QTB00008_J_12	Tb927.2.5230	GAACGTTATTGAACTACATAAAGCGTCGAGGGCCACTCCCAGAGGGAGTTACTATTCAGGTTGTAAGACA	+	2	920244	920313	-1.0682	-2.53853	0.015993	0.188742	-3.2973
Tb927.3.5590	3QTB00018_D_10			<a href=http://www.genedb.org/genedb/Search?organism=tryp&name=Tb927.3.5590>Tb927.3.5590</a>	Q580R6			Tb03.5L5.830	3	Tb927_03_v4: 1563415..1565502	hypothetical protein, conserved	1396	0	0	0				2QTB00018_D_10	Tb927.3.5590	AACTTTAATAACATTATTGAAGTTTTAGAAGAGCGGTGGAACATCTCCCCGGCATCATTATGGGCGTTAA	+	3	1563829	1563898	-1.06808	-2.37493	0.0234715	0.224614	-3.63095
Tb11.17.0004	3QTB00005_H_21			<a href=http://www.genedb.org/genedb/Search?organism=tryp&name=Tb11.17.0004>Tb11.17.0004</a>	Q380X3				11	Tb927_11_01_v4: complement(4802737..4803279)	hypothetical protein, conserved	9468	0	2	0	GO:0003674	GO:0008150	GO:0005575	2QTB00005_H_21	Tb11.17.0004	AGATATTAATACATTGCAGTATATTTGCTCAATCAACCTTGATGTTTTCCCCCACGTTCCTCCGGGATTA	-	11.1	4802738	4802807	-1.06783	-2.03824	0.0495432	0.324523	-4.26716
Tb927.8.3230	3QTB00017_I_19			<a href=http://www.genedb.org/genedb/Search?organism=tryp&name=Tb927.8.3230>Tb927.8.3230</a>	Q57YZ0			Tb08.28L1.230	8	Tb927_08_v4: 962916..964670	hypothetical protein, conserved	4166	0	0	0				2QTB00017_I_19	Tb927.8.3230	CACAGTGTCATTTATCTTAATGAGCTGAGTGCTCACAACCAACTCTCCTTTCTTACTCAATGTTTTGGCC	+	8	962985	963054	-1.06774	-1.99296	0.0545241	0.340043	-4.34712
Tb10.389.0410	3QTB00001_D_22			<a href=http://www.genedb.org/genedb/Search?organism=tryp&name=Tb10.389.0410>Tb10.389.0410</a>	Q388U1				10	Tb927_10_v4: 3106841..3107071	hypothetical protein, unlikely	7391	0	0	0				2QTB00001_D_22	Tb10.389.0410	AAAAATTGAAATATCTTTTACCAGCGCTGCTTCCCCTTGGAGATAAATCTCCATTACGGTTCCTCGGTGG	+	10	3106905	3106974	-1.06726	-2.04561	0.048772	0.322421	-4.25402
Tb927.8.6020	3QTB00011_D_22			<a href=http://www.genedb.org/genedb/Search?organism=tryp&name=Tb927.8.6020>Tb927.8.6020</a>	Q57YK3			Tb08.11J15.830	8	Tb927_08_v4: 1760257..1761366	hypothetical protein, conserved	4446	1	1	0				2QTB00011_D_22	Tb927.8.6020	AAGTGATTTTAAGAGTCTCTACTCGCAACTTTCTTCGTCTATGATACAAACCTATCCTTTCCTACCAGCG	+	8	1761012	1761081	-1.06596	-2.47854	0.0184361	0.200143	-3.42139
Tb927.5.2070	3QTB00017_P_22			<a href=http://www.genedb.org/genedb/Search?organism=tryp&name=Tb927.5.2070>Tb927.5.2070</a>	Q57ZS6			Tb05.1P6.140	5	Tb927_05_v4: complement(653289..655193)	hypothetical protein, conserved	2198	0	0	0				2QTB00017_P_22	Tb927.5.2070	ATGAAATCTGTGTTTGATATTGCCAGAAGTCATGTCACGTTTCCTGTTTCGAGGGACGGCACAGCGTTAC	-	5	655124	655193	-1.06378	-2.23802	0.0320319	0.261125	-3.8982
Tb10.26.0410	3QTB00006_H_10			<a href=http://www.genedb.org/genedb/Search?organism=tryp&name=Tb10.26.0410>Tb10.26.0410</a>	Q389J1				10	Tb927_10_v4: 2736807..2737454	hypothetical protein, conserved	7241	0	1	0				2QTB00006_H_10	Tb10.26.0410	TTACACACCCTTCTGCGCTCAACTGCGTGACATTGTGGCGGAATATTACGTGGACTATCGTTCCTCCTTT	+	10	2737226	2737295	-1.06332	-2.52248	0.0166158	0.191159	-3.33069
Tb11.03.0150	3QTB00006_P_11			<a href=http://www.genedb.org/genedb/Search?organism=tryp&name=Tb11.03.0150>Tb11.03.0150</a>	Q387F3				11	Tb927_11_01_v4: 248953..249588	hypothetical protein, conserved	7810	0	0	0				2QTB00006_P_11	Tb11.03.0150	ATGACTATAGGGTAAAAAATAATATTCAAGACGGGTCTCCAGCTATGCAGTGTCTTTTTCGTCAATTTGA	+	11.1	249299	249368	-1.06318	-2.44292	0.0200435	0.210323	-3.49412
Tb11.02.1220	3QTB00013_P_9	similar to GB:AAF91244.1: proteasome regulatory ATPase subunit 2 {Trypanosoma brucei;};go_function=ATPase activity;go_process=ubiquitin-dependent protein catabolism;go_component=proteasome regulatory particle (sensu Eukaryota)		<a href=http://www.genedb.org/genedb/Search?organism=tryp&name=Tb11.02.1220>Tb11.02.1220</a>	Q386D8	RPT2			11	Tb927_11_01_v4: 1082727..1084040	proteasome regulatory ATPase subunit 2	8077	0	0	0	GO:0016887	GO:0006511	GO:0005838	2QTB00013_P_9	Tb11.02.1220	ACAGGAAAATCTTGAGGAGGGTGCCATGTCACATTATGAAGCAGAACTAAGCAAAGTAGATGCTTTGCGT	+	11.1	1082960	1083029	-1.06312	-2.0589	0.0474066	0.31854	-4.23022
Tb927.5.2160	3QTB00003_L_2	similar to GB:AAC47003.1: infective insect stage-specific protein {Leishmania major}		<a href=http://www.genedb.org/genedb/Search?organism=tryp&name=Tb927.5.2160>Tb927.5.2160</a>	Q582E9			Tb05.3C6.120	5	Tb927_05_v4: 690803..691207	hypothetical protein, conserved	2207	0	0	0				2QTB00003_L_2	Tb927.5.2160	ATGTCTACAATGATGATGCCTCCCCCTGCTGTCTTGAAAGTAGAACGAACCCTCGTGTCCGGTTTTTCCA	+	5	691055	691124	-1.06304	-2.85891	0.007286	0.125735	-2.60291
Tb11.02.0580	3QTB00007_L_8	;go_process=vesicle-mediated transport		<a href=http://www.genedb.org/genedb/Search?organism=tryp&name=Tb11.02.0580>Tb11.02.0580</a>	Q386K3				11	Tb927_11_01_v4: complement(862306..863052)	vesicular protein trafficking mediator, putative	8012	0	0	0	GO:0003674	GO:0016192	GO:0005575	2QTB00007_L_8	Tb11.02.0580	TTCTTTTTCTTCTGTACTCAGAAAGCGGGAGTATTGGAACGACATGAGCACTACGAACCCACTCGATGTC	-	11.1	862894	862963	-1.06287	-2.207	0.0343241	0.270625	-3.95716
Tb927.2.2910	3QTB00012_D_22			<a href=http://www.genedb.org/genedb/Search?organism=tryp&name=Tb927.2.2910>Tb927.2.2910</a>	Q7YVE1		10C8.255		2	Tb927_02_v4: 555027..556244	hypothetical protein, conserved	650	0	0	0				2QTB00012_D_22	Tb927.2.2910	TGTTATTGGGAGAACTATCGCTGCCTGTGATTTTTACAACAGAACAGTTTCATTATGGAATATTAATGAT	+	2	556169	556238	-1.0628	-1.97598	0.0565027	0.345283	-4.37677
Tb927.4.5110	3QTB00012_L_21			<a href=http://www.genedb.org/genedb/Search?organism=tryp&name=Tb927.4.5110>Tb927.4.5110</a>	Q584J5			Tb04.3M17.600	4	Tb927_04_v4: complement(1398840..1400039)	hypothetical protein, conserved	1929	0	0	0				2QTB00012_L_21	Tb927.4.5110	TTGCAGCGACAGCACCAAAGCTACGACGCAGTTATGGAGGAAAAGGAGAGACTGAAAAAGGAGACATGTG	-	4	1399307	1399376	-1.06225	-2.25283	0.0309869	0.257545	-3.86984
Tb09.160.4290	3QTB00017_C_11	hypothetical protein		<a href=http://www.genedb.org/genedb/Search?organism=tryp&name=Tb09.160.4290>Tb09.160.4290</a>	-		28G16.435	chr9contig160.tmp0324	9	Tb927_09_v4: 940384..942036	hypothetical protein, conserved	5187	0	0	0				2QTB00017_C_11	Tb09.160.4290	TGTATACATTTGTACGCACGCGCCGGATGGTGATAATTTTTGTAGAAGTAAGGAGATAACTGGAGTAGGA	+	9	940497	940566	-1.06186	-2.63722	0.0126126	0.168836	-3.08893
Tb10.70.0280	3QTB00016_N_7	;go_function=unfolded protein binding;go_process=mitochondrial matrix protein import; protein complex assembly; protein folding;go_component=mitochondrion		<a href=http://www.genedb.org/genedb/Search?organism=tryp&name=Tb10.70.0280>Tb10.70.0280</a>	Q38AV5	HSP60		TRYP_x-70a06.p2kb545_40	10	Tb927_10_v4: 1644448..1646136	chaperonin Hsp60, mitochondrial precursor	6777	0	0	0	GO:0051082	GO:0006457 GO:0006461 GO:0030150	GO:0005739	2QTB00016_N_7	Tb10.70.0280	TTCAATAAACTTCAAGGAAAGCTAAAGATTGCGTGCGTGAAGGCTCCAGGTTTCGGGGACAACAAGGCTG	+	10	1645258	1645327	-1.06177	-2.29311	0.0282975	0.248405	-3.79203
Tb10.6k15.3300	3QTB00019_C_21			<a href=http://www.genedb.org/genedb/Search?organism=tryp&name=Tb10.6k15.3300>Tb10.6k15.3300</a>	Q38AM6			TRYPtp6k15-3d06.p1c_469	10	Tb927_10_v4: complement(1839888..1842044)	hypothetical protein, conserved	6856	0	0	0				2QTB00019_C_21	Tb10.6k15.3300	TTTGAAAATGTTTATAGTTTTTCGGAATGTGCGTTTCTAATCAGCGCAACCTCCTCTTCGCCCTTTCCCA	-	10	1841738	1841807	-1.06085	-1.35184	0.185551	0.555038	-5.31858
Tb11.02.2910	3QTB00011_P_10			<a href=http://www.genedb.org/genedb/Search?organism=tryp&name=Tb11.02.2910>Tb11.02.2910</a>	Q385P4			Tb11.212.1170	11	Tb927_11_01_v4: 1468370..1469902	hypothetical protein, conserved	8223	0	0	0				2QTB00011_P_10	Tb11.02.2910	TTGATTCTTGTGCCGTTGTGGCAAAGCACCTCTGTGGAACTTCTGTTGATAGTTGTTTGCGTCATTTAAT	+	11.1	1469322	1469391	-1.06073	-2.47645	0.018527	0.200765	-3.42568
Tb11.02.3370	3QTB00012_L_22			<a href=http://www.genedb.org/genedb/Search?organism=tryp&name=Tb11.02.3370>Tb11.02.3370</a>	Q385K2			Tb11.212.0690	11	Tb927_11_01_v4: 1575325..1576551	hypothetical protein, conserved	8265	0	0	0				2QTB00012_L_22	Tb11.02.3370	TTTATTCTAACATTTCGTGTTATCTTAAGGAGGGATGTATTGTGAAATCAGAAGACACGGACCTGCGTAC	+	11.1	1576049	1576118	-1.0603	-2.47542	0.0185721	0.200765	-3.42779
Tb927.3.2740	3QTB00009_P_21			<a href=http://www.genedb.org/genedb/Search?organism=tryp&name=Tb927.3.2740>Tb927.3.2740</a>	Q582Y6			Tb03.48O8.20	3	Tb927_03_v4: complement(701653..702573)	hypothetical protein, conserved	1112	0	0	0				2QTB00009_P_21	Tb927.3.2740	CGGCTACCCCTTCTAGAGACAGTGGGAGTCAAAAATAGTACAGGTGAAGCTGACACTTCTGGGTTCAATG	-	3	701814	701883	-1.05749	-2.27838	0.0292557	0.251347	-3.8206
Tb10.6k15.2790	3QTB00011_O_11	;go_function=ATP binding; protein serine/threonine kinase activity;go_process=protein amino acid phosphorylation		<a href=http://www.genedb.org/genedb/Search?organism=tryp&name=Tb10.6k15.2790>Tb10.6k15.2790</a>	Q26802			TRYPtp6k15-3d06.p1c_407	10	Tb927_10_v4: complement(1931231..1932283)	mitogen-activated protein kinase 1, putative	6896	0	0	0	GO:0004674 GO:0004674 GO:0005524 GO:0005524	GO:0006468 GO:0006468	GO:0005575 GO:0005575	2QTB00011_O_11	Tb10.6k15.2790	AGTAAATACAACGCAGACGCCGTGGACTTAATATGTAAATGTATTGTCTTTGATCCCAACAAGCGGCCAA	-	10	1931419	1931488	-1.05705	-2.77473	0.00899557	0.14302	-2.79027
Tb11.02.2420	3QTB00005_K_24			<a href=http://www.genedb.org/genedb/Search?organism=tryp&name=Tb11.02.2420>Tb11.02.2420</a>	Q385T7				11	Tb927_11_01_v4: 1362007..1362531	hypothetical protein, conserved	8180	1	0	0				2QTB00005_K_24	Tb11.02.2420	TCACAGACTAATTTCTTCATTGTTCGCAAGGAAAACGGGTTGACAGTTGTAACGCTTTCTACGATGGCCT	+	11.1	1362361	1362430	-1.05596	-2.12839	0.0408018	0.296003	-4.10386
Tb927.5.4090	3QTB00007_L_21			<a href=http://www.genedb.org/genedb/Search?organism=tryp&name=Tb927.5.4090>Tb927.5.4090</a>	Q57Z40			Tb05.45E22.370	5	Tb927_05_v4: complement(1254438..1255163)	hypothetical protein, conserved	2400	0	0	0				2QTB00007_L_21	Tb927.5.4090	CAACAAAAAACGGGTGCAGCTCCCGTCGCACATGCATTACCTCATTTAGGACAATCCGTGGCCCCTTCAC	-	5	1254647	1254716	-1.05425	-2.46043	0.0192382	0.205383	-3.45847
Tb11.01.6530	3QTB00010_G_10	;go_function=protein transporter activity;go_process=intracellular protein transport;go_component=cytoplasm; membrane		<a href=http://www.genedb.org/genedb/Search?organism=tryp&name=Tb11.01.6530>Tb11.01.6530</a>	Q381U5				11	Tb927_11_01_v4: complement(3896193..3897167)	coatomer epsilon subunit, putative,cytosolic coat protein, putative	9179	0	0	0	GO:0008565	GO:0006886	GO:0005737 GO:0016020	2QTB00010_G_10	Tb11.01.6530	AGTGGGCAGTATTCTGCTCCGCTATGAAAAATCTATCAGGAGATATTCAATCCGATCCAGTCATTTGCAT	-	11.1	3896866	3896935	-1.05264	-2.65209	0.0121647	0.165942	-3.05709
Tb927.5.1200	3QTB00009_H_20	identical to GB:CAC39254.1: Csl4p homologue {Trypanosoma brucei} (PMID:11447124); 100% identical to GB:CAC39254.1: Csl4p homologue {Trypanosoma brucei} (PMID:11447124);go_function=3'-5'-exoribonuclease activity;go_process=rRNA processing;go_component=cytoplasmic exosome (RNase complex); nuclear exosome (RNase complex)		<a href=http://www.genedb.org/genedb/Search?organism=tryp&name=Tb927.5.1200>Tb927.5.1200</a>	Q57VE3	CSL4		Tb05.30H13.130	5	Tb927_05_v4: 403408..404337	exosome component CSL4,Csl4p homologue	2111	0	0	0				2QTB00009_H_20	Tb927.5.1200	ATTCTCGTGTTGTTTCCAAGTCTGATGGTGCGGTGTCAAGCCAAATCATTACGACACTTCTGGGCATTGT	+	5	403574	403643	-1.05254	-2.43572	0.0203839	0.211503	-3.50875
Tb09.211.3300	3QTB00009_C_23			<a href=http://www.genedb.org/genedb/Search?organism=tryp&name=Tb09.211.3300>Tb09.211.3300</a>	Q38DH6			chr9contig211.tmp0373	9	Tb927_09_v4: 1859430..1860287	hypothetical protein, conserved	5691	0	0	0				2QTB00009_C_23	Tb09.211.3300	TGAAAGCAAAACGAGTGCCGAGGACTTGGCGAGATATAAGAGACAACACGAAATTACCGTAAGTATTTGC	+	9	1860086	1860155	-1.05249	-2.43667	0.0203384	0.211503	-3.50681
Tb927.2.4510	3QTB00019_L_11	;go_function=ATP binding; protein kinase activity; protein-tyrosine kinase activity;go_process=protein amino acid phosphorylation		<a href=http://www.genedb.org/genedb/Search?organism=tryp&name=Tb927.2.4510>Tb927.2.4510</a>	Q7YUY1		30M24.325		2	Tb927_02_v4: complement(798058..800382)	protein kinase, putative	723	0	0	0	GO:0004672 GO:0004672 GO:0004713 GO:0005524	GO:0006468 GO:0006468		2QTB00019_L_11	Tb927.2.4510	TAATATGCGATGTTATTGGGATCCCGACGGAGGAAACGTTTAGTGGGCTGTACAAAATGCACGAGGTGAC	-	2	798554	798623	-1.05161	-1.89729	0.0665012	0.368802	-4.51147
Tb11.02.5180	3QTB00003_J_12	;go_function=DNA-directed RNA polymerase activity;go_process=transcription;go_component=nucleus		<a href=http://www.genedb.org/genedb/Search?organism=tryp&name=Tb11.02.5180>Tb11.02.5180</a>	Q384T7	RPB9			11	Tb927_11_01_v4: 2030340..2030741	DNA-direcetd RNA polymerase II, subunit 9, putative	8431	0	0	0	GO:0003899	GO:0006350	GO:0005634	2QTB00003_J_12	Tb11.02.5180	CGCTGTAACTACTGCAAAACGTCTGAGATACACGACGAAAATAAACTCGTATACATTTTAAACCTGAAGG	+	11.1	2030448	2030517	-1.04965	-2.10924	0.0425358	0.301774	-4.13901
Tb11.01.5460	3QTB00008_O_22			<a href=http://www.genedb.org/genedb/Search?organism=tryp&name=Tb11.01.5460>Tb11.01.5460</a>	Q382E8				11	Tb927_11_01_v4: 3631039..3631845	hypothetical protein, conserved	9076	0	0	0				2QTB00008_O_22	Tb11.01.5460	TTTCGCTTCGGCTCCCTTCTAGGAACTCTGTAACCCTGCGAGTAAAGGAAATGCATAACCATTTACTTTT	+	11.1	3631262	3631331	-1.04888	-2.9027	0.00652214	0.119005	-2.50415
Tb927.7.2780	3QTB00003_G_23			<a href=http://www.genedb.org/genedb/Search?organism=tryp&name=Tb927.7.2780>Tb927.7.2780</a>	Q57Y88			Tb07.13M20.666	7	Tb927_07_v4: 722307..722660	hypothetical protein, conserved	3367	0	0	0				2QTB00003_G_23	Tb927.7.2780	ATGCGACTAACCGTAAAAGTAATACGGCGGCCCCAGCGTCTCAACCTTCACAACAGCCGGCGTCGGTTAT	+	7	722374	722443	-1.04879	-2.59654	0.013917	0.175819	-3.17544
Tb09.211.2810	3QTB00008_C_23			<a href=http://www.genedb.org/genedb/Search?organism=tryp&name=Tb09.211.2810>Tb09.211.2810</a>	Q38DM4			chr9contig211.tmp0320	9	Tb927_09_v4: 1770090..1770851	hypothetical protein, conserved	5643	1	0	0				2QTB00008_C_23	Tb09.211.2810	AGAAAGTGGAGGAGGCTCAGGCGATGTTAAACCTGCTTGCAGCGCTGACGGCCAACAACAAAAAGGAAAA	+	9	1770598	1770667	-1.04824	-2.54055	0.0159163	0.188409	-3.29309
Tb927.7.290	3QTB00016_K_23			<a href=http://www.genedb.org/genedb/Search?organism=tryp&name=Tb927.7.290>Tb927.7.290</a>	Q57U25			Tb07.8P12.380	7	Tb927_07_v4: 50638..52251	leucine-rich repeat protein (LRRP), putative,leucine-rich repeat protein 1 (LRRP1), putative	3120	0	0	0	GO:0003674	GO:0008150	GO:0005575	2QTB00016_K_23	Tb927.7.290	CATCTTATGGATGTGGAATTGGGCAGCGATGTCTTAGATGAACTAAAGTCAATGAACGTATGGGTTAATA	+	7	52177	52246	-1.04822	-2.20826	0.0342283	0.270117	-3.95478
Tb927.3.1440	3QTB00019_P_22	similar to Spastin (Fragment). (Swiss-Prot:Q9QYY8) [Mus musculus];go_function=ATP binding;go_process=protein metabolism		<a href=http://www.genedb.org/genedb/Search?organism=tryp&name=Tb927.3.1440>Tb927.3.1440</a>	Q57XX7			Tb03.1J15.400	3	Tb927_03_v4: 367098..369542	AAA ATPase, putative,spastin, putative	983	0	0	0				2QTB00019_P_22	Tb927.3.1440	GCACAAATTCTACAAAAACTACTTAACACGGTGGAAACTCCAAATACTTTGAGCTCAGAGGCGTGGGAGA	+	3	369213	369282	-1.04715	-2.34793	0.0249746	0.231646	-3.68454
Tb927.6.2480	3QTB00012_C_22	;go_function=protein binding;go_process=protein folding		<a href=http://www.genedb.org/genedb/Search?organism=tryp&name=Tb927.6.2480>Tb927.6.2480</a>	Q584Q8			Tb06.4M18.1050	6	Tb927_06_v4: 757403..758563	chaperone protein DNAJ, putative	2767	0	0	0	GO:0051082	GO:0006457	GO:0005575	2QTB00012_C_22	Tb927.6.2480	TCAATGGCACATTGCTGTTATCCGTTTGCTTTGCAAGTTGTTCAGCTGCACCGGTGAGAAATTTATACAA	+	6	757599	757668	-1.04697	-2.74146	0.00976939	0.148074	-2.86341
Tb927.1.840	3QTB00007_J_23			<a href=http://www.genedb.org/genedb/Search?organism=tryp&name=Tb927.1.840>Tb927.1.840</a>	Q4GZD4				1	Tb927_01_v4: complement(260024..260743)	hypothetical protein, conserved	78	1	2	0				2QTB00007_J_23	Tb927.1.840	CTCGGATACCTGACAGCTCATGGTGTTGTTTTTAAGAGGTTTTACCCACAAGATTTGCAGTTGAACTACT	-	1	260164	260233	-1.04672	-2.26347	0.0302548	0.254289	-3.84938
Tb927.6.3160	3QTB00016_C_10	;go_function=nucleic acid binding;go_process=RNA splicing;go_component=nucleus		<a href=http://www.genedb.org/genedb/Search?organism=tryp&name=Tb927.6.3160>Tb927.6.3160</a>	Q584V9			Tb06.2N9.920	6	Tb927_06_v4: 942151..943779	splicing factor 3A, putative	2835	0	0	0				2QTB00016_C_10	Tb927.6.3160	TATAAGGAATTCGTGGAGGAGTTGCTCAAATACCTGGTTCATTTTCACAAACGTGTACTGGTAATGGAAA	+	6	942748	942817	-1.04666	-2.37902	0.0232512	0.223626	-3.62279
Tb10.389.0660	3QTB00021_L_13			<a href=http://www.genedb.org/genedb/Search?organism=tryp&name=Tb10.389.0660>Tb10.389.0660</a>	Q388V9				10	Tb927_10_v4: complement(3054967..3058230)	hypothetical protein, conserved	7373	0	0	0				2QTB00021_L_13	Tb10.389.0660	TAGGTTGTATGATGAGTTCTTACGCAAGTGGAAAACGACGCAACACTTTAGTGAGTTATTAGATGAGTTG	-	10	3055393	3055462	-1.04624	-1.94681	0.0600448	0.354404	-4.4272
Tb09.160.4720	3QTB00007_O_24			<a href=http://www.genedb.org/genedb/Search?organism=tryp&name=Tb09.160.4720>Tb09.160.4720</a>	Q38ET4			chr9contig160.tmp0358	9	Tb927_09_v4: 1015334..1016038	hypothetical protein, conserved	5231	0	0	0	GO:0003674	GO:0008150	GO:0005575	2QTB00007_O_24	Tb09.160.4720	ACTAGAATTATTGAGGCGCAGAGTAAGAGGATCGGTTGTCTTCTTAGGGTGGTAGAGCGACTAAAAAGCC	+	9	1015769	1015838	-1.0434	-1.86761	0.0706515	0.377468	-4.56115
Tb927.8.7010	3QTB00007_G_22	;go_function=protein binding;go_process=protein folding		<a href=http://www.genedb.org/genedb/Search?organism=tryp&name=Tb927.8.7010>Tb927.8.7010</a>	Q57YQ8			Tb08.10K10.810	8	Tb927_08_v4: 2017036..2017728	chaperone protein DNAJ, putative	4545	1	0	0	GO:0005515	GO:0006457	GO:0005575	2QTB00007_G_22	Tb927.8.7010	TCCCTCCCCAGTCCCACTCCGTCCACGCTGATGGTGATGAAAGAATAGGATCTTTTTATAGTTATGGTTC	+	8	2017649	2017718	-1.04318	-2.72046	0.0102889	0.152453	-2.90926
Tb11.03.0750	3QTB00005_D_8			<a href=http://www.genedb.org/genedb/Search?organism=tryp&name=Tb11.03.0750>Tb11.03.0750</a>	Q387L3				11	Tb927_11_01_v4: complement(88128..88682)	hypothetical protein, conserved	7750	0	0	0				2QTB00005_D_8	Tb11.03.0750	TGGGTCTGTACGCCTTCACCTTAACGTTGTCGCGCGCGGTATGGAGCGATTAGGAGTCCGTTGTGCTTGA	-	11.1	88128	88197	-1.04125	-2.39195	0.022567	0.220137	-3.59695
Tb10.61.3050	3QTB00013_J_11	;go_function=tubulin-tyrosine ligase activity;go_process=protein modification		<a href=http://www.genedb.org/genedb/Search?organism=tryp&name=Tb10.61.3050>Tb10.61.3050</a>	Q388L2			TRYP_x-61h03.q2kb185_454	10	Tb927_10_v4: complement(3312722..3314026)	tubulin tyrosine ligase protein, putative	7471	0	0	0	GO:0004835	GO:0006464	GO:0005575	2QTB00013_J_11	Tb10.61.3050	TTTTGCTCGCTTCTGCCACCAGCGGTTTTCCCTCAAAGATATTGATAACACATTTATTCACGTAACAAAT	-	10	3313283	3313352	-1.04073	-2.6471	0.0123135	0.166429	-3.0678
Tb09.160.0770	3QTB00008_L_23			<a href=http://www.genedb.org/genedb/Search?organism=tryp&name=Tb09.160.0770>Tb09.160.0770</a>	Q38FW2			chr9contig160.tmp0077c	9	Tb927_09_v4: complement(429132..429953)	nitrilase, putative	4850	0	0	0				2QTB00008_L_23	Tb09.160.0770	GGTAATTGCCATGGCTGATGAGGGAGAAACTTATTTTGATGCGGATTTGGACATAAACATGGTCAAAACA	-	9	429198	429267	-1.0394	-2.41273	0.0215051	0.215654	-3.55521
Tb927.7.330	3QTB00006_G_21			<a href=http://www.genedb.org/genedb/Search?organism=tryp&name=Tb927.7.330>Tb927.7.330</a>	Q57U21			Tb07.8P12.510	7	Tb927_07_v4: complement(60375..60956)	hypothetical protein	3124	0	0	0				2QTB00006_G_21	Tb927.7.330	GTACGTGGATCAAGGGGTCTTGTCATTCCTTATTGATGCACTAACATCTGCACATTTGGCTCTTCTAGTG	-	7	60618	60687	-1.03938	-2.39935	0.0221833	0.21913	-3.58211
Tb11.12.0004	3QTB00017_G_11			<a href=http://www.genedb.org/genedb/Search?organism=tryp&name=Tb11.12.0004>Tb11.12.0004</a>	Q384F9				11	Tb927_11_01_v4: 2344891..2346636	hypothetical protein, conserved	8560	1	0	0				2QTB00017_G_11	Tb11.12.0004	AAACACAAACTATGCCGACAGGACTATTCTCGCGGTGGGGTAGTAGGTACCGTGCGTTACGATATTAGGT	+	11.1	2345743	2345812	-1.03932	-2.56951	0.0148514	0.183117	-3.23245
Tb09.211.3690	3QTB00013_C_11			<a href=http://www.genedb.org/genedb/Search?organism=tryp&name=Tb09.211.3690>Tb09.211.3690</a>	Q38DE0			chr9contig211.tmp0412	9	Tb927_09_v4: 1953755..1954996	hypothetical protein, conserved	5727	0	0	0				2QTB00013_C_11	Tb09.211.3690	TTACCTGTTGGATAGCTTTCAATCCCAACGTGGTGTTATTGCAGTGGCATTTCATATCAGCTCTGATGAA	+	9	1954426	1954495	-1.03812	-2.5216	0.0166505	0.191302	-3.33252
Tb927.3.630	3QTB00001_P_23			<a href=http://www.genedb.org/genedb/Search?organism=tryp&name=Tb927.3.630>Tb927.3.630</a>	Q57WU6			Tb03.27F10.980	3	Tb927_03_v4: complement(159923..160147)	hypothetical protein, conserved	902	1	1	0				2QTB00001_P_23	Tb927.3.630	CTGGTTCTCATTCCTTCTCGATCAGAGTTGGGTTGCATTTGTCATTTTGGGTGTATTTTTAGTCGGTATA	-	3	160052	160121	-1.03781	-2.14769	0.0391187	0.289316	-4.06822
Tb11.12.0014	3QTB00008_H_10			<a href=http://www.genedb.org/genedb/Search?organism=tryp&name=Tb11.12.0014>Tb11.12.0014</a>	Q384E9				11	Tb927_11_01_v4: 2364320..2365153	hypothetical protein, conserved	8570	0	2	0				2QTB00008_H_10	Tb11.12.0014	GGGTTTTAATAGTGTTCTGTATTTTTGTCAAAGGCTACGGTATACTTGCTCGTCTCAACCTTGGTACTGT	+	11.1	2364585	2364654	-1.03747	-2.41897	0.0211953	0.215244	-3.54262
Tb927.8.1110	3QTB00006_A_11	;go_function=structural constituent of ribosome;go_process=protein biosynthesis;go_component=cytosolic small ribosomal subunit (sensu Eukaryota)		<a href=http://www.genedb.org/genedb/Search?organism=tryp&name=Tb927.8.1110>Tb927.8.1110</a>	Q57VP3			Tb08.29O4.180	8	Tb927_08_v4: complement(355680..356252)	40S ribosomal protein S9, putative	3954	0	0	0	GO:0003735	GO:0006412	GO:0005843	2QTB00006_A_11	Tb927.8.1110	ACATTGCTGTTGCTAAGCAAATCGTTACGATTCCTTCCTTTATCGTGCGCGTGAGCTCTGAGCACCACAT	-	8	355789	355858	-1.03712	-2.27671	0.0293657	0.251347	-3.82382
Tb927.6.2340	3QTB00004_E_21			<a href=http://www.genedb.org/genedb/Search?organism=tryp&name=Tb927.6.2340>Tb927.6.2340</a>	Q584S2			Tb06.4M18.744	6	Tb927_06_v4: 723038..723457	hypothetical protein, conserved	2753	0	0	0				2QTB00004_E_21	Tb927.6.2340	AGTTGCAGCGTCTCTCTTCTGACCACTGTGTGTATGAGAGTGTGGGCCGCGTGTTTCTCCGGACACCGGT	NA	Nonspecific_2	0	0	-1.03681	-2.26488	0.0301593	0.254276	-3.84667
Tb927.4.3610	3QTB00006_L_7	;go_function=hydrolase activity; protein serine/threonine phosphatase activity;go_process=protein amino acid dephosphorylation		<a href=http://www.genedb.org/genedb/Search?organism=tryp&name=Tb927.4.3610>Tb927.4.3610</a>	Q585I9			Tb04.26G5.450	4	Tb927_04_v4: complement(918599..919228)	serine/threonine-protein phosphatase PP1, pseudogene, putative	1778	0	0	0	GO:0004722 GO:0016787	GO:0006470	GO:0005575	2QTB00006_L_7	Tb927.4.3610	TTAAGGAAACATGTGAAAGGCTTGATATTGACGTTGTTCTCCGCGCCCGCTTTCAGTATTTTGGCTCTTG	-	4	918603	918672	-1.03593	-2.60727	0.0135612	0.173708	-3.1527
Tb09.244.2590	3QTB00003_F_12	;go_function=structural constituent of ribosome;go_process=protein biosynthesis;go_component=ribosome		<a href=http://www.genedb.org/genedb/Search?organism=tryp&name=Tb09.244.2590>Tb09.244.2590</a>	Q38CW9			chr9contig244a01.tmp0259	9	Tb927_09_v4: 2346798..2347196	60S ribosomal protein L32	5900	0	0	0	GO:0003735	GO:0006412	GO:0005840	2QTB00003_F_12	Tb09.244.2590	GCACGTAAGGCAATTGTCCGCAAGGCCCATGAACTTGACGTACGCCTCATCAACGGTAACGCCAAGTTGA	+	9	2347110	2347179	-1.03447	-3.07062	0.00423657	0.0940803	-2.11764
Tb09.211.0820	3QTB00017_D_12	GPI-Anchor Signal predicted for Tb09.211.0820 by DGPI v2.04 with cleavage site probability 0.1224 near 592		<a href=http://www.genedb.org/genedb/Search?organism=tryp&name=Tb09.211.0820>Tb09.211.0820</a>	Q38E74			chr9contig211.tmp0100c	9	Tb927_09_v4: complement(1408210..1410069)	hypothetical protein, conserved	5443	0	4	1				2QTB00017_D_12	Tb09.211.0820	GTAAGCTTTCCGAGAGCGATAAAGAGGCACTATTAAGAATAAAAGTGGTCTACCACGATGCTGCACAGTT	-	9	1409465	1409534	-1.03442	-1.68922	0.100535	0.430351	-4.84628
Tb927.1.2650	3QTB00001_N_22	gene predicted by glimmer		<a href=http://www.genedb.org/genedb/Search?organism=tryp&name=Tb927.1.2650>Tb927.1.2650</a>	Q4GYV7				1	Tb927_01_v4: 617733..617984	hypothetical protein, unlikely	258	0	2	0				2QTB00001_N_22	Tb927.1.2650	ATTATTATTGTTATTGTTGATGTTGCTGCCATTTTCAGTGTTCCGCATCGCTGTGCCCTTCTGTGTTGTT	+	1	617913	617982	-1.03378	-2.11529	0.0419807	0.300374	-4.12792
Tb11.14.0007	3QTB00015_G_22	GPI-Anchor Signal predicted for Tb11.14.0007 by DGPI v2.04 with cleavage site probability 0.344 near 476;go_process=antigenic variation;go_component=integral to membrane		<a href=http://www.genedb.org/genedb/Search?organism=tryp&name=Tb11.14.0007>Tb11.14.0007</a>	Q380W1				11	Tb927_11_02_v4: complement(57887..59380)	variant surface glycoprotein (VSG, atypical), putative	9544	1	0	0		GO:0020033	GO:0016021	2QTB00015_G_22	Tb11.14.0007	CTAAAGGTGAAAAAAATAGATGGCGGAAAACCCAAAGAAGTTAAGATCGAAACACTAACAGACCCACCAG	-	11.2	58231	58300	-1.03268	-2.10905	0.0425524	0.301774	-4.13934
Tb927.7.4860	3QTB00010_H_8			<a href=http://www.genedb.org/genedb/Search?organism=tryp&name=Tb927.7.4860>Tb927.7.4860</a>	Q57XA2			Tb07.26A24.230	7	Tb927_07_v4: complement(1277697..1278716)	hypothetical protein, conserved	3575	0	0	0				2QTB00010_H_8	Tb927.7.4860	AAATCCCGGTGAAGGAGCAATACAGTCTGTGGCTTGTTGATGTGGGAAGCAGTAACGGAACATTTGTTAA	-	7	1278361	1278430	-1.03022	-2.04661	0.0486672	0.322202	-4.25222
Tb10.6k15.2660	3QTB00019_K_11			<a href=http://www.genedb.org/genedb/Search?organism=tryp&name=Tb10.6k15.2660>Tb10.6k15.2660</a>	Q38AH5			TRYPtp6k15-3d06.p1c_391	10	Tb927_10_v4: complement(1951962..1954151)	hypothetical protein, conserved	6907	1	0	0				2QTB00019_K_11	Tb10.6k15.2660	AACTATGATCCGATGGTAAAAACTACAATACTTTCGCTCTACGTCGAACTACTAGGGAAGTCACTCACTG	-	10	1953368	1953437	-1.02994	-2.18439	0.0360863	0.276651	-3.99976
Tb927.5.2560	3QTB00001_N_23			<a href=http://www.genedb.org/genedb/Search?organism=tryp&name=Tb927.5.2560>Tb927.5.2560</a>	Q582B1			Tb05.3C6.770	5	Tb927_05_v4: 824534..824755	hypothetical protein, conserved	2247	0	1	0				2QTB00001_N_23	Tb927.5.2560	TTACATCCGCATTCCAATCGTTTTTACGATTCCTATCGTCTTCAACAAGTACGCTTTGCATCAATTTGAG	+	5	824587	824656	-1.02992	-2.49779	0.0176172	0.19561	-3.38179
Tb927.5.1480	3QTB00004_L_10			<a href=http://www.genedb.org/genedb/Search?organism=tryp&name=Tb927.5.1480>Tb927.5.1480</a>	Q57VB5			Tb05.30H13.630	5	Tb927_05_v4: complement(469818..470300)	hypothetical protein	2139	0	2	0				2QTB00004_L_10	Tb927.5.1480	AGAAAGAACTTGCACTGCAGGTTTGGCGTATGGGATTGTTGAGTATTCGGTTTAACGACATGTTACTGTT	-	5	469945	470014	-1.02955	-2.0012	0.0535867	0.336641	-4.33268
Tb927.7.5200	3QTB00019_G_23			<a href=http://www.genedb.org/genedb/Search?organism=tryp&name=Tb927.7.5200>Tb927.7.5200</a>	Q57ZG9			Tb07.27E10.450	7	Tb927_07_v4: 1369681..1371855	hypothetical protein, conserved	3610	0	0	0				2QTB00019_G_23	Tb927.7.5200	TTTATTGCGACCAAAACAGCCTGTATTACGTTTTCTTTCCCCTATTCCAATGATTGTGAAGTTGAAGGAG	+	7	1369950	1370019	-1.02901	-2.71977	0.0103066	0.152453	-2.91078
Tb11.01.0415	3QTB00001_H_11			<a href=http://www.genedb.org/genedb/Search?organism=tryp&name=Tb11.01.0415>Tb11.01.0415</a>	Q384K6			237.t00906	11	Tb927_11_01_v4: 2217377..2217583	hypothetical protein, conserved	8513	1	2	0				2QTB00001_H_11	Tb11.01.0415	TTTCATGGGCGCTTATTTACCTGTCGCAGGTACATCCCCTATTGATACCAACACGAAACATCAAAAAAGA	+	11.1	2217510	2217579	-1.02893	-1.70195	0.0980986	0.425797	-4.82672
Tb927.6.1310	3QTB00011_O_23			<a href=http://www.genedb.org/genedb/Search?organism=tryp&name=Tb927.6.1310>Tb927.6.1310</a>	Q585B6			Tb06.3A7.1010	6	Tb927_06_v4: complement(487653..488708)	hypothetical protein, conserved	2650	1	0	1				2QTB00011_O_23	Tb927.6.1310	AAATCAGAGGGAGCATCAAACACCGGAAGACCGTCTGCAGTTATGGAAGGAACTTAAAGGTAGGTGTACA	-	6	488154	488223	-1.02624	-1.92525	0.0627865	0.35948	-4.4641
Tb927.7.6480	3QTB00019_D_1			<a href=http://www.genedb.org/genedb/Search?organism=tryp&name=Tb927.7.6480>Tb927.7.6480</a>	Q582L1			Tb07.33N13.440	7	Tb927_07_v4: 1759150..1761432	hypothetical protein, conserved	3738	0	0	0				2QTB00019_D_1	Tb927.7.6480	ACACACATCTTTATGAAAGCGGCGGCACTGATTGAAGAGCTTGATGGAAAGGAGAATCATCAAACAGAAA	+	7	1761250	1761319	-1.02506	-1.89955	0.066194	0.367488	-4.50766
Tb927.5.2310	3QTB00018_N_24			<a href=http://www.genedb.org/genedb/Search?organism=tryp&name=Tb927.5.2310>Tb927.5.2310</a>	Q582D4			Tb05.3C6.320	5	Tb927_05_v4: 721343..723478	hypothetical protein, conserved	2222	0	0	0				2QTB00018_N_24	Tb927.5.2310	ATTAACGACAGTGATGGTGCTGCATCTATGTTATTTGTTGTAGTGCTTCCGTCCCACGACCTAGATGAAA	+	5	723020	723089	-1.02461	-2.45712	0.0193881	0.205668	-3.46522
Tb927.5.970	3QTB00005_P_22			<a href=http://www.genedb.org/genedb/Search?organism=tryp&name=Tb927.5.970>Tb927.5.970</a>	Q57W42			Tb05.28F8.380	5	Tb927_05_v4: 324223..324795	hypothetical protein, conserved	2088	0	0	0				2QTB00005_P_22	Tb927.5.970	TGAAAAATTTGACAGCTGGATTCAGGTACATAACTCCTCGGTAGAAGGTGAGTCAGCCTTGATGAAGCGT	+	5	324693	324762	-1.02407	-2.18605	0.0359545	0.276133	-3.99665
Tb11.01.1370	3QTB00010_N_22	similar to SP:Q9QZD9: Eukaryotic translation initiation factor 3 subunit 2 (eIF-3 beta)(eIF3 p36) (eIF3i) (TGF-beta receptor interacting protein 1) (TRIP- 1). {Mus musculus} and to SP:Q13347 {Homo sapiens};go_function=translation initiation factor activity;go_process=regulation of translational initiation;go_component=eukaryotic translation initiation factor 3 complex		<a href=http://www.genedb.org/genedb/Search?organism=tryp&name=Tb11.01.1370>Tb11.01.1370</a>	Q383W8	eIF-3 beta; TRIP-1			11	Tb927_11_01_v4: complement(2560254..2561282)	eukaryotic translation initiation factor 3 subunit, putative,TGF-beta receptor interacting protein 1	8652	0	0	0	GO:0003743	GO:0006446	GO:0005852	2QTB00010_N_22	Tb11.01.1370	GTTTGCACACACAAACCACATGAGGAGACGATCAACCGCATATCCTTCGATTCTAACTATTACACTCTCA	-	11.1	2560643	2560712	-1.0237	-2.32836	0.026118	0.237728	-3.72312
Tb10.26.0900	3QTB00022_P_23			<a href=http://www.genedb.org/genedb/Search?organism=tryp&name=Tb10.26.0900>Tb10.26.0900</a>	Q389M5				10	Tb927_10_v4: complement(2652044..2656669)	hypothetical protein, conserved	7207	1	2	0				2QTB00022_P_23	Tb10.26.0900	AATCGATTAATACTAAAATTGAACACGACGGGTAAATCACGTGTCTTTCATGCTGCACGGGGTAAAATAA	-	10	2654188	2654257	-1.02245	-1.75029	0.0892922	0.410011	-4.75132
Tb927.7.3500	3QTB00009_N_22	85% similar to GB:AAF40169.2: putative glutathione-s-transferase/glutaredoxin {Trypanosoma cruzi};go_function=electron transporter activity;go_process=electron transport;go_component=mitochondrion		<a href=http://www.genedb.org/genedb/Search?organism=tryp&name=Tb927.7.3500>Tb927.7.3500</a>	Q57WG5			Tb07.28B13.560	7	Tb927_07_v4: complement(905992..906930)	glutathione-S-transferase/glutaredoxin,putative	3439	1	0	0				2QTB00009_N_22	Tb927.7.3500	TATGGTTCGGCTCTTAACATTGGAATTCAATTCATCCCTCCTAAACTCATGGGGGTCATACTCGTACATT	-	7	906364	906433	-1.02222	-2.39953	0.0221741	0.21913	-3.58175
Tb927.6.1840	3QTB00010_P_24			<a href=http://www.genedb.org/genedb/Search?organism=tryp&name=Tb927.6.1840>Tb927.6.1840</a>	Q585M7			Tb06.28P18.840	6	Tb927_06_v4: complement(609900..610934)	hypothetical protein, conserved	2703	0	0	0				2QTB00010_P_24	Tb927.6.1840	AGATGCTGTTAGCCTCGCAGATGCCTTTTCAACACCGCCACTACACACTTACTCCAAATGCTACATTTAA	-	6	610186	610255	-1.02183	-2.01872	0.0516397	0.329951	-4.30181
Tb09.244.2050	3QTB00004_F_23			<a href=http://www.genedb.org/genedb/Search?organism=tryp&name=Tb09.244.2050>Tb09.244.2050</a>	Q38CS0			chr9contig244a01.tmp0205	9	Tb927_09_v4: complement(2477185..2477643)	hypothetical protein	5950	0	0	0				2QTB00004_F_23	Tb09.244.2050	TATTTCCTCGCAGGCTCAAACCCTTTACTCCGTGGCACCGCCAACGACCCACACCCATTCCTTTCCAAAT	-	9	2477354	2477423	-1.02123	-2.27649	0.0293806	0.251347	-3.82426
Tb11.01.8420	3QTB00020_D_20	;go_function=voltage-gated chloride channel activity;go_process=chloride transport;go_component=membrane		<a href=http://www.genedb.org/genedb/Search?organism=tryp&name=Tb11.01.8420>Tb11.01.8420</a>	Q381B7				11	Tb927_11_01_v4: complement(4378490..4381246)	chloride channel protein, putative	9358	0	9	0	GO:0005247	GO:0006821	GO:0016020	2QTB00020_D_20	Tb11.01.8420	TATGTTTATTGCAGTAGGCATTTGTGTTGGTTTGTGGTCCGTATTACTTTTTCAAACTCTCGAGTATCTT	-	11.1	4380839	4380908	-1.01847	-1.90874	0.0649578	0.364239	-4.49214
Tb10.6k15.0850	3QTB00002_H_8			<a href=http://www.genedb.org/genedb/Search?organism=tryp&name=Tb10.6k15.0850>Tb10.6k15.0850</a>	Q38A22			TRYPtp6k15-3d06.p1c_124	10	Tb927_10_v4: complement(2316786..2317121)	hypothetical protein	7060	1	0	0				2QTB00002_H_8	Tb10.6k15.0850	ACCAACTTCTTTGCTCTTCCGTGAGAAACGTGTGAATACTGGGGAAGCAAACCTTCCACTTTCCATGGGC	-	10	2316978	2317047	-1.01658	-1.96965	0.0572547	0.348265	-4.38775
Tb927.8.1310	3QTB00010_L_21	;go_function=ATP:ADP antiporter activity;go_process=transport;go_component=integral to membrane; membrane		<a href=http://www.genedb.org/genedb/Search?organism=tryp&name=Tb927.8.1310>Tb927.8.1310</a>	Q57VM4			Tb08.29O4.550	8	Tb927_08_v4: complement(424654..425658)	mitochondrial carrier protein, putative,ADP/ATP mitochondrial translocase, putative,adenine nucleotide mitochondrial translocator, putative	3974	0	5	0	GO:0005471	GO:0006810	GO:0016020 GO:0016021	2QTB00010_L_21	Tb927.8.1310	ACTGCTTCCGTTGCATTCATTCTATCGAGGGGATTCGTAGTTTCTGGCGTGGTAATCTTGTTCAAGTAGG	-	8	425306	425375	-1.01573	-2.39213	0.0225573	0.220137	-3.59658
Tb927.4.460	3QTB00010_C_10	;go_process=DNA repair;go_component=nucleus		<a href=http://www.genedb.org/genedb/Search?organism=tryp&name=Tb927.4.460>Tb927.4.460</a>	Q57US9			Tb04.5D20.580	4	Tb927_04_v4: complement(135156..136127)	Alkylated DNA repair protein (alkB homolog), putative	1463	0	0	0				2QTB00010_C_10	Tb927.4.460	AGTTATCAATGGTCATCTAAATCATACTGCAAGGAGAAGTATTCGCATTTTCCCCGGCGGCTTCGAAAAT	-	4	135590	135659	-1.01571	-2.6418	0.0124731	0.167753	-3.07914
Tb927.4.3870	3QTB00022_G_11	;go_function=adenylate cyclase activity;go_process=intracellular signaling cascade;go_component=integral to membrane		<a href=http://www.genedb.org/genedb/Search?organism=tryp&name=Tb927.4.3870>Tb927.4.3870</a>	Q583I1			Tb04.30O21.30	4	Tb927_04_v4: complement(1012428..1016126)	receptor-type adenylate cyclase GRESAG 4, putative	1804	0	1	0	GO:0004016	GO:0007242	GO:0016021	2QTB00022_G_11	Tb927.4.3870	GGGCGTAATCGCTGTTGCACCACCAATCAACGACACAATGAGGTTTCTGAATAAAATAGTGGCTGACAAA	-	4	1015314	1015383	-1.01486	-2.28023	0.0291336	0.251311	-3.81702
Tb927.7.2230	3QTB00012_C_23	;go_function=binding;go_process=transport;go_component=integral to membrane; membrane		<a href=http://www.genedb.org/genedb/Search?organism=tryp&name=Tb927.7.2230>Tb927.7.2230</a>	Q57XQ1			Tb07.22O10.160	7	Tb927_07_v4: complement(576578..577714)	hypothetical protein, conserved	3312	0	1	1	GO:0005488	GO:0006810	GO:0016021 GO:0016020	2QTB00012_C_23	Tb927.7.2230	TGCGTTACATTCAGTTATTGCAGTTTCTCTACTTACAAACTCTTTTTGTATACCGTAGTGGTGAGAGTTA	-	7	576813	576882	-1.01429	-2.24776	0.0313412	0.258986	-3.87956
Tb10.70.6180	3QTB00017_I_10	;go_function=ATP binding; ATP-dependent helicase activity;go_process=nucleobase, nucleoside, nucleotide and nucleic acid metabolism		<a href=http://www.genedb.org/genedb/Search?organism=tryp&name=Tb10.70.6180>Tb10.70.6180</a>	Q38C70			TRYP_x-70a06.p2kb545_846	10	Tb927_10_v4: 458690..460480	ATP-dependent DEAD/H RNA helicase, putative	6311	0	0	0	GO:0005524 GO:0005524 GO:0008026 GO:0008026	GO:0006139 GO:0006139	GO:0005575 GO:0005575	2QTB00017_I_10	Tb10.70.6180	ACCTCATAATGAGTTCTTTTTCTCCTCCCGCGTCGACTGGGCCATTTCTTCTAATATTTCTTTTCAGCAA	+	10	459060	459129	-1.01392	-2.26806	0.0299438	0.253907	-3.84053
Tb11.01.3110	3QTB00012_M_11	;go_process=protein folding		<a href=http://www.genedb.org/genedb/Search?organism=tryp&name=Tb11.01.3110>Tb11.01.3110</a>	Q383E5				11	Tb927_11_01_v4: 2971037..2973109	heat shock protein 70	8825	0	0	0	GO:0003674	GO:0006457	GO:0005575	2QTB00012_M_11	Tb11.01.3110	TTTGGATGAATACAACCACCGCCAGAAGGAGCTCGAAGGCGTGTGTGCTCCCATCTTATCAAAGATGTAC	+	11.1	2972809	2972878	-1.01369	-2.55783	0.0152726	0.184492	-3.25696
Tb927.7.5620	3QTB00013_M_22			<a href=http://www.genedb.org/genedb/Search?organism=tryp&name=Tb927.7.5620>Tb927.7.5620</a>	Q582H7			Tb07.10C21.380	7	Tb927_07_v4: 1521381..1522670	hypothetical protein, conserved	3652	0	0	0				2QTB00013_M_22	Tb927.7.5620	AACAGCACCTTTACATGGAGGAAATACTCTCACTTTTTGCGCTTGTGCAGACCAATGAGTTCCTTCTTTC	+	7	1522354	1522423	-1.01307	-2.22277	0.0331412	0.264703	-3.92726
Tb10.6k15.0690	3QTB00022_D_11			<a href=http://www.genedb.org/genedb/Search?organism=tryp&name=Tb10.6k15.0690>Tb10.6k15.0690</a>	Q38A10			TRYPtp6k15-3d06.p1c_100	10	Tb927_10_v4: 2339129..2343349	hypothetical protein, conserved	7072	0	0	0				2QTB00022_D_11	Tb10.6k15.0690	ACGCAACTATGTTTTTTGACGTTTCCACAAGGAAGGCATCGTTCTGTAGCTACTCGAGACACTTTATTCA	+	10	2340966	2341035	-1.01254	-1.84219	0.0743807	0.385309	-4.60321
Tb11.02.3500	3QTB00020_D_22			<a href=http://www.genedb.org/genedb/Search?organism=tryp&name=Tb11.02.3500>Tb11.02.3500</a>	Q385J3			Tb11.212.0560	11	Tb927_11_01_v4: 1604354..1607110	hypothetical protein, conserved	8274	0	0	0				2QTB00020_D_22	Tb11.02.3500	CAACTACGTGCATTGAGACAAAGGATGGTAATACTGCGAATGAAACGTCACGGGAGGACAAGTTAATAGA	+	11.1	1606908	1606977	-1.01159	-1.97898	0.056148	0.344423	-4.37154
Tb11.46.0007	3QTB00016_O_10	GPI-Anchor Signal predicted for Tb11.46.0007 by DGPI v2.04, no cleavage site predicted		<a href=http://www.genedb.org/genedb/Search?organism=tryp&name=Tb11.46.0007>Tb11.46.0007</a>	Q386V9				11	Tb927_11_01_v4: 560814..562466	hypothetical protein, conserved	7904	0	0	0				2QTB00016_O_10	Tb11.46.0007	TTATGGATGTAGAGTCGCTGTACACTGTTCCCGAGTATTTTAGCCGTGATGATTTTTTCAAGGTTCTTGG	+	11.1	561742	561811	-1.01147	-2.94656	0.00583301	0.113638	-2.40438
Tb11.02.3570	3QTB00009_F_23			<a href=http://www.genedb.org/genedb/Search?organism=tryp&name=Tb11.02.3570>Tb11.02.3570</a>	Q385I6			Tb11.212.0490	11	Tb927_11_01_v4: 1627525..1628433	hypothetical protein, conserved	8281	0	6	0				2QTB00009_F_23	Tb11.02.3570	TGGCGATATCGGTCCTGAATCTCTTCTACCCTACGGCATTTGTACACTCGATTATTTTATACGGTGGATT	+	11.1	1628204	1628273	-1.01032	-2.25203	0.0310427	0.257759	-3.87138
Tb927.3.5070	3QTB00017_H_23			<a href=http://www.genedb.org/genedb/Search?organism=tryp&name=Tb927.3.5070>Tb927.3.5070</a>	Q582N0			Tb03.48K5.860	3	Tb927_03_v4: 1421350..1423176	hypothetical protein, conserved	1344	0	0	0				2QTB00017_H_23	Tb927.3.5070	ACTTCGGGATTTGTACGTAAAAGCGCCCGATGCTAAAGATCCCCCATTGGAACGTTATGTAGTGGTCTTT	+	3	1422993	1423062	-1.00993	-1.91215	0.0645044	0.364109	-4.48637
Tb927.8.4440	3QTB00011_P_23	;go_function=binding;go_process=transport;go_component=integral to membrane		<a href=http://www.genedb.org/genedb/Search?organism=tryp&name=Tb927.8.4440>Tb927.8.4440</a>	Q57VZ1			Tb08.29H22.850	8	Tb927_08_v4: complement(1317567..1318670)	mitochondrial carrier protein, putative	4287	0	4	0	GO:0005488	GO:0006810	GO:0016021	2QTB00011_P_23	Tb927.8.4440	ACAGTTTAAACCGTAGCTACTCGGATTTGGATAGCATGTGGTTTGTAACATATGCCGTCATCCTATGTTG	-	8	1318468	1318537	-1.0079	-1.77601	0.0848835	0.403018	-4.71048
Tb927.4.2870	3QTB00008_P_22			<a href=http://www.genedb.org/genedb/Search?organism=tryp&name=Tb927.4.2870>Tb927.4.2870</a>	Q583W4			Tb04.2H8.1120	4	Tb927_04_v4: 756688..757539	hypothetical protein, conserved	1704	0	0	0				2QTB00008_P_22	Tb927.4.2870	ATTCGGCAGCTGGAAATAGGTAAGCGCAAACAGATGGAGGACATGGAGACCATACGTCTGCAACTCAAAA	+	4	757366	757435	-1.0072	-2.17807	0.0365927	0.278053	-4.0116
Tb927.4.5240	3QTB00012_K_13	UDP-Gal or UDP-GlcNAc-dependent glycosyltransferase, putative : curated by Mike Ferguson.;go_function=UDP-glycosyltransferase activity;go_process=GPI anchor biosynthesis;go_component=integral to membrane		<a href=http://www.genedb.org/genedb/Search?organism=tryp&name=Tb927.4.5240>Tb927.4.5240</a>	Q584I2			Tb04.3M17.800	4	Tb927_04_v4: complement(1425330..1426478)	UDP-Gal or UDP-GlcNAc-dependent glycosyltransferase, putative	1942	1	1	0	GO:0008194	GO:0006506	GO:0016021	2QTB00012_K_13	Tb927.4.5240	TACGAAAGCGTGCCGGTTTCACAATGCGGGTCCTGGTAGCGTTAGAAAATACATTTCAAATAAATCTGTT	-	4	1425465	1425534	-1.00613	-2.12718	0.0409094	0.296003	-4.10609
Tb11.01.1590	3QTB00017_I_7			<a href=http://www.genedb.org/genedb/Search?organism=tryp&name=Tb11.01.1590>Tb11.01.1590</a>	Q383U7				11	Tb927_11_01_v4: 2603645..2605396	hypothetical protein, conserved	8673	1	0	0				2QTB00017_I_7	Tb11.01.1590	GAGAAAGGGGCTATATTAATAAATCTATTATTGGGCACCGTGCTTTGTGTATCATTAAGTCAAACAACGT	+	11.1	2603952	2604021	-1.00286	-2.06195	0.0470982	0.317943	-4.22474
Tb927.4.4620	3QTB00004_D_4	COX VIII: curated by Dr. Keith Matthews (University of Manchester). Evidence is based on purification of the components of the cytochrome oxidase complex and N-terminal sequence determination. Manuscript in preparation.; COX VIII: gene product name assignment is based on a communication from Dr. Keith Matthews (University of Manchester). Evidence is based on purification of the components of the …		<a href=http://www.genedb.org/genedb/Search?organism=tryp&name=Tb927.4.4620>Tb927.4.4620</a>	Q583E7	COXVIII		Tb04.3I12.400	4	Tb927_04_v4: complement(1277331..1277804)	cytochrome oxidase subunit VIII	1879	0	1	0				2QTB00004_D_4	Tb927.4.4620	ACCGCATGACAAAGAGTCGAGTGGTTATGAATTGGTGCGCAGTGTTTGTTTTTATGTATCTGACATACAT	-	4	1277518	1277587	-1.00276	-2.26055	0.0304542	0.254842	-3.855
Tb10.389.1910	3QTB00009_L_8			<a href=http://www.genedb.org/genedb/Search?organism=tryp&name=Tb10.389.1910>Tb10.389.1910</a>	Q389F5				10	Tb927_10_v4: 2826797..2827729	hypothetical protein, conserved	7277	0	0	0				2QTB00009_L_8	Tb10.389.1910	AACCGAGATATGCTCGTTCACCAGTTCAGAGACTTCTACAAAACACTTCAACATTGCTCTCTTGTCGACA	+	10	2826896	2826965	-1.00222	-2.39259	0.0225335	0.220137	-3.59567
Tb927.7.1630b	3QTB00006_C_10	Should be merged with annotated gene Tb07.29D18.110 on overlapping BAC to construct the complete gene.		NA	NA	NA	NA	NA	NA	NA	NA	NA	NA	NA	NA	NA	NA	NA	NA	NA	NA	NA	NA	NA	NA	-1.00189	-2.55749	0.0152849	0.184492	-3.25766
Tb927.7.2070	3QTB00010_O_12	;go_function=unfolded protein binding;go_process=protein folding		<a href=http://www.genedb.org/genedb/Search?organism=tryp&name=Tb927.7.2070>Tb927.7.2070</a>	Q57V04			Tb07.43M14.520	7	Tb927_07_v4: complement(519594..520580)	heat shock protein DnaJ, putative	3298	0	0	0	GO:0003754	GO:0006457	GO:0005575	2QTB00010_O_12	Tb927.7.2070	GTAAAGGAAAGTTTGGAGATCTAGTTATTAAATTCGCCGTCAGTTTTCCCGAAAGGATTGAGGAAGCTCA	-	7	519766	519835	-1.00005	-2.23071	0.0325596	0.262334	-3.91215
Tb927.3.440	3QTB00015_J_24	;go_process=antigenic variation;go_component=integral to membrane		<a href=http://www.genedb.org/genedb/Search?organism=tryp&name=Tb927.3.440>Tb927.3.440</a>	Q57TR4			Tb03.6N20.380	3	Tb927_03_v4: 95058..96632	variant surface glycoprotein (VSG), putative	883	1	0	1		GO:0020033	GO:0016021	2QTB00015_J_24	Tb927.3.440	ATCAGGGGCTTTGTGTGAGATACGCGACGAAACTAACCGATACAGCAGACGACTTTCATTCCTTACATTT	+	3	95998	96067	-0.999794	-2.28808	0.0286216	0.249129	-3.80181
Tb927.3.4810	3QTB00008_P_20			<a href=http://www.genedb.org/genedb/Search?organism=tryp&name=Tb927.3.4810>Tb927.3.4810</a>	Q582Q4			Tb03.48K5.420	3	Tb927_03_v4: complement(1354950..1355801)	hypothetical protein, conserved	1318	0	0	0				2QTB00008_P_20	Tb927.3.4810	TTCTTCCTTTTAAACCTTCGGACATCATGGCGCTAGAGGTGCAGCGTGCACAATTCTTTCTGTGTGAATT	-	3	1355359	1355428	-0.999742	-2.5068	0.0172456	0.19327	-3.36318
Tb11.47.0034	3QTB00010_H_21	;go_component=radial spoke		<a href=http://www.genedb.org/genedb/Search?organism=tryp&name=Tb11.47.0034>Tb11.47.0034</a>	Q387D7				11	Tb927_11_01_v4: 328168..329166	radial spoke protein 3,RSP3	7826	0	0	0		ciliary	GO:0001534	2QTB00010_H_21	Tb11.47.0034	TGCCCATGTCAACATATGCGCGAGACGAGGAAGAGCGAGTGGTTCGCGAGGCAAACAGACGTCGCAAGGA	+	11.1	328343	328412	-0.999276	-1.92725	0.0625283	0.35948	-4.4607
Tb927.7.780	3QTB00018_C_11	similar to tRNA pseudouridine synthase C (EC 4.2.1.70) (Pseudouridylate synthase)(Uracil hydrolyase). (Swiss-Prot:Q87MD4) {Vibrio parahaemolyticus}		<a href=http://www.genedb.org/genedb/Search?organism=tryp&name=Tb927.7.780>Tb927.7.780</a>	Q57VS4			Tb07.29K4.510	7	Tb927_07_v4: complement(177066..178982)	hypothetical protein, conserved	3169	0	0	0				2QTB00018_C_11	Tb927.7.780	ACTTTTTACTTTTGCGTAGACGAGTTGCCAAAATCTTTTCGTGACAGATTTTATGCTTCCGACGAGTTGT	-	7	177359	177428	-0.998466	-2.69396	0.0109818	0.156767	-2.96686
Tb927.5.500	3QTB00022_D_1			<a href=http://www.genedb.org/genedb/Search?organism=tryp&name=Tb927.5.500>Tb927.5.500</a>	Q57VW3			Tb05.29K2.610	5	Tb927_05_v4: complement(155824..160035)	hypothetical protein, conserved	2040	0	0	0				2QTB00022_D_1	Tb927.5.500	AGTATGAAAGTCGTTATCCAGGTGGTATGAAATTCACTCGCTATGTCAATGCAGATGTGTTTCGCTACGC	-	5	158150	158219	-0.998173	-1.78857	0.0827995	0.400091	-4.69038
Tb927.6.2860	3QTB00014_K_11			NA	NA	NA	NA	NA	NA	NA	NA	NA	NA	NA	NA	NA	NA	NA	NA	NA	NA	NA	NA	NA	NA	-0.997567	-2.66348	0.0118316	0.164267	-3.03262
Tb927.6.2760	3QTB00022_L_23			<a href=http://www.genedb.org/genedb/Search?organism=tryp&name=Tb927.6.2760>Tb927.6.2760</a>	Q583Q8			Tb06.5F5.260	6	Tb927_06_v4: 826200..830705	hypothetical protein, conserved	2795	0	0	0				2QTB00022_L_23	Tb927.6.2760	GACTCACTGGTTGGTAATATGCTTAATAATGAACCTTTCGAAGTGAATGTTCCGATAGGGACAAATGAAA	+	6	826389	826458	-0.997436	-1.64002	0.110429	0.448663	-4.92073
Tb927.4.1330	3QTB00018_G_24	;go_function=DNA topoisomerase type I activity;go_process=DNA recombination; DNA replication; transcription, DNA-dependent		<a href=http://www.genedb.org/genedb/Search?organism=tryp&name=Tb927.4.1330>Tb927.4.1330</a>	Q581U8			Tb04.2L9.490	4	Tb927_04_v4: complement(349237..351327)	DNA topoisomerase IB, large subunit	1550	0	0	0				2QTB00018_G_24	Tb927.4.1330	CATCAGCGCTCCATCCCCAAGACTTTCCACGTGTCCGTTCAATCGATCAAGTACAAATTAGAAGACATAA	-	4	349719	349788	-0.99599	-1.95645	0.0588539	0.351191	-4.4106
Tb11.03.0510	3QTB00005_J_12	;go_function=protein binding;go_component=integral to membrane		<a href=http://www.genedb.org/genedb/Search?organism=tryp&name=Tb11.03.0510>Tb11.03.0510</a>	Q387J4				11	Tb927_11_01_v4: complement(143469..144032)	hypothetical protein, conserved	7769	0	1	0	GO:0005515	GO:0008150	GO:0016021	2QTB00005_J_12	Tb11.03.0510	TCAGGGCGCATGAGGTGCTAAAAGATCCTGCTTCACCGTATTACTTACGGGCGCACTCTTCTGACAGTGA	-	11.1	143629	143698	-0.994995	-2.43151	0.0205849	0.212373	-3.51727
Tb10.70.0790	3QTB00009_L_10	curated by J. Mottram curated by J. Mottram;go_function=endopeptidase activity;go_process=ubiquitin-dependent protein catabolism;go_component=proteasome core complex, beta-subunit complex (sensu Eukaryota)		<a href=http://www.genedb.org/genedb/Search?organism=tryp&name=Tb10.70.0790>Tb10.70.0790</a>	Q9GRG9	PRCE		TRYP_x-70a06.p2kb545_116	10	Tb927_10_v4: complement(1530223..1531155)	proteasome beta 5 subunit, putative,proteasome beta 5 subunit	6734	0	0	0	GO:0004175	GO:0006511	GO:0019774	2QTB00009_L_10	Tb10.70.0790	TAATTATTGCCGTTGACTCCCGTGCCTCATCCGGCCAGTATATTTCTTCTCAAACGGTTATGAAGGTACT	-	10	1530734	1530803	-0.994314	-2.28205	0.0290139	0.251103	-3.81349
Tb11.01.5365	3QTB00002_N_23			<a href=http://www.genedb.org/genedb/Search?organism=tryp&name=Tb11.01.5365>Tb11.01.5365</a>	Q382F7			237.t00912	11	Tb927_11_01_v4: 3616286..3616612	hypothetical protein, conserved	9067	0	0	0				2QTB00002_N_23	Tb11.01.5365	TTGGATAGAAAGTGTAGCAAATATATCGATTCATTTAACAGGTGTATTGCCTCGTGGCGCACAAAGGTTG	+	11.1	3616361	3616430	-0.994057	-2.73399	0.0099514	0.149776	-2.87975
Tb10.70.1440	3QTB00016_H_13	;go_function=mannosyltransferase activity;go_process=GPI anchor biosynthesis; growth		<a href=http://www.genedb.org/genedb/Search?organism=tryp&name=Tb10.70.1440>Tb10.70.1440</a>	Q9NKZ7	GPI10		TRYP_x-70a06.p2kb545_199,embl.35	10	Tb927_10_v4: 1392075..1393751	GPI anchor biosynthesis protein	6684	1	8	0	GO:0000030	GO:0006506 GO:0040007		2QTB00016_H_13	Tb10.70.1440	TTCTATTCCTTGATTGATCACAAAGAAATGCGTTTTGTTTTTGTAGTCATCCCATTGTCCCTTATTACAG	+	10	1393083	1393152	-0.992908	-1.80347	0.0803825	0.395053	-4.66636
Tb11.02.4100	3QTB00014_L_22	;go_function=protein translocase activity;go_process=protein secretion;go_component=integral to membrane		<a href=http://www.genedb.org/genedb/Search?organism=tryp&name=Tb11.02.4100>Tb11.02.4100</a>	Q385E6				11	Tb927_11_01_v4: complement(1729720..1731165)	pretranslocation protein, alpha subunit, putative,SEC61-like (pretranslocation process) protein, putative	8321	1	9	0	GO:0015450	GO:0009306	GO:0016021	2QTB00014_L_22	Tb11.02.4100	AAATGTACCCTGTTGGCGGACTTGCGTACTATCTTACAGCTCCTTCTACTTTTTACGACATGATCAACGA	-	11.1	1730093	1730162	-0.991813	-2.00023	0.0536965	0.337041	-4.33439
Tb927.4.1460	3QTB00015_G_2			<a href=http://www.genedb.org/genedb/Search?organism=tryp&name=Tb927.4.1460>Tb927.4.1460</a>	Q581T5			Tb04.2L9.670	4	Tb927_04_v4: complement(373162..374652)	hypothetical protein, conserved	1563	0	0	0				2QTB00015_G_2	Tb927.4.1460	GCACATTAACGCAAAATTCGACTCCAAAGTTGAAACGTCAAACGAGCAATTGGCTCTTATGATTATAAGT	-	4	373633	373702	-0.990795	-1.60538	0.117866	0.461057	-4.97204
Tb11.47.0002	3QTB00022_H_11	;go_function=1-phosphatidylinositol-4-phosphate 5-kinase activity; zinc ion binding		<a href=http://www.genedb.org/genedb/Search?organism=tryp&name=Tb11.47.0002>Tb11.47.0002</a>	Q387A6				11	Tb927_11_01_v4: 423851..428194	phosphatidylinositol (3,5) kinase, putative	7857	0	0	0	GO:0008270 GO:0016308		GO:0005575	2QTB00022_H_11	Tb11.47.0002	GTAATTGTATAACCGACGCTGACACAACTAATGTTACTGAGGAAAGAGGAAGATCATTGTTGAAGCAAGC	+	11.1	426612	426681	-0.990537	-1.71946	0.0948272	0.42136	-4.7996
Tb927.6.1880	3QTB00016_J_9	similar to SP:P14868: Aspartyl-tRNA synthetase (EC 6.1.1.12) (Aspartate--tRNA ligase)(AspRS). {Homo sapiens};go_function=asparagine-tRNA ligase activity; nucleic acid binding;go_process=asparaginyl-tRNA aminoacylation; protein complex assembly;go_component=cytoplasm		<a href=http://www.genedb.org/genedb/Search?organism=tryp&name=Tb927.6.1880>Tb927.6.1880</a>	Q585M3			Tb06.28P18.1030	6	Tb927_06_v4: complement(623938..625620)	aspartyl-tRNA synthetase, putative	2707	0	0	0				2QTB00016_J_9	Tb927.6.1880	AGCAACCTTCGCATGCTTCGCATTAATTATCCGGACTGTGTTGCGCTTCTAAATACCGTACTGGAAACTA	-	6	624363	624432	-0.989934	-2.48039	0.0183559	0.200143	-3.41759
Tb10.6k15.2170	3QTB00007_B_21			<a href=http://www.genedb.org/genedb/Search?organism=tryp&name=Tb10.6k15.2170>Tb10.6k15.2170</a>	Q38AD1			TRYPtp6k15-3d06.p1c_322	10	Tb927_10_v4: complement(2037090..2037797)	hypothetical protein, conserved,S. cerevisiae PSP1 homologue, putative	6951	0	0	0				2QTB00007_B_21	Tb10.6k15.2170	CTAGTGCAGTTTAAATGTCATCAAAAAGAGTTTTCTTCTCCTATTCTGGTTGGGAAAGGCCAATATGTCG	-	10	2037458	2037527	-0.988967	-2.03956	0.0494049	0.324186	-4.26481
Tb11.01.4380	3QTB00012_O_22			<a href=http://www.genedb.org/genedb/Search?organism=tryp&name=Tb11.01.4380>Tb11.01.4380</a>	Q382S7				11	Tb927_11_01_v4: 3295470..3296648	hypothetical protein	8943	0	0	0				2QTB00012_O_22	Tb11.01.4380	TCTGTGGTTTAATAAGTTGGAGACTCTGACATTTCGTAGCGAAAGTTGGCGTACATGTCTGGGGTTTGAT	+	11.1	3296555	3296624	-0.988937	-2.42859	0.0207258	0.213153	-3.52319
Tb927.7.2760	3QTB00008_H_20			<a href=http://www.genedb.org/genedb/Search?organism=tryp&name=Tb927.7.2760>Tb927.7.2760</a>	Q57Y86			Tb07.13M20.680	7	Tb927_07_v4: 719444..720280	hypothetical protein, conserved	3365	0	0	0				2QTB00008_H_20	Tb927.7.2760	ATTGATATTCGTAGCAAAGGCTATTACGCCTGGAAGACAAAAAAGTCGTCTCATTTGGTTCTTACTTTAG	+	7	720077	720146	-0.987254	-2.11621	0.0418971	0.300119	-4.12624
Tb927.4.620	3QTB00023_K_23			<a href=http://www.genedb.org/genedb/Search?organism=tryp&name=Tb927.4.620>Tb927.4.620</a>	Q57ZZ0			Tb04.5E12.1130	4	Tb927_04_v4: complement(175884..183395)	hypothetical protein, conserved	1479	0	0	0				2QTB00023_K_23	Tb927.4.620	ACGTATTGAGCAATATCTTTACCCTTACAGCGAGTGAATGTAATGTGTTTAGCAAGAGGTGTTTGTCTTT	-	4	176011	176080	-0.984979	-2.23014	0.032601	0.262334	-3.91324
Tb10.70.0660	3QTB00022_N_11			<a href=http://www.genedb.org/genedb/Search?organism=tryp&name=Tb10.70.0660>Tb10.70.0660</a>	Q38AY9			TRYP_x-70a06.p2kb545_100	10	Tb927_10_v4: complement(1558814..1563340)	hypothetical protein, conserved	6743	0	0	0				2QTB00022_N_11	Tb10.70.0660	TGTTTCCACCATACTGGAATCTTATACGTTGAGAGAAATTATGGCATTTGTCAGCGTTCTCGGTTTTTTT	-	10	1560167	1560236	-0.984259	-2.28557	0.0287841	0.249617	-3.80667
Tb927.8.6920	3QTB00008_G_10			<a href=http://www.genedb.org/genedb/Search?organism=tryp&name=Tb927.8.6920>Tb927.8.6920</a>	Q57TS1			Tb08.30K1.850	8	Tb927_08_v4: complement(1993981..1994775)	hypothetical protein, conserved	4536	0	0	0				2QTB00008_G_10	Tb927.8.6920	TTGATCGATATGTGGCTGAACTTTTGATACTCATGGACGCCGAATGCAAGTCTACGGAGGAACCTATTTT	-	8	1994378	1994447	-0.983835	-2.39669	0.0223206	0.219878	-3.58745
Tb11.01.3710	3QTB00011_M_11			<a href=http://www.genedb.org/genedb/Search?organism=tryp&name=Tb11.01.3710>Tb11.01.3710</a>	Q382Z4				11	Tb927_11_01_v4: 3114464..3115513	hypothetical protein, conserved	8876	0	0	0				2QTB00011_M_11	Tb11.01.3710	TATTCGCTTCTGTTACCCCACGTGAGCATAAGTCTGGTTTGCTTCGTCACCACTCTTACACGTTTTACCT	+	11.1	3114687	3114756	-0.983421	-1.82867	0.0764302	0.388663	-4.62537
Tb927.3.3300	3QTB00019_P_24			<a href=http://www.genedb.org/genedb/Search?organism=tryp&name=Tb927.3.3300>Tb927.3.3300</a>	Q57V56			Tb03.3K10.370	3	Tb927_03_v4: complement(848039..850483)	hypothetical protein, conserved	1168	0	0	0				2QTB00019_P_24	Tb927.3.3300	AAAGGATATACAGCGCGGAGATGTTACAGCAGCGAGTCTTCATTGTTCAAATCATGTGTTTCTCTCAACA	-	3	849286	849355	-0.98336	-1.65424	0.10749	0.441346	-4.89941
Tb11.02.4220	3QTB00006_E_11	;go_function=structural constituent of ribosome;go_process=protein biosynthesis;go_component=intracellular; ribosome		<a href=http://www.genedb.org/genedb/Search?organism=tryp&name=Tb11.02.4220>Tb11.02.4220</a>	Q385D3				11	Tb927_11_01_v4: complement(1765328..1765903)	60S ribosomal protein L24, putative	8334	0	0	0	GO:0003735	GO:0006412	GO:0005622 GO:0005840	2QTB00006_E_11	Tb11.02.4220	CACCGATATACCCCGGTCATGGTCAGATGTTTGTGCGCAATGATTGTAAAATATTTCGTTTCTGCGCCTC	-	11.1	1765803	1765872	-0.983343	-1.91003	0.0647855	0.364239	-4.48995
Tb927.5.3130	3QTB00011_L_23			<a href=http://www.genedb.org/genedb/Search?organism=tryp&name=Tb927.5.3130>Tb927.5.3130</a>	Q57Z80			Tb05.27M3.140	5	Tb927_05_v4: complement(974407..975507)	hypothetical protein	2304	0	0	0				2QTB00011_L_23	Tb927.5.3130	TCAAAATCATGGAAAGGATTAGCGGGAATGAAGTTACCGACACTAACGACACGTGAAACGCATTCAACAA	-	5	975243	975312	-0.982599	-1.64769	0.108835	0.445097	-4.90924
Tb927.7.450	3QTB00019_H_23	similar over 232aa to Conserved oligomeric Golgi complex component 7. (Swiss-Prot:P83436) [Homo sapiens]		<a href=http://www.genedb.org/genedb/Search?organism=tryp&name=Tb927.7.450>Tb927.7.450</a>	Q57U09			Tb07.8P12.650	7	Tb927_07_v4: complement(79933..82245)	hypothetical protein, conserved	3136	0	0	0				2QTB00019_H_23	Tb927.7.450	TCGCGTTCTCGTTAGATGAATTAGCAAGTGAGAACTTTGACGTTATTCAGTGGATAAATACCTCTTTGCA	-	7	82112	82181	-0.982314	-1.51445	0.13936	0.492345	-5.10225
Tb10.6k15.0460	3QTB00008_C_22	;go_function=protein binding; unfolded protein binding;go_process=protein folding		<a href=http://www.genedb.org/genedb/Search?organism=tryp&name=Tb10.6k15.0460>Tb10.6k15.0460</a>	Q389Z2			TRYPtp6k15-3d06.p1c_70	10	Tb927_10_v4: 2394942..2395730	chaperone protein DNAJ, putative	7090	0	0	0	GO:0005515 GO:0051082	GO:0006457 GO:0006457	GO:0005575 GO:0005575	2QTB00008_C_22	Tb10.6k15.0460	TTTAAAGAAATTTCCAACGCATACAGTGTGCTCTCTGACGAAAAGGACCGTCGTACTTACGATGCGACTG	+	10	2395074	2395143	-0.982269	-2.57634	0.0146098	0.18144	-3.21807
Tb927.1.1260	3QTB00005_G_1	unlikely gene, opposite strand to gene cluster		<a href=http://www.genedb.org/genedb/Search?organism=tryp&name=Tb927.1.1260>Tb927.1.1260</a>	Q4GZ93				1	Tb927_01_v4: complement(333686..334180)	hypothetical protein, unlikely	119	1	2	0				2QTB00005_G_1	Tb927.1.1260	GGTGTCCCTCAGATGCTTCGCTTTCTTCGACAAGTGTTACGGCATGTATCGAATATCTTCTTTTTTTGAA	-	1	334109	334178	-0.98216	-1.881	0.0687526	0.373422	-4.53882
Tb927.3.3070	3QTB00020_P_1	similar to Calcium/calmodulin-dependent 3',5'-cyclic nucleotide phosphodiesterase 1B (Swiss-Prot: Q01061) [Bos taurus (Bovine)];go_function=3',5'-cyclic-nucleotide phosphodiesterase activity;go_process=signal transduction		<a href=http://www.genedb.org/genedb/Search?organism=tryp&name=Tb927.3.3070>Tb927.3.3070</a>	Q57ZK5	PDEC		Tb03.27C5.640	3	Tb927_03_v4: complement(787225..789954)	3prime, 5prime-cyclic nucleotide phosphodiesterase, putative	1145	0	0	1				2QTB00020_P_1	Tb927.3.3070	AATTGCGTTTCTAGATTCTGTTGTTATCCCGCTCTTTAATCAGGTTCAGCAGCTGTTTCCAGGTATTGTG	-	3	788182	788251	-0.981999	-2.05229	0.0480813	0.320876	-4.24207
Tb09.244.1840	3QTB00006_O_10	curated by Mike Ferguson;go_function=UDP-glycosyltransferase activity;go_process=GPI anchor biosynthesis		<a href=http://www.genedb.org/genedb/Search?organism=tryp&name=Tb09.244.1840>Tb09.244.1840</a>	Q38CR0			chr9contig244a01.tmp0184	9	Tb927_09_v4: 2531301..2531912	UDP-Gal or UDP-GlcNAc-dependent glycosyltransferase, putative	5973	0	0	0	GO:0008194 GO:0008194	GO:0006506 GO:0006506	GO:0005575 GO:0005575	2QTB00006_O_10	Tb09.244.1840	ACCACATTGCCAACGATGAATACAGATGGCTCATGTTACACTGTCAAGCCCTAGCGCCACATAACCAGCA	+	9	2531791	2531860	-0.981791	-2.33331	0.0258243	0.236141	-3.71338
Tb09.211.2380	3QTB00016_G_12			<a href=http://www.genedb.org/genedb/Search?organism=tryp&name=Tb09.211.2380>Tb09.211.2380</a>	Q3S1K9			chr9contig211.tmp0274c	9	Tb927_09_v4: complement(1691760..1693397)	hypothetical protein, conserved	5598	0	0	0				2QTB00016_G_12	Tb09.211.2380	TCACTTGCACCGAGACCAGAAGAATTCACCTTGAGCGAGGAGGTACTACAGAAATTCAGCATAATCGAAA	-	9	1693289	1693358	-0.981197	-1.67463	0.103388	0.434178	-4.86855
Tb927.7.3150	3QTB00016_L_23			<a href=http://www.genedb.org/genedb/Search?organism=tryp&name=Tb927.7.3150>Tb927.7.3150</a>	Q57YC5			Tb07.13M20.160	7	Tb927_07_v4: 798592..800280	hypothetical protein, conserved	3404	0	0	0				2QTB00016_L_23	Tb927.7.3150	CACCGAATCATATTCAAAAGTATATTAGTCCCACAACACTTCCTGAGGAACTCGGCGGTACAAGCAATTT	+	7	799358	799427	-0.981191	-1.9657	0.0577291	0.349137	-4.3946
Tb927.4.2790	3QTB00016_F_24			<a href=http://www.genedb.org/genedb/Search?organism=tryp&name=Tb927.4.2790>Tb927.4.2790</a>	Q583V6			Tb04.2H8.1250	4	Tb927_04_v4: 738781..740490	hypothetical protein, conserved	1696	0	0	0				2QTB00016_F_24	Tb927.4.2790	TGACTTCTACAATGCCTTTCTCCTTAGTGCTTTAGTGAATTCCCATGCAGATGTGCAACTGGTACTTGAT	+	4	739182	739251	-0.980094	-2.31266	0.0270693	0.241822	-3.7539
Tb927.6.2600	3QTB00004_O_11			<a href=http://www.genedb.org/genedb/Search?organism=tryp&name=Tb927.6.2600>Tb927.6.2600</a>	Q584P6			Tb06.4M18.1350	6	Tb927_06_v4: 788851..789282	hypothetical protein, conserved	2779	0	2	0				2QTB00004_O_11	Tb927.6.2600	CACACGTACGCAGTGCCGTTGGTCATTCAAAGCTTATCTACATTGCCTGCTGTTTCGCCGCCCTTGCTGT	+	6	789101	789170	-0.980091	-2.68427	0.0112457	0.158674	-2.98782
Tb927.3.4620	3QTB00022_D_23			<a href=http://www.genedb.org/genedb/Search?organism=tryp&name=Tb927.3.4620>Tb927.3.4620</a>	Q582S3			Tb03.48K5.90	3	Tb927_03_v4: complement(1303395..1307639)	hypothetical protein, conserved	1299	0	0	0				2QTB00022_D_23	Tb927.3.4620	GCAAGTTTTGAACTTCTCGCTGAAAAACTGCATCGTAACGAATCCCTGAACAAGATGGACTGTTCATTAA	-	3	1305701	1305770	-0.979295	-1.57256	0.125288	0.473185	-5.01978
Tb927.5.840	3QTB00021_O_11			<a href=http://www.genedb.org/genedb/Search?organism=tryp&name=Tb927.5.840>Tb927.5.840</a>	Q57W29			Tb05.28F8.600	5	Tb927_05_v4: 287776..290760	hypothetical protein, conserved	2075	0	0	0				2QTB00021_O_11	Tb927.5.840	TGTCTAAGATATTCGATGATAATTACTACGATGAAAAAAATGTGGATGAGGAGGAGATAGCCTTCTTCGA	+	5	289631	289700	-0.976568	-2.23608	0.0321712	0.261125	-3.9019
Tb927.1.1330	3QTB00012_H_20			<a href=http://www.genedb.org/genedb/Search?organism=tryp&name=Tb927.1.1330>Tb927.1.1330</a>	Q4GZ86				1	Tb927_01_v4: 341299..342519	hypothetical protein, conserved	126	0	0	0	GO:0003674	GO:0008150	GO:0005575	2QTB00012_H_20	Tb927.1.1330	TAAGTTGCCACCCATATATGATTCGCTACATGATGACGACGAGAAACTTGGAGAGGCTGTTTTCTTTTGT	+	1	341970	342039	-0.975575	-2.31275	0.0270635	0.241822	-3.75372
Tb927.1.230	3QTB00003_D_22			<a href=http://www.genedb.org/genedb/Search?organism=tryp&name=Tb927.1.230>Tb927.1.230</a>	Q8IFH9				1	Tb927_01_v4: 90305..90700	hypothetical protein, unlikely	18	0	0	0				2QTB00003_D_22	Tb927.1.230	CCACAAATAAACAAACAAATAAACAACCAAACATTTTTAAATGTTGTTGTGAAACGGAAATTGAATCACG	+	1	90533	90602	-0.975248	-1.81401	0.0787092	0.391336	-4.64928
Tb927.7.4010	3QTB00001_H_20			<a href=http://www.genedb.org/genedb/Search?organism=tryp&name=Tb927.7.4010>Tb927.7.4010</a>	Q57UN1			Tb07.5F10.650	7	Tb927_07_v4: 1060604..1060840	hypothetical protein, conserved	3490	1	0	0				2QTB00001_H_20	Tb927.7.4010	TATAGGCACTGTGGCTAGACGTGAGTTGATGGTACGTGGTGTAGTGTCGCCGCCACAGAAAATTGAAGCG	+	7	1060720	1060789	-0.975039	-2.40282	0.0220057	0.21838	-3.57515
Tb927.7.5080	3QTB00019_G_11	;go_function=NAD+ kinase activity;go_process=pyridine nucleotide biosynthesis		<a href=http://www.genedb.org/genedb/Search?organism=tryp&name=Tb927.7.5080>Tb927.7.5080</a>	Q57ZI1			Tb07.27E10.300	7	Tb927_07_v4: 1340687..1342858	ATP-NAD kinase-like protein	3598	0	0	0				2QTB00019_G_11	Tb927.7.5080	AATAGTCATGGTCTATACCGTGATTATCGTAAGGATGTTTTCCCCAAGATGACATACATTTTACACAGTA	+	7	1341920	1341989	-0.974359	-2.22701	0.0328295	0.263679	-3.9192
Tb927.6.1900	3QTB00014_P_11			<a href=http://www.genedb.org/genedb/Search?organism=tryp&name=Tb927.6.1900>Tb927.6.1900</a>	Q585M1			Tb06.28P18.1050	6	Tb927_06_v4: complement(628716..630143)	bystin, putative	2709	0	0	0				2QTB00014_P_11	Tb927.6.1900	TGTTTAAACCAGTGGCATTTTATAAGGGATTTATTCTCCCACTTGCAGCTGACGATGAGTGTACGCTGAA	-	6	629119	629188	-0.974339	-2.51836	0.0167789	0.191596	-3.33923
Tb927.8.1560	3QTB00017_P_21			<a href=http://www.genedb.org/genedb/Search?organism=tryp&name=Tb927.8.1560>Tb927.8.1560</a>	Q580G7			Tb08.29O9.270	8	Tb927_08_v4: 508257..510107	hypothetical protein, conserved	3999	0	0	0				2QTB00017_P_21	Tb927.8.1560	TATGAGTTCGTTGATAATTCCAAACCTCGCTACGACTTTCTCTACGACCCTAAGACCAATGCAGAGAGCA	+	8	509517	509586	-0.974312	-2.26785	0.0299583	0.253907	-3.84094
Tb10.70.4020	3QTB00002_L_21	GPI-Anchor Signal predicted for Tb10.70.4020 by DGPI v2.04 with cleavage site probability 0.408 near 77		<a href=http://www.genedb.org/genedb/Search?organism=tryp&name=Tb10.70.4020>Tb10.70.4020</a>	Q38BQ6			TRYP_x-70a06.p2kb545_536	10	Tb927_10_v4: 881806..882129	hypothetical protein	6476	0	2	1				2QTB00002_L_21	Tb10.70.4020	TTGTTGGTGGTACAGTAATACATGTGCTTTTCTTTAATTTTTTGCGTAAATGTTGTGCATGTACGGTGAA	+	10	881816	881885	-0.973559	-1.70534	0.0974582	0.424724	-4.82149
Tb11.02.0850	3QTB00021_D_24	;go_function=ATPase activity, coupled to transmembrane movement of ions, phosphorylative mechanism;go_process=cation transport;go_component=integral to membrane		<a href=http://www.genedb.org/genedb/Search?organism=tryp&name=Tb11.02.0850>Tb11.02.0850</a>	Q386H6				11	Tb927_11_01_v4: 959427..962813	phospholipid-transporting ATPase 1-like protein, putative	8039	0	10	0	GO:0015662	GO:0006812	GO:0016021	2QTB00021_D_24	Tb11.02.0850	ATGATTAGCTTTTATAAGAACGCGGTCCTCGGTATGATGATGATTTTGTTCTGCTTCCATTCAGCGTTTT	+	11.1	961965	962034	-0.971991	-1.65736	0.106852	0.440319	-4.89469
Tb927.4.4900	3QTB00015_O_10			<a href=http://www.genedb.org/genedb/Search?organism=tryp&name=Tb927.4.4900>Tb927.4.4900</a>	Q584L5			Tb04.3M17.140	4	Tb927_04_v4: complement(1341284..1342792)	hypothetical protein	1908	0	0	0				2QTB00015_O_10	Tb927.4.4900	ACACCTTTTATACAAGCAAGAAGACCCACAAGTTGATGAAAGGTATGATAATGCAATATCTGACCATCCA	-	4	1341470	1341539	-0.971612	-2.06922	0.04637	0.315118	-4.21166
Tb927.7.1350	3QTB00011_O_1	;go_component=integral to membrane		<a href=http://www.genedb.org/genedb/Search?organism=tryp&name=Tb927.7.1350>Tb927.7.1350</a>	Q57WR5			Tb07.27M11.620	7	Tb927_07_v4: 344482..345534	hypothetical protein, conserved	3226	0	1	0				2QTB00011_O_1	Tb927.7.1350	CTCCTGGGAGTTTTTCATGGGCTTCATGTTTTACATCTGCCTGATGTTTCTTATTAAGGGTCTTATTAGT	+	7	345393	345462	-0.971219	-1.92129	0.0633012	0.360685	-4.47084
Tb927.3.3820	3QTB00012_F_24			<a href=http://www.genedb.org/genedb/Search?organism=tryp&name=Tb927.3.3820>Tb927.3.3820</a>	Q57WB8			Tb03.28C22.650	3	Tb927_03_v4: 1061367..1062587	hypothetical protein, conserved	1219	1	5	0				2QTB00012_F_24	Tb927.3.3820	CATTCGTCAGAAAAGAGGTGGGAATGTTTCTTCACAAGGATTAGCAGTGTATTGAGTTCTTTATTACTCT	+	3	1061817	1061886	-0.970752	-1.83692	0.0751734	0.38731	-4.61186
Tb927.4.3290	3QTB00013_G_22	similar to PIR:S48172: variable surface glycoprotein (clone BENat 1){Trypanosoma congolense}		<a href=http://www.genedb.org/genedb/Search?organism=tryp&name=Tb927.4.3290>Tb927.4.3290</a>	Q584A6			Tb04.2H8.300	4	Tb927_04_v4: complement(858436..859716)	hypothetical protein, conserved	1746	1	0	1				2QTB00013_G_22	Tb927.4.3290	AAATGATATTATTCGGTGGAGGGTAACACATGAGAAGTTAATAAAACTAGCGGAAAAGGCAACCATACTC	-	4	859345	859414	-0.970674	-1.86868	0.0704984	0.37725	-4.55938
Tb927.3.5270	3QTB00004_P_20			<a href=http://www.genedb.org/genedb/Search?organism=tryp&name=Tb927.3.5270>Tb927.3.5270</a>	Q580U8	RPB4		Tb03.5L5.420	3	Tb927_03_v4: 1481791..1482279		1364	0	0	0				2QTB00004_P_20	Tb927.3.5270	AATAATCGCCAGCAAATGAATGCCCACCTGGGGAATTTTGTAGTGGGAGAGGATGGATTTGCCACTCTTC	+	3	1482028	1482097	-0.970233	-2.10926	0.0425335	0.301774	-4.13896
Tb10.61.1920	3QTB00009_L_9	;go_function=RNA binding;go_process=rRNA processing;go_component=nucleus		<a href=http://www.genedb.org/genedb/Search?organism=tryp&name=Tb10.61.1920>Tb10.61.1920</a>	Q388C9			TRYP_x-61h03.q2kb185_290	10	Tb927_10_v4: complement(3526988..3527902)	fibrillarin, putative	7556	0	0	0	GO:0003723	GO:0006364	GO:0005634	2QTB00007_E_14	Tb10.61.1920	GTGGTTTTGTTATTTCGATAAAGGCCAATTGCATTGATTCGACAGCGGACTCTGCTACTGTTTTTGCATC	NA	Nonspecific_2	0	0	-0.968819	-2.4034	0.021976	0.21838	-3.57398
Tb11.01.4780	3QTB00010_N_24			<a href=http://www.genedb.org/genedb/Search?organism=tryp&name=Tb11.01.4780>Tb11.01.4780</a>	Q382L5				11	Tb927_11_01_v4: complement(3483728..3484756)	hypothetical protein, conserved	9008	0	0	0				2QTB00010_N_24	Tb11.01.4780	CAAAGGCAATCCGCTATCCACGAAGAAAAGAAGGCAGAATTCGACAAGAAGAAGGTACTGCACATGCATT	-	11.1	3484249	3484318	-0.968172	-1.87053	0.070234	0.376244	-4.5563
Tb927.3.5410	3QTB00006_M_14			<a href=http://www.genedb.org/genedb/Search?organism=tryp&name=Tb927.3.5410>Tb927.3.5410</a>	Q580T4			Tb03.5L5.610	3	Tb927_03_v4: 1514465..1515076	hypothetical protein, conserved	1378	0	2	0				2QTB00006_M_14	Tb927.3.5410	TTCCTTTACGACCTTTCGGTGTATGTTCGTTATCCATTTTTTGCCTATATTTTAGTGCCCATGTACCGGC	+	3	1514864	1514933	-0.965279	-2.17204	0.0370827	0.280121	-4.0229
Tb927.8.1540	3QTB00020_H_1			<a href=http://www.genedb.org/genedb/Search?organism=tryp&name=Tb927.8.1540>Tb927.8.1540</a>	Q580G9			Tb08.29O9.250	8	Tb927_08_v4: 499315..501987	hypothetical protein, conserved	3997	0	0	0				2QTB00020_H_1	Tb927.8.1540	TTTTTACCTCATTACACGGACAAGGATAAGTTTATGATAGATCAAGACCTCGTCTACTCTGATGTTTCCA	+	8	499933	500002	-0.965106	-1.79372	0.0819565	0.398024	-4.68209
Tb927.4.2800	3QTB00015_C_11			<a href=http://www.genedb.org/genedb/Search?organism=tryp&name=Tb927.4.2800>Tb927.4.2800</a>	Q583V7			Tb04.2H8.1240	4	Tb927_04_v4: 741017..742477	hypothetical protein, conserved	1697	0	0	0				2QTB00015_C_11	Tb927.4.2800	ATGATCCAGTAAATGAGAGTTTTTGCACGGCATATAATTCATCGAAGAAGGAAGGGGACGAAACGACATC	+	4	741036	741105	-0.964623	-2.36232	0.0241632	0.227827	-3.65604
Tb11.01.7290	3QTB00012_H_11	;go_function=hydrolase activity;go_process=metabolism		<a href=http://www.genedb.org/genedb/Search?organism=tryp&name=Tb11.01.7290>Tb11.01.7290</a>	Q381M2				11	Tb927_11_01_v4: complement(4088375..4089562)	NUDIX hydrolase, conserved	9253	0	0	0	GO:0016787	GO:0008152	GO:0005575	2QTB00012_H_11	Tb11.01.7290	ATTCAACTGGAGAAATTATCGCATCCACCAGCACGCTTTGATCTCCTCACCAATTCATTTGTGTACAAGT	-	11.1	4089262	4089331	-0.96447	-2.04046	0.0493103	0.324186	-4.26321
Tb927.1.5310	3QTB00003_A_7	GPI-Anchor Signal predicted for Tb927.1.5310 by DGPI v2.04 with cleavage site probability 1.1019999 near 92		<a href=http://www.genedb.org/genedb/Search?organism=tryp&name=Tb927.1.5310>Tb927.1.5310</a>	Q4GY51				1	Tb927_01_v4: 1053081..1053425	hypothetical protein, unlikely	519	1	2	1				2QTB00003_A_7	Tb927.1.5310	TAGTTCTTATTTTTCTCACCCTGTTATCCCATTACTTTACACCCATAGTCCTCTATTATGCATATTATAA	+	1	1053356	1053425	-0.963995	-1.60849	0.117184	0.460062	-4.96748
Tb10.70.6640	3QTB00007_D_10			<a href=http://www.genedb.org/genedb/Search?organism=tryp&name=Tb10.70.6640>Tb10.70.6640</a>	Q38C99			TRYP_x-70a06.p2kb545_915	10	Tb927_10_v4: complement(368871..369605)	hypothetical protein, conserved	6282	1	0	0				2QTB00007_D_10	Tb10.70.6640	TATTGAAACCTACCGGGCAATGACCAACACGGAACTCGAAACCCTCTTGAAGCAGCGTGAGCAACAAGTT	-	10	369336	369405	-0.963442	-2.12732	0.0408967	0.296003	-4.10583
Tb927.8.2390	3QTB00022_P_11			<a href=http://www.genedb.org/genedb/Search?organism=tryp&name=Tb927.8.2390>Tb927.8.2390</a>	Q57XF0			Tb08.26A17.200	8	Tb927_08_v4: 717345..721940	hypothetical protein, conserved	4082	1	0	0				2QTB00022_P_11	Tb927.8.2390	TCATGTTAACGGACTATTGCTCGACTATTCATTTACATCTTCTTAATCAACGGACACCCATGGAGTATTC	+	8	720115	720184	-0.963357	-1.65797	0.10673	0.440319	-4.89379
Tb927.1.2360	3QTB00014_E_19			<a href=http://www.genedb.org/genedb/Search?organism=tryp&name=Tb927.1.2360>Tb927.1.2360</a>	Q4GYY5				1	Tb927_01_v4: 576084..577439	alpha tubulin	229	0	0	0	GO:0005200	GO:0000226 GO:0006928	GO:0005874	2QTB00014_E_19	Tb927.1.2360	CAATGAAGCAATTTATGATTTGACTCGCCGCAACCTCGATATTGAGCGCCCCACGTACACCAACCTGAAC	NA	Nonspecific_3	0	0	-0.96236	-1.93472	0.0615697	0.35948	-4.44794
Tb11.01.3760	3QTB00005_P_21			<a href=http://www.genedb.org/genedb/Search?organism=tryp&name=Tb11.01.3760>Tb11.01.3760</a>	Q382Y8				11	Tb927_11_01_v4: 3128788..3129339	hypothetical protein, conserved	8882	0	0	0				2QTB00005_P_21	Tb11.01.3760	TACAGCGGCTGAAACGCCCTCTTATTTTTCCTGCCTTCTCTTCTATACTGTACGGCAGTCATCAATGACA	+	11.1	3128853	3128922	-0.962055	-1.98124	0.0558829	0.343595	-4.3676
Tb10.6k15.0170	3QTB00004_K_22			<a href=http://www.genedb.org/genedb/Search?organism=tryp&name=Tb10.6k15.0170>Tb10.6k15.0170</a>	Q389W6			TRYPtp6k15-3d06.p1c_28	10	Tb927_10_v4: 2453657..2454103	hypothetical protein, conserved	7116	1	2	0				2QTB00004_K_22	Tb10.6k15.0170	TTAACCGTGCATTTTCTGTTAATGTTATACAGGACGGACCCCCTCACCGACGGGTTTTGTGTGGCGCAGA	+	10	2453912	2453981	-0.961425	-2.45858	0.0193216	0.205497	-3.46223
Tb927.8.7000	3QTB00005_H_20			<a href=http://www.genedb.org/genedb/Search?organism=tryp&name=Tb927.8.7000>Tb927.8.7000</a>	Q57YQ7			Tb08.10K10.820	8	Tb927_08_v4: 2016396..2016959	hypothetical protein, conserved	4544	0	0	0				2QTB00005_H_20	Tb927.8.7000	TTTGTCAGTATGACTGAGGATTTGCTCCCTACACACGCCACAGGCATGGCGAACCACAGCGGTTGTCCAT	+	8	2016876	2016945	-0.961306	-2.1266	0.0409614	0.296003	-4.10716
Tb927.6.2980	3QTB00021_M_10	similar to Eukaryotic translation initiation factor 2 alpha kinase 1(EC 2.7.1.37) (Heme-regulated eukaryotic initiation factor eIF-2-alphakinase) (Heme-regulated inhibitor) (Heme-controlled repressor)(HCR) (Hemin-sensitive initiation factor-2 alpha kinase) (PRO1362). (Swiss-Prot:Q9BQI3) [Homo sapiens]; 60% similar to Eukaryotic translation initiation factor 2 alpha kinase 1(EC 2.7.1.37) (Heme-reg…		<a href=http://www.genedb.org/genedb/Search?organism=tryp&name=Tb927.6.2980>Tb927.6.2980</a>	Q583N6			Tb06.5F5.660	6	Tb927_06_v4: 887705..890821	protein kinase, putative	2817	0	0	0	GO:0004674 GO:0005524	GO:0006468	GO:0005575	2QTB00021_M_10	Tb927.6.2980	TTTGATGACGGAACTAGTTATGTTATGGCTTGCTGTCAAATTCCTATTTTAAATTCATCTTCGGAGCCAT	+	6	888860	888929	-0.959571	-1.48545	0.146843	0.503192	-5.1424
Tb11.01.8400	3QTB00016_J_12			<a href=http://www.genedb.org/genedb/Search?organism=tryp&name=Tb11.01.8400>Tb11.01.8400</a>	Q381B9				11	Tb927_11_01_v4: complement(4373812..4375524)	hypothetical protein, conserved	9356	1	0	0				2QTB00016_J_12	Tb11.01.8400	AATTATTTATTTGTTTACAGCTGTAACACTGGGGTAATTGTGGAGTCCCACGTCCTTTACTACTATAGCT	-	11.1	4374441	4374510	-0.959101	-2.35229	0.0247263	0.229976	-3.67592
Tb10.70.5400	3QTB00008_D_20			<a href=http://www.genedb.org/genedb/Search?organism=tryp&name=Tb10.70.5400>Tb10.70.5400</a>	Q38C11			TRYP_x-70a06.p2kb545_733	10	Tb927_10_v4: 600529..601359	hypothetical protein, conserved	6371	0	0	0				2QTB00008_D_20	Tb10.70.5400	ACCCGCATGTCGGGTTGGCAGTGAAGGTAGCGACTATTGTTTTATGAATAAATCTGTATGTAGAAACGAA	+	10	600720	600789	-0.957246	-1.77896	0.0843894	0.402689	-4.70577
Tb927.2.5630	3QTB00006_D_10			<a href=http://www.genedb.org/genedb/Search?organism=tryp&name=Tb927.2.5630>Tb927.2.5630</a>	Q7YSH6		1F7.185		2	Tb927_02_v4: 1015115..1015759	hypothetical protein, conserved	799	0	0	0	GO:0003674	GO:0008150	GO:0005575	NA	NA	NA	NA	NA	NA	NA	-0.95715	-1.94869	0.0598107	0.354003	-4.42396
Tb11.03.0890	3QTB00007_D_21	Curated by J. Mottram.;go_function=ubiquitin thiolesterase activity;go_process=ubiquitin-dependent protein catabolism;go_component=cytoplasm		<a href=http://www.genedb.org/genedb/Search?organism=tryp&name=Tb11.03.0890>Tb11.03.0890</a>	Q387M6				11	Tb927_11_01_v4: complement(56565..57275)	ubiquitin carboxyl-terminal hydrolase, putative,cysteine peptidase, Clan CA, family C12, putative	7737	0	0	0	GO:0004221	GO:0006511	GO:0005737	2QTB00007_D_21	Tb11.03.0890	CCGAATTACTCGCCATGGTCCCCCGACCGATTTACGCGATGATTCTTTTGTATCCATTGTCAGATGGGAT	-	11.1	57091	57160	-0.957074	-1.94091	0.0607849	0.357309	-4.43733
Tb927.4.2300	3QTB00018_L_12			<a href=http://www.genedb.org/genedb/Search?organism=tryp&name=Tb927.4.2300>Tb927.4.2300</a>	Q584F7			Tb04.1H19.600	4	Tb927_04_v4: 597749..599869	hypothetical protein, conserved	1647	0	0	0				2QTB00018_L_12	Tb927.4.2300	ACTAATATCCCCCGAAAAGATGGTAAAGCTTGAAAAGGTGAAGGAGTACTCGATAGACACTGTTTGGCTA	+	4	598765	598834	-0.956924	-1.57911	0.123778	0.470452	-5.01033
Tb927.8.5060	3QTB00005_N_12	;go_function=GTP binding;go_process=small GTPase mediated signal transduction		<a href=http://www.genedb.org/genedb/Search?organism=tryp&name=Tb927.8.5060>Tb927.8.5060</a>	Q57UH8			Tb08.5H5.790	8	Tb927_08_v4: 1495996..1496565	ADP-ribosylation factor, putative,small GTPase, putative	4349	0	0	0	GO:0005525	GO:0007264	GO:0005575	2QTB00005_N_12	Tb927.8.5060	AAATTTTGGATCTTACGACTCTGATGGGGGACCATCCGTTTGTTATATTTGCCTCGAATGCACTGAAAGG	+	8	1496414	1496483	-0.956701	-2.09635	0.0437382	0.305769	-4.16251
Tb09.160.0970	3QTB00019_G_12	curated by J. Mottram		<a href=http://www.genedb.org/genedb/Search?organism=tryp&name=Tb09.160.0970>Tb09.160.0970</a>	Q38FU0			chr9contig160.tmp0097c	9	Tb927_09_v4: complement(484756..486990)	SUMO1/Ulp2, putative,cysteine peptidase, Clan CA, family C48, putative	4873	0	0	0				2QTB00019_G_12	Tb09.160.0970	TACTGGGCGACTTTGTGAGGAGTGCTGTTGAGGTAGAGGCAAGAAAGTGCATAAATTTCTTTAATCATAT	-	9	485837	485906	-0.956543	-2.26907	0.0298758	0.253708	-3.83858
Tb927.5.1020	3QTB00017_O_23	similar to GB:AAN75008.1: disulfide isomerase PDI {Leishmania major}; similar to Protein disulfide isomerase precursor (EC 5.3.4.1) (PDI). (Swiss-Prot:Q12730) {Aspergillus niger};go_function=electron transporter activity;go_process=electron transport;go_component=integral to membrane		<a href=http://www.genedb.org/genedb/Search?organism=tryp&name=Tb927.5.1020>Tb927.5.1020</a>	Q57W47			Tb05.28F8.290	5	Tb927_05_v4: 335393..337162	disulfide isomerase, putative	2093	1	2	0				2QTB00017_O_23	Tb927.5.1020	TCGTATGTTTTTTCAAAGGGATCTAATGATAAAGAGGGGCGAAAGAGAGGACCTTGGCTCATATTCTTTT	+	5	335549	335618	-0.956173	-2.482	0.0182865	0.200143	-3.41429
Tb09.160.4750	3QTB00018_K_22			<a href=http://www.genedb.org/genedb/Search?organism=tryp&name=Tb09.160.4750>Tb09.160.4750</a>	Q38ET1			chr9contig160.tmp0361	9	Tb927_09_v4: 1017960..1019960	hypothetical protein, conserved	5234	0	0	0				2QTB00018_K_22	Tb09.160.4750	AAGAAAACACTGTCTCAATCATACCGAGGCGGGAATTGGAAAAATATATGCCGGACATTACAATCGGCCC	+	9	1018186	1018255	-0.954769	-1.84424	0.0740728	0.384387	-4.59983
Tb927.1.570	3QTB00008_B_24			<a href=http://www.genedb.org/genedb/Search?organism=tryp&name=Tb927.1.570>Tb927.1.570</a>	Q4GZF2				1	Tb927_01_v4: complement(210592..211419)	hypothetical protein, conserved	51	0	0	0	GO:0003674	GO:0008150	GO:0005575	2QTB00008_B_24	Tb927.1.570	GAACTTGAAAGGTGCTATTTATCGCTACAAGTGTCTCGACAGGTCACGTGCAAAGGCCGAAGGGAACTTT	-	1	211149	211218	-0.953719	-2.37654	0.0233848	0.224046	-3.62775
Tb11.03.0935	3QTB00003_D_20	;go_function=DNA binding; DNA-directed RNA polymerase activity;go_process=transcription, DNA-dependent		<a href=http://www.genedb.org/genedb/Search?organism=tryp&name=Tb11.03.0935>Tb11.03.0935</a>	Q387N1	RPB6z		239.t00107	11	Tb927_11_01_v4: complement(45384..45779)	DNA-directed RNA polymerase subunit, putative,RNA polymerase subunit, putative	7732	0	0	0	GO:0003677 GO:0003899	GO:0006351	GO:0005575	2QTB00003_D_20	Tb11.03.0935	AAAATACGAGGTGGCACGTATTATTGGCGAGAGGGCACGCCAAATTGTGAATGGAACGTCTGTTCTCCTG	-	11.1	45606	45675	-0.953579	-1.93064	0.0620918	0.35948	-4.45492
Tb927.7.5250	3QTB00019_K_23			<a href=http://www.genedb.org/genedb/Search?organism=tryp&name=Tb927.7.5250>Tb927.7.5250</a>	Q57ZG4			Tb07.27E10.520	7	Tb927_07_v4: 1389540..1391732	hypothetical protein, conserved	3615	0	0	0				2QTB00019_K_23	Tb927.7.5250	AACTCCTGTCATAGTATGGTGATGAATGAAAGTGTGAACAATAGCGTAGAGGCGTATTTTGGCAGTCTAA	+	7	1390086	1390155	-0.953509	-2.06135	0.047158	0.317943	-4.2258
Tb11.01.6410	3QTB00012_N_12	;go_function=mannose-6-phosphate isomerase activity;go_process=carbohydrate metabolism;go_component=cytoplasm		<a href=http://www.genedb.org/genedb/Search?organism=tryp&name=Tb11.01.6410>Tb11.01.6410</a>	Q381V7				11	Tb927_11_01_v4: complement(3870353..3871582)	phosphomannose isomerase, putative	9167	0	0	0	GO:0004476	GO:0005975	GO:0005737	2QTB00012_N_12	Tb11.01.6410	AATGACTAAAGAAGATAGTGTTTTCTTACGTGTCCTTTATCAATATCCCGACGATATGGGTTGTTGGATG	-	11.1	3870875	3870944	-0.952232	-2.41783	0.0212515	0.215244	-3.54492
Tb11.01.7710	3QTB00017_H_10			<a href=http://www.genedb.org/genedb/Search?organism=tryp&name=Tb11.01.7710>Tb11.01.7710</a>	Q381I1				11	Tb927_11_01_v4: complement(4190198..4192069)	hypothetical protein, conserved	9294	0	0	0	GO:0003674	GO:0008150	GO:0005575	2QTB00017_H_10	Tb11.01.7710	AGCGTGATGGTGCGTTTCTTATTTGCGTATCAAACCGTGCCGCTTGCTTTATTCAGTTGTTTGAATATAA	-	11.1	4191093	4191162	-0.952199	-2.2001	0.0348535	0.272054	-3.97019
Tb10.70.2900	3QTB00011_B_24	similar to 2-oxoisovalerate dehydrogenase beta subunit, mitochondrial precursor(EC 1.2.4.4) (Branched- chain alpha-keto acid dehydrogenase E1component beta chain) (BCKDH E1-beta). (Swiss-Prot:P21839) (Bos taurus;);go_function=3-methyl-2-oxobutanoate dehydrogenase (2-methylpropanoyl-transferring) activity;go_process=metabolism;go_component=alpha-ketoglutarate dehydrogenase complex (sensu Eukaryota…		<a href=http://www.genedb.org/genedb/Search?organism=tryp&name=Tb10.70.2900>Tb10.70.2900</a>	Q4FKP5			TRYP_x-70a06.p2kb545_387	10	Tb927_10_v4: 1124474..1125580	2-oxoisovalerate dehydrogenase beta subunit, mitochondrial precursor, putative	6565	0	0	0	GO:0003863	GO:0008152	GO:0005739 GO:0005739 GO:0005947	2QTB00011_B_24	Tb10.70.2900	TCATTCGGTGGTGTATTCCGTTGCTCACTTGGCTTGGCTAAGAAGTATGGTTCTAAAAGGGTCTTTGACT	+	10	1124702	1124771	-0.951989	-2.3538	0.0246407	0.229428	-3.67293
Tb10.26.0220	3QTB00020_N_6	;go_function=hormone activity; voltage-gated chloride channel activity;go_process=chloride transport;go_component=extracellular region; membrane		<a href=http://www.genedb.org/genedb/Search?organism=tryp&name=Tb10.26.0220>Tb10.26.0220</a>	Q389H3				10	Tb927_10_v4: 2783672..2786497	chloride channel protein, putative	7259	0	11	0	GO:0005179 GO:0005247	GO:0006821	GO:0005576 GO:0016020	2QTB00020_N_6	Tb10.26.0220	CAGAGACAATGCTCTCTCTCCCTGTTCTAATGATATTTCTGCTGATTTACTACACGTCTTCCGCAATTTT	+	10	2785290	2785359	-0.951217	-1.31618	0.197115	0.571142	-5.3631
Tb11.02.3780	3QTB00019_A_11	;go_function=phospholipase C activity;go_process=intracellular signaling cascade; lipid metabolism;go_component=membrane		<a href=http://www.genedb.org/genedb/Search?organism=tryp&name=Tb11.02.3780>Tb11.02.3780</a>	Q385H1			Tb11.212.0280	11	Tb927_11_01_v4: complement(1669402..1671546)	phosphoinositide-specific phospholipase C, putative	8296	0	0	0	GO:0004629	GO:0006629 GO:0007242	GO:0016020	2QTB00019_A_11	Tb11.02.3780	TATTAGCACGATCAAGAAGTATGCTTTCGTTAATTCAATATACCCTGTCATTTTGTCGCTTGAGGTTCAC	-	11.1	1670521	1670590	-0.950923	-2.06223	0.0470699	0.317943	-4.22423
Tb11.01.8000	3QTB00004_L_11			<a href=http://www.genedb.org/genedb/Search?organism=tryp&name=Tb11.01.8000>Tb11.01.8000</a>	Q381F4				11	Tb927_11_01_v4: complement(4270039..4270503)	hypothetical protein, conserved	9321	0	1	0				2QTB00004_L_11	Tb11.01.8000	ACCAATTCCCCGGAGGTCCGCCCCCCCAGAAGAAACGGATGATGTGAAACAATCTCTGCTTCGCTACGTA	-	11.1	4270372	4270441	-0.950903	-1.86383	0.0711957	0.377787	-4.56744
Tb927.6.1220	3QTB00016_P_23			<a href=http://www.genedb.org/genedb/Search?organism=tryp&name=Tb927.6.1220>Tb927.6.1220</a>	Q585C5			Tb06.3A7.740	6	Tb927_06_v4: complement(463493..465190)	hypothetical protein, conserved	2640	0	0	0				2QTB00016_P_23	Tb927.6.1220	TAGAAGGAAAGAAGGCCTTACGAGACCAACTGCAGCAGGCAGCGTTTGAATCACTAGATAATCATAAAAA	-	6	464535	464604	-0.950872	-1.66144	0.106027	0.439432	-4.88855
Tb927.8.6750	3QTB00005_C_16			<a href=http://www.genedb.org/genedb/Search?organism=tryp&name=Tb927.8.6750>Tb927.8.6750</a>	Q57TT8			Tb08.30K1.660	8	Tb927_08_v4: complement(1953555..1954067)	translationally controlled tumor protein (TCTP), putative,IgE-dependent histamine-releasing factor, putative	4519	0	0	0	GO:0003674	GO:0008150	GO:0005575	2QTB00005_C_16	Tb927.8.6750	GACGACGGGAAGCAGCGCGTCATTGATGTGGTTCACAATAACCGCTACACTGAGACGAACTATGACAAGG	-	8	1953815	1953884	-0.950495	-2.52869	0.016372	0.189897	-3.31778
Tb927.8.6490	3QTB00021_H_23	;go_function=ATP binding; protein kinase activity;go_process=protein amino acid phosphorylation		<a href=http://www.genedb.org/genedb/Search?organism=tryp&name=Tb927.8.6490>Tb927.8.6490</a>	Q57TW4			Tb08.30K1.240	8	Tb927_08_v4: 1873114..1876353	protein kinase, putative	4493	0	0	0	GO:0004672 GO:0005524	GO:0006468	GO:0005575	2QTB00021_H_23	Tb927.8.6490	TTCTAAAAGCATTAAACTATATAACTTGACTATACTAGAGGCACTCGGCACGCGTAATGTTGTGTTGACA	+	8	1875819	1875888	-0.950471	-1.87852	0.0691017	0.373735	-4.54297
Tb11.01.4110	3QTB00015_O_24			<a href=http://www.genedb.org/genedb/Search?organism=tryp&name=Tb11.01.4110>Tb11.01.4110</a>	Q382V2				11	Tb927_11_01_v4: 3219485..3220996	hypothetical protein, conserved	8918	1	1	0				2QTB00015_O_24	Tb11.01.4110	TATTTCACGGTGTACTCTACGCCGCTTTCTGTGGTAATAGCATCGAATTGAGTTTTTCGAGCGAACCTCA	+	11.1	3220467	3220536	-0.949344	-2.44686	0.0198598	0.208821	-3.48612
Tb927.6.2990	3QTB00010_H_9			<a href=http://www.genedb.org/genedb/Search?organism=tryp&name=Tb927.6.2990>Tb927.6.2990</a>	Q583N5			Tb06.5F5.670	6	Tb927_06_v4: 891237..892235	hypothetical protein, conserved	2818	1	0	0				2QTB00010_H_9	Tb927.6.2990	GTAACGTTTCTCCGTACTAGCATAGCGGAGGATGCTTCTGAGGAAGTAGAGCTAATACCACAATTTCACT	+	6	891582	891651	-0.948981	-1.82044	0.077703	0.389047	-4.63882
Tb09.211.1850	3QTB00012_H_12			<a href=http://www.genedb.org/genedb/Search?organism=tryp&name=Tb09.211.1850>Tb09.211.1850</a>	Q38DW9			chr9contig211.tmp0218c	9	Tb927_09_v4: complement(1592559..1593779)	hypothetical protein, conserved	5548	0	0	0				2QTB00012_H_12	Tb09.211.1850	TTTGGTTCTCCATTTGGGTTACGTTCTTCATGGTAGACGAAGAGATCATTACGATTACGGCGCTTATATT	-	9	1592659	1592728	-0.948416	-2.44651	0.0198761	0.208821	-3.48683
Tb11.02.0670	3QTB00006_D_23			<a href=http://www.genedb.org/genedb/Search?organism=tryp&name=Tb11.02.0670>Tb11.02.0670</a>	Q386J4				11	Tb927_11_01_v4: complement(879969..880586)	hypothetical protein, conserved	8021	0	4	0				2QTB00006_D_23	Tb11.02.0670	TATTATCGAGTTACACTGGTTATATATGGTGAGCAGCAGCATTGAATTGCAGTACTTCCACCGACGGCGT	-	11.1	880317	880386	-0.948179	-1.80131	0.0807277	0.395971	-4.66984
Tb10.26.0190	3QTB00005_L_12			<a href=http://www.genedb.org/genedb/Search?organism=tryp&name=Tb10.26.0190>Tb10.26.0190</a>	Q389H0				10	Tb927_10_v4: 2790510..2791076	hypothetical protein	7262	0	1	0				2QTB00005_L_12	Tb10.26.0190	TGTTTGGTTGCCTTGTGACTTCAAGTGGCGGGATGTATGGGGCCTTTTGGCTTATTTATTTATTGAATTT	+	10	2790814	2790883	-0.948036	-1.93026	0.0621402	0.35948	-4.45556
Tb10.6k15.3060	3QTB00008_J_24			<a href=http://www.genedb.org/genedb/Search?organism=tryp&name=Tb10.6k15.3060>Tb10.6k15.3060</a>	Q38AK5			TRYPtp6k15-3d06.p1c_440	10	Tb927_10_v4: complement(1888252..1889091)	hypothetical protein, conserved	6877	0	0	0				2QTB00008_J_24	Tb10.6k15.3060	CAACCTGACTGATATCAGGCGGTCCAGCTTTATAGGGGCACAGTTTCACTCGTGCACATTTTTGGCTACC	-	10	1888561	1888630	-0.947392	-2.37892	0.0232568	0.223626	-3.623
Tb927.5.3020	3QTB00013_O_11			<a href=http://www.genedb.org/genedb/Search?organism=tryp&name=Tb927.5.3020>Tb927.5.3020</a>	Q57ZX8			Tb05.26K5.100	5	Tb927_05_v4: 946468..947730	hypothetical protein, conserved	2293	0	0	0				2QTB00013_O_11	Tb927.5.3020	TTAGGCCCGGCAACGCGAAATGGCCACTTGTATGTTTACGGAAGCTATTTTGATACAAAAGAATTTAGGT	+	5	947575	947644	-0.946992	-2.48985	0.0179508	0.19821	-3.39815
Tb09.211.1460	3QTB00003_H_22			<a href=http://www.genedb.org/genedb/Search?organism=tryp&name=Tb09.211.1460>Tb09.211.1460</a>	Q38E09			chr9contig211.tmp0173	9	Tb927_09_v4: 1520202..1520603	hypothetical protein, unlikely	5508	1	1	0				2QTB00003_H_22	Tb09.211.1460	ATTTCCCAACCCGCTAGCGTCCGCACAACTTTTGATAGTGCTTTTCGAATCTTGCTCGAGAAACAGATCT	+	9	1520267	1520336	-0.946917	-1.87726	0.0692781	0.37398	-4.54507
Tb927.8.4410	3QTB00010_B_24	;go_function=structural molecule activity;go_process=regulation of actin filament polymerization;go_component=Arp2/3 protein complex		<a href=http://www.genedb.org/genedb/Search?organism=tryp&name=Tb927.8.4410>Tb927.8.4410</a>	Q57VZ4			Tb08.29H22.800	8	Tb927_08_v4: complement(1312340..1313350)	ARP2/3 complex subunit, putative	4284	0	0	0	GO:0005198	GO:0030833	GO:0005885	2QTB00010_B_24	Tb927.8.4410	TGCAGCTGCATTACCACGATGGTGAGGAAATGGTGGTGTACAATAATAGGGGAAGTTTCATTGTTGCTAT	-	8	1312752	1312821	-0.946126	-1.91825	0.0636999	0.362061	-4.47602
Tb927.3.3110	3QTB00021_D_23			<a href=http://www.genedb.org/genedb/Search?organism=tryp&name=Tb927.3.3110>Tb927.3.3110</a>	Q57ZK1			Tb03.27C5.700	3	Tb927_03_v4: complement(796976..800161)	hypothetical protein, conserved	1149	0	0	0				2QTB00021_D_23	Tb927.3.3110	ATTCTAAGAATGACACAGTTGCACGACAGAATTTGTATGAGGATTTGGCGGAGGTGGTTAAATTACGGTT	-	3	799704	799773	-0.944253	-2.22606	0.0328993	0.263993	-3.92101
Tb927.4.4650	3QTB00008_B_9	;go_function=cysteine protease inhibitor activity; diphthine synthase activity; methyltransferase activity;go_process=peptidyl-diphthamide biosynthesis from peptidyl-histidine;go_component=cytoplasm		<a href=http://www.genedb.org/genedb/Search?organism=tryp&name=Tb927.4.4650>Tb927.4.4650</a>	Q583F0			Tb04.3I12.360	4	Tb927_04_v4: complement(1279421..1280230)	diphthine synthase, putative	1882	0	0	0				2QTB00008_B_9	Tb927.4.4650	CTCTCTGGTTATTGCAGGAGAGGTTCACCCATGCGAGGAAGAGCACTTGCGTCTTTTTTACCTTAATTAA	-	4	1279421	1279490	-0.944147	-1.87218	0.0699987	0.376244	-4.55355
Tb927.2.5240	3QTB00015_H_11			<a href=http://www.genedb.org/genedb/Search?organism=tryp&name=Tb927.2.5240>Tb927.2.5240</a>	Q7YUR3		30J2.70		2	Tb927_02_v4: 921221..922750	hypothetical protein, conserved,WD-repeat protein	777	0	0	0	GO:0003674	GO:0008150	GO:0005575	2QTB00015_H_11	Tb927.2.5240	AGTATATTGCAGAGCACGGATGTTGTCCAATAACTGGTGAGGCTCTTCACAAGGAGGATCTCATTGCAGT	+	2	921309	921378	-0.940821	-1.94801	0.0598962	0.354266	-4.42514
Tb11.01.2450	3QTB00004_N_23			<a href=http://www.genedb.org/genedb/Search?organism=tryp&name=Tb11.01.2450>Tb11.01.2450</a>	Q383L1				11	Tb927_11_01_v4: 2804110..2804577	hypothetical protein	8759	0	3	0				2QTB00004_N_23	Tb11.01.2450	TAACTTTACCTTATGCGGGTATCATGGTAGAAAGGTAGCTGGATCAAAGCGTAGGGGGTACTATAATTAA	+	11.1	2804508	2804577	-0.939696	-1.96381	0.0579572	0.349352	-4.39787
Tb10.6k15.1170	3QTB00011_L_11			<a href=http://www.genedb.org/genedb/Search?organism=tryp&name=Tb10.6k15.1170>Tb10.6k15.1170</a>	Q38A50			TRYPtp6k15-3d06.p1c_170	10	Tb927_10_v4: 2250801..2251898	hypothetical protein, conserved	7032	0	0	0				2QTB00011_L_11	Tb10.6k15.1170	GACATTTAAGATGGTGATTCGGGGGGACCTGGGGAAGTTAACTGTTGGAAAGATTAGGCGATACCTAAAA	+	10	2250845	2250914	-0.938457	-1.80001	0.0809382	0.395971	-4.67195
Tb09.211.0520	3QTB00011_G_23			<a href=http://www.genedb.org/genedb/Search?organism=tryp&name=Tb09.211.0520>Tb09.211.0520</a>	Q38EA6			chr9contig211.tmp0065c	9	Tb927_09_v4: complement(1351565..1352608)	hypothetical protein, conserved	5411	0	0	0				2QTB00011_G_23	Tb09.211.0520	AGTCCTTCGTTAGAGAGAATTAGTGATTATGGTTGCAATGGAAGTGGACCTGTTTGCAGTTCGCCTAGAT	-	9	1352068	1352137	-0.938013	-2.57311	0.0147237	0.18211	-3.22488
Tb09.142.0230	3QTB00015_D_11	;go_process=antigenic variation;go_component=integral to membrane		<a href=http://www.genedb.org/genedb/Search?organism=tryp&name=Tb09.142.0230>Tb09.142.0230</a>	Q38G42				9	Tb927_09_v4: 133814..135334	variant surface glycoprotein (VSG, atypical), putative	4728	0	0	0		GO:0020033 GO:0020033	GO:0016021 GO:0016021	2QTB00015_D_11	Tb09.142.0230	TAACACCGCCAAATTCAAAGATGTACTCGCAAAATACGGTTACACTCAAGAAAACGCGTCAAAGCTAATT	+	9	134170	134239	-0.937129	-1.55217	0.130089	0.477815	-5.04903
Tb10.6k15.0520	3QTB00005_J_11			<a href=http://www.genedb.org/genedb/Search?organism=tryp&name=Tb10.6k15.0520>Tb10.6k15.0520</a>	Q389Z7			TRYPtp6k15-3d06.p1c_77	10	Tb927_10_v4: 2387440..2387985	hypothetical protein, conserved	7085	0	0	0				2QTB00005_J_11	Tb10.6k15.0520	GAGACTTATTTCTTTAGCAACGAGAACTGTGTTTCACAGAATGAAGTGCTTCGTGACGCTTCACACGGTT	+	10	2387442	2387511	-0.936524	-1.92923	0.0622728	0.35948	-4.45732
Tb927.8.7670	3QTB00014_M_2	;go_function=amino acid-polyamine transporter activity;go_process=amino acid transport;go_component=membrane		<a href=http://www.genedb.org/genedb/Search?organism=tryp&name=Tb927.8.7670>Tb927.8.7670</a>	Q57V87			Tb08.30P3.190	8	Tb927_08_v4: 2210397..2211797	amino acid transporter, putative	4611	0	11	0	GO:0005279	GO:0006865	GO:0016020	2QTB00014_M_2	Tb927.8.7670	CCAAAAATCACAACTGTGCTGGGGTTCGCTGGTTCCATCTCTGGTGGATCGCTGGGTTTCATTCTTCCTT	+	8	2211582	2211651	-0.935889	-2.49918	0.0175594	0.19522	-3.37892
Tb11.02.1850	3QTB00003_C_23			<a href=http://www.genedb.org/genedb/Search?organism=tryp&name=Tb11.02.1850>Tb11.02.1850</a>	Q385Y6			TRYP_xi-1013a02.q1k_73	11	Tb927_11_01_v4: complement(1230357..1230704)	hypothetical protein	8130	1	2	0				2QTB00003_C_23	Tb11.02.1850	TTATTTGCATTACACTCTTGCTGATTATCCAACATTCTCTTTTACCTCCTCGTCTTAAACTGTTGTTTTA	-	11.1	1230361	1230430	-0.934996	-1.94992	0.059659	0.353553	-4.42186
Tb09.211.3650	3QTB00013_N_24	;go_function=phospholipase A2 activity;go_component=extracellular region		<a href=http://www.genedb.org/genedb/Search?organism=tryp&name=Tb09.211.3650>Tb09.211.3650</a>	Q38DE4			chr9contig211.tmp0408	9	Tb927_09_v4: 1945076..1946419	phospholipase A2-like protein, putative	5723	1	2	0	GO:0004623	GO:0008150	GO:0005576	2QTB00013_N_24	Tb09.211.3650	AACGGTTACTGTGCATTCAGACGACTGGGTAAAAGATTCTGAGAGTTGGGAATTCTTTAAAAGGATGAAA	+	9	1946110	1946179	-0.934361	-1.87817	0.0691509	0.373735	-4.54356
Tb927.1.820	3QTB00013_I_22			<a href=http://www.genedb.org/genedb/Search?organism=tryp&name=Tb927.1.820>Tb927.1.820</a>	Q4GZD6				1	Tb927_01_v4: complement(254856..256136)	hypothetical protein, conserved	76	0	0	0				2QTB00013_I_22	Tb927.1.820	AACTTATTTTATTTGGCGGTGGCGCCCTGCACATCATTTTCAATGATGTTTATTGTTTTGATTTGAAGAC	-	1	255943	256012	-0.933439	-1.63113	0.1123	0.452204	-4.93399
Tb927.5.4670	3QTB00015_K_22	;go_process=antigenic variation;go_component=integral to membrane		<a href=http://www.genedb.org/genedb/Search?organism=tryp&name=Tb927.5.4670>Tb927.5.4670</a>	Q57X41			Tb05.26C7.310	5	Tb927_05_v4: complement(1390118..1391620)	variant surface glycoprotein (VSG, atypical), putative	2458	1	0	1		GO:0020033	GO:0016021	2QTB00015_K_22	Tb927.5.4670	AAGGCACTGAAGCCAATACCAATATAAAAAATCCATGTCAGGAAAAAAAGTTCAATGACAAGCTGATACA	-	5	1391454	1391523	-0.933195	-1.92412	0.0629327	0.35948	-4.46602
Tb927.2.2140	3QTB00002_N_11			<a href=http://www.genedb.org/genedb/Search?organism=tryp&name=Tb927.2.2140>Tb927.2.2140</a>	Q7YVL3		25N14.195		2	Tb927_02_v4: complement(409057..409383)	hypothetical protein, conserved	608	1	1	0				2QTB00002_N_11	Tb927.2.2140	TTCCATTGTGGAAATATTTGCGTGTAAAACACACTTATATGAATCCGTCATGGCAAATAAAGACGCGAGG	-	2	409156	409225	-0.932906	-2.03728	0.0496451	0.324696	-4.26888
Tb11.02.4230	3QTB00020_B_23	GPI-Anchor Signal predicted for Tb11.02.4230 by DGPI v2.04 with cleavage site probability 0.77400005 near 852		<a href=http://www.genedb.org/genedb/Search?organism=tryp&name=Tb11.02.4230>Tb11.02.4230</a>	Q385D2				11	Tb927_11_01_v4: complement(1766708..1769347)	hypothetical protein, conserved,leucine-rich repeat protein (LRRP), putative	8335	0	0	1	GO:0003674	GO:0008150	GO:0005575	2QTB00020_B_23	Tb11.02.4230	TTCGCAACATATGTAAAATACTCATGAATGACACAAAGATTCGGGTGCTGCTGCTTGACCACAATCAACT	-	11.1	1768566	1768635	-0.932301	-2.08658	0.04467	0.307115	-4.18026
Tb927.5.4390	3QTB00003_N_12			<a href=http://www.genedb.org/genedb/Search?organism=tryp&name=Tb927.5.4390>Tb927.5.4390</a>	Q57Z10			Tb05.45E22.740	5	Tb927_05_v4: complement(1306333..1306740)	hypothetical protein, conserved	2430	0	0	0				2QTB00003_N_12	Tb927.5.4390	CTGAATACCTTGGATCGCCACTTCCATATTTATCCAACCCATATCATATTCGCGGCACTCTTATGGCGGT	-	5	1306574	1306643	-0.932241	-2.25823	0.0306137	0.255183	-3.85947
Tb927.3.1450	3QTB00012_O_10			<a href=http://www.genedb.org/genedb/Search?organism=tryp&name=Tb927.3.1450>Tb927.3.1450</a>	Q57XX8			Tb03.1J15.380	3	Tb927_03_v4: 370151..371329	hypothetical protein, conserved	984	0	2	0				2QTB00012_O_10	Tb927.3.1450	TTGAACCGAAAGCTACAAGAAAAAGCGAAACTTATCTCAGAGATGACTGGTCCTGCAATGCGTACGACTT	+	3	370880	370949	-0.931453	-2.24923	0.0312379	0.25863	-3.87674
Tb10.70.3680	3QTB00014_O_22	;go_function=rRNA methyltransferase activity;go_process=rRNA modification;go_component=mitochondrion		<a href=http://www.genedb.org/genedb/Search?organism=tryp&name=Tb10.70.3680>Tb10.70.3680</a>	Q38BN0			TRYP_x-70a06.p2kb545_493	10	Tb927_10_v4: complement(959111..960514)	rRNA dimethyltransferase, putative	6502	1	0	0	GO:0008649	GO:0000154	GO:0005739	2QTB00014_O_22	Tb10.70.3680	CGTATTGTGTCAGTGCTTTTTCCACACACAACTACTGCGGACATTTCGAGAAATGACGTATTATCCAAAA	-	10	959420	959489	-0.931264	-2.33277	0.0258563	0.236141	-3.71445
Tb927.1.830	3QTB00020_P_22			<a href=http://www.genedb.org/genedb/Search?organism=tryp&name=Tb927.1.830>Tb927.1.830</a>	Q4GZD5				1	Tb927_01_v4: complement(256902..259748)	hypothetical protein, conserved	77	0	0	0				2QTB00020_P_22	Tb927.1.830	CATTCTGTCTTACCGCACAGGTGTTAATTTTGATTTTCTACAGTGTGTGTATGCAATTGCTCGAATAGAG	-	1	259665	259734	-0.931221	-2.13596	0.0401338	0.294362	-4.08991
Tb09.211.1180	3QTB00002_A_22			<a href=http://www.genedb.org/genedb/Search?organism=tryp&name=Tb09.211.1180>Tb09.211.1180</a>	Q38E37			chr9contig211.tmp0144c	9	Tb927_09_v4: complement(1475836..1476123)	hypothetical protein, unlikely	5480	1	2	0				2QTB00002_A_22	Tb09.211.1180	TTTTGCTCTCGTTTTGCGCGCATCTTTCAGCCATAACCACTTAGTTTTCACTTTCTCCTGCGTGGCCAAC	-	9	1475863	1475932	-0.931182	-1.85303	0.0727703	0.380924	-4.58533
Tb927.1.3800	3QTB00005_J_23			<a href=http://www.genedb.org/genedb/Search?organism=tryp&name=Tb927.1.3800>Tb927.1.3800</a>	Q4GYJ7				1	Tb927_01_v4: 814305..814850	hypothetical protein, conserved	368	0	0	0				2QTB00005_J_23	Tb927.1.3800	AATCACATGCACGCGACATCGCACGCCGGGAGGGGATTGACGTTAGAGACATACGTTTCGAAAAAACCCC	+	1	814606	814675	-0.929753	-2.16103	0.037991	0.284651	-4.04343
Tb927.3.3590	3QTB00018_O_22	;go_process=processing of 20S pre-rRNA;go_component=small nucleolar ribonucleoprotein complex		<a href=http://www.genedb.org/genedb/Search?organism=tryp&name=Tb927.3.3590>Tb927.3.3590</a>	Q57W95			Tb03.28C22.1050	3	Tb927_03_v4: 1010115..1012133	U3 small nucleolar ribonucleoprotein protein MPP10, putative	1196	0	0	0				2QTB00018_O_22	Tb927.3.3590	AACACAAAAAAGAAAGTTAAGGCATCGGTACCTGAAGGGGCGACATCGTCATTGAAAACAGAAGATATGA	+	3	1010133	1010202	-0.929474	-1.81121	0.0791497	0.391715	-4.65382
Tb10.6k15.1180	3QTB00019_H_11	;go_process=intracellular protein transport; vesicle-mediated transport;go_component=clathrin coat of trans-Golgi network vesicle; coated pit; Golgi apparatus; Golgi trans face		<a href=http://www.genedb.org/genedb/Search?organism=tryp&name=Tb10.6k15.1180>Tb10.6k15.1180</a>	Q38A51			TRYPtp6k15-3d06.p1c_172	10	Tb927_10_v4: 2247738..2250047	adaptin complex 4 subunit, putative,beta-adaptin 4 protein, putative	7031	0	0	0	GO:0003674	GO:0006886 GO:0016192	GO:0005794 GO:0005802 GO:0005905 GO:0030130	2QTB00019_H_11	Tb10.6k15.1180	ATGTATGACATTATGAATTTATTGGATGAACACCTCCAGACGAGGAATAGCGGTACTGTACTAAGTGTGT	+	10	2248467	2248536	-0.928213	-1.67764	0.102793	0.433216	-4.86396
Tb927.3.2180	3QTB00004_P_9			<a href=http://www.genedb.org/genedb/Search?organism=tryp&name=Tb927.3.2180>Tb927.3.2180</a>	Q582T1			Tb03.48O8.780	3	Tb927_03_v4: complement(573648..574118)	hypothetical protein, conserved	1056	0	1	0				2QTB00004_P_9	Tb927.3.2180	CATTTCAAGAACCTAACACTGCTATTTATGACTCGTACCTTGCGTGGACATACTTCCAGCCCATGGATGT	-	3	573895	573964	-0.928095	-2.26957	0.0298425	0.253676	-3.83763
Tb927.1.2110	3QTB00018_J_11			<a href=http://www.genedb.org/genedb/Search?organism=tryp&name=Tb927.1.2110>Tb927.1.2110</a>	Q4GZ10				1	Tb927_01_v4: 536277..538325	calpain-like cysteine peptidase, putative,cysteine peptidase, Clan CA, family C2, putative	204	0	0	0	GO:0003674	GO:0008150	GO:0005575	2QTB00018_J_11	Tb927.1.2110	TATGATACCGGAGAAGTCCCCTTACCTCATCATACCACGAACCATGACACCTTACAAGGAATTGTCTTAT	+	1	538046	538115	-0.927959	-1.75861	0.0878454	0.407417	-4.73816
Tb927.5.1050	3QTB00008_D_13			<a href=http://www.genedb.org/genedb/Search?organism=tryp&name=Tb927.5.1050>Tb927.5.1050</a>	Q57W50			Tb05.28F8.260	5	Tb927_05_v4: 340220..341032	hypothetical protein	2096	0	0	0				2QTB00008_D_13	Tb927.5.1050	ATTATATGGGCTCTCATCTACTGATTGCTCTAATTACCCAAAGAGTGAGTGTTACAGTAACTTCAGTGTT	+	5	340411	340480	-0.927954	-1.6455	0.109287	0.445972	-4.91253
Tb927.1.2250	3QTB00002_G_2	unlikely gene predicted by glimmer		<a href=http://www.genedb.org/genedb/Search?organism=tryp&name=Tb927.1.2250>Tb927.1.2250</a>	Q4GYZ6				1	Tb927_01_v4: 564132..564425	hypothetical protein, unlikely	218	0	2	0				2QTB00002_G_2	Tb927.1.2250	CCTGGTTTTTATCTTCTTTGTTACATTTATTATTTTATCGTGTCACACCCCTCGTCCTGTTATTTCCATA	+	1	564355	564424	-0.927392	-2.3952	0.022398	0.220137	-3.59045
Tb927.6.3300	3QTB00013_O_22	;go_function=mannosyltransferase activity;go_process=GPI anchor biosynthesis;go_component=endoplasmic reticulum; integral to membrane		<a href=http://www.genedb.org/genedb/Search?organism=tryp&name=Tb927.6.3300>Tb927.6.3300</a>	Q584X3	TbPIG-M		Tb06.2N9.680	6	Tb927_06_v4: 973717..975009	mannosyltransferase	2849	1	7	0				2QTB00013_O_22	Tb927.6.3300	TCTGGGTGCCTTGTTGCGTTTAATTCTTATCGCGTATGCATTCTTTCATGATCAATGGTTTAGGGTAAAA	+	6	973767	973836	-0.927341	-2.54233	0.0158488	0.188116	-3.28938
Tb927.7.5350	3QTB00015_B_12			<a href=http://www.genedb.org/genedb/Search?organism=tryp&name=Tb927.7.5350>Tb927.7.5350</a>	Q57ZF4			Tb07.27E10.710	7	Tb927_07_v4: 1428286..1429836	hypothetical protein, conserved	3625	0	0	0				2QTB00015_B_12	Tb927.7.5350	ACAGAGAGCTTTGGATGTATCTGCTTATATGTCCTCGCAACCTTTGTCAATGTCTTCACGGCATAATACA	+	7	1428405	1428474	-0.92671	-2.04628	0.0487015	0.322202	-4.25281
Tb10.406.0100	3QTB00006_D_22			<a href=http://www.genedb.org/genedb/Search?organism=tryp&name=Tb10.406.0100>Tb10.406.0100</a>	Q389Q1				10	Tb927_10_v4: complement(2578221..2578865)	hypothetical protein, conserved	7181	1	0	0				2QTB00006_D_22	Tb10.406.0100	AGAAAGGTTCATTTAATGGATCTTCGTCGTCTCCCTCAGATTTCTTCGATGGCCGCTTCGTAGGGGGGAG	-	10	2578633	2578702	-0.926342	-1.91503	0.0641225	0.362784	-4.48147
Tb09.v1.0060	3QTB00005_C_20			<a href=http://www.genedb.org/genedb/Search?organism=tryp&name=Tb09.v1.0060>Tb09.v1.0060</a>	Q38FY9				9	Tb927_09_v4: complement(362097..362609)	hypothetical protein, unlikely	4823	1	2	0				2QTB00005_C_20	Tb09.v1.0060	GCCTTACCCGGGTGAAGGTGGCCAAACGGGGGCGATGCGGGGATTATGCGTCTTGTCAATTTGTGTTATT	-	9	362508	362577	-0.926244	-2.25872	0.0305798	0.255149	-3.85853
Tb927.7.1940	3QTB00004_D_8			<a href=http://www.genedb.org/genedb/Search?organism=tryp&name=Tb927.7.1940>Tb927.7.1940</a>	Q57V16			Tb07.43M14.380	7	Tb927_07_v4: 464036..464509	hypothetical protein	3285	0	0	0				2QTB00004_D_8	Tb927.7.1940	AAAACGGTTTTCTGCTTTCCGAGGTCTTTTCGTCATTCACAGCATTTCTCGTGAACGGCGTCCACTTCAA	+	7	464070	464139	-0.926145	-1.97258	0.0569061	0.347091	-4.38268
Tb11.02.5660	3QTB00013_O_5			<a href=http://www.genedb.org/genedb/Search?organism=tryp&name=Tb11.02.5660>Tb11.02.5660</a>	Q384P0				11	Tb927_11_01_v4: complement(2145763..2147022)	hypothetical protein, conserved	8479	0	1	0				2QTB00013_O_5	Tb11.02.5660	TATTTTCACTTTACCACGAGCGGTACGACCTTCTATCATCACTGGATGCTGACTTCAAAGCAATTAGTAC	-	11.1	2146877	2146946	-0.925093	-2.56805	0.0149033	0.183385	-3.23551
Tb927.4.4330	3QTB00007_L_20	;go_function=protein serine/threonine phosphatase activity;go_process=protein amino acid dephosphorylation		<a href=http://www.genedb.org/genedb/Search?organism=tryp&name=Tb927.4.4330>Tb927.4.4330</a>	Q57Y37			Tb04.1D20.130	4	Tb927_04_v4: complement(1143480..1144232)	serine/threonine protein phosphatase, putative	1850	0	0	0	GO:0004722	GO:0006470	GO:0005575	2QTB00007_L_20	Tb927.4.4330	TCCATCCGCAGCGCCCACTGGACTGCCAATACATCGATGAGGTTACCACCCTACGTAATCTCATTGAGAA	-	4	1143739	1143808	-0.925038	-1.86229	0.0714183	0.377936	-4.56999
Tb927.7.1660	3QTB00021_F_11			<a href=http://www.genedb.org/genedb/Search?organism=tryp&name=Tb927.7.1660>Tb927.7.1660</a>	Q57V44			Tb07.43M14.10	7	Tb927_07_v4: 414453..417647	hypothetical protein, conserved	3257	0	0	0				2QTB00021_F_11	Tb927.7.1660	TTAGCCGTTGTAGCAACCATATCCTTTGTTTGCTGGCGTTGGACTGTGTTACTTATACCAAAAGTCTTTT	+	7	416376	416445	-0.924513	-2.24061	0.0318474	0.261125	-3.89326
Tb927.5.1970	3QTB00008_B_12			<a href=http://www.genedb.org/genedb/Search?organism=tryp&name=Tb927.5.1970>Tb927.5.1970</a>	Q57ZR6			Tb05.1P6.430	5	Tb927_05_v4: 607844..608671	hypothetical protein	2188	0	0	0				2QTB00008_B_12	Tb927.5.1970	AACCCCGTGACAGAAATACCCCATTCAGAGGAGGATGGTAGCGAAGGGGATTTGCAATATGATTTCATCA	+	5	607994	608063	-0.924346	-1.8907	0.0674044	0.371567	-4.52256
Tb11.01.7070	3QTB00006_D_21			<a href=http://www.genedb.org/genedb/Search?organism=tryp&name=Tb11.01.7070>Tb11.01.7070</a>	Q381P3				11	Tb927_11_01_v4: complement(4036236..4036853)	hypothetical protein, conserved	9231	0	0	0				2QTB00006_D_21	Tb11.01.7070	TTCAGAAATCAGTTTTTAATGCCCCGGAGAGCGACTCCAATCAAGAGCTAAAGCGGTTCTCAGATACTGT	-	11.1	4036255	4036324	-0.924319	-2.28026	0.0291318	0.251311	-3.81697
Tb927.2.2970	3QTB00009_N_12	;go_function=binding;go_process=transport;go_component=mitochondrial inner membrane		<a href=http://www.genedb.org/genedb/Search?organism=tryp&name=Tb927.2.2970>Tb927.2.2970</a>	Q7YVD5		10C8.285		2	Tb927_02_v4: 564310..565248	mitochondrial carrier protein, putative	654	0	0	0	GO:0005488	GO:0006810	GO:0005743	2QTB00009_N_12	Tb927.2.2970	TGAGTCACCACGGCCCTATTCTTTGCAGACCTATTAGCGCTAGTTTTTGTACGGTTAACGAAATTATCTT	+	2	564437	564506	-0.923276	-2.17399	0.0369237	0.280027	-4.01925
Tb11.01.8760	3QTB00018_A_24			<a href=http://www.genedb.org/genedb/Search?organism=tryp&name=Tb11.01.8760>Tb11.01.8760</a>	Q380Y8				11	Tb927_11_01_v4: complement(4469662..4471629)	hypothetical protein, conserved	9387	0	0	0				2QTB00018_A_24	Tb11.01.8760	ATATTTGTGTTTCTGCGGAATGAGCAAATACCATTCTCCATCATTATCAGCAAGCTTGACTACTTTGGCG	-	11.1	4471005	4471074	-0.923178	-1.68513	0.101327	0.431607	-4.85253
Tb10.70.7980	3QTB00009_H_23			<a href=http://www.genedb.org/genedb/Search?organism=tryp&name=Tb10.70.7980>Tb10.70.7980</a>	Q38CK2			TRYP_x-70a06.p2kb545_1095	10	Tb927_10_v4: 99383..100294	hypothetical protein, conserved	6179	0	0	0				2QTB00009_H_23	Tb10.70.7980	TTCAAATCCTGTTGTTGGACTTCTTTGCGGTATTCCACTGTACGATGTCTATACTGCGCTCACTAAAAGA	+	10	99682	99751	-0.922298	-1.61592	0.115561	0.457454	-4.95653
Tb927.7.3290	3QTB00011_L_20			<a href=http://www.genedb.org/genedb/Search?organism=tryp&name=Tb927.7.3290>Tb927.7.3290</a>	Q57WE4			Tb07.28B13.840	7	Tb927_07_v4: complement(847493..848614)	hypothetical protein, conserved	3418	0	0	0	GO:0003674	GO:0008150	GO:0005575	2QTB00011_L_20	Tb927.7.3290	ATTGTTTATAGAAGAAAGTGAGCCGTGTTTGCTTACCGCATCTGACGACCGTACCATAGCGTACTGGGAT	-	7	848360	848429	-0.921518	-2.03049	0.0503663	0.325695	-4.28094
Tb927.7.1410	3QTB00020_G_23			<a href=http://www.genedb.org/genedb/Search?organism=tryp&name=Tb927.7.1410>Tb927.7.1410</a>	Q57WQ9			Tb07.27M11.690	7	Tb927_07_v4: 356731..359223	hypothetical protein, conserved	3232	0	0	0				2QTB00020_G_23	Tb927.7.1410	TTGGCGACTACTGGATGAATTGTCCAGATATACAAGCCGTTTGTAAGGAGTATGAAACAGTGAAAGAGGA	+	7	359126	359195	-0.921317	-2.29557	0.02814	0.248036	-3.78724
Tb09.211.0350	3QTB00006_G_10	;go_function=adenylate kinase activity; ATP binding;go_process=nucleobase, nucleoside and nucleotide interconversion		<a href=http://www.genedb.org/genedb/Search?organism=tryp&name=Tb09.211.0350>Tb09.211.0350</a>	Q38EC4			chr9contig211.tmp0044c	9	Tb927_09_v4: complement(1323569..1324171)	adenylate kinase, putative	5393	0	0	0	GO:0004017 GO:0004017 GO:0005524 GO:0005524	GO:0015949 GO:0015949	GO:0005575 GO:0005575	2QTB00006_G_10	Tb09.211.0350	AAACAACTGAGGTTGCACAGAAAATATCTCAAATTCTCGTGGAGGGTGGCATTGTGCCATCCGAACTGAC	-	9	1323957	1324026	-0.921272	-2.39249	0.0225385	0.220137	-3.59586
Tb09.160.4280	3QTB00006_E_12	;go_function=trypanothione-disulfide reductase activity;go_process=electron transport;go_component=cytoplasm		<a href=http://www.genedb.org/genedb/Search?organism=tryp&name=Tb09.160.4280>Tb09.160.4280</a>	Q71RY2	TRYP1	TXNPx,28G16.430	chr9contig160.tmp0323	9	Tb927_09_v4: 938993..939592	tryparedoxin peroxidase	5186	0	0	0	GO:0015042	GO:0006118	GO:0005737	NA	NA	NA	NA	NA	NA	NA	-0.921203	-1.70905	0.096761	0.423403	-4.81575
Tb927.1.530	3QTB00008_N_13	GPI-Anchor Signal predicted for Tb927.1.530 by DGPI v2.04 with cleavage site probability 0.702 near 253		<a href=http://www.genedb.org/genedb/Search?organism=tryp&name=Tb927.1.530>Tb927.1.530</a>	Q4GZE9				1	Tb927_01_v4: complement(203196..204017)	hypothetical protein, conserved	47	0	0	1				2QTB00008_N_13	Tb927.1.530	ATTGGTGTTGCTCCATATCTTCGTTGCCGCTCTTTTCCTCAAGACGGTTTTCCTCTGAAACTTTTTTCTA	-	1	203843	203912	-0.92097	-1.82496	0.0770023	0.389047	-4.63145
Tb927.7.1280	3QTB00007_M_24			<a href=http://www.genedb.org/genedb/Search?organism=tryp&name=Tb927.7.1280>Tb927.7.1280</a>	Q57WS2			Tb07.27M11.520	7	Tb927_07_v4: 331746..332447	hypothetical protein, conserved	3219	0	1	0				2QTB00007_M_24	Tb927.7.1280	TAAGAAGACGGTCTTGATTATATTTTTTGCATCGTCTCTTCTTGTGGCTATACTGGTGATTTTCTTTTGA	+	7	332378	332447	-0.920684	-2.23465	0.0322748	0.261125	-3.90465
Tb927.2.6410	3QTB00014_P_23	;go_process=antigenic variation;go_component=integral to membrane		<a href=http://www.genedb.org/genedb/Search?organism=tryp&name=Tb927.2.6410>Tb927.2.6410</a>	Q7YUG9		36E18.205		2	Tb927_02_v4: complement(1186058..1187488)	variant surface glycoprotein (VSG, atypical), putative	846	1	0	0		GO:0020033	GO:0016021	2QTB00014_P_23	Tb927.2.6410	AATGCAAGGCACAAATTGAAACAGCATCGGCATGTAAAGGTAAGGAGAAAAAGAATTGCAATAGTAACTG	-	2	1186251	1186320	-0.920395	-1.45922	0.153887	0.509618	-5.17814
Tb10.6k15.0390	3QTB00016_P_11	;go_function=protein kinase activity		<a href=http://www.genedb.org/genedb/Search?organism=tryp&name=Tb10.6k15.0390>Tb10.6k15.0390</a>	Q389Y6			TRYPtp6k15-3d06.p1c_62	10	Tb927_10_v4: 2406902..2408596	ABC1 protein, putative	7096	0	0	0	GO:0004672	GO:0008150	GO:0005575	2QTB00016_P_11	Tb10.6k15.0390	AAAACTGAAGGCAACTGTTCCGTCGGGTGAACTCTTTTGGAATATATACGATGAATTAACGAGCGTGTGA	+	10	2408527	2408596	-0.920026	-2.16973	0.0372711	0.280735	-4.0272
Tb927.3.4630	3QTB00022_J_12	;go_function=UDP-glucose:glycoprotein glucosyltransferase activity;go_process=protein amino acid glycosylation;go_component=rough endoplasmic reticulum		<a href=http://www.genedb.org/genedb/Search?organism=tryp&name=Tb927.3.4630>Tb927.3.4630</a>	Q582S2			Tb03.48K5.100	3	Tb927_03_v4: complement(1308545..1313572)	UDP-glucose:glycoprotein glucosyltransferase, putative	1300	0	1	0				2QTB00022_J_12	Tb927.3.4630	CAATGAAATTAGGCAATTGATTGTCTTCATTTTTGTTGCATCCATACATTGTCACGTGTTAACAGTGGAA	-	3	1313480	1313549	-0.920025	-1.8846	0.0682493	0.372877	-4.53279
Tb927.6.770	3QTB00022_K_11	;go_function=adenylate cyclase activity;go_process=intracellular signaling cascade;go_component=integral to membrane		<a href=http://www.genedb.org/genedb/Search?organism=tryp&name=Tb927.6.770>Tb927.6.770</a>	Q583S6			Tb06.3D8.780	6	Tb927_06_v4: 320857..324588	receptor-type adenylate cyclase GRESAG 4, putative	2594	1	1	0	GO:0004016	GO:0007242	GO:0016021	2QTB00022_K_11	Tb927.6.770	ATTCGTTGGGTTCGGTGACATTTTGTTGTTTTACCAGGAGTTTGTGGCTGCATTTAATGCGAGTAAAGAG	+	6	322911	322980	-0.919965	-2.6525	0.0121526	0.165942	-3.05621
Tb10.26.1030	3QTB00021_A_7	;go_function=damaged DNA binding;go_process=DNA metabolism; mismatch repair		<a href=http://www.genedb.org/genedb/Search?organism=tryp&name=Tb10.26.1030>Tb10.26.1030</a>	Q389N7	MSH2		embl.179	10	Tb927_10_v4: complement(2620358..2623213)	DNA mismatch repair protein, putative,MSH2	7195	0	0	0	GO:0003684	GO:0006259 GO:0006298	GO:0005634	2QTB00021_A_7	Tb10.26.1030	GCTGAAACAGTGCGGATGGACTGAAAAACAAATGAAGTGTGAATATCACGCTAGTTACGGTTATGTCTTC	-	10	2621594	2621663	-0.917868	-1.84666	0.0737126	0.383466	-4.59584
Tb10.70.4120	3QTB00016_F_11			<a href=http://www.genedb.org/genedb/Search?organism=tryp&name=Tb10.70.4120>Tb10.70.4120</a>	Q38BR5			TRYP_x-70a06.p2kb545_553	10	Tb927_10_v4: 854850..856520	hypothetical protein, conserved	6467	0	0	0				2QTB00016_F_11	Tb10.70.4120	AAAATATGCATATCAACCCTTTTCCCGTTCGCGCCGCTATTGACATTGGTACTGGTGGAATGATTACCAT	+	10	854956	855025	-0.91727	-2.18507	0.0360319	0.276481	-3.99848
Tb10.70.6790	3QTB00021_L_10	;go_function=damaged DNA binding; transporter activity;go_process=mismatch repair; transport;go_component=membrane		<a href=http://www.genedb.org/genedb/Search?organism=tryp&name=Tb10.70.6790>Tb10.70.6790</a>	Q38CB3			TRYP_x-70a06.p2kb545_936	10	Tb927_10_v4: complement(338592..342089)	mismatch repair protein, putative	6268	0	0	0	GO:0003684 GO:0005215	GO:0006298 GO:0006810	GO:0016020	2QTB00021_L_10	Tb10.70.6790	CTGTTGTTTCTCCAAGTACGTGCAACAAAGAGGAGCTAAGTATGATAGGCGGAAACAGAATTAGTGGTAA	-	10	338716	338785	-0.916357	-2.03366	0.0500286	0.325482	-4.27531
Tb11.02.5640	3QTB00017_D_22	GPI-Anchor Signal predicted for Tb11.02.5640 by DGPI v2.04 with cleavage site probability 0.696 near 585;go_function=metalloendopeptidase activity; zinc ion binding;go_process=cell adhesion; proteolysis and peptidolysis;go_component=membrane		<a href=http://www.genedb.org/genedb/Search?organism=tryp&name=Tb11.02.5640>Tb11.02.5640</a>	Q384P2				11	Tb927_11_01_v4: complement(2139219..2141081)	Gp63-1 surface protease homolog, putative	8477	1	0	1	GO:0004222 GO:0008270	GO:0006508 GO:0007155	GO:0016020	2QTB00017_D_22	Tb11.02.5640	TTCAGGTGTTTGACTTTGACATTAAAAACCGGAACAAATATTGCGAAAAGGAAGGCCAAGTTCGCTCTAA	-	11.1	2140783	2140852	-0.916277	-2.01331	0.0522345	0.332029	-4.31137
Tb927.8.6640	3QTB00017_D_11			<a href=http://www.genedb.org/genedb/Search?organism=tryp&name=Tb927.8.6640>Tb927.8.6640</a>	Q57TU9			Tb08.30K1.500	8	Tb927_08_v4: complement(1917871..1919685)	hypothetical protein, conserved	4508	0	0	0				2QTB00017_D_11	Tb927.8.6640	TAAAGAGTGCAAAAATCTTGAGGCAATGGTTCATGTTTCGACGTGTTATGTTAATTATAGCGTACAAGGG	-	8	1919161	1919230	-0.916275	-1.83499	0.0754656	0.387559	-4.61502
Tb927.3.2700	3QTB00012_G_22			<a href=http://www.genedb.org/genedb/Search?organism=tryp&name=Tb927.3.2700>Tb927.3.2700</a>	Q582Y2			Tb03.48O8.110	3	Tb927_03_v4: complement(687015..688181)	hypothetical protein, conserved	1108	0	0	0				2QTB00012_G_22	Tb927.3.2700	TAGTCAATCGATGGCAACTGCCACCCAATCCAATTTCTTTTATCCACCCGATGCGGTTCTAAAGTCTTCT	-	3	687942	688011	-0.915922	-2.45808	0.0193445	0.205497	-3.46326
Tb927.8.7770	3QTB00016_H_23			<a href=http://www.genedb.org/genedb/Search?organism=tryp&name=Tb927.8.7770>Tb927.8.7770</a>	Q57U66			Tb08.6H23.40	8	Tb927_08_v4: 2256953..2258632	hypothetical protein, conserved	4621	0	0	0				2QTB00016_H_23	Tb927.8.7770	ATGACCTTCGGCACCAGTTAGATGAGTTACACGTATGGAAGGACAACGCGCAACATTATGTTGTGCATGA	+	8	2258556	2258625	-0.915746	-2.0517	0.0481418	0.320876	-4.24312
Tb10.6k15.3420	3QTB00015_L_24			<a href=http://www.genedb.org/genedb/Search?organism=tryp&name=Tb10.6k15.3420>Tb10.6k15.3420</a>	Q38AN6			TRYPtp6k15-3d06.p1c_486	10	Tb927_10_v4: complement(1810324..1811901)	hypothetical protein, conserved	6846	1	5	0				2QTB00015_L_24	Tb10.6k15.3420	TCAGGGATGATGGGACGTGGTGCTGACAATTTAGCTGATGTTTTTAATGTCGATAACCTCAGTGACTTAT	-	10	1810734	1810803	-0.911557	-1.81618	0.0783675	0.390656	-4.64574
Tb09.160.2550	3QTB00006_K_24	;go_function=structural constituent of ribosome;go_process=protein biosynthesis;go_component=ribosome		<a href=http://www.genedb.org/genedb/Search?organism=tryp&name=Tb09.160.2550>Tb09.160.2550</a>	Q38FD9		1L12.160	chr9contig160.tmp0216	9	Tb927_09_v4: 720303..720911	ribosomal protein S7, putative	5024	0	0	0	GO:0003735	GO:0006412	GO:0005840	NA	NA	NA	NA	NA	NA	NA	-0.910498	-2.10977	0.0424869	0.301774	-4.13804
Tb11.01.7240	3QTB00016_D_10	;go_process=histone deacetylation;go_component=nucleus		<a href=http://www.genedb.org/genedb/Search?organism=tryp&name=Tb11.01.7240>Tb11.01.7240</a>	Q381M6	HDO2			11	Tb927_11_01_v4: complement(4078115..4079815)	histone deacetylase 2,histone deacetylase-like protein HDO2	9249	0	0	0	GO:0003674	GO:0016575	GO:0005634	2QTB00016_D_10	Tb11.01.7240	TAATGACATTTTTGAATGGGTCGATCGCAATCTACCAAGTGTTGATGTGGAAGATATGACTGTGTTCCAC	-	11.1	4079570	4079639	-0.908874	-1.83281	0.0757982	0.387559	-4.61861
Tb927.5.900	3QTB00020_C_23	similar to Oligosaccharyl transferase STT3 subunit homolog (B5) (Integralmembrane protein 1). (Swiss-Prot:P46978) [Mus musculus];go_function=oligosaccharyl transferase activity;go_process=protein amino acid glycosylation;go_component=integral to membrane; oligosaccharyl transferase complex		<a href=http://www.genedb.org/genedb/Search?organism=tryp&name=Tb927.5.900>Tb927.5.900</a>	Q57W35			Tb05.28F8.500	5	Tb927_05_v4: 300384..302849	oligosaccharyl transferase subunit, putative	2081	0	11	0				2QTB00020_C_23	Tb927.5.900	TAACTTCCGGATATATTCTGAGCAATTCGCAGACAGCATGTCGAGCCCCCAGATTATAATGAGGGCAACT	+	5	302033	302102	-0.908196	-2.09409	0.0439524	0.30647	-4.16662
Tb10.70.5620	3QTB00003_L_9	mitochondrial processing peptidase alpha subunit (pseudogene)		<a href=http://www.genedb.org/genedb/Search?organism=tryp&name=Tb10.70.5620>Tb10.70.5620</a>	-			TRYP_x-70a06.p2kb545_768	10	Tb927_10_v4: 554304..555743	mitochondrial processing peptidase alpha subunit (pseudogene), putative,metallo-peptidase, Clan ME, Family M16 (pseudogene), putative	6352	0	0	0				2QTB00006_M_5	Tb10.70.5620	TACATTTCCGAAACTGCGCAGCCTCAAAAGGGTAAAGCAGTCTGACTATTATAACTTTATTGGACGATTT	+	10	555665	555734	-0.907935	-1.77438	0.0851571	0.403018	-4.71308
Tb10.26.1080	3QTB00018_J_10	;go_function=ATPase activity, coupled;go_process=protein folding; protein refolding; response to unfolded protein;go_component=centrosome		<a href=http://www.genedb.org/genedb/Search?organism=tryp&name=Tb10.26.1080>Tb10.26.1080</a>	Q389P1			embl.259	10	Tb927_10_v4: complement(2610999..2613113)	heat shock protein 83,heat shock protein	7191	0	0	0	GO:0042623	GO:0006457 GO:0006986 GO:0042026	GO:0005813	2QTB00018_J_10	Tb10.26.1080	ATACCTTCTATTCAAACAAGGAAATTTTTCTTCGCGAGCTAATTAGTAATTCGTCAGATGCGTGCGACAA	-	10	2612986	2613055	-0.907151	-2.13461	0.0402519	0.294362	-4.09239
Tb927.8.1290	3QTB00021_P_19			<a href=http://www.genedb.org/genedb/Search?organism=tryp&name=Tb927.8.1290>Tb927.8.1290</a>	Q57VM6			Tb08.29O4.510	8	Tb927_08_v4: complement(414144..417464)	hypothetical protein, conserved	3972	0	1	0				2QTB00021_P_19	Tb927.8.1290	TAATTTATTCTACCCTGCAATTAAAGCACTAAACCCAGAGCAAAGCCATCGGACTGAGTTATTTGGTATT	-	8	415029	415098	-0.907026	-1.31664	0.196963	0.570943	-5.36253
Tb927.5.2630	3QTB00007_H_21			<a href=http://www.genedb.org/genedb/Search?organism=tryp&name=Tb927.5.2630>Tb927.5.2630</a>	Q57ZT9			Tb05.26K5.800	5	Tb927_05_v4: 844010..844729	hypothetical protein, conserved	2254	0	1	0				2QTB00007_H_21	Tb927.5.2630	TATTATCATCCGATAACTGATTTTGGGTTGTACGATTATGATGAGGTGTCGCCGGAGGAGCGGGATTTAA	+	5	844295	844364	-0.906996	-1.88972	0.0675401	0.371591	-4.52421
Tb927.6.2970	3QTB00013_K_22	;go_function=pseudouridylate synthase activity;go_process=tRNA processing		<a href=http://www.genedb.org/genedb/Search?organism=tryp&name=Tb927.6.2970>Tb927.6.2970</a>	Q583N7			Tb06.5F5.650	6	Tb927_06_v4: 886206..887492	pseudouridine synthase A-like protein, putative	2816	0	0	0				2QTB00013_K_22	Tb927.6.2970	AAGCAAACTCATTTCTATATAATCAGATACGATGCACTATGGAGGTACTCTTTCTCGTTGGTCGTTGTTT	+	6	886840	886909	-0.906064	-2.42147	0.0210725	0.21516	-3.53758
Tb10.6k15.3520	3QTB00002_J_24	GPI-Anchor Signal predicted for Tb10.6k15.3520 by DGPI v2.04 with cleavage site probability 0.14400001 near 89		<a href=http://www.genedb.org/genedb/Search?organism=tryp&name=Tb10.6k15.3520>Tb10.6k15.3520</a>	Q38AP6			TRYPtp6k15-3d06.p1c_501	10	Tb927_10_v4: complement(1782713..1783051)	hypothetical protein	6836	0	0	1				2QTB00002_J_24	Tb10.6k15.3520	AGTTGGTGGTCGCTCTCTCGCTTTCCTTTCGAACACCCGGAATGTTGCTTTCCTGTTTGTTTGATCAACC	-	10	1782798	1782867	-0.904738	-2.03168	0.0502391	0.325482	-4.27883
Tb927.3.4990	3QTB00010_F_24	;go_function=alcohol dehydrogenase activity, zinc-dependent; oxidoreductase activity; zinc ion binding;go_process=metabolism		<a href=http://www.genedb.org/genedb/Search?organism=tryp&name=Tb927.3.4990>Tb927.3.4990</a>	Q582N8			Tb03.48K5.760	3	Tb927_03_v4: 1402256..1403275	oxidoreductase, putative	1336	0	0	0				2QTB00010_F_24	Tb927.3.4990	GGTTGAGTTGAACATCTCTACTCTGCTCCGAAAGCGGGGAACGATTGTTTTTTCAAAGCTTCGTGATCAG	+	3	1403011	1403080	-0.904675	-2.17965	0.0364661	0.277679	-4.00866
Tb10.70.3260	3QTB00006_L_23			<a href=http://www.genedb.org/genedb/Search?organism=tryp&name=Tb10.70.3260>Tb10.70.3260</a>	Q38BJ8			TRYP_x-70a06.p2kb545_436	10	Tb927_10_v4: complement(1060914..1061543)	hypothetical protein, conserved	6534	0	0	0				2QTB00006_L_23	Tb10.70.3260	ATGAATTGGTTTCTAGCCGCACGCATTCTGGAACTTCTGTGAGTTTCAAAGGTGGTGATTATCCCACTAA	-	10	1061353	1061422	-0.90346	-1.94666	0.0600642	0.354404	-4.42746
Tb10.70.7520	3QTB00010_N_11	;go_function=metal ion binding		<a href=http://www.genedb.org/genedb/Search?organism=tryp&name=Tb10.70.7520>Tb10.70.7520</a>	Q38CH1			TRYP_x-70a06.p2kb545_1035	10	Tb927_10_v4: 177882..178886	hypothetical protein, conserved	6210	1	5	0	GO:0046872	GO:0008150	GO:0005575	2QTB00010_N_11	Tb10.70.7520	AACAACCGTTACTTTTTAATGATGGTGTTGTACTTGTTGCTTTCAACAGGTTTTGTGTCATCTATGTTAT	+	10	178350	178419	-0.903033	-1.39702	0.171662	0.534902	-5.26064
Tb10.70.3010	3QTB00003_C_2			<a href=http://www.genedb.org/genedb/Search?organism=tryp&name=Tb10.70.3010>Tb10.70.3010</a>	Q38BH6			TRYP_x-70a06.p2kb545_400	10	Tb927_10_v4: 1111159..1111521	hypothetical protein, conserved	6556	0	1	0				2QTB00003_C_2	Tb10.70.3010	AACTGGGACCTTGCCGGCGTAGAGCAGAGGTATACGGACTTCATGGTTGTGCGGACGTACTTTTCTATTG	+	10	1111312	1111381	-0.902133	-2.48004	0.0183711	0.200143	-3.41831
Tb09.211.2550	3QTB00013_J_24			<a href=http://www.genedb.org/genedb/Search?organism=tryp&name=Tb09.211.2550>Tb09.211.2550</a>	Q38DQ1			chr9contig211.tmp0293	9	Tb927_09_v4: 1726047..1727381	hypothetical protein, conserved,predicted WD40 repeat protein	5616	0	0	0	GO:0003674 GO:0003674	GO:0008150 GO:0008150	GO:0005575 GO:0005575	2QTB00013_J_24	Tb09.211.2550	TTAACTATATGCGTTCATTAAAGGATAAATATTCTGGGTTTGTAGAAGTGAGAAGGATTACTAACCAACG	+	9	1727170	1727239	-0.901608	-1.90262	0.0657791	0.365657	-4.50248
Tb10.389.1790	3QTB00006_H_12			<a href=http://www.genedb.org/genedb/Search?organism=tryp&name=Tb10.389.1790>Tb10.389.1790</a>	Q389E3				10	Tb927_10_v4: 2847213..2847860	hypothetical protein, conserved,RNA-binding protein	7289	0	0	0				2QTB00006_H_12	Tb10.389.1790	GTAACGGCGTTAGAATATATTGCACAGTACTCTCTCTTTAAAGTGTGGTTGAAACCAAGTCAAGAGCAGA	+	10	2847564	2847633	-0.90035	-2.00514	0.0531432	0.334833	-4.32575
Tb11.02.0190	3QTB00021_J_11			<a href=http://www.genedb.org/genedb/Search?organism=tryp&name=Tb11.02.0190>Tb11.02.0190</a>	Q386Q1				11	Tb927_11_01_v4: complement(738468..741713)	hypothetical protein, conserved	7963	0	0	0				2QTB00021_J_11	Tb11.02.0190	AAACGACTTAACTTACACTGACAATGTAGTCAAAAAGCATCATAATAAAGAGGTGTATGACGGCTCTGTT	-	11.1	738909	738978	-0.899983	-1.60311	0.118367	0.462596	-4.97536
Tb11.51.0005	3QTB00014_F_24	;go_process=antigenic variation;go_component=integral to membrane		<a href=http://www.genedb.org/genedb/Search?organism=tryp&name=Tb11.51.0005>Tb11.51.0005</a>	Q387N7				11	Tb927_11_01_v4: complement(2912..4348)	variant surface glycoprotein (VSG), putative	7722	1	0	1		GO:0020033	GO:0016021	2QTB00014_F_24	Tb11.51.0005	TACTGGCGAAATCAAAAATTACAACTTAGTCAGCGAAGCGATCAGAACAGTCAACCTTAAAAAAGCAGAG	-	11.1	3428	3497	-0.898643	-1.7372	0.0916084	0.415592	-4.77191
Tb927.6.1290	3QTB00020_L_1			<a href=http://www.genedb.org/genedb/Search?organism=tryp&name=Tb927.6.1290>Tb927.6.1290</a>	Q585B8			Tb06.3A7.840	6	Tb927_06_v4: complement(472929..475628)	hypothetical protein, conserved	2647	0	0	0				2QTB00020_L_1	Tb927.6.1290	AGCAATATCGGTATGTACGGCGAGCAGCTGTCTAATATATTTTTACTGAAACTAAGTGACATTGACTTCA	-	6	473645	473714	-0.89756	-2.02513	0.0509428	0.327371	-4.29046
Tb927.2.3990	3QTB00021_D_13			<a href=http://www.genedb.org/genedb/Search?organism=tryp&name=Tb927.2.3990>Tb927.2.3990</a>	Q7YV33		28H13.345		2	Tb927_02_v4: complement(700707..703883)	hypothetical protein, conserved	694	0	0	0				2QTB00021_D_13	Tb927.2.3990	CAAAGTGAGGCAATTGAGCGACTAAAAATCACTGAAAGAGAAGAATATGATCGTAAAGTGGCGGAGTTTA	-	2	702389	702458	-0.897103	-1.94028	0.0608644	0.357452	-4.43841
Tb927.3.4930	3QTB00006_H_23			<a href=http://www.genedb.org/genedb/Search?organism=tryp&name=Tb927.3.4930>Tb927.3.4930</a>	Q582P3			Tb03.48K5.690	3	Tb927_03_v4: 1382459..1383085	hypothetical protein, conserved	1330	0	0	0				2QTB00006_H_23	Tb927.3.4930	GCTCCGGTGGGCTATCGGGTGGAAAACCCAATAATGACAAAACCTGATTGGTTCGTTCTTCGGTTATGTG	+	3	1382981	1383050	-0.896873	-2.11611	0.0419063	0.300119	-4.12643
Tb927.4.1730	3QTB00004_H_20			<a href=http://www.genedb.org/genedb/Search?organism=tryp&name=Tb927.4.1730>Tb927.4.1730</a>	Q581Q8			Tb04.2L9.1250	4	Tb927_04_v4: complement(440217..440696)	hypothetical protein, conserved	1590	0	0	0				2QTB00004_H_20	Tb927.4.1730	GGCGTTACCTGCACGTTTTGTAGAGTTGCTGATCTCTCGGTTGGAGATGTTCCGCCAGCGCGAGGTTGAA	-	4	440514	440583	-0.894213	-1.82052	0.0776897	0.389047	-4.63868
Tb927.8.2990	3QTB00010_M_23			<a href=http://www.genedb.org/genedb/Search?organism=tryp&name=Tb927.8.2990>Tb927.8.2990</a>	Q57W74			Tb08.28F14.390	8	Tb927_08_v4: 899592..900554	hypothetical protein, conserved	4142	0	0	0				2QTB00010_M_23	Tb927.8.2990	TTCTTCTTTGTGCCTATCTGCCACTGTTCTATGAAGTGGATCTCCGTCCTCTGTTATCCCGGTTGTGGAG	+	8	899788	899857	-0.892064	-2.02776	0.0506599	0.326855	-4.2858
Tb11.02.0470	3QTB00018_E_18			<a href=http://www.genedb.org/genedb/Search?organism=tryp&name=Tb11.02.0470>Tb11.02.0470</a>	Q386L4				11	Tb927_11_01_v4: complement(842088..844064)	hypothetical protein, conserved	8001	0	0	0				2QTB00018_E_18	Tb11.02.0470	TTACCTTTATATATACGCTGATGTGCTTAAGCAATCTTTCATTTTTCTTTACTTCCCTCGAAAAGAGCGA	-	11.1	842557	842626	-0.891402	-1.35849	0.183453	0.551147	-5.31015
Tb11.01.7940	3QTB00023_C_10			<a href=http://www.genedb.org/genedb/Search?organism=tryp&name=Tb11.01.7940>Tb11.01.7940</a>	Q381G0				11	Tb927_11_01_v4: complement(4244682..4257068)	hypothetical protein, conserved	9315	0	0	0				2QTB00023_C_10	Tb11.01.7940	GACATTCAATCGGCTGATGTACTTTACACCTGTATGCAAAAGGATTCCCTTTTATTTGTTCTTTCTTCTG	-	11.1	4254332	4254401	-0.890503	-2.29585	0.0281225	0.248036	-3.78671
Tb09.211.5010	3QTB00021_B_24			<a href=http://www.genedb.org/genedb/Search?organism=tryp&name=Tb09.211.5010>Tb09.211.5010</a>	Q38D07			chr9contig211.tmp0549	9	Tb927_09_v4: 2236821..2240171	SLACS retrotransposable element (part), putative	5862	0	0	0				2QTB00021_B_24	Tb09.211.5010	ACAACAACACAAGCATCCAACGGAACTGTAGGAAACACCTTAGGAAAGAAGGTGATTGGTGGATAGTAGA	+	9	2237560	2237629	-0.890385	-1.79943	0.0810316	0.396038	-4.67289
Tb09.211.4930	3QTB00003_B_24			<a href=http://www.genedb.org/genedb/Search?organism=tryp&name=Tb09.211.4930>Tb09.211.4930</a>	Q38D17			chr9contig211.tmp0541c	9	Tb927_09_v4: complement(2211190..2211585)	hypothetical protein	5851	1	0	0				2QTB00003_B_24	Tb09.211.4930	CACCTTTGCACATTTGTTGTAAGACAAAGAAAAAGGAGAAAATGATGTGGAAATGCGCCCAGTTATATGG	-	9	2211374	2211443	-0.88902	-2.01941	0.0515644	0.329721	-4.30059
Tb10.389.0650	3QTB00013_D_6			<a href=http://www.genedb.org/genedb/Search?organism=tryp&name=Tb10.389.0650>Tb10.389.0650</a>	Q388V8				10	Tb927_10_v4: complement(3058601..3059923)	hypothetical protein, conserved	7374	0	0	0				2QTB00013_D_6	Tb10.389.0650	CGAAATATCCTTCCCGGTGTTTTTCTGTTGAGTGTTCCCACCTCTGCAATTTTTTTCTCTAGTCCACCAC	-	10	3059410	3059479	-0.889014	-1.63359	0.11178	0.451007	-4.93033
Tb10.389.1430	3QTB00020_F_12			<a href=http://www.genedb.org/genedb/Search?organism=tryp&name=Tb10.389.1430>Tb10.389.1430</a>	Q389B2				10	Tb927_10_v4: complement(2916269..2919037)	helicase-like protein	7320	1	0	0				2QTB00020_F_12	Tb10.389.1430	TGATTGTTATTAGCACATATCAGTCTTCGCACATAATCTCAAAAATGCCAAATTTTGCACTCACCGTATT	-	10	2917974	2918043	-0.889005	-1.72611	0.0936092	0.420507	-4.78924
Tb10.70.7710	3QTB00011_J_11			<a href=http://www.genedb.org/genedb/Search?organism=tryp&name=Tb10.70.7710>Tb10.70.7710</a>	Q38CI5			TRYP_x-70a06.p2kb545_1062	10	Tb927_10_v4: 144156..145250	hypothetical protein, conserved	6196	0	4	0				2QTB00011_J_11	Tb10.70.7710	TTAATACTCGGATACTGTTTTTCCTCGTTGCGATGACTACCTTCATTGCGCTTGTTAATCACACGCTGTT	+	10	144469	144538	-0.888992	-1.53917	0.133227	0.482542	-5.06751
Tb10.61.0490	3QTB00006_H_13			<a href=http://www.genedb.org/genedb/Search?organism=tryp&name=Tb10.61.0490>Tb10.61.0490</a>	Q387T3			TRYP_x-61h03.q2kb185_77	10	Tb927_10_v4: 3833989..3834612	hypothetical protein, conserved	7655	0	0	0				2QTB00006_H_13	Tb10.61.0490	TGTAACACAACATCCAATTTACATCGTGGCAACATGCGACCAGGAGCTTAAGCGGCGTCTGCGTAAAATA	+	10	3834462	3834531	-0.888363	-2.35549	0.0245453	0.229112	-3.66958
Tb11.01.4210	3QTB00021_J_24			<a href=http://www.genedb.org/genedb/Search?organism=tryp&name=Tb11.01.4210>Tb11.01.4210</a>	Q382U2				11	Tb927_11_01_v4: 3239203..3242691	hypothetical protein, conserved	8928	0	0	0				2QTB00021_J_24	Tb11.01.4210	ACAATTGGACTTGGTGAGTCAAGGGCTAATTATGGTATAACAACTGGGTTTACTATACGAGATCTTTTTG	+	11.1	3240400	3240469	-0.88799	-1.67831	0.102662	0.433216	-4.86295
Tb927.1.5130	3QTB00001_I_4	unlikely gene predicted by glimmer		<a href=http://www.genedb.org/genedb/Search?organism=tryp&name=Tb927.1.5130>Tb927.1.5130</a>	Q4GY68				1	Tb927_01_v4: 1021859..1022026	hypothetical protein, unlikely	500	1	1	0				2QTB00001_I_4	Tb927.1.5130	CTGTGTGCCCGTGCTCGCTTCCCTCATAAGTTTATCTTGCCTTTCCGTTGCTGCATTTTTATGGGAAAAA	+	1	1021919	1021988	-0.887782	-1.31751	0.196673	0.570943	-5.36145
Tb11.18.0003	3QTB00019_N_24			<a href=http://www.genedb.org/genedb/Search?organism=tryp&name=Tb11.18.0003>Tb11.18.0003</a>	Q386T2				11	Tb927_11_01_v4: 624296..626725	hypothetical protein, conserved	7931	0	0	0	GO:0003674	GO:0008150	GO:0005575	2QTB00019_N_24	Tb11.18.0003	TATGCACTACTCGAAGCTCCTGTTGAAATACAGGTCGTGCGCTTTAACCCATTGAGAACAAATCTAATTG	+	11.1	625244	625313	-0.8877	-1.88194	0.0686216	0.373422	-4.53725
Tb10.6k15.3280	3QTB00002_D_22			<a href=http://www.genedb.org/genedb/Search?organism=tryp&name=Tb10.6k15.3280>Tb10.6k15.3280</a>	Q38AM4			TRYPtp6k15-3d06.p1c_466	10	Tb927_10_v4: complement(1845122..1845454)	hypothetical protein, conserved	6858	0	0	0				2QTB00002_D_22	Tb10.6k15.3280	TGATCTTCAGTTCGACGAAGTGTTGCCAACCATGCGGGAAGTCCGTATCTGTAGTGACTGTGGTTTTGGC	-	10	1845284	1845353	-0.886777	-2.06169	0.0471241	0.317943	-4.2252
Tb09.211.5000	3QTB00002_J_12			<a href=http://www.genedb.org/genedb/Search?organism=tryp&name=Tb09.211.5000>Tb09.211.5000</a>	Q38D08			chr9contig211.tmp0548c	9	Tb927_09_v4: complement(2235308..2235646)	hypothetical protein, unlikely	5861	0	0	0				2QTB00002_J_12	Tb09.211.5000	TTTACCGCTCTTTCACAACCTCACCACGTCGATCAGAAGAACATCTTCATATGATTTCCATATTCTCTAA	-	9	2235459	2235528	-0.885915	-2.04083	0.0492713	0.324186	-4.26255
Tb10.70.2310	3QTB00009_D_23			<a href=http://www.genedb.org/genedb/Search?organism=tryp&name=Tb10.70.2310>Tb10.70.2310</a>	Q38BB2			TRYP_x-70a06.p2kb545_309	10	Tb927_10_v4: complement(1218633..1219538)	hypothetical protein, conserved	6620	0	0	0				2QTB00009_D_23	Tb10.70.2310	AAACTCAACCCCAATGGGCCTATGCCAGTCATGCCAAATATAAGTCCGACGCCTCATAAGGGAACGAAAA	-	10	1219364	1219433	-0.885673	-1.46827	0.151428	0.508344	-5.16588
Tb927.8.2550	3QTB00017_L_20			<a href=http://www.genedb.org/genedb/Search?organism=tryp&name=Tb927.8.2550>Tb927.8.2550</a>	Q57XD4			Tb08.26A17.510	8	Tb927_08_v4: 751686..753575	hypothetical protein, conserved	4098	0	0	0				2QTB00017_L_20	Tb927.8.2550	GTCAAAATACCGCCAAAGTCCCAGAAGATATGGAAGAGGAACCTATTGTGGAAGATGTGGAAGACCCATT	+	8	752125	752194	-0.885178	-1.58174	0.123175	0.469431	-5.00652
Tb927.7.3080	3QTB00013_M_24			<a href=http://www.genedb.org/genedb/Search?organism=tryp&name=Tb927.7.3080>Tb927.7.3080</a>	Q57YB8			Tb07.13M20.240	7	Tb927_07_v4: 779167..780456	hypothetical protein, conserved	3397	0	0	0				2QTB00013_M_24	Tb927.7.3080	GTCTTACAGAGTTTTTAATCTGTTTTGGCCCTTTGCAGTCGTTTAATTTTTTGGCGAATGGCACTGAATT	+	7	779774	779843	-0.884746	-1.66037	0.106242	0.439432	-4.89016
Tb927.8.3480	3QTB00017_J_11			<a href=http://www.genedb.org/genedb/Search?organism=tryp&name=Tb927.8.3480>Tb927.8.3480</a>	Q57YW5			Tb08.28L1.640	8	Tb927_08_v4: 1033756..1035582	hypothetical protein, conserved	4191	0	0	0	GO:0003674	GO:0008150	GO:0005575	2QTB00017_J_11	Tb927.8.3480	TCCCATATACTCGTGGAATGCTTTCAAAGTGTTAAAGAGTTGTCTTACTTTATTCCTCCTCCCAAATTTC	+	8	1035343	1035412	-0.88417	-1.48077	0.148083	0.504037	-5.14883
Tb09.160.4050	3QTB00001_C_1			<a href=http://www.genedb.org/genedb/Search?organism=tryp&name=Tb09.160.4050>Tb09.160.4050</a>	Q38F00		28G16.325	chr9contig160.tmp0523c	9	Tb927_09_v4: complement(908143..908247)	hypothetical protein, unlikely	5164	0	0	0				2QTB00001_C_1	Tb09.160.4050	GTCCAAGTAATCATCATTACTTGGCGAAGCCACAAAAGCACGCAAAACTAAACAAAAAGAAAAGTAAAGT	-	9	908150	908219	-0.883902	-1.52475	0.136777	0.487742	-5.08783
Tb10.26.0080	3QTB00001_I_19			<a href=http://www.genedb.org/genedb/Search?organism=tryp&name=Tb10.26.0080>Tb10.26.0080</a>	Q389G2				10	Tb927_10_v4: complement(2812813..2812944)	hypothetical protein, unlikely	7270	0	0	0				2QTB00001_I_19	Tb10.26.0080	CTTCTGTACATCCAGTAAAAGCTTGGGAATGAAAAACCCAACATTTTCCTTTTTCGTCGTCTTCTTCATC	-	10	2812864	2812933	-0.883542	-1.20009	0.238586	0.618496	-5.5006
Tb09.211.4600	3QTB00014_G_10	;go_function=oxidoreductase activity;go_process=metabolism		<a href=http://www.genedb.org/genedb/Search?organism=tryp&name=Tb09.211.4600>Tb09.211.4600</a>	Q38D48			chr9contig211.tmp0508c	9	Tb927_09_v4: complement(2143665..2145056)	short-chain dehydrogenase, putative	5820	1	0	0	GO:0016491	GO:0008152	GO:0005575	2QTB00014_G_10	Tb09.211.4600	ACTAACGTCGTCTACACTCCTATACGCCTTTGCCCGTTATGGGACCAGTAAGCTGCTCAATATATATCAC	-	9	2144055	2144124	-0.882549	-2.19684	0.0351064	0.272803	-3.97635
Tb10.70.2330	3QTB00013_L_9	similar to tRNA-dihydrouridine synthase 2 (EC 1.-.-.-) (Swiss-Prot:P53720) (Saccharomyces cerevisiae);go_function=FAD binding; tRNA dihydrouridine synthase activity;go_process=tRNA modification		<a href=http://www.genedb.org/genedb/Search?organism=tryp&name=Tb10.70.2330>Tb10.70.2330</a>	Q38BB4			TRYP_x-70a06.p2kb545_314	10	Tb927_10_v4: complement(1215094..1216401)	tRNA-dihydrouridine synthase 2, putative	6618	0	0	0	GO:0017150 GO:0050660	GO:0006400	GO:0005575	2QTB00013_L_9	Tb10.70.2330	ACTCCGTAGTCACAAGTTGTTTTCAAAGGTCTGTTTCGTTCTTAATGGATCTATATCATCTAGGGGTGAC	-	10	1215634	1215703	-0.882321	-1.96791	0.0574634	0.348511	-4.39077
Tb10.70.0465	3QTB00002_O_11	;go_function=structural constituent of ribosome; zinc ion binding;go_process=protein biosynthesis;go_component=ribosome		<a href=http://www.genedb.org/genedb/Search?organism=tryp&name=Tb10.70.0465>Tb10.70.0465</a>	Q38AW9			233.t00823	10	Tb927_10_v4: complement(1609041..1609322)	60S ribosomal proteins L37, putative	6763	0	0	0	GO:0003735 GO:0008270	GO:0006412	GO:0005840	2QTB00002_O_11	Tb10.70.0465	GAGTACGCCGAACAACACAACCGTGCGGTCGACGGTCCGCCGACTTCGTGAGTTGAAGCAGAGCAACTAG	-	10	1609041	1609110	-0.88207	-2.33294	0.0258466	0.236141	-3.71412
Tb927.3.1380	3QTB00015_F_2	identical to GB:AAG23340.1: ATPase beta subunit {Trypanosoma brucei brucei}; 99.6% identical to: GB:AAG23340.1: ATPase beta subunit {Trypanosoma brucei brucei;};go_function=ATP binding; GTP binding; hydrogen-transporting ATP synthase activity, rotational mechanism;go_process=proton transport;go_component=mitochondrial inner membrane; proton-transporting ATP synthase complex, catalytic core F(1) (…		<a href=http://www.genedb.org/genedb/Search?organism=tryp&name=Tb927.3.1380>Tb927.3.1380</a>	Q57XX1			Tb03.1J15.500	3	Tb927_03_v4: 344483..346042	ATP synthase beta chain, mitochondrial precursor,ATP synthase F1, beta subunit	977	1	0	0	GO:0005524 GO:0005525 GO:0046933	GO:0015992	GO:0000275 GO:0005743	2QTB00015_F_2	Tb927.3.1380	TTCCGTGATGTGGAGGGCCAAGATGTGCTTCTTTTTATCGACAATATTTTTCGTTTCACTCAGGCTAACT	+	3	345287	345356	-0.881871	-1.70959	0.0966601	0.42333	-4.81492
Tb11.01.7440	3QTB00012_L_11			<a href=http://www.genedb.org/genedb/Search?organism=tryp&name=Tb11.01.7440>Tb11.01.7440</a>	Q381K7				11	Tb927_11_01_v4: complement(4119852..4121048)	hypothetical protein, conserved	9268	0	0	0				2QTB00012_L_11	Tb11.01.7440	AAACTACATCTACCGCATATTAGAAGATTGTGAATTACTGGACGCTAGTTCCTTGGGCAAAGCACTCAAA	-	11.1	4120473	4120542	-0.881356	-1.63488	0.111507	0.451007	-4.9284
Tb927.7.3380	3QTB00008_D_10			<a href=http://www.genedb.org/genedb/Search?organism=tryp&name=Tb927.7.3380>Tb927.7.3380</a>	Q57WF3			Tb07.28B13.690	7	Tb927_07_v4: complement(882631..883461)	hypothetical protein, conserved	3427	0	0	0				2QTB00008_D_10	Tb927.7.3380	ATGATGATGCGATGTGGAACGTTATGGGGCAAACTTTCTGTTCATTTAAAGTTAAGACGCACGACGATAA	-	7	883385	883454	-0.880813	-1.76244	0.0871858	0.406714	-4.73209
Tb927.1.3640	3QTB00001_K_10	unlikely gene predicted by glimmer		<a href=http://www.genedb.org/genedb/Search?organism=tryp&name=Tb927.1.3640>Tb927.1.3640</a>	Q4GYK9				1	Tb927_01_v4: 768476..768652	hypothetical protein, unlikely	356	0	0	0				2QTB00001_K_10	Tb927.1.3640	TCACATGTCCTGCGAGAACTTGAGACGTGAGAATGAATTTCATGGACTAAAGAACCTGGGAGAAAGCTAA	+	1	768583	768652	-0.880478	-2.28384	0.028897	0.250344	-3.81003
Tb11.01.4830	3QTB00014_D_24	similar to Eukaryotic translation initiation factor 2 gamma subunit (eIF-2-gamma)(Suppressor of variegation protein 3-9). (Swiss-Prot:Q24208) (Drosophila melanogaster;);go_function=GTP binding; histone methyltransferase activity; translation initiation factor activity;go_process=protein biosynthesis; translational initiation;go_component=eukaryotic 43S preinitiation complex		<a href=http://www.genedb.org/genedb/Search?organism=tryp&name=Tb11.01.4830>Tb11.01.4830</a>	Q382L1	eIF-2-gamma			11	Tb927_11_01_v4: complement(3493421..3494854)	eukaryotic translation initiation factor 2 gamma, putative	9012	0	0	0	GO:0003743 GO:0005525 GO:0042054	GO:0006412 GO:0006413	GO:0016282	2QTB00014_D_24	Tb11.01.4830	GACATATGATTGGAGAGGAAGGTTCGTTGCCGCAGGTGTACGCGGAGATTGAGGTGCAATATTATTTATT	-	11.1	3493701	3493770	-0.880473	-2.15287	0.0386773	0.287786	-4.05861
Tb10.61.0220	3QTB00003_C_13			<a href=http://www.genedb.org/genedb/Search?organism=tryp&name=Tb10.61.0220>Tb10.61.0220</a>	Q387Q9			TRYP_x-61h03.q2kb185_30	10	Tb927_10_v4: 3881900..3882247	hypothetical protein, conserved	7680	0	0	0				2QTB00003_C_13	Tb10.61.0220	AGGTCGAGGGCTACGAACTGCACATGAAGCACGTCACCTGCTATTTTCCGTATAAAGTAAATCTGATGAA	+	10	3882111	3882180	-0.880282	-1.95923	0.0585144	0.35019	-4.40581
Tb927.5.3580	3QTB00005_D_10	similar to 2,3-bisphosphoglycerate-dependent phosphoglycerate mutase (EC 5.4.2.1)(Phosphoglyceromutase) (PGAM) (BPG-dependent PGAM) (dPGM). (Swiss-Prot:Q8KL44) [Rhizobium etli;];go_function=catalytic activity;go_process=metabolism		<a href=http://www.genedb.org/genedb/Search?organism=tryp&name=Tb927.5.3580>Tb927.5.3580</a>	Q57UA8			Tb05.6E7.310	5	Tb927_05_v4: 1121625..1122182	phosphoglycerate mutase protein, putative	2349	0	0	0	GO:0003824	GO:0008152	GO:0005575	2QTB00005_D_10	Tb927.5.3580	TGACAAAGTGTTGTATTTTCTTGAGGTGGAGGGTGCGGAGACATTTGATGAGTGCTTTAACCGGGCTGCA	+	5	1121951	1122020	-0.880089	-1.96693	0.0575812	0.34898	-4.39247
Tb11.01.0370	3QTB00008_P_10			<a href=http://www.genedb.org/genedb/Search?organism=tryp&name=Tb11.01.0370>Tb11.01.0370</a>	Q384K1				11	Tb927_11_01_v4: 2242594..2243442	hypothetical protein, conserved	8518	0	0	0				2QTB00008_P_10	Tb11.01.0370	TGGATACACAGTGTGAGAAAATAGCCAAGGATCTCCTCGCGGTGGATTATAGTAGTGATAAGCGTGATTT	+	11.1	2243282	2243351	-0.879884	-1.8035	0.080377	0.395053	-4.66631
Tb927.4.4810	3QTB00011_H_23	;go_component=integral to membrane		<a href=http://www.genedb.org/genedb/Search?organism=tryp&name=Tb927.4.4810>Tb927.4.4810</a>	Q583G6			Tb04.3I12.60	4	Tb927_04_v4: complement(1315303..1316397)	hypothetical protein, conserved	1899	0	2	0				2QTB00011_H_23	Tb927.4.4810	CAAGCAATAAACCTTGCTTTCGCTGCTTTTCTATTTGCGTGCGTTGCCGTCGTAATGACTGAGTACATGA	-	4	1315917	1315986	-0.879672	-2.02249	0.0512288	0.327818	-4.29513
Tb927.4.1080	3QTB00017_L_11	similar to SP:Q26975: Vacuolar ATP synthase catalytic subunit A (EC 3.6.3.14) (V-ATPase Asubunit) (Vacuolar proton pump alpha subunit) (V-ATPase 69 kDasubunit). {Trypanosoma congolense};go_function=hydrogen-exporting ATPase activity, phosphorylative mechanism;go_process=ATP synthesis coupled proton transport;go_component=lysosomal hydrogen-translocating V-type ATPase complex		<a href=http://www.genedb.org/genedb/Search?organism=tryp&name=Tb927.4.1080>Tb927.4.1080</a>	Q580D6			Tb04.5E12.370	4	Tb927_04_v4: complement(288135..289967)	V-type ATPase, A subunit, putative	1525	0	0	0				2QTB00017_L_11	Tb927.4.1080	AAGATAATTCTAGAGACTGCGAAAGTTATCCGTGAGGAATTTCTTCAGCAGAATGCCTTCACTCCGTATG	-	4	288398	288467	-0.87886	-1.62307	0.114018	0.454696	-4.94595
Tb11.01.2810	3QTB00022_L_12			<a href=http://www.genedb.org/genedb/Search?organism=tryp&name=Tb11.01.2810>Tb11.01.2810</a>	Q383H6				11	Tb927_11_01_v4: 2887871..2892988	hypothetical protein, conserved	8794	0	0	0				2QTB00022_L_12	Tb11.01.2810	TTCCATTGTGGTTAAGAGATTGCTTCCCTTATTCACCGATTACGCGTCATACATCTTGATGTGTATGATC	+	11.1	2892112	2892181	-0.878625	-1.74605	0.0900356	0.411797	-4.75799
Tb927.6.2380	3QTB00019_E_19			<a href=http://www.genedb.org/genedb/Search?organism=tryp&name=Tb927.6.2380>Tb927.6.2380</a>	Q584R8			Tb06.4M18.830	6	Tb927_06_v4: 734023..736188	hypothetical protein, conserved	2757	0	0	0				2QTB00019_E_19	Tb927.6.2380	TTCAAAGTTGCAACAAAGTTATTTGACGGGCGTATTCTTAAGGATGGACAGAGCAAACGCGAAAAATTCC	+	6	736093	736162	-0.876013	-1.71516	0.0956223	0.422508	-4.80628
Tb927.6.4460	3QTB00011_F_22	;go_function=adenosylmethionine decarboxylase activity;go_process=spermidine biosynthesis; spermine biosynthesis		<a href=http://www.genedb.org/genedb/Search?organism=tryp&name=Tb927.6.4460>Tb927.6.4460</a>	Q587A7			Tb06.26G9.820	6	Tb927_06_v4: complement(1250574..1251686)	S-adenosylmethionine decarboxylase proenzyme, putative	2964	0	0	0				2QTB00011_F_22	Tb927.6.4460	ACTGTTCGTTTGCATCATATGAGACGAATACGTGTGCTCTTAATTACTCGAAGTGTATCTGTGGAGTATT	NA	Nonspecific_2	0	0	-0.875912	-1.90578	0.0653543	0.364741	-4.49715
Tb09.211.0220	3QTB00010_B_13	curated by J. Mottram		<a href=http://www.genedb.org/genedb/Search?organism=tryp&name=Tb09.211.0220>Tb09.211.0220</a>	Q38ED9			chr9contig211.tmp0023c	9	Tb927_09_v4: complement(1303345..1304334)	rhomboid-like protein,serine peptidase, Clan S-, family S54, putative	5378	0	4	0				2QTB00010_B_13	Tb09.211.0220	TTTCTCGGCAATGCTCGAATGACTTTCTTTGCGTCCCTTTGTACACTTGGTGGTGGTCTTATTCATGTTG	-	9	1303659	1303728	-0.875776	-1.4266	0.163017	0.523813	-5.2218
Tb927.7.4360	3QTB00010_D_9			<a href=http://www.genedb.org/genedb/Search?organism=tryp&name=Tb927.7.4360>Tb927.7.4360</a>	Q57UR6			Tb07.5F10.60	7	Tb927_07_v4: complement(1154351..1155343)	hypothetical protein, conserved	3525	0	0	0				2QTB00010_D_9	Tb927.7.4360	ACCCATTTACTTCAGGAGGATTTGTGCTGAGTCGCAACCTTATTTTTATTAGGCTGGAGGCCAAGCGAGA	-	7	1154781	1154850	-0.87557	-2.04236	0.0491109	0.323913	-4.25982
Tb927.6.4350	3QTB00010_G_24	similar to Ribosomal RNA assembly protein mis3. (Swiss-Prot:O74777) [Schizosaccharomyces pombe;];go_process=rRNA processing;go_component=integral to membrane		<a href=http://www.genedb.org/genedb/Search?organism=tryp&name=Tb927.6.4350>Tb927.6.4350</a>	Q587A1			Tb06.26G9.980	6	Tb927_06_v4: complement(1227177..1228154)	ribosomal RNA assembly protein, putative	2953	0	1	0				2QTB00010_G_24	Tb927.6.4350	AACATCCATCCAATCTACGGTCTCAAGCAGCTACTCATCAAGCGGGAGCTCGCAAAACGTGAAGACCTAA	-	6	1227425	1227494	-0.875565	-1.60332	0.118322	0.462596	-4.97506
Tb927.7.5920	3QTB00011_N_24	Number of repeated genes in array uncertain, region may contain misassembly. similar to GB:CAC85742.1: mercaptopyruvate sulfurtransferase {Leishmania mexicana}; similar to 3-mercaptopyruvate sulfurtransferase (EC 2.8.1.2) (Rhodanese-likeprotein) (MST) (Swiss-Prot:P31142) [Escherichia coli]; Number of repeated genes in array uncertain, region may contain misassembly.;go_function=transferase activi…		<a href=http://www.genedb.org/genedb/Search?organism=tryp&name=Tb927.7.5920>Tb927.7.5920</a>	Q582K7			Tb07.10C21.30	7	Tb927_07_v4: 1588516..1589640	mercaptopyruvate sulfurtransferase, putative	3682	0	0	0				2QTB00011_N_24	Tb927.7.5920	ATAAGCATGGTCTCATCAAGTTTGCCGTATAACATGAAAGCTACTCTTAACAACGTTACCCTTGTTGTTG	+	7	1589434	1589503	-0.875322	-1.93482	0.0615566	0.35948	-4.44776
[truncated: 7,476 more rows]
