# Supplementary material for: Genome-wide expression profiling of in vivo-derived bloodstream parasite stages and dynamic analysis of mRNA alterations during synchronous differentiation in Trypanosoma brucei
Source: BMC Genomics. 2009 Sep 11;10:427. doi: 10.1186/1471-2164-10-427 (PMC2753553; doi:10.1186/1471-2164-10-427)
Supplement: Additional file 2 — Pairwise comparisons between different individual time-points for all genes represented on the microarrays. Each column contains data with respect to each oligonucleotide represented on the array, with the parent Gene ID, product description, Protein ID, oligonucleotide sequence, oligonucleotide co-ordinates, signal intensity and statistical association provided for each. Annotations with respect to the presence of a signal peptide, transmembrane domain or GO classification are also detailed. [file 1471-2164-10-427-S2.zip]

Archive with 17 entries (14 files):
- Additional file 2/
- Additional file 2/Supp Mat2-T1-T0_global_normalised.xls
- __MACOSX/
- __MACOSX/Additional file 2/
- __MACOSX/Additional file 2/._Supp Mat2-T1-T0_global_normalised.xls
- Additional file 2/Supp Mat2-T18-T0_global_normalised.xls
- __MACOSX/Additional file 2/._Supp Mat2-T18-T0_global_normalised.xls
- Additional file 2/Supp Mat2-T18-T6_global_normalised.xls
- __MACOSX/Additional file 2/._Supp Mat2-T18-T6_global_normalised.xls
- Additional file 2/Supp Mat2-T48-T0_global_normalised.xls
- __MACOSX/Additional file 2/._Supp Mat2-T48-T0_global_normalised.xls
- Additional file 2/Supp Mat2-T48-T18_global_normalised.xls
- __MACOSX/Additional file 2/._Supp Mat2-T48-T18_global_normalised.xls
- Additional file 2/Supp Mat2-T6-T0_global_normalised.xls
- __MACOSX/Additional file 2/._Supp Mat2-T6-T0_global_normalised.xls
- Additional file 2/Supp Mat2-T6-T1_global_normalised.xls
- __MACOSX/Additional file 2/._Supp Mat2-T6-T1_global_normalised.xls
