# Supplementary material for: Genome-wide expression profiling of in vivo-derived bloodstream parasite stages and dynamic analysis of mRNA alterations during synchronous differentiation in Trypanosoma brucei
Source: BMC Genomics. 2009 Sep 11;10:427. doi: 10.1186/1471-2164-10-427 (PMC2753553; doi:10.1186/1471-2164-10-427)
Supplement: Additional file 2 — Pairwise comparisons between different individual time-points for all genes represented on the microarrays. Each column contains data with respect to each oligonucleotide represented on the array, with the parent Gene ID, product description, Protein ID, oligonucleotide sequence, oligonucleotide co-ordinates, signal intensity and statistical association provided for each. Annotations with respect to the presence of a signal peptide, transmembrane domain or GO classification are also detailed. [file 1471-2164-10-427-S2.zip › Additional file 2/Supp Mat2-T1-T0_global_normalised.xls]

## Sheet: T1-T0_global_normalised.xls
Name	Oligo.ID	Common.Name.of.Primary.Target	Gene.Symbol	GeneDBlink	ProteinID	Primary.Name	Synonyms	Prev..Sys..Id	Chromosome	Location	Product	Geneindex	SignalPep	TMs	GPI	GO.F	GO.P	GO.C	OligoID	Gene	OligoSequence	OligoStrand	OligoChromosome	OligoStart	OligoEnd	logFC	t	P.Value	adj.P.Val	B
Tb927.4.1230	3QTB00008_C_14			<a href=http://www.genedb.org/genedb/Search?organism=tryp&name=Tb927.4.1230>Tb927.4.1230</a>	Q580F1			Tb04.5E12.30	4	Tb927_04_v4: complement(329308..330096)	hypothetical protein	1540	0	0	0				2QTB00008_C_14	Tb927.4.1230	AACGGTTCCTCGCATGGAAATAATATTCATTTGGTTTTGAGGGTATGTTTGTCTTTGCTTCTGTTAACTG	-	4	329319	329388	-2.02873	-3.55877	0.00114614	0.640776	-1.92908
Tb10.389.0150	3QTB00023_M_13			<a href=http://www.genedb.org/genedb/Search?organism=tryp&name=Tb10.389.0150>Tb10.389.0150</a>	Q388R9				10	Tb927_10_v4: complement(3166712..3174667)	hypothetical protein, conserved	7413	0	0	0				2QTB00023_M_13	Tb10.389.0150	TAAAGCGATGTCACAAACTCTGCAGGTACGTTTAAGTAAGCCACCAAAGGATATAACTCCAGTTCATAAA	-	10	3170813	3170882	-1.77186	-3.05454	0.0044173	0.999939	-2.6214
Tb11.01.4300	3QTB00021_I_14			<a href=http://www.genedb.org/genedb/Search?organism=tryp&name=Tb11.01.4300>Tb11.01.4300</a>	Q382T5				11	Tb927_11_01_v4: 3268466..3271546	hypothetical protein, conserved	8935	0	0	0				2QTB00021_I_14	Tb11.01.4300	GAAAAACTGGATGGAAACATACATAAAACAATCGTGACAAGGCGTAACAAAGCTGATGAGTGCCACAAAG	+	11.1	3269741	3269810	-1.75462	-3.26128	0.00256481	0.798556	-2.34115
Tb11.01.1680	3QTB00018_L_17	;go_function=protein binding;go_process=protein modification		<a href=http://www.genedb.org/genedb/Search?organism=tryp&name=Tb11.01.1680>Tb11.01.1680</a>	Q383T7				11	Tb927_11_01_v4: 2621515..2623572	polyubiquitin, putative	8683	0	0	0	GO:0005515	GO:0006464	GO:0005575	2QTB00018_L_17	Tb11.01.1680	TATGCAGATCTTCGTGAAAACTCTTACCGGTAAAACCATTGCTCTGGAGGTCGAAGCCAGTGACACCATT	NA	Nonspecific_8	0	0	-1.74612	-3.82973	0.000539366	0.463531	-1.54794
Tb927.5.620	3QTB00013_A_2			<a href=http://www.genedb.org/genedb/Search?organism=tryp&name=Tb927.5.620>Tb927.5.620</a>	Q57VF0			Tb05.30F7.650	5	Tb927_05_v4: complement(206605..207870)	hypothetical protein	2052	1	1	0				2QTB00013_A_2	Tb927.5.620	GGCTACGAAGAGACAATGGAAAAGATGGAAGAGCTTCGAAACAACATAAAGAAGCTCAACAGAATTCGTT	-	5	207000	207069	-1.70835	-2.10079	0.0433209	0.999939	-3.79956
Tb927.3.5210	3QTB00010_I_1			<a href=http://www.genedb.org/genedb/Search?organism=tryp&name=Tb927.3.5210>Tb927.3.5210</a>	Q580V4			Tb03.5L5.270	3	Tb927_03_v4: 1461094..1462050	hypothetical protein, conserved	1358	0	2	0				2QTB00010_I_1	Tb927.3.5210	ACTGTACTGGGGATTCGCAGTATATGTTTTACGACCAAATGGGAGGTGGGGAAACAAAATCTATTTTAGA	+	3	1461875	1461944	-1.63361	-2.99902	0.00509875	0.999939	-2.69556
Tb09.211.1230	3QTB00021_M_1			<a href=http://www.genedb.org/genedb/Search?organism=tryp&name=Tb09.211.1230>Tb09.211.1230</a>	Q38E32			chr9contig211.tmp0149c	9	Tb927_09_v4: complement(1483663..1486620)	hypothetical protein, conserved	5485	0	0	0				2QTB00021_M_1	Tb09.211.1230	TTACGACAAAGAATTTAGAGTTGCAAAACCAGATAAGTGTGCTGGAAAAACGCTTAGAAACGCTTAGCAC	-	9	1485620	1485689	-1.60626	-2.60897	0.0135057	0.999939	-3.20005
Tb11.57.0047	3QTB00005_M_1	variant surface glycoprotein (VSG, pseudogene), putative point mutation		<a href=http://www.genedb.org/genedb/Search?organism=tryp&name=Tb11.57.0047>Tb11.57.0047</a>	-				11	Tb927_11_03_v4: complement(127588..129168)	variant surface glycoprotein (VSG, pseudogene), putative,variant surface glycoprotein (VSG), point mutation	9640	0	0	0				2QTB00005_M_1	Tb11.57.0047	AGAGGACCCAACAAAAAGATGTCTTTATCACGCCCTAAGCGAACAACTAATCACCGAACTGCGGAAAATA	-	11.3	128797	128866	-1.5666	-2.61288	0.0133789	0.999939	-3.19517
Tb09.160.3000	3QTB00001_B_11			<a href=http://www.genedb.org/genedb/Search?organism=tryp&name=Tb09.160.3000>Tb09.160.3000</a>	Q38FA1		1L12.400	chr9contig160.tmp0481c	9	Tb927_09_v4: complement(774766..774960)	hypothetical protein, unlikely	5062	0	0	0				2QTB00001_B_11	Tb09.160.3000	CACAAAATATTCGCTCATCCTTCCCCCAAACTCATCCATTTCCTCCCCTCCACTTTTTTAGATGGTACTT	-	9	774864	774933	-1.56571	-2.50217	0.0174355	0.999939	-3.33219
Tb11.01.6230	3QTB00015_I_13	GPI-Anchor Signal predicted for Tb11.01.6230 by DGPI v2.04 with cleavage site probability 0.20879999 near 465;go_component=integral to membrane		<a href=http://www.genedb.org/genedb/Search?organism=tryp&name=Tb11.01.6230>Tb11.01.6230</a>	Q381X5				11	Tb927_11_01_v4: 3821406..3822872	expression site-associated gene 2 (ESAG2) protein, putative	9149	1	0	1	GO:0003674	GO:0008150	GO:0016021	2QTB00015_I_13	Tb11.01.6230	TAATGATAATGCGCAACCTGAGGAGGGGAGTTTAGATAAATGTGAATATTGGGGTATGTTTTCTATTTTG	+	11.1	3822773	3822842	-1.55962	-3.01712	0.00486637	0.999939	-2.67144
Tb927.4.4410	3QTB00022_K_19	;go_function=adenylate cyclase activity;go_process=intracellular signaling cascade;go_component=integral to membrane		<a href=http://www.genedb.org/genedb/Search?organism=tryp&name=Tb927.4.4410>Tb927.4.4410</a>	Q581G5			Tb04.3I12.1110	4	Tb927_04_v4: complement(1168174..1171908)	receptor-type adenylate cyclase GRESAG 4, putative	1858	1	1	0	GO:0004016	GO:0007242	GO:0016021	2QTB00022_K_19	Tb927.4.4410	AAGTTTCTTCTCACTCGGGGGGGTTGCAGCTGCTATAATGCTTTCTTCATCCTCCAATTCCTTCTGCGGT	-	4	1168234	1168303	-1.52987	-2.73685	0.00988127	0.999939	-3.03819
Tb927.3.150	3QTB00016_I_1	;go_process=antigenic variation;go_component=integral to membrane		<a href=http://www.genedb.org/genedb/Search?organism=tryp&name=Tb927.3.150>Tb927.3.150</a>	Q57TS0			Tb03.6N20.50	3	Tb927_03_v4: 10161..11765	variant surface glycoprotein (VSG), putative	854	1	0	1		GO:0020033	GO:0016021	2QTB00016_I_1	Tb927.3.150	TCTTAACAACGCAAATTAAGAAAGTAATTGACGACATACAGGCAACGGTGGACATTACCCAAAAAATTAA	+	3	10570	10639	-1.52911	-3.02247	0.00479958	0.999939	-2.66429
Tb09.244.2170	3QTB00005_E_13			<a href=http://www.genedb.org/genedb/Search?organism=tryp&name=Tb09.244.2170>Tb09.244.2170</a>	Q38CT2			chr9contig244a01.tmp0217	9	Tb927_09_v4: complement(2451240..2451734)	hypothetical protein, conserved	5938	0	0	0	GO:0003674	GO:0008150	GO:0005575	2QTB00005_E_13	Tb09.244.2170	CAAATAAAAAAAGAGGAAAAATGTTATGCCACATTCACACGGCAAGAAAGCTTCAACAGTGGATTGGAGG	-	9	2451617	2451686	-1.52733	-2.91945	0.00625044	0.999939	-2.80094
Tb10.6k15.0430	3QTB00008_I_14			<a href=http://www.genedb.org/genedb/Search?organism=tryp&name=Tb10.6k15.0430>Tb10.6k15.0430</a>	Q389Y9			TRYPtp6k15-3d06.p1c_67	10	Tb927_10_v4: 2400449..2401246	hypothetical protein, conserved	7093	0	0	0				2QTB00008_I_14	Tb10.6k15.0430	ATGGTTCTTATTGAGTGCAAGCGTTTACCAAAGGATGAGTATAGTAAGGACTATGACGTATTTCTAGTGT	+	10	2400449	2400518	-1.5244	-2.12943	0.0407093	0.999939	-3.76791
Tb11.01.0410	3QTB00007_A_1			<a href=http://www.genedb.org/genedb/Search?organism=tryp&name=Tb11.01.0410>Tb11.01.0410</a>	Q384K5				11	Tb927_11_01_v4: 2218645..2219304	ER lumen retaining receptor protein, putative	8514	1	4	0				2QTB00007_A_1	Tb11.01.0410	CTGTGGCTATTCTACCACAAATCTTCTTACTGGAATATACAGAACGCTACGAAGCACTCACATCGCATTA	+	11.1	2219042	2219111	-1.51851	-2.45012	0.0197085	0.999939	-3.3955
Tb927.4.140	3QTB00002_E_13			<a href=http://www.genedb.org/genedb/Search?organism=tryp&name=Tb927.4.140>Tb927.4.140</a>	Q57UV5			Tb04.5D20.110	4	Tb927_04_v4: 17401..17667	hypothetical protein	1431	0	0	0				2QTB00002_E_13	Tb927.4.140	TTACATTAGGCAAAACCAACTATGAAAAAAATGGCAATACATTCCAAAATATTCCCTCATCATTGCAGAA	+	4	17591	17660	-1.50898	-2.68835	0.0111336	0.999939	-3.10002
Tb927.8.3760	3QTB00005_E_1			<a href=http://www.genedb.org/genedb/Search?organism=tryp&name=Tb927.8.3760>Tb927.8.3760</a>	Q580Z6			Tb08.10J17.590	8	Tb927_08_v4: complement(1122396..1122890)	hypothetical protein	4219	0	3	0				2QTB00005_E_1	Tb927.8.3760	GCTATTACATTGCACGTTTCCGTTGGTACTGCAACTTTGGTTGGTTGAACCATACGACACGAAGCAATAA	-	8	1122396	1122465	-1.50684	-2.41267	0.021508	0.999939	-3.44059
Tb09.160.2080	3QTB00004_H_23	GPI-Anchor Signal predicted for Tb09.160.2080 by DGPI v2.04 with cleavage site probability 0.12900001 near 121		<a href=http://www.genedb.org/genedb/Search?organism=tryp&name=Tb09.160.2080>Tb09.160.2080</a>	Q38FI5		3C4.110	chr9contig160.tmp0182c	9	Tb927_09_v4: complement(658499..658960)	hypothetical protein, unlikely	4978	1	0	1				2QTB00004_H_23	Tb09.160.2080	ATGCCCCCTTCCCCAATGGATCCCTTTTCAGTCCTTCTATCCGCCTCATTGCGCATACACACTTTTATTT	-	9	658891	658960	-1.50167	-2.06087	0.0472074	0.999939	-3.84319
Tb09.211.4100	3QTB00005_I_1			<a href=http://www.genedb.org/genedb/Search?organism=tryp&name=Tb09.211.4100>Tb09.211.4100</a>	Q38D98			chr9contig211.tmp0456c	9	Tb927_09_v4: complement(2039539..2040036)	hypothetical protein, conserved	5770	0	0	0				2QTB00005_I_1	Tb09.211.4100	GTCTGCAGACTCAACCATCGCTAATCAACCTCCCGACGAGCGCCTCGAGCGTATGTGCCCCTAGTGTCAG	-	9	2039609	2039678	-1.48038	-2.92188	0.00621184	0.999939	-2.79774
Tb11.01.1020	3QTB00013_E_13			<a href=http://www.genedb.org/genedb/Search?organism=tryp&name=Tb11.01.1020>Tb11.01.1020</a>	Q384A3				11	Tb927_11_01_v4: 2488931..2490175	hypothetical protein, conserved	8617	0	0	0				2QTB00013_E_13	Tb11.01.1020	GAACATAGAACTTGTTATGGGAGAGCACTCAGACGCAGCTTTACGAAAATATAAGGCTTCACTTGAGGAG	+	11.1	2489884	2489953	-1.48018	-2.57042	0.014819	0.999939	-3.24809
Tb927.3.2540	3QTB00012_H_22	VSG-related: pers. comm. Dave Barry (University of Glasgow, UK)		<a href=http://www.genedb.org/genedb/Search?organism=tryp&name=Tb927.3.2540>Tb927.3.2540</a>	Q582W6			Tb03.48O8.310	3	Tb927_03_v4: complement(637733..638956)	variant surface glycoprotein (VSG)-related, putative	1092	0	0	0				2QTB00012_H_22	Tb927.3.2540	TAAACTTTCACCCTTTAAAAGTGTCCCTGCCCCTCTCATTGGAGATTTCTCTACTATCTGTTTCATTTTT	-	3	638868	638937	-1.47599	-2.06812	0.046479	0.999939	-3.8353
Tb927.8.7720	3QTB00007_M_13	;go_component=integral to membrane		<a href=http://www.genedb.org/genedb/Search?organism=tryp&name=Tb927.8.7720>Tb927.8.7720</a>	Q57V91			Tb08.30P3.250	8	Tb927_08_v4: 2222999..2223676	hypothetical protein, conserved	4616	1	1	0	GO:0003674	GO:0008150	GO:0016021	2QTB00007_M_13	Tb927.8.7720	AGCTAATAAATGCGTTCGCCACGTCATGAACGCTGTTGGGGTAGGAAGAAGTCTGGTCGCTTCCCGATAA	+	8	2223607	2223676	-1.46109	-2.88014	0.00690578	0.999939	-2.85257
Tb927.2.5540	3QTB00023_E_13			<a href=http://www.genedb.org/genedb/Search?organism=tryp&name=Tb927.2.5540>Tb927.2.5540</a>	Q7YUN7		1F7.140		2	Tb927_02_v4: complement(988011..994193)	hypothetical protein, conserved	796	0	0	0	GO:0003674	GO:0008150	GO:0005575	2QTB00023_E_13	Tb927.2.5540	TGTTTCCTCGACATGATGATCGAGGAACTGGTGCCCTGACAAATGGGACGAGTGGAGCGGTATATCAGAG	-	2	993187	993256	-1.4465	-2.60538	0.0136235	0.999939	-3.20455
Tb09.211.2300	3QTB00019_H_12	;go_function=ATP binding; ATP-dependent helicase activity;go_process=nucleobase, nucleoside, nucleotide and nucleic acid metabolism		<a href=http://www.genedb.org/genedb/Search?organism=tryp&name=Tb09.211.2300>Tb09.211.2300</a>	Q38DS7			chr9contig211.tmp0266c	9	Tb927_09_v4: complement(1676033..1678420)	ATP-dependent DEAD/H RNA helicase, putative	5590	0	3	0	GO:0005524 GO:0005524 GO:0008026 GO:0008026	GO:0006139 GO:0006139	GO:0005575 GO:0005575	2QTB00019_H_12	Tb09.211.2300	TGCATTTGGTTCACCTTTATTCTCTGGTTATAAACGATACCATTTCCTACAGTTTTGTATATTCTGTGTT	-	9	1678200	1678269	-1.44165	-2.55352	0.0154307	0.999939	-3.26902
Tb09.160.3060	3QTB00019_E_23			<a href=http://www.genedb.org/genedb/Search?organism=tryp&name=Tb09.160.3060>Tb09.160.3060</a>	Q38F96		1L12.425	chr9contig160.tmp0246	9	Tb927_09_v4: 778806..780971	hypothetical protein	5067	0	0	0				2QTB00019_E_23	Tb09.160.3060	ATCGAGTTATGCTATTCTTCTAGCTGTCTAACACATCCCCTCTCATCTAATTATTGCTGTTGTTTTCAAT	+	9	778857	778926	-1.42426	-2.71304	0.0104788	0.999939	-3.06861
Tb927.8.1270	3QTB00016_N_1			<a href=http://www.genedb.org/genedb/Search?organism=tryp&name=Tb927.8.1270>Tb927.8.1270</a>	Q57VM8			Tb08.29O4.460	8	Tb927_08_v4: complement(401510..403198)	hypothetical protein, conserved	3970	0	0	0				2QTB00016_N_1	Tb927.8.1270	GAACTTTCATTTTTCTTCCCTTTTGGACCCACCGTTGCCCTTGTATTCCATTTGAGTGTACTACCACGTT	-	8	403108	403177	-1.42382	-2.21373	0.0338148	0.999939	-3.67315
Tb10.70.7220	3QTB00018_I_13			<a href=http://www.genedb.org/genedb/Search?organism=tryp&name=Tb10.70.7220>Tb10.70.7220</a>	Q38CE7			TRYP_x-70a06.p2kb545_995	10	Tb927_10_v4: 252691..254628	hypothetical protein, conserved	6234	0	0	0				2QTB00018_I_13	Tb10.70.7220	ACGGGGTCTGAGTCGAATTTAATTGACTGTATATATTTCGAAGCCTTTCTAGCGCGAATGGCGTTCATGA	+	10	253921	253990	-1.41523	-2.50424	0.0173504	0.999939	-3.32966
Tb10.61.0620	3QTB00023_A_14			<a href=http://www.genedb.org/genedb/Search?organism=tryp&name=Tb10.61.0620>Tb10.61.0620</a>	Q387U4			TRYP_x-61h03.q2kb185_102	10	Tb927_10_v4: 3783512..3793870	hypothetical protein, conserved	7644	0	0	0				2QTB00023_A_14	Tb10.61.0620	AAAACTTAGTGATAAGATTAAGTCACTTGAGAGTCACATGAGGCAGGAAAAATTAACGGATATGAAACCT	+	10	3792493	3792562	-1.41494	-2.2212	0.0332578	0.999939	-3.66465
Tb927.7.6210	3QTB00008_A_14			<a href=http://www.genedb.org/genedb/Search?organism=tryp&name=Tb927.7.6210>Tb927.7.6210</a>	Q57VJ0			Tb07.2F2.530	7	Tb927_07_v4: complement(1680051..1680836)	hypothetical protein, conserved	3711	0	0	0				2QTB00008_A_14	Tb927.7.6210	ATTGTGAGGTGTATCATTAAGGATATTGAGAGGCGCTGGGAACAGCGGAAACGGGAGAAGGCGCTCTACA	-	7	1680554	1680623	-1.40425	-2.47626	0.0185354	0.999939	-3.3638
Tb927.3.5770	3QTB00004_O_24			<a href=http://www.genedb.org/genedb/Search?organism=tryp&name=Tb927.3.5770>Tb927.3.5770</a>	Q57VG7			Tb03.2H15.720	3	Tb927_03_v4: complement(1611685..1612137)	hypothetical protein	1414	0	0	0				2QTB00004_O_24	Tb927.3.5770	CTATTGGTTGTTTTTAAGCATTCTTTCTTATAGCCCTTTCGCCCCGCACCCACTGCAGTTGTTTGATTTA	-	3	1612009	1612078	-1.38185	-2.1012	0.0432821	0.999939	-3.7991
Tb09.160.4070	3QTB00002_C_17			<a href=http://www.genedb.org/genedb/Search?organism=tryp&name=Tb09.160.4070>Tb09.160.4070</a>	Q38EZ8		28G16.335	chr9contig160.tmp0524	9	Tb927_09_v4: 908876..909136	hypothetical protein, unlikely	5166	1	1	0				2QTB00002_C_17	Tb09.160.4070	GAGCTCGGCTCCCTTCCGTTTCCATCCTTACTTAAATTTATCAGTATTGTTATTATTATGTTGTCATTAT	+	9	908888	908957	-1.3804	-2.45383	0.0195379	0.999939	-3.39101
Tb927.5.4110	3QTB00020_I_22			<a href=http://www.genedb.org/genedb/Search?organism=tryp&name=Tb927.5.4110>Tb927.5.4110</a>	Q57Z38			Tb05.45E22.410	5	Tb927_05_v4: complement(1258046..1260631)	hypothetical protein, conserved	2402	0	0	0				2QTB00020_I_22	Tb927.5.4110	ATTGGAGTTTGAAGATTTTTTTGTCCGCCGCTCTGCTGAGTTACTAATGCTGAAGAATCAAGCGATATCA	-	5	1259714	1259783	-1.37363	-2.4414	0.0201152	0.999939	-3.40604
Tb10.70.4700	3QTB00012_E_13	;go_function=RNA binding;go_process=nuclear mRNA splicing, via spliceosome;go_component=nucleus		<a href=http://www.genedb.org/genedb/Search?organism=tryp&name=Tb10.70.4700>Tb10.70.4700</a>	Q38BV4	TSR1IP		TRYP_x-70a06.p2kb545_633,embl.375	10	Tb927_10_v4: 753100..754236	splicing factor PTSR1 interacting protein	6428	0	0	0	GO:0003723	GO:0000398	GO:0005634	2QTB00012_E_13	Tb10.70.4700	ACCTGAGTACGATAAGGACACCAAGGAGCGCATATACCGCCAAGAATGGCTCGAGTATTTTAATTACATT	+	10	753114	753183	-1.36948	-2.03673	0.0497025	0.999939	-3.86929
Tb11.46.0012	3QTB00007_I_1			<a href=http://www.genedb.org/genedb/Search?organism=tryp&name=Tb11.46.0012>Tb11.46.0012</a>	Q386W4				11	Tb927_11_01_v4: 550614..551282	hypothetical protein, conserved	7899	0	0	0				2QTB00007_I_1	Tb11.46.0012	ACTATGCAAGGTTATGAAAATTACAGAAGAACCACGCGTTGTGAAAGAGCTGAGTGATATTTTACTCTTT	+	11.1	550652	550721	-1.36862	-2.10441	0.0429827	0.999939	-3.79557
Tb927.7.5770	3QTB00014_I_2	similar to GP:6048279: protein kinase {Trypanosoma brucei}; 99.8% similar to GP:6048279: protein kinase {Trypanosoma brucei};go_function=ATP binding; protein kinase activity;go_process=protein amino acid phosphorylation		<a href=http://www.genedb.org/genedb/Search?organism=tryp&name=Tb927.7.5770>Tb927.7.5770</a>	Q582J2			Tb07.10C21.210	7	Tb927_07_v4: 1556268..1557662	protein kinase, putative	3667	0	0	0	GO:0004672 GO:0005524	GO:0006468	GO:0005575	2QTB00014_I_2	Tb927.7.5770	TTGCTATAAAAAATATGACAACGACAAACAGTTATATGCACTAAAGCGAATGCGCAAGACGGATATGATA	+	7	1556522	1556591	-1.36354	-2.22683	0.0328425	0.999939	-3.65822
Tb927.7.5580	3QTB00007_M_1	similar to GP:15983735: cell cycle associated protein Mob1-2 {Trypanosoma brucei}; 100% similar to GP:15983735: cell cycle associated protein Mob1-2 {Trypanosoma brucei};go_process=regulation of cell cycle;go_component=spindle pole body		<a href=http://www.genedb.org/genedb/Search?organism=tryp&name=Tb927.7.5580>Tb927.7.5580</a>	Q95UM8	MOB1B		Tb07.10C21.430	7	Tb927_07_v4: 1503385..1504062	cell cycle associated protein MOB1, putative	3648	0	0	0				2QTB00007_M_1	Tb927.7.5580	AAGCGTTTTAAGGCAAAGCTCTTCGACTCCGACAGAACATACAAACCTAAGAAAAAGCATAAGGAAGGAA	+	7	1503388	1503457	-1.35693	-2.23964	0.0319167	0.999939	-3.64357
Tb927.7.3170	3QTB00012_M_14			<a href=http://www.genedb.org/genedb/Search?organism=tryp&name=Tb927.7.3170>Tb927.7.3170</a>	Q57YC7			Tb07.13M20.130	7	Tb927_07_v4: 818368..819543	hypothetical protein, conserved	3406	0	0	0				2QTB00012_M_14	Tb927.7.3170	ACCACCAAATGCCATGTCCTTTCTCCGCGATCTAGTGAAAATCGATGTCCTTTTTGTCGATATGTTATAT	+	7	819234	819303	-1.35482	-2.24623	0.0314488	0.999939	-3.636
Tb11.52.0005	3QTB00019_A_2			<a href=http://www.genedb.org/genedb/Search?organism=tryp&name=Tb11.52.0005>Tb11.52.0005</a>	Q382P5				11	Tb927_11_01_v4: complement(3386310..3388517)	hypothetical protein, conserved	8975	0	11	0				2QTB00019_A_2	Tb11.52.0005	TCAGCATGCTAATGTTACACCATGAATCATACAATGTTTTTAAGACGAATCCGTTTGTGGATAATCTTTT	-	11.1	3387577	3387646	-1.35311	-2.15488	0.0385072	0.999939	-3.73956
Tb09.v1.0980	3QTB00001_K_8			<a href=http://www.genedb.org/genedb/Search?organism=tryp&name=Tb09.v1.0980>Tb09.v1.0980</a>	Q38CM8				9	Tb927_09_v4: 3024141..3024317	hypothetical protein, unlikely	6142	0	0	0				2QTB00001_K_8	Tb09.v1.0980	TCGTATTCACATTTGCCTATGCAATTGTTTGAAGTGATTCTATTTTTCTTAACTTTTAGGTTTGTACAAC	+	9	3024231	3024300	-1.35193	-2.21452	0.0337554	0.999939	-3.67225
Tb11.01.8460	3QTB00013_I_16	;go_function=protein binding;go_process=cytokinesis; regulation of cell cycle;go_component=nuclear cyclin-dependent protein kinase holoenzyme complex		<a href=http://www.genedb.org/genedb/Search?organism=tryp&name=Tb11.01.8460>Tb11.01.8460</a>	Q381B4	CYC6	CycB2		11	Tb927_11_01_v4: complement(4389978..4391258)	cyclin 6,mitotic cyclin (pers. comm. J. Mottram, Univ. of Glasgow)	9361	0	0	0	GO:0005515	GO:0000074 GO:0000910	GO:0019908	2QTB00013_I_16	Tb11.01.8460	ACGAGAAAATGCGAATGATTCTCGTCGATTGGCTTATTGACGTTCACCTAAAGTTTAAACTACATCCCGA	-	11.1	4390825	4390894	-1.34906	-2.72422	0.0101942	0.999939	-3.05435
Tb10.61.3040	3QTB00021_L_9			<a href=http://www.genedb.org/genedb/Search?organism=tryp&name=Tb10.61.3040>Tb10.61.3040</a>	Q388L1			TRYP_x-61h03.q2kb185_453	10	Tb927_10_v4: complement(3314622..3317882)	hypothetical protein, conserved	7472	0	0	0				2QTB00021_L_9	Tb10.61.3040	TTTGAAGGAAACAAATGTGTTTCTTTTTATCACACACGTCTGCCTTTCTCGTCTCTCTGTCATTATTGCT	-	10	3316311	3316380	-1.34737	-1.59805	0.119491	0.999939	-4.30413
Tb927.4.870	3QTB00023_E_14	;go_function=microtubule motor activity;go_process=microtubule-based movement;go_component=dynein complex		<a href=http://www.genedb.org/genedb/Search?organism=tryp&name=Tb927.4.870>Tb927.4.870</a>	Q580B5			Tb04.5E12.710	4	Tb927_04_v4: complement(238338..251684)	dynein heavy chain, putative	1504	0	0	0				2QTB00023_E_14	Tb927.4.870	TAACACGTATGTGACAAATTTTGATATTGAGTTGTTCAACCTGATAAGGGAGGCGAAGTATTTGGATCGA	-	4	249921	249990	-1.34672	-2.02063	0.0514314	0.999939	-3.88659
Tb927.8.5290	3QTB00017_B_6			<a href=http://www.genedb.org/genedb/Search?organism=tryp&name=Tb927.8.5290>Tb927.8.5290</a>	Q57UK1			Tb08.5H5.350	8	Tb927_08_v4: 1575347..1577200	hypothetical protein, conserved	4372	0	0	0	GO:0003674	GO:0008150	GO:0005575	2QTB00017_B_6	Tb927.8.5290	TTTTTGCTCGACGCCGATTCCTGTGGGATGTCGTCAACTGAAAAACGTGTGATTTTCTTCTCTTCAACCA	+	8	1575461	1575530	-1.34558	-2.31256	0.0270752	0.999939	-3.55913
Tb09.160.5400	3QTB00008_C_16	;go_component=membrane		<a href=http://www.genedb.org/genedb/Search?organism=tryp&name=Tb09.160.5400>Tb09.160.5400</a>	Q38EL2			chr9contig160.tmp0426c	9	Tb927_09_v4: complement(1145331..1146119)	expression site-associated gene 9 (ESAG9) protein, putative	5304	1	0	0	GO:0003674	GO:0008150	GO:0016020	2QTB00008_C_16	Tb09.160.5400	ATGGTCAACCCCATGGAAGTCCAGAATCGAGTGTGAAGTCATCTAACGAACTCCCGCAAGCGAATTATGT	-	9	1145674	1145743	-1.33959	-3.14464	0.00349157	0.937706	-2.5
Tb10.26.0220	3QTB00020_N_6	;go_function=hormone activity; voltage-gated chloride channel activity;go_process=chloride transport;go_component=extracellular region; membrane		<a href=http://www.genedb.org/genedb/Search?organism=tryp&name=Tb10.26.0220>Tb10.26.0220</a>	Q389H3				10	Tb927_10_v4: 2783672..2786497	chloride channel protein, putative	7259	0	11	0	GO:0005179 GO:0005247	GO:0006821	GO:0005576 GO:0016020	2QTB00020_N_6	Tb10.26.0220	CAGAGACAATGCTCTCTCTCCCTGTTCTAATGATATTTCTGCTGATTTACTACACGTCTTCCGCAATTTT	+	10	2785290	2785359	-1.32865	-1.83843	0.0749457	0.999939	-4.07551
Tb11.02.5560	3QTB00019_I_5			<a href=http://www.genedb.org/genedb/Search?organism=tryp&name=Tb11.02.5560>Tb11.02.5560</a>	Q384P9				11	Tb927_11_01_v4: complement(2118517..2120694)	hypothetical protein, conserved	8469	0	0	0				2QTB00019_I_5	Tb11.02.5560	GGTGATGTCCCACGGGCAACCAGTTTTGTTGGGTATGATCAGTATAAACTCATGATGTACTTACTTTTAT	-	11.1	2119194	2119263	-1.32321	-2.56095	0.0151589	0.999939	-3.25983
Tb10.61.0450	3QTB00020_K_16			<a href=http://www.genedb.org/genedb/Search?organism=tryp&name=Tb10.61.0450>Tb10.61.0450</a>	Q387T0			TRYP_x-61h03.q2kb185_67	10	Tb927_10_v4: 3837297..3839891	hypothetical protein, conserved	7658	0	0	0				2QTB00020_K_16	Tb10.61.0450	AGAAGCTATTGTCTCCAACTTTACTTTGTAGTTCCCCCTCGTCGAACATTCGTTTTCTTGTCATATTAAA	+	10	3838684	3838753	-1.31978	-1.8539	0.0726413	0.999939	-4.05996
Tb10.70.1690	3QTB00006_P_24	;go_function=RNA binding;go_process=translation;go_component=cytoplasm		<a href=http://www.genedb.org/genedb/Search?organism=tryp&name=Tb10.70.1690>Tb10.70.1690</a>	Q38B67			TRYP_x-70a06.p2kb545_230	10	Tb927_10_v4: 1347311..1347970	40S ribosomal protein S10, putative	6665	0	1	0	GO:0003723	GO:0006412	GO:0005737	2QTB00006_P_24	Tb10.70.1690	TTTTCGTACAAATTACTGTTACGACTTCACTTCCCCTTCCTGTTGGTCTTCTTCATTTATGCCTGACCAC	+	10	1347363	1347432	-1.3197	-2.15512	0.0384866	0.999939	-3.73929
Tb11.01.1830	3QTB00007_E_13			<a href=http://www.genedb.org/genedb/Search?organism=tryp&name=Tb11.01.1830>Tb11.01.1830</a>	Q383S2				11	Tb927_11_01_v4: 2648579..2649244	hypothetical protein, conserved	8698	0	0	0	GO:0003674	GO:0008150	GO:0005575	2QTB00007_E_13	Tb11.01.1830	ACAGGGGTCAAACTTGCTGAAGATATAAACTATTGGATCAGGTACATCGACTGCGCACTCAGCCATCCAC	+	11.1	2648588	2648657	-1.31815	-2.44393	0.0199962	0.999939	-3.40298
Tb11.01.6350	3QTB00012_A_13			<a href=http://www.genedb.org/genedb/Search?organism=tryp&name=Tb11.01.6350>Tb11.01.6350</a>	Q381W3				11	Tb927_11_01_v4: complement(3853613..3854743)	hypothetical protein, conserved	9161	0	0	0				2QTB00012_A_13	Tb11.01.6350	TCGGGAAGGTTGGGATAAACTTAGGAAAGCGAGAGAAACAATAATGAAAGGATTTCTAGGGACTAATATC	-	11.1	3854567	3854636	-1.3172	-2.27068	0.0297679	0.999939	-3.60782
Tb927.6.1790	3QTB00005_M_16			<a href=http://www.genedb.org/genedb/Search?organism=tryp&name=Tb927.6.1790>Tb927.6.1790</a>	Q585N2			Tb06.28P18.770	6	Tb927_06_v4: complement(601485..602012)	hypothetical protein	2698	1	4	0				2QTB00005_M_16	Tb927.6.1790	AAAAAAATACCATTTCAATATTTTATGCTTTCTTTGTGACCATAATTATCCATACCCATTTCTTAAATAT	-	6	601798	601867	-1.31374	-2.72537	0.0101652	0.999939	-3.05287
Tb10.70.2820	3QTB00007_I_13	GPI-Anchor Signal predicted for Tb10.70.2820 by DGPI v2.04, no cleavage site predicted		<a href=http://www.genedb.org/genedb/Search?organism=tryp&name=Tb10.70.2820>Tb10.70.2820</a>	Q38BF9			TRYP_x-70a06.p2kb545_379	10	Tb927_10_v4: complement(1138112..1138783)	hypothetical protein	6573	1	7	0				2QTB00007_I_13	Tb10.70.2820	TGGTTTGTGCGAGTCGGCATTTTCACTATTCGCTTTGCTTACTTACATTTGTGCGTCCCCCCCTCTTTTT	-	10	1138238	1138307	-1.30987	-2.55808	0.0152635	0.999939	-3.26338
Tb927.6.2030	3QTB00018_E_1	;go_function=ATP binding; protein serine/threonine kinase activity;go_process=protein amino acid phosphorylation		<a href=http://www.genedb.org/genedb/Search?organism=tryp&name=Tb927.6.2030>Tb927.6.2030</a>	Q584V3			Tb06.4M18.220	6	Tb927_06_v4: complement(664216..666135)	protein kinase, putative	2722	0	0	0	GO:0004674 GO:0005524	GO:0006468	GO:0005575	2QTB00018_E_1	Tb927.6.2030	CAATTTGTTTATAACAGGGAATGGCGTCTTGAAAGTTGGTGATTTCGGTACTAGCAAAGATTTGCAGTCA	-	6	664951	665020	-1.307	-2.17014	0.0372381	0.999939	-3.72245
Tb11.01.3830	3QTB00005_I_13			<a href=http://www.genedb.org/genedb/Search?organism=tryp&name=Tb11.01.3830>Tb11.01.3830</a>	Q382Y0				11	Tb927_11_01_v4: complement(3154742..3155239)	hypothetical protein	8890	0	0	0				2QTB00005_I_13	Tb11.01.3830	TGCTACCGCAGGACAGAAAACGTGCTGAAAATGCAGCAAACCGCAACCTTCTACGGTTTCAACAAATTCA	-	11.1	3154963	3155032	-1.30202	-2.22194	0.033203	0.999939	-3.66381
Tb927.7.7140	3QTB00010_E_13			<a href=http://www.genedb.org/genedb/Search?organism=tryp&name=Tb927.7.7140>Tb927.7.7140</a>	Q57XT4			Tb07.21H15.220	7	Tb927_07_v4: complement(2045035..2045985)	hypothetical protein, conserved	3804	0	0	0				2QTB00010_E_13	Tb927.7.7140	GATGGACAAAGGTGTGCCGTATGTGAGTCCCAACAGAACAGGGGGAATGGTAGAAAGCAATAAAGAACAT	-	7	2045449	2045518	-1.29385	-2.58992	0.0141405	0.999939	-3.22383
Tb11.01.5650	3QTB00022_A_5	;go_function=ATP binding; protein serine/threonine kinase activity;go_process=protein amino acid phosphorylation;go_component=integral to membrane		<a href=http://www.genedb.org/genedb/Search?organism=tryp&name=Tb11.01.5650>Tb11.01.5650</a>	Q382D0				11	Tb927_11_01_v4: 3661154..3664741	protein kinase, putative	9094	0	3	0	GO:0004674 GO:0005524	GO:0006468	GO:0005575 GO:0016021	2QTB00022_A_5	Tb11.01.5650	AACCATTACTGTGTTAATTCTAGTGATTGTAAACCTGAGGAACAGGATGAAAGCGATATCAAAGATAGGG	+	11.1	3663647	3663716	-1.28893	-2.45106	0.0196651	0.999939	-3.39436
Tb11.02.4210	3QTB00022_E_2	AAA ATPase domain;go_function=ATPase activity;go_process=protein metabolism		<a href=http://www.genedb.org/genedb/Search?organism=tryp&name=Tb11.02.4210>Tb11.02.4210</a>	Q385D4				11	Tb927_11_01_v4: complement(1760866..1764681)	AAA ATPase, putative	8333	0	0	0	GO:0016887	GO:0019538	GO:0005575	2QTB00022_E_2	Tb11.02.4210	AAAAAATAACATTTTTCATGCGTAAGGGAGCTGATATCCTTTCCAAATGGGTTGGAGAAGCAGAGCGGCA	-	11.1	1763528	1763597	-1.28885	-2.23362	0.0323487	0.999939	-3.65046
Tb927.6.4180	3QTB00004_M_18			<a href=http://www.genedb.org/genedb/Search?organism=tryp&name=Tb927.6.4180>Tb927.6.4180</a>	Q586B6			Tb06.4F7.90	6	Tb927_06_v4: complement(1201473..1201922)	hypothetical protein, conserved	2936	0	2	0				2QTB00004_M_18	Tb927.6.4180	TTATATGGTACCGGCCTCGCTTTCATTGTGCTACAGTTTCTTAACTTCTTTGGTTATATTCAAATAAACT	-	6	1201649	1201718	-1.28802	-2.33158	0.0259269	0.999939	-3.53684
Tb927.1.390	3QTB00002_A_2	gene predicted by glimmer		<a href=http://www.genedb.org/genedb/Search?organism=tryp&name=Tb927.1.390>Tb927.1.390</a>	Q8IFH2				1	Tb927_01_v4: 147175..147459	hypothetical protein, unlikely	35	0	1	0				2QTB00002_A_2	Tb927.1.390	TTTTTTACTCCGCCATTCCTTCCGCTGTGCCTTTCACCCCTTCTTTGACATTCACTGCGTTCATATGTAA	+	1	147390	147459	-1.28487	-2.31002	0.0272323	0.999939	-3.5621
Tb11.02.3430	3QTB00013_E_16	;go_function=protein binding;go_process=protein folding;go_component=integral to membrane		<a href=http://www.genedb.org/genedb/Search?organism=tryp&name=Tb11.02.3430>Tb11.02.3430</a>	Q385J7			Tb11.212.0630	11	Tb927_11_01_v4: 1590348..1591619	chaperone protein DNAJ, putative	8270	0	1	0	GO:0005515	GO:0006457	GO:0016021	2QTB00013_E_16	Tb11.02.3430	TTAGTTCATATCATCCCAGTGCTTCAAACATTGTTGTAGAATTTATTGAGTTAAACATACATATCGACGA	+	11.1	1590895	1590964	-1.27982	-2.50663	0.0172525	0.999939	-3.32674
Tb09.211.4220	3QTB00003_A_18			<a href=http://www.genedb.org/genedb/Search?organism=tryp&name=Tb09.211.4220>Tb09.211.4220</a>	Q38D87			chr9contig211.tmp0468c	9	Tb927_09_v4: complement(2067721..2068083)	hypothetical protein, unlikely	5781	1	2	0				2QTB00003_A_18	Tb09.211.4220	ATTGTTACTTGTCGCTCTCCACGCTGGGGTACCGAACCCCTTTTGCTCATTCATTCATGTGTTCATTATT	-	9	2067751	2067820	-1.26266	-2.58094	0.0144493	0.999939	-3.23502
Tb09.160.5200	3QTB00009_E_14			<a href=http://www.genedb.org/genedb/Search?organism=tryp&name=Tb09.160.5200>Tb09.160.5200</a>	Q38EN1			chr9contig160.tmp0406	9	Tb927_09_v4: 1103278..1104165	hypothetical protein, conserved	5284	0	0	0				2QTB00009_E_14	Tb09.160.5200	ACCAATCATACGGCAAATTATTCCCTTGGCAGATATTGCAAGTATTCAGCTCTCTGTTCACTTGGAGACA	+	9	1103853	1103922	-1.26013	-3.01321	0.00491564	0.999939	-2.67665
Tb10.70.4650	3QTB00019_M_2			<a href=http://www.genedb.org/genedb/Search?organism=tryp&name=Tb10.70.4650>Tb10.70.4650</a>	Q38BV2			TRYP_x-70a06.p2kb545_625	10	Tb927_10_v4: 760193..762442	hypothetical protein, conserved	6430	0	0	0				2QTB00019_M_2	Tb10.70.4650	AGAACATGATTTAGTGAACACTGGAGTGGAAGGTGAAGATAATACCGATGGCAAAATGCAATACCTGCAA	+	10	761845	761914	-1.25894	-2.3002	0.0278461	0.999939	-3.57355
Tb927.2.1920	3QTB00015_G_15	;go_component=plasma membrane		<a href=http://www.genedb.org/genedb/Search?organism=tryp&name=Tb927.2.1920>Tb927.2.1920</a>	Q7YVN3		25N14.305		2	Tb927_02_v4: 354730..356196	expression site-associated gene (ESAG) protein, putative,expression site-associated gene 5 (ESAG5) protein, putative	600	1	0	0	GO:0003674	GO:0008150	GO:0005886	2QTB00015_G_15	Tb927.2.1920	CAACCTAACGGGGCTTCTTTTTAATGTTTCCACCGGTGCTTTCACTATGGGAATGAATTCAGCAGTGATT	+	2	356070	356139	-1.25832	-3.37359	0.00189798	0.776726	-2.18662
Tb11.47.0019	3QTB00015_G_13	;go_component=integral to membrane		<a href=http://www.genedb.org/genedb/Search?organism=tryp&name=Tb11.47.0019>Tb11.47.0019</a>	Q387C2				11	Tb927_11_01_v4: 372572..374035	hypothetical protein, conserved	7841	1	2	0	GO:0003674	GO:0008150	GO:0016021	2QTB00015_G_13	Tb11.47.0019	TCACGTTTTGTGCTTCTTAATCTATATATTTATCTCTCGGTACTGTTTTTTATGCCTTACCCGACAAGTT	+	11.1	372830	372899	-1.25074	-2.17128	0.0371447	0.999939	-3.72117
Tb927.5.630	3QTB00012_P_9	;go_function=acid phosphatase activity;go_component=extracellular region; integral to membrane		<a href=http://www.genedb.org/genedb/Search?organism=tryp&name=Tb927.5.630>Tb927.5.630</a>	Q57VF1			Tb05.30F7.630	5	Tb927_05_v4: complement(209175..210380)	acidic phosphatase, putative	2053	1	1	0				2QTB00012_P_9	Tb927.5.630	TGGAGAAAGTCAAGGTAAGAACAAAGCACCGAGTCAACACTGCGACACTGATGTATACAATAACGAATCT	-	5	209814	209883	-1.24189	-2.69919	0.0108416	0.999939	-3.08625
Tb09.211.3840	3QTB00017_E_13			<a href=http://www.genedb.org/genedb/Search?organism=tryp&name=Tb09.211.3840>Tb09.211.3840</a>	Q38DC5			chr9contig211.tmp0428	9	Tb927_09_v4: 1986342..1988084	hypothetical protein, conserved	5742	0	0	0				2QTB00017_E_13	Tb09.211.3840	TTCTTCTGTACCAGATAAACAGAATGTTGGTCTTTATGAGGAAATGTGGCTTACGGATATGCCAAAAATT	+	9	1986830	1986899	-1.24177	-1.99371	0.0544387	0.999939	-3.91529
Tb09.211.0460	3QTB00003_N_19			<a href=http://www.genedb.org/genedb/Search?organism=tryp&name=Tb09.211.0460>Tb09.211.0460</a>	Q38EB3			chr9contig211.tmp0058c	9	Tb927_09_v4: complement(1337831..1338223)	hypothetical protein, conserved	5404	0	0	0				2QTB00003_N_19	Tb09.211.0460	TATGCTCGCCTTCTATAATGTGCTTCCTCACATCACAGAGTCCCACCTAAAGGAAGTGTACGCGCTGTTT	-	9	1337849	1337918	-1.24086	-2.83277	0.00778119	0.999939	-2.91439
Tb927.1.780	3QTB00012_I_13			<a href=http://www.genedb.org/genedb/Search?organism=tryp&name=Tb927.1.780>Tb927.1.780</a>	Q4GZE0				1	Tb927_01_v4: complement(249453..250595)	hypothetical protein, conserved	72	0	0	0				2QTB00012_I_13	Tb927.1.780	CAACGAGTTTATATCATGGACAGGTGGTAACTTTCTCTATGAGCTGACACTATGTAACAGTAACATTAAA	-	1	250122	250191	-1.23547	-2.51514	0.0169076	0.999939	-3.3163
Tb09.160.0500	3QTB00015_I_1	;go_function=ATP binding; protein kinase activity;go_process=protein amino acid phosphorylation		<a href=http://www.genedb.org/genedb/Search?organism=tryp&name=Tb09.160.0500>Tb09.160.0500</a>	Q38FZ0			chr9contig160.tmp0050c	9	Tb927_09_v4: complement(360346..361812)	protein kinase, putative	4822	0	0	0	GO:0004672 GO:0004672 GO:0005524 GO:0005524	GO:0006468 GO:0006468	GO:0005575 GO:0005575	2QTB00015_I_1	Tb09.160.0500	ACCTATCGTTCGTGGAAGAAAATTGTAACAGAGTTGGAAATAATGCAAGATGTGGATCATCATAATGTTG	-	9	361218	361287	-1.22961	-1.91555	0.0640545	0.999939	-3.9971
Tb09.v1.0540	3QTB00009_E_1			<a href=http://www.genedb.org/genedb/Search?organism=tryp&name=Tb09.v1.0540>Tb09.v1.0540</a>	Q38EG1				9	Tb927_09_v4: complement(1262918..1263775)	hypothetical protein, conserved	5356	1	1	0				NA	NA	NA	NA	NA	NA	NA	-1.22922	-1.81837	0.0780253	0.999939	-4.09552
Tb09.v1.0050	3QTB00001_C_23			<a href=http://www.genedb.org/genedb/Search?organism=tryp&name=Tb09.v1.0050>Tb09.v1.0050</a>	Q38G15				9	Tb927_09_v4: complement(311066..311176)	hypothetical protein, unlikely	4797	1	1	0				2QTB00001_C_23	Tb09.v1.0050	TGTACACACTTTCGGCACGCTCTCATGTTAATATCATCTTTGTTATTATTATTATAACCCTAACTATTAT	-	9	311106	311175	-1.2281	-1.7444	0.0903279	0.999939	-4.16786
Tb09.211.1820	3QTB00023_I_17	;go_function=epsilon DNA polymerase activity;go_process=DNA-dependent DNA replication		<a href=http://www.genedb.org/genedb/Search?organism=tryp&name=Tb09.211.1820>Tb09.211.1820</a>	Q38DX2			chr9contig211.tmp0214c	9	Tb927_09_v4: complement(1580562..1587302)	DNA polymerase epsilon catalytic subunit, putative	5545	0	0	0	GO:0003893	GO:0006261	GO:0005575	2QTB00023_I_17	Tb09.211.1820	TTCTATTCACAGATCACGAGCGTGAAGTATTTCAGGTAAATTTGTTTTACAATCCCTACATATTTGTCTC	-	9	1587070	1587139	-1.22301	-1.93119	0.0620203	0.999939	-3.98092
Tb10.6k15.1280	3QTB00018_I_1			<a href=http://www.genedb.org/genedb/Search?organism=tryp&name=Tb10.6k15.1280>Tb10.6k15.1280</a>	Q38A60			TRYPtp6k15-3d06.p1c_186	10	Tb927_10_v4: 2226076..2228010	hypothetical protein, conserved	7022	0	0	0				2QTB00018_I_1	Tb10.6k15.1280	TTTATCGAATTAAAAGCATGTGCAATGCAAAGACAGGATGAAAAGACGATGGAGCGCGACGGCTATAATA	+	10	2227471	2227540	-1.22239	-2.21775	0.0335137	0.999939	-3.66857
Tb927.8.4510	3QTB00018_A_1			<a href=http://www.genedb.org/genedb/Search?organism=tryp&name=Tb927.8.4510>Tb927.8.4510</a>	Q57VY4			Tb08.29H22.950	8	Tb927_08_v4: complement(1335481..1337385)	hypothetical protein, conserved	4294	0	0	0				2QTB00018_A_1	Tb927.8.4510	GCTGAGCACACCTTTCTTTTGTGCAAACCTGATGCTGAGCAATACCATCGTAATATTCTTCAGATAGTGG	-	8	1337277	1337346	-1.22186	-2.4289	0.0207109	0.999939	-3.4211
Tb11.02.2180	3QTB00004_A_12	GPI-Anchor Signal predicted for Tb11.02.2180 by DGPI v2.04 with cleavage site probability 0.124699995 near 111		<a href=http://www.genedb.org/genedb/Search?organism=tryp&name=Tb11.02.2180>Tb11.02.2180</a>	Q385V9			TRYP_xi-1013a02.q1k_31	11	Tb927_11_01_v4: 1299937..1300368	hypothetical protein	8157	1	3	1				2QTB00004_A_12	Tb11.02.2180	AATACATGTATGCCTCCCCCTTTATTAAGATTGTTTTATTCGTTTCACTGTTACTCTTCCTGTCCGAATA	+	11.1	1300160	1300229	-1.21972	-2.52151	0.016654	0.999939	-3.30848
Tb11.01.1780	3QTB00010_A_13	;go_function=oxidoreductase activity;go_process=metabolism;go_component=integral to membrane		<a href=http://www.genedb.org/genedb/Search?organism=tryp&name=Tb11.01.1780>Tb11.01.1780</a>	Q383S7				11	Tb927_11_01_v4: 2642884..2643825	short-chain dehydrogenase, putative	8693	1	2	0	GO:0016491	GO:0008152	GO:0016021	2QTB00010_A_13	Tb11.01.1780	TGGGTTCGCCAAGCGCAGAAATGGTAGTTGCTGACTTGAACACGATAGAGGGAACAAATTTAGTTTGCTT	+	11.1	2643149	2643218	-1.21723	-2.41614	0.0213353	0.999939	-3.43643
Tb09.211.3260	3QTB00005_A_16			<a href=http://www.genedb.org/genedb/Search?organism=tryp&name=Tb09.211.3260>Tb09.211.3260</a>	Q38DI0			chr9contig211.tmp0369c	9	Tb927_09_v4: complement(1855676..1856185)	hypothetical protein, unlikely	5687	0	3	0				2QTB00005_A_16	Tb09.211.3260	TCATTAAAGCAAGCAGTTGTTTTCACCACCGCGGTTACCGTAGTCATTATATGTAGAAAAGGAGTAGCAT	-	9	1856092	1856161	-1.21716	-2.25712	0.0306899	0.999939	-3.62347
Tb927.4.1020	3QTB00015_M_1	similar to Serine palmitoyltransferase 1 (EC 2.3.1.50) (Long chain basebiosynthesis protein 1) (LCB 1) (Serine-palmitoyl-CoA transferase 1)(SPT 1) (SPT1). (Swiss-Prot:O35704) [Mus musculus;];go_function=serine C-palmitoyltransferase activity;go_process=biosynthesis; sphingolipid metabolism;go_component=integral to membrane		<a href=http://www.genedb.org/genedb/Search?organism=tryp&name=Tb927.4.1020>Tb927.4.1020</a>	Q580D0			Tb04.5E12.470	4	Tb927_04_v4: complement(276640..278112)	serine-palmitoyl-CoA transferase, putative	1519	1	1	1				2QTB00015_M_1	Tb927.4.1020	TGCCAAGTTTCTTGGTGTTGAAGATTCCCTCATCTTTAGTTTCTCCTTTGCTACGATTTCAACGCTTATT	-	4	277549	277618	-1.20996	-2.29602	0.0281113	0.999939	-3.57843
Tb09.142.0190	3QTB00002_G_11	GPI-Anchor Signal predicted for Tb09.142.0190 by DGPI v2.04, no cleavage site predicted		<a href=http://www.genedb.org/genedb/Search?organism=tryp&name=Tb09.142.0190>Tb09.142.0190</a>	Q38G43				9	Tb927_09_v4: complement(126568..126837)	hypothetical protein, unlikely	4724	0	2	0				2QTB00002_G_11	Tb09.142.0190	AATTATACCATATTCTCTCTCACTTACGCCCCCTATTCAAAACTTTTATTGTTTCGAGTGCCTCTCTTCC	-	9	126722	126791	-1.20579	-2.03143	0.0502658	0.999939	-3.87499
Tb11.01.0470	3QTB00006_M_8			<a href=http://www.genedb.org/genedb/Search?organism=tryp&name=Tb11.01.0470>Tb11.01.0470</a>	Q384L2				11	Tb927_11_01_v4: 2206610..2207218	hypothetical protein, conserved	8507	0	0	0				2QTB00006_M_8	Tb11.01.0470	AAGACGTTACTGCGTTGATTGTTCCATCTTTGTTACCACCGATCATTGTGGTTTGCCTCGAGCATCTGGT	+	11.1	2206869	2206938	-1.20564	-2.0149	0.0520592	0.999939	-3.89272
Tb927.1.5310	3QTB00003_A_7	GPI-Anchor Signal predicted for Tb927.1.5310 by DGPI v2.04 with cleavage site probability 1.1019999 near 92		<a href=http://www.genedb.org/genedb/Search?organism=tryp&name=Tb927.1.5310>Tb927.1.5310</a>	Q4GY51				1	Tb927_01_v4: 1053081..1053425	hypothetical protein, unlikely	519	1	2	1				2QTB00003_A_7	Tb927.1.5310	TAGTTCTTATTTTTCTCACCCTGTTATCCCATTACTTTACACCCATAGTCCTCTATTATGCATATTATAA	+	1	1053356	1053425	-1.19145	-1.98801	0.0550946	0.999939	-3.92134
Tb927.4.1550	3QTB00014_A_5			<a href=http://www.genedb.org/genedb/Search?organism=tryp&name=Tb927.4.1550>Tb927.4.1550</a>	Q581S6			Tb04.2L9.900	4	Tb927_04_v4: complement(402146..403495)	hypothetical protein, conserved	1572	0	0	0				2QTB00014_A_5	Tb927.4.1550	GCTCGACCTTCCTTGGAGACAGCCTCGATGAAAAGTCGTTGTTAAATTCGCTGGATGAAGTGCATTTGAA	-	4	402516	402585	-1.18867	-2.72189	0.0102529	0.999939	-3.05732
Tb927.8.1610	3QTB00017_G_1	;go_function=metalloendopeptidase activity;go_process=cell adhesion; proteolysis and peptidolysis;go_component=membrane		<a href=http://www.genedb.org/genedb/Search?organism=tryp&name=Tb927.8.1610>Tb927.8.1610</a>	Q580G2			Tb08.29O9.350	8	Tb927_08_v4: 537061..538806	major surface protease gp63, putative,GP63, putative,metallopeptidase, putative	4004	0	2	1	GO:0004222	GO:0006508 GO:0007155	GO:0016020	2QTB00017_G_1	Tb927.8.1610	GTTCAATACAATAACTGATGTAACATTATTGTTTTCTCTCTTCCCCTTGTTCCTCCCATGTGTCAAAAGG	+	8	537063	537132	-1.17804	-1.66819	0.104668	0.999939	-4.23998
Tb10.6k15.1640	3QTB00016_I_14			<a href=http://www.genedb.org/genedb/Search?organism=tryp&name=Tb10.6k15.1640>Tb10.6k15.1640</a>	Q38A88			TRYPtp6k15-3d06.p1c_241	10	Tb927_10_v4: 2154242..2155882	hypothetical protein, conserved	6994	1	6	0				2QTB00016_I_14	Tb10.6k15.1640	ATTTTAGAAAATGACAGAGCCTTCCGCATCGAATCAAATAGGGCAATGACGGTTTCCATCCATCTTATTG	+	10	2154251	2154320	-1.17545	-2.04354	0.0489877	0.999939	-3.86195
Tb11.01.8380	3QTB00014_A_23			<a href=http://www.genedb.org/genedb/Search?organism=tryp&name=Tb11.01.8380>Tb11.01.8380</a>	Q381C1				11	Tb927_11_01_v4: complement(4362985..4364889)	hypothetical protein, conserved	9354	0	10	0				2QTB00014_A_23	Tb11.01.8380	CTCTTTAGCGTGTTCTTTTTGGTTTTATATCATTTGATTTATCACTGTAGTTCCCCCTTCTTTAGCCGGC	-	11.1	4363176	4363245	-1.1708	-2.34835	0.0249509	0.999939	-3.5171
Tb10.6k15.0300	3QTB00013_A_20			<a href=http://www.genedb.org/genedb/Search?organism=tryp&name=Tb10.6k15.0300>Tb10.6k15.0300</a>	Q389X8			TRYPtp6k15-3d06.p1c_51	10	Tb927_10_v4: 2424826..2426091	hypothetical protein, conserved	7104	1	1	0				2QTB00013_A_20	Tb10.6k15.0300	TCAACATCGGTTTCACCTTTGTTCAAGGTTTTTTCTACGCTTTCCGAAACTCTTTTTACCTGTATTCCAG	+	10	2424964	2425033	-1.16138	-2.45508	0.0194809	0.999939	-3.3895
Tb10.70.2780	3QTB00009_I_1			<a href=http://www.genedb.org/genedb/Search?organism=tryp&name=Tb10.70.2780>Tb10.70.2780</a>	Q4FKQ4			TRYP_x-70a06.p2kb545_372	10	Tb927_10_v4: complement(1143014..1143877)	hypothetical protein, conserved,predicted SAP domain protein	6575	0	0	0				2QTB00009_I_1	Tb10.70.2780	AATGAACAAACAGGGTACAACGCCATGATTGTCGTGCAACTTCGTCGGCTTCTCCATAAAAGAGGGCTAT	-	10	1143334	1143403	-1.15917	-2.049	0.0484203	0.999939	-3.85605
Tb10.6k15.1260	3QTB00018_E_13			<a href=http://www.genedb.org/genedb/Search?organism=tryp&name=Tb10.6k15.1260>Tb10.6k15.1260</a>	Q38A58			TRYPtp6k15-3d06.p1c_184	10	Tb927_10_v4: 2229839..2231758	hypothetical protein, conserved	7024	0	0	0				2QTB00018_E_13	Tb10.6k15.1260	TCTCCAGACGCTTGGTTTCCAAACGTTCGTTGAGTGCCCGTTCAAATACGCCATTATATTCCTTGGAATA	+	10	2230435	2230504	-1.14765	-2.23868	0.031985	0.999939	-3.64466
Tb10.6k15.3460	3QTB00023_M_1			<a href=http://www.genedb.org/genedb/Search?organism=tryp&name=Tb10.6k15.3460>Tb10.6k15.3460</a>	Q38AP0			TRYPtp6k15-3d06.p1c_490	10	Tb927_10_v4: complement(1797775..1805340)	hypothetical protein, conserved	6842	0	0	0				2QTB00023_M_1	Tb10.6k15.3460	TTCGGCTTGAGTACGGGTTCTATGTATCATATTTCAAAGAGGAAGGGCTATATGTAATTAATGGCTTTTA	-	10	1804901	1804970	-1.13748	-1.75815	0.0879235	0.999939	-4.15458
Tb11.01.7170	3QTB00014_A_2	;go_function=delta14-sterol reductase activity;go_process=ergosterol biosynthesis;go_component=integral to membrane		<a href=http://www.genedb.org/genedb/Search?organism=tryp&name=Tb11.01.7170>Tb11.01.7170</a>	Q381N2				11	Tb927_11_01_v4: complement(4065107..4066483)	C-14 sterol reductase, putative	9242	1	6	0	GO:0050613	GO:0006696	GO:0016021	2QTB00014_A_2	Tb11.01.7170	TTACTCCGGTTGGAAAGCAAGTGAAGGGTGTGAAACTCTCTGATGGAACATGTCTCACGTACAATATCAA	-	11.1	4066065	4066134	-1.13665	-1.86868	0.0704976	0.999939	-4.04503
Tb10.70.0670	3QTB00019_M_7			<a href=http://www.genedb.org/genedb/Search?organism=tryp&name=Tb10.70.0670>Tb10.70.0670</a>	Q38AZ0			TRYP_x-70a06.p2kb545_101	10	Tb927_10_v4: complement(1556364..1558559)	hypothetical protein, conserved	6742	0	0	0				2QTB00019_M_7	Tb10.70.0670	ACTTACGAACTGCGTAACACTTCTGCAACTTCTCTATCCATCACTGGAGTTTCCTATTTTTTCCGTGTTT	-	10	1556892	1556961	-1.13627	-1.92196	0.063214	0.999939	-3.99048
Tb927.3.5760	3QTB00009_E_2	similar to PIR:B39581: GRESAG protein 9u (fragment) {Trypanosoma equiperdum}		<a href=http://www.genedb.org/genedb/Search?organism=tryp&name=Tb927.3.5760>Tb927.3.5760</a>	Q57VG8			Tb03.2H15.670	3	Tb927_03_v4: complement(1607474..1608361)	hypothetical protein, conserved	1413	1	0	0				2QTB00009_E_2	Tb927.3.5760	ATGACTCTCAAAATTGCGGTAACATTACTTTTAACCCTAAGAGCAAGTACGCCCTATACTATATTATCGA	-	3	1608292	1608361	-1.13547	-1.84163	0.0744647	0.999939	-4.07231
Tb927.4.840	3QTB00013_A_13	;go_function=ATP binding		<a href=http://www.genedb.org/genedb/Search?organism=tryp&name=Tb927.4.840>Tb927.4.840</a>	Q580B2			Tb04.5E12.750	4	Tb927_04_v4: complement(233778..235016)	hypothetical protein, conserved	1501	0	0	0				2QTB00013_A_13	Tb927.4.840	TATGTCGAAGGCAACAGACATGGAGTTGAAGGTGTACTTTGCAACAAACGACACGCACGTTATCGTTGAT	-	4	234033	234102	-1.12828	-2.13896	0.0398718	0.999939	-3.75732
Tb927.1.5170	3QTB00014_I_13			<a href=http://www.genedb.org/genedb/Search?organism=tryp&name=Tb927.1.5170>Tb927.1.5170</a>	Q4GY64				1	Tb927_01_v4: 1027246..1028607	variant surface glycoprotein (VSG)-related, putative	504	1	0	0	GO:0042280	GO:0020033	GO:0016021	2QTB00014_I_13	Tb927.1.5170	ACTAGTATCGTAACTTTGCAAGAGGGGATAAACTCAATTATGTATGGAGAGAATGACAGTGGTGGCAATT	+	1	1027681	1027750	-1.12612	-2.00796	0.0528279	0.999939	-3.90013
Tb11.01.7380	3QTB00016_C_16			<a href=http://www.genedb.org/genedb/Search?organism=tryp&name=Tb11.01.7380>Tb11.01.7380</a>	Q381L2				11	Tb927_11_01_v4: complement(4107833..4109461)	hypothetical protein, conserved	9263	0	0	0				2QTB00016_C_16	Tb11.01.7380	AGAAAAACTTTATCTCCACCCAAAGGAACAGCATAGACGATTGCCTTGCTAACTGTATGAGTCAAATCAA	-	11.1	4108998	4109067	-1.12561	-2.34924	0.0248996	0.999939	-3.51604
Tb927.8.6800	3QTB00017_K_7			<a href=http://www.genedb.org/genedb/Search?organism=tryp&name=Tb927.8.6800>Tb927.8.6800</a>	Q57TT3			Tb08.30K1.710	8	Tb927_08_v4: complement(1964868..1966625)	hypothetical protein, conserved	4524	1	2	0				2QTB00017_K_7	Tb927.8.6800	GCTTTCGTCTTATTTTATTTGTGACCTTCTTTGTATACAGGCTTGCTACCCTTCCTGCGTCCGTTCCTCT	-	8	1966540	1966609	-1.12226	-1.56787	0.126379	0.999939	-4.33106
Tb927.3.4470	3QTB00015_A_2			<a href=http://www.genedb.org/genedb/Search?organism=tryp&name=Tb927.3.4470>Tb927.3.4470</a>	Q580J5			Tb03.26J7.810	3	Tb927_03_v4: complement(1251153..1252631)	hypothetical protein, conserved	1284	0	0	0	GO:0003674	GO:0008150	GO:0005575	2QTB00015_A_2	Tb927.3.4470	TCTTTTCATTGACAGATTCTTCGAAACAAGCGTAATGATGGCGTGTTCTGAGTTAGATTTTAGGAAGTTT	-	3	1251483	1251552	-1.12147	-1.7941	0.0818952	0.999939	-4.1195
Tb09.160.0350	3QTB00016_M_1			<a href=http://www.genedb.org/genedb/Search?organism=tryp&name=Tb09.160.0350>Tb09.160.0350</a>	Q38G06			chr9contig160.tmp0035c	9	Tb927_09_v4: complement(329260..330873)	hypothetical protein, conserved	4806	0	0	0				2QTB00016_M_1	Tb09.160.0350	TTATTGAAGACATTGTCACTGAAAACAGGAAGCGAATGGAGTTAATGGGTATCAACGCAAATAATGAATC	-	9	330764	330833	-1.12125	-1.94699	0.0600232	0.999939	-3.96448
Tb927.7.3980	3QTB00020_N_5			<a href=http://www.genedb.org/genedb/Search?organism=tryp&name=Tb927.7.3980>Tb927.7.3980</a>	Q57UM8			Tb07.5F10.700	7	Tb927_07_v4: 1047000..1049714	immunodominant antigen, putative,tc40 antigen-like	3487	0	0	0				2QTB00020_N_5	Tb927.7.3980	AATTAACATGTACTTTAGGCTCTCCGACCCCGTCACCATTTCGTGCTTTTCATTCTTTATTAATGCAGAA	+	7	1047356	1047425	-1.11877	-1.51922	0.138158	0.999939	-4.37359
Tb927.7.4410	3QTB00013_G_10			<a href=http://www.genedb.org/genedb/Search?organism=tryp&name=Tb927.7.4410>Tb927.7.4410</a>	Q57X57			Tb07.26A24.1050	7	Tb927_07_v4: complement(1172804..1174081)	hypothetical protein, conserved	3530	0	0	0				2QTB00013_G_10	Tb927.7.4410	TACACTCCAAGTGAACGAGAGGCGATTTATCGTCATGTAAGTATATTTCGGGAACTTCCCCTACAATCAC	-	7	1173043	1173112	-1.11529	-2.5376	0.0160283	0.999939	-3.28868
Tb927.5.2140	3QTB00020_A_2	;go_function=nucleic acid binding;go_process=mRNA catabolism, nonsense-mediated decay;go_component=cytoplasm		<a href=http://www.genedb.org/genedb/Search?organism=tryp&name=Tb927.5.2140>Tb927.5.2140</a>	Q582F1			Tb05.3C6.50	5	Tb927_05_v4: complement(674982..677510)	regulator of nonsense transcripts 1, putative,nonsense mRNA reducing factor 1, putative	2205	0	0	0				2QTB00020_A_2	Tb927.5.2140	GTGATTCCACTTTAGAGTGCTACATATGTCGATCTTCGAATATTTTTTCCTTGGGATTTATGCCTTCAAA	-	5	677191	677260	-1.11466	-1.44374	0.158168	0.999939	-4.43739
Tb927.4.2070	3QTB00023_E_16			<a href=http://www.genedb.org/genedb/Search?organism=tryp&name=Tb927.4.2070>Tb927.4.2070</a>	Q583I6			Tb04.29M18.750	4	Tb927_04_v4: complement(517255..530622)	antigenic protein, putative	1624	0	0	0				2QTB00023_E_16	Tb927.4.2070	TATAATAAATGAACTCGATTCACTGAGAGCTTTGAATGAACAGTATAAAGAAGACAGCAATAAAGACACC	-	4	527122	527191	-1.1114	-2.40644	0.0218216	0.999939	-3.44805
Tb927.3.1500	3QTB00011_L_21	VSG-related: pers. comm. Dave Barry (University of Glasgow, UK);go_process=antigenic variation;go_component=integral to membrane		<a href=http://www.genedb.org/genedb/Search?organism=tryp&name=Tb927.3.1500>Tb927.3.1500</a>	Q57XY3			Tb03.1J15.250	3	Tb927_03_v4: complement(388094..389194)	variant surface glycoprotein (VSG)-related, putative	989	1	0	0		GO:0020033	GO:0016021	2QTB00011_L_21	Tb927.3.1500	TAATAGGGCGGTGTGGAGACCAGATGAAGACGCGGGGGAAAGGTGGTATTTTCTCAAAGAACAGTGCTCA	-	3	388457	388526	-1.10949	-2.48944	0.0179682	0.999939	-3.34775
Tb927.4.2240	3QTB00012_K_4			<a href=http://www.genedb.org/genedb/Search?organism=tryp&name=Tb927.4.2240>Tb927.4.2240</a>	Q584G3			Tb04.1H19.380	4	Tb927_04_v4: 581397..582569	hypothetical protein, conserved	1641	0	0	0				2QTB00012_K_4	Tb927.4.2240	ACTATCTTGTTCCTGAAGGATCACGCTCAAACTATCTTATTGTCTCCGGTGACGAGTCATTGCTCTGTTC	+	4	582121	582190	-1.10877	-2.7562	0.00941916	0.999939	-3.01338
Tb10.70.2880	3QTB00001_M_2			<a href=http://www.genedb.org/genedb/Search?organism=tryp&name=Tb10.70.2880>Tb10.70.2880</a>	Q38BG5			TRYP_x-70a06.p2kb545_385	10	Tb927_10_v4: complement(1128520..1128702)	hypothetical protein	6567	0	0	0				2QTB00001_M_2	Tb10.70.2880	ATGGCAAAGGAAACGTACCCAGTCCACAAAAGAATCCAACCCCAGTTGGTGGGCAACATTGCTGAGATTT	-	10	1128565	1128634	-1.10538	-1.92141	0.063286	0.999939	-3.99105
Tb11.02.0780	3QTB00017_E_7	;go_function=monooxygenase activity;go_process=aromatic compound metabolism;go_component=integral to membrane		<a href=http://www.genedb.org/genedb/Search?organism=tryp&name=Tb11.02.0780>Tb11.02.0780</a>	Q386I4				11	Tb927_11_01_v4: 928055..929794	squalene monooxygenase, putative	8031	0	2	0	GO:0004497	GO:0006725	GO:0005575 GO:0016021	2QTB00017_E_7	Tb11.02.0780	ATTATTGGATCAGTTGTTTTCCTAGCGGTAACGGTAACATTCCTCTTTGTTCTGTTTGATCATGCTGTAT	+	11.1	928067	928136	-1.10478	-1.75407	0.0886318	0.999939	-4.15853
Tb10.70.0120	3QTB00008_E_1			<a href=http://www.genedb.org/genedb/Search?organism=tryp&name=Tb10.70.0120>Tb10.70.0120</a>	Q38AU2			TRYP_x-70a06.p2kb545_15	10	Tb927_10_v4: 1677657..1678418	COP-coated vesicle membrane protein erv25 precursor, putative,ER--golgi transport protein erv25 precursor, putative	6790	1	2	0				2QTB00008_E_1	Tb10.70.0120	ACGTTAACATTGACCAGAAAACAACTGTAATATCCAAGACGGAAGTGCCTATGCTGAAGAGACAGAATGT	+	10	1678048	1678117	-1.1047	-2.46693	0.0189466	0.999939	-3.37514
Tb09.244.2680	3QTB00010_E_1			<a href=http://www.genedb.org/genedb/Search?organism=tryp&name=Tb09.244.2680>Tb09.244.2680</a>	Q38CY2			chr9contig244a01.tmp0268	9	Tb927_09_v4: 2314427..2315374	hypothetical protein, conserved	5887	0	0	0				2QTB00010_E_1	Tb09.244.2680	AGTGAAATACTTTCAAGCGATGTTTGATCGATTTGATGGTGTGCTTGCTGAGGAAATTCATCTGAGACAT	+	9	2314780	2314849	-1.104	-2.25737	0.0306729	0.999939	-3.62319
Tb10.389.1180	3QTB00020_B_4	;go_function=ATP binding; ATPase activity, coupled to transmembrane movement of ions, phosphorylative mechanism;go_process=proton transport;go_component=plasma membrane		<a href=http://www.genedb.org/genedb/Search?organism=tryp&name=Tb10.389.1180>Tb10.389.1180</a>	Q388Z3				10	Tb927_10_v4: complement(2959445..2962183)	P-type H+-ATPase, putative	7339	0	7	0	GO:0005524 GO:0015662	GO:0015992	GO:0005886	2QTB00020_B_4	Tb10.389.1180	TGATGGTGTTCCTGTCGAGGGTCTTGCACGAGGTGAAACTGTTGCGGATAGATTGTATCCACTTTGGGTT	-	10	2959601	2959670	-1.10374	-2.1751	0.0368331	0.999939	-3.71687
Tb927.1.1870	3QTB00001_E_14	gene predicted by glimmer		<a href=http://www.genedb.org/genedb/Search?organism=tryp&name=Tb927.1.1870>Tb927.1.1870</a>	Q4GZ32				1	Tb927_01_v4: 483761..483922	hypothetical protein, unlikely	180	1	0	0				2QTB00001_E_14	Tb927.1.1870	AGAGGGAACCGAAGAATTCTTACAAAAAGAAAAAGACGTCGTAGTTCGCAATCAACTCCACAAGAAATAT	+	1	483835	483904	-1.10217	-1.86253	0.0713839	0.999939	-4.05126
Tb927.4.1040	3QTB00005_K_3	similar to Hypothetical 22 kDa protein in aldolase locus (ORFI). (Swiss-Prot:P17960) [Trypanosoma brucei brucei;]		<a href=http://www.genedb.org/genedb/Search?organism=tryp&name=Tb927.4.1040>Tb927.4.1040</a>	Q580D2			Tb04.5E12.420	4	Tb927_04_v4: complement(280221..280721)	hypothetical protein, conserved	1521	0	0	0				2QTB00005_K_3	Tb927.4.1040	AGGCTTTATACAGAAACGCTCGCACGCAAAAAAGCCAATATGGAGGAGAGCAGAAAACGATACCTCTATG	-	4	280343	280412	-1.10162	-2.36958	0.0237626	0.999939	-3.49197
Tb09.211.4050	3QTB00002_F_9	GPI-Anchor Signal predicted for Tb09.211.4050 by DGPI v2.04 with cleavage site probability 0.124699995 near 81		<a href=http://www.genedb.org/genedb/Search?organism=tryp&name=Tb09.211.4050>Tb09.211.4050</a>	Q38DA3			chr9contig211.tmp0449c	9	Tb927_09_v4: complement(2034327..2034641)	hypothetical protein, unlikely	5764	1	1	1				2QTB00002_F_9	Tb09.211.4050	TTTTATTCCAACCCCACCCTGTTCTCTCTATCCTCTCCTTCCTTAACTGTTACCTCCATGTCATCCTTTT	-	9	2034392	2034461	-1.10158	-1.84614	0.0737893	0.999939	-4.06777
Tb09.211.1710	3QTB00002_I_6			<a href=http://www.genedb.org/genedb/Search?organism=tryp&name=Tb09.211.1710>Tb09.211.1710</a>	Q38DY3			chr9contig211.tmp0202	9	Tb927_09_v4: 1565329..1565628	hypothetical protein, unlikely	5534	0	2	0				2QTB00002_I_6	Tb09.211.1710	TTTTATTTCTAACATGCCACACCTCTCAAACGGCTATGATTATCATTGTGATTCTCTCCTTTTTACTATA	+	9	1565547	1565616	-1.09814	-2.02834	0.0505973	0.999939	-3.87832
Tb11.01.0540	3QTB00016_E_14			<a href=http://www.genedb.org/genedb/Search?organism=tryp&name=Tb11.01.0540>Tb11.01.0540</a>	Q384L9				11	Tb927_11_01_v4: 2193654..2195288	hypothetical protein, conserved	8500	0	0	0				2QTB00016_E_14	Tb11.01.0540	CCGTCAAAATATACTTTTCAGGCAAACCGTTCAACAAAAAATACATTCTCAAGTCAACGGAGATTATGTC	+	11.1	2194624	2194693	-1.09001	-1.97895	0.0561521	0.999939	-3.93092
Tb927.3.650	3QTB00002_A_1			<a href=http://www.genedb.org/genedb/Search?organism=tryp&name=Tb927.3.650>Tb927.3.650</a>	Q57WU8			Tb03.27F10.960	3	Tb927_03_v4: complement(161754..162011)	hypothetical protein, conserved	904	0	1	0				2QTB00002_A_1	Tb927.3.650	CCGCGTTTACAGCAGTTTATATTGTTGTCAAATCGAATCATGGTGTTGATCTGTTTAGTATGGCCTGGAA	-	3	161791	161860	-1.08788	-2.42683	0.0208111	0.999939	-3.42359
Tb927.8.960	3QTB00023_I_1			<a href=http://www.genedb.org/genedb/Search?organism=tryp&name=Tb927.8.960>Tb927.8.960</a>	Q57XH9			Tb08.25L8.40	8	Tb927_08_v4: complement(299328..305912)	hypothetical protein, conserved	3939	1	2	0				2QTB00023_I_1	Tb927.8.960	TTTCTGTGTAATGGTTGGCCCTACCACAAGGGTGGCAGGTTATATTCACCATCTGAGAACAAGGTAACTG	NA	Nonspecific_2	0	0	-1.08612	-1.76884	0.0860935	0.999939	-4.14421
Tb927.7.2430	3QTB00006_A_2			<a href=http://www.genedb.org/genedb/Search?organism=tryp&name=Tb927.7.2430>Tb927.7.2430</a>	Q57XN1			Tb07.22O10.460	7	Tb927_07_v4: complement(628064..628657)	hypothetical protein	3332	0	1	0				2QTB00006_A_2	Tb927.7.2430	GAGCATCTTTTCCCCGAGATGTTCCCCTATTGAAATGTACCGAAACGCCTTTTATATGTCACTTTTATTA	-	7	628460	628529	-1.08572	-2.10377	0.0430421	0.999939	-3.79627
Tb10.389.0650	3QTB00013_D_6			<a href=http://www.genedb.org/genedb/Search?organism=tryp&name=Tb10.389.0650>Tb10.389.0650</a>	Q388V8				10	Tb927_10_v4: complement(3058601..3059923)	hypothetical protein, conserved	7374	0	0	0				2QTB00013_D_6	Tb10.389.0650	CGAAATATCCTTCCCGGTGTTTTTCTGTTGAGTGTTCCCACCTCTGCAATTTTTTTCTCTAGTCCACCAC	-	10	3059410	3059479	-1.08516	-1.994	0.0544049	0.999939	-3.91498
Tb11.01.8570	3QTB00013_M_13			<a href=http://www.genedb.org/genedb/Search?organism=tryp&name=Tb11.01.8570>Tb11.01.8570</a>	Q381A5				11	Tb927_11_01_v4: complement(4415152..4416408)	dynein light intermediate chain, putative	9370	0	0	0	GO:0003674	GO:0008150	GO:0005575	2QTB00013_M_13	Tb11.01.8570	GAAATACATCAGGTAAGGGCAAGACTAAAGTGAAACCAACAACGGCACTGGACTATCAATATACGACGCG	-	11.1	4416008	4416077	-1.08285	-1.98834	0.0550563	0.999939	-3.92098
Tb10.26.0880	3QTB00007_O_15			<a href=http://www.genedb.org/genedb/Search?organism=tryp&name=Tb10.26.0880>Tb10.26.0880</a>	Q389M4				10	Tb927_10_v4: complement(2659035..2659715)	hypothetical protein, conserved	7208	0	0	0				2QTB00007_O_15	Tb10.26.0880	ATCGTACGTGAAAAGGCAACAACAAACAAGGAAGCAGAAGCTCTCCTCAAGAGTTAAGACATACGGTGAT	-	10	2659491	2659560	-1.0799	-2.45322	0.0195662	0.999939	-3.39175
Tb11.52.0006	3QTB00022_O_3	hypothetical protein (pseudogene)		<a href=http://www.genedb.org/genedb/Search?organism=tryp&name=Tb11.52.0006>Tb11.52.0006</a>	-				11	Tb927_11_01_v4: complement(3389194..3392949)	hypothetical protein, conserved (pseudogene)	8976	0	0	0				2QTB00022_O_3	Tb11.52.0006	AAAACGAACTGAAGGAAACAAAAAAGCAGCTAGGTGCTGTGAATGATTCTAATACATTGATAGAGAGAGA	-	11.1	3391922	3391991	-1.07527	-2.22606	0.0328994	0.999939	-3.6591
Tb09.160.3210	3QTB00014_O_14	similar to RUB-activating enzyme (Ubiquitin activating enzyme E1 like protein) (Swiss-Prot:O65041) (Arabidopsis thaliana);go_function=ubiquitin activating enzyme activity;go_process=protein modification; ubiquitin cycle;go_component=mitochondrion		<a href=http://www.genedb.org/genedb/Search?organism=tryp&name=Tb09.160.3210>Tb09.160.3210</a>	Q38F81		1L12.500	chr9contig160.tmp0254	9	Tb927_09_v4: 800061..801464	ubiquitin-activating enzyme E1, putative	5082	0	0	0	GO:0004839	GO:0006464 GO:0006512	GO:0005739	2QTB00014_O_14	Tb09.160.3210	ATGCTTTTCATACTACAATGGTTCGACAAAATGTGGCCTCACGTCGTACGTAACCGACCTTATCCCTAAT	+	9	801059	801128	-1.07408	-1.72989	0.0929229	0.999939	-4.18178
Tb11.02.1960	3QTB00002_M_13			<a href=http://www.genedb.org/genedb/Search?organism=tryp&name=Tb11.02.1960>Tb11.02.1960</a>	Q385X6			TRYP_xi-1013a02.q1k_60	11	Tb927_11_01_v4: complement(1254181..1254459)	hypothetical protein, unlikely	8140	1	1	0				2QTB00002_M_13	Tb11.02.1960	TTATGCCGGTGGCGTTTCCCAGGGGCCACTGCTGCGGGTTGCGCTGAAAGGTGTAAAAACCTTTGTTCCT	-	11.1	1254226	1254295	-1.07379	-2.13428	0.0402811	0.999939	-3.76252
Tb927.2.4390	3QTB00019_F_1	99.3% identical to GP:18844723: DNA repair protein Mre11 {Trypanosoma brucei brucei};go_function=damaged DNA binding; hydrolase activity;go_process=double-strand break repair;go_component=nucleus	mre11	<a href=http://www.genedb.org/genedb/Search?organism=tryp&name=Tb927.2.4390>Tb927.2.4390</a>	Q7YUZ4	MRE11	30M24.385		2	Tb927_02_v4: complement(775166..777457)	endo/exonuclease Mre11	714	1	0	0	GO:0016787 GO:0003684	GO:0006302	GO:0005634	2QTB00019_F_1	Tb927.2.4390	TCGTATGAAGAAGTTGCACTTTGTGCAACCCAAGACTGAACCAGGAAAAGATTGGTTTAAAATTCTGCTT	-	2	776738	776807	-1.07206	-2.36996	0.0237421	0.999939	-3.49152
Tb09.160.3960	3QTB00013_A_16	actin-like protein 1, ungrouped (curated by B. Wickstead, Univ. of Oxford); similar to SP:P53500: Actin. {Cyanidioschyzon merolae};go_function=structural constituent of cytoskeleton;go_process=cytoskeleton organization and biogenesis;go_component=actin cytoskeleton		<a href=http://www.genedb.org/genedb/Search?organism=tryp&name=Tb09.160.3960>Tb09.160.3960</a>	Q38F11		28G16.280	chr9contig160.tmp0305	9	Tb927_09_v4: 892805..894070	actin, putative	5153	0	0	0	GO:0005200	GO:0007010	GO:0015629	2QTB00013_A_16	Tb09.160.3960	CATGAATAGTAGTAATGAAGAAAACGAGGATTACTCCGGTAGAAACAAAAATGTGGTTCACCACAAGTTA	+	9	893545	893614	-1.0689	-2.46874	0.0188663	0.999939	-3.37294
Tb927.8.5130	3QTB00017_A_23			<a href=http://www.genedb.org/genedb/Search?organism=tryp&name=Tb927.8.5130>Tb927.8.5130</a>	Q57UI5			Tb08.5H5.580	8	Tb927_08_v4: 1529691..1531424	hypothetical protein, conserved	4356	0	0	0				2QTB00017_A_23	Tb927.8.5130	ATATTTAACTTGGTGTGTTTCTCTTGGATGTCTACCACTCTTCCCCTATTTGAGTTTATTACGGTGTCAC	+	8	1530135	1530204	-1.0681	-2.19429	0.0353052	0.999939	-3.69522
Tb11.02.4450	3QTB00016_E_1			<a href=http://www.genedb.org/genedb/Search?organism=tryp&name=Tb11.02.4450>Tb11.02.4450</a>	Q385A9				11	Tb927_11_01_v4: complement(1840377..1841969)	hypothetical protein, conserved	8358	0	0	0				2QTB00016_E_1	Tb11.02.4450	AGCGTCAACGTTCATGGAACACTTCAGGGATTTTGCTTGTACCACTCTTACAACATCTCGAATACAATTT	-	11.1	1840922	1840991	-1.06764	-1.61996	0.114688	0.999939	-4.28434
Tb09.160.1850	3QTB00002_A_13			<a href=http://www.genedb.org/genedb/Search?organism=tryp&name=Tb09.160.1850>Tb09.160.1850</a>	Q38FK6			chr9contig160.tmp0169c	9	Tb927_09_v4: complement(637415..637672)	hypothetical protein, unlikely	4957	1	0	0				2QTB00002_A_13	Tb09.160.1850	CGATTGGTTGCCACTGCTGTGGCTCGACCACCCCTTCCCAAGTCTTTCTGCTTCGGGTTGTCGCTACTCA	-	9	637445	637514	-1.06369	-2.15205	0.0387467	0.999939	-3.74272
Tb927.1.4510	3QTB00002_O_4			<a href=http://www.genedb.org/genedb/Search?organism=tryp&name=Tb927.1.4510>Tb927.1.4510</a>	Q4GYC7				1	Tb927_01_v4: 933794..934099	hypothetical protein, unlikely	438	0	1	0				2QTB00002_O_4	Tb927.1.4510	CATATTTGCTTCTCGCCTCTCCTGTTTTTGCTTTTATATCCTTCGGTATGTTGGAAGGTATTTATCCCAT	+	1	933980	934049	-1.06352	-2.3331	0.0258366	0.999939	-3.53505
Tb927.1.4450	3QTB00021_L_18			<a href=http://www.genedb.org/genedb/Search?organism=tryp&name=Tb927.1.4450>Tb927.1.4450</a>	Q4GYD3				1	Tb927_01_v4: 916553..920056	hypothetical protein, conserved	432	0	7	0	GO:0003674	GO:0008150	GO:0005575	2QTB00021_L_18	Tb927.1.4450	TTACGCCTTTTACCATCGTTGTGGTGCTCGTTACAACTATCTATCAGATTGTCCTCCTTTTTATGGCCTT	+	1	917154	917223	-1.06293	-1.76419	0.0868852	0.999939	-4.14872
Tb10.61.0580	3QTB00023_A_16			<a href=http://www.genedb.org/genedb/Search?organism=tryp&name=Tb10.61.0580>Tb10.61.0580</a>	Q387U1			TRYP_x-61h03.q2kb185_96	10	Tb927_10_v4: 3799760..3810142	hypothetical protein, conserved	7647	0	0	0	GO:0003674 GO:0003674	GO:0008150 GO:0008150	GO:0005575 GO:0005575	2QTB00023_A_16	Tb10.61.0580	TATTTAATTGTTGGATGTCGCTCTGCAATTGTTTGTATTACACCGAAGAAGATATGGAGGCTTTGTTTGC	+	10	3806958	3807027	-1.06276	-2.34217	0.0253063	0.999939	-3.52437
Tb927.6.5260	3QTB00014_C_16	;go_process=antigenic variation;go_component=integral to membrane		<a href=http://www.genedb.org/genedb/Search?organism=tryp&name=Tb927.6.5260>Tb927.6.5260</a>	Q583L7			Tb06.1I18.30	6	Tb927_06_v4: complement(1455529..1456914)	variant surface glycoprotein (VSG), putative	3044	1	0	1		GO:0020033	GO:0016021	2QTB00014_C_16	Tb927.6.5260	TTCCTAAAAGATGCGAATGGAAAATACAAGGATCTGATGCAAGGGAACGATGCGGCAAAACTAAAAGCGT	-	6	1456629	1456698	-1.06196	-1.98858	0.055029	0.999939	-3.92073
Tb10.70.6310	3QTB00004_I_20			<a href=http://www.genedb.org/genedb/Search?organism=tryp&name=Tb10.70.6310>Tb10.70.6310</a>	Q38C80			TRYP_x-70a06.p2kb545_862	10	Tb927_10_v4: complement(436701..437144)	hypothetical protein, conserved	6301	0	0	0				2QTB00004_I_20	Tb10.70.6310	GGAGTTAGGTAGCCTCATGGGGCCTGAGGTGCACTATGCCAATTTCTGGGGTGTCGTAAGAGGACAAGTT	-	10	436959	437028	-1.06058	-1.87132	0.0701207	0.999939	-4.04236
Tb09.160.4980	3QTB00001_A_2			<a href=http://www.genedb.org/genedb/Search?organism=tryp&name=Tb09.160.4980>Tb09.160.4980</a>	Q38EQ7			chr9contig160.tmp0384	9	Tb927_09_v4: 1067902..1068048	hypothetical protein, unlikely	5258	1	0	0				2QTB00001_A_2	Tb09.160.4980	GTGGCTTCACAGCTCGACTAAACGCAGAAAATAAAAACACCGCCGGAAAGACCCACGAAACTGTGTGTTA	+	9	1067978	1068047	-1.05915	-1.8176	0.0781463	0.999939	-4.09628
Tb09.211.1970	3QTB00005_E_11			<a href=http://www.genedb.org/genedb/Search?organism=tryp&name=Tb09.211.1970>Tb09.211.1970</a>	Q38DV7			chr9contig211.tmp0231	9	Tb927_09_v4: 1615030..1615575	hypothetical protein, unlikely	5560	0	4	0				2QTB00005_E_11	Tb09.211.1970	CTCACGAGGCAAATTCACACGTATCATTTCCCCCCTCTCTAACCACTTCTCCTTTTGTTTATATATCTAT	+	9	1615361	1615430	-1.05683	-1.84894	0.0733741	0.999939	-4.06496
Tb09.160.5030	3QTB00018_M_19	;go_function=cAMP-specific phosphodiesterase activity		<a href=http://www.genedb.org/genedb/Search?organism=tryp&name=Tb09.160.5030>Tb09.160.5030</a>	Q38EQ0			chr9contig160.tmp0389	9	Tb927_09_v4: 1075759..1077714	cAMP-specific phosphodiesterase, putative	5265	0	0	0	GO:0004115			2QTB00018_M_19	Tb09.160.5030	AATCCTGTTATTTACCAACGAGGAGATTCTTGTTTGCTTTTTGGCTACGCTTTGTTTGTCATTCATACAC	+	9	1076364	1076433	-1.05286	-1.31071	0.198935	0.999939	-4.54317
Tb10.61.2520	3QTB00018_F_5			<a href=http://www.genedb.org/genedb/Search?organism=tryp&name=Tb10.61.2520>Tb10.61.2520</a>	Q388H5			TRYP_x-61h03.q2kb185_384	10	Tb927_10_v4: complement(3396377..3398410)	hypothetical protein, conserved	7510	0	0	0	GO:0003674 GO:0003674	GO:0008150 GO:0008150	GO:0005575 GO:0005575	2QTB00018_F_5	Tb10.61.2520	TTGAAACATTTGAAGTTGTATTCTTTACTACGGGTACAGAGGAGTACGCGACCTCGATCTTCGACCATCT	-	10	3396735	3396804	-1.05087	-2.56613	0.0149722	0.999939	-3.25342
Tb927.7.3040	3QTB00018_A_13			<a href=http://www.genedb.org/genedb/Search?organism=tryp&name=Tb927.7.3040>Tb927.7.3040</a>	Q57YB4			Tb07.13M20.330	7	Tb927_07_v4: 765163..767070	hypothetical protein, conserved	3393	0	0	0	GO:0003674	GO:0008150	GO:0005575	2QTB00018_A_13	Tb927.7.3040	GTCTCAACTTACTATCGCTAGAGACGCTAAAGTTTCATGACATTGTGCCGAATGTGTCGTACACCCAACT	+	7	766925	766994	-1.05004	-2.1702	0.0372326	0.999939	-3.72238
Tb927.1.1740	3QTB00023_I_2			<a href=http://www.genedb.org/genedb/Search?organism=tryp&name=Tb927.1.1740>Tb927.1.1740</a>	Q4GZ45				1	Tb927_01_v4: 441389..462853	hypothetical protein	167	0	0	0				2QTB00023_I_2	Tb927.1.1740	GTATTATTGAAGATACTGAGTTTTGTATGCGTAATATTTTCTCCGACGTTTTTAATTTCTTAGTTGAAAC	+	1	462249	462318	-1.04985	-1.46284	0.152898	0.999939	-4.4215
Tb927.4.3160	3QTB00022_I_17	similar to Dihydroxyacetone phosphate acyltransferase (EC 2.3.1.42) (DHAP-AT)(DAP-AT) (Glycerone-phosphate O-acyltransferase) (Acyl-CoA:dihydroxyacetonephosphateacyltransferase). (Swiss-Prot:O15228) [Homo sapiens];go_function=acyltransferase activity;go_process=fatty acid metabolism;go_component=mitochondrion		<a href=http://www.genedb.org/genedb/Search?organism=tryp&name=Tb927.4.3160>Tb927.4.3160</a>	Q583Z3			Tb04.2H8.550	4	Tb927_04_v4: 829752..833480	dihydroxyacetone phosphate acyltransferase, putative,glycerol-3-phosphate acyltransferase, putative	1733	0	0	0				2QTB00022_I_17	Tb927.4.3160	AAGATGTTGTGGCTCCGTGACCACATTATTAGGAGAAGAGCTCACGTCAGTGAAGATTGTGTAAATAATA	+	4	832443	832512	-1.04761	-2.22815	0.0327459	0.999939	-3.65671
Tb927.7.6000	3QTB00017_K_12	Number of repeated genes in array uncertain, region may contain misassembly.;go_component=integral to membrane		<a href=http://www.genedb.org/genedb/Search?organism=tryp&name=Tb927.7.6000>Tb927.7.6000</a>	Q57VL1			Tb07.2F2.150	7	Tb927_07_v4: 1615025..1616821	hypothetical protein, conserved	3690	1	13	0				2QTB00017_K_12	Tb927.7.6000	CGTCTACGGTTTTGCTATTCTTTTGATTCTCATTGTGTTCCTCCCCCTGCAGGGATCACTGTCCGCCTAT	+	7	1615759	1615828	-1.04631	-1.35174	0.185582	0.999939	-4.51147
Tb927.2.4480	3QTB00006_M_13			<a href=http://www.genedb.org/genedb/Search?organism=tryp&name=Tb927.2.4480>Tb927.2.4480</a>	Q7YUY4		30M24.340		2	Tb927_02_v4: complement(794858..795448)	hypothetical protein, conserved	722	0	0	0				2QTB00006_M_13	Tb927.2.4480	TAATGCCGATTTGAAGGTGCGTCGGGATATGGAGTTTGAGCGGGAACAGGAGCATTGGAAAAAAGTTGCT	-	2	795116	795185	-1.04625	-1.89849	0.0663392	0.999939	-4.01465
Tb10.6k15.3640	3QTB00010_B_15	;go_function=oxidoreductase activity;go_process=electron transport;go_component=mitochondrion		<a href=http://www.genedb.org/genedb/Search?organism=tryp&name=Tb10.6k15.3640>Tb10.6k15.3640</a>	Q38AQ4	AOX	TAO	TRYPtp6k15-3d06.p1c_525,embl.209	10	Tb927_10_v4: 1762481..1763470	alternative oxidase	6828	1	1	0	GO:0016491	GO:0006118	GO:0005739	2QTB00010_B_15	Tb10.6k15.3640	ATCATTATTACGCAAGCCATTATGTACCTCTTCCTCCTGGTCGCCTATGTGATTTCCCCCCGTTTTGTAC	+	10	1763027	1763096	-1.04567	-1.30371	0.201286	0.999939	-4.54849
Tb927.8.2280	3QTB00006_E_8			<a href=http://www.genedb.org/genedb/Search?organism=tryp&name=Tb927.8.2280>Tb927.8.2280</a>	Q57XG1			Tb08.26A17.60	8	Tb927_08_v4: 695485..696084	hypothetical protein, conserved	4071	0	0	0	GO:0003674	GO:0008150	GO:0005575	NA	NA	NA	NA	NA	NA	NA	-1.04511	-2.29009	0.0284914	0.999939	-3.58532
Tb927.3.1490	3QTB00020_A_5			<a href=http://www.genedb.org/genedb/Search?organism=tryp&name=Tb927.3.1490>Tb927.3.1490</a>	Q57XY2			Tb03.1J15.280	3	Tb927_03_v4: 381470..383920	leucine-rich repeat protein (LRRP), putative	988	0	0	0	GO:0003674	GO:0008150	GO:0005575	2QTB00020_A_5	Tb927.3.1490	GTGAGCGAGTTGGAAAGTATAGCCATTCTTAACCTTTCATATTGTTGTGAATTAGCGCGTTTAAATTTGA	+	3	383606	383675	-1.04356	-2.09317	0.0440398	0.999939	-3.80793
Tb927.2.2500	3QTB00008_N_12			<a href=http://www.genedb.org/genedb/Search?organism=tryp&name=Tb927.2.2500>Tb927.2.2500</a>	Q7YVI0		25N14.15		2	Tb927_02_v4: complement(492455..493300)	hypothetical protein, conserved	633	1	2	0				2QTB00008_N_12	Tb927.2.2500	TTAAGCGTAACCCGCTTGTCCTCGTAACGCATATGTTTGTGCATGCTTCTGATGAACACTTTGTGGGAAA	-	2	493095	493164	-1.04186	-2.19643	0.0351385	0.999939	-3.6928
Tb11.02.1990	3QTB00019_P_5	;go_function=oxidoreductase activity;go_process=electron transport;go_component=integral to membrane		<a href=http://www.genedb.org/genedb/Search?organism=tryp&name=Tb11.02.1990>Tb11.02.1990</a>	Q385X4			TRYP_xi-1013a02.q1k_56	11	Tb927_11_01_v4: complement(1259653..1261992)	ferric reductase, putative,ferric reductase transmembrane component, putative	8142	1	11	0	GO:0016491	GO:0006118	GO:0016021	2QTB00019_P_5	Tb11.02.1990	CTACACAATTCCACTTATCACCCTTACGACACTTTTTTCCCTTGTTTCGACAATCATTTTTGCATTGGAG	-	11.1	1260571	1260640	-1.034	-1.75648	0.0882125	0.999939	-4.1562
Tb11.01.6710	3QTB00021_H_9			<a href=http://www.genedb.org/genedb/Search?organism=tryp&name=Tb11.01.6710>Tb11.01.6710</a>	Q381S8				11	Tb927_11_01_v4: complement(3946572..3949802)	hypothetical protein, conserved	9196	1	0	0				2QTB00021_H_9	Tb11.01.6710	AGATGGCGTTTACCAAGCATCCTGCTTGTTGTTTCCTCAAAAATATATCCGCTTCCTTTTTCCCGTTACT	-	11.1	3948022	3948091	-1.03091	-1.36173	0.182439	0.999939	-4.50363
Tb927.5.3420	3QTB00016_A_1	;go_component=mitochondrion		<a href=http://www.genedb.org/genedb/Search?organism=tryp&name=Tb927.5.3420>Tb927.5.3420</a>	Q57UC4			Tb05.6E7.60	5	Tb927_05_v4: complement(1079337..1080923)	hypothetical protein, conserved	2333	0	1	0				2QTB00016_A_1	Tb927.5.3420	ATGCTGAATATTGCTGGGTTCTTCTTTCGTGGTTATGATCTCTCAGGAATTGTTTCCAAGCTTAACAAAA	-	5	1080227	1080296	-1.02977	-2.1032	0.0430958	0.999939	-3.79691
Tb11.52.0017	3QTB00004_A_14			<a href=http://www.genedb.org/genedb/Search?organism=tryp&name=Tb11.52.0017>Tb11.52.0017</a>	Q382N6				11	Tb927_11_01_v4: complement(3414693..3415124)	hypothetical protein	8986	1	2	0				2QTB00004_A_14	Tb11.52.0017	GTGTTCGAGTGCTCTGATTTTCCTCCTTTTTTGTACCCGCAAATCGTTTTGTGTTCCGCCGATTTGTTAT	-	11.1	3414917	3414986	-1.02493	-2.18131	0.0363327	0.999939	-3.70988
Tb10.389.1550	3QTB00006_P_21	;go_function=Rab GTPase binding		<a href=http://www.genedb.org/genedb/Search?organism=tryp&name=Tb10.389.1550>Tb10.389.1550</a>	Q389C4				10	Tb927_10_v4: 2897992..2898630	RAB-interacting protein, putative	7308	0	2	0	GO:0017137	GO:0016192	GO:0005737	2QTB00006_P_21	Tb10.389.1550	GCAATGATTGACCCTCAATCCTTCGTCAGTAAGGCGTGGGGTTTCGTAAGATTTCCTGCTGAAGCCGTGA	+	10	2898100	2898169	-1.02393	-2.11469	0.0420353	0.999939	-3.78423
Tb927.5.2320	3QTB00019_A_8			<a href=http://www.genedb.org/genedb/Search?organism=tryp&name=Tb927.5.2320>Tb927.5.2320</a>	Q582D3			Tb05.3C6.330	5	Tb927_05_v4: 724866..727076	hypothetical protein, conserved	2223	0	0	0				2QTB00019_A_8	Tb927.5.2320	ACAATATCTTCAGGGATTTTCCCTTACTTCGGGTTGTCTTGCCTTCCCGTATTTTTTCAAGATGGATTTA	+	5	725150	725219	-1.02255	-1.3946	0.172384	0.999939	-4.47747
Tb927.3.2420	3QTB00003_B_13			<a href=http://www.genedb.org/genedb/Search?organism=tryp&name=Tb927.3.2420>Tb927.3.2420</a>	Q582V5			Tb03.48O8.500	3	Tb927_03_v4: 610112..610492	hypothetical protein, conserved	1080	1	2	0				2QTB00003_B_13	Tb927.3.2420	TACTTCGTTGGAAACGTTCACACGGCATTTTTTGCTGTAGCGGCGGCGTGCGGAGTGTCGCTTATTGTCT	+	3	610265	610334	-1.0223	-2.024	0.0510648	0.999939	-3.88297
Tb11.02.0680	3QTB00006_G_7			<a href=http://www.genedb.org/genedb/Search?organism=tryp&name=Tb11.02.0680>Tb11.02.0680</a>	Q386J3				11	Tb927_11_01_v4: complement(880956..881534)	hypothetical protein, conserved	8022	0	4	0				2QTB00006_G_7	Tb11.02.0680	TTTCATCTCATGGCCTGCTTTGTGGTCACTTCTAACACTGTTACTTGTTACGTTCTACCTATTAACTTAT	-	11.1	881265	881334	-1.02057	-2.57449	0.0146748	0.999939	-3.24303
Tb10.70.6180	3QTB00017_I_10	;go_function=ATP binding; ATP-dependent helicase activity;go_process=nucleobase, nucleoside, nucleotide and nucleic acid metabolism		<a href=http://www.genedb.org/genedb/Search?organism=tryp&name=Tb10.70.6180>Tb10.70.6180</a>	Q38C70			TRYP_x-70a06.p2kb545_846	10	Tb927_10_v4: 458690..460480	ATP-dependent DEAD/H RNA helicase, putative	6311	0	0	0	GO:0005524 GO:0005524 GO:0008026 GO:0008026	GO:0006139 GO:0006139	GO:0005575 GO:0005575	2QTB00017_I_10	Tb10.70.6180	ACCTCATAATGAGTTCTTTTTCTCCTCCCGCGTCGACTGGGCCATTTCTTCTAATATTTCTTTTCAGCAA	+	10	459060	459129	-1.0199	-2.28143	0.0290546	0.999939	-3.59537
Tb927.5.2530	3QTB00021_M_14			<a href=http://www.genedb.org/genedb/Search?organism=tryp&name=Tb927.5.2530>Tb927.5.2530</a>	Q582B4			Tb05.3C6.740	5	Tb927_05_v4: 817466..820585	hypothetical protein, conserved	2244	0	0	0				2QTB00021_M_14	Tb927.5.2530	AACTTCCAACAGAATTGGCACTGAGTATATTAAAGGATGTTGATGTTAATGACCCACAAAAATTAGCAGC	+	5	819849	819918	-1.01512	-1.87769	0.069218	0.999939	-4.03589
Tb09.211.3900	3QTB00018_A_3			<a href=http://www.genedb.org/genedb/Search?organism=tryp&name=Tb09.211.3900>Tb09.211.3900</a>	Q38DB9			chr9contig211.tmp0434	9	Tb927_09_v4: 2003414..2005318	hypothetical protein, conserved	5748	1	0	0				2QTB00018_A_3	Tb09.211.3900	TTTACCTCTCTCAAGAAAAAGGTAACCAACGAAGGGTTGATGAAATACGTTAGACAAACAAGTCCGTGGC	+	9	2004656	2004725	-1.01273	-1.44779	0.157039	0.999939	-4.43404
Tb927.6.680	3QTB00011_E_2			<a href=http://www.genedb.org/genedb/Search?organism=tryp&name=Tb927.6.680>Tb927.6.680</a>	Q583T5			Tb06.3D8.520	6	Tb927_06_v4: complement(283275..284336)	hypothetical protein, conserved	2585	0	0	0				2QTB00011_E_2	Tb927.6.680	AAAATCATTACTTAAGGAAACCTCTGGAAATGGTGGTCATAATAGGAATGGCAAAAAAGAGCAGGAGGTT	-	6	284130	284199	-1.01229	-1.75402	0.0886401	0.999939	-4.15858
Tb10.70.7150	3QTB00012_A_14	GPI-Anchor Signal predicted for Tb10.70.7150 by DGPI v2.04 with cleavage site probability 0.24939999 near 361; similar to TolA protein. (Swiss-Prot:P19934) (Escherichia coli;)		<a href=http://www.genedb.org/genedb/Search?organism=tryp&name=Tb10.70.7150>Tb10.70.7150</a>	Q38CE1			TRYP_x-70a06.p2kb545_987	10	Tb927_10_v4: 269970..271124	hypothetical protein, conserved	6240	1	0	1	GO:0003674	GO:0008150	GO:0005575	2QTB00012_A_14	Tb10.70.7150	AGACGGAACTGTCAAAGCGTCAAAGAGCACGCAGACCTTGTACGAAAAACTGCAGAAGGATGTAATGGAT	+	10	270197	270266	-1.01055	-1.64867	0.108632	0.999939	-4.25806
Tb09.160.1800	3QTB00001_M_13			<a href=http://www.genedb.org/genedb/Search?organism=tryp&name=Tb09.160.1800>Tb09.160.1800</a>	Q38FL1		3C4.235	chr9contig160.tmp0554c	9	Tb927_09_v4: complement(632869..633012)	hypothetical protein, unlikely	4952	1	1	0				2QTB00001_M_13	Tb09.160.1800	TGCATATGTTTATTTTGTATGCTCAATTATGTGTAGTTCGTGCTTACGGTTCATGGAAAGTTTACCCATT	-	9	632942	633011	-1.01036	-1.95786	0.0586815	0.999939	-3.95311
Tb927.3.2710	3QTB00021_G_20	;go_function=ATP binding; catalytic activity;go_process=fructose 2,6-bisphosphate metabolism		<a href=http://www.genedb.org/genedb/Search?organism=tryp&name=Tb927.3.2710>Tb927.3.2710</a>	Q582Y3			Tb03.48O8.70	3	Tb927_03_v4: complement(689701..692772)	6-phosphofructo-2-kinase/fructose-2,6-biphospha ta se,putative	1109	0	0	0	GO:0005524 GO:0003824	GO:0006003	GO:0005575	2QTB00021_G_20	Tb927.3.2710	TGCGGACTAGCAAGTCTCATCTCGTTCTTTTTATTAAATCTTCACCCTGTTGCTCATCCCATTTATATTG	-	3	690555	690624	-1.00863	-1.87667	0.0693618	0.999939	-4.03692
Tb11.01.5120	3QTB00021_A_1			<a href=http://www.genedb.org/genedb/Search?organism=tryp&name=Tb11.01.5120>Tb11.01.5120</a>	Q382I5				11	Tb927_11_01_v4: complement(3555720..3558569)	hypothetical protein, conserved	9039	1	1	0				2QTB00021_A_1	Tb11.01.5120	TCTTCTTAACAGCATATTATCAAAGGTATCCGAAAACCAAGCACCAAATGTTGTAACTGCACGCGTCAAC	-	11.1	3557802	3557871	-1.00728	-1.90504	0.0654539	0.999939	-4.00793
Tb10.70.4170	3QTB00004_L_9			<a href=http://www.genedb.org/genedb/Search?organism=tryp&name=Tb10.70.4170>Tb10.70.4170</a>	Q38BS0			TRYP_x-70a06.p2kb545_558	10	Tb927_10_v4: 845394..845858	hypothetical protein, conserved	6462	0	1	0				2QTB00004_L_9	Tb10.70.4170	AGTCGAGGACCCCGACTTTTTAAACATCCCATCATACGCAGGTAAGGGAGTGTACTCAAGCAAATTATTT	+	10	845735	845804	-1.00621	-2.21678	0.0335862	0.999939	-3.66968
Tb09.244.2830	3QTB00011_E_17			<a href=http://www.genedb.org/genedb/Search?organism=tryp&name=Tb09.244.2830>Tb09.244.2830</a>	Q38CZ8			chr9contig244a01.tmp0283	9	Tb927_09_v4: 2292143..2293183	hypothetical protein, conserved	5871	1	1	0				2QTB00011_E_17	Tb09.244.2830	TCTTTGCTTTAATGTGTTGCTGATTCACTTTTATTTATATTTTCATGAAGTAGTAGTCATGTTCGCTACG	+	9	2292241	2292310	-1.00578	-1.459	0.153949	0.999939	-4.42472
Tb927.4.4550	3QTB00020_E_13			<a href=http://www.genedb.org/genedb/Search?organism=tryp&name=Tb927.4.4550>Tb927.4.4550</a>	Q583E0			Tb04.3I12.600	4	Tb927_04_v4: complement(1250242..1252713)	hypothetical protein, conserved	1872	0	0	1				2QTB00020_E_13	Tb927.4.4550	AAATGTTGGTGGATATCAAGGCTCAGGAGGATGGAGGGGAAGATCTGGACTTAGAGCGAGACAAGTATTA	-	4	1250366	1250435	-1.00486	-1.97567	0.0565392	0.999939	-3.93438
Tb927.3.3350	3QTB00017_I_1			<a href=http://www.genedb.org/genedb/Search?organism=tryp&name=Tb927.3.3350>Tb927.3.3350</a>	Q57V51			Tb03.3K10.430	3	Tb927_03_v4: complement(858697..860448)	hypothetical protein, conserved	1173	0	1	0				2QTB00017_I_1	Tb927.3.3350	ATGTTCAGTTCTTTAGTTCTTGTTTCGGTCGCGATTTATAAGCTATATTTCCCATGGTACGTTCTCCTTC	-	3	860379	860448	-1.00028	-1.88338	0.0684196	0.999939	-4.03009
Tb09.244.1630	3QTB00003_P_22			<a href=http://www.genedb.org/genedb/Search?organism=tryp&name=Tb09.244.1630>Tb09.244.1630</a>	Q38CQ4			chr9contig244a01.tmp0163	9	Tb927_09_v4: 2598421..2598831	hypothetical protein, unlikely	5993	0	3	0				2QTB00003_P_22	Tb09.244.1630	CCTCATTCATAGGATCCACATTCTTTCTTGATTTCCTTAATTTTTACACCATTGTTACACTATACACTTT	+	9	2598725	2598794	-0.998749	-1.92282	0.0631019	0.999939	-3.98959
Tb927.4.5220	3QTB00010_M_13			<a href=http://www.genedb.org/genedb/Search?organism=tryp&name=Tb927.4.5220>Tb927.4.5220</a>	Q584I4			Tb04.3M17.770	4	Tb927_04_v4: complement(1421559..1422521)	hypothetical protein	1940	0	0	0				2QTB00010_M_13	Tb927.4.5220	TTCAACGACAAACCTCCCTTGTTAAAAGCAGCATTGGTCGCAATACCACACTTCGTCCAGAAGTACTTGC	-	4	1421786	1421855	-0.997933	-2.11625	0.0418937	0.999939	-3.78251
Tb10.70.7550	3QTB00013_I_13	;go_function=2-oxoisovalerate dehydrogenase (acylating) activity; oxidoreductase activity, acting on the aldehyde or oxo group of donors, disulfide as acceptor;go_process=metabolism;go_component=mitochondrion		<a href=http://www.genedb.org/genedb/Search?organism=tryp&name=Tb10.70.7550>Tb10.70.7550</a>	Q38CH4			TRYP_x-70a06.p2kb545_1039	10	Tb927_10_v4: 173855..175105	2-oxoisovalerate dehydrogenase alpha subunit, putative	6207	0	0	0	GO:0016624 GO:0047101	GO:0008152	GO:0005739	2QTB00013_I_13	Tb10.70.7550	TTATGCATGATGATGTCTACAAGGTAAAGACACCAGACTTGGTTAAAGCACAAAAGGAATTGCAAGCTCA	+	10	175002	175071	-0.997544	-1.94433	0.0603558	0.999939	-3.96725
Tb927.1.4370	3QTB00017_M_22			<a href=http://www.genedb.org/genedb/Search?organism=tryp&name=Tb927.1.4370>Tb927.1.4370</a>	Q4GYE1				1	Tb927_01_v4: 903224..905026	hypothetical protein, conserved	424	1	1	0				2QTB00017_M_22	Tb927.1.4370	TTACTAACTGTGATGTTTCCCTTTTACGCAGCAGCACATTATTCATACCATCTGATAGTTCCTCTTTTTC	+	1	903363	903432	-0.994398	-2.05362	0.0479449	0.999939	-3.85105
Tb927.4.2390	3QTB00019_E_14	similar to ATP-dependent helicase DHX8 (RNA helicase HRH1) (DEAH-box protein 8). (Swiss-Prot:Q14562) [Homo sapiens] and similar to Pre-mRNA splicing factor RNA helicase PRP22. (Swiss-Prot:P24384) [Saccharomyces cerevisiae];go_function=ATP-dependent RNA helicase activity; pre-mRNA splicing factor activity;go_process=RNA processing;go_component=nucleus; spliceosome complex		<a href=http://www.genedb.org/genedb/Search?organism=tryp&name=Tb927.4.2390>Tb927.4.2390</a>	Q584E8			Tb04.1H19.740	4	Tb927_04_v4: 616567..618795	ATP-dependent RNA helicase, putative	1656	0	0	0				2QTB00019_E_14	Tb927.4.2390	AGGTAGGTTACCGCGTGCGATTTAAGTCTATGGTATCTGATAAGACAAAATTGCTTTATATGACAGATGG	+	4	617036	617105	-0.993903	-2.04052	0.0493033	0.999939	-3.86521
Tb10.389.0800	3QTB00010_E_19	;go_function=nucleic acid binding		<a href=http://www.genedb.org/genedb/Search?organism=tryp&name=Tb10.389.0800>Tb10.389.0800</a>	Q388W9				10	Tb927_10_v4: complement(3028670..3029620)	hypothetical protein, conserved	7363	0	0	0	GO:0003676	GO:0008150	GO:0005575	2QTB00010_E_19	Tb10.389.0800	AGCCGTGGCGAGCGATGCAGTTTTATTCATACACTTTGTGTTGACCCGACTGTTGTGGGTGACTTTAAAC	-	10	3029086	3029155	-0.993287	-1.89912	0.0662534	0.999939	-4.01401
Tb927.7.6900	3QTB00017_I_13			<a href=http://www.genedb.org/genedb/Search?organism=tryp&name=Tb927.7.6900>Tb927.7.6900</a>	Q57XR0			Tb07.21H15.570	7	Tb927_07_v4: complement(1964931..1966685)	double-strand-break repair protein rad21 homolog, putative	3780	0	0	0				2QTB00017_I_13	Tb927.7.6900	AACAGCGGGAAAAAAACGCGCATGTTGTGGATGAAAATCCCGATGAATTCATTATCGCCGGCGACAGTGG	-	7	1965334	1965403	-0.992073	-1.83591	0.075326	0.999939	-4.07803
Tb11.02.5540	3QTB00007_E_17			<a href=http://www.genedb.org/genedb/Search?organism=tryp&name=Tb11.02.5540>Tb11.02.5540</a>	Q384Q1				11	Tb927_11_01_v4: complement(2112201..2112866)	hypothetical protein, conserved	8467	0	4	0				2QTB00007_E_17	Tb11.02.5540	AAATGTGACGGTATTTCACATCTCGGCATTGGGGTTTACAATACCATGTTTCTTGGCGATTGTTTTTAAC	-	11.1	2112468	2112537	-0.991525	-2.28832	0.0286061	0.999939	-3.58739
Tb927.2.5870	3QTB00023_E_1			<a href=http://www.genedb.org/genedb/Search?organism=tryp&name=Tb927.2.5870>Tb927.2.5870</a>	Q7YUL3		1F7.305		2	Tb927_02_v4: 1063364..1069342	hypothetical protein, conserved	813	0	0	0	GO:0003674	GO:0008150	GO:0005575	2QTB00023_E_1	Tb927.2.5870	ACTTGTTGTTAGTTCAAATAGCCGTGAGGTTAATGGTGGTGTTAAGAATTTATCCAGTGGTAATTCTTCT	+	2	1067731	1067800	-0.987275	-1.74005	0.0910993	0.999939	-4.17205
Tb11.55.0005	3QTB00013_G_5			<a href=http://www.genedb.org/genedb/Search?organism=tryp&name=Tb11.55.0005>Tb11.55.0005</a>	Q386X9				11	Tb927_11_01_v4: complement(509425..510669)	hypothetical protein, conserved	7884	0	1	0				2QTB00013_G_5	Tb11.55.0005	ACTATTTACTGCAGTCTGCAGAGTTCCTATTATTTCACATAAAGTATTGTTATTTGTTTTTGGACATTTT	-	11.1	510566	510635	-0.986099	-1.76941	0.0859959	0.999939	-4.14365
Tb927.1.3510	3QTB00001_D_3	unlikely gene predicted by glimmer		<a href=http://www.genedb.org/genedb/Search?organism=tryp&name=Tb927.1.3510>Tb927.1.3510</a>	Q4GYM2				1	Tb927_01_v4: 754952..755146	hypothetical protein, unlikely	343	0	0	0				2QTB00001_D_3	Tb927.1.3510	TACGGTTCCACCTTGCCGCAACTATTTGAAATCCCCTCCCCTTCCTCAGCTTTTGGATTTCCCTCCTCTC	+	1	754975	755044	-0.984948	-1.36156	0.18249	0.999939	-4.50376
Tb927.4.2470	3QTB00022_K_24			<a href=http://www.genedb.org/genedb/Search?organism=tryp&name=Tb927.4.2470>Tb927.4.2470</a>	Q584E0			Tb04.1H19.920	4	Tb927_04_v4: 646319..650353	hypothetical protein, conserved	1664	0	0	0				2QTB00022_K_24	Tb927.4.2470	GTAACAATTCAAACGAGAAAAGAGATGAAATTGCGTTAGTGGAAGAATGCTGTCCAGTTGACAGCGAATA	+	4	648891	648960	-0.983081	-1.87228	0.0699835	0.999939	-4.04138
Tb11.02.0810	3QTB00020_J_4			<a href=http://www.genedb.org/genedb/Search?organism=tryp&name=Tb11.02.0810>Tb11.02.0810</a>	Q386I1				11	Tb927_11_01_v4: 941887..944685	hypothetical protein, conserved	8034	0	0	0				2QTB00020_J_4	Tb11.02.0810	GGTATAAATCTACTCTCGAACTTCTCAGGACAGAGCGTGATTCAAACACAAAGCTGACACAGGAAAACGA	+	11.1	943238	943307	-0.980572	-1.971	0.0570941	0.999939	-3.9393
Tb11.30.0002	3QTB00007_M_18			<a href=http://www.genedb.org/genedb/Search?organism=tryp&name=Tb11.30.0002>Tb11.30.0002</a>	Q380W9				11	Tb927_11_01_v4: complement(4891696..4892394)	hypothetical protein, unlikely	9502	0	5	0				2QTB00007_M_18	Tb11.30.0002	CCAGCGCGTCCGTTTTACTAGCTTGTACTTTGTTGTCCACTCGGGTTTTAATCACTTTTCCTATTATAAT	-	11.1	4892260	4892329	-0.980028	-2.0466	0.0486692	0.999939	-3.85865
Tb11.01.1150	3QTB00005_E_4			<a href=http://www.genedb.org/genedb/Search?organism=tryp&name=Tb11.01.1150>Tb11.01.1150</a>	Q383Z1				11	Tb927_11_01_v4: complement(2519893..2520405)	hypothetical protein	8629	0	0	0				2QTB00005_E_4	Tb11.01.1150	ATGTTATTAGTCGGATTTAAACCTTGCGAGATTGTCTTTCTCGTTGATACTCTCCTGGGCAGTGGTGTTT	-	11.1	2520336	2520405	-0.979657	-1.85993	0.0717604	0.999939	-4.05389
Tb927.7.3720	3QTB00006_C_15			<a href=http://www.genedb.org/genedb/Search?organism=tryp&name=Tb927.7.3720>Tb927.7.3720</a>	Q57WI7			Tb07.28B13.130	7	Tb927_07_v4: 973881..974456	hypothetical protein	3461	1	4	0				2QTB00006_C_15	Tb927.7.3720	AAATACCAAAATGCAATAAATATTGTTGGGAAGGTCCAGAACCCTTTAACAAAAGAAAACAAAAAATCAC	+	7	974211	974280	-0.979455	-1.81755	0.0781531	0.999939	-4.09633
Tb927.7.3580	3QTB00017_I_2	;go_function=ATP binding; protein serine/threonine kinase activity;go_process=protein amino acid phosphorylation		<a href=http://www.genedb.org/genedb/Search?organism=tryp&name=Tb927.7.3580>Tb927.7.3580</a>	Q57WH3			Tb07.28B13.440	7	Tb927_07_v4: complement(933093..934883)	protein kinase, putative	3447	0	0	0	GO:0004674 GO:0005524	GO:0006468	GO:0005575	2QTB00017_I_2	Tb927.7.3580	ATTAATTATGTGGACAGTTTCCTTACCAACAAATCCGATTACATTTGCATTGTGATGGAGTACGCAGATG	-	7	934625	934694	-0.978062	-1.63923	0.110594	0.999939	-4.26674
Tb927.7.7320	3QTB00019_C_17			<a href=http://www.genedb.org/genedb/Search?organism=tryp&name=Tb927.7.7320>Tb927.7.7320</a>	Q57TW9			Tb07.30D13.470	7	Tb927_07_v4: complement(2112740..2114896)	hypothetical protein, conserved	3822	0	5	0				2QTB00019_C_17	Tb927.7.7320	AACGCCATGTATTTCCTGGCCATGATATATTCCCTCTTCACTCTTTTGTATGCTTATTTGATCAACTTCC	-	7	2114035	2114104	-0.976855	-1.67671	0.102977	0.999939	-4.23205
Tb927.3.5730	3QTB00011_C_18			<a href=http://www.genedb.org/genedb/Search?organism=tryp&name=Tb927.3.5730>Tb927.3.5730</a>	Q57VH2			Tb03.2H15.590	3	Tb927_03_v4: 1600338..1601399	hypothetical protein, conserved	1410	1	0	0				NA	NA	NA	NA	NA	NA	NA	-0.973574	-2.05163	0.0481489	0.999939	-3.8532
Tb11.01.1980	3QTB00003_M_1			<a href=http://www.genedb.org/genedb/Search?organism=tryp&name=Tb11.01.1980>Tb11.01.1980</a>	Q383Q7				11	Tb927_11_01_v4: 2680856..2681212	hypothetical protein, conserved	8713	0	1	0				2QTB00003_M_1	Tb11.01.1980	GGTTACAACCCGTTCAGGTTACAGGGTATGACTCCACAGCCAAGATAGGGAGGAGTACCAGGCGTCAGGA	+	11.1	2680950	2681019	-0.97329	-2.01694	0.0518349	0.999939	-3.89054
Tb927.8.1700	3QTB00019_M_14			<a href=http://www.genedb.org/genedb/Search?organism=tryp&name=Tb927.8.1700>Tb927.8.1700</a>	Q580F4			Tb08.29O9.480	8	Tb927_08_v4: complement(564780..567035)	hypothetical protein, conserved	4013	1	0	0				2QTB00019_M_14	Tb927.8.1700	GAATGTAGGAGATATTCGTACGAGCGTGATTTTGCCGAAGAAAAAAATGTATACAACCCTTCACCCATAT	-	8	566883	566952	-0.971882	-1.66756	0.104795	0.999939	-4.24058
Tb927.3.4840	3QTB00019_M_1	;go_function=cysteine-type endopeptidase activity; ubiquitin thiolesterase activity;go_process=ubiquitin-dependent protein catabolism		<a href=http://www.genedb.org/genedb/Search?organism=tryp&name=Tb927.3.4840>Tb927.3.4840</a>	Q582Q1			Tb03.48K5.520	3	Tb927_03_v4: complement(1362003..1364198)	ubiquitin hydrolase, putative,cysteine peptidase, Clan CA, family C19, putative	1321	0	0	0				2QTB00019_M_1	Tb927.3.4840	GGTTGATATTTTTAAGATGAAGTTGGAGAATCGTGTTGAGTGTAGCTCTTGCCGCAAGGTACGTTACACG	-	3	1362840	1362909	-0.970704	-1.54082	0.132824	0.999939	-4.35484
Tb927.5.2470	3QTB00014_K_16			<a href=http://www.genedb.org/genedb/Search?organism=tryp&name=Tb927.5.2470>Tb927.5.2470</a>	Q582B9			Tb05.3C6.590	5	Tb927_05_v4: 791672..793072	hypothetical protein, conserved	2238	0	0	0				2QTB00014_K_16	Tb927.5.2470	TAATGAGAGGTTTAAATGCTGATCCAACTGCCTTTTCGCTGTCGACTACTCCAACTTGCTTTTTTCTTTC	+	5	792885	792954	-0.969686	-1.55709	0.128917	0.999939	-4.34058
Tb927.6.4960	3QTB00010_A_7	;go_function=nucleic acid binding		<a href=http://www.genedb.org/genedb/Search?organism=tryp&name=Tb927.6.4960>Tb927.6.4960</a>	Q586G8			Tb06.30P15.530	6	Tb927_06_v4: 1366032..1366973	zinc finger-domain protein, putative	3014	1	1	0	GO:0003676	GO:0008150	GO:0005575	2QTB00010_A_7	Tb927.6.4960	ATACCATCACACTATGTGTTTGCTACCATCACGGCTTTGGACTCCACTGTTCTTCATTTCGCCTCTTTGT	+	6	1366074	1366143	-0.968212	-1.33989	0.189367	0.999939	-4.52072
Tb927.1.910	3QTB00001_D_21	gene predicted by glimmer		<a href=http://www.genedb.org/genedb/Search?organism=tryp&name=Tb927.1.910>Tb927.1.910</a>	Q4GZC7				1	Tb927_01_v4: complement(283009..283206)	hypothetical protein, unlikely	85	0	0	0				2QTB00001_D_21	Tb927.1.910	GGGGGGGAGGTTGAAGTTAAAACAAAGCGTTTGTGGGGTTGCACCTCTCCACGTGTCGTGAGGACGTTCA	-	1	283020	283089	-0.968062	-1.95988	0.0584348	0.999939	-3.95099
Tb09.211.0090	3QTB00016_A_20			<a href=http://www.genedb.org/genedb/Search?organism=tryp&name=Tb09.211.0090>Tb09.211.0090</a>	Q38EF2			chr9contig211.tmp0009c	9	Tb927_09_v4: complement(1280736..1282361)	hypothetical protein, conserved	5365	0	0	0				2QTB00016_A_20	Tb09.211.0090	CTTTTTTCCATCTAGGAGGTATGCATTAACAGTATGTCTGCAAAATGTCGCAACGGTTCCGATTGTTGTG	-	9	1281540	1281609	-0.964234	-1.87272	0.0699219	0.999939	-4.04094
Tb11.01.4620	3QTB00023_A_13			<a href=http://www.genedb.org/genedb/Search?organism=tryp&name=Tb11.01.4620>Tb11.01.4620</a>	Q382Q4				11	Tb927_11_01_v4: complement(3348951..3354446)	ubiquitin ligase, putative	8966	0	0	0				2QTB00023_A_13	Tb11.01.4620	AGAATTATTTTTATATGGGTTTGAAATCCCCAAGTTATCCCGTTTTTCCATTTGGGAACGCTCTATTCTT	-	11.1	3353328	3353397	-0.962575	-1.38745	0.174534	0.999939	-4.48321
Tb09.244.1960	3QTB00002_M_14			<a href=http://www.genedb.org/genedb/Search?organism=tryp&name=Tb09.244.1960>Tb09.244.1960</a>	Q38CR3			chr9contig244a01.tmp0196	9	Tb927_09_v4: 2500084..2500389	hypothetical protein	5960	0	0	0				2QTB00002_M_14	Tb09.244.1960	CCCGGGCCACACTGCACCCATTAAAAGAAGTATTGAAGCATGCTCACCAAACGACAAAATCAGAAAGAAC	+	9	2500202	2500271	-0.96157	-1.69182	0.100033	0.999939	-4.21789
Tb09.142.0240	3QTB00016_G_3	GPI-Anchor Signal predicted for Tb09.142.0240 by DGPI v2.04 with cleavage site probability 0.75399995 near 509;go_process=antigenic variation;go_component=integral to membrane		<a href=http://www.genedb.org/genedb/Search?organism=tryp&name=Tb09.142.0240>Tb09.142.0240</a>	Q38G41				9	Tb927_09_v4: 136315..137913	variant surface glycoprotein (VSG), putative	4729	1	0	1		GO:0020033 GO:0020033	GO:0016021 GO:0016021	2QTB00016_G_3	Tb09.142.0240	CTCGCTAACAAACTAGAAGCTAGAACCAGGTACAACACCATTATCTCTAAACTAAACGAACAGCTACGAT	+	9	137368	137437	-0.960206	-2.1667	0.0375203	0.999939	-3.72631
Tb927.2.4950	3QTB00022_F_9			<a href=http://www.genedb.org/genedb/Search?organism=tryp&name=Tb927.2.4950>Tb927.2.4950</a>	Q7YUU1		30M24.105		2	Tb927_02_v4: complement(872188..876462)	hypothetical protein, conserved	753	0	0	0				2QTB00022_F_9	Tb927.2.4950	CTTTTATCGTTACAAAATATTTTACCAATTTCCTGTATTCCTTCGGAGGCAGAGCGCTTTTCCCCTTTTT	-	2	875532	875601	-0.958875	-1.88802	0.0677749	0.999939	-4.02536
Tb10.26.0080	3QTB00001_I_19			<a href=http://www.genedb.org/genedb/Search?organism=tryp&name=Tb10.26.0080>Tb10.26.0080</a>	Q389G2				10	Tb927_10_v4: complement(2812813..2812944)	hypothetical protein, unlikely	7270	0	0	0				2QTB00001_I_19	Tb10.26.0080	CTTCTGTACATCCAGTAAAAGCTTGGGAATGAAAAACCCAACATTTTCCTTTTTCGTCGTCTTCTTCATC	-	10	2812864	2812933	-0.958397	-1.30176	0.201944	0.999939	-4.54997
Tb11.01.7150	3QTB00009_I_9			<a href=http://www.genedb.org/genedb/Search?organism=tryp&name=Tb11.01.7150>Tb11.01.7150</a>	Q381N4				11	Tb927_11_01_v4: complement(4060399..4061262)	hypothetical protein, conserved	9240	0	0	0				2QTB00009_I_9	Tb11.01.7150	CAAGCATTGGGGATGGATGGGGAGACTCCAAGAAAGGGTTCAGACATTCGTTTGTTGTTCACTTCAAATG	-	11.1	4060706	4060775	-0.957029	-1.66318	0.105675	0.999939	-4.24464
Tb927.3.4310	3QTB00017_A_2	similar to SP:Q26789: 73 kDa paraflagellar rod protein (73 kDa PFR protein) (PFR-C/PFR-D). {Trypanosoma brucei brucei}; 99.3% similar to: SP:Q26789: 73 kDa paraflagellar rod protein (73 kDa PFR protein) (PFR-C/PFR-D). {Trypanosoma brucei brucei;};go_process=cell motility; forward locomotion;go_component=flagellum		<a href=http://www.genedb.org/genedb/Search?organism=tryp&name=Tb927.3.4310>Tb927.3.4310</a>	Q580L2	PFR1	PFRC	Tb03.26J7.550	3	Tb927_03_v4: complement(1213190..1214959)	73 kDa paraflagellar rod protein,PFR1	1268	0	0	0	GO:0003674	GO:0006928 GO:0043056	GO:0019861	2QTB00017_A_2	Tb927.3.4310	TTTGGAGAATGAGGAACTTGTACAGGAATTGCATGTATCTGACTGGAGCGAGACACAGAGGCAGAAGCTG	NA	Nonspecific_5	0	0	-0.955537	-1.76458	0.0868191	0.999939	-4.14835
Tb10.70.2270	3QTB00009_A_14	;go_function=phosphoric monoester hydrolase activity;go_process=dephosphorylation;go_component=protein serine/threonine phosphatase complex		<a href=http://www.genedb.org/genedb/Search?organism=tryp&name=Tb10.70.2270>Tb10.70.2270</a>	Q38BA8	PP2C-2		TRYP_x-70a06.p2kb545_304	10	Tb927_10_v4: complement(1226699..1227580)	protein phosphatase 2C-like, putative,protein phosphatase 2C homolog 2	6624	0	0	0	GO:0016791	GO:0016311	GO:0008287	2QTB00009_A_14	Tb10.70.2270	ATGGAAATTTAGCCGTTAGTAGAGCTATAGGTGATTTTGACTACAAAGAGAATAGCGAGTTGTCTTGGGA	-	10	1226982	1227051	-0.955322	-1.62283	0.11407	0.999939	-4.28172
Tb11.02.4590	3QTB00016_E_20			<a href=http://www.genedb.org/genedb/Search?organism=tryp&name=Tb11.02.4590>Tb11.02.4590</a>	Q384Z4				11	Tb927_11_01_v4: complement(1884535..1886169)	hypothetical protein, conserved,leucine-rich repeat protein (LRRP), putative	8373	0	0	0	GO:0003674	GO:0008150	GO:0005575	2QTB00016_E_20	Tb11.02.4590	AGAAAGAAATTCTTTGCTCTATTGAACAACTGGACCTATCCCACAACAACATTCCGTCCCTTGGTAGTCT	-	11.1	1886033	1886102	-0.953639	-1.89999	0.0661354	0.999939	-4.01311
Tb927.1.1410	3QTB00004_C_24			<a href=http://www.genedb.org/genedb/Search?organism=tryp&name=Tb927.1.1410>Tb927.1.1410</a>	Q4GZ78				1	Tb927_01_v4: complement(359665..360099)	hypothetical protein, unlikely	134	1	3	0				2QTB00004_C_24	Tb927.1.1410	CGGGAAAACTTTATGTCACCTTTTTCTTTCTCTTCGTTAAGTTCTCCACCTTCCGTACTGCCCTTCTTTC	-	1	359972	360041	-0.951363	-2.01867	0.0516455	0.999939	-3.88869
Tb927.4.4930	3QTB00022_H_9			<a href=http://www.genedb.org/genedb/Search?organism=tryp&name=Tb927.4.4930>Tb927.4.4930</a>	Q584L2			Tb04.3M17.180	4	Tb927_04_v4: complement(1348450..1352787)	hypothetical protein, conserved	1911	0	0	0				2QTB00022_H_9	Tb927.4.4930	AATCAGCTCTGTCGCCAAGCAGTAATGAGACCGAAGATTGCTCATCCATCACATCGCTACGTGGGGAATT	-	4	1352330	1352399	-0.951273	-2.06471	0.0468206	0.999939	-3.83902
Tb927.6.2370	3QTB00021_H_22	;go_function=ubiquitin-protein ligase activity;go_process=protein modification		<a href=http://www.genedb.org/genedb/Search?organism=tryp&name=Tb927.6.2370>Tb927.6.2370</a>	Q584R9			Tb06.4M18.810	6	Tb927_06_v4: 729735..733196	ubiquitin-protein ligase, putative	2756	1	1	0				2QTB00021_H_22	Tb927.6.2370	CAGTTCCGCTGGTTAGTTTTGCTGTTATATATGTGATACTTTTTAACGTACCTATTTTTAAACTTTTCTC	+	6	729805	729874	-0.950007	-1.71027	0.0965326	0.999939	-4.20047
Tb11.03.0190	3QTB00019_E_2			<a href=http://www.genedb.org/genedb/Search?organism=tryp&name=Tb11.03.0190>Tb11.03.0190</a>	Q387F7				11	Tb927_11_01_v4: 238631..240853	hypothetical protein, conserved	7806	0	0	0				2QTB00019_E_2	Tb11.03.0190	GTACTTTATGATAAACTCCGGAACAAATTACAAGAAAAGACGTATTTGAACATGCTAGAATTGCGCCTTT	+	11.1	240344	240413	-0.946685	-1.59902	0.119276	0.999939	-4.30326
Tb927.7.1100	3QTB00019_A_14			<a href=http://www.genedb.org/genedb/Search?organism=tryp&name=Tb927.7.1100>Tb927.7.1100</a>	Q57WU0			Tb07.27M11.240	7	Tb927_07_v4: 285391..287604	hypothetical protein, conserved	3201	0	0	0				2QTB00019_A_14	Tb927.7.1100	GGTTATTTTTTTCGTGAGTTTCAGCATCTTCTGCAACTAGAGGATGTTCGGATGCATCAAGTCTCTATTA	+	7	286441	286510	-0.945683	-2.03267	0.0501341	0.999939	-3.87366
Tb10.6k15.1600	3QTB00006_L_21	;go_function=DNA binding;go_process=DNA packaging;go_component=kinetoplast		<a href=http://www.genedb.org/genedb/Search?organism=tryp&name=Tb10.6k15.1600>Tb10.6k15.1600</a>	Q38A85			TRYPtp6k15-3d06.p1c_236	10	Tb927_10_v4: 2160821..2161450	kinetoplast DNA-associated protein, putative	6997	0	0	0	GO:0003677	GO:0006323	GO:0020023	2QTB00006_L_21	Tb10.6k15.1600	TAAGAGAGGGAAATTACTCTCTAAGATGTATAAGGAACTCTCGCAAAACCAACGGCGTGAACTTAATATG	+	10	2160919	2160988	-0.943942	-2.13523	0.0401976	0.999939	-3.76147
Tb927.5.4000	3QTB00004_D_6			<a href=http://www.genedb.org/genedb/Search?organism=tryp&name=Tb927.5.4000>Tb927.5.4000</a>	Q57Z49			Tb05.45E22.250	5	Tb927_05_v4: 1238372..1238845	hypothetical protein	2391	0	1	0				2QTB00004_D_6	Tb927.5.4000	ACCTCAGCGGACATTTCCTCACCTTCCTTTGAGTTTATCTAAACTCTTCCCGTATACATCATTTTCTACA	+	5	1238431	1238500	-0.943338	-1.92005	0.0634642	0.999939	-3.99246
Tb11.01.4070	3QTB00020_M_13	;go_function=DNA binding;go_process=DNA replication initiation		<a href=http://www.genedb.org/genedb/Search?organism=tryp&name=Tb11.01.4070>Tb11.01.4070</a>	Q382V6				11	Tb927_11_01_v4: 3208971..3211481	minichromosome maintenance (MCM) complex subunit, putative	8914	0	0	0	GO:0003677	GO:0006270	GO:0005575	2QTB00020_M_13	Tb11.01.4070	AGTTGCGGCAAACAATATTCCTATAGAATCAATCATAACCTCTCAGTATTTGAAGATAAACAGTTAGTAC	+	11.1	3209676	3209745	-0.940816	-1.58447	0.122553	0.999939	-4.31631
Tb09.160.2900	3QTB00016_J_13			<a href=http://www.genedb.org/genedb/Search?organism=tryp&name=Tb09.160.2900>Tb09.160.2900</a>	Q38FB1		1L12.340	chr9contig160.tmp0236	9	Tb927_09_v4: 757331..759013	hypothetical protein, conserved	5052	0	0	0				2QTB00016_J_13	Tb09.160.2900	AGCGAAGGAACCATAAACGGCACGTAGAGGCCATTCCCCATCAAATTGAAAAGCGTAAGCAAGATATAAA	+	9	758379	758448	-0.940324	-2.22385	0.0330619	0.999939	-3.66163
Tb927.2.4020	3QTB00017_B_13	;go_function=catalytic activity		<a href=http://www.genedb.org/genedb/Search?organism=tryp&name=Tb927.2.4020>Tb927.2.4020</a>	Q7YV30		28H13.360		2	Tb927_02_v4: complement(707607..709418)	ubiquitin activating enzyme, putative	696	0	0	0	GO:0003824 GO:0003824	GO:0008150	GO:0005575	2QTB00017_B_13	Tb927.2.4020	TAATAATTACTTTGTGGAACTGAGCGATTACGCAGCAAGAAAACCTTTATCAGAAGTGTTGGTGAAGCGA	-	2	709158	709227	-0.937782	-2.10495	0.0429325	0.999939	-3.79498
Tb927.5.2980	3QTB00021_J_9			<a href=http://www.genedb.org/genedb/Search?organism=tryp&name=Tb927.5.2980>Tb927.5.2980</a>	Q57ZX4			Tb05.26K5.160	5	Tb927_05_v4: 937010..940255	hypothetical protein, conserved	2289	0	0	0				2QTB00021_J_9	Tb927.5.2980	GTCACGAAAAGTTATATCTTACTGACCCCCGGCGATTTAGCACGAAAAATCAACTAATATGGAAAATGCA	+	5	938154	938223	-0.937509	-1.5638	0.127334	0.999939	-4.33467
Tb09.160.0370	3QTB00012_G_3			<a href=http://www.genedb.org/genedb/Search?organism=tryp&name=Tb09.160.0370>Tb09.160.0370</a>	Q38G04			chr9contig160.tmp0037c	9	Tb927_09_v4: complement(333856..334995)	hypothetical protein, conserved	4808	0	0	0				2QTB00012_G_3	Tb09.160.0370	GAGAGTCCAGCGGATACGATGAAAATAACTGATATTACAAAGGAATTGTACGAAAAGGGTGTGAATTTCT	-	9	334284	334353	-0.933799	-2.01421	0.052135	0.999939	-3.89346
Tb11.02.1950	3QTB00018_K_3			<a href=http://www.genedb.org/genedb/Search?organism=tryp&name=Tb11.02.1950>Tb11.02.1950</a>	Q385X7			TRYP_xi-1013a02.q1k_61	11	Tb927_11_01_v4: complement(1251673..1253613)	hypothetical protein, conserved	8139	0	0	0				2QTB00018_K_3	Tb11.02.1950	TAGTGAACTTAATGAAGTGGAAGGAGGGGTCATTTCTATGCAGCTAGCGACCAAACAGAAAGAAACACAT	-	11.1	1253410	1253479	-0.933575	-1.98183	0.0558136	0.999939	-3.92787
Tb10.70.4310	3QTB00005_N_24			<a href=http://www.genedb.org/genedb/Search?organism=tryp&name=Tb10.70.4310>Tb10.70.4310</a>	Q38BS7			TRYP_x-70a06.p2kb545_578	10	Tb927_10_v4: 827246..827815	hypothetical protein	6455	0	2	0				2QTB00005_N_24	Tb10.70.4310	TTGTTCATAAATTTAAAAGACCTTCGATTTTCCCTTTCCCCTTATTTTCGTGGGAGCTGCCCCCTTCTTT	+	10	827511	827580	-0.933483	-2.19595	0.0351754	0.999939	-3.69333
Tb11.01.4590	3QTB00011_M_13			<a href=http://www.genedb.org/genedb/Search?organism=tryp&name=Tb11.01.4590>Tb11.01.4590</a>	Q382Q7				11	Tb927_11_01_v4: complement(3343894..3344943)	hypothetical protein, conserved	8963	0	0	0				2QTB00011_M_13	Tb11.01.4590	AAAATTTCTTCTGAAGCCTTTATGATTGATCCGGCGCTGTATTATGTGCTGGGGAATTTGAACACGACTG	-	11.1	3344013	3344082	-0.929732	-1.89222	0.0671956	0.999939	-4.02107
Tb927.8.2540	3QTB00013_P_23	;go_function=acetyl-CoA C-acyltransferase activity;go_component=mitochondrion		<a href=http://www.genedb.org/genedb/Search?organism=tryp&name=Tb927.8.2540>Tb927.8.2540</a>	Q57XD5			Tb08.26A17.500	8	Tb927_08_v4: 749535..750851	3-ketoacyl-CoA thiolase, putative	4097	0	0	0	GO:0003988	GO:0008150	GO:0005739	2QTB00013_P_23	Tb927.8.2540	GTTAGACTTCTGCACACAAGCCTCCGACAAGAACCCTAACTTCCTTGGGAACGAAATATACAAGCCTTTC	+	8	750212	750281	-0.928365	-1.28088	0.209099	0.999939	-4.56569
Tb09.160.4040	3QTB00002_O_3			<a href=http://www.genedb.org/genedb/Search?organism=tryp&name=Tb09.160.4040>Tb09.160.4040</a>	Q38F01		28G16.320	chr9contig160.tmp0522c	9	Tb927_09_v4: complement(907802..908083)	hypothetical protein, unlikely	5163	0	0	0				2QTB00002_O_3	Tb09.160.4040	TGAGCCAAACAGTTCATTGGTAATAATAACAATTTTATTCACGAACACACAGAGAAAGAAACAAACAAAC	-	9	907958	908027	-0.926638	-1.95349	0.0592177	0.999939	-3.95768
Tb09.244.2990	3QTB00001_N_11			<a href=http://www.genedb.org/genedb/Search?organism=tryp&name=Tb09.244.2990>Tb09.244.2990</a>	Q38D03			chr9contig244a01.tmp0288	9	Tb927_09_v4: complement(2287439..2287657)	hypothetical protein, unlikely	5866	1	1	0				2QTB00001_N_11	Tb09.244.2990	AATTTACCCTATAGATCCCTTTCTACCCCTTACTGGCATTTCCTCGCCCTCTCGTTTTTGACTCACTTCA	-	9	2287555	2287624	-0.925878	-1.64775	0.108822	0.999939	-4.2589
Tb927.5.2000	3QTB00011_D_11			<a href=http://www.genedb.org/genedb/Search?organism=tryp&name=Tb927.5.2000>Tb927.5.2000</a>	Q57ZR9			Tb05.1P6.310	5	Tb927_05_v4: 621076..622161	hypothetical protein	2191	1	0	0				2QTB00011_D_11	Tb927.5.2000	CAAAATGCGGCTCATACGTTTAATGGAAATCGGGGACACAGATCCAATGATGGAAGGCGTCCTCATACAT	+	5	622033	622102	-0.923081	-1.67966	0.102397	0.999939	-4.22929
Tb927.5.1760	3QTB00018_I_4			<a href=http://www.genedb.org/genedb/Search?organism=tryp&name=Tb927.5.1760>Tb927.5.1760</a>	Q57ZP5			Tb05.1P6.790	5	Tb927_05_v4: 549453..551438	hypothetical protein, conserved	2167	1	1	0				2QTB00018_I_4	Tb927.5.1760	TCTTTGCTTTTATGAGCTTCTCGTACTTTGTTCCGATGGTTTATTGGTACTTCTCTTCTCCCAACATCAT	+	5	549565	549634	-0.922322	-1.84705	0.0736549	0.999939	-4.06687
Tb927.5.3790	3QTB00008_E_14			<a href=http://www.genedb.org/genedb/Search?organism=tryp&name=Tb927.5.3790>Tb927.5.3790</a>	Q57U87			Tb05.6E7.710	5	Tb927_05_v4: 1178644..1179435	hypothetical protein, conserved	2370	1	4	0				2QTB00008_E_14	Tb927.5.3790	TCATTCGAACTATCAGCCACTTAACAGCGAGGAAGGAAGGTGGTTTCACCGGATACGAAACTTTATTATG	+	5	1178661	1178730	-0.922141	-1.54723	0.131272	0.999939	-4.34923
Tb10.6k15.0550	3QTB00011_A_22			<a href=http://www.genedb.org/genedb/Search?organism=tryp&name=Tb10.6k15.0550>Tb10.6k15.0550</a>	Q38A00			TRYPtp6k15-3d06.p1c_80	10	Tb927_10_v4: 2379516..2380571	hypothetical protein, conserved	7082	1	2	0				2QTB00011_A_22	Tb10.6k15.0550	AAGAGACTTTACTTCATCCTCCTTTCATTGGTTCGTCTTCACGCTTCACGTATGCCTTACCTGCTTTAGA	+	10	2379667	2379736	-0.921025	-1.59535	0.120095	0.999939	-4.30656
Tb10.61.0280	3QTB00022_I_3	;go_function=adenylate cyclase activity;go_process=intracellular signaling cascade;go_component=integral to membrane		<a href=http://www.genedb.org/genedb/Search?organism=tryp&name=Tb10.61.0280>Tb10.61.0280</a>	Q387R5			TRYP_x-61h03.q2kb185_40	10	Tb927_10_v4: 3867126..3870836	receptor-type adenylate cyclase GRESAG 4, putative,expression site-associated gene 4 (ESAG4) protein, putative	7674	1	2	0	GO:0004016 GO:0004016	GO:0007242 GO:0007242	GO:0016021 GO:0016021	2QTB00022_I_3	Tb10.61.0280	TAGTCATGATAGTGCTCGTGTGTTCGTTCCATTTTTCGATGTAGTACTGCTTCATGAAGAATTTTTTAAC	+	10	3869135	3869204	-0.92064	-1.65382	0.107575	0.999939	-4.25331
Tb927.4.5560	3QTB00015_B_4	similar to SP:P26328: Variant surface glycoprotein ILTAT 1.23 precursor (VSG). {Trypanosoma brucei brucei}(PMID:1942032); 48% similar to SP:P26328: Variant surface glycoprotein ILTAT 1.23 precursor (VSG). {Trypanosoma brucei brucei}(PMID:1942032);go_process=antigenic variation;go_component=integral to membrane		<a href=http://www.genedb.org/genedb/Search?organism=tryp&name=Tb927.4.5560>Tb927.4.5560</a>	Q580P0			Tb04.24M18.640	4	Tb927_04_v4: complement(1515810..1517360)	variant surface glycoprotein (VSG), putative	1975	1	0	1		GO:0020033	GO:0016021	2QTB00015_B_4	Tb927.4.5560	AAGCAAAAAAGCAAAAAGTAACAGGTGAACCGTTCAAATCTCACTGGGAAGCAGACTATGATAAATGGGT	-	4	1517032	1517101	-0.920611	-1.74902	0.0895135	0.999939	-4.16341
Tb927.1.2650	3QTB00001_N_22	gene predicted by glimmer		<a href=http://www.genedb.org/genedb/Search?organism=tryp&name=Tb927.1.2650>Tb927.1.2650</a>	Q4GYV7				1	Tb927_01_v4: 617733..617984	hypothetical protein, unlikely	258	0	2	0				2QTB00001_N_22	Tb927.1.2650	ATTATTATTGTTATTGTTGATGTTGCTGCCATTTTCAGTGTTCCGCATCGCTGTGCCCTTCTGTGTTGTT	+	1	617913	617982	-0.917506	-1.87737	0.0692629	0.999939	-4.03621
Tb09.160.4680	3QTB00021_I_1	;go_function=Rab escort protein activity;go_process=regulation of GTPase activity; vesicle-mediated transport;go_component=Rab-protein geranylgeranyltransferase complex		<a href=http://www.genedb.org/genedb/Search?organism=tryp&name=Tb09.160.4680>Tb09.160.4680</a>	Q38ET8			chr9contig160.tmp0354	9	Tb927_09_v4: 1004069..1006990	Rab geranylgeranyl transferase component A, putative,Rab escort protein 1, putative	5227	0	0	0	GO:0005084	GO:0016192 GO:0043087	GO:0005737 GO:0005968	2QTB00021_I_1	Tb09.160.4680	AAGTATTCTCTGCTGATCATATTGGGCTGATGCAAAAGCGTCGTTTAATGAAATTTGTGAAGGATGTGGC	+	9	1005633	1005702	-0.917487	-1.67375	0.103562	0.999939	-4.23481
Tb927.8.3020	3QTB00018_F_11			<a href=http://www.genedb.org/genedb/Search?organism=tryp&name=Tb927.8.3020>Tb927.8.3020</a>	Q57W71			Tb08.28F14.440	8	Tb927_08_v4: 907053..909089	hypothetical protein, conserved	4145	0	0	0				2QTB00018_F_11	Tb927.8.3020	TTGTCTACTTTCGATGTTGTGTTAATTCCCCTTCTGATAAGGTTTCGTCATGCTCGGACATATTTTTCTC	+	8	907087	907156	-0.915647	-1.55265	0.129973	0.999939	-4.34448
Tb927.7.7470	3QTB00022_C_3	;go_function=adenylate cyclase activity;go_process=intracellular signaling cascade;go_component=integral to membrane		<a href=http://www.genedb.org/genedb/Search?organism=tryp&name=Tb927.7.7470>Tb927.7.7470</a>	Q57TY4			Tb07.30D13.310	7	Tb927_07_v4: complement(2147506..2151123)	receptor-type adenylate cyclase GRESAG 4, putative	3837	1	1	1	GO:0004016	GO:0007242	GO:0016021	2QTB00022_C_3	Tb927.7.7470	AACTGGAAGAGTTGGTGATATGAACAGATTTTTCCTTCAGAAGATTGCCACAGATATGCAGAATGCTCCT	-	7	2149615	2149684	-0.913948	-1.97179	0.0569992	0.999939	-3.93847
Tb11.01.6150	3QTB00017_I_14			<a href=http://www.genedb.org/genedb/Search?organism=tryp&name=Tb11.01.6150>Tb11.01.6150</a>	Q381Y2				11	Tb927_11_01_v4: 3801644..3803434	hypothetical protein, conserved	9142	0	0	0				2QTB00017_I_14	Tb11.01.6150	AACTTTTGTCTTACCATGTTCCGCATCAGACGAAAATAAAGTCGTAACTCCTGTGTACCTGCATATCTAT	+	11.1	3801970	3802039	-0.911961	-1.62274	0.114088	0.999939	-4.2818
Tb11.01.5190	3QTB00013_E_1	;go_component=integral to membrane		<a href=http://www.genedb.org/genedb/Search?organism=tryp&name=Tb11.01.5190>Tb11.01.5190</a>	Q382H7				11	Tb927_11_01_v4: complement(3570778..3572019)	hypothetical protein, conserved	9047	1	1	0	GO:0003674	GO:0008150	GO:0016021	2QTB00013_E_1	Tb11.01.5190	TTGTCTTGTATTTATTGCTGACCTCCTTGTGGTCATAACTATTCTTTTCCACGCTCTCTTCTTATTGGGC	-	11.1	3571909	3571978	-0.908437	-1.98505	0.0554386	0.999939	-3.92447
Tb09.160.3840	3QTB00001_K_3			<a href=http://www.genedb.org/genedb/Search?organism=tryp&name=Tb09.160.3840>Tb09.160.3840</a>	Q38F21		28G16.230	chr9contig160.tmp0513c	9	Tb927_09_v4: complement(882699..882833)	hypothetical protein, unlikely	5143	0	0	0				2QTB00001_K_3	Tb09.160.3840	AAGAAGTACACACTGGGAAGTAATATTACAACTCGTATTCAACCCAGTAGTAGAAACAAAAATAATGAAT	-	9	882734	882803	-0.907602	-1.68049	0.102234	0.999939	-4.22852
Tb927.3.1580	3QTB00016_I_4			<a href=http://www.genedb.org/genedb/Search?organism=tryp&name=Tb927.3.1580>Tb927.3.1580</a>	Q57XZ1			Tb03.1J15.50	3	Tb927_03_v4: complement(412885..414525)	hypothetical protein, conserved	997	0	0	0				2QTB00016_I_4	Tb927.3.1580	TACATTCAACTCACATATCATTTGGGGGAAAAGCTCGGAATAAAGAACGTTGACCACTACTTCAATTTAC	-	3	414363	414432	-0.905674	-1.51594	0.138984	0.999939	-4.37642
Tb927.4.3300	3QTB00019_E_1	similar to SP:Q9Y4W6: AFG3-like protein 2 (EC 3.4.24.-) (Paraplegin-like protein). [Human] {Homo sapiens}(PMID:11549317); 65% similar to SP:Q9Y4W6: AFG3-like protein 2 (EC 3.4.24.-) (Paraplegin-like protein). [Human] {Homo sapiens}(PMID:11549317);go_function=ATPase activity; metalloendopeptidase activity; unfolded protein binding;go_process=cell cycle; protein folding;go_component=integral to mem…		<a href=http://www.genedb.org/genedb/Search?organism=tryp&name=Tb927.4.3300>Tb927.4.3300</a>	Q584A7			Tb04.2H8.240	4	Tb927_04_v4: complement(862494..864653)	mitochondrial ATP-dependent zinc metallopeptidase, putative,metallo-peptidase, Clan MA(E) Family M41	1747	1	1	0				2QTB00019_E_1	Tb927.4.3300	ATATACTCGTTGGAATCCAAACGTATTACCCATGGGTGCCTATGTTACTCCTTTGTCTCCTGCCCCTTTT	-	4	863956	864025	-0.905472	-1.31472	0.197598	0.999939	-4.54011
Tb09.160.4100	3QTB00001_H_9			<a href=http://www.genedb.org/genedb/Search?organism=tryp&name=Tb09.160.4100>Tb09.160.4100</a>	Q38EZ5		28G16.350	chr9contig160.tmp0526c	9	Tb927_09_v4: complement(913853..914059)	hypothetical protein, unlikely	5169	1	2	0				2QTB00001_H_9	Tb09.160.4100	TATTAGCATCACTGCCACTAACCGCCTTTTTTCTTTCTATGTATTAATTCTCACGATTTATTTCATCCCA	-	9	913982	914051	-0.904129	-1.70967	0.0966453	0.999939	-4.20104
Tb09.211.4710	3QTB00018_A_18	GPI-Anchor Signal predicted for Tb09.211.4710 by DGPI v2.04 with cleavage site probability 0.76 near 635		<a href=http://www.genedb.org/genedb/Search?organism=tryp&name=Tb09.211.4710>Tb09.211.4710</a>	Q38D39			chr9contig211.tmp0519c	9	Tb927_09_v4: complement(2161709..2163676)	hypothetical protein, conserved	5829	0	0	1				2QTB00018_A_18	Tb09.211.4710	TTATTATTCGCCGCCGACTTCATCACGACATTGTGGTACCCGACTCTTGTTTCGTTCTTCAACACTTTAA	-	9	2162436	2162505	-0.903018	-1.1706	0.250081	0.999939	-4.64498
Tb927.7.1210	3QTB00020_O_15	similar to GB:AAD08657.1: HERC2 {Homo sapiens}; weakly similar to Regulator of chromosome condensation (PRP20 protein) (Pheromoneresponse pathway component SRM1). (Swiss-Prot:P21827) [Saccharomyces cerevisiae];go_function=Ran guanyl-nucleotide exchange factor activity;go_process=regulation of gene expression, epigenetic;go_component=nucleus		<a href=http://www.genedb.org/genedb/Search?organism=tryp&name=Tb927.7.1210>Tb927.7.1210</a>	Q57WS9			Tb07.27M11.390	7	Tb927_07_v4: 309087..311609	regulator of chromosome condensation, putative	3212	0	0	0				2QTB00020_O_15	Tb927.7.1210	TGCCACCGGAGATACCAGACAACCTTGTAATGGAGTCGTTAGGAAACGATAGCACTGCCAGTATCCTTAT	+	7	310906	310975	-0.902956	-1.80723	0.0797823	0.999939	-4.10656
Tb927.7.6600	3QTB00008_O_10	Part of an tandem of six genes (Tb07.15M23.130, Tb07.15M23.140, Tb07.15M23.150, Tb07.15M23.160, Tb07.15M23.170, Tb07.15M23.180, Tb07.15M23.190). Tb07.15M23.170 and Tb07.15M23.180 both contain a large repeat insertion and could be pseudogenes.		<a href=http://www.genedb.org/genedb/Search?organism=tryp&name=Tb927.7.6600>Tb927.7.6600</a>	Q57Y69			Tb07.15M23.190	7	Tb927_07_v4: complement(1803709..1804515)	hypothetical protein, conserved	3750	1	0	0				2QTB00008_O_10	Tb927.7.6600	ATCTAAAGGACCGATGCGGGTTTTGGTTGTCCTTCATGCCAGTAACCATTTCATTCAAACGGAGCATTGA	-	7	1804082	1804151	-0.901195	-2.21847	0.0334601	0.999939	-3.66776
Tb09.160.5610	3QTB00001_J_16			<a href=http://www.genedb.org/genedb/Search?organism=tryp&name=Tb09.160.5610>Tb09.160.5610</a>	Q38EI7			chr9contig160.tmp0447	9	Tb927_09_v4: 1199183..1199422	hypothetical protein, unlikely	5330	1	1	0				2QTB00001_J_16	Tb09.160.5610	ATAATAATAATAAAACGGACTATTTTCCACTCCGCGTACCACTTTTGGTCTCCTCTCTTAACACTTTATT	+	9	1199189	1199258	-0.901084	-1.90416	0.0655718	0.999939	-4.00883
Tb927.1.3290	3QTB00021_M_17			<a href=http://www.genedb.org/genedb/Search?organism=tryp&name=Tb927.1.3290>Tb927.1.3290</a>	Q4GYP4				1	Tb927_01_v4: 714237..717203	hypothetical protein, conserved	321	0	0	0				2QTB00021_M_17	Tb927.1.3290	AATTCTCGTTGGGCTGAAAATGCTAAAAGAACTCATTGTGAACTCCAGTGAGGTGAGTGGATTTGTTCCC	+	1	714449	714518	-0.898298	-1.87675	0.06935	0.999939	-4.03684
Tb927.6.2420	3QTB00007_A_14	;go_function=transcription regulator activity;go_process=RNA editing;go_component=mitochondrion		<a href=http://www.genedb.org/genedb/Search?organism=tryp&name=Tb927.6.2420>Tb927.6.2420</a>	Q584R4			Tb06.4M18.910	6	Tb927_06_v4: 743387..744070	p22 protein precursor	2761	1	0	0				2QTB00007_A_14	Tb927.6.2420	AAATTATCCTGCAACTCACAGGAGAAGATAGATCAAATGAAGAGATCACGCGCACTCTCGATGTTTTGGT	+	6	743685	743754	-0.898053	-1.68736	0.100895	0.999939	-4.22208
Tb927.4.1010	3QTB00002_K_7			<a href=http://www.genedb.org/genedb/Search?organism=tryp&name=Tb927.4.1010>Tb927.4.1010</a>	Q580C9			Tb04.5E12.480	4	Tb927_04_v4: complement(275955..276230)	hypothetical protein	1518	1	2	0				2QTB00002_K_7	Tb927.4.1010	ATTGCTACGTGCTGCTGCTGTTTGTTTCTGCTCCTTGCCTTTCCCATGTCGTTTCGACCCTCAATATCTT	-	4	275995	276064	-0.89665	-1.73161	0.0926126	0.999939	-4.18014
Tb927.5.360	3QTB00015_J_10	identical to GP:161948: 75 kDa invariant surface glycoprotein {Trypanosoma brucei} (PMID:7723788) (PMID:1587856); 98.9% identical to GP:161948: 75 kDa invariant surface glycoprotein {Trypanosoma brucei} (PMID:7723788) (PMID:1587856);go_component=plasma membrane		<a href=http://www.genedb.org/genedb/Search?organism=tryp&name=Tb927.5.360>Tb927.5.360</a>	Q57VX7	ISG75		Tb05.29K2.250	5	Tb927_05_v4: complement(106634..108205)	75 kDa invariant surface glycoprotein	2026	1	1	0	GO:0003674	GO:0008150	GO:0005886	2QTB00015_J_10	Tb927.5.360	CGGCGAGTCATGACGTCCTTCCTGGCTACGGTCGAAATGAGAACTGCTTACCCAACGCGTACAAGCGAGA	-	5	107685	107754	-0.896337	-2.13706	0.0400379	0.999939	-3.75944
Tb11.01.5980	3QTB00018_G_15			<a href=http://www.genedb.org/genedb/Search?organism=tryp&name=Tb11.01.5980>Tb11.01.5980</a>	Q381Z9				11	Tb927_11_01_v4: 3766568..3768499	hypothetical protein, conserved	9125	1	0	0				2QTB00018_G_15	Tb11.01.5980	TTACGTAGAATATCGCATGAATGAGCGGACGTGTAACCAGTTAATAGCTTTGTGTCGCACAGATACAAAA	+	11.1	3767425	3767494	-0.896217	-2.31759	0.0267674	0.999939	-3.55325
Tb09.160.1300	3QTB00002_I_2			<a href=http://www.genedb.org/genedb/Search?organism=tryp&name=Tb09.160.1300>Tb09.160.1300</a>	Q38FQ6			chr9contig160.tmp0130	9	Tb927_09_v4: 577817..578116	hypothetical protein, unlikely	4907	0	1	0				2QTB00002_I_2	Tb09.160.1300	TATATGAATATCACAATATCGGTACACTTCAGAGAACCCACGCAACACGAAGCAATGCACCCCCATTACC	+	9	577923	577992	-0.895397	-1.30782	0.199903	0.999939	-4.54537
Tb11.01.0150	3QTB00015_E_1	conserved in T. brucei and T. cruzi, absent from L. major		<a href=http://www.genedb.org/genedb/Search?organism=tryp&name=Tb11.01.0150>Tb11.01.0150</a>	Q384H9				11	Tb927_11_01_v4: 2296187..2297647	hypothetical protein, conserved	8540	0	0	0				2QTB00015_E_1	Tb11.01.0150	AAATTTAAAGCTGATATTGTTGAGGCGATTATTGGTGAATTGCACGTGGCATTATGGTCTTTGCAGTCTA	+	11.1	2297036	2297105	-0.893247	-2.0765	0.0456506	0.999939	-3.82617
Tb927.6.840	3QTB00011_A_2			<a href=http://www.genedb.org/genedb/Search?organism=tryp&name=Tb927.6.840>Tb927.6.840</a>	Q585G2			Tb06.3A7.90	6	Tb927_06_v4: complement(357614..358669)	hypothetical protein, conserved	2601	0	0	0				2QTB00011_A_2	Tb927.6.840	AACAATTGCACCACAACGGAATGTAGCTCCACCAAGTGATATTATTTTTTTGGTAGGTGACTCTCTCACG	-	6	357782	357851	-0.89234	-1.57742	0.124166	0.999939	-4.32259
Tb927.5.3400	3QTB00021_E_16	similar to PIR:A45598: H+-exporting ATPase - SP:P35315: Probable calcium-transporting ATPase (Calcium pump). {Trypanosoma brucei brucei} ; similar to GB:AAD08694.1: SERCA-type calcium-ATPase {Trypanosoma cruzi} ; similar to GB:AAC47505.1: organelle-type Ca2+-ATPase {Leishmania amazonensis};go_function=ATP binding; ATPase activity, coupled to transmembrane movement of ions, phosphorylative mechani…		<a href=http://www.genedb.org/genedb/Search?organism=tryp&name=Tb927.5.3400>Tb927.5.3400</a>	Q57Z55			Tb05.27M3.570	5	Tb927_05_v4: complement(1074204..1077239)	calcium-translocating P-type ATPase,calcium pump	2331	0	10	0				2QTB00021_E_16	Tb927.5.3400	CCGACCAAGCAGCAATGTGTGGCTTCTTTTCGCTATTTTTTCATCTCTTTCTCTGCACCTAATCATAATG	-	5	1074420	1074489	-0.891247	-1.50476	0.141826	0.999939	-4.38602
Tb10.6k15.2990	3QTB00006_A_14			<a href=http://www.genedb.org/genedb/Search?organism=tryp&name=Tb10.6k15.2990>Tb10.6k15.2990</a>	Q38AJ9			TRYPtp6k15-3d06.p1c_432	10	Tb927_10_v4: 1906826..1907419	hypothetical protein	6883	0	0	0				2QTB00006_A_14	Tb10.6k15.2990	TATCAGGTGGCAAGGACTATGGCATCTTATTTCGTTTCTGTCGGGCAGACTCTTAGTTAGCAGAAATGTG	+	10	1907056	1907125	-0.891069	-1.61406	0.115964	0.999939	-4.28968
Tb09.160.5530	3QTB00011_E_13			<a href=http://www.genedb.org/genedb/Search?organism=tryp&name=Tb09.160.5530>Tb09.160.5530</a>	Q38EJ5			chr9contig160.tmp0439c	9	Tb927_09_v4: complement(1183792..1184832)	hypothetical protein, conserved	5322	0	0	0	GO:0003674 GO:0003674	GO:0008150 GO:0008150	GO:0005575 GO:0005575	2QTB00011_E_13	Tb09.160.5530	TAACCGCAACTGCATCACTGCTTTAGAGCGTCATATAGAGGTTTTGAAGGAATACATCGCTGAGAGTAAT	-	9	1184155	1184224	-0.890042	-1.21659	0.232326	0.999939	-4.61267
Tb09.211.4440	3QTB00023_E_5			<a href=http://www.genedb.org/genedb/Search?organism=tryp&name=Tb09.211.4440>Tb09.211.4440</a>	Q38D67			chr9contig211.tmp0492c	9	Tb927_09_v4: complement(2112449..2118454)	hypothetical protein, conserved	5801	0	0	0				2QTB00023_E_5	Tb09.211.4440	TAAAATTGTACCTCGGTAGAGACACGGCATCATTATTTATTCACGACAACTTTCCAAAGAGTTTATTGGT	-	9	2114685	2114754	-0.888577	-1.85368	0.0726746	0.999939	-4.06019
Tb927.1.3880	3QTB00022_N_6			<a href=http://www.genedb.org/genedb/Search?organism=tryp&name=Tb927.1.3880>Tb927.1.3880</a>	Q4GYI9				1	Tb927_01_v4: 827008..832221	hypothetical protein, conserved	376	0	8	0	GO:0003674	GO:0008150	GO:0005575	2QTB00022_N_6	Tb927.1.3880	TCTACTACTATTCGTTGTACTGGTAGATCCGCAATCCACTTGGTTAATTCTCCTGCTGTTGTTTATATTT	+	1	829140	829209	-0.887308	-1.80533	0.0800844	0.999939	-4.10843
Tb10.70.4270	3QTB00004_M_2			<a href=http://www.genedb.org/genedb/Search?organism=tryp&name=Tb10.70.4270>Tb10.70.4270</a>	Q38BS4			TRYP_x-70a06.p2kb545_573	10	Tb927_10_v4: 833668..834114	hypothetical protein, unlikely	6458	0	0	0				2QTB00004_M_2	Tb10.70.4270	TGCAGGGAGAAACCCGTAAACCCGGCAGCAAAGTCGGAGCCTCGACATGGTGCGAAAAAAGTCAGCAAAT	+	10	834001	834070	-0.884604	-1.65998	0.106321	0.999939	-4.24761
Tb11.02.1040	3QTB00009_M_13			<a href=http://www.genedb.org/genedb/Search?organism=tryp&name=Tb11.02.1040>Tb11.02.1040</a>	Q386F6				11	Tb927_11_01_v4: 1026548..1027420	XPA-interacting protein, putative	8059	1	0	0	GO:0003674	GO:0008150	GO:0005575	2QTB00009_M_13	Tb11.02.1040	AGAAAGGTAAAAAGACGTATTTCATAAATTTGGATCCGGCAGTTGCGGATGTTCCTTACGGCGCCAACAT	+	11.1	1026645	1026714	-0.88414	-1.66833	0.10464	0.999939	-4.23985
Tb10.6k15.1760	3QTB00023_G_15			<a href=http://www.genedb.org/genedb/Search?organism=tryp&name=Tb10.6k15.1760>Tb10.6k15.1760</a>	Q38A96			TRYPtp6k15-3d06.p1c_258	10	Tb927_10_v4: 2126760..2133269	hypothetical protein, conserved	6986	0	0	0				2QTB00023_G_15	Tb10.6k15.1760	AATCTATATTAAACGTAACAAGGAGGCGATGAGCAGCGTAAGTTATTCTGAAATGTCATCAGGTGGTATA	+	10	2130824	2130893	-0.882757	-1.80583	0.080004	0.999939	-4.10793
Tb09.160.4600	3QTB00018_I_19	;go_function=ATP binding; ATPase activity, coupled to transmembrane movement of substances;go_process=transport;go_component=integral to membrane; internal side of plasma membrane		<a href=http://www.genedb.org/genedb/Search?organism=tryp&name=Tb09.160.4600>Tb09.160.4600</a>	Q38EU8			chr9contig160.tmp0346	9	Tb927_09_v4: 984637..986577	ABC transporter, putative	5217	0	7	0	GO:0005524 GO:0005524 GO:0042626	GO:0006810 GO:0006810	GO:0009898 GO:0016021 GO:0016021	2QTB00018_I_19	Tb09.160.4600	ACTCGTGCAGACACTCTTCGTTGGTATTCTGATGGCCCTTTTCTATTTTCGGATTACTTTGGATCAAAAT	+	9	985734	985803	-0.882311	-1.19892	0.239034	0.999939	-4.62522
Tb927.1.1800	3QTB00004_E_2			<a href=http://www.genedb.org/genedb/Search?organism=tryp&name=Tb927.1.1800>Tb927.1.1800</a>	Q4GZ39				1	Tb927_01_v4: 468994..469428	hypothetical protein, unlikely	173	0	1	0				2QTB00004_E_2	Tb927.1.1800	TTGCTCATTTATTGAATTACTTCATGCTTTCGACACTTCAACCTCCCACCTCCTCCCACTTATCACGGAA	+	1	469196	469265	-0.882191	-1.6455	0.109288	0.999939	-4.26098
Tb11.02.1450	3QTB00009_P_9			<a href=http://www.genedb.org/genedb/Search?organism=tryp&name=Tb11.02.1450>Tb11.02.1450</a>	Q386B9				11	Tb927_11_01_v4: 1135471..1136388	hypothetical protein, conserved	8096	0	0	0				2QTB00009_P_9	Tb11.02.1450	AATGGCATAGACGTTCAAAGCACAGAAGAAATTCAAAGATCAAATAATGAAGCACTGGCGAATTACCACC	+	11.1	1136002	1136071	-0.879087	-1.90585	0.0653451	0.999939	-4.0071
Tb927.1.2760	3QTB00001_E_13	gene predicted by glimmer		<a href=http://www.genedb.org/genedb/Search?organism=tryp&name=Tb927.1.2760>Tb927.1.2760</a>	Q4GYU6				1	Tb927_01_v4: 634113..634226	hypothetical protein	269	0	0	0				2QTB00001_E_13	Tb927.1.2760	TGTGGGTTTCCATCTACCGATGTGGGGCCCGCGCGACTTTACCGCAGGCACAGAGAGGGAAAGAGGATGA	+	1	634114	634183	-0.87882	-1.52955	0.135586	0.999939	-4.36465
Tb11.02.5260	3QTB00009_P_11	;go_function=metal ion binding;go_component=integral to membrane		<a href=http://www.genedb.org/genedb/Search?organism=tryp&name=Tb11.02.5260>Tb11.02.5260</a>	Q384S9				11	Tb927_11_01_v4: 2048821..2049738	hypothetical protein, conserved,predicted zinc finger protein	8439	1	4	0	GO:0046872	GO:0008150	GO:0016021	2QTB00009_P_11	Tb11.02.5260	AATGATTTGGGAGTCGCTGAGTTAGTTTTTCTTTTCTTTTTACTTTCCATCGCCTACACCTCCGCCTTTA	+	11.1	2049025	2049094	-0.87742	-1.92912	0.0622864	0.999939	-3.98306
Tb927.7.6280	3QTB00018_E_17			<a href=http://www.genedb.org/genedb/Search?organism=tryp&name=Tb927.7.6280>Tb927.7.6280</a>	Q57VI3			Tb07.2F2.600	7	Tb927_07_v4: complement(1699638..1701560)	hypothetical protein, conserved	3718	0	0	0				2QTB00018_E_17	Tb927.7.6280	TTCTAGGTGAAATGACATTCTTTATTTTGCACTGTTATGGGCAAGCGGAAGAGAGTCAGTCGAATCTTCC	-	7	1701112	1701181	-0.877197	-1.53859	0.133368	0.999939	-4.35679
Tb10.6k15.3290	3QTB00011_M_7			<a href=http://www.genedb.org/genedb/Search?organism=tryp&name=Tb10.6k15.3290>Tb10.6k15.3290</a>	Q38AM5			TRYPtp6k15-3d06.p1c_467	10	Tb927_10_v4: complement(1843706..1844755)	hypothetical protein, conserved	6857	0	0	0				2QTB00011_M_7	Tb10.6k15.3290	GCCTTATGCACTACTACTAGAGCGTGTTGTTAAGGTCCATCCTTTCACCAAGTCAATATACGTCTACTAT	-	10	1844360	1844429	-0.876643	-1.45032	0.156337	0.999939	-4.43194
Tb11.01.4340	3QTB00011_A_24			<a href=http://www.genedb.org/genedb/Search?organism=tryp&name=Tb11.01.4340>Tb11.01.4340</a>	Q382T1				11	Tb927_11_01_v4: 3285063..3286118	hypothetical protein, conserved	8939	1	2	0				2QTB00011_A_24	Tb11.01.4340	TTGTCATAATGTCGCTATTGTTTTTGGTGGATACATTCAATTACTTGTTTTACCTTTTGCCGGGCCTTTC	+	11.1	3285190	3285259	-0.872193	-1.51183	0.140024	0.999939	-4.37996
Tb11.02.1670	3QTB00016_O_21	hypothetical protein		<a href=http://www.genedb.org/genedb/Search?organism=tryp&name=Tb11.02.1670>Tb11.02.1670</a>	-			TRYP_xi-1013a02.q1k_99	11	Tb927_11_01_v4: complement(1201027..1202643)	hypothetical protein, conserved	8118	0	0	0				2QTB00016_O_21	Tb11.02.1670	TATCATTCGAGGGCTTTCATACCCTACTAACATTTCTGTTAACCACGTGCTTTGTAATCATGCGCCACTT	-	11.1	1202065	1202134	-0.870625	-1.31495	0.197523	0.999939	-4.53993
Tb927.4.4950	3QTB00017_J_6			<a href=http://www.genedb.org/genedb/Search?organism=tryp&name=Tb927.4.4950>Tb927.4.4950</a>	Q584L0			Tb04.3M17.270	4	Tb927_04_v4: complement(1358626..1360503)	hypothetical protein, conserved	1913	0	0	0				2QTB00017_J_6	Tb927.4.4950	CTCTATTTATTTATTTTTTTGTCATCAACTTCCTCTGCAATTACTGACCTCTATTTAAACGGTCATATAG	-	4	1360380	1360449	-0.870501	-1.22837	0.227931	0.999939	-4.60422
Tb927.7.3090	3QTB00021_I_20			<a href=http://www.genedb.org/genedb/Search?organism=tryp&name=Tb927.7.3090>Tb927.7.3090</a>	Q57YB9			Tb07.13M20.230	7	Tb927_07_v4: 781168..784254	hypothetical protein, conserved	3398	0	0	0				2QTB00021_I_20	Tb927.7.3090	ATCATGCGGCGTGTATTATGGATTCCACTATGTTTATTAACGGAGGTGTTGACGGTGACAGTGTTACATT	+	7	782363	782432	-0.868314	-1.8629	0.0713305	0.999939	-4.05089
Tb09.211.2790	3QTB00022_G_3			<a href=http://www.genedb.org/genedb/Search?organism=tryp&name=Tb09.211.2790>Tb09.211.2790</a>	Q38DM6			chr9contig211.tmp0318	9	Tb927_09_v4: 1763261..1766935	hypothetical protein, conserved	5641	1	0	0				2QTB00022_G_3	Tb09.211.2790	TTTGAAAAATCCCTGCGGTGATCAATGGTGTAATGAGTTGTGCATACAGGTAATGTCGTGCCTAAAGTAT	+	9	1764109	1764178	-0.866289	-2.08399	0.0449201	0.999939	-3.81798
Tb10.v4.0014	3QTB00004_E_14	variant surface glycoprotein (VSG, pseudogene), putative		<a href=http://www.genedb.org/genedb/Search?organism=tryp&name=Tb10.v4.0014>Tb10.v4.0014</a>	-				10	Tb927_10_v4: 3971969..3973372	variant surface glycoprotein (VSG, pseudogene), putative	7704	0	0	0				2QTB00004_E_14	Tb10.v4.0014	TAACATGCGAGGTGCACAATAAGTCCAAAACAAAGTGCTTAGAAGCGCAGTGCAAATGGGGAGGCAAAAA	+	7	126	195	-0.863778	-1.46048	0.153542	0.999939	-4.42348
Tb09.160.5500	3QTB00004_C_21			<a href=http://www.genedb.org/genedb/Search?organism=tryp&name=Tb09.160.5500>Tb09.160.5500</a>	Q38EJ8			chr9contig160.tmp0436c	9	Tb927_09_v4: complement(1181646..1182062)	hypothetical protein, unlikely	5319	1	4	0				2QTB00004_C_21	Tb09.160.5500	ACGTCAGCTGCAGTGGTCACGTTGAAAGCCGGAGTGCACATAATTTAGTGATCTCGGTCGCTATCTTTTT	-	9	1181869	1181938	-0.863592	-2.12008	0.0415459	0.999939	-3.77827
Tb927.7.3460	3QTB00014_A_11			<a href=http://www.genedb.org/genedb/Search?organism=tryp&name=Tb927.7.3460>Tb927.7.3460</a>	Q57WG1			Tb07.28B13.610	7	Tb927_07_v4: complement(893320..894669)	hypothetical protein, conserved	3435	0	0	0				2QTB00014_A_11	Tb927.7.3460	AATGTTTTGTCATGATCCTGATTCCCAGGCCACTACTCACGCTAATATCTCATTTGCTTCACTGTTAAAT	-	7	893803	893872	-0.863098	-1.72052	0.0946324	0.999939	-4.19073
Tb11.01.0310	3QTB00019_O_3			<a href=http://www.genedb.org/genedb/Search?organism=tryp&name=Tb11.01.0310>Tb11.01.0310</a>	Q384J5				11	Tb927_11_01_v4: 2258114..2260315	hypothetical protein, conserved	8524	0	0	0	GO:0003674	GO:0008150	GO:0005575	2QTB00019_O_3	Tb11.01.0310	ATTTAAGAATATACCTGCTGTTTACAGATCGTTCTACGCTGATTGTGCGTCCCACATAAATATGGTGACA	+	11.1	2259466	2259535	-0.862782	-1.78472	0.0834337	0.999939	-4.12871
Tb09.211.3680	3QTB00014_E_5	;go_function=chaperone binding; unfolded protein binding;go_process=protein folding		<a href=http://www.genedb.org/genedb/Search?organism=tryp&name=Tb09.211.3680>Tb09.211.3680</a>	Q38DE1			chr9contig211.tmp0411	9	Tb927_09_v4: 1951455..1952810	chaperone protein DNAJ, putative	5726	1	0	0	GO:0051082 GO:0051082 GO:0051087 GO:0051087	GO:0006457 GO:0006457	GO:0005575 GO:0005575	2QTB00014_E_5	Tb09.211.3680	TACCCTCACGGATCAGCAAAAGGAAGCTGTCAAGAAAGCGTTTGGAGAACCAAAGAAGAAAGACCCAGAC	+	9	1952570	1952639	-0.861934	-1.82828	0.07649	0.999939	-4.08565
Tb927.4.640	3QTB00014_E_14			<a href=http://www.genedb.org/genedb/Search?organism=tryp&name=Tb927.4.640>Tb927.4.640</a>	Q57ZZ2			Tb04.5E12.1100	4	Tb927_04_v4: complement(185080..186468)	hypothetical protein, conserved	1481	0	0	0				2QTB00014_E_14	Tb927.4.640	CATTTAAAGTCCCTTCAGGAAGAATTGAGGGGAGCTCAGGAAGAAAATCAAAAGTTAACGCAAGAACTAG	-	4	185493	185562	-0.860136	-1.64609	0.109167	0.999939	-4.26044
Tb09.211.2920	3QTB00014_N_14	probably integral membrance protein, contains MATE efflux family protein domain;go_function=antiporter activity; drug transporter activity;go_process=multidrug transport;go_component=membrane		<a href=http://www.genedb.org/genedb/Search?organism=tryp&name=Tb09.211.2920>Tb09.211.2920</a>	Q38DL3			chr9contig211.tmp0331	9	Tb927_09_v4: 1788006..1789454	membrane transporter protein, putative	5654	0	10	0	GO:0015238 GO:0015297	GO:0006855	GO:0016020	2QTB00014_N_14	Tb09.211.2920	TCGGATATGGTTCCCTATTTTTTAACTTTTCATGTGTTAGACGCCGTTCAGTCGAATTTTTTAGCGATTT	+	9	1789104	1789173	-0.860057	-1.40235	0.170077	0.999939	-4.47123
Tb927.6.2460	3QTB00021_A_4	similar to Ubiquitin conjugation factor E4 (Ubiquitin fusion degradation protein2) (UB fusion protein 2). (Swiss-Prot:Q9HE05) {Schizosaccharomyces pombe};go_function=electron transporter activity;go_process=electron transport		<a href=http://www.genedb.org/genedb/Search?organism=tryp&name=Tb927.6.2460>Tb927.6.2460</a>	Q584R0			Tb06.4M18.1010	6	Tb927_06_v4: 751703..754702	ubiquitin fusion degradation protein 2, putative,ubiquitin conjugation factor E4 B, putative	2765	0	0	0				2QTB00021_A_4	Tb927.6.2460	TTGTTCATTCACACCTCTTTTACAGCGATTCTTTTACTGATGGCTTACAACTTGAGTATGGGACTATCTT	+	6	752457	752526	-0.85764	-1.14582	0.260049	0.999939	-4.66192
Tb10.61.2940	3QTB00003_D_21			<a href=http://www.genedb.org/genedb/Search?organism=tryp&name=Tb10.61.2940>Tb10.61.2940</a>	Q388K5			TRYP_x-61h03.q2kb185_440	10	Tb927_10_v4: complement(3327817..3328197)	hypothetical protein, unlikely	7478	0	0	0				2QTB00003_D_21	Tb10.61.2940	TCCATTGCTCTGTATACGGAATTGCCACACCGCAAAAGGGGAGACACCACCAAGGATAGTGTTCATCCCA	-	10	3327916	3327985	-0.857509	-1.78454	0.0834624	0.999939	-4.12888
Tb927.7.4300	3QTB00016_I_5			<a href=http://www.genedb.org/genedb/Search?organism=tryp&name=Tb927.7.4300>Tb927.7.4300</a>	Q57UR0			Tb07.5F10.140	7	Tb927_07_v4: complement(1141301..1142905)	hypothetical protein, conserved	3519	0	0	0				2QTB00016_I_5	Tb927.7.4300	TAAGTATCGTATTGAGTGGGATATGTTAAAAGGAATATGGAGCGCTATCGAAATGGAAGTGAAGCAATTT	-	7	1141556	1141625	-0.85689	-1.34305	0.18835	0.999939	-4.51825
Tb11.02.5140	3QTB00008_O_4	;go_function=metal ion binding;go_component=integral to membrane		<a href=http://www.genedb.org/genedb/Search?organism=tryp&name=Tb11.02.5140>Tb11.02.5140</a>	Q384U2				11	Tb927_11_01_v4: 2021546..2022349	hypothetical protein, conserved	8426	1	4	0	GO:0046872	GO:0008150	GO:0016021	2QTB00008_O_4	Tb11.02.5140	TAGGAATATCGTTCCCTTTATTTTTGTTGCATACACCACCATTCAATTGGTACTTGTGCTCTCTTTGCTT	+	11.1	2022085	2022154	-0.856466	-1.90866	0.0649684	0.999939	-4.0042
Tb09.160.4140	3QTB00001_M_5			<a href=http://www.genedb.org/genedb/Search?organism=tryp&name=Tb09.160.4140>Tb09.160.4140</a>	Q38EZ1		28G16.365	chr9contig160.tmp0527c	9	Tb927_09_v4: complement(920710..920850)	hypothetical protein, unlikely	5173	0	0	0				2QTB00001_M_5	Tb09.160.4140	AGAAGAAGAGTTGACAAACACGGCTGCATCAAAAACAAAGAAACGAAAATGTTGAAAACGGCGATGGTAC	-	9	920778	920847	-0.856209	-1.82163	0.0775169	0.999939	-4.09227
Tb927.1.3500	3QTB00001_E_5	unlikely gene predicted by glimmer		<a href=http://www.genedb.org/genedb/Search?organism=tryp&name=Tb927.1.3500>Tb927.1.3500</a>	Q4GYM3				1	Tb927_01_v4: 754577..754687	hypothetical protein, unlikely	342	0	0	0				2QTB00001_E_5	Tb927.1.3500	GGAAAAAAGAAGAAAAGAGAAACTGGAACCGTGGCGATATCTTCACCCGTATTCCGCGCCACCTTCAATA	+	1	754617	754686	-0.855912	-2.00613	0.0530325	0.999939	-3.90208
Tb09.160.3170	3QTB00002_I_13			<a href=http://www.genedb.org/genedb/Search?organism=tryp&name=Tb09.160.3170>Tb09.160.3170</a>	Q38F85		1L12.480	chr9contig160.tmp0487	9	Tb927_09_v4: 798765..799037	hypothetical protein, unlikely	5078	0	2	0				2QTB00002_I_13	Tb09.160.3170	TTGTGTGTATTTACACTTTTGGTTGTCTTGTTTATGCTTACCGAGAGGTTTATGAGTCCTTCTGTAAGTT	+	9	798904	798973	-0.854001	-1.62722	0.11313	0.999939	-4.27772
Tb927.8.1040	3QTB00004_C_10			<a href=http://www.genedb.org/genedb/Search?organism=tryp&name=Tb927.8.1040>Tb927.8.1040</a>	Q57VQ0			Tb08.29O4.90	8	Tb927_08_v4: complement(328540..328974)	hypothetical protein, conserved	3947	0	0	0				2QTB00004_C_10	Tb927.8.1040	ACTAGTAGTAGTTGTAGTGATCAGGATGACAGCTGCCACGGTTGTGCAAACAACAATGAGGCGAAGCAAA	-	8	328662	328731	-0.853827	-1.65358	0.107625	0.999939	-4.25353
Tb927.7.4020	3QTB00019_I_14	similar to Protein phosphatase 2C (EC 3.1.3.16) (PP2C). (Swiss-Prot:P49444) [Paramecium tetraurelia];go_function=protein phosphatase type 2C activity;go_process=dephosphorylation		<a href=http://www.genedb.org/genedb/Search?organism=tryp&name=Tb927.7.4020>Tb927.7.4020</a>	Q57UN2	PP2C		Tb07.5F10.630	7	Tb927_07_v4: 1062389..1064629	protein phosphatase 2C, putative	3491	0	0	0	GO:0016791	GO:0016311	GO:0005575	2QTB00019_I_14	Tb927.7.4020	TAAAAATGAACAGCTCTCCCCCTCGACGCTATTTTCACCGAGGGGCTATAAACTGCAACTCAAGCGAAAA	+	7	1062759	1062828	-0.853767	-1.73428	0.0921322	0.999939	-4.17759
Tb927.1.1450	3QTB00001_P_9	unlikely gene predicted by glimmer		<a href=http://www.genedb.org/genedb/Search?organism=tryp&name=Tb927.1.1450>Tb927.1.1450</a>	Q4GZ74				1	Tb927_01_v4: complement(364207..364428)	hypothetical protein, unlikely	138	1	0	0				2QTB00001_P_9	Tb927.1.1450	CTTATGTATTGAATATAAGCGAACGTATTCACGTATTTATCATCCACGCACAAAGGCTGCATCCATGTGA	-	1	364207	364276	-0.852689	-1.59735	0.11965	0.999939	-4.30477
Tb927.1.2960	3QTB00001_I_2	unlikely gene predicted by glimmer		<a href=http://www.genedb.org/genedb/Search?organism=tryp&name=Tb927.1.2960>Tb927.1.2960</a>	Q4GYS8				1	Tb927_01_v4: 656007..656174	hypothetical protein, unlikely	287	0	0	0				2QTB00001_I_2	Tb927.1.2960	CTGCAAACGGTTGCTGCTTTATCAGCAACCTTGGAGAACCTGAAGGGAAGCTACAGTATGTACTTTGGTG	+	1	656086	656155	-0.852643	-1.5508	0.130416	0.999939	-4.34611
Tb10.6k15.3300	3QTB00019_C_21			<a href=http://www.genedb.org/genedb/Search?organism=tryp&name=Tb10.6k15.3300>Tb10.6k15.3300</a>	Q38AM6			TRYPtp6k15-3d06.p1c_469	10	Tb927_10_v4: complement(1839888..1842044)	hypothetical protein, conserved	6856	0	0	0				2QTB00019_C_21	Tb10.6k15.3300	TTTGAAAATGTTTATAGTTTTTCGGAATGTGCGTTTCTAATCAGCGCAACCTCCTCTTCGCCCTTTCCCA	-	10	1841738	1841807	-0.84794	-1.08053	0.287681	0.999939	-4.70502
Tb10.389.0090	3QTB00004_A_2			<a href=http://www.genedb.org/genedb/Search?organism=tryp&name=Tb10.389.0090>Tb10.389.0090</a>	Q388R3				10	Tb927_10_v4: complement(3185877..3186308)	hypothetical protein, conserved	7419	0	0	0				2QTB00004_A_2	Tb10.389.0090	ATATAGAAAAAAGGGGTAGTCGCGTTAAGTCAGGTGTGACGGCTAGAGCAACGGCTGTCAGTTTTGTTTT	-	10	3186130	3186199	-0.847356	-1.5234	0.137113	0.999939	-4.36998
Tb09.244.2020	3QTB00014_N_16			<a href=http://www.genedb.org/genedb/Search?organism=tryp&name=Tb09.244.2020>Tb09.244.2020</a>	Q38CR7			chr9contig244a01.tmp0202	9	Tb927_09_v4: complement(2480584..2482032)	nucleoside transporter 1, putative	5953	0	11	0				2QTB00014_N_16	Tb09.244.2020	TAACCCTTCGCCTCTATATTGGTCTTGTCTTTCCGATTATCTTAGTATTTTCTGTGATGATGGTTACCAT	-	9	2481683	2481752	-0.846768	-1.62356	0.113913	0.999939	-4.28106
Tb927.4.3720	3QTB00009_G_3			<a href=http://www.genedb.org/genedb/Search?organism=tryp&name=Tb927.4.3720>Tb927.4.3720</a>	Q585H8			Tb04.26G5.660	4	Tb927_04_v4: complement(938073..938936)	hypothetical protein, conserved	1789	0	0	0				2QTB00009_G_3	Tb927.4.3720	TTGACTACGGTAAGTACGCTCAACTACAGCGTCGTAAAAAGTGCAATCACTGCGGCGAGAATTCAATTTC	-	4	938515	938584	-0.846739	-1.67206	0.103898	0.999939	-4.23639
Tb927.5.650	3QTB00022_M_13	;go_function=adenylate cyclase activity;go_process=intracellular signaling cascade;go_component=integral to membrane		<a href=http://www.genedb.org/genedb/Search?organism=tryp&name=Tb927.5.650>Tb927.5.650</a>	Q57VF3			Tb05.30F7.530	5	Tb927_05_v4: 223741..227490	receptor-type adenylate cyclase GRESAG 4, putative	2055	1	1	0	GO:0004016	GO:0007242	GO:0016021	2QTB00022_M_13	Tb927.5.650	TCGGATGCGATGAGGTTTTTGATGAAGTTGGTAACTGACAACCGTACCAACAGTGCATATATTTTGTCAC	+	5	224440	224509	-0.846063	-1.45102	0.156145	0.999939	-4.43136
Tb927.7.2440	3QTB00013_J_18	;go_function=pyrroline-5-carboxylate reductase activity;go_process=proline biosynthesis		<a href=http://www.genedb.org/genedb/Search?organism=tryp&name=Tb927.7.2440>Tb927.7.2440</a>	Q57XN0			Tb07.22O10.470	7	Tb927_07_v4: complement(628766..629578)	pyrroline-5-carboxylate reductase, putative	3333	0	0	0				2QTB00013_J_18	Tb927.7.2440	AGGGGGGAGTTCACCTTAATTGTTTATTTTGCCTCCTGATGTGCAATATGTTCTTTACATTTTGTGCTTC	-	7	629880	629949	-0.845228	-1.89943	0.0662111	0.999939	-4.01369
Tb10.70.6690	3QTB00009_A_13			<a href=http://www.genedb.org/genedb/Search?organism=tryp&name=Tb10.70.6690>Tb10.70.6690</a>	Q38CA3			TRYP_x-70a06.p2kb545_922	10	Tb927_10_v4: complement(359514..360365)	hypothetical protein, conserved	6278	1	0	0				2QTB00009_A_13	Tb10.70.6690	AGTTTTTGCTCCTATCAGTCGTCGTCGATAACCTCTACTTCTACATCTTCCACACCCTTATCGCCTGGTG	-	10	359951	360020	-0.844449	-1.61148	0.116528	0.999939	-4.29203
Tb11.01.6770	3QTB00019_G_17			<a href=http://www.genedb.org/genedb/Search?organism=tryp&name=Tb11.01.6770>Tb11.01.6770</a>	Q381S3				11	Tb927_11_01_v4: complement(3961832..3964003)	hypothetical protein, conserved	9201	0	0	0				2QTB00019_G_17	Tb11.01.6770	AGGAATCTCGTGCATACTATGTAGCAAAAATAAGAGAATTGAGGGACGAAATATACCGTTTGACCTCAAA	-	11.1	3962565	3962634	-0.842711	-1.75265	0.0888784	0.999939	-4.1599
Tb11.01.5320	3QTB00006_E_2	;go_function=GTPase activity;go_process=small GTPase mediated signal transduction		<a href=http://www.genedb.org/genedb/Search?organism=tryp&name=Tb11.01.5320>Tb11.01.5320</a>	Q382G2	RAB4			11	Tb927_11_01_v4: 3609983..3610579	small GTPase, putative,ras-related rab-4	9062	0	0	0	GO:0003924	GO:0007264	GO:0005575	2QTB00006_E_2	Tb11.01.5320	CACATTTTCAGAGGAACGAGCGCAAACTATTGGTGTTGAGTTTGGATCAAAGATTATTGAGTTATCAGGA	+	11.1	3610075	3610144	-0.842496	-1.57974	0.123633	0.999939	-4.32052
Tb927.5.1890	3QTB00021_A_14			<a href=http://www.genedb.org/genedb/Search?organism=tryp&name=Tb927.5.1890>Tb927.5.1890</a>	Q57ZQ8			Tb05.1P6.600	5	Tb927_05_v4: 584841..587846	hypothetical protein, conserved	2180	0	5	0				2QTB00021_A_14	Tb927.5.1890	TTTTCTGACTCAGTTCTACCCACTGGAAATTGCGTCCTACCCGTTGAGTATTATAGTTTTTCTGTTAAAG	+	5	586991	587060	-0.842115	-1.31842	0.196372	0.999939	-4.53728
Tb09.v1.0380	3QTB00009_M_14			<a href=http://www.genedb.org/genedb/Search?organism=tryp&name=Tb09.v1.0380>Tb09.v1.0380</a>	Q38EH6				9	Tb927_09_v4: complement(1224796..1225692)	spermidine synthase, putative	5341	0	0	0				2QTB00009_M_14	Tb09.v1.0380	ATTAAAAACAAGGTGGGTTTTGCCTCCGTAAAGTACGCTATGATTTACACCCCTACGTACCCATGCGGAA	-	9	1224969	1225038	-0.840767	-1.84538	0.0739034	0.999939	-4.06854
Tb927.6.1390	3QTB00011_G_15	similar to Wiskott-Aldrich syndrome protein homolog (WASp). (Swiss-Prot:P70315) [Mus musculus;]		<a href=http://www.genedb.org/genedb/Search?organism=tryp&name=Tb927.6.1390>Tb927.6.1390</a>	Q585A8			Tb06.3A7.1190	6	Tb927_06_v4: complement(503203..504246)	hypothetical protein, conserved	2658	1	0	0				2QTB00011_G_15	Tb927.6.1390	CAGTCCACCAATGCCTGAGGAGAAGCCTGATCAATTTGCTTCTAAGCCATGGGTTAAGAACTTGAATGAG	-	6	503485	503554	-0.840553	-1.70328	0.0978468	0.999939	-4.20709
Tb927.3.3480	3QTB00003_G_15	similar to U2 small nuclear ribonucleoprotein B SP:P08579 {Homo sapiens};go_function=pre-mRNA splicing factor activity;go_process=mRNA processing; nuclear mRNA splicing, via spliceosome;go_component=nucleus		<a href=http://www.genedb.org/genedb/Search?organism=tryp&name=Tb927.3.3480>Tb927.3.3480</a>	Q57XJ8			Tb03.25B21.100	3	Tb927_03_v4: 983655..984008	U2 small nuclear ribonucleoprotein B, putative	1185	0	0	0	GO:0008248	GO:0000398 GO:0006397	GO:0005634	2QTB00003_G_15	Tb927.3.3480	ACAAATGCTCGTCGCGAGCTACATGAACGTCAATTCTACGGGCGGATTATACAGGCGTTCTATGCCAAGC	+	3	983838	983907	-0.838689	-1.62859	0.112838	0.999939	-4.27647
Tb927.1.2840	3QTB00002_M_17	unlikely gene predicted by glimmer		<a href=http://www.genedb.org/genedb/Search?organism=tryp&name=Tb927.1.2840>Tb927.1.2840</a>	Q4GYU0				1	Tb927_01_v4: 643864..644142	hypothetical protein, unlikely	275	0	0	0				2QTB00002_M_17	Tb927.1.2840	GAATCTCAAATATAATCACCGTGGTCCCACCACCACTTTCAGCGCTACAGCTTCTAATCCCATCATCTTT	NA	Nonspecific_3	0	0	-0.837878	-2.00815	0.0528067	0.999939	-3.89993
Tb927.7.3490	3QTB00020_C_15	;go_function=inositol or phosphatidylinositol phosphatase activity;go_process=endocytosis		<a href=http://www.genedb.org/genedb/Search?organism=tryp&name=Tb927.7.3490>Tb927.7.3490</a>	Q57WG4			Tb07.28B13.570	7	Tb927_07_v4: complement(902880..905342)	synaptojanin (N-terminal domain), putative	3438	0	0	0	GO:0004437	GO:0006897		2QTB00020_C_15	Tb927.7.3490	AAACATTGGGTGTTTTTACACCTGTTTCCAATCAACATTAAATATGTTAGCCTATCTCAGGTTGGAGCCC	-	7	903819	903888	-0.837837	-1.76421	0.0868832	0.999939	-4.14871
Tb927.1.4750	3QTB00001_P_17	unlikely gene predicted by glimmer		<a href=http://www.genedb.org/genedb/Search?organism=tryp&name=Tb927.1.4750>Tb927.1.4750</a>	Q4GYA3				1	Tb927_01_v4: 975344..975565	hypothetical protein, unlikely	462	0	0	0				2QTB00001_P_17	Tb927.1.4750	TTTTACATTGTTTATACGCCTCTGCCTAATTGTTTATTTGTCGTGGTTAACTTTTACGACTGCCATTCTT	+	1	975470	975539	-0.837172	-1.91777	0.0637619	0.999939	-3.99481
Tb09.160.3770	3QTB00001_F_23	GPI-Anchor Signal predicted for Tb09.160.3770 by DGPI v2.04 with cleavage site probability 2.5800002 near 30		<a href=http://www.genedb.org/genedb/Search?organism=tryp&name=Tb09.160.3770>Tb09.160.3770</a>	Q38F28		28G16.195	chr9contig160.tmp0511	9	Tb927_09_v4: 874325..874528	hypothetical protein, unlikely	5136	1	2	1				2QTB00001_F_23	Tb09.160.3770	TTTTGCTCGGCACCTTTACTGAATATATTCTACCAACGGCTTCTTCCATGTATTCCCCTCTCGTAGTAGT	+	9	874443	874512	-0.835435	-1.33691	0.190326	0.999939	-4.52302
Tb10.70.3940	3QTB00023_A_1			<a href=http://www.genedb.org/genedb/Search?organism=tryp&name=Tb10.70.3940>Tb10.70.3940</a>	Q38BP8			TRYP_x-70a06.p2kb545_526	10	Tb927_10_v4: 902396..907804	hypothetical protein, conserved	6484	1	0	0				2QTB00023_A_1	Tb10.70.3940	AAAAGAGAGAACCACCGCAGCATCCTTCTCTTATTTTATTTACATGATTGCAGGTGTTAACTACCGACAT	+	10	907075	907144	-0.834492	-1.69884	0.0986891	0.999939	-4.21128
Tb10.70.1280	3QTB00007_A_22	GPI-Anchor Signal predicted for Tb10.70.1280 by DGPI v2.04 with cleavage site probability 0.344 near 206		<a href=http://www.genedb.org/genedb/Search?organism=tryp&name=Tb10.70.1280>Tb10.70.1280</a>	Q38B33			TRYP_x-70a06.p2kb545_176	10	Tb927_10_v4: 1421203..1421886	hypothetical protein, conserved	6699	1	0	1	GO:0003674	GO:0008150	GO:0005575	2QTB00007_A_22	Tb10.70.1280	CTACCACATGATCGCTTCCTCGCTTTATTTACTGAACACTTTTTAAGCAATTCTCAACTTGTGTTGAATT	+	10	1421773	1421842	-0.833841	-1.9129	0.0644051	0.999939	-3.99984
Tb09.160.3750	3QTB00001_A_17			<a href=http://www.genedb.org/genedb/Search?organism=tryp&name=Tb09.160.3750>Tb09.160.3750</a>	Q38F30		28G16.185	chr9contig160.tmp0510	9	Tb927_09_v4: 870422..870523	hypothetical protein, unlikely	5134	0	0	0				2QTB00001_A_17	Tb09.160.3750	TACCCTGCGCGCCCTTCTTCCTTTCCTTTTCACTTACCCCTATTTGATGATTGTGGATTTTTCTTTCCAA	+	9	870440	870509	-0.8327	-1.58461	0.122521	0.999939	-4.31618
Tb10.6k15.1930	3QTB00020_F_5			<a href=http://www.genedb.org/genedb/Search?organism=tryp&name=Tb10.6k15.1930>Tb10.6k15.1930</a>	Q38AB1			TRYPtp6k15-3d06.p1c_287	10	Tb927_10_v4: 2096186..2098843	hypothetical protein, conserved	6971	0	0	0				2QTB00020_F_5	Tb10.6k15.1930	CTAAATTGATTGCTCAGCACCGCAGTTCCTTTGATTTGAATTCCCCACGTTACGCATTATTGATCGGAGA	+	10	2097903	2097972	-0.828933	-2.04156	0.0491947	0.999939	-3.86409
Tb10.389.1650	3QTB00003_G_3	;go_function=RNA binding;go_process=RNA processing		<a href=http://www.genedb.org/genedb/Search?organism=tryp&name=Tb10.389.1650>Tb10.389.1650</a>	Q389D4	RBP7A			10	Tb927_10_v4: 2873503..2873853	RNA-binding protein, putative	7298	0	0	0	GO:0003723 GO:0003723	GO:0006396 GO:0006396	GO:0005575 GO:0005575	2QTB00003_G_3	Tb10.389.1650	TACAATATGGAGCGCGAAAAACCGCTTCAAGTGTCTTATTGTAACAAGTCCGAGTTGATATCCGAGTTTG	+	10	2873710	2873779	-0.828452	-2.02712	0.0507283	0.999939	-3.87963
Tb10.70.2940	3QTB00017_M_6			<a href=http://www.genedb.org/genedb/Search?organism=tryp&name=Tb10.70.2940>Tb10.70.2940</a>	Q38BH0			TRYP_x-70a06.p2kb545_391	10	Tb927_10_v4: 1117965..1119764	transporter, putative	6562	0	10	0				2QTB00017_M_6	Tb10.70.2940	TCAGACCATTCACCTCGCGCAAATTTTGGTTATTTGTTGCCGTATTTTGTATTCTTATCTTTGAGGAGGA	+	10	1119463	1119532	-0.822059	-1.33185	0.191968	0.999939	-4.52694
Tb09.160.1230	3QTB00003_K_15			<a href=http://www.genedb.org/genedb/Search?organism=tryp&name=Tb09.160.1230>Tb09.160.1230</a>	Q38FR3			chr9contig160.tmp0123c	9	Tb927_09_v4: complement(558811..559167)	hypothetical protein, unlikely	4900	1	2	0				2QTB00003_K_15	Tb09.160.1230	ACAATTTTGCAGTTACTCCAAAGTAAGACTCTCCTTGAAAGTGGGAAAAAAGCAAACAAACAAGAAAAAG	-	9	558840	558909	-0.820565	-1.63969	0.110497	0.999939	-4.26631
Tb927.4.670	3QTB00018_O_3			<a href=http://www.genedb.org/genedb/Search?organism=tryp&name=Tb927.4.670>Tb927.4.670</a>	Q57ZZ5			Tb04.5E12.1070	4	Tb927_04_v4: complement(191591..193549)	hypothetical protein, conserved	1484	0	0	0				2QTB00018_O_3	Tb927.4.670	ATACACAAATTACCCACAACACTAGACCTTGTATCGGATGAAATAAGTTTCACACTAAATGAAATAGCCG	-	4	193339	193408	-0.819986	-1.3461	0.187377	0.999939	-4.51588
Tb927.8.8110	3QTB00017_M_2			<a href=http://www.genedb.org/genedb/Search?organism=tryp&name=Tb927.8.8110>Tb927.8.8110</a>	Q57WL9			Tb08.28A12.130	8	Tb927_08_v4: 2396703..2398502	hypothetical protein, conserved	4655	0	0	0	GO:0003674	GO:0008150	GO:0005575	2QTB00017_M_2	Tb927.8.8110	ACAATTAGTGAATTGTTCCGTATGTGGCTCAAATGTGGTGATTCGTGATCTTGATGACCATTTTTTTCGT	+	8	2396942	2397011	-0.819522	-1.16194	0.253532	0.999939	-4.65094
Tb09.v1.0820	3QTB00003_E_4			<a href=http://www.genedb.org/genedb/Search?organism=tryp&name=Tb09.v1.0820>Tb09.v1.0820</a>	Q38CT9				9	Tb927_09_v4: 2429896..2430261	hypothetical protein, conserved	5931	0	0	0				2QTB00003_E_4	Tb09.v1.0820	TTTGTTACAATCCGATACAAATACGAGTAAAACACAAATAATAATTATGGGAGCAAGCCAGGAGTTACCT	NA	Nonspecific_3	0	0	-0.817847	-1.82712	0.0766694	0.999939	-4.08681
Tb10.6k15.2370	3QTB00009_D_21	weakly similar to WD-repeat protein 9. (Swiss- Prot:Q9NSI6) (Homo sapiens)		<a href=http://www.genedb.org/genedb/Search?organism=tryp&name=Tb10.6k15.2370>Tb10.6k15.2370</a>	Q38AE9			TRYPtp6k15-3d06.p1c_346	10	Tb927_10_v4: complement(2004903..2005808)	hypothetical protein, conserved,predicted bromodomain protein	6933	0	0	0	GO:0003674	GO:0008150	GO:0005575	2QTB00009_D_21	Tb10.6k15.2370	ACACATCCCCATCTGCATTTATCAATGACATGCGTCTCGTCGTTCAAAATTGCTACGACTATAATAGAGA	-	10	2005495	2005564	-0.816617	-1.63056	0.112421	0.999939	-4.27468
Tb927.7.300	3QTB00011_P_21	UDP-Gal or UDP-GlcNAc-dependent glycosyltransferase, putative : curated by Mike Ferguson.;go_function=UDP-glycosyltransferase activity;go_process=GPI anchor biosynthesis		<a href=http://www.genedb.org/genedb/Search?organism=tryp&name=Tb927.7.300>Tb927.7.300</a>	Q57U24			Tb07.8P12.430	7	Tb927_07_v4: 54502..55605	UDP-Gal or UDP-GlcNAc-dependent glycosyltransferase, putative	3121	1	0	0	GO:0008194	GO:0006506	GO:0005575	2QTB00011_P_21	Tb927.7.300	AACCGCTCCGTAAAATAATTCGAGTACCATACAGTAAAGAGCGAGAAATGGAATTTAAACCTTTGATATT	+	7	55280	55349	-0.816307	-1.60622	0.117681	0.999939	-4.29677
Tb927.3.2130	3QTB00020_G_11	similar to Ribosomal large subunit pseudouridine synthase D (EC 4.2.1.70)(Pseudouridylate synthase) (Uracil hydrolyase). (Swiss-Prot:P50513) {Zymomonas mobilis}		<a href=http://www.genedb.org/genedb/Search?organism=tryp&name=Tb927.3.2130>Tb927.3.2130</a>	Q57Z98			Tb03.30P12.1220	3	Tb927_03_v4: complement(560389..562875)	hypothetical protein, conserved	1051	0	0	0				2QTB00020_G_11	Tb927.3.2130	AGTTGCCAATTTCTTAGCGATACTATGTGGCCGTTGGAGAGAGCAGAAGTTATTACAGATGTGATCTGTC	-	3	561657	561726	-0.814951	-1.83049	0.0761513	0.999939	-4.08344
Tb10.70.6270	3QTB00005_I_4	;go_function=calcium ion binding		<a href=http://www.genedb.org/genedb/Search?organism=tryp&name=Tb10.70.6270>Tb10.70.6270</a>	Q38C77			TRYP_x-70a06.p2kb545_856	10	Tb927_10_v4: complement(445449..445967)	hypothetical protein, conserved	6304	0	0	0	GO:0005509 GO:0005509	GO:0008150 GO:0008150	GO:0005575 GO:0005575	2QTB00005_I_4	Tb10.70.6270	ACTTTGGAGTTGATGAACTCGTAGAAGTTTTTTCTCACTACGATACCAACCGAACGGGTTATATTGACTT	-	10	445633	445702	-0.813004	-1.72039	0.0946559	0.999939	-4.19085
Tb927.8.4670	3QTB00017_G_3			<a href=http://www.genedb.org/genedb/Search?organism=tryp&name=Tb927.8.4670>Tb927.8.4670</a>	Q57UY4			Tb08.4A8.280	8	Tb927_08_v4: complement(1372419..1374164)	hypothetical protein, conserved	4310	0	0	0				2QTB00017_G_3	Tb927.8.4670	CAACCATGAGGGAGGAAATTTCTGAGTCTATTAAAGTTATCGAGCATGAAGTGGAATCTTTGCTGAACGA	-	8	1373647	1373716	-0.812704	-1.7768	0.0847506	0.999939	-4.13645
Tb927.2.5900	3QTB00021_J_19			<a href=http://www.genedb.org/genedb/Search?organism=tryp&name=Tb927.2.5900>Tb927.2.5900</a>	Q7YUL0		1F7.320		2	Tb927_02_v4: 1073497..1076748	hypothetical protein, conserved	815	0	0	0				2QTB00021_J_19	Tb927.2.5900	TTAGTAATGTTTGGAGTGTGGAGTTCTATTTCCCCCTTCGCAGATCACTTCACGTCGTTGTATTTTCTTG	+	2	1076248	1076317	-0.812324	-1.21169	0.234171	0.999939	-4.61617
Tb11.02.5050	3QTB00022_I_5	;go_function=ATP binding; protein serine/threonine kinase activity;go_process=protein amino acid phosphorylation		<a href=http://www.genedb.org/genedb/Search?organism=tryp&name=Tb11.02.5050>Tb11.02.5050</a>	Q384V1				11	Tb927_11_01_v4: complement(1989152..1992862)	protein kinase, putative	8416	0	0	0	GO:0004674 GO:0005524	GO:0006468		2QTB00022_I_5	Tb11.02.5050	AATTTTCTACACTTTACATTCAAATGGAATTGTGTTCCAAACATAGCCTGCGGCATCTGATCGATCAGTG	-	11.1	1991484	1991553	-0.811306	-1.64937	0.108488	0.999939	-4.25741
Tb09.160.0800	3QTB00006_A_13			<a href=http://www.genedb.org/genedb/Search?organism=tryp&name=Tb09.160.0800>Tb09.160.0800</a>	Q38FV8			chr9contig160.tmp0080	9	Tb927_09_v4: 442114..442686	hypothetical protein, unlikely	4854	0	0	0				2QTB00006_A_13	Tb09.160.0800	AAATAGTTTCTTTGTTTTTCTTCAGCCTTCCGGGCACATGCCCACCCTTCCCCATCTCATACAGCTACCG	+	9	442208	442277	-0.810725	-1.54306	0.132281	0.999939	-4.35289
Tb09.211.3170	3QTB00013_M_1	;go_function=methyltransferase activity		<a href=http://www.genedb.org/genedb/Search?organism=tryp&name=Tb09.211.3170>Tb09.211.3170</a>	Q38DI8			chr9contig211.tmp0359	9	Tb927_09_v4: 1841731..1842987	hypothetical protein, conserved	5679	0	0	0	GO:0008168	GO:0008150	GO:0005575	2QTB00013_M_1	Tb09.211.3170	ACGCGTCGTACTAACACATGAACTGACAAAGGTAAATGAATCTATACATGCAGATGTTGCAGAAAAGCTA	+	9	1842576	1842645	-0.810506	-1.51466	0.139308	0.999939	-4.37753
Tb09.211.1570	3QTB00008_O_2			<a href=http://www.genedb.org/genedb/Search?organism=tryp&name=Tb09.211.1570>Tb09.211.1570</a>	Q38DZ9			chr9contig211.tmp0185c	9	Tb927_09_v4: complement(1534759..1535562)	protein kinase, putative	5518	0	0	0				2QTB00008_O_2	Tb09.211.1570	ATAGAAAAGTATGACATTTTTGTTGAGAAGGTGAAGGTAGTGCAGCGGAGAATCGAACAACTAAACCAGT	-	9	1535478	1535547	-0.809717	-1.51634	0.138883	0.999939	-4.37608
Tb11.02.5770	3QTB00004_M_1	identical to RNA binding protein precursor (RNA- binding protein of 16 kDa) (GB:AAD29082.1){Trypanosoma brucei}; similar to Glycine-rich protein 2. (Swiss- Prot:P27484) (Nicotiana sylvestris);go_function=RNA binding;go_process=RNA editing;go_component=mitochondrion		<a href=http://www.genedb.org/genedb/Search?organism=tryp&name=Tb11.02.5770>Tb11.02.5770</a>	Q9XY40	RBP16			11	Tb927_11_01_v4: complement(2177168..2177593)	mitochondrial RNA binding protein,RBP16,RNA-binding protein of 16 kDa	8491	0	0	0	GO:0003723	GO:0016547	GO:0005739	2QTB00004_M_1	Tb11.02.5770	TTCTCAACAAGGGTAAGGTGATATCGTGGATGTCTGGACGTGGTTTTGGTTTCATTGAAGACGACGCAGA	-	11.1	2177478	2177547	-0.808737	-1.72629	0.0935768	0.999939	-4.18523
Tb11.01.4100	3QTB00016_K_15			<a href=http://www.genedb.org/genedb/Search?organism=tryp&name=Tb11.01.4100>Tb11.01.4100</a>	Q382V3				11	Tb927_11_01_v4: 3217144..3218754	hypothetical protein, conserved	8917	0	0	0				2QTB00016_K_15	Tb11.01.4100	AATGAAAATCAACCGTTTCATTTGTTTGGTTGGCTTCAACAGTTCCTCTTCGGGGACTCTGAAAGGGAGT	+	11.1	3217921	3217990	-0.808716	-2.03069	0.0503454	0.999939	-3.87579
Tb09.211.1840	3QTB00004_G_14			<a href=http://www.genedb.org/genedb/Search?organism=tryp&name=Tb09.211.1840>Tb09.211.1840</a>	Q38DX0			chr9contig211.tmp0217c	9	Tb927_09_v4: complement(1592103..1592543)	hypothetical protein, unlikely	5547	0	2	0				2QTB00004_G_14	Tb09.211.1840	CGCTCGGTATGTTCTTCCTCCCTTTTCACGTTGTTTGGTGGATTCAGCTATCCGTTTGCATCTCTTTTAA	-	9	1592103	1592172	-0.808416	-1.66878	0.104551	0.999939	-4.23944
Tb10.6k15.1240	3QTB00013_M_7			<a href=http://www.genedb.org/genedb/Search?organism=tryp&name=Tb10.6k15.1240>Tb10.6k15.1240</a>	Q38A56			TRYPtp6k15-3d06.p1c_181	10	Tb927_10_v4: 2233194..2234450	hypothetical protein, conserved	7026	0	2	0				2QTB00013_M_7	Tb10.6k15.1240	CTTGTACTAGTCCCCAAAATGATATGTTACAGAAGAAGAAAAAAGGGAACCATCCTACCGTCATGCTTTT	+	10	2233537	2233606	-0.807232	-1.53148	0.135109	0.999939	-4.36297
Tb09.211.2820	3QTB00003_C_3			<a href=http://www.genedb.org/genedb/Search?organism=tryp&name=Tb09.211.2820>Tb09.211.2820</a>	Q38DM3			chr9contig211.tmp0321	9	Tb927_09_v4: 1771020..1771367	hypothetical protein, unlikely	5644	1	0	0				2QTB00003_C_3	Tb09.211.2820	GCTTGGTTGAGATTGGAAAGGGTTTGGTACAGTGTAGTTCCGCAAACAGAAGCGGATAATACGGAAAAGA	+	9	1771149	1771218	-0.807093	-1.76125	0.0873903	0.999939	-4.15158
Tb11.02.1570	3QTB00003_F_3			<a href=http://www.genedb.org/genedb/Search?organism=tryp&name=Tb11.02.1570>Tb11.02.1570</a>	Q386A5			TRYP_xi-1013a02.q1k_117	11	Tb927_11_01_v4: 1179716..1180096	hypothetical protein, unlikely	8110	0	0	0				2QTB00003_F_3	Tb11.02.1570	GGGCACATGCCTCCATTTTGTTCTGTTTGTTGCGACCACCGTCAGCGTAGTAATACATATCACATCTTTT	+	11.1	1179836	1179905	-0.806515	-1.77242	0.0854878	0.999939	-4.14072
Tb11.47.0025	3QTB00013_I_1			<a href=http://www.genedb.org/genedb/Search?organism=tryp&name=Tb11.47.0025>Tb11.47.0025</a>	Q387C8				11	Tb927_11_01_v4: 354693..355940	hypothetical protein, conserved	7835	0	4	0				2QTB00013_I_1	Tb11.47.0025	CCATAATGACAGCGCTGTTTTCTTTCAGGGAATATTAAATTCTGATGCTTTAGGGTTCGAATCACCAAGA	+	11.1	355064	355133	-0.805629	-1.68933	0.100513	0.999939	-4.22023
Tb10.70.7770	3QTB00010_N_13			<a href=http://www.genedb.org/genedb/Search?organism=tryp&name=Tb10.70.7770>Tb10.70.7770</a>	Q38CI9			TRYP_x-70a06.p2kb545_1072	10	Tb927_10_v4: 131331..132335	hypothetical protein, conserved	6192	0	0	0				2QTB00010_N_13	Tb10.70.7770	TTTTCTCTATCACATATTTTCTTGTTGCAAATATAGATGTCTTTTCGGCAGTTCTGCTGCATTATCTGGA	+	10	132226	132295	-0.80533	-1.3847	0.175367	0.999939	-4.48541
Tb927.6.3880	3QTB00015_M_4			<a href=http://www.genedb.org/genedb/Search?organism=tryp&name=Tb927.6.3880>Tb927.6.3880</a>	Q585Y6			Tb06.4F7.550	6	Tb927_06_v4: complement(1147974..1149476)	hypothetical protein, conserved	2906	0	0	0				2QTB00015_M_4	Tb927.6.3880	TGAAATACGCTTTATTGACTCACTAACAATCAAGTTCGATACGGATGAAAAACCATACGTGGCGTGTACT	-	6	1148445	1148514	-0.805159	-1.62326	0.113977	0.999939	-4.28133
Tb927.7.6560	3QTB00007_A_16	Part of an tandem of six genes (Tb07.15M23.130, Tb07.15M23.140, Tb07.15M23.150, Tb07.15M23.160, Tb07.15M23.170, Tb07.15M23.180, Tb07.15M23.190). Tb07.15M23.170 and Tb07.15M23.180 both contain a large repeat insertion and could be pseudogenes.		<a href=http://www.genedb.org/genedb/Search?organism=tryp&name=Tb927.7.6560>Tb927.7.6560</a>	Q57Y73			Tb07.15M23.150	7	Tb927_07_v4: complement(1793330..1794013)	hypothetical protein, conserved	3746	1	0	0				2QTB00007_A_16	Tb927.7.6560	TAGTGGAACAATACAATGCCATTAGATATATTGAGACTCAGGTAATTGAGTACAAGAAAGACGTGCGCGA	-	7	1793658	1793727	-0.805109	-1.81895	0.0779354	0.999939	-4.09494
Tb927.7.6430	3QTB00006_I_14			<a href=http://www.genedb.org/genedb/Search?organism=tryp&name=Tb927.7.6430>Tb927.7.6430</a>	Q582L6			Tb07.33N13.360	7	Tb927_07_v4: complement(1746219..1746824)	hypothetical protein	3733	0	0	0				2QTB00006_I_14	Tb927.7.6430	TATGGCGTCAGGGACCTTGAAAGATGAGGCTGGTTCCATTCATTTATCGCATGAAAAAGAAACTCAAACA	-	7	1746579	1746648	-0.804867	-1.40053	0.170616	0.999939	-4.4727
Tb10.6k15.0890	3QTB00013_A_1	;go_component=integral to membrane		<a href=http://www.genedb.org/genedb/Search?organism=tryp&name=Tb10.6k15.0890>Tb10.6k15.0890</a>	Q38A25			TRYPtp6k15-3d06.p1c_130	10	Tb927_10_v4: 2307390..2308625	expression site-associated gene (ESAG) protein, putative,expression site-associated gene 3 (ESAG3) protein, putative	7057	1	1	0	GO:0003674	GO:0008150	GO:0016021	2QTB00013_A_1	Tb10.6k15.0890	GTAGGAGTTTGCTAACTAAGACCAGCTTAACGATCTACGGCGCTAAAGGAGAAAAATATATTCGTAAGTT	+	10	2308486	2308555	-0.804749	-1.33301	0.19159	0.999939	-4.52604
Tb11.02.0920	3QTB00006_F_1			<a href=http://www.genedb.org/genedb/Search?organism=tryp&name=Tb11.02.0920>Tb11.02.0920</a>	Q386G8				11	Tb927_11_01_v4: 994796..995413	hypothetical protein, conserved	8047	0	0	0				2QTB00006_F_1	Tb11.02.0920	CGCTGGTGCTACGACGACATGAACAGCAATTCAGGCATCACATGAAGGAGCTGGTAGAATTGACTGAATG	+	11.1	995073	995142	-0.80346	-1.6634	0.10563	0.999939	-4.24444
Tb10.70.1070	3QTB00014_F_16			<a href=http://www.genedb.org/genedb/Search?organism=tryp&name=Tb10.70.1070>Tb10.70.1070</a>	Q38B17			TRYP_x-70a06.p2kb545_151	10	Tb927_10_v4: complement(1467649..1469085)	hypothetical protein, conserved	6715	0	0	0				2QTB00014_F_16	Tb10.70.1070	AACGGAGATGTAGAGAGTGATGCATTCAGCGGAGACTTTTCTTCTACGCCTGATAATGATCCAAAAATGT	-	10	1468842	1468911	-0.802713	-1.69275	0.0998536	0.999939	-4.21702
Tb11.01.8700	3QTB00019_E_5	similar to ATP-binding cassette, sub-family B, member 7, mitochondrial precursor(ATP-binding cassette transporter 7) (ABC transporter 7 protein). (Swiss- Prot:O75027) (Homo sapiens);go_function=ATP binding; ATPase activity, coupled to transmembrane movement of substances; heme transporter activity;go_process=transport;go_component=ATP-binding cassette (ABC) transporter complex (sensu Eukaryota); …		<a href=http://www.genedb.org/genedb/Search?organism=tryp&name=Tb11.01.8700>Tb11.01.8700</a>	Q380Z4	ABCB7			11	Tb927_11_01_v4: complement(4455263..4457422)	ABC transporter, putative	9381	1	7	0	GO:0005524 GO:0005524 GO:0015232 GO:0042626 GO:0042626	GO:0006810 GO:0006810	GO:0016021 GO:0016021 GO:0043191	2QTB00019_E_5	Tb11.01.8700	TCCAAAAAGCCTGATATTGTAGGGGGTTCTGTAGTGACGGATGAGGATTCTAATAAAATACCAATTTACA	-	11.1	4457068	4457137	-0.802399	-1.65805	0.106712	0.999939	-4.24939
Tb09.160.1600	3QTB00004_K_11			<a href=http://www.genedb.org/genedb/Search?organism=tryp&name=Tb09.160.1600>Tb09.160.1600</a>	Q38FN0		3C4.325	chr9contig160.tmp0152c	9	Tb927_09_v4: complement(612893..613318)	hypothetical protein, unlikely	4933	1	0	0				2QTB00004_K_11	Tb09.160.1600	CGTTGTACGCTGTTTGTTCCAGGCGCGTTTATAATATTTTCTTCCCCCGTCGTTTTGTATCTTGCTCAGC	-	9	613024	613093	-0.801982	-1.82157	0.077527	0.999939	-4.09234
Tb09.160.3330	3QTB00001_K_15			<a href=http://www.genedb.org/genedb/Search?organism=tryp&name=Tb09.160.3330>Tb09.160.3330</a>	Q38F70		1L12.555	chr9contig160.tmp0495	9	Tb927_09_v4: 819389..819526	hypothetical protein, unlikely	5093	0	0	0				2QTB00001_K_15	Tb09.160.3330	TGTTAGGCCTGGGAAATTCGACCTCACTGCTTTCCCTTATCACCACTTTGCTCGTTTTCCCGTGCATCTC	+	9	819403	819472	-0.801656	-1.56626	0.126756	0.999939	-4.33249
Tb927.7.2140	3QTB00012_A_1			NA	NA	NA	NA	NA	NA	NA	NA	NA	NA	NA	NA	NA	NA	NA	NA	NA	NA	NA	NA	NA	NA	-0.800886	-1.17417	0.248668	0.999939	-4.64251
Tb927.8.670	3QTB00009_M_1			<a href=http://www.genedb.org/genedb/Search?organism=tryp&name=Tb927.8.670>Tb927.8.670</a>	Q57YG3			Tb08.12O16.240	8	Tb927_08_v4: complement(187367..188239)	hypothetical protein, conserved	3910	0	0	0				2QTB00009_M_1	Tb927.8.670	ACAAGACTGAAAAGGAAGCTTCTTCATTATTAACTAGAGAGCAAATAGCCCGTCTGCACACCGTAACGTT	-	8	188007	188076	-0.79966	-1.24509	0.2218	0.999939	-4.5921
Tb09.211.1420	3QTB00002_I_4			<a href=http://www.genedb.org/genedb/Search?organism=tryp&name=Tb09.211.1420>Tb09.211.1420</a>	Q38E13			chr9contig211.tmp0169c	9	Tb927_09_v4: complement(1517117..1517416)	hypothetical protein, unlikely	5504	1	0	0				NA	NA	NA	NA	NA	NA	NA	-0.79903	-1.9122	0.0644973	0.999939	-4.00055
Tb10.6k15.2750	3QTB00004_I_15			<a href=http://www.genedb.org/genedb/Search?organism=tryp&name=Tb10.6k15.2750>Tb10.6k15.2750</a>	Q38AI2			TRYPtp6k15-3d06.p1c_401	10	Tb927_10_v4: complement(1938302..1938724)	hypothetical protein, conserved	6900	1	4	0				2QTB00004_I_15	Tb10.6k15.2750	GTTTCACATATGGACAATTCCCCTGGGTCTGGTTTCACTCGTACTTTTCCTCAATCTTGTTGCGATCATA	-	10	1938332	1938401	-0.798102	-1.67292	0.103728	0.999939	-4.23559
Tb927.7.2390	3QTB00021_A_5			<a href=http://www.genedb.org/genedb/Search?organism=tryp&name=Tb927.7.2390>Tb927.7.2390</a>	Q57XN5			Tb07.22O10.380	7	Tb927_07_v4: complement(613867..616722)	hypothetical protein, conserved	3328	0	0	0				2QTB00021_A_5	Tb927.7.2390	TGCTACATCACCGGATGTTTCATTTGTTAATTCCATTGTTGGTCTAAAAACCCGTCTATTGACACCATTT	-	7	616564	616633	-0.798007	-1.12101	0.270315	0.999939	-4.67857
Tb927.2.2530	3QTB00020_I_13			<a href=http://www.genedb.org/genedb/Search?organism=tryp&name=Tb927.2.2530>Tb927.2.2530</a>	Q7YVH9		10C8.65		2	Tb927_02_v4: complement(497929..500427)	hypothetical protein, conserved	636	1	0	0				2QTB00020_I_13	Tb927.2.2530	GAACGTGTGCAATGATCAAGTAGCTGAAAAGGTTGCGTGTTTACAAATCATTCTATCCGCGGTTGTTTCC	-	2	499945	500014	-0.797911	-1.38221	0.176121	0.999939	-4.48739
Tb927.7.6040	3QTB00022_A_20	Number of repeated genes in array uncertain, region may contain misassembly. similar to GB:CAD21883.1: ESAG4 {Trypanosoma brucei}; Number of repeated genes in array uncertain, region may contain misassembly.;go_function=adenylate cyclase activity;go_process=intracellular signaling cascade;go_component=integral to membrane		<a href=http://www.genedb.org/genedb/Search?organism=tryp&name=Tb927.7.6040>Tb927.7.6040</a>	Q57VK7			Tb07.2F2.250	7	Tb927_07_v4: complement(1626783..1630586)	receptor-type adenylate cyclase GRESAG 4, putative	3694	1	1	0	GO:0004016	GO:0007242	GO:0016021	2QTB00022_A_20	Tb927.7.6040	ATGAGGTTGCGGACCCCTCGTTGAGTGAGGTGAGTTCTCTACATGCTGGGTTAACTGATTCTGCCAGGCA	-	7	1627192	1627261	-0.794892	-1.53615	0.133963	0.999939	-4.35892
Tb10.6k15.1780	3QTB00012_I_20			<a href=http://www.genedb.org/genedb/Search?organism=tryp&name=Tb10.6k15.1780>Tb10.6k15.1780</a>	Q38A98			TRYPtp6k15-3d06.p1c_263	10	Tb927_10_v4: 2122666..2123835	hypothetical protein, conserved	6984	1	3	0				2QTB00012_I_20	Tb10.6k15.1780	CACTGTAAACGGAAGTGTGGGTAGTGTTTCTATTATTACTGTTCTTGCCATTTCCTCTCTAAAAATCACT	+	10	2122752	2122821	-0.794016	-1.30525	0.200768	0.999939	-4.54732
Tb927.2.3080	3QTB00012_L_6	;go_function=stearoyl-CoA 9-desaturase activity;go_process=fatty acid biosynthesis;go_component=integral to membrane		<a href=http://www.genedb.org/genedb/Search?organism=tryp&name=Tb927.2.3080>Tb927.2.3080</a>	Q7YVC4		10C8.340		2	Tb927_02_v4: 579287..580513	fatty acid desaturase, putative,oleate desaturase, putative	659	0	6	0	GO:0008732 GO:0016491	GO:0006633 GO:0006633		2QTB00012_L_6	Tb927.2.3080	ATGATATATTGGTTTATACAAGGGCTTAATGGTACGGCTCTATGGGTTCTTGCACATGAATGTGGTCATC	+	2	579641	579710	-0.793376	-2.25649	0.0307332	0.999939	-3.6242
Tb11.03.0490	3QTB00006_I_2			<a href=http://www.genedb.org/genedb/Search?organism=tryp&name=Tb11.03.0490>Tb11.03.0490</a>	Q387J2				11	Tb927_11_01_v4: complement(145374..145976)	hypothetical protein, conserved	7771	0	0	0				2QTB00006_I_2	Tb11.03.0490	TTCCATGTATTTTTATCGCCCTGCAGCAGCGGAGTGTTATACCGGGACAGATACCAACAGATGATTCCCT	-	11.1	145870	145939	-0.792791	-1.6452	0.10935	0.999939	-4.26125
Tb927.6.4780	3QTB00019_I_2	;go_function=DNA ligase (ATP) activity;go_process=DNA recombination; DNA repair; DNA replication;go_component=nucleus		<a href=http://www.genedb.org/genedb/Search?organism=tryp&name=Tb927.6.4780>Tb927.6.4780</a>	Q587E4			Tb06.26G9.80	6	Tb927_06_v4: 1333904..1336144	DNA ligase I, putative	2996	1	1	0				2QTB00019_I_2	Tb927.6.4780	TTATATCTATGCTTCCTGAAGCGTTTTCGGTTGACACCGTTGATTCTTTCATAATTGATGCTGAAGTGGT	+	6	1335213	1335282	-0.791122	-1.30085	0.202252	0.999939	-4.55066
Tb09.211.0200	3QTB00016_I_15			<a href=http://www.genedb.org/genedb/Search?organism=tryp&name=Tb09.211.0200>Tb09.211.0200</a>	Q38EE1			chr9contig211.tmp0021c	9	Tb927_09_v4: complement(1299539..1301146)	hypothetical protein, conserved	5376	0	0	0				2QTB00016_I_15	Tb09.211.0200	TCCCATCCTCTGTGATTTCATCTATTCCTTCGATCTTCTACTTACTAAAAGAACTTGTTACCTCAGTAGT	-	9	1301046	1301115	-0.785084	-1.06625	0.29399	0.999939	-4.71414
Tb11.01.7620	3QTB00015_M_16			<a href=http://www.genedb.org/genedb/Search?organism=tryp&name=Tb11.01.7620>Tb11.01.7620</a>	Q381I8				11	Tb927_11_01_v4: complement(4172083..4173585)	hypothetical protein, conserved	9287	0	0	0				2QTB00015_M_16	Tb11.01.7620	ACAAAATCATAGGCGGGAGGGAATCGACAGTGTAGTTTCTGTTACAAGGAATAGTAAAGTTAGACTAAGA	-	11.1	4172869	4172938	-0.78428	-1.618	0.11511	0.999939	-4.28611
Tb11.01.1040	3QTB00018_M_16	;go_component=mitochondrion		<a href=http://www.genedb.org/genedb/Search?organism=tryp&name=Tb11.01.1040>Tb11.01.1040</a>	Q384A1				11	Tb927_11_01_v4: 2494016..2496022	hypothetical protein, conserved	8619	0	0	0	GO:0003674	GO:0008150	GO:0005739	2QTB00018_M_16	Tb11.01.1040	AATTACAAAGCAGTTTGCTGACAGTAGTTTTCTTTATTATCTCAAGCGGTTCCGTCACTACATTGACATA	+	11.1	2494786	2494855	-0.783917	-1.55005	0.130596	0.999939	-4.34677
Tb927.5.350	3QTB00015_H_22	similar to GP:790933: invariant surface glycoprotein {Trypanosoma brucei}(PMID:7723788); 98% similar to GP:790933: invariant surface glycoprotein {Trypanosoma brucei}(PMID:7723788);go_component=plasma membrane		<a href=http://www.genedb.org/genedb/Search?organism=tryp&name=Tb927.5.350>Tb927.5.350</a>	Q57VX8	ISG75		Tb05.29K2.240	5	Tb927_05_v4: complement(104475..106043)	75 kDa invariant surface glycoprotein, putative	2025	1	1	0	GO:0003674	GO:0008150	GO:0005886	2QTB00015_H_22	Tb927.5.350	GGTATGCGATACTCAAACTTGAAACTCTAGTCCGCAATTCCTTGGGGGTGACTCACTATGCTCAGAGATT	-	5	105199	105268	-0.783829	-1.76583	0.0866055	0.999939	-4.14713
Tb927.8.5380	3QTB00002_E_14			<a href=http://www.genedb.org/genedb/Search?organism=tryp&name=Tb927.8.5380>Tb927.8.5380</a>	Q57UL0			Tb08.5H5.140	8	Tb927_08_v4: complement(1595368..1595661)	hypothetical protein, conserved	4381	0	0	0				2QTB00002_E_14	Tb927.8.5380	GTAAAGTGACCTTCCGTATTATCCTCACTTCGGAGCGGAGCCAACCCTTCCGCGTCATAAGCATTGCGGA	-	8	1595555	1595624	-0.783557	-1.89978	0.0661636	0.999939	-4.01333
Tb10.70.2470	3QTB00014_D_20	;go_function=endoribonuclease activity; RNA binding;go_process=RNA catabolism		<a href=http://www.genedb.org/genedb/Search?organism=tryp&name=Tb10.70.2470>Tb10.70.2470</a>	Q38BC8			TRYP_x-70a06.p2kb545_331	10	Tb927_10_v4: complement(1189830..1191263)	ribonuclease HII, putative	6604	0	0	0	GO:0003723 GO:0004521	GO:0006401	GO:0005575	2QTB00014_D_20	Tb10.70.2470	CAACGTAAAGTCGTATATAACAATATCACCGGGTACCACAATTTGTTTTCATTAGTGGAAGACCAGGACT	-	10	1190636	1190705	-0.783546	-1.70107	0.0982645	0.999939	-4.20917
Tb927.1.980	3QTB00001_E_17	gene predicted by glimmer		<a href=http://www.genedb.org/genedb/Search?organism=tryp&name=Tb927.1.980>Tb927.1.980</a>	Q4GZC0				1	Tb927_01_v4: complement(287978..288091)	hypothetical protein, unlikely	92	0	0	0				2QTB00001_E_17	Tb927.1.980	AAAAGGGGGGAGGCGTCAAGCTCACAAACGGAAAACCGCTGGCACCGTTCCCTCAAAGTCGCAGTGTAAC	-	1	288009	288078	-0.782857	-1.83165	0.0759741	0.999939	-4.08229
Tb09.160.3180	3QTB00001_J_15			<a href=http://www.genedb.org/genedb/Search?organism=tryp&name=Tb09.160.3180>Tb09.160.3180</a>	Q38F84		1L12.485	chr9contig160.tmp0488	9	Tb927_09_v4: 799071..799283	hypothetical protein, unlikely	5079	1	2	0				2QTB00001_J_15	Tb09.160.3180	TGTGTACATTTACGAGTTCAGTATTGTTGTTACCATCATTTATTTTGTCTTAATTGCCTTGCTGGTGTTT	+	9	799127	799196	-0.78216	-1.67936	0.102456	0.999939	-4.22958
Tb927.1.3160	3QTB00001_M_18	unlikely gene predicted by glimmer		<a href=http://www.genedb.org/genedb/Search?organism=tryp&name=Tb927.1.3160>Tb927.1.3160</a>	Q4GYQ7				1	Tb927_01_v4: 687105..687290	hypothetical protein, unlikely	308	1	0	0				2QTB00001_M_18	Tb927.1.3160	CGCTCACTACTCTCATTCACGCTTTATTTTTCCTCCTACCGTATTTCATCCTTTACTGCTACCGACGTGT	+	1	687135	687204	-0.781685	-1.60692	0.117527	0.999939	-4.29614
Tb11.01.7250	3QTB00021_A_2			<a href=http://www.genedb.org/genedb/Search?organism=tryp&name=Tb11.01.7250>Tb11.01.7250</a>	Q381M5				11	Tb927_11_01_v4: complement(4081048..4084041)	hypothetical protein, conserved	9250	0	0	0	GO:0003674	GO:0008150	GO:0005575	2QTB00021_A_2	Tb11.01.7250	GCGTTATCCCTAATTTCAATAGCAGAGGAAATCATTGAGAAACGAGTGTGTCAACATGACATGCAGCGTT	-	11.1	4083183	4083252	-0.780755	-1.31369	0.197941	0.999939	-4.54089
Tb927.5.3180	3QTB00006_G_15			<a href=http://www.genedb.org/genedb/Search?organism=tryp&name=Tb927.5.3180>Tb927.5.3180</a>	Q57Z75			Tb05.27M3.220	5	Tb927_05_v4: complement(993949..994530)	hypothetical protein, conserved	2309	0	0	0				2QTB00006_G_15	Tb927.5.3180	AAGCAATGAAAAGGTCAGTAGTACCGGCCATTCAACAAGCCCAATGGTAGGGATAACATGGAAAAGAGAA	-	5	994414	994483	-0.780612	-1.47087	0.150726	0.999939	-4.41477
Tb10.6k15.1160	3QTB00008_B_13	(curated by B. Wickstead, Univ. of Oxford);go_function=protein binding;go_process=adenylate cyclase activation		<a href=http://www.genedb.org/genedb/Search?organism=tryp&name=Tb10.6k15.1160>Tb10.6k15.1160</a>	Q38A49			TRYPtp6k15-3d06.p1c_168	10	Tb927_10_v4: 2253242..2254051	G-actin binding protein, putative,CAP/Srv2p, putative	7033	0	0	0	GO:0005515	GO:0007190	GO:0005575	2QTB00008_B_13	Tb10.6k15.1160	ATCAAAAAGCATATAAACAAAACATTCAACACGGTGCCGTTGATTTCTCCGACCTCGATGCAAAGAAGGC	+	10	2253411	2253480	-0.778479	-1.6998	0.0985064	0.999939	-4.21038
Tb10.6k15.0690	3QTB00022_D_11			<a href=http://www.genedb.org/genedb/Search?organism=tryp&name=Tb10.6k15.0690>Tb10.6k15.0690</a>	Q38A10			TRYPtp6k15-3d06.p1c_100	10	Tb927_10_v4: 2339129..2343349	hypothetical protein, conserved	7072	0	0	0				2QTB00022_D_11	Tb10.6k15.0690	ACGCAACTATGTTTTTTGACGTTTCCACAAGGAAGGCATCGTTCTGTAGCTACTCGAGACACTTTATTCA	+	10	2340966	2341035	-0.777655	-1.41485	0.16641	0.999939	-4.4611
Tb11.01.0870	3QTB00014_G_16			<a href=http://www.genedb.org/genedb/Search?organism=tryp&name=Tb11.01.0870>Tb11.01.0870</a>	Q384B5				11	Tb927_11_01_v4: 2447406..2448797	replication factor A, 51kDa subunit, putative	8604	0	0	0				2QTB00014_G_16	Tb11.01.0870	TTTACTACTTTAGTGGGGGTCAGGTAAAAAATGCCAACCGTAAGTTCAGTAATGTGAATAATGACTACGA	+	11.1	2447644	2447713	-0.776941	-1.72736	0.0933823	0.999939	-4.1842
Tb09.211.3930	3QTB00013_G_15			<a href=http://www.genedb.org/genedb/Search?organism=tryp&name=Tb09.211.3930>Tb09.211.3930</a>	Q38DB6			chr9contig211.tmp0437	9	Tb927_09_v4: 2009502..2010749	hypothetical protein, conserved	5751	0	0	0				2QTB00013_G_15	Tb09.211.3930	GTTCCTCTTTATAGATCAATTTTGAAGGGGATTCATACCGCAAAACAACATCCATACCACCTGCAAGATA	+	9	2009511	2009580	-0.775687	-1.66901	0.104506	0.999939	-4.23923
Tb927.7.2750	3QTB00009_B_4	;go_function=ATP binding; protein serine/threonine kinase activity;go_process=protein amino acid phosphorylation		<a href=http://www.genedb.org/genedb/Search?organism=tryp&name=Tb927.7.2750>Tb927.7.2750</a>	Q57Y85			Tb07.13M20.690	7	Tb927_07_v4: 717763..718683	protein kinase, putative	3364	0	0	0	GO:0004674 GO:0005524	GO:0006468	GO:0005575	2QTB00009_B_4	Tb927.7.2750	ATGTGTATTTTGTTGCCAAGATCATCCAGAAGAGCAATCAACAGGTAGAAACGGATGTCAGACTGGAAAT	+	7	717851	717920	-0.775444	-1.86628	0.0708424	0.999939	-4.04746
Tb927.8.3410	3QTB00022_N_17			<a href=http://www.genedb.org/genedb/Search?organism=tryp&name=Tb927.8.3410>Tb927.8.3410</a>	Q57YX2			Tb08.28L1.520	8	Tb927_08_v4: 1016368..1020924	hypothetical protein, conserved	4184	0	0	0				2QTB00022_N_17	Tb927.8.3410	ATTATTCCACATGTCACAGGAAAAAGTATTGCCCTGATAGATGATAAACTGAAAAAAGAGGTAATCAGGG	+	8	1017634	1017703	-0.773623	-1.73029	0.092851	0.999939	-4.1814
Tb927.1.1860	3QTB00004_A_18			<a href=http://www.genedb.org/genedb/Search?organism=tryp&name=Tb927.1.1860>Tb927.1.1860</a>	Q4GZ33				1	Tb927_01_v4: 481791..482222	hypothetical protein, unlikely	179	1	2	0				2QTB00004_A_18	Tb927.1.1860	AATCCCTTCTCCGCTTCTTCACTCCGGACTTACTTTTAGCTGCCATCCTTTTCATTGTTTGTTTGATGTT	+	1	482090	482159	-0.772783	-1.57041	0.125787	0.999939	-4.32881
Tb927.3.2410	3QTB00009_M_2	;go_function=zinc ion binding		<a href=http://www.genedb.org/genedb/Search?organism=tryp&name=Tb927.3.2410>Tb927.3.2410</a>	Q582V4			Tb03.48O8.510	3	Tb927_03_v4: 608797..609693	peroxisome assembly protein, putative	1079	0	0	0	GO:0008270	GO:0008150	GO:0005575	2QTB00009_M_2	Tb927.3.2410	AAAATGGTGAAGGTGCCCCCCGTACATATCTTAAACTAGGATTTGTGTTAATGCTCGAGCTGTTGATTCG	+	3	609278	609347	-0.771738	-1.59166	0.120925	0.999939	-4.30988
Tb09.211.0240	3QTB00003_I_11			<a href=http://www.genedb.org/genedb/Search?organism=tryp&name=Tb09.211.0240>Tb09.211.0240</a>	Q38ED7			chr9contig211.tmp0025c	9	Tb927_09_v4: complement(1305586..1305939)	hypothetical protein, unlikely	5380	1	3	0				2QTB00003_I_11	Tb09.211.0240	CTATTCTTCCCTCTTTTTTGTTTTTCGGTTACTTTCGTTTCCCCCTCTCTTTCGTTTATCCATTCGAACA	-	9	1305725	1305794	-0.771493	-1.87561	0.0695123	0.999939	-4.03801
Tb09.211.0020	3QTB00009_M_3			<a href=http://www.genedb.org/genedb/Search?organism=tryp&name=Tb09.211.0020>Tb09.211.0020</a>	Q38EF9			chr9contig211.tmp0002c	9	Tb927_09_v4: complement(1268636..1269508)	hypothetical protein, conserved	5358	1	1	0	GO:0003674	GO:0008150	GO:0005575	2QTB00009_M_3	Tb09.211.0020	AAGTATCATCATGAAGAAACTTAGCTGGAGCAGTGAGGTAAGTAACATAACTGTTTGCAAAACAAAAGTG	-	9	1269176	1269245	-0.771411	-1.28204	0.208697	0.999939	-4.56482
Tb927.1.1570	3QTB00003_E_14			<a href=http://www.genedb.org/genedb/Search?organism=tryp&name=Tb927.1.1570>Tb927.1.1570</a>	Q4GZ62				1	Tb927_01_v4: 403250..403615	hypothetical protein, unlikely	150	0	0	0				2QTB00003_E_14	Tb927.1.1570	TGAAAAGTTTAGCTTCCATTGTGAATGTAAGTGCGCGTGGGAAACAGACTGTCCCAAATGCCGCATCAAC	+	1	403294	403363	-0.7706	-1.45382	0.155371	0.999939	-4.42903
Tb927.8.3450	3QTB00004_I_1			<a href=http://www.genedb.org/genedb/Search?organism=tryp&name=Tb927.8.3450>Tb927.8.3450</a>	Q57YW8			Tb08.28L1.570	8	Tb927_08_v4: 1027791..1028213	hypothetical protein, conserved	4188	0	1	0				2QTB00004_I_1	Tb927.8.3450	CGGTTCCTGAGCACGACACGGATTATTTTTCGATTATTGAGACCTTTCAAGAGCGGCGAGAGAAAGCGCT	+	8	1028107	1028176	-0.769622	-1.62879	0.112796	0.999939	-4.27629
Tb10.70.2460	3QTB00012_M_2			<a href=http://www.genedb.org/genedb/Search?organism=tryp&name=Tb10.70.2460>Tb10.70.2460</a>	Q38BC6			TRYP_x-70a06.p2kb545_330	10	Tb927_10_v4: complement(1194144..1195316)	hypothetical protein, conserved	6606	0	0	0	GO:0003674 GO:0003674	GO:0008150 GO:0008150	GO:0005575 GO:0005575	2QTB00012_M_2	Tb10.70.2460	AAGACGTCACTGTATGGCGTTTCATTCACGTATTAATGCCTTGGGTCAAAGGGAGAGAGATAGAGTTTTA	-	10	1195089	1195158	-0.769138	-1.25669	0.217621	0.999939	-4.58361
Tb927.7.5290	3QTB00019_I_8			<a href=http://www.genedb.org/genedb/Search?organism=tryp&name=Tb927.7.5290>Tb927.7.5290</a>	Q57ZG0			Tb07.27E10.590	7	Tb927_07_v4: 1402790..1405030	hypothetical protein, conserved	3619	0	0	0				2QTB00019_I_8	Tb927.7.5290	TATTTATCTCAAACCGAATGTTTTCATGATTAACGGCACTGCGGGGCATCTAATGGATTTGTATTACTTG	+	7	1402963	1403032	-0.76676	-1.66895	0.104517	0.999939	-4.23928
Tb09.160.4160	3QTB00001_L_23			<a href=http://www.genedb.org/genedb/Search?organism=tryp&name=Tb09.160.4160>Tb09.160.4160</a>	Q38EY9		28G16.375	chr9contig160.tmp0528c	9	Tb927_09_v4: complement(921547..921762)	hypothetical protein, unlikely	5175	0	0	0				2QTB00001_L_23	Tb09.160.4160	CAGTTGTCGGCCTTGCCCCCACACTCATGTGAATGGCACTACCCTCTATATAAAAATGAAAACTAAATGA	-	9	921547	921616	-0.766656	-1.33895	0.18967	0.999939	-4.52145
Tb09.211.3020	3QTB00016_M_14	;go_function=transferase activity;go_process=metabolism		<a href=http://www.genedb.org/genedb/Search?organism=tryp&name=Tb09.211.3020>Tb09.211.3020</a>	Q38DK4			chr9contig211.tmp0342	9	Tb927_09_v4: 1809093..1810745	acyl transferase-like protein	5663	0	0	0	GO:0016740	GO:0008152	GO:0005575	2QTB00016_M_14	Tb09.211.3020	TATGGAACAGAAATATGGCATCTCACTGCAAGACATTATAACGGAAAATCCTACTAGGTTGTACGTTTAC	+	9	1809215	1809284	-0.76654	-1.32432	0.194428	0.999939	-4.53275
Tb927.5.1670	3QTB00011_I_13			<a href=http://www.genedb.org/genedb/Search?organism=tryp&name=Tb927.5.1670>Tb927.5.1670</a>	Q57V96			Tb05.30H13.1020	5	Tb927_05_v4: 527091..528137	hypothetical protein, conserved	2158	0	0	0	GO:0003674	GO:0008150	GO:0005575	2QTB00011_I_13	Tb927.5.1670	GAGCAATTCTAATCCATGGGTATTTGCTGGATTGTCTTACAATGGTAGGGTCCTTGTAGATAGTGTACCT	+	5	528029	528098	-0.766271	-1.69004	0.100375	0.999939	-4.21956
Tb10.61.3060	3QTB00010_M_1	curated by J. Mottram		<a href=http://www.genedb.org/genedb/Search?organism=tryp&name=Tb10.61.3060>Tb10.61.3060</a>	Q388L3			embl.340	10	Tb927_10_v4: complement(3311102..3312061)	GPI-anchor transamidase subunit 8 (GPI8),cysteine peptidase, Clan CD, family C13	7470	1	0	0				2QTB00010_M_1	Tb10.61.3060	ACGATATCGTAAACTAGTTTTTCTTGTTGACACATGCCGTGCGCTTTCCTTGTGTCTTGAGATAAAAGCA	-	10	3311453	3311522	-0.765704	-1.90061	0.0660504	0.999939	-4.01247
Tb09.160.0430	3QTB00020_A_13	GPI-Anchor Signal predicted for Tb09.160.0430 by DGPI v2.04 with cleavage site probability 0.156 near 780		<a href=http://www.genedb.org/genedb/Search?organism=tryp&name=Tb09.160.0430>Tb09.160.0430</a>	Q38FZ8			chr9contig160.tmp0043c	9	Tb927_09_v4: complement(342652..345105)	hypothetical protein, conserved	4814	1	10	1				2QTB00020_A_13	Tb09.160.0430	ACAGTTTGTTTTCTTACTACGGTGTTGGTTCCATTTCTGTTTGCCATTACTTACCCGAATTGTTCTGTTA	-	9	343023	343092	-0.764142	-1.51137	0.14014	0.999939	-4.38035
Tb10.70.5300	3QTB00005_J_15			<a href=http://www.genedb.org/genedb/Search?organism=tryp&name=Tb10.70.5300>Tb10.70.5300</a>	Q38C04			TRYP_x-70a06.p2kb545_721	10	Tb927_10_v4: complement(618652..619197)	hypothetical protein	6378	0	3	0				2QTB00005_J_15	Tb10.70.5300	TACCCAATTTTCATTTGTGGGTGCCAGAACTTTGTTTTACTGCGGTCGTGTTACACAGCAATGCAACTAA	-	10	619076	619145	-0.763957	-1.85341	0.0727141	0.999939	-4.06046
Tb09.244.2040	3QTB00002_O_7			<a href=http://www.genedb.org/genedb/Search?organism=tryp&name=Tb09.244.2040>Tb09.244.2040</a>	Q38CR9			chr9contig244a01.tmp0204	9	Tb927_09_v4: complement(2477805..2478086)	hypothetical protein, unlikely	5951	1	0	0				2QTB00002_O_7	Tb09.244.2040	GCGATTATTGGCGTTCCTTCTTCTGTTCTGCCTCTAACCTGCACGCACCTTATTGGTTGGTGTCCCCTTC	-	9	2477818	2477887	-0.763135	-1.70812	0.0969351	0.999939	-4.20251
Tb10.6k15.3610	3QTB00013_A_22	;go_function=oxidoreductase activity; stearoyl-CoA 9-desaturase activity;go_process=fatty acid biosynthesis		<a href=http://www.genedb.org/genedb/Search?organism=tryp&name=Tb10.6k15.3610>Tb10.6k15.3610</a>	Q38AQ3			TRYPtp6k15-3d06.p1c_521	10	Tb927_10_v4: 1767595..1768860	delta-6 fatty acid desaturase, putative	6829	0	3	0	GO:0004768 GO:0016491	GO:0006633		2QTB00013_A_22	Tb10.6k15.3610	TATTTATTTTCTTCTTCTAGAGGCCGTGTTTGGGCCTGTTCATGTTATATCCAGCATGAAATTTGTTTGG	+	10	1768287	1768356	-0.761973	-1.34767	0.186876	0.999939	-4.51466
Tb11.02.3080	3QTB00018_M_13			<a href=http://www.genedb.org/genedb/Search?organism=tryp&name=Tb11.02.3080>Tb11.02.3080</a>	Q385M7			Tb11.212.0990	11	Tb927_11_01_v4: 1513702..1515654	hypothetical protein, conserved	8240	0	0	0				2QTB00018_M_13	Tb11.02.3080	AAACTTTTCGACCAGTACCAAAATAAACTTGCTCATTTGGCCTTTGATGTTCTTTATACACGGATGGTGG	+	11.1	1515052	1515121	-0.761958	-1.28822	0.20656	0.999939	-4.56018
Tb927.7.5090	3QTB00021_A_15			<a href=http://www.genedb.org/genedb/Search?organism=tryp&name=Tb927.7.5090>Tb927.7.5090</a>	Q57ZI0			Tb07.27E10.310	7	Tb927_07_v4: 1343808..1346672	hypothetical protein, conserved	3599	0	0	0				2QTB00021_A_15	Tb927.7.5090	ACGGTTTCAACGACAGTACCAGGGATGACACCTTAGACAATCCACTAAAGCTTGCACAAGCACAAATATT	+	7	1346041	1346110	-0.761467	-1.30534	0.200739	0.999939	-4.54726
Tb10.70.7080	3QTB00014_M_14	Curated by J. Mottram. similar to Serine carboxypeptidase III precursor (EC 3.4.16.5). (Swiss- Prot:32826)(Arabidopsis thaliana);go_function=serine carboxypeptidase activity;go_process=proteolysis and peptidolysis		<a href=http://www.genedb.org/genedb/Search?organism=tryp&name=Tb10.70.7080>Tb10.70.7080</a>	Q38CD5	CBP1		TRYP_x-70a06.p2kb545_977	10	Tb927_10_v4: complement(281984..283384)	serine carboxypeptidase III precursor, putative,serine peptidase, Clan SC, Family S10	6246	1	1	0	GO:0004185	GO:0006508	GO:0005575	2QTB00014_M_14	Tb10.70.7080	AAAATAAGTACTTATGATATCCGAAGAAAATGCAACGCAACACTTTGCTACAAATTTGATGCCATACCCG	-	10	282430	282499	-0.760457	-1.33401	0.191265	0.999939	-4.52527
Tb11.02.0220	3QTB00017_F_16			<a href=http://www.genedb.org/genedb/Search?organism=tryp&name=Tb11.02.0220>Tb11.02.0220</a>	Q386P8				11	Tb927_11_01_v4: complement(749433..751298)	hypothetical protein, conserved	7966	0	0	0				2QTB00017_F_16	Tb11.02.0220	TAGGAATTTGTAAGTCCACCACCGTCCGCTACCTTACAGATGAATCAGAACAACAACAAAATATGCAAGC	-	11.1	749914	749983	-0.759145	-1.32574	0.193963	0.999939	-4.53166
Tb09.160.1550	3QTB00002_K_15			<a href=http://www.genedb.org/genedb/Search?organism=tryp&name=Tb09.160.1550>Tb09.160.1550</a>	Q38FN4			chr9contig160.tmp0148	9	Tb927_09_v4: 602547..602822	hypothetical protein	4929	0	0	0				2QTB00002_K_15	Tb09.160.1550	CATCTAAAGGAATGGAAAAAAACAACTACATTAATGCCCCCGTTCACCCATTTGGGCCCAGTACACCTGT	+	9	602611	602680	-0.758117	-1.72231	0.0943034	0.999939	-4.18902
Tb09.244.2390	3QTB00011_E_15	GPI-Anchor Signal predicted for Tb09.244.2390 by DGPI v2.04 with cleavage site probability 2.3220003 near 323		<a href=http://www.genedb.org/genedb/Search?organism=tryp&name=Tb09.244.2390>Tb09.244.2390</a>	Q38CU8			chr9contig244a01.tmp0239	9	Tb927_09_v4: 2393447..2394487	hypothetical protein	5921	1	1	1				2QTB00011_E_15	Tb09.244.2390	TGTACAAAATATTATTACCACCATACGCAATCACAAGGCGAAATTGATACGCTATCTCCAGGATGTAGAG	+	9	2393602	2393671	-0.757815	-1.21875	0.231515	0.999939	-4.61113
Tb927.6.5100	3QTB00020_K_15	;go_function=ATP binding; protein serine/threonine kinase activity;go_process=protein amino acid phosphorylation		<a href=http://www.genedb.org/genedb/Search?organism=tryp&name=Tb927.6.5100>Tb927.6.5100</a>	Q586I2			Tb06.30P15.310	6	Tb927_06_v4: 1394279..1396783	serine/threonine-protein kinase, putative	3028	0	0	0	GO:0004674 GO:0005524	GO:0006468	GO:0005575	2QTB00020_K_15	Tb927.6.5100	TCGATATACACAGCAGGATGAATCACCCTAATATACTTCGCTTCATAAAGTCATTTCAAGATGAATTTTA	+	6	1394898	1394967	-0.757506	-1.13742	0.263491	0.999939	-4.66759
Tb927.1.5130	3QTB00001_I_4	unlikely gene predicted by glimmer		<a href=http://www.genedb.org/genedb/Search?organism=tryp&name=Tb927.1.5130>Tb927.1.5130</a>	Q4GY68				1	Tb927_01_v4: 1021859..1022026	hypothetical protein, unlikely	500	1	1	0				2QTB00001_I_4	Tb927.1.5130	CTGTGTGCCCGTGCTCGCTTCCCTCATAAGTTTATCTTGCCTTTCCGTTGCTGCATTTTTATGGGAAAAA	+	1	1021919	1021988	-0.757277	-1.12383	0.269131	0.999939	-4.67669
Tb927.1.4360	3QTB00001_M_1	unlikely gene predicted by glimmer		<a href=http://www.genedb.org/genedb/Search?organism=tryp&name=Tb927.1.4360>Tb927.1.4360</a>	Q4GYE2				1	Tb927_01_v4: 902621..902758	hypothetical protein, unlikely	423	0	1	0				2QTB00001_M_1	Tb927.1.4360	AAAACTTTACATTCCCTATATTATGTTCACAGCTGCCTTCATTTCTTTGCACTTTCTCTACTCCGTATAA	+	1	902689	902758	-0.756537	-1.84305	0.0742505	0.999939	-4.07087
Tb927.5.820	3QTB00006_H_21			<a href=http://www.genedb.org/genedb/Search?organism=tryp&name=Tb927.5.820>Tb927.5.820</a>	Q57W27			Tb05.28F8.630	5	Tb927_05_v4: 283382..284008	hypothetical protein, conserved	2073	0	0	0				2QTB00006_H_21	Tb927.5.820	ATCAACCATAACGGAAGACGGTGGCGGGGCGGTAGGAACACCTGCCGGGGATTCTCAGGGAATTGCAACA	+	5	283735	283804	-0.756226	-1.69573	0.0992819	0.999939	-4.21421
Tb927.7.6440	3QTB00007_G_11			<a href=http://www.genedb.org/genedb/Search?organism=tryp&name=Tb927.7.6440>Tb927.7.6440</a>	Q582L5			Tb07.33N13.370	7	Tb927_07_v4: 1748269..1748937	hypothetical protein, conserved	3734	0	1	0				2QTB00007_G_11	Tb927.7.6440	AGCCAGGAAAGAACTAAACGAATTTATCCACCGAATGGCAACAGACAAGATTATCATTTGCTTTTACATA	+	7	1748814	1748883	-0.755924	-1.88111	0.0687367	0.999939	-4.0324
Tb927.3.4280	3QTB00019_M_13	similar to MutS protein homolog 5. (Swiss-Prot:Q19272) [Caenorhabditis elegans];go_function=damaged DNA binding;go_process=DNA metabolism; mismatch repair;go_component=nucleus		<a href=http://www.genedb.org/genedb/Search?organism=tryp&name=Tb927.3.4280>Tb927.3.4280</a>	Q580L4			Tb03.26J7.490	3	Tb927_03_v4: complement(1206170..1208368)	mismatch repair protein MSH5, putative	1265	0	0	0				2QTB00019_M_13	Tb927.3.4280	ATTATATGGAAGCTGTTCAACCAAACATTGTGCCCAGGGGGGAAATTATTCTGATCGAAATGTTGACGAC	-	3	1206426	1206495	-0.755857	-1.38851	0.174214	0.999939	-4.48236
Tb927.5.5080	3QTB00015_C_15	;go_process=antigenic variation;go_component=integral to membrane		<a href=http://www.genedb.org/genedb/Search?organism=tryp&name=Tb927.5.5080>Tb927.5.5080</a>	Q57UD8			Tb05.5M21.20	5	Tb927_05_v4: complement(1527509..1528969)	variant surface glycoprotein (VSG), putative	2499	1	0	1		GO:0020033	GO:0016021	2QTB00015_C_15	Tb927.5.5080	GTCGATCCAAGCGCCACTACCAATACGAAAATCAAAGAAATAAACGATGCTGGCATCTTACAAGTAACTT	-	5	1527850	1527919	-0.754732	-1.43129	0.161679	0.999939	-4.44766
Tb09.160.4510	3QTB00001_J_1			<a href=http://www.genedb.org/genedb/Search?organism=tryp&name=Tb09.160.4510>Tb09.160.4510</a>	Q38EV7			chr9contig160.tmp0337	9	Tb927_09_v4: 966795..967004	hypothetical protein, unlikely	5208	1	0	0				2QTB00001_J_1	Tb09.160.4510	GTCTTCCTCCTTCCCTATACTCCAATGACGTTAGAACGGTAGGAGTCAGCTCAGCGTCCACACGGTGGCT	+	9	966898	966967	-0.75446	-1.82294	0.0773151	0.999939	-4.09098
Tb11.01.2050	3QTB00022_A_1	Curated by J. Mottram.;go_function=carboxypeptidase A activity;go_process=proteolysis and peptidolysis		<a href=http://www.genedb.org/genedb/Search?organism=tryp&name=Tb11.01.2050>Tb11.01.2050</a>	Q383Q1				11	Tb927_11_01_v4: 2691317..2694895	zinc carboxypeptidase, putative,metallo-peptidase, Clan MC, Family M14	8719	0	0	0	GO:0004182	GO:0006508	GO:0005575	2QTB00022_A_1	Tb11.01.2050	GATTTACTCTGCCACATTACCCACTGGCATAACTTGGTTAAAAATAGTACGTGCGATATTTGGTTTGAAG	+	11.1	2693516	2693585	-0.75391	-1.1022	0.278288	0.999939	-4.69097
Tb927.3.2330	3QTB00017_B_16			<a href=http://www.genedb.org/genedb/Search?organism=tryp&name=Tb927.3.2330>Tb927.3.2330</a>	Q582U6			Tb03.48O8.590	3	Tb927_03_v4: 597683..599539	hypothetical protein, conserved	1071	0	0	0				2QTB00017_B_16	Tb927.3.2330	AAATCGATATTTAAGCAAATGAAGAGTCGCCTTTCGACTGAGGTTATAGAGAAACTCGCCTCCTTGACAA	+	3	598367	598436	-0.75378	-1.67908	0.102511	0.999939	-4.22984
Tb10.6k15.0260	3QTB00017_O_8			<a href=http://www.genedb.org/genedb/Search?organism=tryp&name=Tb10.6k15.0260>Tb10.6k15.0260</a>	Q389X4			TRYPtp6k15-3d06.p1c_44	10	Tb927_10_v4: 2431393..2433198	hypothetical protein, conserved	7108	0	0	0				2QTB00017_O_8	Tb10.6k15.0260	GCAACTTACTGAAATAGTGAGAGATACTGTAGCAGAGATTAAGAAAGCAAGGGGCAAAAATCCAAACAAA	+	10	2432547	2432616	-0.753076	-1.44467	0.157909	0.999939	-4.43663
Tb09.v1.0910	3QTB00002_I_10			<a href=http://www.genedb.org/genedb/Search?organism=tryp&name=Tb09.v1.0910>Tb09.v1.0910</a>	Q38CP4				9	Tb927_09_v4: 2785290..2785589	hypothetical protein, unlikely	6062	0	2	0				2QTB00002_I_10	Tb09.v1.0910	ATGCACGATAATGACCCCCATCGTATTTCGTTGCTTCAAGCCTTAAATATTTTATCTCTCTTTATTACTC	+	9	2785290	2785359	-0.752652	-1.25029	0.219921	0.999939	-4.58831
Tb10.70.4390	3QTB00017_C_3	;go_function=DNA primase activity;go_process=DNA replication, synthesis of RNA primer;go_component=alpha DNA polymerase:primase complex		<a href=http://www.genedb.org/genedb/Search?organism=tryp&name=Tb10.70.4390>Tb10.70.4390</a>	Q38BT5			TRYP_x-70a06.p2kb545_588	10	Tb927_10_v4: 812275..814008	DNA primase large subunit, putative	6447	0	0	0	GO:0003896	GO:0006269	GO:0005658	2QTB00017_C_3	Tb10.70.4390	GAAAGAGAAACCGTGATGAAAATGCTGGATGCTTTTTTGGAGTATTTTATCGAGGACACCATGAATGAGG	+	10	813175	813244	-0.752052	-1.73382	0.0922142	0.999939	-4.17802
Tb927.7.4400	3QTB00019_B_3	;go_function=inositol-trisphosphate 3-kinase activity		<a href=http://www.genedb.org/genedb/Search?organism=tryp&name=Tb927.7.4400>Tb927.7.4400</a>	Q57X56			Tb07.26A24.1100	7	Tb927_07_v4: complement(1168213..1170483)	inositol polyphosphate kinase-like protein, putative	3529	0	0	0				2QTB00019_B_3	Tb927.7.4400	ACTTCGCCGTGCATTCTTTCAGGATCATGTGTACCGTTTCTTTACCTCTTCCTTGTTATTTGTGTACGAT	-	7	1168372	1168441	-0.75091	-1.56207	0.12774	0.999939	-4.33619
Tb09.v1.0900	3QTB00004_P_21	GPI-Anchor Signal predicted for Tb09.v1.0900 by DGPI v2.04, no cleavage site predicted		<a href=http://www.genedb.org/genedb/Search?organism=tryp&name=Tb09.v1.0900>Tb09.v1.0900</a>	Q38CP7				9	Tb927_09_v4: 2739023..2739493	hypothetical protein	6043	0	5	0				2QTB00004_P_21	Tb09.v1.0900	AGGCTACACACTGGACCATTTTCCTACTTATTTTTCACCATCTATCTTCTTGTGTATGATTATGCGTATT	+	9	2739122	2739191	-0.750572	-1.27898	0.209758	0.999939	-4.5671
Tb927.1.3460	3QTB00004_A_11	unlikely gene predicted by glimmer		<a href=http://www.genedb.org/genedb/Search?organism=tryp&name=Tb927.1.3460>Tb927.1.3460</a>	Q4GYM7				1	Tb927_01_v4: complement(740185..740595)	hypothetical protein, unlikely	338	0	2	0				2QTB00004_A_11	Tb927.1.3460	TTTTCTTCTCCCCCATCGCTAACAAGTATGTGCATTTGCGTTTGTGTTCCTTCCACTCAGTCTCTGCAAT	-	1	740274	740343	-0.745294	-1.62396	0.113827	0.999939	-4.28069
Tb927.1.1400	3QTB00006_I_13			<a href=http://www.genedb.org/genedb/Search?organism=tryp&name=Tb927.1.1400>Tb927.1.1400</a>	Q4GZ79				1	Tb927_01_v4: 358355..358936	hypothetical protein, conserved	133	0	1	0				2QTB00006_I_13	Tb927.1.1400	AGTGCCATATTGCGTGTTCCATCAACATTTATCAACATTGATTCTCCCGTACGTGTCTTACTGGGAGTCA	+	1	358601	358670	-0.745082	-1.54208	0.132519	0.999939	-4.35375
Tb10.389.1330	3QTB00016_I_7	;go_function=antiporter activity; drug transporter activity;go_process=multidrug transport;go_component=membrane		<a href=http://www.genedb.org/genedb/Search?organism=tryp&name=Tb10.389.1330>Tb10.389.1330</a>	Q389A3				10	Tb927_10_v4: complement(2935752..2937356)	membrane transporter protein, putative	7329	1	12	0	GO:0015238 GO:0015297	GO:0006855	GO:0016020	2QTB00016_I_7	Tb10.389.1330	CATAGTAGGAAATGCGTTGGGGTCCGGGCGATACAAGTTTTCTAAGCGTTATGCTAAATTTATAATCATT	-	10	2936184	2936253	-0.743552	-1.38974	0.173843	0.999939	-4.48138
Tb927.3.2940	3QTB00009_F_13			<a href=http://www.genedb.org/genedb/Search?organism=tryp&name=Tb927.3.2940>Tb927.3.2940</a>	Q57ZL8			Tb03.27C5.390	3	Tb927_03_v4: complement(758484..759392)	hypothetical protein, conserved	1132	0	0	0				2QTB00009_F_13	Tb927.3.2940	ATGATAATGTAATATCAAATTACCCGTCCTTTCGCTTTTTTCTTGGTAACACTTGGAGGAATCTTTTTGT	-	3	758734	758803	-0.742723	-1.65958	0.106402	0.999939	-4.24798
Tb09.160.1900	3QTB00001_I_5			<a href=http://www.genedb.org/genedb/Search?organism=tryp&name=Tb09.160.1900>Tb09.160.1900</a>	Q38FK1		3C4.200	chr9contig160.tmp0559	9	Tb927_09_v4: 639444..639572	hypothetical protein, unlikely	4962	0	0	0				2QTB00001_I_5	Tb09.160.1900	GCAAACATGGTGCATCAAGCTCACCTACTCTCTACACCGCCTTCTTTCCAACAGATCAAGTGGCAGCAGC	+	9	639466	639535	-0.742618	-1.80932	0.0794489	0.999939	-4.10448
Tb11.02.2470	3QTB00014_M_16	weak hit (e-5) to Zinc finger domain		<a href=http://www.genedb.org/genedb/Search?organism=tryp&name=Tb11.02.2470>Tb11.02.2470</a>	Q385T2				11	Tb927_11_01_v4: 1370060..1371460	hypothetical protein, conserved	8185	0	0	0				2QTB00014_M_16	Tb11.02.2470	AGATGGAAAACAAAACCCTTGAAGATTTGTATTACTATGTCTGTTGTCGATGCGAGAAGCCTTACTACGG	+	11.1	1371033	1371102	-0.742025	-1.58344	0.122788	0.999939	-4.31723
Tb10.61.1350	3QTB00020_B_9			<a href=http://www.genedb.org/genedb/Search?organism=tryp&name=Tb10.61.1350>Tb10.61.1350</a>	Q387Z5			TRYP_x-61h03.q2kb185_203	10	Tb927_10_v4: 3624773..3627406	hypothetical protein, conserved	7592	0	0	0				2QTB00020_B_9	Tb10.61.1350	CGAAACCCATACCATAAACCTGCCTTTGTCACTTTCGTTGCCTATGTACCTCGTTAGTCATTTAAACATT	+	10	3626956	3627025	-0.741129	-1.18129	0.245867	0.999939	-4.63756
Tb11.02.2270	3QTB00002_B_18			<a href=http://www.genedb.org/genedb/Search?organism=tryp&name=Tb11.02.2270>Tb11.02.2270</a>	Q385V0			TRYP_xi-1013a02.q1k_20	11	Tb927_11_01_v4: 1324280..1324609	hypothetical protein, conserved	8166	0	0	0				2QTB00002_B_18	Tb11.02.2270	ACAAAGTGTCAGGGAGAGGAGCGGCTCGGACCGTCAGCATATGGAAGTGGAGTCATTTAGAGCTCAAATA	+	11.1	1324369	1324438	-0.738811	-1.70299	0.0979006	0.999939	-4.20736
Tb927.3.3450	3QTB00001_K_11	similar to SP:P36405: ADP-ribosylation factor-like protein 3. {Homo sapiens};go_function=glucose transporter activity; GTP binding;go_process=transport;go_component=membrane		<a href=http://www.genedb.org/genedb/Search?organism=tryp&name=Tb927.3.3450>Tb927.3.3450</a>	Q57XJ5			Tb03.25B21.123	3	Tb927_03_v4: 979573..980109	ADP-ribosylation factor-like protein 3A, putative	1183	0	0	0				2QTB00001_K_11	Tb927.3.3450	TTGCTTACGCTTCTGCGAAAATTGAGGTCAAGCGACGCGTCGCCACGGATTCTGATTCTTGGCCTGGACA	+	3	979579	979648	-0.738289	-1.5129	0.139752	0.999939	-4.37904
Tb11.02.0110	3QTB00022_G_24			<a href=http://www.genedb.org/genedb/Search?organism=tryp&name=Tb11.02.0110>Tb11.02.0110</a>	Q386Q9				11	Tb927_11_01_v4: complement(718062..721940)	hypothetical protein, conserved	7955	0	0	0				2QTB00022_G_24	Tb11.02.0110	AACAAAACGGGTATTGGCTGCCCAAAACAAGAAAATTCACAAAACCTTTGATCAAGGCATTCTTCAGAGT	-	11.1	721680	721749	-0.736138	-1.54403	0.132046	0.999939	-4.35204
Tb11.01.7670	3QTB00022_C_23			<a href=http://www.genedb.org/genedb/Search?organism=tryp&name=Tb11.01.7670>Tb11.01.7670</a>	Q381I5				11	Tb927_11_01_v4: complement(4179943..4183584)	hypothetical protein, conserved	9290	0	22	0				2QTB00022_C_23	Tb11.01.7670	TTTTGTATGCATTAACGCTTTTTCTTCAGTCATTAAATGTTGTTGTGGTGGAGCACATTCTCTACTCTCA	-	11.1	4181615	4181684	-0.734271	-1.71864	0.094978	0.999939	-4.19252
Tb11.02.0370	3QTB00005_E_8	hypothetical protein GPI-Anchor Signal predicted for Tb11.02.0370 by DGPI v2.04 with cleavage site probability 0.516 near 149		<a href=http://www.genedb.org/genedb/Search?organism=tryp&name=Tb11.02.0370>Tb11.02.0370</a>	-				11	Tb927_11_01_v4: complement(814771..815259)	hypothetical protein, conserved	7989	0	0	0				2QTB00005_E_8	Tb11.02.0370	TTACTTTACCTGCGGAGTCTGGCCTCTTCCATCCGCCTTCAAGACGTTTTCTTTTTGTATTCGGGTTTTG	-	11.1	814998	815067	-0.73365	-1.40978	0.167891	0.999939	-4.46522
Tb927.8.5160	3QTB00022_C_11			<a href=http://www.genedb.org/genedb/Search?organism=tryp&name=Tb927.8.5160>Tb927.8.5160</a>	Q57UI8			Tb08.5H5.540	8	Tb927_08_v4: 1536362..1539991	hypothetical protein, conserved	4359	0	0	0				2QTB00022_C_11	Tb927.8.5160	TAACTGTTCAGGTATTTCATCAGAGAATTCTACCCTCTTAGCCTGCTTCTTCGAAGCAAAAGGTGTCTTT	+	8	1536943	1537012	-0.732878	-1.66635	0.105038	0.999939	-4.2417
Tb09.160.0270	3QTB00001_H_23			<a href=http://www.genedb.org/genedb/Search?organism=tryp&name=Tb09.160.0270>Tb09.160.0270</a>	Q38G14			chr9contig160.tmp0027	9	Tb927_09_v4: 316878..317087	hypothetical protein, unlikely	4798	0	0	0				2QTB00001_H_23	Tb09.160.0270	AATACAGACAGTCTCTCATATGGAGGGGAGAAAACGCCCTAGCAAAATGTTTCCCCCGTACAGGCAAAGA	+	9	316934	317003	-0.731009	-1.25079	0.219739	0.999939	-4.58794
Tb927.8.2770	3QTB00023_A_4			<a href=http://www.genedb.org/genedb/Search?organism=tryp&name=Tb927.8.2770>Tb927.8.2770</a>	Q57XB2			Tb08.26A17.880	8	Tb927_08_v4: 817353..826652	hypothetical protein, conserved	4120	0	5	0				2QTB00023_A_4	Tb927.8.2770	TTTTCTTCGCTCTTGTAAATGTTGTCTTCCTCAACATCATGTTTGGTATCATAATTGACACTTTCGGTGA	+	8	825940	826009	-0.73096	-1.35215	0.185454	0.999939	-4.51116
Tb11.02.3440	3QTB00015_A_1			<a href=http://www.genedb.org/genedb/Search?organism=tryp&name=Tb11.02.3440>Tb11.02.3440</a>	Q385J6			Tb11.212.0620	11	Tb927_11_01_v4: 1592412..1593866	hypothetical protein, conserved	8271	1	10	0				2QTB00015_A_1	Tb11.02.3440	GGAATCCACTGAGGGTTTCACTCCAATTGCTGTTCAGGTAATTGTTTGTTTATTTCTTGTTTTATGCTTT	+	11.1	1592612	1592681	-0.730895	-1.79441	0.0818446	0.999939	-4.1192
Tb927.6.3550	3QTB00022_A_7	;go_function=ATPase activity, coupled to transmembrane movement of ions, phosphorylative mechanism;go_process=cation transport;go_component=integral to membrane		<a href=http://www.genedb.org/genedb/Search?organism=tryp&name=Tb927.6.3550>Tb927.6.3550</a>	Q584Z5			Tb06.2N9.170	6	Tb927_06_v4: complement(1056159..1059749)	phospholipid-translocating P-type ATPase (flippase), putative	2873	0	7	0				2QTB00022_A_7	Tb927.6.3550	AGATATATCAAAGTATGCTATTTTCGTCTTTATTTTCCAAATAAGCTGTGGTTTTTTGTTTGGGGCTGTA	-	6	1058796	1058865	-0.730519	-1.30292	0.201554	0.999939	-4.5491
Tb927.8.7860	3QTB00022_I_2	;go_function=adenylate cyclase activity;go_process=intracellular signaling cascade;go_component=integral to membrane		<a href=http://www.genedb.org/genedb/Search?organism=tryp&name=Tb927.8.7860>Tb927.8.7860</a>	Q57U57			Tb08.6H23.130	8	Tb927_08_v4: 2298363..2302259	receptor-type adenylate cyclase GRESAG 4, putative	4630	1	4	0	GO:0004016	GO:0007242	GO:0016021	2QTB00022_I_2	Tb927.8.7860	TTATTATCATTATTCTCTCATTTCTCTTCTTTAAGACTTACGAATTCCTCAAGTCAAGTCACCAGTGTTA	NA	Nonspecific_4	0	0	-0.729988	-1.27008	0.212873	0.999939	-4.57373
Tb927.6.300	3QTB00022_E_8	similar to GB:CAD21877.1: ESAG4 {Trypanosoma brucei};go_function=adenylate cyclase activity;go_process=intracellular signaling cascade;go_component=integral to membrane		<a href=http://www.genedb.org/genedb/Search?organism=tryp&name=Tb927.6.300>Tb927.6.300</a>	Q581E2			Tb06.28F21.630	6	Tb927_06_v4: complement(137385..141206)	receptor-type adenylate cyclase GRESAG 4, putative	2547	1	1	0	GO:0004016	GO:0007242	GO:0016021	2QTB00022_E_8	Tb927.6.300	CCCAATGCGACAGTTGATGGCATGATTCAGGAGGGAATGGATCAAAGCAAAGACAAGTTATTAGTTGTGT	-	6	140792	140861	-0.727656	-1.45521	0.154988	0.999939	-4.42787
Tb10.6k15.1500	3QTB00013_A_3			<a href=http://www.genedb.org/genedb/Search?organism=tryp&name=Tb10.6k15.1500>Tb10.6k15.1500</a>	Q38A80			TRYPtp6k15-3d06.p1c_221	10	Tb927_10_v4: 2180944..2182179	hypothetical protein, conserved	7002	0	0	0				2QTB00013_A_3	Tb10.6k15.1500	TTACGTCTTCGCACAAGATAGAAAAGAAGACGGAAAGTGGCGTGGTCTTTCACTCCAAATCTCAGGAAAT	+	10	2182043	2182112	-0.727244	-1.23607	0.225093	0.999939	-4.59866
Tb11.02.1410	3QTB00021_P_23			<a href=http://www.genedb.org/genedb/Search?organism=tryp&name=Tb11.02.1410>Tb11.02.1410</a>	Q386C3				11	Tb927_11_01_v4: 1123221..1126547	hypothetical protein, conserved	8092	0	0	0				2QTB00021_P_23	Tb11.02.1410	AATGAATATGTAAAGAAGGCCCAAAAATATGATACATTGATTGAGCGGTTGATGCTAAAGGATAGCATGT	+	11.1	1125132	1125201	-0.726611	-1.21354	0.233472	0.999939	-4.61485
Tb927.7.2450	3QTB00015_A_13			<a href=http://www.genedb.org/genedb/Search?organism=tryp&name=Tb927.7.2450>Tb927.7.2450</a>	Q57XM9			Tb07.22O10.480	7	Tb927_07_v4: complement(630506..631963)	hypothetical protein, conserved	3334	0	0	0				2QTB00015_A_13	Tb927.7.2450	TTTTAATACAGACCTTGGGGCCGCTGTTAATAAAGTTAGGGAGGACAAAGATGAGATTCACGAAAACCGT	-	7	630830	630899	-0.726066	-1.52045	0.137852	0.999939	-4.37253
Tb10.389.0560	3QTB00021_C_3			<a href=http://www.genedb.org/genedb/Search?organism=tryp&name=Tb10.389.0560>Tb10.389.0560</a>	Q388V1				10	Tb927_10_v4: complement(3075442..3078321)	hypothetical protein, conserved	7381	0	0	0				2QTB00021_C_3	Tb10.389.0560	AGATGCAGGGGGCTTATGAACTGAGGGAAAAACAGTTGAAAGAGGATATTCATAACAAGGGTATTTTAAT	-	10	3077675	3077744	-0.72572	-1.67306	0.103699	0.999939	-4.23545
Tb927.7.4960	3QTB00014_A_14			<a href=http://www.genedb.org/genedb/Search?organism=tryp&name=Tb927.7.4960>Tb927.7.4960</a>	Q57ZJ3			Tb07.27E10.50	7	Tb927_07_v4: complement(1306638..1308017)	hypothetical protein, conserved	3586	0	0	0				2QTB00014_A_14	Tb927.7.4960	TTATGTGTGCTAAAACCAGTCATATGGAAGTATTTGGTACTCCTTCATGTGTATTCACCCGAAGATGCGA	-	7	1307282	1307351	-0.725693	-1.48778	0.146232	0.999939	-4.4005
Tb09.160.3010	3QTB00001_I_15			<a href=http://www.genedb.org/genedb/Search?organism=tryp&name=Tb09.160.3010>Tb09.160.3010</a>	Q38FA0		1L12.405	chr9contig160.tmp0482c	9	Tb927_09_v4: complement(774966..775097)	hypothetical protein, unlikely	5063	0	1	0				2QTB00001_I_15	Tb09.160.3010	CATTTACCTAAGTATCTTGGAACGTGTGTACACAAATATATGTGGTTCTTTGTTTATTAAAATGTTGTAA	-	9	774966	775035	-0.725364	-1.14227	0.261499	0.999939	-4.66432
Tb10.70.5860	3QTB00022_D_9			<a href=http://www.genedb.org/genedb/Search?organism=tryp&name=Tb10.70.5860>Tb10.70.5860</a>	Q38C46			TRYP_x-70a06.p2kb545_800	10	Tb927_10_v4: 512911..517128	hypothetical protein, conserved	6335	0	0	0				2QTB00022_D_9	Tb10.70.5860	ATAATTACGGAGCTTCCTAATAAAACATGGGTGGAACCACTCAAGACGCTTTACAACATTTTCATCGAGC	+	10	516010	516079	-0.724901	-1.45146	0.156021	0.999939	-4.43099
Tb927.5.2010	3QTB00006_E_13			<a href=http://www.genedb.org/genedb/Search?organism=tryp&name=Tb927.5.2010>Tb927.5.2010</a>	Q57ZS0			Tb05.1P6.230	5	Tb927_05_v4: 628909..629487	hypothetical protein	2192	0	0	0				2QTB00006_E_13	Tb927.5.2010	TTAGTGTGCGTTTTTGAATATGCCTGCCACAACCCCGATCCAGTAGTTTTGTCTTTTCCTAAGCGTTGTA	+	5	629326	629395	-0.724007	-1.53852	0.133385	0.999939	-4.35685
Tb927.8.1100	3QTB00020_F_3	;go_function=ATP binding; protein serine/threonine kinase activity;go_process=protein amino acid phosphorylation		<a href=http://www.genedb.org/genedb/Search?organism=tryp&name=Tb927.8.1100>Tb927.8.1100</a>	Q57VP4			Tb08.29O4.170	8	Tb927_08_v4: complement(351667..354324)	protein kinase, putative	3953	0	0	0	GO:0004674 GO:0005524	GO:0006468	GO:0005575	2QTB00020_F_3	Tb927.8.1100	CCTAACCTGAATTTCCTCAGAAATCGTTGGACATTTTCTTTTCCATCATCACAACTACTTTTACTGCGAT	-	8	353595	353664	-0.723967	-1.02689	0.311885	0.999939	-4.73871
Tb11.47.0002	3QTB00022_H_11	;go_function=1-phosphatidylinositol-4-phosphate 5-kinase activity; zinc ion binding		<a href=http://www.genedb.org/genedb/Search?organism=tryp&name=Tb11.47.0002>Tb11.47.0002</a>	Q387A6				11	Tb927_11_01_v4: 423851..428194	phosphatidylinositol (3,5) kinase, putative	7857	0	0	0	GO:0008270 GO:0016308		GO:0005575	2QTB00022_H_11	Tb11.47.0002	GTAATTGTATAACCGACGCTGACACAACTAATGTTACTGAGGAAAGAGGAAGATCATTGTTGAAGCAAGC	+	11.1	426612	426681	-0.723646	-1.25617	0.217809	0.999939	-4.584
Tb10.6k15.2980	3QTB00004_A_1			<a href=http://www.genedb.org/genedb/Search?organism=tryp&name=Tb10.6k15.2980>Tb10.6k15.2980</a>	Q38AJ8			TRYPtp6k15-3d06.p1c_430	10	Tb927_10_v4: complement(1908043..1908453)	hypothetical protein	6884	0	0	0				2QTB00004_A_1	Tb10.6k15.2980	ATATCAGTCGGTCCAAAATGCGACCCTCCCTTCCCACGCAGAACGACAGCTTTTTTCGCCACATTGGAAG	-	10	1908096	1908165	-0.721171	-1.13382	0.26498	0.999939	-4.67002
Tb09.160.3470	3QTB00022_A_2	;go_process=mitotic chromosome condensation;go_component=condensin complex		<a href=http://www.genedb.org/genedb/Search?organism=tryp&name=Tb09.160.3470>Tb09.160.3470</a>	Q38F58		28G16.50	chr9contig160.tmp0272	9	Tb927_09_v4: 836962..840738	condensin subunit 1, putative	5106	0	0	0	GO:0003674	GO:0007076	GO:0000796	2QTB00022_A_2	Tb09.160.3470	CAGTTGTTTATATCTATGTATTGGAGTATCTCGCACAAAGAGTTGACGCTGATGTTAATACTCAGGCTCA	+	9	839408	839477	-0.720786	-1.30227	0.201771	0.999939	-4.54958
Tb927.4.3400	3QTB00017_D_21			<a href=http://www.genedb.org/genedb/Search?organism=tryp&name=Tb927.4.3400>Tb927.4.3400</a>	Q585L0			Tb04.26G5.100	4	Tb927_04_v4: complement(886658..888475)	hypothetical protein, conserved	1757	0	0	0				2QTB00017_D_21	Tb927.4.3400	GGAGATTATTGATCTTGTGAATGGATATCAATCAACGGGGGAAACCTCTGCAGACGAATCACTTTTACAG	-	4	888395	888464	-0.717834	-1.46012	0.153642	0.999939	-4.42378
Tb09.211.4660	3QTB00004_O_6			<a href=http://www.genedb.org/genedb/Search?organism=tryp&name=Tb09.211.4660>Tb09.211.4660</a>	Q38D44			chr9contig211.tmp0514	9	Tb927_09_v4: 2151194..2151643	hypothetical protein, unlikely	5824	1	1	0				2QTB00004_O_6	Tb09.211.4660	TTTCTCTTCTCCCTTCGTATATATCACGTTCCGTTGTTCATCATTGATTCCCTCACCGCCAAATTACATA	+	9	2151250	2151319	-0.716987	-1.74851	0.0896033	0.999939	-4.1639
Tb927.5.1830	3QTB00018_I_2	Lysosomal/endosomal membrane protein p67. May contain misassembly at its C-terminal. identical to GB:AAC28456.1: lysosomal/endosomal membrane protein p67 {Trypanosoma brucei rhodesiense} (PMID:10029306); Lysosomal/endosomal membrane protein p67. May contain misassembly at its C-terminal. 94.2% identical to GB:AAC28456.1: lysosomal/endosomal membrane protein p67 {Trypanosoma brucei rhodesiense;} (…		<a href=http://www.genedb.org/genedb/Search?organism=tryp&name=Tb927.5.1830>Tb927.5.1830</a>	Q57ZQ2			Tb05.1P6.700	5	Tb927_05_v4: 565098..567083	lysosomal/endosomal membrane protein p67,lysosomal membrane glycoprotein	2174	1	2	0				2QTB00018_I_2	Tb927.5.1830	GAATTGGAATAGGAGCTACTATTTTATTACTATCTATTGTTCTTTATTATAATACCGAGTGTAGTGTCGG	+	5	566953	567022	-0.716549	-1.08202	0.287029	0.999939	-4.70406
Tb10.70.4740	3QTB00013_O_8	;go_function=phosphopyruvate hydratase activity;go_process=glycolysis		<a href=http://www.genedb.org/genedb/Search?organism=tryp&name=Tb10.70.4740>Tb10.70.4740</a>	Q38BV6			embl.29	10	Tb927_10_v4: 745416..746705	enolase	6426	0	0	0	GO:0004634	GO:0006096	GO:0005575	2QTB00013_O_8	Tb10.70.4740	AGTGAAACCTATGACGAAAAGAAGCAACAATATAATTTAACCTTCAAGAGCCCCGAACCCACTTGGGTAA	+	10	746154	746223	-0.716188	-1.43247	0.161344	0.999939	-4.44669
Tb10.26.0670	3QTB00013_C_15			<a href=http://www.genedb.org/genedb/Search?organism=tryp&name=Tb10.26.0670>Tb10.26.0670</a>	Q389K8				10	Tb927_10_v4: 2691671..2692912	hypothetical protein, conserved	7224	0	0	0				2QTB00013_C_15	Tb10.26.0670	AGTAAAGGTTTAAGCATTCGTGCTATTGACTACAGTAATATTGAAAAGTTCGATGAGTTGGAAGGGGCCA	+	10	2692106	2692175	-0.714995	-1.6951	0.0994031	0.999939	-4.21481
Tb11.01.2680	3QTB00008_F_22	;go_function=structural constituent of ribosome;go_process=protein biosynthesis;go_component=cytosolic small ribosomal subunit (sensu Eukaryota); intracellular; organellar small ribosomal subunit		<a href=http://www.genedb.org/genedb/Search?organism=tryp&name=Tb11.01.2680>Tb11.01.2680</a>	Q383I8				11	Tb927_11_01_v4: 2853527..2854360	40S ribosomal protein SA, putative	8782	1	0	0	GO:0003735	GO:0006412	GO:0000314 GO:0005622 GO:0005843	2QTB00008_F_22	Tb11.01.2680	TCGTGACCTTATTTTCCTTGTGCTTTCACCCTTCTCTCCCTCTCTTAGTTCCAAAGCATTACGCAACTCC	NA	Nonspecific_2	0	0	-0.714419	-1.43953	0.15935	0.999939	-4.44088
Tb927.7.4500	3QTB00016_A_3	similar to Sorting nexin 4. (Swiss-Prot:P47057) {Saccharomyces cerevisiae}		<a href=http://www.genedb.org/genedb/Search?organism=tryp&name=Tb927.7.4500>Tb927.7.4500</a>	Q57X66			Tb07.26A24.860	7	Tb927_07_v4: complement(1199213..1200799)	hypothetical protein, conserved	3539	0	0	0				2QTB00016_A_3	Tb927.7.4500	GTTGAGTCCGCCGTTCTTGGTGCTGGTATGATTCGACCCATTACCTTCTTTCCTATTGTCACTACAGTTA	-	7	1200508	1200577	-0.713801	-1.06318	0.29536	0.999939	-4.71608
Tb11.01.7600	3QTB00015_E_2	;go_function=amino acid-polyamine transporter activity;go_process=amino acid transport;go_component=integral to membrane		<a href=http://www.genedb.org/genedb/Search?organism=tryp&name=Tb11.01.7600>Tb11.01.7600</a>	Q381J0				11	Tb927_11_01_v4: complement(4163955..4165439)	amino acid transporter, putative	9285	0	11	0	GO:0005279	GO:0006865	GO:0016021	2QTB00015_E_2	Tb11.01.7600	TCTATAGGTGTGGTCGTTAAGATATGTATTAGTTACGCCCTTCAAACAATGGCGATTCGCAATTCAATAT	-	11.1	4164323	4164392	-0.713326	-1.23215	0.226536	0.999939	-4.6015
Tb09.160.0920	3QTB00022_F_17			<a href=http://www.genedb.org/genedb/Search?organism=tryp&name=Tb09.160.0920>Tb09.160.0920</a>	Q38FU6			chr9contig160.tmp0092c	9	Tb927_09_v4: complement(472129..476406)	hypothetical protein, conserved	4867	0	0	0				2QTB00022_F_17	Tb09.160.0920	GTTAACTCTTTGTCGGGATGCGGTGACTCCATCCCTTCTCTTAATAATAACAGGAAGGAAATTTGTAGCT	-	9	473139	473208	-0.711465	-1.54867	0.130928	0.999939	-4.34798
Tb927.8.7920	3QTB00022_A_16	;go_function=adenylate cyclase activity;go_process=intracellular signaling cascade;go_component=integral to membrane		<a href=http://www.genedb.org/genedb/Search?organism=tryp&name=Tb927.8.7920>Tb927.8.7920</a>	Q57U53			Tb08.6H23.190	8	Tb927_08_v4: 2323274..2327068	receptor-type adenylate cyclase GRESAG 4, putative	4636	1	2	0	GO:0004016	GO:0007242	GO:0016021	2QTB00022_A_16	Tb927.8.7920	TCCTTTGATAGACGCTCCAGCACGTCCCGTCCCCTCTTAAATGCTGTTTCTGAGGAGTGTAGTTTAGCTT	+	8	2326880	2326949	-0.709565	-1.47722	0.149026	0.999939	-4.40943
Tb927.1.800	3QTB00002_C_8	unlikely gene predicted by glimmer		<a href=http://www.genedb.org/genedb/Search?organism=tryp&name=Tb927.1.800>Tb927.1.800</a>	Q4GZD8				1	Tb927_01_v4: complement(253806..254093)	hypothetical protein, unlikely	74	1	3	0				2QTB00002_C_8	Tb927.1.800	TTTGGTCCGTATGATGTGTCCTCTTCTCCTTCGTTTTAGTTGTTATTCCGTTCAACTCCAGTTTTGCTAT	-	1	253920	253989	-0.709481	-1.33028	0.192479	0.999939	-4.52816
Tb09.211.4240	3QTB00013_O_1	;go_process=intracellular signaling cascade		<a href=http://www.genedb.org/genedb/Search?organism=tryp&name=Tb09.211.4240>Tb09.211.4240</a>	Q38D86			chr9contig211.tmp0470c	9	Tb927_09_v4: complement(2068699..2069958)	phosphoinositide-binding protein, putative	5782	0	0	0	GO:0003674	GO:0007242	GO:0005575	2QTB00013_O_1	Tb09.211.4240	TTGGCCAGCACAATGACCAACTTTCTACTCTATATGTGGAGCATGCTAATGATGAAACAAAACAAGTAGT	-	9	2069123	2069192	-0.708091	-1.66945	0.104417	0.999939	-4.23881
Tb927.5.3100	3QTB00008_E_7			<a href=http://www.genedb.org/genedb/Search?organism=tryp&name=Tb927.5.3100>Tb927.5.3100</a>	Q57Z83			Tb05.27M3.80	5	Tb927_05_v4: complement(967329..968093)	hypothetical protein	2301	0	0	0				2QTB00008_E_7	Tb927.5.3100	TATGTTGGAAAATTGCTATATTCTGCGTTAGTATACATGTGGAATGTGGGGAAAAGGCAAAAGAACTCCT	-	5	967532	967601	-0.707003	-1.29772	0.203315	0.999939	-4.55303
Tb09.211.0430	3QTB00020_L_8	;go_function=voltage-gated chloride channel activity;go_process=chloride transport;go_component=membrane		<a href=http://www.genedb.org/genedb/Search?organism=tryp&name=Tb09.211.0430>Tb09.211.0430</a>	Q38EB7			chr9contig211.tmp0053c	9	Tb927_09_v4: complement(1332370..1335186)	chloride channel protein, putative	5400	0	11	0	GO:0005247	GO:0006821	GO:0016020	2QTB00020_L_8	Tb09.211.0430	ATTTAAGCATTCCACTCAATGTGTATTCAATTGCACCATCGTTTTTCCTTGGCATCGTCTGTGGTTTGTT	-	9	1334006	1334075	-0.706959	-1.32131	0.19542	0.999939	-4.53506
Tb927.2.3750	3QTB00019_A_20			<a href=http://www.genedb.org/genedb/Search?organism=tryp&name=Tb927.2.3750>Tb927.2.3750</a>	Q7YV57		28H13.225		2	Tb927_02_v4: complement(669478..671694)	hypothetical protein, conserved	685	0	0	0				2QTB00019_A_20	Tb927.2.3750	GATCCGTACTTTGTATGATACGAGAAGATGAAAGCGTTGCGTTGGTGGAACCAATAGGTGAAAGTTATGT	-	2	670511	670580	-0.70681	-1.48436	0.147131	0.999939	-4.40339
Tb927.1.2990	3QTB00021_I_4			<a href=http://www.genedb.org/genedb/Search?organism=tryp&name=Tb927.1.2990>Tb927.1.2990</a>	Q4GYS4				1	Tb927_01_v4: 663658..666732	hypothetical protein, conserved	291	0	0	0				2QTB00021_I_4	Tb927.1.2990	TAGTGGATAACATGAAAATGTATGCCAATATCGAACCCAATGAAGTCACGTTTGTACTTCAACTTAAAGC	+	1	664550	664619	-0.706447	-1.07873	0.28847	0.999939	-4.70617
Tb10.70.5160	3QTB00019_M_19			<a href=http://www.genedb.org/genedb/Search?organism=tryp&name=Tb10.70.5160>Tb10.70.5160</a>	Q38BZ3			TRYP_x-70a06.p2kb545_702	10	Tb927_10_v4: 654532..656730	hypothetical protein, conserved	6389	0	0	0				2QTB00019_M_19	Tb10.70.5160	CTGGCTCTGATTCAGCGGGATGCCAGTAATTTGATGAATGAAGGTGATGACAAAAACACATTTAACTTCA	+	10	656035	656104	-0.704949	-1.04752	0.302416	0.999939	-4.72594
Tb927.8.3480	3QTB00017_J_11			<a href=http://www.genedb.org/genedb/Search?organism=tryp&name=Tb927.8.3480>Tb927.8.3480</a>	Q57YW5			Tb08.28L1.640	8	Tb927_08_v4: 1033756..1035582	hypothetical protein, conserved	4191	0	0	0	GO:0003674	GO:0008150	GO:0005575	2QTB00017_J_11	Tb927.8.3480	TCCCATATACTCGTGGAATGCTTTCAAAGTGTTAAAGAGTTGTCTTACTTTATTCCTCCTCCCAAATTTC	+	8	1035343	1035412	-0.703652	-1.17844	0.246985	0.999939	-4.63955
Tb10.6k15.0750	3QTB00005_I_5			<a href=http://www.genedb.org/genedb/Search?organism=tryp&name=Tb10.6k15.0750>Tb10.6k15.0750</a>	Q38A14			TRYPtp6k15-3d06.p1c_112	10	Tb927_10_v4: 2331271..2331768	hypothetical protein	7068	0	2	0				2QTB00005_I_5	Tb10.6k15.0750	ATGCAGGACGAAAGGGAAACAAGAGGGGACCGTGTGCGTCTATGTAGAGGAAAGCATATGATTTCAGTGT	+	10	2331271	2331340	-0.703613	-1.53124	0.135169	0.999939	-4.36319
Tb09.211.1140	3QTB00001_H_24			<a href=http://www.genedb.org/genedb/Search?organism=tryp&name=Tb09.211.1140>Tb09.211.1140</a>	Q38E41			chr9contig211.tmp0140c	9	Tb927_09_v4: complement(1469635..1469871)	hypothetical protein, unlikely	5476	0	1	0				2QTB00001_H_24	Tb09.211.1140	TGGTGTACCTAATTTGCTCTCTTGGTATTACCCCGCTGCTATACACATGGTCAACGTTCCTTCTTTTGTA	-	9	1469725	1469794	-0.701425	-1.11029	0.27484	0.999939	-4.68566
Tb927.6.4650	3QTB00011_I_16	similar to UV excision repair protein rhp23 (RAD23 homolog). (Swiss-Prot:O74803) {Schizosaccharomyces pombe};go_function=single-stranded DNA binding;go_process=nucleotide-excision repair;go_component=nucleus		<a href=http://www.genedb.org/genedb/Search?organism=tryp&name=Tb927.6.4650>Tb927.6.4650</a>	Q587D1			Tb06.26G9.360	6	Tb927_06_v4: 1298802..1299872	UV excision repair RAD23 protein, putative	2983	0	0	0				2QTB00011_I_16	Tb927.6.4650	AGGTAGAGGATATAAAGAAGTTTCTTGAGAGCGAATACACCCCACAAAGTCTTCGACTGTGTTACAATAA	+	6	1298866	1298935	-0.700532	-1.40375	0.169664	0.999939	-4.4701
Tb927.1.2590	3QTB00004_O_5			<a href=http://www.genedb.org/genedb/Search?organism=tryp&name=Tb927.1.2590>Tb927.1.2590</a>	Q4GYW3				1	Tb927_01_v4: complement(609245..609673)	hypothetical protein, unlikely	252	1	2	0				2QTB00004_O_5	Tb927.1.2590	TGTTGAAATGTTACAAGGTGATGGATTGCGTGAGTTAGTCTTATATTTCTTTTTCTTTAGTTTAATTTAC	-	1	609500	609569	-0.700209	-1.61307	0.116181	0.999939	-4.29058
Tb927.6.1150	3QTB00006_G_4			<a href=http://www.genedb.org/genedb/Search?organism=tryp&name=Tb927.6.1150>Tb927.6.1150</a>	Q585D2			Tb06.3A7.610	6	Tb927_06_v4: complement(446426..447028)	hypothetical protein	2633	1	3	0				2QTB00006_G_4	Tb927.6.1150	TATTTATGTGCTTTTTTCTTTTTGATTCCAGCTACGTTTCATGTTTGATGATTTCTCACATCCGGTGTAA	-	6	446922	446991	-0.699888	-1.75111	0.0891471	0.999939	-4.16139
Tb11.01.5310	3QTB00022_E_5	;go_function=adenylate cyclase activity;go_process=intracellular signaling cascade;go_component=integral to membrane		<a href=http://www.genedb.org/genedb/Search?organism=tryp&name=Tb11.01.5310>Tb11.01.5310</a>	Q382G3				11	Tb927_11_01_v4: 3600639..3604283	receptor-type adenylate cyclase GRESAG 4, putative	9061	1	2	0	GO:0004016	GO:0007242	GO:0016021	2QTB00022_E_5	Tb11.01.5310	ATGTACACCACTGAATTTCCCGTGGAGGACGCCGTTTTATTTGATAAAGGACTTAACGTTTCATTAATGG	+	11.1	3600789	3600858	-0.699795	-1.41503	0.166356	0.999939	-4.46095
Tb927.6.690	3QTB00007_L_12			<a href=http://www.genedb.org/genedb/Search?organism=tryp&name=Tb927.6.690>Tb927.6.690</a>	Q583T4			Tb06.3D8.590	6	Tb927_06_v4: complement(291832..292581)	hypothetical protein, conserved	2586	0	0	0				2QTB00007_L_12	Tb927.6.690	CCACTTCGTCGTTACGCCAATGTTTCCAGGGATGATGATGCCGCCCGCAACAGCTGCCCGTCGCTATCGC	-	6	292323	292392	-0.699442	-1.3373	0.190201	0.999939	-4.52272
Tb927.2.3990	3QTB00021_D_13			<a href=http://www.genedb.org/genedb/Search?organism=tryp&name=Tb927.2.3990>Tb927.2.3990</a>	Q7YV33		28H13.345		2	Tb927_02_v4: complement(700707..703883)	hypothetical protein, conserved	694	0	0	0				2QTB00021_D_13	Tb927.2.3990	CAAAGTGAGGCAATTGAGCGACTAAAAATCACTGAAAGAGAAGAATATGATCGTAAAGTGGCGGAGTTTA	-	2	702389	702458	-0.69904	-1.5119	0.140005	0.999939	-4.37989
Tb11.01.2130	3QTB00014_E_2			<a href=http://www.genedb.org/genedb/Search?organism=tryp&name=Tb11.01.2130>Tb11.01.2130</a>	Q383P3				11	Tb927_11_01_v4: 2708457..2709842	hypothetical protein, conserved	8727	0	0	0				2QTB00014_E_2	Tb11.01.2130	CGAAACAGTATGGCGTGAAGAGCATCACTAACTATGCGGAAAGGGATGTCGAAAACTTCAAGGAACAAAT	+	11.1	2709742	2709811	-0.699038	-1.24696	0.221123	0.999939	-4.59074
Tb10.70.5710	3QTB00021_E_17	;go_component=mitochondrion		<a href=http://www.genedb.org/genedb/Search?organism=tryp&name=Tb10.70.5710>Tb10.70.5710</a>	Q38C37			TRYP_x-70a06.p2kb545_779	10	Tb927_10_v4: 538775..541675	hypothetical protein, conserved	6344	0	0	0	GO:0003674	GO:0008150	GO:0005739	2QTB00021_E_17	Tb10.70.5710	AATCTTTGAAGGACTTTCACCATTACAGAAGTGTGTCGTTTGCTTACTATGGCAGCGTACCTTTGAGATA	+	10	539308	539377	-0.698554	-1.40736	0.168601	0.999939	-4.46718
Tb927.4.5110	3QTB00012_L_21			<a href=http://www.genedb.org/genedb/Search?organism=tryp&name=Tb927.4.5110>Tb927.4.5110</a>	Q584J5			Tb04.3M17.600	4	Tb927_04_v4: complement(1398840..1400039)	hypothetical protein, conserved	1929	0	0	0				2QTB00012_L_21	Tb927.4.5110	TTGCAGCGACAGCACCAAAGCTACGACGCAGTTATGGAGGAAAAGGAGAGACTGAAAAAGGAGACATGTG	-	4	1399307	1399376	-0.697126	-1.47847	0.148692	0.999939	-4.40837
Tb10.61.0940	3QTB00009_E_5			<a href=http://www.genedb.org/genedb/Search?organism=tryp&name=Tb10.61.0940>Tb10.61.0940</a>	Q387W9			TRYP_x-61h03.q2kb185_144	10	Tb927_10_v4: 3721138..3721995	hypothetical protein, conserved	7619	0	0	0				2QTB00009_E_5	Tb10.61.0940	AAGTTTACAGCTGCCGTTAAAGATATTCGATGGAAGATAGAAGAACAGGAAAAACTAATCCAAGAATTTT	+	10	3721582	3721651	-0.697066	-1.5078	0.141048	0.999939	-4.38341
Tb10.389.1900	3QTB00018_N_4			<a href=http://www.genedb.org/genedb/Search?organism=tryp&name=Tb10.389.1900>Tb10.389.1900</a>	Q389F4				10	Tb927_10_v4: 2828392..2830521	hypothetical protein, conserved	7278	0	0	0				2QTB00018_N_4	Tb10.389.1900	TGGACCAGCTACTTCCAAGAAGCGTCGAAAACGATGCGTTAGATAAAGCCAATGATAACATGTTTGTGAT	+	10	2829308	2829377	-0.696994	-1.52105	0.137701	0.999939	-4.37202
Tb11.01.6670	3QTB00006_E_20	;go_function=GTPase activity;go_process=small GTPase mediated signal transduction		<a href=http://www.genedb.org/genedb/Search?organism=tryp&name=Tb11.01.6670>Tb11.01.6670</a>	Q381T2	X3	RAB11B		11	Tb927_11_01_v4: complement(3939447..3940046)	small GTPase	9192	0	0	0	GO:0003924	GO:0007264	GO:0005575	2QTB00006_E_20	Tb11.01.6670	GGTGAGTTACGAAACTACCGTGAGCACATTCCATGCATTGTAGCCTGTAATAAGATAGATACAGATCCAT	-	11.1	3939632	3939701	-0.696746	-1.18209	0.245555	0.999939	-4.63701
Tb11.01.3930	3QTB00022_I_6	;go_function=ATP-dependent helicase activity;go_process=nucleobase, nucleoside, nucleotide and nucleic acid metabolism		<a href=http://www.genedb.org/genedb/Search?organism=tryp&name=Tb11.01.3930>Tb11.01.3930</a>	Q382X0				11	Tb927_11_01_v4: 3167378..3171277	RNA helicase, putative	8900	0	0	0	GO:0008026	GO:0006139	GO:0005634	2QTB00022_I_6	Tb11.01.3930	CTTTCCAATCATTTTTGGTTGATAGTTGCTTCGAACTGTTTTCCTACATGCTGTGGTATTCACGTGAGGA	+	11.1	3167769	3167838	-0.696608	-1.23402	0.225848	0.999939	-4.60015
Tb927.7.3970	3QTB00009_K_21			<a href=http://www.genedb.org/genedb/Search?organism=tryp&name=Tb927.7.3970>Tb927.7.3970</a>	Q57UM7			Tb07.5F10.780	7	Tb927_07_v4: 1039428..1040300	hypothetical protein, conserved	3486	0	0	0				2QTB00009_K_21	Tb927.7.3970	TTTAGAGAGCATGATTTCTTGTGGCATTTCGCAAGCAACCCTCGTAAAAATCGCGACGAGGTGGTATGAG	+	7	1039985	1040054	-0.696074	-1.58207	0.123099	0.999939	-4.31844
Tb927.4.1630	3QTB00019_A_6	identical to: B:CAC39261.1: Rrp6p homologue {Trypanosoma brucei}; 99.6% identical to: GB:CAC39261.1: Rrp6p homologue {Trypanosoma brucei;};go_function=3'-5' exonuclease activity;go_process=cell growth; rRNA processing;go_component=cytoplasmic exosome (RNase complex); nuclear exosome (RNase complex)		<a href=http://www.genedb.org/genedb/Search?organism=tryp&name=Tb927.4.1630>Tb927.4.1630</a>	Q581R8	RRP6		Tb04.2L9.1050	4	Tb927_04_v4: complement(416437..418647)	ribosomal RNA processing protein 6	1580	1	0	0	GO:0008408	GO:0006364 GO:0016049	GO:0000177	2QTB00019_A_6	Tb927.4.1630	AAAGATGCTATCGGAAGTGCTGATAGCCTAAAAGATGGAGCAAATGGTGATGTAAAACCCAAACCCTTAC	-	4	416979	417048	-0.695826	-1.44992	0.156447	0.999939	-4.43227
Tb09.v1.0310	3QTB00011_J_2	GPI-Anchor Signal predicted for Tb09.v1.0310 by DGPI v2.04 with cleavage site probability 0.172 near 332;go_component=integral to membrane		<a href=http://www.genedb.org/genedb/Search?organism=tryp&name=Tb09.v1.0310>Tb09.v1.0310</a>	Q38EK7				9	Tb927_09_v4: complement(1160935..1162050)	expression site-associated gene 11 (ESAG11) protein, putative	5310	1	1	1	GO:0003674	GO:0008150	GO:0016021	2QTB00011_J_2	Tb09.v1.0310	TACGAAAGAATTACAAAACAGTACCGTGATGTACAGCCAACCCTTACATCCTTTGCAAAGCATGAAAATA	-	9	1161111	1161180	-0.694587	-1.4095	0.167971	0.999939	-4.46544
Tb10.70.6890	3QTB00011_C_15			<a href=http://www.genedb.org/genedb/Search?organism=tryp&name=Tb10.70.6890>Tb10.70.6890</a>	Q38CC0			TRYP_x-70a06.p2kb545_950	10	Tb927_10_v4: complement(322040..323077)	hypothetical protein, conserved	6261	0	0	0				2QTB00011_C_15	Tb10.70.6890	ATCCGTGCAGCCCAAGAGAACGCTAAGAACCCGGATATAACCGAAAATGACATAAAGGAATTGGAACAAA	-	10	322528	322597	-0.693689	-1.42391	0.163788	0.999939	-4.45371
Tb10.70.5230	3QTB00019_C_9	weak similarity to chaperone protein DnaJ		<a href=http://www.genedb.org/genedb/Search?organism=tryp&name=Tb10.70.5230>Tb10.70.5230</a>	Q38BZ9			TRYP_x-70a06.p2kb545_712	10	Tb927_10_v4: 637302..639455	hypothetical protein, conserved	6383	0	1	0	GO:0003674 GO:0003674	GO:0008150 GO:0008150	GO:0005575 GO:0005575	2QTB00019_C_9	Tb10.70.5230	TTATTCATATCCGGTTTTCGCGTCATTGTATTACTCCAAGTTCTTTTTTACTGTGTATCATGTGCCAAAT	+	10	638325	638394	-0.69199	-1.73456	0.0920808	0.999939	-4.17731
Tb09.160.1240	3QTB00010_G_15			<a href=http://www.genedb.org/genedb/Search?organism=tryp&name=Tb09.160.1240>Tb09.160.1240</a>	Q38FR2			chr9contig160.tmp0124c	9	Tb927_09_v4: complement(559859..560812)	hypothetical protein, conserved	4901	0	0	0				2QTB00010_G_15	Tb09.160.1240	ATGAGCTTGTGTACAATCTTGGTCAATCGGCTATGGTAGAAGCATGCCCACATCTGGAACGGTTCATTCG	-	9	560565	560634	-0.691788	-1.57902	0.123799	0.999939	-4.32117
Tb927.5.2290	3QTB00023_I_13	similar to SP:O75643: U5 small nuclear ribonucleoprotein 200 kDa helicase (U5 snRNP-specific 200 kDa protein) (U5-200KD) (Fragment). [Human] {Homo sapiens}; 57% similar to SP:O75643: U5 small nuclear ribonucleoprotein 200 kDa helicase (U5 snRNP-specific 200 kDa protein) (U5-200KD) (Fragment). [Human] {Homo sapiens};go_function=ATP binding; ATP-dependent RNA helicase activity; nucleic acid binding…		<a href=http://www.genedb.org/genedb/Search?organism=tryp&name=Tb927.5.2290>Tb927.5.2290</a>	Q582D6			Tb05.3C6.290	5	Tb927_05_v4: 709355..716068	ATP-dependent RNA helicase, putative	2220	0	0	0				2QTB00023_I_13	Tb927.5.2290	TATAGAAGAAACACTTTCATTTCCTCTACACGCTGTGGATGGCGAGGATCTTGATACAATTACGATGGTT	+	5	715933	716002	-0.691381	-1.60568	0.117801	0.999939	-4.29727
Tb11.01.7360	3QTB00005_K_4			<a href=http://www.genedb.org/genedb/Search?organism=tryp&name=Tb11.01.7360>Tb11.01.7360</a>	Q381L4				11	Tb927_11_01_v4: complement(4104265..4104786)	hypothetical protein	9261	0	2	0				2QTB00005_K_4	Tb11.01.7360	TCACCCGCGCGTACACGCATTCGTCTTTATACCCTCCACTGTCGTTCTCATTTACCCTCGTCTCTGTACT	-	11.1	4104543	4104612	-0.691371	-1.37706	0.177693	0.999939	-4.49149
Tb927.8.1440	3QTB00005_A_1	;go_function=fatty-acid synthase activity; oxidoreductase activity;go_process=fatty acid biosynthesis		<a href=http://www.genedb.org/genedb/Search?organism=tryp&name=Tb927.8.1440>Tb927.8.1440</a>	Q580H9			Tb08.29O9.70	8	Tb927_08_v4: 469241..469729	maoC-like dehydratase, putative	3987	0	0	0	GO:0004312 GO:0016491	GO:0006633	GO:0005575	2QTB00005_A_1	Tb927.8.1440	CGCGTATCGAGGTGACTCAATTCAGAAGAACGAAGTTTATGATAGCTTTCCGCACGACCGTGTTCCGCAT	+	8	469548	469617	-0.690189	-1.58966	0.121375	0.999939	-4.31166
Tb11.01.6980	3QTB00021_J_18	similar to Phosphatidylinositol 3-kinase VPS34- like (EC 2.7.1.137) (PI3-kinase)(PtdIns-3-kinase) (PI3K). (Swiss-Prot:P54676) (Dictyostelium discoideum;);go_function=phosphotransferase activity, alcohol group as acceptor;go_process=regulation of cell cycle;go_component=integral to membrane		<a href=http://www.genedb.org/genedb/Search?organism=tryp&name=Tb11.01.6980>Tb11.01.6980</a>	Q381Q2				11	Tb927_11_01_v4: complement(4004787..4008269)	phosphatidylinositol 3-kinase catalytic subunit, putative	9222	0	1	0	GO:0016773	GO:0000074	GO:0016021	2QTB00021_J_18	Tb11.01.6980	CTGTCGATAATTCGAGTCCCATCACTAGCGATACTTTCTGTGTTTAACTACTTTTCCCCCGTTTGTTTTT	-	11.1	4008185	4008254	-0.690171	-1.16191	0.253542	0.999939	-4.65095
Tb11.02.5730	3QTB00020_P_16	;go_function=DNA binding;go_process=DNA replication initiation		<a href=http://www.genedb.org/genedb/Search?organism=tryp&name=Tb11.02.5730>Tb11.02.5730</a>	Q384N2				11	Tb927_11_01_v4: complement(2167774..2170620)	minichromosome maintenance (MCM) complex subunit, putative	8487	0	0	0	GO:0003677	GO:0006270	GO:0005575	2QTB00020_P_16	Tb11.02.5730	CCATATCGTTTGACTCTAACGTCAATCTTACAACACCAATTCTTTCGCGTTTCGATCTCCTCTTTGTTGT	-	11.1	2168627	2168696	-0.689959	-1.21828	0.231691	0.999939	-4.61146
Tb927.2.5030	3QTB00019_A_13	;go_function=structural constituent of ribosome;go_process=regulation of transcription, DNA-dependent;go_component=ribosome		<a href=http://www.genedb.org/genedb/Search?organism=tryp&name=Tb927.2.5030>Tb927.2.5030</a>	Q7YUT3		30M24.65		2	Tb927_02_v4: complement(890406..892553)	transcription initiation protein, putative	760	0	0	0	GO:0003735	GO:0006355	GO:0005840	2QTB00019_A_13	Tb927.2.5030	ATATATATATATTGAATCACACCGCAAAGCGTTTGTAGAGAATGCAATCAACGGGTTAGTTGGCCTGTTT	-	2	891765	891834	-0.689143	-1.00841	0.320539	0.999939	-4.74995
Tb927.3.5290	3QTB00020_N_16			<a href=http://www.genedb.org/genedb/Search?organism=tryp&name=Tb927.3.5290>Tb927.3.5290</a>	Q580U6			Tb03.5L5.440	3	Tb927_03_v4: 1484186..1487020	hypothetical protein, conserved	1366	0	0	0				2QTB00020_N_16	Tb927.3.5290	CTCAAACAAGAGGTTCTGGGATTGCGCGATAAGTTGAAGATATTGCAAGTAAAGTTTAATAAGGTAACTA	+	3	1484267	1484336	-0.687814	-1.58543	0.122333	0.999939	-4.31544
Tb11.01.3580	3QTB00010_L_18			<a href=http://www.genedb.org/genedb/Search?organism=tryp&name=Tb11.01.3580>Tb11.01.3580</a>	Q383A9				11	Tb927_11_01_v4: 3077282..3078307	hypothetical protein, conserved	8861	0	0	0				2QTB00010_L_18	Tb11.01.3580	CTTCAACCTTACGGTATTATTTGGGTCGGTTGATCTCTTTCTTCTACTCTACTTCGTACCATGACATGTT	+	11.1	3077706	3077775	-0.687731	-1.51914	0.13818	0.999939	-4.37366
Tb927.8.6730	3QTB00017_E_14			<a href=http://www.genedb.org/genedb/Search?organism=tryp&name=Tb927.8.6730>Tb927.8.6730</a>	Q57TU0			Tb08.30K1.640	8	Tb927_08_v4: complement(1948980..1950764)	hypothetical protein, conserved	4517	1	6	0				2QTB00017_E_14	Tb927.8.6730	TATTTTGTTACCAGTTTTGGCTGGTTTACTTCTCGCCTTAATCGTGGTCATTTTTCCACTGACCTTTTTC	-	8	1950504	1950573	-0.687525	-1.46208	0.153106	0.999939	-4.42214
Tb927.3.3950	3QTB00016_M_4			<a href=http://www.genedb.org/genedb/Search?organism=tryp&name=Tb927.3.3950>Tb927.3.3950</a>	Q57WD1			Tb03.28C22.280	3	Tb927_03_v4: 1107571..1109223	hypothetical protein, conserved	1232	0	0	0				2QTB00016_M_4	Tb927.3.3950	CGACAATTTTGCCTGACAAAAAAATACGTTTCGCAACGGAATTTAAACGGGAGACAGAGGAGATCCGGAG	+	3	1108532	1108601	-0.687156	-1.2705	0.212724	0.999939	-4.57341
Tb927.5.1120	3QTB00023_G_20			<a href=http://www.genedb.org/genedb/Search?organism=tryp&name=Tb927.5.1120>Tb927.5.1120</a>	Q57W57			Tb05.28F8.60	5	Tb927_05_v4: 365414..383602	hypothetical protein, conserved	2104	0	0	0				2QTB00023_G_20	Tb927.5.1120	CGAATGATGAGGGAAAATACCGAGCTCAAAAGAAAGAATGAAGAGTTAAAAAAGGAAATTAAAGTGGCAA	+	5	366662	366731	-0.686414	-1.3511	0.185785	0.999939	-4.51197
Tb11.01.6110	3QTB00005_I_17			<a href=http://www.genedb.org/genedb/Search?organism=tryp&name=Tb11.01.6110>Tb11.01.6110</a>	Q381Y6				11	Tb927_11_01_v4: complement(3793901..3794398)	hypothetical protein	9138	0	0	0				2QTB00005_I_17	Tb11.01.6110	TAACGTGGTGCGTAGCTGCGCAGCAAAATACAATTACATCCCTCATATTCTCCATTCACATGAGACTTTG	-	11.1	3793958	3794027	-0.685522	-1.46817	0.151455	0.999939	-4.41704
Tb09.211.2870	3QTB00019_I_20	;go_function=nuclease activity;go_process=DNA repair;go_component=nucleus		<a href=http://www.genedb.org/genedb/Search?organism=tryp&name=Tb09.211.2870>Tb09.211.2870</a>	Q38DL8			chr9contig211.tmp0326	9	Tb927_09_v4: 1776498..1778738	DNA repair protein RAD2, putative	5649	0	0	0	GO:0004518	GO:0006281	GO:0005634	2QTB00019_I_20	Tb09.211.2870	TCCTGGAAGGTTTCTTCATGCGCATTCTCAAATTACTGTTCTACGGAATCGAACCGATTTTTGTTTTTGA	+	9	1776652	1776721	-0.685476	-1.25379	0.218661	0.999939	-4.58574
Tb927.4.1690	3QTB00010_A_1			<a href=http://www.genedb.org/genedb/Search?organism=tryp&name=Tb927.4.1690>Tb927.4.1690</a>	Q581R2			Tb04.2L9.1190	4	Tb927_04_v4: complement(431770..432711)	hypothetical protein, conserved	1586	0	0	0				2QTB00010_A_1	Tb927.4.1690	TTGGAGTCGTCTGGCTAGTTCACTTCCCGTTGGGCAAATGCGTAGAGGAGAGCAAAATACTGTTTTGAAA	-	4	431980	432049	-0.684381	-1.4509	0.156177	0.999939	-4.43146
Tb09.160.4870	3QTB00023_M_5			<a href=http://www.genedb.org/genedb/Search?organism=tryp&name=Tb09.160.4870>Tb09.160.4870</a>	Q38ES0			chr9contig160.tmp0373	9	Tb927_09_v4: 1041614..1049266	hypothetical protein, conserved	5245	1	0	0				2QTB00023_M_5	Tb09.160.4870	TATATGATGCTCTGTGAAGGGAATACAGAAGTGTTGCAAATGGCGCCACAGATTATGTCGTGGTACTTTT	+	9	1045814	1045883	-0.684143	-1.4057	0.169088	0.999939	-4.46852
Tb927.4.5170	3QTB00005_M_13	;go_function=structural constituent of ribosome;go_process=ribosome biogenesis;go_component=cytosolic large ribosomal subunit (sensu Bacteria); ribosome		<a href=http://www.genedb.org/genedb/Search?organism=tryp&name=Tb927.4.5170>Tb927.4.5170</a>	Q584I9			Tb04.3M17.700	4	Tb927_04_v4: complement(1413205..1413708)	ribosomal protein L7/L12, putative	1935	0	0	0				2QTB00005_M_13	Tb927.4.5170	TCGTAGAGAAAGCCACTGTGGATGTTAGCCTAAAGGGATACCCCGCAGGAAGCAAGGTAAAACTTATTAA	-	4	1413359	1413428	-0.684008	-1.47434	0.149795	0.999939	-4.41185
Tb10.70.5580	3QTB00001_B_1			<a href=http://www.genedb.org/genedb/Search?organism=tryp&name=Tb10.70.5580>Tb10.70.5580</a>	Q38C27			TRYP_x-70a06.p2kb545_762	10	Tb927_10_v4: 559008..559199	hypothetical protein	6355	0	0	0				2QTB00001_B_1	Tb10.70.5580	GTTTGTTGACTTTATTTATTTTATTTTTCGTTTCCTCTCAACACACCACTGTAACCTTTCTTTCACGTGG	+	10	559022	559091	-0.683409	-0.906258	0.37132	0.999939	-4.8087
Tb927.4.3010	3QTB00006_B_3			<a href=http://www.genedb.org/genedb/Search?organism=tryp&name=Tb927.4.3010>Tb927.4.3010</a>	Q583X8			Tb04.2H8.850	4	Tb927_04_v4: 797540..798154	hypothetical protein, conserved	1718	1	1	0				2QTB00006_B_3	Tb927.4.3010	CGTTAAGTTGTTCACAACACTCTTAGTTACAGTGCTCACATGCTTTTATCTCTACTATCGCTATATGATT	+	4	797950	798019	-0.683193	-1.27089	0.212588	0.999939	-4.57313
Tb10.70.6140	3QTB00005_E_17			<a href=http://www.genedb.org/genedb/Search?organism=tryp&name=Tb10.70.6140>Tb10.70.6140</a>	Q38C66			TRYP_x-70a06.p2kb545_837	10	Tb927_10_v4: 465053..465547	hypothetical protein	6315	0	0	0				2QTB00005_E_17	Tb10.70.6140	AAGACTGATCCTTCAAATGGGGTTGCGCACGTGGAAATAAGCGTCGGTAGGATCTTTTTTGGCTCCAAGT	+	10	465332	465401	-0.681031	-1.60362	0.118255	0.999939	-4.29912
Tb10.70.3980	3QTB00015_J_21			<a href=http://www.genedb.org/genedb/Search?organism=tryp&name=Tb10.70.3980>Tb10.70.3980</a>	Q38BQ2			TRYP_x-70a06.p2kb545_530	10	Tb927_10_v4: 891231..892763	hypothetical protein, conserved	6480	0	5	0				2QTB00015_J_21	Tb10.70.3980	TTAATTTTATGCAGCCTGTAATGTGTTTTCTCACTCTATTCTTGCTGGTATCCGTGGTACTATGTAAGTT	+	10	891763	891832	-0.680409	-1.53231	0.134905	0.999939	-4.36225
Tb10.70.1750	3QTB00017_I_8	;go_function=nuclease activity;go_process=mRNA editing;go_component=mitochondrial mRNA editing complex		<a href=http://www.genedb.org/genedb/Search?organism=tryp&name=Tb10.70.1750>Tb10.70.1750</a>	Q38B71	KREPB2	MP67	TRYP_x-70a06.p2kb545_236	10	Tb927_10_v4: 1329493..1331283	RNA-editing complex protein,KREPB2	6661	0	0	0	GO:0004518	GO:0006381	GO:0031019	2QTB00017_I_8	Tb10.70.1750	AGGGCGGTGTGACATATAAATTGGCTTCTATTCAACAACTGCTTGACAGTAATGAGGGATTATTGGAAAT	+	10	1330160	1330229	-0.680079	-1.41197	0.167249	0.999939	-4.46344
Tb10.70.5510	3QTB00017_M_20	;go_function=ferredoxin-NADP+ reductase activity;go_process=electron transport;go_component=mitochondrion		<a href=http://www.genedb.org/genedb/Search?organism=tryp&name=Tb10.70.5510>Tb10.70.5510</a>	Q38C21			TRYP_x-70a06.p2kb545_751	10	Tb927_10_v4: 575089..576891	adrenodoxin reductase, putative,ferredoxin NADP+ reductase-like protein	6361	0	0	0	GO:0004324	GO:0006118	GO:0005739	2QTB00017_M_20	Tb10.70.5510	TAATGTTGCTTTGGATTGTACTCGTGTCTTAGCCGCATCATACAAATATTTCTGCCCCACCGATATGAAT	+	10	575670	575739	-0.679323	-1.67941	0.102445	0.999939	-4.22952
Tb927.2.6410	3QTB00014_P_23	;go_process=antigenic variation;go_component=integral to membrane		<a href=http://www.genedb.org/genedb/Search?organism=tryp&name=Tb927.2.6410>Tb927.2.6410</a>	Q7YUG9		36E18.205		2	Tb927_02_v4: complement(1186058..1187488)	variant surface glycoprotein (VSG, atypical), putative	846	1	0	0		GO:0020033	GO:0016021	2QTB00014_P_23	Tb927.2.6410	AATGCAAGGCACAAATTGAAACAGCATCGGCATGTAAAGGTAAGGAGAAAAAGAATTGCAATAGTAACTG	-	2	1186251	1186320	-0.679083	-1.07664	0.289391	0.999939	-4.70751
Tb10.70.7350	3QTB00011_C_17			<a href=http://www.genedb.org/genedb/Search?organism=tryp&name=Tb10.70.7350>Tb10.70.7350</a>	Q38CF8			TRYP_x-70a06.p2kb545_1011	10	Tb927_10_v4: 211624..212661	hypothetical protein, conserved	6223	0	0	0				2QTB00011_C_17	Tb10.70.7350	ACCTAATGTAATAGACAATGAGGAAAATACCACTGAAGAAGTCACCGCTACTGGAGACACCGAATATATC	+	10	212103	212172	-0.67908	-1.46868	0.151317	0.999939	-4.41661
Tb10.389.1160	3QTB00020_E_2			<a href=http://www.genedb.org/genedb/Search?organism=tryp&name=Tb10.389.1160>Tb10.389.1160</a>	Q388Z1				10	Tb927_10_v4: complement(2966322..2968874)	hypothetical protein, conserved	7341	0	0	0				2QTB00020_E_2	Tb10.389.1160	ATTCATAAGGTGATAAAGATATACTCGTATTACTTTGACCGAGACGCCACTAAAGATGTCGTTCGGTTGA	-	10	2967359	2967428	-0.677545	-1.15595	0.255939	0.999939	-4.65503
Tb927.7.1450	3QTB00010_O_15			<a href=http://www.genedb.org/genedb/Search?organism=tryp&name=Tb927.7.1450>Tb927.7.1450</a>	Q57WQ5			Tb07.27M11.770	7	Tb927_07_v4: 369679..370644	hypothetical protein, conserved	3236	0	0	0				2QTB00010_O_15	Tb927.7.1450	TCAAGTTGCTTGCTTAGCATCACAACGATGATTGACCACGAACTGCCGCATATTAACGTGTTTAGCAAAT	+	7	370192	370261	-0.677164	-1.61114	0.116603	0.999939	-4.29233
Tb927.3.4180	3QTB00012_L_8			<a href=http://www.genedb.org/genedb/Search?organism=tryp&name=Tb927.3.4180>Tb927.3.4180</a>	Q580M4			Tb03.26J7.310	3	Tb927_03_v4: complement(1173210..1174436)	hypothetical protein	1255	0	0	0				2QTB00012_L_8	Tb927.3.4180	TTCGCACGTTGTGTCAAGTGACGTTAGTTATAAATCCAGCACAGCGCTATCATATCCAGAGGAATCGCTA	-	3	1174182	1174251	-0.677131	-1.24689	0.221149	0.999939	-4.59079
Tb10.70.2180	3QTB00006_M_3			<a href=http://www.genedb.org/genedb/Search?organism=tryp&name=Tb10.70.2180>Tb10.70.2180</a>	Q38B99			TRYP_x-70a06.p2kb545_295	10	Tb927_10_v4: 1244526..1245113	hypothetical protein, conserved	6633	0	0	0				2QTB00006_M_3	Tb10.70.2180	CCCTCAACTCACGACAGAGATAGTAAAGAATAATTACGAAGGGGACTGGAATTTGGCTAAGGAGGCTTTA	+	10	1244576	1244645	-0.676772	-1.22934	0.227574	0.999939	-4.60352
Tb11.02.4760	3QTB00022_J_4			<a href=http://www.genedb.org/genedb/Search?organism=tryp&name=Tb11.02.4760>Tb11.02.4760</a>	Q384X8				11	Tb927_11_01_v4: complement(1926942..1931939)	hypothetical protein, conserved	8389	0	0	0				2QTB00022_J_4	Tb11.02.4760	GGAGCGGCTGTACTGGACAAAATATTTAAACGTCTTCACAATGCTAAACAACTGCAAAAGTGTTTCAGTC	-	11.1	1930406	1930475	-0.676547	-1.58271	0.122954	0.999939	-4.31788
Tb10.70.6790	3QTB00021_L_10	;go_function=damaged DNA binding; transporter activity;go_process=mismatch repair; transport;go_component=membrane		<a href=http://www.genedb.org/genedb/Search?organism=tryp&name=Tb10.70.6790>Tb10.70.6790</a>	Q38CB3			TRYP_x-70a06.p2kb545_936	10	Tb927_10_v4: complement(338592..342089)	mismatch repair protein, putative	6268	0	0	0	GO:0003684 GO:0005215	GO:0006298 GO:0006810	GO:0016020	2QTB00021_L_10	Tb10.70.6790	CTGTTGTTTCTCCAAGTACGTGCAACAAAGAGGAGCTAAGTATGATAGGCGGAAACAGAATTAGTGGTAA	-	10	338716	338785	-0.675477	-1.49908	0.143288	0.999939	-4.39088
Tb927.2.5440	3QTB00021_C_15			<a href=http://www.genedb.org/genedb/Search?organism=tryp&name=Tb927.2.5440>Tb927.2.5440</a>	Q7YUP3		1F7.90		2	Tb927_02_v4: complement(968688..971576)	hypothetical protein, conserved	792	0	1	0	GO:0003674	GO:0008150	GO:0005575	2QTB00021_C_15	Tb927.2.5440	ATTTCCATTGCTGAGTTTCCAGAGGCGGAGGAAGTTCAAGATAGTCTTGAGGGTGATATCTTAAATACGA	-	2	970157	970226	-0.675059	-1.44834	0.156887	0.999939	-4.43358
Tb927.7.1460	3QTB00021_E_23			<a href=http://www.genedb.org/genedb/Search?organism=tryp&name=Tb927.7.1460>Tb927.7.1460</a>	Q57WQ4			Tb07.27M11.780	7	Tb927_07_v4: 371415..374321	hypothetical protein, conserved	3237	0	0	0				2QTB00021_E_23	Tb927.7.1460	TCATGGCAACATAGTGTCCCTAAAGATCTACAAGTAGTCATGATAAACCGCTACCTGCATTTGCTTCTTT	+	7	371613	371682	-0.674907	-1.26516	0.214608	0.999939	-4.57737
Tb11.02.1000	3QTB00020_E_8			<a href=http://www.genedb.org/genedb/Search?organism=tryp&name=Tb11.02.1000>Tb11.02.1000</a>	Q386G0				11	Tb927_11_01_v4: 1018778..1021330	hypothetical protein, conserved	8055	0	0	0	GO:0003674	GO:0008150	GO:0005575	2QTB00020_E_8	Tb11.02.1000	GGAAATAGAAACACACGACAAGTAGCGAGCAGAGGTATGAGGTCGATGTTTGCAGAAGATGATATGCAGT	+	11.1	1018841	1018910	-0.673618	-1.11458	0.273022	0.999939	-4.68283
Tb927.8.1550	3QTB00019_N_15			<a href=http://www.genedb.org/genedb/Search?organism=tryp&name=Tb927.8.1550>Tb927.8.1550</a>	Q580G8			Tb08.29O9.260	8	Tb927_08_v4: 503216..505552	hypothetical protein, conserved	3998	0	0	0				2QTB00019_N_15	Tb927.8.1550	ATGTAGAGAATACTCAGAAGCACATTAAGGACTTAGATCAAAAGAACGCTGAGGCAAACAAAGCCGCCCA	+	8	504321	504390	-0.672739	-1.37921	0.177036	0.999939	-4.48978
Tb927.2.2430	3QTB00011_J_16	;go_function=ATP binding; protein kinase activity; protein serine/threonine kinase activity;go_process=protein amino acid phosphorylation		<a href=http://www.genedb.org/genedb/Search?organism=tryp&name=Tb927.2.2430>Tb927.2.2430</a>	Q7YVI6	CK2A2	25N14.50		2	Tb927_02_v4: complement(478293..479411)	casein kinase II, alpha chain	627	0	0	0	GO:0004672 GO:0004674 GO:0005524 GO:0005524	GO:0006468		2QTB00011_J_16	Tb927.2.2430	ACTTTGTGTGCTGAAGATCCTTAAACCAGTGAGGGTAAAGAAAATAAGAAGGGAAATCACTATCCTGCAA	-	2	479085	479154	-0.671658	-1.45824	0.154156	0.999939	-4.42535
Tb09.160.3990	3QTB00018_B_21	;go_function=metal ion transporter activity;go_process=metal ion transport;go_component=membrane		<a href=http://www.genedb.org/genedb/Search?organism=tryp&name=Tb09.160.3990>Tb09.160.3990</a>	Q38F06		28G16.295	chr9contig160.tmp0307	9	Tb927_09_v4: 900153..902177	cation transporter, putative	5158	0	1	0	GO:0046873	GO:0030001	GO:0016020	2QTB00018_B_21	Tb09.160.3990	TTCTAACGAAATTTTCGGCCTTCTTCACACCTAGTTCTTTCCTTGCCGCAGTGTATGGTATGAATTTTCC	+	9	901996	902065	-0.671227	-1.07142	0.291695	0.999939	-4.71085
Tb10.70.3450	3QTB00019_D_9			<a href=http://www.genedb.org/genedb/Search?organism=tryp&name=Tb10.70.3450>Tb10.70.3450</a>	Q38BL2			TRYP_x-70a06.p2kb545_463	10	Tb927_10_v4: complement(1023986..1026271)	hypothetical protein, conserved	6520	0	1	0				2QTB00019_D_9	Tb10.70.3450	AACCCATTCTACTACAGCGAAGCAGCATCAAATGAACCTTTACAGAGGTTGAGGAAAATTACTTATACCA	-	10	1026013	1026082	-0.67122	-1.47009	0.150937	0.999939	-4.41543
Tb927.5.420	3QTB00011_L_18			<a href=http://www.genedb.org/genedb/Search?organism=tryp&name=Tb927.5.420>Tb927.5.420</a>	Q57VX1			Tb05.29K2.410	5	Tb927_05_v4: complement(131026..132147)	hypothetical protein	2032	1	1	0				2QTB00011_L_18	Tb927.5.420	ATAATTGTGGTGACTGCTTCGTTACTCTTTTTGGTTCTCGGTTTCTTGCTATTTCGCTGCATAAAGAACA	-	5	131091	131160	-0.671141	-1.14699	0.259572	0.999939	-4.66113
Tb09.211.1590	3QTB00004_I_14			<a href=http://www.genedb.org/genedb/Search?organism=tryp&name=Tb09.211.1590>Tb09.211.1590</a>	Q38DZ7			chr9contig211.tmp0187c	9	Tb927_09_v4: complement(1537554..1537997)	hypothetical protein, conserved	5520	0	0	0				2QTB00004_I_14	Tb09.211.1590	TGTCCTGTTGTCCTCTGCATCAAGCAGCGAAGAATACTCGTACTCAAGGGAACGAACCATGATCATTGCT	-	9	1537815	1537884	-0.670868	-1.05545	0.298829	0.999939	-4.72097
Tb10.61.2300	3QTB00020_F_4			<a href=http://www.genedb.org/genedb/Search?organism=tryp&name=Tb10.61.2300>Tb10.61.2300</a>	Q388F9			TRYP_x-61h03.q2kb185_351	10	Tb927_10_v4: complement(3448085..3450847)	hypothetical protein, conserved	7526	1	2	0				2QTB00020_F_4	Tb10.61.2300	TTTAGGCATTCACTGGAAGTTGCACATAAATGACTGTGATGCGACTTGGATAGGGGATATTTCTCTCAAT	-	10	3449918	3449987	-0.67049	-1.40582	0.169054	0.999939	-4.46843
Tb09.160.2120	3QTB00001_A_5			<a href=http://www.genedb.org/genedb/Search?organism=tryp&name=Tb09.160.2120>Tb09.160.2120</a>	Q38FI1		3C4.90	chr9contig160.tmp0567	9	Tb927_09_v4: 664246..664341	hypothetical protein, unlikely	4982	0	0	0				2QTB00001_A_5	Tb09.160.2120	AGTGAGGAGGCGGTTAAAACAGTGACAAATAGCGAAATTGCGACGAAGAAAAAGCGTGCGAAGGTGCTAG	+	9	664261	664330	-0.670383	-1.46001	0.15367	0.999939	-4.42387
Tb11.02.4650	3QTB00014_L_21			<a href=http://www.genedb.org/genedb/Search?organism=tryp&name=Tb11.02.4650>Tb11.02.4650</a>	Q384Y8				11	Tb927_11_01_v4: complement(1899889..1901310)	hypothetical protein, conserved	8379	0	0	0				2QTB00014_L_21	Tb11.02.4650	ATAGCAATTCACAAGACATTGGAAACCATCATGGGAAGCAAGGCCACACGCGATACTCTCAACTATAAAC	-	11.1	1901019	1901088	-0.670168	-1.46373	0.152656	0.999939	-4.42076
Tb09.v1.0370	3QTB00020_I_17			<a href=http://www.genedb.org/genedb/Search?organism=tryp&name=Tb09.v1.0370>Tb09.v1.0370</a>	Q38EH7				9	Tb927_09_v4: complement(1221700..1224198)	hypothetical protein, conserved	5340	0	0	0				2QTB00020_I_17	Tb09.v1.0370	TCTATCAAGTGATGCGAAGCACAGCGATCCTGATAAAATTTTGAAGGCGAGTAAAGGTATAAAGGACGTT	-	9	1222291	1222360	-0.669738	-1.3413	0.188913	0.999939	-4.51962
Tb927.4.3350	3QTB00013_I_19			<a href=http://www.genedb.org/genedb/Search?organism=tryp&name=Tb927.4.3350>Tb927.4.3350</a>	Q584B2			Tb04.2H8.70	4	Tb927_04_v4: complement(874914..876167)	hypothetical protein, conserved	1752	0	0	0				2QTB00013_I_19	Tb927.4.3350	TTGCTTCTTCATCGACACTGCTCATAACATCGTGGAATACATCAAGATTTTGTACAACTTGCTTGTGCCC	-	4	875163	875232	-0.669589	-1.30977	0.199251	0.999939	-4.54389
Tb927.1.5300	3QTB00014_G_22	GPI-Anchor Signal predicted for Tb927.1.5300 by DGPI v2.04 with cleavage site probability 0.344 near 442		<a href=http://www.genedb.org/genedb/Search?organism=tryp&name=Tb927.1.5300>Tb927.1.5300</a>	Q4GY52				1	Tb927_01_v4: complement(1050169..1051560)	variant surface glycoprotein (VSG), putative	518	1	0	1		GO:0020033	GO:0016021	2QTB00014_G_22	Tb927.1.5300	TATTAAAGTCCCCGTAACCGGCGATGGCAAGGAACAAAATACAGCACTAAACAGCGTCACAACTATGAGA	-	1	1050463	1050532	-0.669359	-1.34817	0.186716	0.999939	-4.51426
Tb927.8.1010	3QTB00015_M_13	;go_function=protein binding;go_process=protein folding;go_component=integral to membrane		<a href=http://www.genedb.org/genedb/Search?organism=tryp&name=Tb927.8.1010>Tb927.8.1010</a>	Q57VQ3			Tb08.29O4.50	8	Tb927_08_v4: complement(320857..322329)	chaperone protein DNAJ, putative	3944	0	1	0	GO:0005515	GO:0006457	GO:0005575 GO:0016021	2QTB00015_M_13	Tb927.8.1010	TCTATACGTACAAGCAAAGTGACCGTAGCTTCACAGATAATCCCTTCTCGACCTCGAACCCCTTTTCGAT	-	8	321536	321605	-0.668581	-1.33676	0.190375	0.999939	-4.52314
Tb927.6.4770	3QTB00019_O_17			<a href=http://www.genedb.org/genedb/Search?organism=tryp&name=Tb927.6.4770>Tb927.6.4770</a>	Q587E3			Tb06.26G9.150	6	Tb927_06_v4: 1328290..1330497	hypothetical protein, conserved	2995	0	0	0				2QTB00019_O_17	Tb927.6.4770	AATGTTTCAGTCTATCAAAAATTGTACCCCAGTTTTTGTTTTTAACGGTATCCAGTATTCTCCAGATTCT	+	6	1328535	1328604	-0.667377	-0.867349	0.391967	0.999939	-4.82954
Tb10.70.1300	3QTB00012_G_4	similar to GB:AAG59622.1: procyclin-associated gene 2 polypeptide {Trypanosoma brucei;}		<a href=http://www.genedb.org/genedb/Search?organism=tryp&name=Tb10.70.1300>Tb10.70.1300</a>	Q38B35			TRYP_x-70a06.p2kb545_181	10	Tb927_10_v4: 1417141..1418304	procyclin-associated gene 2 (PAG2) protein, putative	6697	1	0	0	GO:0003674	GO:0008150	GO:0005575	2QTB00012_G_4	Tb10.70.1300	TTAGAACTAAGAAGAAAAGAGTGATCATTGGCGGTTCCACCTCCACCAAAAATAAGCAGAACAATGCCTT	+	10	1418117	1418186	-0.667174	-1.55393	0.129669	0.999939	-4.34336
Tb927.5.1530	3QTB00016_M_13			<a href=http://www.genedb.org/genedb/Search?organism=tryp&name=Tb927.5.1530>Tb927.5.1530</a>	Q57VB0			Tb05.30H13.700	5	Tb927_05_v4: complement(482234..483850)	hypothetical protein, conserved	2144	1	0	0				2QTB00016_M_13	Tb927.5.1530	CGTAATATGCGCCACCGGCTATCATCTGCGGTATCCTTTTCTACACGAAGATATAAGAGAAGTGCTAGAG	-	5	482747	482816	-0.667164	-1.05418	0.299401	0.999939	-4.72176
Tb11.01.1660	3QTB00016_B_15			<a href=http://www.genedb.org/genedb/Search?organism=tryp&name=Tb11.01.1660>Tb11.01.1660</a>	Q383T9				11	Tb927_11_01_v4: 2617753..2619414	hypothetical protein, conserved	8681	1	0	0				2QTB00016_B_15	Tb11.01.1660	AAATGTCAAACAACTTTTTGACCACTTTGATCGTTATTATGGCTATTTCTTTAACTCGCTTCTGGAAGTT	+	11.1	2618790	2618859	-0.667086	-0.836266	0.408975	0.999939	-4.84558
Tb10.70.4870	3QTB00022_P_9	;go_function=DNA-directed RNA polymerase activity;go_process=transcription;go_component=nucleus		<a href=http://www.genedb.org/genedb/Search?organism=tryp&name=Tb10.70.4870>Tb10.70.4870</a>	Q38BW7	RPC160		TRYP_x-70a06.p2kb545_662	10	Tb927_10_v4: 710164..714756	DNA-directed RNA polymerase III largest subunit,RNA polymerase III largest subunit	6415	0	0	0	GO:0003899	GO:0006350	GO:0005634	2QTB00022_P_9	Tb10.70.4870	TTGCTGGAAGTAAGACGGCAAGTGACGGAAATGCAATACGAGATAATGAAAATTACTTTAACGAGTTTAT	+	10	712991	713060	-0.667086	-1.37486	0.178368	0.999939	-4.49324
Tb927.2.5310	3QTB00011_D_23	;go_component=integral to membrane		<a href=http://www.genedb.org/genedb/Search?organism=tryp&name=Tb927.2.5310>Tb927.2.5310</a>	Q7YUQ6		30J2.105		2	Tb927_02_v4: 946522..947610	hypothetical protein, conserved	784	1	2	0	GO:0003674	GO:0008150	GO:0016021	2QTB00011_D_23	Tb927.2.5310	ATATGCGTTCATTAGGAAAGGTAGATATGCTGTTAATTACGAAAATGCTAATTATTATTGCGTCTTCTTT	+	2	946683	946752	-0.66706	-1.04495	0.303585	0.999939	-4.72754
Tb927.6.1140	3QTB00018_B_19	similar to Probable mannosyltransferase ALG9 (EC 2.4.1.-). (Swiss-Prot:P53868) [Saccharomyces cerevisiae;];go_function=mannosyltransferase activity;go_process=protein amino acid glycosylation;go_component=endoplasmic reticulum; integral to membrane		<a href=http://www.genedb.org/genedb/Search?organism=tryp&name=Tb927.6.1140>Tb927.6.1140</a>	Q585D3			Tb06.3A7.600	6	Tb927_06_v4: complement(443904..445928)	Alg9-like mannosyltransferase, putative	2632	1	10	0				2QTB00018_B_19	Tb927.6.1140	TGCTTTTAGTGCTTAGTCATTGTTTTGCCTCGTACATTCTTCCTATTGCTGATTGCGATGAAACATTCAA	-	6	445837	445906	-0.666669	-1.23632	0.225003	0.999939	-4.59848
Tb10.61.1190	3QTB00022_H_12			<a href=http://www.genedb.org/genedb/Search?organism=tryp&name=Tb10.61.1190>Tb10.61.1190</a>	Q387Y2			TRYP_x-61h03.q2kb185_182	10	Tb927_10_v4: 3659899..3664836	hypothetical protein, conserved	7605	0	0	0				2QTB00022_H_12	Tb10.61.1190	TGCAGCAAGCCCTTACAGAGAAAGGATTGATGAACAAACAATGTCAGGTAACTAGTAATGATATTATCGG	+	10	3660473	3660542	-0.666532	-1.11698	0.27201	0.999939	-4.68124
Tb09.160.5180	3QTB00014_A_13			<a href=http://www.genedb.org/genedb/Search?organism=tryp&name=Tb09.160.5180>Tb09.160.5180</a>	Q38EN3			chr9contig160.tmp0404	9	Tb927_09_v4: 1098646..1099995	hypothetical protein, conserved	5282	1	0	0				2QTB00014_A_13	Tb09.160.5180	ATGTGTCTATGAGTGTACATACTCACCAAAACGAGAAAGGAAAATAGGATGTACTGTCACGCGAGTGGTT	+	9	1099821	1099890	-0.6651	-1.25344	0.218786	0.999939	-4.586
Tb09.244.0380	3QTB00001_J_4			<a href=http://www.genedb.org/genedb/Search?organism=tryp&name=Tb09.244.0380>Tb09.244.0380</a>	Q38CN7		Tb927.2.6740,3H15.165	chr9contig244a01.tmp0038	9	Tb927_09_v4: complement(2946036..2946272)	hypothetical protein, unlikely	6113	0	0	0				2QTB00001_J_4	Tb09.244.0380	AAAATTTTCCGTGGCTTGCGGGCCTGGTAATTCACATTAAAATTAAGAGAAATACACAGTTTATGAAGCG	+	8	117564	117633	-0.664697	-1.50836	0.140907	0.999939	-4.38294
Tb11.01.6580	3QTB00016_O_17			<a href=http://www.genedb.org/genedb/Search?organism=tryp&name=Tb11.01.6580>Tb11.01.6580</a>	Q381U1				11	Tb927_11_01_v4: complement(3915412..3917031)	hypothetical protein, conserved	9183	0	0	0				2QTB00016_O_17	Tb11.01.6580	TAGTAACTTCCATGGGTATTGCACTCTTTTATGCTTTTCTGGACCAGAATTTCCCTCATTCGAGATCGTT	-	11.1	3916334	3916403	-0.664673	-1.28415	0.207966	0.999939	-4.56324
Tb927.3.1730	3QTB00007_I_14			<a href=http://www.genedb.org/genedb/Search?organism=tryp&name=Tb927.3.1730>Tb927.3.1730</a>	Q57ZD8			Tb03.30P12.340	3	Tb927_03_v4: complement(452166..452861)	hypothetical protein, conserved	1012	0	0	0				2QTB00007_I_14	Tb927.3.1730	TTCTCAATAATTATGGCCACATGGCGCGACCGGCATCGCCACTTTTGTGCTCGCAGCGGGGCGTCTTTGC	-	3	452755	452824	-0.664227	-1.45832	0.154134	0.999939	-4.42528
Tb927.8.7550	3QTB00015_J_17			<a href=http://www.genedb.org/genedb/Search?organism=tryp&name=Tb927.8.7550>Tb927.8.7550</a>	Q57V76			Tb08.30P3.70	8	Tb927_08_v4: 2174411..2175943	hypothetical protein	4599	0	0	0				2QTB00015_J_17	Tb927.8.7550	GTACCAGTATTTAAACAATGACTTGACCGATCCAAATTCGAGTCTTCCGGCCCCTGCTATGTCGGTTGAA	+	8	2175796	2175865	-0.66329	-1.60246	0.118512	0.999939	-4.30017
Tb927.3.4070	3QTB00017_I_23	;go_component=integral to membrane		<a href=http://www.genedb.org/genedb/Search?organism=tryp&name=Tb927.3.4070>Tb927.3.4070</a>	Q580N5			Tb03.26J7.120	3	Tb927_03_v4: complement(1148265..1150022)	hypothetical protein, conserved	1244	0	12	0				2QTB00017_I_23	Tb927.3.4070	CCAGGCGTTGGCCTTTTGTCTTTTTTTAATGCCCTTGTATACTGTGCATTTCCTATCTTGGATGTAAGTT	-	3	1149677	1149746	-0.663053	-1.50385	0.14206	0.999939	-4.3868
Tb927.3.4400	3QTB00012_E_16			<a href=http://www.genedb.org/genedb/Search?organism=tryp&name=Tb927.3.4400>Tb927.3.4400</a>	Q580K2			Tb03.26J7.710	3	Tb927_03_v4: complement(1239476..1240639)	hypothetical protein, conserved	1277	1	0	0				2QTB00012_E_16	Tb927.3.4400	TTAAAACGGTTAGAGCAGGCCTGTGCAAGGTTAGAGGATATGGAAACATTCAAACAATTCATCATTTCCA	-	3	1240198	1240267	-0.662988	-1.29561	0.204031	0.999939	-4.55462
Tb927.8.3540	3QTB00021_G_3			<a href=http://www.genedb.org/genedb/Search?organism=tryp&name=Tb927.8.3540>Tb927.8.3540</a>	Q57YV9			Tb08.10J17.970	8	Tb927_08_v4: complement(1059272..1062178)	hypothetical protein, conserved	4197	1	1	0				NA	NA	NA	NA	NA	NA	NA	-0.662744	-1.28276	0.208447	0.999939	-4.56428
Tb11.01.5880	3QTB00019_M_20	;go_function=ATP binding; protein serine/threonine kinase activity;go_process=protein amino acid phosphorylation		<a href=http://www.genedb.org/genedb/Search?organism=tryp&name=Tb11.01.5880>Tb11.01.5880</a>	Q382B0				11	Tb927_11_01_v4: 3738056..3740311	protein kinase, putative	9114	1	0	0	GO:0004674 GO:0005524	GO:0006468	GO:0005575	2QTB00019_M_20	Tb11.01.5880	GCAAATATATTAATTGACTACGATATGGAGCGCTTTCGACTTGCAGATTTTGGATGTGGTTGTCAGATGG	+	11.1	3739631	3739700	-0.662124	-1.34855	0.186596	0.999939	-4.51397
Tb11.01.3320	3QTB00018_E_14			<a href=http://www.genedb.org/genedb/Search?organism=tryp&name=Tb11.01.3320>Tb11.01.3320</a>	Q383D0				11	Tb927_11_01_v4: 3017839..3019815	trichohyalin, putative	8840	0	0	0				2QTB00018_E_14	Tb11.01.3320	TTCAAAGGGAGATAGACAAATTCCGGCAGCAGAGTATTGAAAACGCGAAACAAACTGTAAGCAGAATAAA	+	11.1	3017975	3018044	-0.662054	-1.03158	0.309712	0.999939	-4.73582
Tb11.01.3280	3QTB00018_J_5			<a href=http://www.genedb.org/genedb/Search?organism=tryp&name=Tb11.01.3280>Tb11.01.3280</a>	Q383D3				11	Tb927_11_01_v4: 3009604..3011652	hypothetical protein, conserved	8837	0	0	0	GO:0003674	GO:0008150	GO:0005575	2QTB00018_J_5	Tb11.01.3280	AGGATGCGTTACTACAGCAACTCCCTACAAGTCCGTTTCCGATTAATATATCTGTCTGCAATGAAATTTT	+	11.1	3009806	3009875	-0.661836	-1.53723	0.1337	0.999939	-4.35798
Tb09.160.1530	3QTB00001_B_4			<a href=http://www.genedb.org/genedb/Search?organism=tryp&name=Tb09.160.1530>Tb09.160.1530</a>	Q38FN6			chr9contig160.tmp0146	9	Tb927_09_v4: 601941..602165	hypothetical protein, unlikely	4927	0	0	0				2QTB00001_B_4	Tb09.160.1530	TGCACTCCCCCTCATTTACACCATGCGAAAGGGGGATAAAAAAGGACTGAGTAGTTTCTCGGGCAGCCAA	+	9	601988	602057	-0.661707	-1.4864	0.146595	0.999939	-4.40167
Tb10.70.5210	3QTB00021_A_9			<a href=http://www.genedb.org/genedb/Search?organism=tryp&name=Tb10.70.5210>Tb10.70.5210</a>	Q38BZ7			TRYP_x-70a06.p2kb545_709	10	Tb927_10_v4: 642841..645699	hypothetical protein, conserved	6385	0	3	0				2QTB00021_A_9	Tb10.70.5210	TGTCTGGGAGTATACTATTTTCATTCGAAACCTTCGTACTGTTTGGTATGTTGTTTGCCTTTCTGGTTTA	+	10	644156	644225	-0.661632	-1.33744	0.190157	0.999939	-4.52262
Tb11.01.1390	3QTB00007_E_16	SN7 family protein.;go_process=vesicle-mediated transport		<a href=http://www.genedb.org/genedb/Search?organism=tryp&name=Tb11.01.1390>Tb11.01.1390</a>	Q383W6				11	Tb927_11_01_v4: complement(2565487..2566173)	hypothetical protein, conserved	8654	0	0	0	GO:0003674	GO:0016192	GO:0005575	2QTB00007_E_16	Tb11.01.1390	AAAAATCGCTTGTCAAAAGCAAAATCTTGACACGCTCATATTCACGTTACAGAACCAGACCATGAACATG	-	11.1	2565856	2565925	-0.661304	-1.46709	0.151747	0.999939	-4.41795
Tb927.7.2510	3QTB00005_L_9	;go_process=protein transport;go_component=integral to membrane		<a href=http://www.genedb.org/genedb/Search?organism=tryp&name=Tb927.7.2510>Tb927.7.2510</a>	Q57XM3			Tb07.22O10.590	7	Tb927_07_v4: complement(645093..645641)	endoplasmatic reticulum retrieval protein, putative	3340	1	3	0				2QTB00005_L_9	Tb927.7.2510	AATTCTGGACATTCCCGTCTTTTGGCCTGTCCTTCTCTTGTACTTTATCTTTCTTACCATTATACAAGTC	-	7	645174	645243	-0.661211	-1.64281	0.109846	0.999939	-4.26345
Tb927.8.5440	3QTB00006_N_4	similar to SP:Q26680: FCA2_TRYBB Flagellar calcium-binding protein TB-24 (24 kDa calflagin) (24 kDacalcimedin). {Trypanosoma brucei brucei}(PMID: 7818488); 99.1% similar to SP:Q26680: FCA2_TRYBB Flagellar calcium-binding protein TB-24 (24 kDa calflagin) (24 kDacalcimedin). {Trypanosoma brucei brucei}(PMID: 7818488);go_function=calcium ion binding;go_process=ciliary or flagellar motility;go_compon…		<a href=http://www.genedb.org/genedb/Search?organism=tryp&name=Tb927.8.5440>Tb927.8.5440</a>	Q57UL6	Tb-24		Tb08.5H5.50	8	Tb927_08_v4: 1613150..1613806	flagellar calcium-binding protein,24 kDa calflagin,24 kDa calcimedin	4387	0	0	0	GO:0005509	GO:0001539	GO:0019861	2QTB00006_N_4	Tb927.8.5440	CAGGATCGAAGAATACAACGAACTCCAAGGATGGTGCCGCCAGTAAGGGTGGAAAGGACGGGAAAACTAC	+	8	1613160	1613229	-0.66116	-1.58339	0.122799	0.999939	-4.31727
Tb927.2.5860	3QTB00022_I_15			<a href=http://www.genedb.org/genedb/Search?organism=tryp&name=Tb927.2.5860>Tb927.2.5860</a>	Q7YUL4		1F7.300		2	Tb927_02_v4: 1059596..1063324	hypothetical protein, conserved	812	0	0	0	GO:0003674	GO:0008150	GO:0005575	2QTB00022_I_15	Tb927.2.5860	ATTAGTTTCGGTACCACAAACTCCCAAAACACATCAAGCTAGCTGGTCAACGAGCAATAGAGAAGGAAGA	+	2	1059769	1059838	-0.661045	-1.03205	0.309498	0.999939	-4.73554
Tb927.4.3120	3QTB00020_J_6			<a href=http://www.genedb.org/genedb/Search?organism=tryp&name=Tb927.4.3120>Tb927.4.3120</a>	Q583Y9			Tb04.2H8.600	4	Tb927_04_v4: 820474..823275	hypothetical protein, conserved	1729	0	0	0				2QTB00020_J_6	Tb927.4.3120	CGAAAATAACATAGAAAAGCACCGAAAAGACGTTAAAGCAGTTGACTTGGTGGCAAAATCCAGAACGAGT	+	4	821151	821220	-0.660176	-1.30783	0.199899	0.999939	-4.54536
Tb10.406.0520	3QTB00015_A_16	;go_function=trypanothione-disulfide reductase activity;go_process=electron transport; regulation of cell redox homeostasis;go_component=cytoplasm		<a href=http://www.genedb.org/genedb/Search?organism=tryp&name=Tb10.406.0520>Tb10.406.0520</a>	Q389T8				10	Tb927_10_v4: complement(2520028..2521506)	trypanothione reductase	7144	0	0	0	GO:0015042	GO:0006118 GO:0006118 GO:0030503	GO:0005737	2QTB00015_A_16	Tb10.406.0520	AAAAAGCTGATCGCGGCAAAGAACGAAGCCGTACTGGATATCAACAAGAGTTATGAAGGAATGTTCAACG	-	10	2521161	2521230	-0.660078	-1.40357	0.169718	0.999939	-4.47025
Tb927.8.2950	3QTB00015_I_19	similar toGP:12581504: GU1 {Trypanosoma brucei}; 42% similar toGP:12581504: GU1 {Trypanosoma brucei}		<a href=http://www.genedb.org/genedb/Search?organism=tryp&name=Tb927.8.2950>Tb927.8.2950</a>	Q57W78			Tb08.28F14.340	8	Tb927_08_v4: 890666..892135	hypothetical protein, conserved	4138	0	0	0	GO:0003674	GO:0008150	GO:0005575	2QTB00015_I_19	Tb927.8.2950	TGTTCCGGATGGGTGATTCACAGATAGAGAATATCATGTTTCTTTCGTCCTTGCAGTTTCTTCGTGTGTT	+	8	891672	891741	-0.659069	-0.981413	0.333476	0.999939	-4.76604
Tb09.142.0380	3QTB00003_I_5	similar to GB:CAD53280.1: ESAG9 (expression site-associated gene 9) protein, possible {Trypanosoma brucei;}		<a href=http://www.genedb.org/genedb/Search?organism=tryp&name=Tb09.142.0380>Tb09.142.0380</a>	Q38G35				9	Tb927_09_v4: 177053..177406	hypothetical protein, conserved	4744	0	0	0	GO:0003674	GO:0008150	GO:0005575	2QTB00003_I_5	Tb09.142.0380	CCGAGGAGAAACGGTGCGAGTCGCAAAAGGTGTGCGATATTACTCTCCACAGGATTAAGTGTGGTGTTCT	+	9	177332	177401	-0.658955	-1.35038	0.186013	0.999939	-4.51254
Tb11.01.4450	3QTB00012_I_8	Curated by J. Mottram.		<a href=http://www.genedb.org/genedb/Search?organism=tryp&name=Tb11.01.4450>Tb11.01.4450</a>	Q382S0				11	Tb927_11_01_v4: 3311926..3313092	cyclin 1,serine peptidase family S51, peptidase E, putative	8950	0	1	0				2QTB00012_I_8	Tb11.01.4450	TATCCTTTTGGAACTAAATTTTGTTTTACCGCTTTCACATACACACTGTTTCCCCTTCTTTCTATCCGTC	+	11.1	3311947	3312016	-0.658343	-0.976583	0.335827	0.999939	-4.76888
Tb927.6.3920	3QTB00004_J_4			<a href=http://www.genedb.org/genedb/Search?organism=tryp&name=Tb927.6.3920>Tb927.6.3920</a>	Q585Z0			Tb06.4F7.480	6	Tb927_06_v4: complement(1156031..1156510)	hypothetical protein, conserved	2910	0	0	0				2QTB00004_J_4	Tb927.6.3920	TGACGTACACAACGATACGGTTCAGGCTATCAAGGAGCGATATGGAAAGTTAACAGGCCACATATTTTAT	-	6	1156373	1156442	-0.658324	-1.43659	0.160177	0.999939	-4.4433
Tb927.8.3640	3QTB00011_B_16			<a href=http://www.genedb.org/genedb/Search?organism=tryp&name=Tb927.8.3640>Tb927.8.3640</a>	Q580Y4			Tb08.10J17.800	8	Tb927_08_v4: complement(1091084..1092190)	hypothetical protein, conserved	4207	0	0	0	GO:0003674	GO:0008150	GO:0005575	2QTB00011_B_16	Tb927.8.3640	TTGGTGCTCTAAACTATGGAAATCATGTTACGATAAGGCTGCCCCAAAAGCCGCAACTCGCGGTTGAGCT	-	8	1091523	1091592	-0.657668	-1.60466	0.118025	0.999939	-4.29818
Tb09.211.2350	3QTB00001_N_4			<a href=http://www.genedb.org/genedb/Search?organism=tryp&name=Tb09.211.2350>Tb09.211.2350</a>	Q38DS2			chr9contig211.tmp0271	9	Tb927_09_v4: 1684757..1685005	hypothetical protein, unlikely	5595	0	1	0				2QTB00001_N_4	Tb09.211.2350	AATGCCGAACCCAAATTTAACGGGGATGCAAATCCCGCCAACATTCCGTATTGGAGGATTACCGAAGGGG	+	9	1684763	1684832	-0.657093	-1.47336	0.150057	0.999939	-4.41268
Tb09.160.4170	3QTB00001_B_13			<a href=http://www.genedb.org/genedb/Search?organism=tryp&name=Tb09.160.4170>Tb09.160.4170</a>	Q38EY8			chr9contig160.tmp0315	9	Tb927_09_v4: 921885..922079	hypothetical protein, unlikely	5176	0	0	0				2QTB00001_B_13	Tb09.160.4170	AAAAGTAATAATAATAATAATAGTGAAAGTGTATATCAAAAAGTGTGTTGGGAAAAAGAAGAGGGGCCAA	+	9	921995	922064	-0.656997	-1.44946	0.156575	0.999939	-4.43265
Tb09.160.2280	3QTB00016_E_15			<a href=http://www.genedb.org/genedb/Search?organism=tryp&name=Tb09.160.2280>Tb09.160.2280</a>	Q38FG5		3C4.5,1L12.15	chr9contig160.tmp0197	9	Tb927_09_v4: 682482..684077	hypothetical protein, conserved	4998	0	0	0	GO:0003674	GO:0008150	GO:0005575	2QTB00016_E_15	Tb09.160.2280	AGATCTTTTTTTAACGAAACCTTTTCTAAATACATTCGGTATCGTGGTTACGGCACGTTGTATCAATCAA	+	9	683013	683082	-0.656904	-0.975495	0.336358	0.999939	-4.76951
Tb10.6k15.0070	3QTB00011_N_4	GPI-Anchor Signal predicted for Tb10.6k15.0070 by DGPI v2.04 with cleavage site probability 1.131 near 356		<a href=http://www.genedb.org/genedb/Search?organism=tryp&name=Tb10.6k15.0070>Tb10.6k15.0070</a>	Q389V6	PAG4		TRYPtp6k15-3d06.p1c_12	10	Tb927_10_v4: complement(2473086..2474207)	procyclin-associated gene 4 (PAG4) protein	7126	1	0	1	GO:0003674	GO:0008150	GO:0005575	2QTB00011_N_4	Tb10.6k15.0070	GAAACTGAAGGTATTGAGAAGTAATTCGAGTGGCTTCGAGTGTACCAAGGCGAAGGTGTTTATAACATAT	-	10	2473917	2473986	-0.656786	-1.51909	0.138193	0.999939	-4.37371
Tb11.02.0358	3QTB00021_M_4			<a href=http://www.genedb.org/genedb/Search?organism=tryp&name=Tb11.02.0358>Tb11.02.0358</a>	Q386M7			238.t00587	11	Tb927_11_01_v4: complement(809072..812182)	hypothetical protein, conserved	7987	0	0	0				2QTB00021_M_4	Tb11.02.0358	CACTTACCTTAAAGCACGAGCGTAGAGGCATATTTGATGATGAGAAAATGCTTAAACCGAAATCACGAAT	-	11.1	809256	809325	-0.656055	-1.1798	0.246452	0.999939	-4.6386
Tb927.8.3840	3QTB00019_E_8			<a href=http://www.genedb.org/genedb/Search?organism=tryp&name=Tb927.8.3840>Tb927.8.3840</a>	Q581A4			Tb08.10J17.430	8	Tb927_08_v4: complement(1143111..1145336)	hypothetical protein, conserved	4227	0	0	0				2QTB00019_E_8	Tb927.8.3840	GTAATAACTTTGTTGCAGATGATTCTATAACGTACAATACCTTTCAAATGGAAGGGTCGAGTACCAATGA	-	8	1143301	1143370	-0.654979	-1.30956	0.199319	0.999939	-4.54404
Tb11.22.0003	3QTB00020_B_16	;go_function=phosphoglycerate kinase activity;go_process=glycolysis;go_component=integral to membrane		<a href=http://www.genedb.org/genedb/Search?organism=tryp&name=Tb11.22.0003>Tb11.22.0003</a>	Q386S1				11	Tb927_11_01_v4: 663970..666711	phosphoglycerate kinase, putative	7942	0	3	0	GO:0004618	GO:0006096	GO:0016021	2QTB00020_B_16	Tb11.22.0003	TGCCCCGATCAGTCAGCTGAAGCCGGGGGAAATACTGGTGCTTGAAAATTTAAAGTTTTACCAAAATGAA	+	11.1	664515	664584	-0.654317	-1.45085	0.15619	0.999939	-4.4315
Tb10.6k15.2290	3QTB00015_G_20	;go_function=protein disulfide isomerase activity; thiol-disulfide exchange intermediate activity;go_process=protein folding;go_component=cytoplasm		<a href=http://www.genedb.org/genedb/Search?organism=tryp&name=Tb10.6k15.2290>Tb10.6k15.2290</a>	Q38AE1		BS2	TRYPtp6k15-3d06.p1c_335	10	Tb927_10_v4: complement(2022258..2023751)	protein disulfide isomerase,bloodstream-specific protein 2 precursor	6941	1	0	0	GO:0003756 GO:0030508	GO:0006457	GO:0005737	2QTB00015_G_20	Tb10.6k15.2290	CTAATGAAACTGCTTCGATCGAGTTGAAAGAAAGCCTCACAGAAGTGGGTAAAAAAATGCGATCCCATAT	-	10	2022937	2023006	-0.653864	-1.45412	0.155286	0.999939	-4.42878
Tb927.5.480	3QTB00007_I_5			<a href=http://www.genedb.org/genedb/Search?organism=tryp&name=Tb927.5.480>Tb927.5.480</a>	Q57VW5			Tb05.29K2.540	5	Tb927_05_v4: complement(149851..150522)	hypothetical protein, conserved	2038	0	0	0				2QTB00007_I_5	Tb927.5.480	CAGCAGAATCAAATGTAATGGCACCCACACGGAGGGGAATAGAAATGGCAGAGCGTAGTGCCACCTCATC	-	5	150413	150482	-0.653477	-1.49457	0.144457	0.999939	-4.39473
Tb927.6.1350	3QTB00011_A_15	similar to Piccolo protein (Aczonin). (Swiss-Prot:Q9Y6V0) [Homo sapiens]; similar to Piccolo protein (Presynaptic cytomatrix protein) (Aczonin) (Brain-derived HLMN protein). (Swiss-Prot:Q9QYX7) [Mus musculus;]		<a href=http://www.genedb.org/genedb/Search?organism=tryp&name=Tb927.6.1350>Tb927.6.1350</a>	Q585B2			Tb06.3A7.1100	6	Tb927_06_v4: complement(495467..496504)	hypothetical protein, conserved	2654	1	0	0				2QTB00011_A_15	Tb927.6.1350	TAAGCGGTTAGATGAGGCGATGAGCCATATGAATAAGAGAGATGCAGCGCTGGAAAACTTGAAGGAGAAA	-	6	495701	495770	-0.652414	-1.06279	0.295537	0.999939	-4.71633
Tb09.160.1810	3QTB00001_A_16			<a href=http://www.genedb.org/genedb/Search?organism=tryp&name=Tb09.160.1810>Tb09.160.1810</a>	Q38FL0		3C4.230	chr9contig160.tmp0555	9	Tb927_09_v4: 633560..633712	hypothetical protein, unlikely	4953	0	0	0				2QTB00001_A_16	Tb09.160.1810	ATGGGAAAACAAGAATTTTATCCACACAACCTTATGGCTCCACTATTTTCCCCCTCCCCAGCCTCGCGCA	+	9	633596	633665	-0.651494	-1.37797	0.177417	0.999939	-4.49078
Tb927.2.4920	3QTB00011_O_15	;go_component=integral to membrane		<a href=http://www.genedb.org/genedb/Search?organism=tryp&name=Tb927.2.4920>Tb927.2.4920</a>	Q7YUU4		30M24.120		2	Tb927_02_v4: complement(868049..869104)	hypothetical protein, conserved	751	1	2	0	GO:0003674	GO:0008150	GO:0016021	2QTB00011_O_15	Tb927.2.4920	ATTTAGTCGTCACGAACGGTACATTGTTGGTTACGATAATGCTGAAGCATATTGTGTCGACAACGGTGCT	-	2	868865	868934	-0.650602	-1.29484	0.204296	0.999939	-4.55521
Tb10.70.7520	3QTB00010_N_11	;go_function=metal ion binding		<a href=http://www.genedb.org/genedb/Search?organism=tryp&name=Tb10.70.7520>Tb10.70.7520</a>	Q38CH1			TRYP_x-70a06.p2kb545_1035	10	Tb927_10_v4: 177882..178886	hypothetical protein, conserved	6210	1	5	0	GO:0046872	GO:0008150	GO:0005575	2QTB00010_N_11	Tb10.70.7520	AACAACCGTTACTTTTTAATGATGGTGTTGTACTTGTTGCTTTCAACAGGTTTTGTGTCATCTATGTTAT	+	10	178350	178419	-0.650309	-1.00605	0.321658	0.999939	-4.75138
Tb927.3.1270	3QTB00016_A_4			<a href=http://www.genedb.org/genedb/Search?organism=tryp&name=Tb927.3.1270>Tb927.3.1270</a>	Q57XW0			Tb03.1J15.640	3	Tb927_03_v4: 313332..314954	hypothetical protein, conserved	966	0	0	0				2QTB00016_A_4	Tb927.3.1270	AAAATGAGAAGGACAACGTATCTAACGAAAAAAATGAAGCAACTGCTAAGCTGGTATTACGCATCAAAGA	+	3	313594	313663	-0.650094	-1.29516	0.204186	0.999939	-4.55496
Tb11.02.4320	3QTB00021_A_17			<a href=http://www.genedb.org/genedb/Search?organism=tryp&name=Tb11.02.4320>Tb11.02.4320</a>	Q385C3				11	Tb927_11_01_v4: complement(1801650..1804514)	hypothetical protein, conserved	8344	0	0	0				2QTB00021_A_17	Tb11.02.4320	GAGGTAATTAAGCTATTCATTAAGAAGTATAAGAATGAGGACGGGGATGTTTTGTACTCTGCATGGTGCA	-	11.1	1803929	1803998	-0.649271	-1.2733	0.211743	0.999939	-4.57134
Tb927.3.3880	3QTB00004_A_13			<a href=http://www.genedb.org/genedb/Search?organism=tryp&name=Tb927.3.3880>Tb927.3.3880</a>	Q57WC4			Tb03.28C22.546	3	Tb927_03_v4: 1080873..1081286	hypothetical protein, conserved	1225	0	0	0				2QTB00004_A_13	Tb927.3.3880	AATGTCGCCATTACCCACGCAACCAACTTCTGTCCCCAGTGTGGCCTCATTGAAGGCAGTTCTCACGCCG	+	3	1080890	1080959	-0.648885	-1.22839	0.227925	0.999939	-4.60421
Tb11.01.8530	3QTB00005_B_2			<a href=http://www.genedb.org/genedb/Search?organism=tryp&name=Tb11.01.8530>Tb11.01.8530</a>	Q381A8				11	Tb927_11_01_v4: complement(4406252..4407109)	hypothetical protein	9367	1	6	0				2QTB00005_B_2	Tb11.01.8530	GTGTGCCCCACATTTTTTTCTTTTGCCACCATTTGTACCGGTGGAAGTTTTGTTCCTCTGCTTTTACTTT	-	11.1	4406317	4406386	-0.648509	-1.31721	0.196773	0.999939	-4.5382
Tb10.389.1040	3QTB00021_D_12			<a href=http://www.genedb.org/genedb/Search?organism=tryp&name=Tb10.389.1040>Tb10.389.1040</a>	Q388Y1				10	Tb927_10_v4: complement(2986172..2989534)	hypothetical protein, conserved	7351	0	0	0				2QTB00021_D_12	Tb10.389.1040	AAATATTTCAGTTATTTTGACTTTGAAAGTTACTGCCTCACGTTGTTTGGTCCTGTTCCGTGCGACAAAA	-	10	2987635	2987704	-0.647582	-1.21524	0.232835	0.999939	-4.61364
Tb927.7.2310	3QTB00013_A_4	;go_function=DNA primase activity;go_process=DNA replication;go_component=alpha DNA polymerase:primase complex		<a href=http://www.genedb.org/genedb/Search?organism=tryp&name=Tb927.7.2310>Tb927.7.2310</a>	Q57XP3			Tb07.22O10.270	7	Tb927_07_v4: complement(594766..596031)	DNA primase small subunit, putative	3320	0	0	0				2QTB00013_A_4	Tb927.7.2310	TATTTGGCGCGCCGCGAATTCTGTTTCACTTTACTGGGAGATATTTTCACACGCTTTAGGAGTTACAGTA	-	7	595749	595818	-0.647458	-1.37105	0.179543	0.999939	-4.49627
Tb927.8.1820	3QTB00012_N_6	;go_process=lipid transport; regulation of steroid biosynthesis		<a href=http://www.genedb.org/genedb/Search?organism=tryp&name=Tb927.8.1820>Tb927.8.1820</a>	Q582A0			Tb08.26N11.220	8	Tb927_08_v4: complement(593275..594504)	nonspecific lipid-transfer protein, putative,sterol carrier protein, putative	4025	0	0	1		GO:0006869 GO:0050810	GO:0005575	2QTB00012_N_6	Tb927.8.1820	TAATCTGAACGTGGGCGATATTCACTTCTTTGGTTTGTATGACTGCTTTCCTATTTGTTTGATTCAGGCT	-	8	593584	593653	-0.647401	-1.21915	0.231365	0.999939	-4.61084
Tb927.3.1640	3QTB00005_A_13			<a href=http://www.genedb.org/genedb/Search?organism=tryp&name=Tb927.3.1640>Tb927.3.1640</a>	Q57ZE7			Tb03.30P12.210	3	Tb927_03_v4: complement(434405..434896)	hypothetical protein	1003	0	3	0				2QTB00005_A_13	Tb927.3.1640	ATGCTGTTAGTGTGGCGTAACTTTCCCTCTTTTCCTTCCATAATTGTTTCATTGTGCAAAAAATGCGTTC	-	3	434827	434896	-0.646445	-1.15176	0.257634	0.999939	-4.65789
Tb09.354.0050	3QTB00002_J_16			<a href=http://www.genedb.org/genedb/Search?organism=tryp&name=Tb09.354.0050>Tb09.354.0050</a>	Q38G48				9	Tb927_09_v4: 9646..9984	hypothetical protein	4685	0	0	0				2QTB00002_J_16	Tb09.354.0050	TACTAAGTATTCCACGGTCCAGCGCCCTGCTCAGGTAGAGGAACCCAAATTACTGATGCAACCCCCGTCT	+	9	9759	9828	-0.646372	-1.51799	0.138468	0.999939	-4.37465
Tb11.01.2150	3QTB00012_A_16			<a href=http://www.genedb.org/genedb/Search?organism=tryp&name=Tb11.01.2150>Tb11.01.2150</a>	Q383P1				11	Tb927_11_01_v4: 2716037..2717191	hypothetical protein, conserved	8729	0	0	0				2QTB00012_A_16	Tb11.01.2150	TAGTGCCACTAGACATGATAGAGTTGCGTTGGAATGGCGTTACAGAGGATGAAAGCATACGAAATTTCGT	+	11.1	2716803	2716872	-0.646027	-1.19193	0.241725	0.999939	-4.63013
Tb10.100.0220	3QTB00009_E_16	;go_function=5'-3' exonuclease activity;go_process=DNA catabolism;go_component=mitochondrion		<a href=http://www.genedb.org/genedb/Search?organism=tryp&name=Tb10.100.0220>Tb10.100.0220</a>	Q38CK4				10	Tb927_10_v4: 93364..94251	mitochondrial structure specific endonuclease I (SSE-1), putative	6177	0	0	0	GO:0008409	GO:0006308	GO:0005739	2QTB00009_E_16	Tb10.100.0220	CCCAAACATAACAAGCTAATTATATGTTTCGATCAAGGTGATGGCGGCCGTCGAGAGATTTACCCAAAGT	+	10	93580	93649	-0.645855	-1.40738	0.168595	0.999939	-4.46716
Tb09.211.1990	3QTB00001_G_9			<a href=http://www.genedb.org/genedb/Search?organism=tryp&name=Tb09.211.1990>Tb09.211.1990</a>	Q38DV5			chr9contig211.tmp0233c	9	Tb927_09_v4: complement(1616611..1616733)	hypothetical protein, unlikely	5562	1	1	0				2QTB00001_G_9	Tb09.211.1990	TTTTATTGTCCGTTTGCGCTTACGCTTATGTTTGTTTATATTTGGGAGTGGTCGTCTTTCGGCTCTTGCA	-	9	1616615	1616684	-0.645405	-1.44204	0.158643	0.999939	-4.4388
Tb11.01.7530	3QTB00012_A_22			<a href=http://www.genedb.org/genedb/Search?organism=tryp&name=Tb11.01.7530>Tb11.01.7530</a>	Q381J9				11	Tb927_11_01_v4: complement(4145055..4146209)	hypothetical protein, conserved	9276	0	2	0				2QTB00012_A_22	Tb11.01.7530	GAGGCCAGCCTTGACAAACTTTGGTCCTTCTTTTTTATGCAGTTACTGATCATTATGTTTATCGTAGTAA	-	11.1	4145078	4145147	-0.645065	-1.18909	0.242828	0.999939	-4.63212
Tb11.22.0007	3QTB00016_A_15			<a href=http://www.genedb.org/genedb/Search?organism=tryp&name=Tb11.22.0007>Tb11.22.0007</a>	Q386S5				11	Tb927_11_01_v4: 649538..651124	hypothetical protein, conserved	7938	0	0	0	GO:0003674	GO:0008150	GO:0005575	2QTB00016_A_15	Tb11.22.0007	ACATGTGTCCTAACAATTCATGGAAGGTTGTTTTGGCACTGGTCACCAATAGATGGTGGCGAAAAGATAT	+	11.1	650681	650750	-0.644371	-1.15565	0.256062	0.999939	-4.65524
Tb09.211.1320	3QTB00022_F_1	;go_function=AMP deaminase activity;go_process=purine ribonucleoside monophosphate biosynthesis;go_component=mitochondrion		<a href=http://www.genedb.org/genedb/Search?organism=tryp&name=Tb09.211.1320>Tb09.211.1320</a>	Q38E23			chr9contig211.tmp0158c	9	Tb927_09_v4: complement(1498069..1502322)	AMP deaminase, putative	5494	0	0	0	GO:0003876	GO:0009168	GO:0005739	2QTB00022_F_1	Tb09.211.1320	GCTTAATGTTCAGGCGGACCACACATTGTTCGAGCGGTTTGACAATTTCAATAATAAATATAATCCTCTT	-	9	1499614	1499683	-0.644312	-1.48159	0.147864	0.999939	-4.40573
Tb927.6.1110	3QTB00021_N_13	;go_function=cysteine-type endopeptidase activity; ubiquitin thiolesterase activity; ubiquitin-specific protease activity;go_process=protein deubiquitination; ubiquitin-dependent protein catabolism		<a href=http://www.genedb.org/genedb/Search?organism=tryp&name=Tb927.6.1110>Tb927.6.1110</a>	Q585D6			Tb06.3A7.570	6	Tb927_06_v4: complement(435316..438606)	ubiquitin carboxyl-terminal hydrolase, putative,cysteine peptidase, Clan CA, family C19, putative	2629	0	0	0				2QTB00021_N_13	Tb927.6.1110	CTCCGAATTTGCTATGGCATTGATGGATCGTATCGACAACTTCGTGTTTACAGAAAAAAATGACAACATA	-	6	436624	436693	-0.643707	-0.998446	0.325274	0.999939	-4.75594
Tb927.6.1130	3QTB00014_B_5			<a href=http://www.genedb.org/genedb/Search?organism=tryp&name=Tb927.6.1130>Tb927.6.1130</a>	Q585D4			Tb06.3A7.590	6	Tb927_06_v4: complement(442124..443530)	hypothetical protein, conserved	2631	0	0	0				2QTB00014_B_5	Tb927.6.1130	AAATGCTTATGGATATAGCTACAGAATACGCAAGGCGGCTACATCGTGACAACTACGAAAAACGGAGATT	-	6	443244	443313	-0.641814	-1.39747	0.171527	0.999939	-4.47517
Tb11.01.0415	3QTB00001_H_11			<a href=http://www.genedb.org/genedb/Search?organism=tryp&name=Tb11.01.0415>Tb11.01.0415</a>	Q384K6			237.t00906	11	Tb927_11_01_v4: 2217377..2217583	hypothetical protein, conserved	8513	1	2	0				2QTB00001_H_11	Tb11.01.0415	TTTCATGGGCGCTTATTTACCTGTCGCAGGTACATCCCCTATTGATACCAACACGAAACATCAAAAAAGA	+	11.1	2217510	2217579	-0.641459	-1.06103	0.29632	0.999939	-4.71744
Tb09.244.1410	3QTB00015_N_16	GPI-Anchor Signal predicted for Tb09.244.1410 by DGPI v2.04 with cleavage site probability 0.75399995 near 503;go_process=antigenic variation;go_component=integral to membrane		<a href=http://www.genedb.org/genedb/Search?organism=tryp&name=Tb09.244.1410>Tb09.244.1410</a>	Q38CQ0			chr9contig244a01.tmp0141	9	Tb927_09_v4: 2664635..2666215	variant surface glycoprotein (VSG), putative	6013	1	0	1		GO:0020033 GO:0020033	GO:0016021 GO:0016021	2QTB00015_N_16	Tb09.244.1410	GCAGACCCAAAACCGGAAACTGTAAAATTCAAACTAGAGCAGTTCAGAAAAGTCAGTCAAAACACCATGG	+	9	2664974	2665043	-0.641435	-1.31726	0.196756	0.999939	-4.53817
Tb11.01.5340	3QTB00011_O_4	GPI-Anchor Signal predicted for Tb11.01.5340 by DGPI v2.04, no cleavage site predicted		<a href=http://www.genedb.org/genedb/Search?organism=tryp&name=Tb11.01.5340>Tb11.01.5340</a>	Q382G0				11	Tb927_11_01_v4: 3611933..3613006	hypothetical protein, conserved	9064	1	2	0				2QTB00011_O_4	Tb11.01.5340	AAGATGAGGGTATTTGGTCGAGTAAAGGCAAAAGTTCCTCTGATGATCCTTACAGGAAAGAAGGATATTA	+	11.1	3612624	3612693	-0.641415	-1.66914	0.104479	0.999939	-4.2391
Tb927.2.6220	3QTB00014_E_6	;go_function=purine nucleoside transporter activity;go_process=purine ribonucleoside salvage;go_component=integral to membrane		<a href=http://www.genedb.org/genedb/Search?organism=tryp&name=Tb927.2.6220>Tb927.2.6220</a>	Q7YUI0	TbNT4	36E18.110		2	Tb927_02_v4: 1128353..1129741	adenosine transporter 2, putative	832	0	10	0	GO:0015211 GO:0015211 GO:0015211	GO:0006166	GO:0016021	2QTB00014_E_6	Tb927.2.6220	ATTTAGGTATGCCGCGAGAAAAAAAGGAACAGTGTGTGACTTTGATGTAAAGGGAACAGGGCCGGTAAGC	+	2	1129033	1129102	-0.64035	-1.41529	0.16628	0.999939	-4.46074
Tb927.6.3020	3QTB00009_I_13			<a href=http://www.genedb.org/genedb/Search?organism=tryp&name=Tb927.6.3020>Tb927.6.3020</a>	Q583N2			Tb06.5F5.740	6	Tb927_06_v4: 898968..899834	hypothetical protein, conserved	2821	0	0	0				2QTB00009_I_13	Tb927.6.3020	AATGGTAAGAGCTTAAGTCAGGTGCAATTTCTACTCGGAGCCCTTGGGAAACAATTAGAGGATTGCAATA	+	6	899082	899151	-0.640125	-1.33658	0.190433	0.999939	-4.52328
Tb10.6k15.3560	3QTB00015_O_4	similar to Lysosomal acid phosphatase precursor (EC 3.1.3.2) (LAP). (Swiss-Prot:P11117) (Homo sapiens);go_function=acid phosphatase activity;go_component=integral to membrane; lysosomal membrane		<a href=http://www.genedb.org/genedb/Search?organism=tryp&name=Tb10.6k15.3560>Tb10.6k15.3560</a>	Q38AP9	MBAP2		TRYPtp6k15-3d06.p1c_511	10	Tb927_10_v4: 1777249..1778754	membrane-bound acid phosphatase 2	6833	1	1	0	GO:0003993	GO:0008150	GO:0005765 GO:0016021	2QTB00015_O_4	Tb10.6k15.3560	AAATTTTGAAAAATGCGGAGAATCATATGAATGGACTAACGTCGTACAAACTCTATCACTACAGCGCACA	+	10	1778039	1778108	-0.639343	-1.36439	0.181607	0.999939	-4.50153
Tb927.8.3730	3QTB00003_H_23			<a href=http://www.genedb.org/genedb/Search?organism=tryp&name=Tb927.8.3730>Tb927.8.3730</a>	Q580Z3			Tb08.10J17.630	8	Tb927_08_v4: complement(1117903..1118289)	hypothetical protein, conserved	4216	1	4	0				2QTB00003_H_23	Tb927.8.3730	TCATGCCGTCGGCTGAATTGGGAATGATGGAACACAATGAAATGGTAAAGTTTCTCCTATCATATGTTGG	-	8	1118036	1118105	-0.638478	-1.18155	0.245767	0.999939	-4.63739
Tb11.02.2550	3QTB00016_E_4	2 AAA ATPase domains;go_function=ATP binding;go_process=homotypic vacuole fusion, non-autophagic		<a href=http://www.genedb.org/genedb/Search?organism=tryp&name=Tb11.02.2550>Tb11.02.2550</a>	Q385S4				11	Tb927_11_01_v4: 1383648..1385279	AAA ATPase, putative	8193	0	0	0	GO:0005524	GO:0042144	GO:0005575	2QTB00016_E_4	Tb11.02.2550	AATGTGGAAAAAGCAAACCTGCACATTGTAGATTTTAATACGATGCGGTCGATGGACGTCAAGGGATATC	+	11.1	1383912	1383981	-0.637836	-1.34963	0.186252	0.999939	-4.51312
Tb09.160.2620	3QTB00016_O_16			<a href=http://www.genedb.org/genedb/Search?organism=tryp&name=Tb09.160.2620>Tb09.160.2620</a>	Q38FD4		1L12.195	chr9contig160.tmp0222	9	Tb927_09_v4: 726777..728432	hypothetical protein, conserved	5029	0	0	0				2QTB00016_O_16	Tb09.160.2620	TGAAGCACTTAGAAGATGTTAGTTCATATTGCCCTCTTTGTCGTTTTTCGATGTCGTCTCTTGAAACTAA	+	9	727555	727624	-0.637411	-1.05579	0.298673	0.999939	-4.72075
Tb927.7.4470	3QTB00006_G_17			<a href=http://www.genedb.org/genedb/Search?organism=tryp&name=Tb927.7.4470>Tb927.7.4470</a>	Q57X63			Tb07.26A24.930	7	Tb927_07_v4: complement(1190119..1190700)	hypothetical protein, conserved	3536	0	4	0				2QTB00006_G_17	Tb927.7.4470	TAACCCCATCAACGCCTTTTTATACCTTGTAATTGCAACCTTCACTGCATACATGCTTTCACAGGCATAT	-	7	1190413	1190482	-0.636848	-1.61927	0.114836	0.999939	-4.28496
Tb927.4.2510	3QTB00022_N_5	similar to GP:20271162: multidrug resistance-associated protein 7B {Mus musculus};go_function=ATP binding; ATPase activity, coupled to transmembrane movement of substances;go_process=cadmium ion transport; transport;go_component=ATP-binding cassette (ABC) transporter complex (sensu Eukaryota); integral to membrane		<a href=http://www.genedb.org/genedb/Search?organism=tryp&name=Tb927.4.2510>Tb927.4.2510</a>	Q584D6	PGPA		Tb04.1H19.1030	4	Tb927_04_v4: 661909..666420	multidrug resistance-associated protein, putative,P-glycoprotein	1668	1	12	0	GO:0004009 GO:0004009 GO:0005524	GO:0006810 GO:0015691	GO:0016021 GO:0016021	2QTB00022_N_5	Tb927.4.2510	CCATTCATAATGAACATTTTGTTGGCGCAAACGTTTTTACTTTGCGGAGCGGTAGTCGTAATATTACTCA	+	4	665089	665158	-0.636472	-1.43607	0.160325	0.999939	-4.44373
Tb927.1.3120	3QTB00021_J_14			<a href=http://www.genedb.org/genedb/Search?organism=tryp&name=Tb927.1.3120>Tb927.1.3120</a>	Q4GYR1				1	Tb927_01_v4: 679153..682632	separase, putative,cysteine peptidase, Clan CD, family C50, putative	304	0	0	0	GO:0004197	GO:0008150	GO:0005575	2QTB00021_J_14	Tb927.1.3120	TGCTATCACGTGAATTTGTATGAAATCCCTCGCACACCTGTATATTTAGTTCTTGATAATGAGCTCCACT	+	1	681805	681874	-0.63631	-1.48641	0.146591	0.999939	-4.40165
Tb927.5.3510	3QTB00022_A_11	similar to Structural maintenance of chromosome 3 (Cohesin complex Psm3 subunit). (Swiss-Prot:O42649) [Schizosaccharomyces pombe;];go_function=ATP binding;go_process=chromosome segregation; mitotic sister chromatid cohesion;go_component=chromosome; cohesin complex; nucleus		<a href=http://www.genedb.org/genedb/Search?organism=tryp&name=Tb927.5.3510>Tb927.5.3510</a>	Q57UB5	SMC3		Tb05.6E7.170	5	Tb927_05_v4: 1102436..1106035	structural maintenance of chromosome 3 , putative	2342	0	0	0				2QTB00022_A_11	Tb927.5.3510	GGCTTGCTGAAGAGTCTAATAGAAACAGAAAAACCATAGAGAATTATAAACATGAATTAAAGTTTACGTG	+	5	1103628	1103697	-0.636173	-1.20612	0.236285	0.999939	-4.62013
Tb09.211.4620	3QTB00004_K_15			<a href=http://www.genedb.org/genedb/Search?organism=tryp&name=Tb09.211.4620>Tb09.211.4620</a>	Q38D46			chr9contig211.tmp0510c	9	Tb927_09_v4: complement(2147929..2148354)	hypothetical protein, unlikely	5822	1	4	0				2QTB00004_K_15	Tb09.211.4620	TTTCGTATTGTTTCCTTTGAGACCGCTCGGCTTACTCATCATTTCATTTCATTCCTTCGCAGCTGTTTTA	-	9	2148076	2148145	-0.633096	-1.59467	0.120248	0.999939	-4.30718
Tb10.61.1980	3QTB00010_E_2	similar to Syntaxin 72 (AtSYP72) (Swiss- Prot:Q94KK6) (Arabidopsis thaliana);go_function=intracellular transporter activity;go_process=vesicle-mediated transport;go_component=membrane		<a href=http://www.genedb.org/genedb/Search?organism=tryp&name=Tb10.61.1980>Tb10.61.1980</a>	Q388D5			TRYP_x-61h03.q2kb185_298	10	Tb927_10_v4: complement(3517789..3518760)	syntaxin, putative	7550	0	1	0	GO:0005478	GO:0016192	GO:0016020	2QTB00010_E_2	Tb10.61.1980	GCCAATGAGTGTTTTCTTATACGTTTGTTGCATCTTACTCATTATGTCCTTAGTAGGTTTTTTTCTCATG	-	10	3517807	3517876	-0.632829	-1.63375	0.111745	0.999939	-4.27176
Tb09.211.0220	3QTB00010_B_13	curated by J. Mottram		<a href=http://www.genedb.org/genedb/Search?organism=tryp&name=Tb09.211.0220>Tb09.211.0220</a>	Q38ED9			chr9contig211.tmp0023c	9	Tb927_09_v4: complement(1303345..1304334)	rhomboid-like protein,serine peptidase, Clan S-, family S54, putative	5378	0	4	0				2QTB00010_B_13	Tb09.211.0220	TTTCTCGGCAATGCTCGAATGACTTTCTTTGCGTCCCTTTGTACACTTGGTGGTGGTCTTATTCATGTTG	-	9	1303659	1303728	-0.63279	-1.03079	0.31008	0.999939	-4.73631
Tb927.6.1220	3QTB00016_P_23			<a href=http://www.genedb.org/genedb/Search?organism=tryp&name=Tb927.6.1220>Tb927.6.1220</a>	Q585C5			Tb06.3A7.740	6	Tb927_06_v4: complement(463493..465190)	hypothetical protein, conserved	2640	0	0	0				2QTB00016_P_23	Tb927.6.1220	TAGAAGGAAAGAAGGCCTTACGAGACCAACTGCAGCAGGCAGCGTTTGAATCACTAGATAATCATAAAAA	-	6	464535	464604	-0.632611	-1.10535	0.276943	0.999939	-4.68891
Tb927.8.8050	3QTB00019_C_4			<a href=http://www.genedb.org/genedb/Search?organism=tryp&name=Tb927.8.8050>Tb927.8.8050</a>	Q57U40			Tb08.6H23.320	8	Tb927_08_v4: 2384504..2386723	hypothetical protein, conserved	4649	0	0	0				2QTB00019_C_4	Tb927.8.8050	TTCGGAGGCATGCCTAAGGTTGCCGAGACATCAACTGCTGGCGTCAATACAACAATATCACCATTTTCTA	+	8	2386226	2386295	-0.63252	-1.51922	0.138159	0.999939	-4.37359
Tb09.160.3780	3QTB00015_I_3	;go_function=zinc ion binding		<a href=http://www.genedb.org/genedb/Search?organism=tryp&name=Tb09.160.3780>Tb09.160.3780</a>	Q38F27		28G16.200	chr9contig160.tmp0293	9	Tb927_09_v4: 874583..876049	hypothetical protein, conserved	5137	0	6	0	GO:0008270	GO:0008150	GO:0005575	2QTB00015_I_3	Tb09.160.3780	GGCTGCTGATTTTCCTGTACCTTTTCTCCATGATCGACCTCTATGTTGTGTTTGATATGATTGGGAATAC	+	9	875007	875076	-0.632415	-1.06674	0.293773	0.999939	-4.71383
Tb11.02.2220	3QTB00004_B_14	GPI-Anchor Signal predicted for Tb11.02.2220 by DGPI v2.04 with cleavage site probability 0.74819994 near 126		<a href=http://www.genedb.org/genedb/Search?organism=tryp&name=Tb11.02.2220>Tb11.02.2220</a>	Q385V5			TRYP_xi-1013a02.q1k_26	11	Tb927_11_01_v4: 1305996..1306466	hypothetical protein, conserved	8161	1	5	1				2QTB00004_B_14	Tb11.02.2220	TTTTTTCTCTCTTGCTTTTGTTCTTCGCTTCCTTCGCCCCATAATTCCGTTTGTTGACTCCTTTCGGCTC	+	11.1	1306100	1306169	-0.632351	-1.44749	0.157124	0.999939	-4.43429
Tb11.01.7870	3QTB00007_A_5			<a href=http://www.genedb.org/genedb/Search?organism=tryp&name=Tb11.01.7870>Tb11.01.7870</a>	Q381G7				11	Tb927_11_01_v4: 4226343..4227002	hypothetical protein	9308	1	2	0				2QTB00007_A_5	Tb11.01.7870	GAGTTATAGAGGCCGGGAAGGCCCAAGTGATGAAGCCGTAAAAGTATTTGGTGGAATAAGTGCTGTACAC	+	11.1	4226615	4226684	-0.631647	-1.41698	0.165789	0.999939	-4.45936
Tb927.7.5060	3QTB00015_P_17			<a href=http://www.genedb.org/genedb/Search?organism=tryp&name=Tb927.7.5060>Tb927.7.5060</a>	Q57ZI3			Tb07.27E10.280	7	Tb927_07_v4: 1335266..1336813	hypothetical protein, conserved	3596	0	11	1				2QTB00015_P_17	Tb927.7.5060	GTTTTTCAAACTCCTCTATCTTCCTCATGAGCACACCGTTTCTTGCGATGTACTGGGCATTTTACTTTTT	+	7	1335783	1335852	-0.631519	-1.02487	0.312822	0.999939	-4.73994
Tb11.46.0013	3QTB00014_I_16			<a href=http://www.genedb.org/genedb/Search?organism=tryp&name=Tb11.46.0013>Tb11.46.0013</a>	Q386W5				11	Tb927_11_01_v4: 548929..550323	hypothetical protein, conserved	7898	0	0	0				2QTB00014_I_16	Tb11.46.0013	AAACTGACGTCATATGTTGATGATAATGAAAACGTACAGGGGGTGCACGAATTTCGAAAGAAATTAATTT	+	11.1	549430	549499	-0.629986	-1.20826	0.235469	0.999939	-4.6186
Tb11.01.7030	3QTB00005_C_15			<a href=http://www.genedb.org/genedb/Search?organism=tryp&name=Tb11.01.7030>Tb11.01.7030</a>	Q381P7				11	Tb927_11_01_v4: complement(4021806..4022297)	hypothetical protein	9227	0	0	0				2QTB00005_C_15	Tb11.01.7030	ATGACATTCCCCTCTGTACAATCATCTGTGCACCTTTATTCAAACGTGGTAGAACTTGCTATTCGGTATA	-	11.1	4022228	4022297	-0.62994	-1.34224	0.188611	0.999939	-4.51889
Tb927.7.2090	3QTB00008_H_13			<a href=http://www.genedb.org/genedb/Search?organism=tryp&name=Tb927.7.2090>Tb927.7.2090</a>	Q57V02			Tb07.43M14.540	7	Tb927_07_v4: complement(530182..530997)	hypothetical protein, conserved	3300	0	0	0				2QTB00008_H_13	Tb927.7.2090	ATTATTCTTCTTATGTTATGGATTCAAGAAGAGGGGCACAAAGTGCTACAATGATGGAGTTGGAGCGTAT	-	7	530345	530414	-0.629206	-1.24694	0.221132	0.999939	-4.59075
Tb11.01.6020	3QTB00011_I_8			<a href=http://www.genedb.org/genedb/Search?organism=tryp&name=Tb11.01.6020>Tb11.01.6020</a>	Q381Z5				11	Tb927_11_01_v4: 3775820..3776887	hypothetical protein, conserved	9129	0	0	0				2QTB00011_I_8	Tb11.01.6020	AAGTTATTATCTCCTCTTCCCACTGTAAGGATTTGTGACCCTACAACTTCTCTCGGTCCCGTAAGTGTTA	+	11.1	3776066	3776135	-0.628293	-1.31004	0.199161	0.999939	-4.54368
Tb10.70.0350	3QTB00012_M_24	;go_function=hydrolase activity; protein serine/threonine phosphatase activity;go_process=protein amino acid dephosphorylation		<a href=http://www.genedb.org/genedb/Search?organism=tryp&name=Tb10.70.0350>Tb10.70.0350</a>	Q38AW0			TRYP_x-70a06.p2kb545_51	10	Tb927_10_v4: 1634805..1635980	serine/threonine protein phosphatase 2b catalytic subunit A2, putative	6772	0	0	0	GO:0004722 GO:0004722 GO:0016787 GO:0016787	GO:0006470 GO:0006470	GO:0005575 GO:0005575	2QTB00012_M_24	Tb10.70.0350	AACGTATTTGTTTCTAGGTAATTATATTGACTCATGTTTTTTTAGCACCGAGTGTATACTCCTTTTGCTT	+	10	1635128	1635197	-0.628113	-1.33608	0.190596	0.999939	-4.52367
Tb09.244.2180	3QTB00017_A_20	;go_component=nucleus		<a href=http://www.genedb.org/genedb/Search?organism=tryp&name=Tb09.244.2180>Tb09.244.2180</a>	Q38CT3			chr9contig244a01.tmp0218	9	Tb927_09_v4: complement(2447587..2449359)	retrotransposon hot spot (RHS) protein, putative,retrotransposon hot spot protein 3 (RHS3), putative	5937	0	0	0	GO:0003674	GO:0008150	GO:0005634	2QTB00017_A_20	Tb09.244.2180	GAGTTGCTGTCCGGATAATAAATAATATGAAATATGAAAAAAGAGGGCACATCATTATAGACATAAGTGG	-	9	2448125	2448194	-0.627891	-1.14415	0.26073	0.999939	-4.66305
Tb10.6k15.0680	3QTB00019_N_5			<a href=http://www.genedb.org/genedb/Search?organism=tryp&name=Tb10.6k15.0680>Tb10.6k15.0680</a>	Q38A09			TRYPtp6k15-3d06.p1c_98	10	Tb927_10_v4: 2343819..2346149	hypothetical protein, conserved	7073	0	0	0				2QTB00019_N_5	Tb10.6k15.0680	TGAGTTTGTTCAAGCACAAAAACTTCTCGCTGCGTCACTTAATATCTCACCCTGCCCCGAAGTATTCGAT	+	10	2345201	2345270	-0.627608	-1.4977	0.143644	0.999939	-4.39206
Tb10.100.0180	3QTB00008_E_21			<a href=http://www.genedb.org/genedb/Search?organism=tryp&name=Tb10.100.0180>Tb10.100.0180</a>	Q38CK8				10	Tb927_10_v4: 85150..85914	hypothetical protein, conserved	6173	0	2	0				2QTB00008_E_21	Tb10.100.0180	AATGTCAATTTTAGCTTACTTGACGTTTAGTGTTTATGGTTGGAGTGTCATGGAGCCTATTTGCTATTTT	+	10	85599	85668	-0.627373	-1.31883	0.196235	0.999939	-4.53696
Tb09.160.3790	3QTB00001_A_19			<a href=http://www.genedb.org/genedb/Search?organism=tryp&name=Tb09.160.3790>Tb09.160.3790</a>	Q38F26		28G16.205	chr9contig160.tmp0512c	9	Tb927_09_v4: complement(876781..876882)	hypothetical protein, unlikely	5138	0	0	0				2QTB00001_A_19	Tb09.160.3790	TATGTCACTCCCTCCCGTTTTCTTTTCCTCACAAATGCCTTTGTTCCACAGCTCAGATTTATATTTATTT	-	9	876810	876879	-0.627252	-1.30421	0.201117	0.999939	-4.54811
Tb927.1.5120	3QTB00010_O_6			<a href=http://www.genedb.org/genedb/Search?organism=tryp&name=Tb927.1.5120>Tb927.1.5120</a>	Q4GY69				1	Tb927_01_v4: 1020872..1021855	expression site-associated gene (ESAG) protein, putative,expression site-associated gene 1 (ESAG1) protein, putative	499	1	0	0	GO:0003674	GO:0008150	GO:0016021	2QTB00010_O_6	Tb927.1.5120	AATACTTATTTTCAACTCAAACTCCACGTTCATAGTATGCTTTCCCCTCTCACAATTCCCCTTGGTGCTG	+	1	1021640	1021709	-0.627133	-1.21088	0.234478	0.999939	-4.61674
Tb927.3.3730	3QTB00023_C_1	similar to GP:18478576: ABCA1.2 transporter {Leishmania tropica} ; similar to ATP-binding cassette, sub-family A, member 3 (ATP-binding cassettetransporter 3) (ATP-binding cassette 3) (ABC-C transporter). (Swiss-Prot:Q99758) {Homo sapiens}; similar to GP:18478576: ABCA1.2 transporter {Leishmania tropica};go_function=ATP binding; ATPase activity, coupled to transmembrane movement of substances;go_…		<a href=http://www.genedb.org/genedb/Search?organism=tryp&name=Tb927.3.3730>Tb927.3.3730</a>	Q57WA9			Tb03.28C22.830	3	Tb927_03_v4: 1037620..1043157	ABC transporter, putative	1210	1	11	0	GO:0005524	GO:0006810	GO:0016021	2QTB00023_C_1	Tb927.3.3730	TACTGTTCGTATTATACTGGAGTTTCTTGTGCCAAATAAGAGCGTTGTGCCTCTTCTTGAGTACCTTTTT	+	3	1038875	1038944	-0.626913	-1.17143	0.249753	0.999939	-4.64441
Tb927.6.1690	3QTB00010_M_4	;go_function=cysteine-type peptidase activity;go_process=proteolysis and peptidolysis		<a href=http://www.genedb.org/genedb/Search?organism=tryp&name=Tb927.6.1690>Tb927.6.1690</a>	Q585P2			Tb06.28P18.550	6	Tb927_06_v4: complement(570113..571096)	AUT2/APG4/ATG4 cysteine peptidase, putative,cysteine peptidase, Clan CA, family C54, putative	2688	0	0	0				2QTB00010_M_4	Tb927.6.1690	GAGTCGCGAAACGTTCTTATACTCGCGCCCTTACGTTGTGGTGCAAGCCGTTACATGAGTCAAAAAATGT	-	6	570511	570580	-0.626878	-1.47432	0.149802	0.999939	-4.41187
Tb927.7.7500	3QTB00010_M_19	;go_function=oxidoreductase activity;go_process=metabolism		<a href=http://www.genedb.org/genedb/Search?organism=tryp&name=Tb927.7.7500>Tb927.7.7500</a>	Q57TY7			Tb07.30D13.200	7	Tb927_07_v4: 2173833..2174795	iron/ascorbate oxidoreductase family protein, putative	3840	0	0	0	GO:0016491	GO:0008152		2QTB00010_M_19	Tb927.7.7500	AGGTGAACATCGGGTAATGGACGTTGCCCAACAAATTGACTGGGCTTGCAGGACGTGGGGTTTCTTTCAT	+	7	2173883	2173952	-0.626542	-1.40782	0.168464	0.999939	-4.46681
Tb09.160.3200	3QTB00001_D_11			<a href=http://www.genedb.org/genedb/Search?organism=tryp&name=Tb09.160.3200>Tb09.160.3200</a>	Q38F82		1L12.495	chr9contig160.tmp0490	9	Tb927_09_v4: 799771..799968	hypothetical protein, unlikely	5081	0	2	0				2QTB00001_D_11	Tb09.160.3200	AAATTTGGGAAAGCTCTTTTTATTCTACGAGTTTTTCATTTCTACTCCTTTTTTTGTTCCTAACGTCAAG	+	9	799815	799884	-0.62648	-1.36531	0.181322	0.999939	-4.50081
Tb10.26.0850	3QTB00023_A_5			<a href=http://www.genedb.org/genedb/Search?organism=tryp&name=Tb10.26.0850>Tb10.26.0850</a>	Q389M2				10	Tb927_10_v4: complement(2661705..2667128)	hypothetical protein, conserved	7210	0	0	0				2QTB00023_A_5	Tb10.26.0850	TTCTACCTTTGGTTATCTAATTGTAAGACTGAACGGAAATGTTTTTGTTTTCCCCGTTATCGTGTGCAAT	-	10	2665371	2665440	-0.625903	-1.36656	0.180932	0.999939	-4.49982
Tb09.211.2000	3QTB00001_G_11			<a href=http://www.genedb.org/genedb/Search?organism=tryp&name=Tb09.211.2000>Tb09.211.2000</a>	Q38DV4			chr9contig211.tmp0234c	9	Tb927_09_v4: complement(1617025..1617147)	hypothetical protein, unlikely	5563	1	0	0				2QTB00001_G_11	Tb09.211.2000	TGTGTTTTTTGTGCGTGCTTATACTTATAGACGTTGTCACAATAACAACGATGGCGAAAACAATAACAAA	-	9	1617077	1617146	-0.625347	-1.59957	0.119155	0.999939	-4.30277
Tb927.1.4800	3QTB00014_B_1			<a href=http://www.genedb.org/genedb/Search?organism=tryp&name=Tb927.1.4800>Tb927.1.4800</a>	Q4GY98				1	Tb927_01_v4: 982545..983948	hypothetical protein, conserved	467	0	0	0				2QTB00014_B_1	Tb927.1.4800	TGTACAGCGGATCGCAACCCATAGAGGAATATCATTCACCCAGTTCCCCATCAATTTCAAGTTCTGGTGA	+	1	982561	982630	-0.625179	-1.41418	0.166605	0.999939	-4.46165
Tb927.1.760	3QTB00019_D_11			<a href=http://www.genedb.org/genedb/Search?organism=tryp&name=Tb927.1.760>Tb927.1.760</a>	Q4GZE2				1	Tb927_01_v4: complement(246646..248931)	hypothetical protein, conserved	70	0	0	0				2QTB00019_D_11	Tb927.1.760	TATGGATCGGAACGTCAAAGGGGTTTGTGATAGTTTTTTTCCTTCAACCATTAGGGAATGTCGTTAGTAA	-	1	248045	248114	-0.625028	-1.36829	0.180396	0.999939	-4.49845
Tb927.7.5190	3QTB00021_P_10			<a href=http://www.genedb.org/genedb/Search?organism=tryp&name=Tb927.7.5190>Tb927.7.5190</a>	Q57ZH0			Tb07.27E10.440	7	Tb927_07_v4: 1365358..1368912	hypothetical protein, conserved	3609	0	0	0				2QTB00021_P_10	Tb927.7.5190	TGGAATTGTACCACCTCCTCACAATGCTCTCAGCATTAAAAATCGCACAAAAGTTGGATTAACTCTTTTG	+	7	1366077	1366146	-0.624416	-1.35218	0.185444	0.999939	-4.51113
Tb927.4.4450	3QTB00022_K_3	;go_function=adenylate cyclase activity;go_process=intracellular signaling cascade;go_component=integral to membrane		<a href=http://www.genedb.org/genedb/Search?organism=tryp&name=Tb927.4.4450>Tb927.4.4450</a>	Q583D0			Tb04.3I12.1060	4	Tb927_04_v4: complement(1187586..1191317)	receptor-type adenylate cyclase GRESAG 4, putative	1862	1	1	0	GO:0004016	GO:0007242	GO:0016021	2QTB00022_K_3	Tb927.4.4450	ACCTGGAGGAGCAGCTGCTATAATGCTTGCTTCATCCTCAAGTTCCTTCTGCGGTGAAGGTGATTGTAGC	-	4	1187631	1187700	-0.623393	-1.71045	0.0964978	0.999939	-4.2003
Tb927.3.5480	3QTB00015_E_13			<a href=http://www.genedb.org/genedb/Search?organism=tryp&name=Tb927.3.5480>Tb927.3.5480</a>	Q580S7			Tb03.5L5.690	3	Tb927_03_v4: 1533109..1534572	hypothetical protein, conserved	1385	0	11	0				2QTB00015_E_13	Tb927.3.5480	TAATGTCAGTAGTGATGTTGTTGATTTGGGTGCGATGGTACAACTTGGAAGGTTCACATTTGCAGTTTGT	+	3	1534454	1534523	-0.623141	-1.36449	0.181577	0.999939	-4.50145
Tb927.8.2680	3QTB00018_O_15			<a href=http://www.genedb.org/genedb/Search?organism=tryp&name=Tb927.8.2680>Tb927.8.2680</a>	Q57XC1			Tb08.26A17.740	8	Tb927_08_v4: 796181..798142	hypothetical protein, conserved	4111	1	0	0				2QTB00018_O_15	Tb927.8.2680	AAATGTTAATGGCATGTAAACTGTTCCAAGAAGTAGATGACCCGTCGAGGTTTGAGTTTCAAATTTTGTC	+	8	797325	797394	-0.622576	-1.58111	0.123318	0.999939	-4.3193
Tb09.160.0320	3QTB00004_F_1			<a href=http://www.genedb.org/genedb/Search?organism=tryp&name=Tb09.160.0320>Tb09.160.0320</a>	Q38G09			chr9contig160.tmp0032	9	Tb927_09_v4: 323131..323586	hypothetical protein, unlikely	4803	0	0	0				2QTB00004_F_1	Tb09.160.0320	AACAACACAGTGGGGATTTTTTCCAATCCACAGCACAATACCCTTCAACTCGAGAGTGGTATCAATACCA	+	9	323161	323230	-0.622088	-1.4115	0.167387	0.999939	-4.46382
Tb927.2.2240	3QTB00022_E_13	;go_function=tRNA binding;go_process=transport;go_component=nucleus		<a href=http://www.genedb.org/genedb/Search?organism=tryp&name=Tb927.2.2240>Tb927.2.2240</a>	Q7YSX3		25N14.145		2	Tb927_02_v4: complement(427699..431358)	tRNA exportin, putative,exportin-t, putative	616	0	0	0	GO:0000049	GO:0006810	GO:0005634	2QTB00022_E_13	Tb927.2.2240	TATACCTCCCCTAATAAAAACAGTAGCGGCAGCGGAAGCAACGCATGTAGCGAAAGTATTAAAATTAATA	-	2	428724	428793	-0.621364	-0.989687	0.329475	0.999939	-4.76115
Tb11.02.1850	3QTB00003_C_23			<a href=http://www.genedb.org/genedb/Search?organism=tryp&name=Tb11.02.1850>Tb11.02.1850</a>	Q385Y6			TRYP_xi-1013a02.q1k_73	11	Tb927_11_01_v4: complement(1230357..1230704)	hypothetical protein	8130	1	2	0				2QTB00003_C_23	Tb11.02.1850	TTATTTGCATTACACTCTTGCTGATTATCCAACATTCTCTTTTACCTCCTCGTCTTAAACTGTTGTTTTA	-	11.1	1230361	1230430	-0.621289	-1.29569	0.204006	0.999939	-4.55456
Tb927.6.930	3QTB00011_M_8	similar to GP:19032268: metacaspase {Trypanosoma brucei}(PMID:12062425); 100% similar to GP:19032268: metacaspase {Trypanosoma brucei}(PMID:12062425);go_function=peptidase activity;go_process=aerobic respiration; proteolysis and peptidolysis;go_component=nucleus		<a href=http://www.genedb.org/genedb/Search?organism=tryp&name=Tb927.6.930>Tb927.6.930</a>	Q585F4	TbMCA4		Tb06.3A7.290	6	Tb927_06_v4: complement(397321..398394)	metacaspase MCA3,cysteine peptidase, Clan CD, family C13, putative	2611	1	0	0	GO:0008233 GO:0008233	GO:0009060 GO:0006508	GO:0005634	2QTB00011_M_8	Tb927.6.930	CCCAAGGTGTCTTTTGAGTCTCTGCTCTACAATATCAAAAGCAAGTAGTGCAAAGGGCACCAATGATTTT	-	6	398314	398383	-0.621272	-1.13277	0.265415	0.999939	-4.67072
Tb09.244.2230	3QTB00006_H_8			<a href=http://www.genedb.org/genedb/Search?organism=tryp&name=Tb09.244.2230>Tb09.244.2230</a>	Q38CT7			chr9contig244a01.tmp0223	9	Tb927_09_v4: complement(2435726..2436373)	hypothetical protein, conserved	5933	1	0	0				2QTB00006_H_8	Tb09.244.2230	GTTTCACCTGGCATCATTTTCTCCAGTCAACCCTCTTTCAGTTATTTGTCTGTCTTTTTCCAAAGCAACA	NA	Nonspecific_2	0	0	-0.620728	-1.22883	0.227759	0.999939	-4.60389
Tb10.6k15.1170	3QTB00011_L_11			<a href=http://www.genedb.org/genedb/Search?organism=tryp&name=Tb10.6k15.1170>Tb10.6k15.1170</a>	Q38A50			TRYPtp6k15-3d06.p1c_170	10	Tb927_10_v4: 2250801..2251898	hypothetical protein, conserved	7032	0	0	0				2QTB00011_L_11	Tb10.6k15.1170	GACATTTAAGATGGTGATTCGGGGGGACCTGGGGAAGTTAACTGTTGGAAAGATTAGGCGATACCTAAAA	+	10	2250845	2250914	-0.620623	-1.19039	0.242324	0.999939	-4.63121
Tb11.02.0670	3QTB00006_D_23			<a href=http://www.genedb.org/genedb/Search?organism=tryp&name=Tb11.02.0670>Tb11.02.0670</a>	Q386J4				11	Tb927_11_01_v4: complement(879969..880586)	hypothetical protein, conserved	8021	0	4	0				2QTB00006_D_23	Tb11.02.0670	TATTATCGAGTTACACTGGTTATATATGGTGAGCAGCAGCATTGAATTGCAGTACTTCCACCGACGGCGT	-	11.1	880317	880386	-0.620096	-1.17804	0.247145	0.999939	-4.63983
Tb11.02.1370	3QTB00016_D_24	Curated by J. Mottram. similar to SKD1 protein (Vacuolar sorting protein 4b). (Swiss-Prot:P46467) (Mus musculus);go_function=ATPase activity;go_process=endosome transport;go_component=katanin		<a href=http://www.genedb.org/genedb/Search?organism=tryp&name=Tb11.02.1370>Tb11.02.1370</a>	Q386C7				11	Tb927_11_01_v4: 1114656..1116359	katanin, putative,serine peptidase, Clan SJ, family S16, putative	8088	0	0	0	GO:0016887	GO:0016197	GO:0008352	2QTB00016_D_24	Tb11.02.1370	ATAGATCTCCTCTCCATTATTATGGAATATGAGCAGTATTTTGAATTCCGTTTCAATCGCCGCCCCAAAC	+	11.1	1114908	1114977	-0.6194	-1.55743	0.128836	0.999939	-4.34028
Tb11.01.6960	3QTB00019_E_20			<a href=http://www.genedb.org/genedb/Search?organism=tryp&name=Tb11.01.6960>Tb11.01.6960</a>	Q381Q4				11	Tb927_11_01_v4: complement(3997578..3999806)	hypothetical protein, conserved	9220	0	0	0				2QTB00019_E_20	Tb11.01.6960	AGTTTTGGGACGGCAATCCCAGTAGCGCAGACAGTAGAAGACTTTGATAAAATTTCGGATATTCTAACTT	-	11.1	3997685	3997754	-0.619233	-1.21817	0.231731	0.999939	-4.61154
Tb09.160.2650	3QTB00022_I_14			<a href=http://www.genedb.org/genedb/Search?organism=tryp&name=Tb09.160.2650>Tb09.160.2650</a>	Q38FD1		1L12.210	chr9contig160.tmp0223	9	Tb927_09_v4: 730061..734005	hypothetical protein, conserved	5032	0	0	0				2QTB00022_I_14	Tb09.160.2650	TTGAGCTTGAAGTCTATGACAAGCAAGAAAAGGAATACACACAATTCGAAGACTGTACAGTGGATGTGAG	+	9	732453	732522	-0.618167	-0.886746	0.381584	0.999939	-4.81926
Tb927.8.8030	3QTB00006_D_11			<a href=http://www.genedb.org/genedb/Search?organism=tryp&name=Tb927.8.8030>Tb927.8.8030</a>	Q57U42			Tb08.6H23.300	8	Tb927_08_v4: 2380374..2380991	hypothetical protein, conserved	4647	1	1	1				2QTB00006_D_11	Tb927.8.8030	CCACACACGCGGGTTACATTTCAGTTTAATGTTATGGACGCCGATGGCCGGGAGATACGGGCAACGTTAC	+	8	2380503	2380572	-0.617633	-1.14589	0.260019	0.999939	-4.66188
Tb927.7.3150	3QTB00016_L_23			<a href=http://www.genedb.org/genedb/Search?organism=tryp&name=Tb927.7.3150>Tb927.7.3150</a>	Q57YC5			Tb07.13M20.160	7	Tb927_07_v4: 798592..800280	hypothetical protein, conserved	3404	0	0	0				2QTB00016_L_23	Tb927.7.3150	CACCGAATCATATTCAAAAGTATATTAGTCCCACAACACTTCCTGAGGAACTCGGCGGTACAAGCAATTT	+	7	799358	799427	-0.617084	-1.23626	0.225024	0.999939	-4.59852
Tb11.01.8000	3QTB00004_L_11			<a href=http://www.genedb.org/genedb/Search?organism=tryp&name=Tb11.01.8000>Tb11.01.8000</a>	Q381F4				11	Tb927_11_01_v4: complement(4270039..4270503)	hypothetical protein, conserved	9321	0	1	0				2QTB00004_L_11	Tb11.01.8000	ACCAATTCCCCGGAGGTCCGCCCCCCCAGAAGAAACGGATGATGTGAAACAATCTCTGCTTCGCTACGTA	-	11.1	4270372	4270441	-0.61602	-1.20744	0.235782	0.999939	-4.61919
Tb927.3.4720	3QTB00018_G_8	;go_function=GTPase activity; microtubule binding;go_process=microtubule bundle formation;go_component=cytoplasm		<a href=http://www.genedb.org/genedb/Search?organism=tryp&name=Tb927.3.4720>Tb927.3.4720</a>	Q582R3			Tb03.48K5.290	3	Tb927_03_v4: complement(1334486..1336468)	dynamin, putative,vacuolar sortin protein 1, putative	1309	0	0	0				2QTB00018_G_8	Tb927.3.4720	GTACCATCTTCCATCAAACTAAATGAAAAAATGTCAACGCATGAACAGTATATCAACGATGCGGTTCGTG	-	3	1334752	1334821	-0.61599	-1.28656	0.207131	0.999939	-4.56143
Tb927.6.1180	3QTB00022_C_24			<a href=http://www.genedb.org/genedb/Search?organism=tryp&name=Tb927.6.1180>Tb927.6.1180</a>	Q585C9			Tb06.3A7.660	6	Tb927_06_v4: complement(452528..456343)	hypothetical protein, conserved	2636	0	0	0				2QTB00022_C_24	Tb927.6.1180	TGACTCCTCCACAAAATCTAAAGAAGCTCAAAAACAGAAGCCACCTGCAGTAAAGCAGTTTACTAGTTTC	-	6	452561	452630	-0.615801	-1.46466	0.152405	0.999939	-4.41998
Tb927.6.820	3QTB00021_M_13	PUF4 : personnal communication (Van-Duc Luu and Christine Clayton, University of Heidelberg);go_function=RNA binding;go_process=mRNA metabolism		<a href=http://www.genedb.org/genedb/Search?organism=tryp&name=Tb927.6.820>Tb927.6.820</a>	Q585G4	PUF4		Tb06.3A7.50	6	Tb927_06_v4: complement(350722..353688)	RNA-binding protein, putative,pumillio/PUF RNA binding protein 4, putative	2599	0	0	0				2QTB00021_M_13	Tb927.6.820	TTTTGCATAAACTCAGTCCTGAAATAATGAAACACAACTTCGGAAAGCGTATTGCCTCCAAGATGGAACA	-	6	351125	351194	-0.61557	-0.950978	0.348477	0.999939	-4.7837
Tb927.8.650	3QTB00022_A_14	;go_function=ATPase activity, coupled to transmembrane movement of ions, phosphorylative mechanism; hydrolase activity;go_process=cation transport;go_component=integral to membrane		<a href=http://www.genedb.org/genedb/Search?organism=tryp&name=Tb927.8.650>Tb927.8.650</a>	Q57YG5			Tb08.12O16.210	8	Tb927_08_v4: complement(179692..183477)	cation-transporting ATPase, putative	3908	1	8	0	GO:0015662 GO:0016787	GO:0006812	GO:0016021	2QTB00022_A_14	Tb927.8.650	CAACTTCTTTCATGCTGTTTGTATACCTATCGTAATATTTTTTCACGGGCTGCTCTCACTATTTACGATA	-	8	183235	183304	-0.615159	-1.05902	0.297224	0.999939	-4.71872
Tb927.5.3030	3QTB00022_A_8			<a href=http://www.genedb.org/genedb/Search?organism=tryp&name=Tb927.5.3030>Tb927.5.3030</a>	Q57ZX9			Tb05.26K5.80	5	Tb927_05_v4: 948230..952012	hypothetical protein, conserved	2294	0	0	0	GO:0003674	GO:0008150	GO:0005575	2QTB00022_A_8	Tb927.5.3030	TTGTCAGCAACACATATTGAATAGGAATCTTGTTTACGCACTAAATGTAGCCATGCGGTTAATGGATTAT	+	5	951286	951355	-0.615078	-1.30389	0.201225	0.999939	-4.54835
Tb11.47.0008	3QTB00013_I_15			<a href=http://www.genedb.org/genedb/Search?organism=tryp&name=Tb11.47.0008>Tb11.47.0008</a>	Q387B1				11	Tb927_11_01_v4: 407649..408899	hypothetical protein, conserved	7852	0	0	0				2QTB00013_I_15	Tb11.47.0008	TGTCACATCACGGCTAGAAGTTGGGGGGTACATTAGAATTTTTGTTAATGGTATTCCTTTTCTTATATCG	+	11.1	408140	408209	-0.614869	-1.10934	0.275241	0.999939	-4.68628
Tb927.5.380	3QTB00016_O_22	;go_component=plasma membrane		<a href=http://www.genedb.org/genedb/Search?organism=tryp&name=Tb927.5.380>Tb927.5.380</a>	Q57VX5	ISG75		Tb05.29K2.280	5	Tb927_05_v4: complement(110903..112561)	75 kDa invariant surface glycoprotein, putative	2028	1	1	0	GO:0003674	GO:0008150	GO:0005886	2QTB00016_O_22	Tb927.5.380	AGACCGTACTCTCGAATGTAACAATTAGCGATAACATAAGAACATCTCTCACGAAGAAAAAACAGGAGGA	-	5	112254	112323	-0.614116	-1.36647	0.18096	0.999939	-4.49989
Tb927.1.1910	3QTB00022_A_4			<a href=http://www.genedb.org/genedb/Search?organism=tryp&name=Tb927.1.1910>Tb927.1.1910</a>	Q4GZ27				1	Tb927_01_v4: 493801..497577	hypothetical protein, conserved	184	0	0	0	GO:0003674	GO:0008150	GO:0005575	2QTB00022_A_4	Tb927.1.1910	GTATGTTAGTAACGAAATAGATTGTACTAGTGAGGAAGCTGTAACTTATGCGACACCATCTACTCTGCTC	+	1	495936	496005	-0.613895	-0.97005	0.339025	0.999939	-4.77269
Tb927.8.3430	3QTB00015_M_22			<a href=http://www.genedb.org/genedb/Search?organism=tryp&name=Tb927.8.3430>Tb927.8.3430</a>	Q57YX0			Tb08.28L1.540	8	Tb927_08_v4: 1024803..1026308	hypothetical protein, conserved	4186	0	0	0				2QTB00015_M_22	Tb927.8.3430	AAGCCTTCTCTCAACAAAACTCACACGCTGTTGGTGGACTCTTTGTATGTGTATTCCTTTGTTATTACTC	+	8	1025415	1025484	-0.613737	-1.21995	0.231066	0.999939	-4.61027
Tb927.7.1470	3QTB00003_I_1	similar to GB:AAC48310.1: ATPase subunit 9 homolog {Trypanosoma brucei brucei} Developmentally regulated through the life cycle of Trypanosoma brucei(PMID:9574907); similar to ATP synthase lipid-binding protein, mitochondrial precursor(EC 3.6.3.14) (ATP synthase proteolipid P2) (ATPase protein 9) (ATPasesubunit C). (Swiss-Prot:Q06055) [Homo sapiens]; 89% similar to GB:AAC48310.1: ATPase subunit 9…		<a href=http://www.genedb.org/genedb/Search?organism=tryp&name=Tb927.7.1470>Tb927.7.1470</a>	Q57WQ3			Tb07.27M11.800	7	Tb927_07_v4: 374765..375118	ATPase subunit 9, putative	3238	0	2	0				2QTB00003_I_1	Tb927.7.1470	CGGCCATAACACCAATTGCGGTACCCATGAAGGTCGCCAGTCCGATGTGTAGTGCTGCTACTCGTCAGGC	+	7	374811	374880	-0.613717	-1.40188	0.170217	0.999939	-4.47161
Tb927.8.6640	3QTB00017_D_11			<a href=http://www.genedb.org/genedb/Search?organism=tryp&name=Tb927.8.6640>Tb927.8.6640</a>	Q57TU9			Tb08.30K1.500	8	Tb927_08_v4: complement(1917871..1919685)	hypothetical protein, conserved	4508	0	0	0				2QTB00017_D_11	Tb927.8.6640	TAAAGAGTGCAAAAATCTTGAGGCAATGGTTCATGTTTCGACGTGTTATGTTAATTATAGCGTACAAGGG	-	8	1919161	1919230	-0.613685	-1.22901	0.227696	0.999939	-4.60376
Tb09.160.5670	3QTB00022_M_14			<a href=http://www.genedb.org/genedb/Search?organism=tryp&name=Tb09.160.5670>Tb09.160.5670</a>	Q38EI1			chr9contig160.tmp0453c	9	Tb927_09_v4: complement(1213949..1218004)	hypothetical protein, conserved,predicted tetratricopeptide repeat protein	5336	0	0	0	GO:0003674 GO:0003674	GO:0008150 GO:0008150	GO:0005575 GO:0005575	2QTB00022_M_14	Tb09.160.5670	TCTTGAATTGTTACTTCGTCACGTTCCCGGCTGTTTGGAGGGACAACTTCTTCTGTCAAAAGTATATTTT	-	9	1216487	1216556	-0.613639	-0.92273	0.362795	0.999939	-4.79962
Tb927.4.2900	3QTB00021_G_15			<a href=http://www.genedb.org/genedb/Search?organism=tryp&name=Tb927.4.2900>Tb927.4.2900</a>	Q583W7			Tb04.2H8.1060	4	Tb927_04_v4: 767977..770892	hypothetical protein, conserved	1707	0	0	0				2QTB00021_G_15	Tb927.4.2900	AGATTGTAGTTACGCAAATATTCATCGAGTTCCGACATACAAAACTTCCCACACAGGTGTATTCAATGTC	+	4	770493	770562	-0.612159	-1.39417	0.172514	0.999939	-4.47782
Tb927.3.5020	3QTB00022_D_21			<a href=http://www.genedb.org/genedb/Search?organism=tryp&name=Tb927.3.5020>Tb927.3.5020</a>	Q582N5			Tb03.48K5.800	3	Tb927_03_v4: 1408124..1412365	hypothetical protein, conserved	1339	0	0	0				2QTB00022_D_21	Tb927.3.5020	AGATGACAAATCTTCTAGAGAATCGTGACAAGTTGATGAAGGTGGAAGCGAAGCAGCACAAGCTAAATGA	+	3	1410597	1410666	-0.611291	-1.29548	0.204076	0.999939	-4.55472
Tb927.8.4790	3QTB00009_A_3			<a href=http://www.genedb.org/genedb/Search?organism=tryp&name=Tb927.8.4790>Tb927.8.4790</a>	Q57UX3			Tb08.4A8.490	8	Tb927_08_v4: complement(1418180..1418896)	hypothetical protein, conserved	4322	0	0	0				2QTB00009_A_3	Tb927.8.4790	CATTTGGTGGTGCGGAGTTAGAGAAGTTACGGCACAGTTTCGAGCTGCTACTGACAGAAGGAAAGGTGAG	-	8	1418487	1418556	-0.610998	-1.1294	0.266809	0.999939	-4.67297
Tb09.v1.0880	3QTB00002_N_4			<a href=http://www.genedb.org/genedb/Search?organism=tryp&name=Tb09.v1.0880>Tb09.v1.0880</a>	Q38CQ6				9	Tb927_09_v4: complement(2572286..2572627)	hypothetical protein, unlikely	5986	0	3	0				2QTB00002_N_4	Tb09.v1.0880	TCTTTCTCACCCTCACATCAATTCACTTACTTTTATTGTACCTTTGCCATTTTTGAGGAGGTTCACTTCT	-	9	2572435	2572504	-0.610427	-1.33545	0.1908	0.999939	-4.52416
Tb09.211.3960	3QTB00003_I_8			<a href=http://www.genedb.org/genedb/Search?organism=tryp&name=Tb09.211.3960>Tb09.211.3960</a>	Q38DB2			chr9contig211.tmp0440c	9	Tb927_09_v4: complement(2018748..2019119)	hypothetical protein, unlikely	5755	0	3	0				2QTB00003_I_8	Tb09.211.3960	TTGCTTCCGCTTTATTTAATTTCCCCCTAACTTCATCCACCTCTTTCACTCTTCAACACACCTACACCTA	-	9	2018914	2018983	-0.610323	-1.28616	0.207269	0.999939	-4.56173
Tb10.6k15.2060	3QTB00023_K_15	;go_function=phosphotransferase activity, alcohol group as acceptor;go_process=intracellular signaling cascade		<a href=http://www.genedb.org/genedb/Search?organism=tryp&name=Tb10.6k15.2060>Tb10.6k15.2060</a>	Q38AC2	PI3K		TRYPtp6k15-3d06.p1c_306	10	Tb927_10_v4: 2062872..2070170	phosphatidylinositol 3 kinase, putative	6960	0	0	0	GO:0016773	GO:0007242	GO:0005575	2QTB00023_K_15	Tb10.6k15.2060	CAACATCGAAAAGGACACTAGTCAGACTCGCAAACCTAAAAGTGTCGTCAAACGTATTAAAAGGAAGTTA	+	10	2069957	2070026	-0.610079	-1.56063	0.128079	0.999939	-4.33746
Tb927.8.5750	3QTB00020_B_11			<a href=http://www.genedb.org/genedb/Search?organism=tryp&name=Tb927.8.5750>Tb927.8.5750</a>	Q57X07			Tb08.26E13.480	8	Tb927_08_v4: 1698547..1701183	hypothetical protein, conserved	4419	0	0	0				2QTB00020_B_11	Tb927.8.5750	AAAAACAGATGTTGGGTTTTTTTCTCAACTCCTTCTATCCCTTCTTAGGGACAGCAACGCCACAACCACC	+	8	1699425	1699494	-0.608956	-1.53927	0.133202	0.999939	-4.3562
Tb927.4.4220	3QTB00016_N_13	similar to Ras-related protein Rab-39B. (Swiss-Prot:Q96DA2) [Homo sapiens];go_function=GTP binding;go_process=small GTPase mediated signal transduction		<a href=http://www.genedb.org/genedb/Search?organism=tryp&name=Tb927.4.4220>Tb927.4.4220</a>	Q57Y26			Tb04.1D20.300	4	Tb927_04_v4: complement(1116457..1118148)	small GTP-binding rab protein, putative	1839	0	0	0				2QTB00016_N_13	Tb927.4.4220	GTAATGAAAAGCCATCTAAAGTTAATTTGTCATCGTGTTCGTGCTTCGGTTCGAAGGGTGACAGATCCAA	-	4	1116473	1116542	-0.60824	-1.48514	0.146926	0.999939	-4.40273
Tb10.70.4370	3QTB00019_B_16			<a href=http://www.genedb.org/genedb/Search?organism=tryp&name=Tb10.70.4370>Tb10.70.4370</a>	Q38BT3			TRYP_x-70a06.p2kb545_586	10	Tb927_10_v4: 815930..818284	hypothetical protein, conserved	6449	0	0	0				2QTB00019_B_16	Tb10.70.4370	TCGTGATCTTCAAGAGTTACTAATGGTCAAAGAAAAGAAGTGTGAGGAATTAAAAGCACAGAACTTAGAA	+	10	816853	816922	-0.607848	-1.37339	0.17882	0.999939	-4.49441
Tb927.6.4490	3QTB00005_M_17			<a href=http://www.genedb.org/genedb/Search?organism=tryp&name=Tb927.6.4490>Tb927.6.4490</a>	Q587B5			Tb06.26G9.710	6	Tb927_06_v4: complement(1261803..1262306)	hypothetical protein, conserved	2967	0	0	0				2QTB00005_M_17	Tb927.6.4490	CCACCGAGGCGTCGTTTCCAGGTGCAACAGACCCGTATCGACAGGTGGTGGCCAATCTTTCGTCTATGAT	-	6	1261930	1261999	-0.607593	-1.3423	0.188591	0.999939	-4.51884
Tb927.7.7530	3QTB00022_K_15	;go_function=adenylate cyclase activity;go_process=intracellular signaling cascade;go_component=integral to membrane		<a href=http://www.genedb.org/genedb/Search?organism=tryp&name=Tb927.7.7530>Tb927.7.7530</a>	Q57TZ0			Tb07.30D13.100	7	Tb927_07_v4: 2187783..2191514	receptor-type adenylate cyclase GRESAG 4, putative	3847	0	2	0	GO:0004016	GO:0007242	GO:0016021	2QTB00022_K_15	Tb927.7.7530	GAGGACAACAAACCTAATTTTTCTCATGACAAATGGAATGTTACCCTAAATTTTGACAAAGACAACTTCA	+	7	2188752	2188821	-0.607501	-1.19165	0.241835	0.999939	-4.63033
Tb09.211.3060	3QTB00004_J_1			<a href=http://www.genedb.org/genedb/Search?organism=tryp&name=Tb09.211.3060>Tb09.211.3060</a>	Q38DJ9			chr9contig211.tmp0347c	9	Tb927_09_v4: complement(1816553..1817014)	hypothetical protein, unlikely	5668	0	0	0				2QTB00004_J_1	Tb09.211.3060	TTTTTGTTTGCTCTTTCTCCTTTTCACATCCCCCTTTTACTCTTTTGCTCTTATATTCTCCCTTTCCCTG	-	9	1816759	1816828	-0.607066	-1.10631	0.276534	0.999939	-4.68828
Tb11.01.2640	3QTB00009_A_15			<a href=http://www.genedb.org/genedb/Search?organism=tryp&name=Tb11.01.2640>Tb11.01.2640</a>	Q383J2				11	Tb927_11_01_v4: 2844788..2845639	hypothetical protein, conserved	8778	1	2	0				2QTB00009_A_15	Tb11.01.2640	TGGAATTATGGTAAACCAGTTATAATGAAGAAAACGCATTTGTTGGCGTTTTGGGAAAACGCCCTCAGTG	+	11.1	2845037	2845106	-0.606583	-1.00182	0.323666	0.999939	-4.75392
Tb927.8.6320	3QTB00013_I_21			<a href=http://www.genedb.org/genedb/Search?organism=tryp&name=Tb927.8.6320>Tb927.8.6320</a>	Q57YN3			Tb08.11J15.380	8	Tb927_08_v4: 1830967..1832220	hypothetical protein, conserved	4476	0	0	0				2QTB00013_I_21	Tb927.8.6320	GAAGATCATTCCCGCTCCTTCTTGTTTCAGGAGGTGCTCGTAACGTCTTTACTGCTAAACTTTTATTATA	+	8	1831390	1831459	-0.606445	-0.989539	0.329546	0.999939	-4.76124
Tb10.389.1310	3QTB00004_M_13			<a href=http://www.genedb.org/genedb/Search?organism=tryp&name=Tb10.389.1310>Tb10.389.1310</a>	Q389A1				10	Tb927_10_v4: complement(2938578..2939006)	predicted S. cerevisiae Got1 homologue,predicted to be involved in ER-Golgi transport	7331	1	3	0				2QTB00004_M_13	Tb10.389.1310	TTTCGTTGCTGGCATCGCATTAGTTATGGGTCCAAGTCGATTCAAGTCCTTCTTCCTGTTTCGCCGCCGT	-	10	2938806	2938875	-0.606275	-1.39556	0.172096	0.999939	-4.4767
Tb927.1.3540	3QTB00002_L_8			<a href=http://www.genedb.org/genedb/Search?organism=tryp&name=Tb927.1.3540>Tb927.1.3540</a>	Q4GYL9				1	Tb927_01_v4: complement(756133..756471)	hypothetical protein, unlikely	346	1	2	0				2QTB00002_L_8	Tb927.1.3540	GAACTTCGTGTTTGCGCGTGAATCTATCGATTATTCCACGTTCGCTTTTCCCACCTTCCTCTTTGTTTTT	-	1	756367	756436	-0.605684	-1.11132	0.274402	0.999939	-4.68498
Tb09.211.3240	3QTB00009_O_3			<a href=http://www.genedb.org/genedb/Search?organism=tryp&name=Tb09.211.3240>Tb09.211.3240</a>	Q38DI2			chr9contig211.tmp0367	9	Tb927_09_v4: 1851346..1852221	hypothetical protein, conserved,leucine-rich repeat protein (LRRP), putative	5685	0	0	0	GO:0003674 GO:0003674	GO:0008150 GO:0008150	GO:0005575 GO:0005575	2QTB00009_O_3	Tb09.211.3240	TTGCTCCACCGCCATCATTATATTGTGATCCTGCTAAAGGCAAAATACGACCAAGTAGCAGTACTATGAT	+	9	1851776	1851845	-0.605587	-1.18865	0.242998	0.999939	-4.63243
Tb11.02.5720	3QTB00020_O_11	;go_function=ribonucleoside-diphosphate reductase activity;go_process=DNA replication;go_component=ribonucleoside-diphosphate reductase complex		<a href=http://www.genedb.org/genedb/Search?organism=tryp&name=Tb11.02.5720>Tb11.02.5720</a>	Q384N4	RNR1			11	Tb927_11_01_v4: complement(2161942..2164458)	ribonucleoside-diphosphate reductase large chain	8485	0	0	0	GO:0004748	GO:0006260	GO:0005634 GO:0005971	2QTB00020_O_11	Tb11.02.5720	GATGCATGTAATTTCAAGTCTAATCAGAAAAATCTCGGCACGATAAAATGCTCAAATTTGTGCACGGAAA	-	11.1	2163135	2163204	-0.60556	-1.26665	0.214082	0.999939	-4.57627
Tb09.160.2410	3QTB00001_L_21			<a href=http://www.genedb.org/genedb/Search?organism=tryp&name=Tb09.160.2410>Tb09.160.2410</a>	Q38FF2		1L12.75	chr9contig160.tmp0458	9	Tb927_09_v4: 703765..703980	hypothetical protein	5011	1	1	0				2QTB00001_L_21	Tb09.160.2410	TTCTTGCAAATAACGACGATGATTATGGTTGCTACTGTTGATGCTGTTTTTTCCCCTACGGCGCTTACTT	+	9	703906	703975	-0.605002	-1.27302	0.211841	0.999939	-4.57155
Tb927.5.1320	3QTB00021_M_7			<a href=http://www.genedb.org/genedb/Search?organism=tryp&name=Tb927.5.1320>Tb927.5.1320</a>	Q57VD1			Tb05.30H13.330	5	Tb927_05_v4: 429814..432777	hypothetical protein, conserved	2123	0	3	0				2QTB00021_M_7	Tb927.5.1320	TATATTGTGAGGTACCCGAGTTGGTGTTTTTGTTGTGGTTTGAGATCATTCCGCCTACCCTGCTACTTAA	+	5	432452	432521	-0.604694	-0.913362	0.367628	0.999939	-4.8048
Tb11.01.3560	3QTB00015_E_14	similar to SP:Q26976: Vacuolar ATP synthase subunit B (EC 3.6.3.14) (V-ATPase B subunit)(Vacuolar proton pump B subunit). {Trypanosoma congolense;};go_function=hydrogen-exporting ATPase activity, phosphorylative mechanism;go_process=ATP hydrolysis coupled proton transport;go_component=lysosomal hydrogen-translocating V-type ATPase complex		<a href=http://www.genedb.org/genedb/Search?organism=tryp&name=Tb11.01.3560>Tb11.01.3560</a>	Q383B1				11	Tb927_11_01_v4: 3071993..3073480	vacuolar ATP synthase subunit B, putative,v-ATPase B subunit,vacuolar proton pump B subunit	8859	0	0	0	GO:0008553	GO:0015991	GO:0046611	2QTB00015_E_14	Tb11.01.3560	GTCGTGCTGGATCCATTACACAAATACCAATTCTCACCATGCCGAATGATGATATTACACATCCCATTCC	+	11.1	3072972	3073041	-0.604374	-1.1743	0.248617	0.999939	-4.64242
Tb927.4.2050	3QTB00003_J_24			<a href=http://www.genedb.org/genedb/Search?organism=tryp&name=Tb927.4.2050>Tb927.4.2050</a>	Q583I8			Tb04.29M18.720	4	Tb927_04_v4: complement(513717..514121)	hypothetical protein	1622	1	1	0				2QTB00003_J_24	Tb927.4.2050	AGGTCCCAGGCACACTCCGCAGGAGTCATTACCTCGTACGATTGTGCTGCTTTCCCCCTCTTTTTCCCTT	-	4	514033	514102	-0.604187	-1.62878	0.112798	0.999939	-4.2763
Tb927.7.3110	3QTB00016_I_3	similar to Cis,cis-muconate transport protein. (Swiss-Prot:P94131) [Acinetobacter calcoaceticus];go_function=transporter activity;go_process=transport;go_component=integral to membrane		<a href=http://www.genedb.org/genedb/Search?organism=tryp&name=Tb927.7.3110>Tb927.7.3110</a>	Q57YC1			Tb07.13M20.210	7	Tb927_07_v4: 788738..790342	transporter protein, putative	3400	0	12	0				2QTB00016_I_3	Tb927.7.3110	TACTAATTCGAGTGCTCGTCCTTCACATATTTTTTACCTTCTGCTTCGCGACTGTTACGGTGTATGTCAT	+	7	789078	789147	-0.604132	-1.03211	0.309471	0.999939	-4.7355
Tb11.01.2060	3QTB00006_N_3	;go_component=integral to membrane		<a href=http://www.genedb.org/genedb/Search?organism=tryp&name=Tb11.01.2060>Tb11.01.2060</a>	Q383Q0				11	Tb927_11_01_v4: 2695395..2696024	hypothetical protein, conserved	8720	0	4	0	GO:0003674	GO:0008150	GO:0016021	2QTB00006_N_3	Tb11.01.2060	TATCTGTTTCCGTTGTTGCCGCGCCGCTGGGCAGCAAACAAAGTGGGGGAGATTACTTCTCTTGTTTATT	+	11.1	2695786	2695855	-0.603722	-1.19486	0.240595	0.999939	-4.62807
Tb927.7.1090	3QTB00022_P_21	similar to DNA repair protein RAD5. (Swiss-Prot:P32849) {Saccharomyces cerevisiae}		<a href=http://www.genedb.org/genedb/Search?organism=tryp&name=Tb927.7.1090>Tb927.7.1090</a>	Q57WU1			Tb07.27M11.170	7	Tb927_07_v4: 277748..282373	hypothetical protein, conserved	3200	0	0	0	GO:0003674	GO:0008150	GO:0005575	2QTB00022_P_21	Tb927.7.1090	AATCCGTTTACTAAGCAAACAGTTTATCCGAAATCCCCTGTGCTCACTTTGAAGGATGCATTGTATCGTC	+	7	280787	280856	-0.603291	-1.16239	0.253351	0.999939	-4.65063
Tb10.6k15.3810	3QTB00010_O_3			<a href=http://www.genedb.org/genedb/Search?organism=tryp&name=Tb10.6k15.3810>Tb10.6k15.3810</a>	Q38AR7			TRYPtp6k15-3d06.p1c_551	10	Tb927_10_v4: 1734148..1735110	hypothetical protein, conserved	6815	0	0	0				2QTB00010_O_3	Tb10.6k15.3810	TTAACCCCATGTACAAGCGTTCAAGCGAGGAGTATGGCTACGGAGTTCCTGAAGAAGTAAAGCGTATGAG	+	10	1734914	1734983	-0.602783	-1.60469	0.118019	0.999939	-4.29816
Tb927.4.4400d	3QTB00022_N_4			NA	NA	NA	NA	NA	NA	NA	NA	NA	NA	NA	NA	NA	NA	NA	NA	NA	NA	NA	NA	NA	NA	-0.602455	-1.17188	0.249574	0.999939	-4.64409
Tb927.7.4660	3QTB00009_J_4			<a href=http://www.genedb.org/genedb/Search?organism=tryp&name=Tb927.7.4660>Tb927.7.4660</a>	Q57X82			Tb07.26A24.590	7	Tb927_07_v4: complement(1236305..1237234)	hypothetical protein, conserved	3555	1	1	0				2QTB00009_J_4	Tb927.7.4660	ATATACGACGCGGATTGGAAATTCTTAGAGATCAAATAAACACTTCTATTCTAATTTTTTCAGGTGGTCA	-	7	1236870	1236939	-0.602181	-1.33288	0.191631	0.999939	-4.52614
Tb11.01.8820	3QTB00022_O_11	similar to SP:Q26721: Receptor-type adenylate cyclase ESAG 4 (EC 4.6.1.1) (ATPpyrophosphate-lyase) (Adenylyl cyclase) (Expression site-associatedprotein 4) (Antigen 4). {Trypanosoma brucei brucei;};go_function=adenylate cyclase activity;go_process=cAMP-mediated signaling;go_component=flagellum; integral to membrane; membrane		<a href=http://www.genedb.org/genedb/Search?organism=tryp&name=Tb11.01.8820>Tb11.01.8820</a>	Q380Y3				11	Tb927_11_01_v4: 4491738..4495499	expression site-associated gene (ESAG) protein, putative,expression site-associated gene 4 (ESAG4) protein, putative,receptor-type adenylate cyclase, putative	9392	1	1	0	GO:0004016 GO:0004016	GO:0019933	GO:0016020 GO:0016021 GO:0019861	2QTB00022_O_11	Tb11.01.8820	TGACAAAAGCGTAATATACTCGATCCCGTATCTGGTGAATCACAGCGTAGTGGCCTTAGGGTTGATGACC	+	11.1	4492166	4492235	-0.602017	-1.3611	0.182636	0.999939	-4.50413
Tb11.52.0018	3QTB00022_B_20	similar to Potential phospholipid-transporting ATPase IA (EC 3.6.3.1) (Chromaffingranule ATPase II) (ATPase class I type 8A member 1). (Swiss-Prot:Q29449) (Bos taurus;);go_function=ATPase activity, coupled to transmembrane movement of ions, phosphorylative mechanism;go_process=cation transport;go_component=integral to membrane		<a href=http://www.genedb.org/genedb/Search?organism=tryp&name=Tb11.52.0018>Tb11.52.0018</a>	Q382N5				11	Tb927_11_01_v4: complement(3416094..3420803)	phospholipid-transporting ATPase, putative	8987	0	8	0	GO:0015662	GO:0006812	GO:0016021	2QTB00022_B_20	Tb11.52.0018	GGTATTAATCGATTCGTGGCTTATTACTTTTTTCAATCTTGTGTATTGTTCACTTCAGCCAGTTTTGATG	-	11.1	3416709	3416778	-0.601508	-1.29913	0.202834	0.999939	-4.55196
Tb927.3.2870	3QTB00018_A_2			<a href=http://www.genedb.org/genedb/Search?organism=tryp&name=Tb927.3.2870>Tb927.3.2870</a>	Q57ZM5			Tb03.27C5.250	3	Tb927_03_v4: complement(740401..742365)	hypothetical protein, conserved	1125	1	1	0				2QTB00018_A_2	Tb927.3.2870	TATATTATAGGGCAGGGTACTGATTGTTCTTCCCTCGTGAATTCTACCACATGTTATTATGAGCATTTTA	-	3	741045	741114	-0.601427	-0.851872	0.400379	0.999939	-4.8376
Tb11.01.5870	3QTB00011_D_21			<a href=http://www.genedb.org/genedb/Search?organism=tryp&name=Tb11.01.5870>Tb11.01.5870</a>	Q382B1				11	Tb927_11_01_v4: 3736428..3737513	hypothetical protein, conserved	9113	0	0	0				2QTB00011_D_21	Tb11.01.5870	ATAGTTTCCACGGCTGATTTGTCAGAGTGGATGAATGAATACGTTTGTGCAAAAGACGATTTTGCTGTCT	+	11.1	3736704	3736773	-0.601124	-1.28731	0.206873	0.999939	-4.56087
Tb927.1.4980	3QTB00001_C_11			<a href=http://www.genedb.org/genedb/Search?organism=tryp&name=Tb927.1.4980>Tb927.1.4980</a>	Q4GY82				1	Tb927_01_v4: 1002297..1002404	hypothetical protein, unlikely	485	0	1	0				2QTB00001_C_11	Tb927.1.4980	TGCCTCCACCCATTTATTTGGGAGCAACCTCATACGATTTGCAATTGGTGTTGTGTGCCTCTGGCCCTTG	+	1	1002308	1002377	-0.601007	-1.67097	0.104114	0.999939	-4.2374
Tb927.1.4990	3QTB00001_O_5			<a href=http://www.genedb.org/genedb/Search?organism=tryp&name=Tb927.1.4990>Tb927.1.4990</a>	Q4GY81				1	Tb927_01_v4: 1002757..1002900	hypothetical protein, unlikely	486	0	0	0				2QTB00001_O_5	Tb927.1.4990	AACACGAGTGCTGGCGTAGGTGAGAAAATGGGGGATGGAATTGTGGGATGTAACGACGAAACAAGAGGTT	+	1	1002829	1002898	-0.600533	-1.29092	0.205635	0.999939	-4.55816
Tb11.01.4900	3QTB00019_G_1			<a href=http://www.genedb.org/genedb/Search?organism=tryp&name=Tb11.01.4900>Tb11.01.4900</a>	Q382K4				11	Tb927_11_01_v4: complement(3508174..3510339)	hypothetical protein, conserved	9019	1	0	0				2QTB00019_G_1	Tb11.01.4900	AGTGAAATGCGGTCTTATACAGTATACAACAACATCCCCCCCTGTTTTCAGCAGCAACATCAATAATAAT	-	11.1	3509332	3509401	-0.599711	-1.30774	0.199931	0.999939	-4.54543
Tb927.6.2080	3QTB00012_H_21			<a href=http://www.genedb.org/genedb/Search?organism=tryp&name=Tb927.6.2080>Tb927.6.2080</a>	Q584U8			Tb06.4M18.330	6	Tb927_06_v4: complement(674607..675797)	hypothetical protein, conserved	2727	0	0	0				2QTB00012_H_21	Tb927.6.2080	GCACAATCCTAATGCAAAAATTGACGATATAGTGAAGGACAAAATAGAGAAGTGGAAGGCGGAAGGTCTT	-	6	674745	674814	-0.599643	-1.331	0.192243	0.999939	-4.5276
Tb09.v1.0570	3QTB00001_G_15			<a href=http://www.genedb.org/genedb/Search?organism=tryp&name=Tb09.v1.0570>Tb09.v1.0570</a>	Q38ED1				9	Tb927_09_v4: complement(1313763..1313885)	hypothetical protein, unlikely	5386	1	1	0				2QTB00001_G_15	Tb09.v1.0570	AACACCACTGTTTGTGTTACGTGTTGCTCTGATATTTTCTTACAGCTTTGGGTTTAGTTATATTTCGTAA	-	9	1313763	1313832	-0.598183	-1.14281	0.26128	0.999939	-4.66396
Tb11.01.2220	3QTB00012_B_13	GPI-Anchor Signal predicted for Tb11.01.2220 by DGPI v2.04, no cleavage site predicted;go_function=UDP-N-acetylglucosamine-dolichyl-phosphate N-acetylglucosaminephosphotransferase activity;go_process=dolichol-linked oligosaccharide biosynthesis;go_component=integral to membrane		<a href=http://www.genedb.org/genedb/Search?organism=tryp&name=Tb11.01.2220>Tb11.01.2220</a>	Q383N4				11	Tb927_11_01_v4: 2727870..2729051	UDP-N-acetylglucosamine--dolichyl-phosphate n-acetylglucosaminephosphotransferase, putative	8736	0	10	0	GO:0003975	GO:0006488	GO:0016021	2QTB00012_B_13	Tb11.01.2220	AATAGATATTAATAAAACAACGCCGGAGCAACGAAAGAAGATTGCATCGAAACCGTATGACGAGCTAGAC	+	11.1	2728031	2728100	-0.597976	-1.19855	0.239176	0.999939	-4.62548
Tb10.26.0140	3QTB00020_A_8	;go_function=RNA binding;go_process=mRNA metabolism		<a href=http://www.genedb.org/genedb/Search?organism=tryp&name=Tb10.26.0140>Tb10.26.0140</a>	Q389G5				10	Tb927_10_v4: 2799773..2802304	pumillio RNA binding protein, putative,RNA-binding protein, putative	7267	0	0	0	GO:0003723	GO:0016071	GO:0005575	2QTB00020_A_8	Tb10.26.0140	ACTCAAGAACAAATGAACACCTTTGATTATTATGCCGACCCGACGGTAGTTAATTACTACAATACGGCAA	+	10	2800670	2800739	-0.596973	-1.22645	0.228645	0.999939	-4.60561
Tb927.7.5050	3QTB00021_G_23			<a href=http://www.genedb.org/genedb/Search?organism=tryp&name=Tb927.7.5050>Tb927.7.5050</a>	Q57ZI4			Tb07.27E10.260	7	Tb927_07_v4: 1331171..1334092	hypothetical protein, conserved	3595	0	0	0				2QTB00021_G_23	Tb927.7.5050	TGAATCAAGTAGTATTCTTACTGATGCCTACATGAAACTGCACAACGATACATCAACCGGTGAATCCCAG	+	7	1331332	1331401	-0.596894	-1.25717	0.217451	0.999939	-4.58326
Tb09.211.1730	3QTB00001_B_8			<a href=http://www.genedb.org/genedb/Search?organism=tryp&name=Tb09.211.1730>Tb09.211.1730</a>	Q38DY1			chr9contig211.tmp0204c	9	Tb927_09_v4: complement(1566447..1566671)	hypothetical protein, unlikely	5536	1	1	0				2QTB00001_B_8	Tb09.211.1730	TTCCTTTATCCACTTTCTTTATGTATATGTATCTGTGTTATGCTCGGTACTCTTATATTACGGAATGTCA	-	9	1566582	1566651	-0.596531	-1.20613	0.236279	0.999939	-4.62012
Tb927.3.4500	3QTB00016_P_21	;go_function=lyase activity;go_process=fumarate metabolism;go_component=mitochondrion		<a href=http://www.genedb.org/genedb/Search?organism=tryp&name=Tb927.3.4500>Tb927.3.4500</a>	Q580J2			Tb03.26J7.860	3	Tb927_03_v4: complement(1257999..1259696)	fumarate hydratase, putative	1287	0	0	0				2QTB00016_P_21	Tb927.3.4500	GACAAGACAGAATACTACAATATTCCCGGAGATTACGTAAAGGAAATCGAGGTAATGGGCCGTAAAGTGT	-	3	1259501	1259570	-0.596081	-1.3425	0.188526	0.999939	-4.51868
Tb927.5.1690	3QTB00014_E_16			<a href=http://www.genedb.org/genedb/Search?organism=tryp&name=Tb927.5.1690>Tb927.5.1690</a>	Q57ZN8			Tb05.1P6.910	5	Tb927_05_v4: 535065..536453	hypothetical protein, conserved	2160	0	0	0				2QTB00014_E_16	Tb927.5.1690	AAAGGACTTGAGAAGGAGCCACAAATTGTAAAATTACACCCCGATGCCACTGGACTGGAGACTGAAACTA	+	5	536283	536352	-0.595275	-1.12686	0.26787	0.999939	-4.67467
Tb927.5.3680	3QTB00011_C_20			<a href=http://www.genedb.org/genedb/Search?organism=tryp&name=Tb927.5.3680>Tb927.5.3680</a>	Q57U98			Tb05.6E7.510	5	Tb927_05_v4: 1155023..1156084	hypothetical protein, conserved	2359	0	2	0				2QTB00011_C_20	Tb927.5.3680	CTGCACGTGAAGTATCGCTTAGTTGCATATTTTATTGGTTAGGTTTCTTGCATATTTCACCTGTTCCTTT	+	5	1155204	1155273	-0.594557	-1.14231	0.261486	0.999939	-4.6643
Tb927.6.4630	3QTB00013_J_16	;go_function=hydrolase activity; protein serine/threonine phosphatase activity;go_process=protein amino acid dephosphorylation		<a href=http://www.genedb.org/genedb/Search?organism=tryp&name=Tb927.6.4630>Tb927.6.4630</a>	Q587C9			Tb06.26G9.390	6	Tb927_06_v4: 1292992..1294326	serine/threonine protein phosphatase, putative	2981	1	1	0	GO:0004722 GO:0016787	GO:0006470	GO:0005575	2QTB00013_J_16	Tb927.6.4630	TATTGACAAAATACATGAGTTTAACAAGGATTTGAGAAAGGCGTTAACGAATGGTACGCTGACCCCTCTG	+	6	1293738	1293807	-0.594332	-1.47137	0.150593	0.999939	-4.41435
Tb927.3.4190	3QTB00019_K_5	;go_component=integral to membrane		<a href=http://www.genedb.org/genedb/Search?organism=tryp&name=Tb927.3.4190>Tb927.3.4190</a>	Q580M3			Tb03.26J7.350	3	Tb927_03_v4: complement(1176215..1178404)	endosomal integral membrane protein, putative	1256	1	12	1				2QTB00019_K_5	Tb927.3.4190	AATTGGCAATTCACACTTTTGCTTCCTCTTTACTGTATTTCTTGTACATGGGATTGATATCGTATGCCTA	-	3	1176297	1176366	-0.593446	-0.954679	0.346629	0.999939	-4.78158
Tb09.211.3800	3QTB00017_M_17			<a href=http://www.genedb.org/genedb/Search?organism=tryp&name=Tb09.211.3800>Tb09.211.3800</a>	Q38DC9			chr9contig211.tmp0424	9	Tb927_09_v4: 1980292..1982052	hypothetical protein, conserved	5738	1	0	0				2QTB00017_M_17	Tb09.211.3800	ATGCCCCGGAAGAACTTTCTGCGTGCACCTCTTTCACATTCATTTATGCATATCGGTTTTGCAATTATGT	+	9	1980361	1980430	-0.592626	-0.83681	0.408673	0.999939	-4.8453
Tb09.v1.0660	3QTB00001_G_17			<a href=http://www.genedb.org/genedb/Search?organism=tryp&name=Tb09.v1.0660>Tb09.v1.0660</a>	Q38DK2				9	Tb927_09_v4: 1812682..1812804	hypothetical protein, unlikely	5665	1	1	0				2QTB00001_G_17	Tb09.v1.0660	ATGATGGTAATGCTAAAACATAAGCTGAAGAAAGGAGATGTATATGGCGCAGCTATAAGGTCTCCGTGTG	+	9	1812682	1812751	-0.591353	-1.31553	0.19733	0.999939	-4.53949
Tb927.4.4780	3QTB00005_J_5			<a href=http://www.genedb.org/genedb/Search?organism=tryp&name=Tb927.4.4780>Tb927.4.4780</a>	Q583G3			Tb04.3I12.110	4	Tb927_04_v4: complement(1311843..1312388)	hypothetical protein	1895	1	2	0				2QTB00005_J_5	Tb927.4.4780	ATTCCTCGTCCGTAACTCTAAGTTGCCTTACCTTTCCCTGCTTCTTTGTGACCCTTTATCCATCCCGCCG	-	4	1312282	1312351	-0.590868	-1.26683	0.214017	0.999939	-4.57613
Tb927.6.2070	3QTB00005_N_4			<a href=http://www.genedb.org/genedb/Search?organism=tryp&name=Tb927.6.2070>Tb927.6.2070</a>	Q584U9			Tb06.4M18.320	6	Tb927_06_v4: complement(673449..674018)	hypothetical protein, conserved	2726	0	0	0				2QTB00005_N_4	Tb927.6.2070	TATGTCTTCTTCGCTTAAAGTCGCCAAGTTGTACACAAAGAAGCTGCATGGTGCATTATCATATTTCCAA	-	6	673758	673827	-0.590644	-1.24821	0.220671	0.999939	-4.58983
Tb927.4.770	3QTB00022_G_12	;go_function=ubiquitin-protein ligase activity;go_process=ubiquitin cycle;go_component=intracellular		<a href=http://www.genedb.org/genedb/Search?organism=tryp&name=Tb927.4.770>Tb927.4.770</a>	Q580A5	upl3		Tb04.5E12.890	4	Tb927_04_v4: complement(212180..216040)	ubiquitin-protein ligase, putative	1494	0	0	0				2QTB00022_G_12	Tb927.4.770	TTTAAGGTAACGGTGAAGAGGAATACTGAAAGCATTACGAACACGTTGTACAAAGTTTTTCTGGAATATC	-	4	213151	213220	-0.590502	-1.25043	0.219869	0.999939	-4.5882
Tb927.1.5230	3QTB00002_O_6			<a href=http://www.genedb.org/genedb/Search?organism=tryp&name=Tb927.1.5230>Tb927.1.5230</a>	Q4GY58				1	Tb927_01_v4: complement(1036245..1036550)	hypothetical protein, unlikely	510	0	0	0				2QTB00002_O_6	Tb927.1.5230	TGGAAGCCATTAACCTATCTTCTTCCACAAAAATCGTTCGCTCTACTTTTTCATTTTCCTTATGATTATG	-	1	1036343	1036412	-0.590484	-1.50397	0.142027	0.999939	-4.38669
Tb927.7.6720	3QTB00012_I_16			<a href=http://www.genedb.org/genedb/Search?organism=tryp&name=Tb927.7.6720>Tb927.7.6720</a>	Q57Y57			Tb07.15M23.530	7	Tb927_07_v4: complement(1856511..1857680)	hypothetical protein, conserved	3762	0	0	0				2QTB00012_I_16	Tb927.7.6720	AGCACCAATCCCATCCGCAGTCGGTTGATGTACAGGACTGTGGCCCTAATAAACTTTTAGTTGAACGAGA	-	7	1857568	1857637	-0.589404	-1.18475	0.244517	0.999939	-4.63516
Tb927.7.1010	3QTB00005_E_14			<a href=http://www.genedb.org/genedb/Search?organism=tryp&name=Tb927.7.1010>Tb927.7.1010</a>	Q57VU7			Tb07.29K4.100	7	Tb927_07_v4: 262523..263038	hypothetical protein, conserved	3192	0	0	0				2QTB00005_E_14	Tb927.7.1010	ACGCGTTGGCTCCCGTTCGTCTCTTCTGACCTTAAGGATTATCTTAACCGCTATTGGGCGGTTATGTTTA	+	7	262541	262610	-0.58906	-1.00565	0.321845	0.999939	-4.75161
Tb927.7.5930	3QTB00017_G_24	Number of repeated genes in array uncertain, region may contain misassembly.;go_component=integral to membrane		<a href=http://www.genedb.org/genedb/Search?organism=tryp&name=Tb927.7.5930>Tb927.7.5930</a>	Q582K8			Tb07.10C21.20	7	Tb927_07_v4: 1590223..1592013	hypothetical protein, conserved	3683	1	13	0				2QTB00017_G_24	Tb927.7.5930	GTGGACCAAAGGAACCTTCTTCCTGCCCAAAAGAACCGACGAGGGATGCCCGTGAGGCTGCTCCGCAATG	+	7	1591943	1592012	-0.588431	-1.21659	0.232325	0.999939	-4.61267
Tb927.4.1820	3QTB00018_A_14	similar to SP:Q9JHW4: Selenocysteine-specific elongation factor (Elongation factor sec)(mSelB). {Mus musculus} ; similar to Selenocysteine-specific elongation factor (Elongation factor sec). (Swiss-Prot:P57772) [Homo sapiens;];go_function=GTP binding; GTPase activity; translation elongation factor activity;go_process=protein biosynthesis; translational elongation;go_component=cytoplasm; nucleus		<a href=http://www.genedb.org/genedb/Search?organism=tryp&name=Tb927.4.1820>Tb927.4.1820</a>	Q583L1			Tb04.29M18.70	4	Tb927_04_v4: complement(453193..455160)	selenocysteine-tRNA-specific elongation factor, putative	1599	0	0	0				2QTB00018_A_14	Tb927.4.1820	GAGCACCAATAAGAAGGAGAGGGATACGAAAGTTAAGGATGCACTTCATGCTGAGGTACAGAAATTCATT	-	4	453469	453538	-0.588007	-1.22872	0.227802	0.999939	-4.60397
Tb09.211.3560	3QTB00015_L_21			<a href=http://www.genedb.org/genedb/Search?organism=tryp&name=Tb09.211.3560>Tb09.211.3560</a>	Q38DE9	glk1	gk	chr9contig211.tmp0399	9	Tb927_09_v4: 1924373..1925911	glycerol kinase, glycosomal	5716	0	0	0				2QTB00015_L_21	Tb09.211.3560	GTGGATGAGAAGGAACATGAACCTCTTCAGTCATATCACAGAGTGTGAGAAGTTGGCCCGCAGTGTCCCC	NA	Nonspecific_5	0	0	-0.587524	-1.31352	0.198	0.999939	-4.54103
Tb927.6.4680	3QTB00009_C_3			<a href=http://www.genedb.org/genedb/Search?organism=tryp&name=Tb927.6.4680>Tb927.6.4680</a>	Q587D4			Tb06.26G9.320	6	Tb927_06_v4: 1305230..1306084	hypothetical protein, conserved	2986	0	0	0				2QTB00009_C_3	Tb927.6.4680	CTCCATTGATCTTAGTGTTATGTCATTCACCAAGGTTCTGTCAGCCTATTTCGGTGCTGTTGGAACCAAA	+	6	1305814	1305883	-0.587303	-1.32084	0.195574	0.999939	-4.53542
Tb09.160.0780	3QTB00018_G_3	;go_function=protein transporter activity; SNARE binding;go_process=vesicle docking during exocytosis; vesicle-mediated transport		<a href=http://www.genedb.org/genedb/Search?organism=tryp&name=Tb09.160.0780>Tb09.160.0780</a>	Q38FW1			chr9contig160.tmp0078c	9	Tb927_09_v4: complement(435981..437906)	syntaxin binding protein 1, putative	4851	0	0	0	GO:0000149 GO:0008565	GO:0006904 GO:0016192 GO:0016192	GO:0005575	2QTB00018_G_3	Tb09.160.0780	CTGCACAAAAATTTTTAATCTTTATCGGGAACAATGCCTCGATGTTGTCTGCGAAGCAGAGCAGGATATA	-	9	436734	436803	-0.586746	-1.13544	0.264309	0.999939	-4.66893
Tb09.160.1640	3QTB00001_J_13			<a href=http://www.genedb.org/genedb/Search?organism=tryp&name=Tb09.160.1640>Tb09.160.1640</a>	Q38FM6			chr9contig160.tmp0155	9	Tb927_09_v4: 616785..616997	hypothetical protein, unlikely	4937	1	1	0				2QTB00001_J_13	Tb09.160.1640	AGTTTTTATTTTTCAACCGTATCTTCTCTTTTCTTCTCCTCGTTTCCAACTGCTTTCCCTCTATTCTACC	+	9	616807	616876	-0.586702	-1.14462	0.260538	0.999939	-4.66273
Tb09.160.4420	3QTB00001_C_21			<a href=http://www.genedb.org/genedb/Search?organism=tryp&name=Tb09.160.4420>Tb09.160.4420</a>	Q38EW5		28G16.505	chr9contig160.tmp0540c	9	Tb927_09_v4: complement(953618..953728)	hypothetical protein, unlikely	5200	0	0	0				2QTB00001_C_21	Tb09.160.4420	ATATGTATGAGTGTATTAATTCCCTTTATTTTTTCTCTTCCCTTTCGTTCATTAGACAATCAGGAAAAGG	-	9	953653	953722	-0.585801	-1.39358	0.17269	0.999939	-4.4783
Tb927.4.400	3QTB00012_A_4	similar to Polyadenylate-binding protein (Poly(A)-binding protein) (PABP). (Swiss-Prot:P31209) [Schizosaccharomyces pombe];go_function=RNA binding;go_process=RNA processing		<a href=http://www.genedb.org/genedb/Search?organism=tryp&name=Tb927.4.400>Tb927.4.400</a>	Q57UT5			Tb04.5D20.490	4	Tb927_04_v4: complement(115494..116648)	RNA-binding protein, putative	1457	0	0	0	GO:0003723	GO:0006396	GO:0005575	2QTB00012_A_4	Tb927.4.400	TGAGGAACCAATAGAAGTTTTTACTGAAATTTACAAACCGACATTAAGCGTAGATGTAACAGCTGAACCT	-	4	116562	116631	-0.585727	-0.883462	0.38333	0.999939	-4.82102
Tb09.v1.0340	3QTB00001_G_13			<a href=http://www.genedb.org/genedb/Search?organism=tryp&name=Tb09.v1.0340>Tb09.v1.0340</a>	Q38EI0				9	Tb927_09_v4: complement(1218099..1218221)	hypothetical protein, unlikely	5337	1	1	0				2QTB00001_G_13	Tb09.v1.0340	AAACTTTGTGTAATATTTTCTCGCTTTTGGTTATTTTCCCCCATACCGTGGTCTGTTACTGCCATCATAA	-	9	1218140	1218209	-0.585315	-1.21039	0.234663	0.999939	-4.61709
Tb927.6.4610	3QTB00013_C_3			<a href=http://www.genedb.org/genedb/Search?organism=tryp&name=Tb927.6.4610>Tb927.6.4610</a>	Q587C7			Tb06.26G9.420	6	Tb927_06_v4: 1290871..1292112	hypothetical protein, conserved	2979	0	0	0	GO:0003674	GO:0008150	GO:0005575	2QTB00013_C_3	Tb927.6.4610	AGAGCCAACATCGTTGCTGACCTAGAAAAGGTAAAGAGAAGACAAAAAGAGGAACTTGATCGATTGCATA	+	6	1291900	1291969	-0.585281	-1.30473	0.200943	0.999939	-4.54772
Tb10.70.5250	3QTB00011_E_8	curated by J. Mottram.;go_function=peptidase activity;go_process=aerobic respiration; proteolysis and peptidolysis;go_component=nucleus		<a href=http://www.genedb.org/genedb/Search?organism=tryp&name=Tb10.70.5250>Tb10.70.5250</a>	Q38C01	MCA4		embl.368	10	Tb927_10_v4: complement(629974..631035)	metacaspase MCA4,cysteine peptidase, Clan CD, family C13, putative	6381	0	0	0	GO:0008233 GO:0008233 GO:0008233 GO:0008233	GO:0006508 GO:0006508 GO:0009060 GO:0009060	GO:0005634 GO:0005634	2QTB00011_E_8	Tb10.70.5250	ACTGCATTGAAAGTGGGTGCGGAAACGGTGGCTGAAGGTCACATCGATTTAATAAGTTTTGCTATTAATT	-	10	630948	631017	-0.58503	-1.3212	0.195454	0.999939	-4.53515
Tb927.8.6450	3QTB00003_C_22	similar to GB:CAD68976.1: inhibitor of cysteine peptidase {Trypanosoma brucei} (PMID:12729889); 99% similar to GB:CAD68976.1: inhibitor of cysteine peptidase {Trypanosoma brucei} (PMID:12729889);go_function=endopeptidase inhibitor activity;go_process=regulation of proteolysis and peptidolysis		<a href=http://www.genedb.org/genedb/Search?organism=tryp&name=Tb927.8.6450>Tb927.8.6450</a>	Q57YP6	ICP	ICP	Tb08.11J15.50	8	Tb927_08_v4: 1866734..1867099	inhibitor of cysteine peptidase,ICP	4489	0	0	0	GO:0004866	GO:0030162	GO:0005575	2QTB00003_C_22	Tb927.8.6450	GTCATTGGTGAAACCTTCACGATTGAACTTAAGAGCAACCCAACCACCGGCTACACGTGGCTTCGTTCAG	+	8	1866785	1866854	-0.585022	-1.60337	0.11831	0.999939	-4.29935
Tb927.5.3260	3QTB00022_B_17			<a href=http://www.genedb.org/genedb/Search?organism=tryp&name=Tb927.5.3260>Tb927.5.3260</a>	Q57Z67			Tb05.27M3.360	5	Tb927_05_v4: complement(1018494..1022693)	hypothetical protein, conserved	2317	1	0	1	GO:0003674	GO:0008150	GO:0005575	2QTB00022_B_17	Tb927.5.3260	ATGGAGCTCATACTGTCTTTTATCTAAAGCAAGCATATACGGTCTCGTCTTACGTAACCCTTGTAATTCA	-	5	1019041	1019110	-0.584924	-1.42006	0.164899	0.999939	-4.45685
Tb927.8.700	3QTB00021_M_23	;go_function=DNA helicase activity;go_process=chromosome organization and biogenesis (sensu Eukaryota); DNA recombination; telomere maintenance;go_component=mitochondrion; nucleus		<a href=http://www.genedb.org/genedb/Search?organism=tryp&name=Tb927.8.700>Tb927.8.700</a>	Q57YG0	PIF1	PIF1	Tb08.12O16.270	8	Tb927_08_v4: complement(191287..194265)	DNA repair and recombination helicase protein PIF1, putative,DNA repair and recombination protein, mitochondrial precursor, putative	3913	0	0	0	GO:0003678	GO:0000723 GO:0006310 GO:0007001	GO:0005634 GO:0005739	2QTB00021_M_23	Tb927.8.700	CAACATACCAGCACACATCAAATGGTATATAGAAATGTTCTTGGACGAAAGAAAGCTAGGGCTAATTGGA	-	8	193335	193404	-0.58481	-1.05502	0.29902	0.999939	-4.72123
Tb927.8.3880	3QTB00009_H_11	;go_component=integral to membrane		<a href=http://www.genedb.org/genedb/Search?organism=tryp&name=Tb927.8.3880>Tb927.8.3880</a>	Q581A8			Tb08.10J17.360	8	Tb927_08_v4: complement(1157696..1158607)	hypothetical protein, conserved	4231	1	2	0	GO:0003674	GO:0008150	GO:0016021	2QTB00009_H_11	Tb927.8.3880	ACCGCCATGGACGATCAATTTCTATATGGTGTTTACGTGCCACCAGCTGCTTACGGTAAGTTGCATAATA	-	8	1158238	1158307	-0.584273	-1.25772	0.217253	0.999939	-4.58285
Tb927.8.4270	3QTB00017_B_4			<a href=http://www.genedb.org/genedb/Search?organism=tryp&name=Tb927.8.4270>Tb927.8.4270</a>	Q57W08			Tb08.29H22.450	8	Tb927_08_v4: complement(1269510..1271363)	hypothetical protein, conserved	4270	0	0	0				2QTB00017_B_4	Tb927.8.4270	ATTCACCGAGCGAACGAATGAAGTACTGCTTTACTGTGTTTGATAATATATATAAGGTGGTAAACAACCT	-	8	1271029	1271098	-0.583945	-1.33156	0.192061	0.999939	-4.52717
Tb11.03.0780	3QTB00017_M_10			<a href=http://www.genedb.org/genedb/Search?organism=tryp&name=Tb11.03.0780>Tb11.03.0780</a>	Q387L5				11	Tb927_11_01_v4: complement(82443..84242)	hypothetical protein, conserved,ATP-binding protein, putative	7748	0	0	0				2QTB00017_M_10	Tb11.03.0780	ACTCATGAAGTATTTTTCGTGTTAGTGTTATCACCTAATGTGGATCTCTTTGACTGTTTTTGCGCTGCGT	-	11.1	83117	83186	-0.583254	-1.12729	0.267688	0.999939	-4.67438
Tb09.211.3110	3QTB00012_I_2			<a href=http://www.genedb.org/genedb/Search?organism=tryp&name=Tb09.211.3110>Tb09.211.3110</a>	Q38DJ5			chr9contig211.tmp0352	9	Tb927_09_v4: 1823192..1824358	hypothetical protein, conserved	5672	1	2	0				2QTB00012_I_2	Tb09.211.3110	CTTTCCATCACTTACTTTGCTGTTGGTGGTTTGGCGTTAATATTCACTGTGCTAGTTTTATTCGCTAGTC	+	9	1824236	1824305	-0.58245	-0.977008	0.33562	0.999939	-4.76863
Tb927.7.3550	3QTB00022_I_13	similar to Neurofilament triplet H protein (200 kDa neurofilament protein)(Neurofilament heavy polypeptide) (NF-H). (Swiss-Prot:P12036) {Homo sapiens}		<a href=http://www.genedb.org/genedb/Search?organism=tryp&name=Tb927.7.3550>Tb927.7.3550</a>	Q57WH0			Tb07.28B13.500	7	Tb927_07_v4: complement(916851..920576)	hypothetical protein, conserved	3444	0	0	0				2QTB00022_I_13	Tb927.7.3550	GGTCGAGTGGGGAATCATATCATATGCAACCATTCAGAAGAGTAATGAGGAAGATAGACAGGGTACACAA	-	7	919266	919335	-0.582213	-1.00066	0.324218	0.999939	-4.75461
Tb927.8.2500	3QTB00008_G_3	;go_function=rRNA methyltransferase activity;go_process=RNA methylation;go_component=mitochondrion		<a href=http://www.genedb.org/genedb/Search?organism=tryp&name=Tb927.8.2500>Tb927.8.2500</a>	Q57XD9			Tb08.26A17.400	8	Tb927_08_v4: 741128..741895	ribosomal RNA methyltransferase, putative	4093	0	0	0	GO:0008649	GO:0001510	GO:0005739	2QTB00008_G_3	Tb927.8.2500	TTTAAACTATTGGAAATGGACGATAAGTTCACACTCTTTTCCAGAGGCAACACACGTGTTGTGGTGGACA	+	8	741245	741314	-0.582048	-1.41874	0.165279	0.999939	-4.45793
Tb10.70.1370	3QTB00011_L_6	;go_function=fructose-bisphosphate aldolase activity;go_process=glycolysis;go_component=glycosome		<a href=http://www.genedb.org/genedb/Search?organism=tryp&name=Tb10.70.1370>Tb10.70.1370</a>	Q38B42	ALD		embl.242	10	Tb927_10_v4: 1403364..1404482	fructose-bisphosphate aldolase, glycosomal	6690	0	0	0	GO:0004332	GO:0006096	GO:0020015	2QTB00011_L_6	Tb10.70.1370	TTATGGCCTCCGAGTACCTCAACGCTATGAACAACTGCCCGTTACCACGCCCATGGAAACTGACCTTTTC	+	10	1404226	1404295	-0.581592	-1.53208	0.134962	0.999939	-4.36246
Tb927.5.1930	3QTB00006_F_16			<a href=http://www.genedb.org/genedb/Search?organism=tryp&name=Tb927.5.1930>Tb927.5.1930</a>	Q57ZR2			Tb05.1P6.520	5	Tb927_05_v4: 598353..599000	hypothetical protein, conserved	2184	1	1	0				2QTB00006_F_16	Tb927.5.1930	AGCAGCCAATTGGACACTCGACAACGCGAAGAAGTACGCCCTCGAGAACGAGGAACTCGGTTCACTTGCA	+	5	598757	598826	-0.579989	-1.46277	0.152919	0.999939	-4.42156
Tb927.6.500	3QTB00014_M_17	similar to GB:CAD21888.1: ESAG2 {Trypanosoma brucei}		<a href=http://www.genedb.org/genedb/Search?organism=tryp&name=Tb927.6.500>Tb927.6.500</a>	Q581F5			Tb06.28F21.120	6	Tb927_06_v4: 220660..222033	gene related to expression site-associated gene 2 (GRESAG2), putative	2567	1	0	1				2QTB00014_M_17	Tb927.6.500	TGATGGGCTCAACTATATAAATATTACAACTGACTTTCTTATATTATTGTTTTCATCTTTCATTTGTATA	+	6	221958	222027	-0.579964	-0.91478	0.366893	0.999939	-4.80402
Tb09.211.1630	3QTB00020_E_3			<a href=http://www.genedb.org/genedb/Search?organism=tryp&name=Tb09.211.1630>Tb09.211.1630</a>	Q38DZ2			chr9contig211.tmp0193c	9	Tb927_09_v4: complement(1547416..1549881)	hypothetical protein, conserved	5525	0	0	0				2QTB00020_E_3	Tb09.211.1630	AAAGCTACGAAAAGTTTTCTCAGGAAAATGTCAGCCGTCTCTGTATGGCATTGAAAACCACAGATGAGTC	-	9	1549793	1549862	-0.579829	-0.987217	0.330665	0.999939	-4.76262
Tb11.02.5470	3QTB00008_C_3	;go_function=hydrogen-exporting ATPase activity, phosphorylative mechanism;go_process=ATP hydrolysis coupled proton transport;go_component=hydrogen-translocating V-type ATPase complex		<a href=http://www.genedb.org/genedb/Search?organism=tryp&name=Tb11.02.5470>Tb11.02.5470</a>	Q384Q8				11	Tb927_11_01_v4: complement(2097653..2098411)	vacuolar type H+ ATPase subunit, putative	8460	1	6	0	GO:0008553	GO:0015991	GO:0016471	2QTB00008_C_3	Tb11.02.5470	TATGAAATACTCTTTTATAGGTTTACTCTCCGTGATATGTGTCACCACTGTCTTTGCTACGGTCGGTGAC	-	11.1	2098184	2098253	-0.579521	-1.1222	0.269815	0.999939	-4.67778
Tb927.8.5050	3QTB00019_I_18			<a href=http://www.genedb.org/genedb/Search?organism=tryp&name=Tb927.8.5050>Tb927.8.5050</a>	Q57UH7			Tb08.5H5.840	8	Tb927_08_v4: 1491897..1494137	hypothetical protein, conserved	4348	0	0	0	GO:0003674	GO:0008150	GO:0005575	2QTB00019_I_18	Tb927.8.5050	TTTTCATCAATATTCACATCCTTTCGTCGGAAGAGCAAAACTATTATATTACTTATAACCCTAGCCCAGA	+	8	1492969	1493038	-0.579228	-1.27467	0.211263	0.999939	-4.57032
Tb09.160.0630	3QTB00019_M_5			<a href=http://www.genedb.org/genedb/Search?organism=tryp&name=Tb09.160.0630>Tb09.160.0630</a>	Q38FX6			chr9contig160.tmp0063c	9	Tb927_09_v4: complement(384831..387026)	hypothetical protein, conserved	4836	0	0	0				2QTB00019_M_5	Tb09.160.0630	ACATGTCAGGGTACTCAGCAACGGTCTGGAGAGCTCTGTAAAAATATCGTCAATAAGTCGTTATCGAATT	-	9	386099	386168	-0.578731	-1.14369	0.26092	0.999939	-4.66337
Tb927.4.1080	3QTB00017_L_11	similar to SP:Q26975: Vacuolar ATP synthase catalytic subunit A (EC 3.6.3.14) (V-ATPase Asubunit) (Vacuolar proton pump alpha subunit) (V-ATPase 69 kDasubunit). {Trypanosoma congolense};go_function=hydrogen-exporting ATPase activity, phosphorylative mechanism;go_process=ATP synthesis coupled proton transport;go_component=lysosomal hydrogen-translocating V-type ATPase complex		<a href=http://www.genedb.org/genedb/Search?organism=tryp&name=Tb927.4.1080>Tb927.4.1080</a>	Q580D6			Tb04.5E12.370	4	Tb927_04_v4: complement(288135..289967)	V-type ATPase, A subunit, putative	1525	0	0	0				2QTB00017_L_11	Tb927.4.1080	AAGATAATTCTAGAGACTGCGAAAGTTATCCGTGAGGAATTTCTTCAGCAGAATGCCTTCACTCCGTATG	-	4	288398	288467	-0.578697	-1.06873	0.292887	0.999939	-4.71256
Tb10.61.2680	3QTB00011_A_20	;go_function=pyruvate kinase activity;go_process=glycolysis;go_component=cytoplasm		<a href=http://www.genedb.org/genedb/Search?organism=tryp&name=Tb10.61.2680>Tb10.61.2680</a>	Q388I8	PYK1		embl.295	10	Tb927_10_v4: complement(3363142..3364641)	pyruvate kinase 1	7497	0	0	0	GO:0004743	GO:0006096	GO:0005737	2QTB00011_A_20	Tb10.61.2680	AGTGGTGAGGACAAGGATAAGGAAAAGCGCGTGAAACTCGGTTTGGATTTTGCGAAGAAGGAGAAATATG	-	10	3363231	3363300	-0.57864	-1.19317	0.241248	0.999939	-4.62926
Tb927.1.920	3QTB00001_B_3	gene predicted by glimmer		<a href=http://www.genedb.org/genedb/Search?organism=tryp&name=Tb927.1.920>Tb927.1.920</a>	Q4GZC6				1	Tb927_01_v4: complement(284354..284545)	hypothetical protein, unlikely	86	0	0	0				2QTB00001_B_3	Tb927.1.920	AAAAGCAGGGTTTGCACCTTTTGGGGGGGCATTTTACGGGCGGCCTGACAACTGCGATCAGTGAAGCCCA	-	1	284385	284454	-0.57792	-1.24044	0.223494	0.999939	-4.59549
Tb927.4.1340	3QTB00019_H_21	similar to Cleavage and polyadenylation specificity factor, 73 kDa subunit (CPSF73 kDa subunit). (Swiss-Prot:P79101) [Bos taurus] and (Swiss-Prot:Q9UKF6) [Homo sapiens];go_function=cleavage and polyadenylylation specificity factor activity;go_process=mRNA polyadenylylation;go_component=mRNA cleavage and polyadenylation specificity factor complex		<a href=http://www.genedb.org/genedb/Search?organism=tryp&name=Tb927.4.1340>Tb927.4.1340</a>	Q581U7	CPSF3		Tb04.2L9.510	4	Tb927_04_v4: complement(351971..354283)	cleavage and polyadenylation specificity factor subunit, putative	1551	0	0	0				2QTB00019_H_21	Tb927.4.1340	TCTTCTCATACTTGAAGAATATTGGGAAGCACACAAGGAGTTGCAACACATACCCATCTACTACGCATCT	-	4	353393	353462	-0.577777	-1.12755	0.26758	0.999939	-4.67421
Tb10.100.0090	3QTB00006_C_23	;go_function=hydrogen-exporting ATPase activity, phosphorylative mechanism;go_process=ATP hydrolysis coupled proton transport;go_component=hydrogen-translocating V-type ATPase complex		<a href=http://www.genedb.org/genedb/Search?organism=tryp&name=Tb10.100.0090>Tb10.100.0090</a>	Q38CL8				10	Tb927_10_v4: 73627..74202	vacuolar ATP synthase, putative	6163	1	5	0	GO:0008553	GO:0015991	GO:0016471	2QTB00006_C_23	Tb10.100.0090	AGATGTATCCTCAATCGGCTGCTTTCTTTGGGTCAATGGGATGTGCATCCGCTCTCATTTTTGCGAACCT	+	10	73709	73778	-0.5777	-1.40608	0.168976	0.999939	-4.46821
Tb927.6.1740	3QTB00015_O_15			<a href=http://www.genedb.org/genedb/Search?organism=tryp&name=Tb927.6.1740>Tb927.6.1740</a>	Q585N7			Tb06.28P18.630	6	Tb927_06_v4: complement(582171..583646)	hypothetical protein, conserved	2693	1	2	0				2QTB00015_O_15	Tb927.6.1740	GGAGTAATAACGAAAACCGTGACAAATTACAGGACGTCATGAAGCAGATAGAGGTGCTCAAGTCCAAGTT	-	6	582337	582406	-0.57747	-1.2848	0.207742	0.999939	-4.56275
Tb927.5.4500	3QTB00006_I_15	similar to GTP-binding protein SAR1B. (Swiss-Prot:Q01474) [Arabidopsis thaliana]; 87% similar to GP:27977393: putative small GTP-binding protein {Leishmania mexicana};go_function=GTP binding;go_process=ER to Golgi transport; small GTPase mediated signal transduction		<a href=http://www.genedb.org/genedb/Search?organism=tryp&name=Tb927.5.4500>Tb927.5.4500</a>	Q57X54			Tb05.26C7.80	5	Tb927_05_v4: complement(1326344..1326928)	ADP-ribosylation factor, putative	2441	0	0	0				2QTB00006_I_15	Tb927.5.4500	TGCTACTGACCAGGTGCATGTTCACAGGCCCACCTTCCACCCAAACGTCGAGGAACTTACCCTCGGTGGA	-	5	1326740	1326809	-0.57705	-1.49976	0.143112	0.999939	-4.3903
Tb09.211.3610	3QTB00022_E_1	similar to Ubiquitin-activating enzyme E1 2 (Swiss-Prot:P31251) (Triticum aestivum);go_function=ubiquitin activating enzyme activity;go_process=protein modification; ubiquitin cycle;go_component=mitochondrion		<a href=http://www.genedb.org/genedb/Search?organism=tryp&name=Tb09.211.3610>Tb09.211.3610</a>	Q38DE8	UBA2		chr9contig211.tmp0404	9	Tb927_09_v4: 1935154..1938798	ubiquitin-activating enzyme E1, putative	5719	0	0	0	GO:0004839	GO:0006464 GO:0006512	GO:0005739	2QTB00022_E_1	Tb09.211.3610	TTATTCCTCCGATACTACAAGAAACGTTAATATAAACGGATTTACCAAAATGAGTAAGATGGCTGGTGCT	+	9	1935243	1935312	-0.576434	-0.942597	0.352685	0.999939	-4.78847
Tb927.1.3240	3QTB00001_E_3	gene predicted by glimmer		<a href=http://www.genedb.org/genedb/Search?organism=tryp&name=Tb927.1.3240>Tb927.1.3240</a>	Q4GYP9				1	Tb927_01_v4: 696621..696731	hypothetical protein, unlikely	316	1	1	0				2QTB00001_E_3	Tb927.1.3240	TTGTGGCTTGCTGCATTACGCACTTTTACACACCATACCGCCGCCTGGACAAGCTGGCGCATCCCGCATA	+	1	696661	696730	-0.576305	-1.18968	0.242599	0.999939	-4.63171
Tb09.211.1280	3QTB00014_C_4			<a href=http://www.genedb.org/genedb/Search?organism=tryp&name=Tb09.211.1280>Tb09.211.1280</a>	Q38E27			chr9contig211.tmp0154c	9	Tb927_09_v4: complement(1491827..1493209)	hypothetical protein, conserved	5490	1	0	0				2QTB00014_C_4	Tb09.211.1280	AAAAACATTACGAGGATTTCATGTCTCCAGGTAAGTGGTTGACGAGTGATAATTCACAGCTACAAACCGT	-	9	1492005	1492074	-0.575499	-1.50343	0.142168	0.999939	-4.38716
Tb927.8.2320	3QTB00006_B_15			<a href=http://www.genedb.org/genedb/Search?organism=tryp&name=Tb927.8.2320>Tb927.8.2320</a>	Q57XF7			Tb08.26A17.110	8	Tb927_08_v4: 700426..701040	hypothetical protein	4075	0	3	0				2QTB00006_B_15	Tb927.8.2320	ATGCGATGTGTTTTGTGTCTTTGCTTCAACCCATAACATTGCTTTCATTCAACATCCTTGTTCCTATATA	+	8	700607	700676	-0.575394	-1.11805	0.271559	0.999939	-4.68053
Tb09.160.1220	3QTB00009_A_5			<a href=http://www.genedb.org/genedb/Search?organism=tryp&name=Tb09.160.1220>Tb09.160.1220</a>	Q38FR4			chr9contig160.tmp0122c	9	Tb927_09_v4: complement(557908..558759)	hypothetical protein, conserved	4899	0	5	0				2QTB00009_A_5	Tb09.160.1220	GTTTCTTTCGGGTTGCCATAGTAGCGTATTTTGTTTGGGACATTTTTGTCTGTTTTGCATATAAATGGGA	-	9	558389	558458	-0.57447	-1.17286	0.249184	0.999939	-4.64341
Tb11.02.5620	3QTB00003_E_1	similar to outer-arm dynein light chain 3 (LC3) - sea urchin {Anthocidaris crassispina}; simlar to SP:P11985: T complex testis-specific protein 2 (TCTEX-2). {Mus musculus;};go_function=microtubule motor activity;go_process=microtubule-based process;go_component=microtubule associated complex		<a href=http://www.genedb.org/genedb/Search?organism=tryp&name=Tb11.02.5620>Tb11.02.5620</a>	Q384P4				11	Tb927_11_01_v4: complement(2134989..2135336)	dynein light chain, putative	8475	0	0	0	GO:0003777	GO:0007017	GO:0005875	2QTB00003_E_1	Tb11.02.5620	ATTTGTTACTCATGCCACCGTCACTGAGGCCGTAAATCAGGGAATAAGAATTGCCTCCAGGGGGTTGTGG	-	11.1	2135049	2135118	-0.574374	-1.50849	0.140872	0.999939	-4.38282
Tb927.3.4220	3QTB00020_M_8	;go_function=zinc ion binding;go_component=integral to membrane		<a href=http://www.genedb.org/genedb/Search?organism=tryp&name=Tb927.3.4220>Tb927.3.4220</a>	Q580M0			Tb03.26J7.380	3	Tb927_03_v4: complement(1186243..1188843)	Zn-finger domain protein, putative	1259	0	11	0	GO:0008270	GO:0008150	GO:0016021	2QTB00020_M_8	Tb927.3.4220	CATACATCATTAGTTTTACGTATGGGAGAGTACTGGTGTTCACTCTCATTTTTCTGGGTGCAGTTCTTAT	-	3	1187792	1187861	-0.574221	-0.941806	0.353084	0.999939	-4.78892
Tb927.4.2880	3QTB00023_E_17			<a href=http://www.genedb.org/genedb/Search?organism=tryp&name=Tb927.4.2880>Tb927.4.2880</a>	Q583W5			Tb04.2H8.1110	4	Tb927_04_v4: 758292..764504	hypothetical protein, conserved	1705	0	0	0				2QTB00023_E_17	Tb927.4.2880	ACATACTTCGCGCCCTTACCATCTGCTTAGAAAACCTTCCATCAACGGTATTAAATCCTGATATTGATGT	+	4	759739	759808	-0.574217	-1.35825	0.183529	0.999939	-4.50637
Tb927.1.3380	3QTB00003_P_23	unlikely gene predicted by glimmer		<a href=http://www.genedb.org/genedb/Search?organism=tryp&name=Tb927.1.3380>Tb927.1.3380</a>	Q4GYN5				1	Tb927_01_v4: 730441..730833	hypothetical protein, unlikely	330	1	0	0				2QTB00003_P_23	Tb927.1.3380	TACGGATGTAAAACAAAAAAAGCAAGTGGTTTCCATTAAACATAAGGCACGGCAAACAGCACAGATATTT	+	1	730632	730701	-0.574016	-1.12768	0.267525	0.999939	-4.67412
Tb09.160.5010	3QTB00003_I_4			<a href=http://www.genedb.org/genedb/Search?organism=tryp&name=Tb09.160.5010>Tb09.160.5010</a>	Q38EQ4			chr9contig160.tmp0387	9	Tb927_09_v4: 1071661..1072032	hypothetical protein	5261	0	2	0				2QTB00003_I_4	Tb09.160.5010	TGGTGTTCTCTTAAGAATGTGTACCTACACCACACGCGTTGTACATAGAGTTAGATGTGGAATTACATTG	+	9	1071801	1071870	-0.573535	-1.35941	0.183163	0.999939	-4.50545
Tb09.211.2660	3QTB00019_J_1	similar to Anaphase promoting complex subunit 2 (APC2) from mouse		<a href=http://www.genedb.org/genedb/Search?organism=tryp&name=Tb09.211.2660>Tb09.211.2660</a>	Q38DN8			chr9contig211.tmp0304	9	Tb927_09_v4: 1743209..1745521	hypothetical protein, conserved	5629	0	0	0				2QTB00019_J_1	Tb09.211.2660	AAAAATGACCAGAGTTCGATGATTTTTACTATTGTTGGAGATACGTTAGAGCACTTAAAAAAGCGTAAAG	+	9	1744244	1744313	-0.572298	-1.1226	0.269646	0.999939	-4.67751
Tb10.389.0740	3QTB00008_N_4	;go_function=nucleic acid binding		<a href=http://www.genedb.org/genedb/Search?organism=tryp&name=Tb10.389.0740>Tb10.389.0740</a>	Q388W6				10	Tb927_10_v4: complement(3037528..3038370)	hypothetical protein, conserved	7366	0	0	0	GO:0003676	GO:0008150	GO:0005575	2QTB00008_N_4	Tb10.389.0740	AGCATTGCAACAATGGTTTGTAAGCGAGCCCCTTCTACAGTTTACAGCGGCTCATCATTTTCCGCCTCTG	-	10	3037671	3037740	-0.571773	-1.42976	0.162114	0.999939	-4.44891
Tb11.01.8060	3QTB00016_B_4			<a href=http://www.genedb.org/genedb/Search?organism=tryp&name=Tb11.01.8060>Tb11.01.8060</a>	Q381E9				11	Tb927_11_01_v4: complement(4286092..4287789)	hypothetical protein, conserved	9326	0	1	0				2QTB00016_B_4	Tb11.01.8060	AACATTTGACATTGCCTCATCCCTTTTAACCGTGTACATACCGAAGGAAAACCGTGGTGAGGTTTTTACA	-	11.1	4287529	4287598	-0.571585	-1.39244	0.173032	0.999939	-4.47921
Tb09.160.0520	3QTB00022_F_4			<a href=http://www.genedb.org/genedb/Search?organism=tryp&name=Tb09.160.0520>Tb09.160.0520</a>	Q38FY7			chr9contig160.tmp0052c	9	Tb927_09_v4: complement(364404..369221)	hypothetical protein, conserved	4825	0	0	0				2QTB00022_F_4	Tb09.160.0520	TGAAAGAATCTAACGACAAACTATCGGTTTTGCAAGAGGAAAATGGGAAGCTGAAGGAAAGTATTGCTGA	-	9	365011	365080	-0.571413	-1.3617	0.182447	0.999939	-4.50365
Tb10.70.6740	3QTB00019_A_17			<a href=http://www.genedb.org/genedb/Search?organism=tryp&name=Tb10.70.6740>Tb10.70.6740</a>	Q38CA8			TRYP_x-70a06.p2kb545_929	10	Tb927_10_v4: complement(349287..351434)	hypothetical protein, conserved	6273	0	0	0				2QTB00019_A_17	Tb10.70.6740	GATTCCTGCGAACAAGCGATTTCATCATCTCAAGTGACTACGTCCAATCTATGCAAATGCTAGATGACTA	-	10	350518	350587	-0.571076	-0.935882	0.356081	0.999939	-4.79226
Tb927.8.1500	3QTB00017_O_4			<a href=http://www.genedb.org/genedb/Search?organism=tryp&name=Tb927.8.1500>Tb927.8.1500</a>	Q580H3			Tb08.29O9.140	8	Tb927_08_v4: 487358..489163	hypothetical protein, conserved	3993	0	0	0				2QTB00017_O_4	Tb927.8.1500	ATGCAGCTTCTCAAGACGATGAAGAAACCTGTTGACGGGTATATACTAGGTGCATATGACTATCTGATGA	+	8	487787	487856	-0.570365	-1.04915	0.301676	0.999939	-4.72492
Tb927.7.2410	3QTB00017_M_14	similar to EH-domain containing protein 1 (mPAST1) (Swiss-Prot:Q9WVK4) [Mus musculus]		<a href=http://www.genedb.org/genedb/Search?organism=tryp&name=Tb927.7.2410>Tb927.7.2410</a>	Q57XN3			Tb07.22O10.400	7	Tb927_07_v4: complement(619930..621732)	hypothetical protein, conserved	3330	0	0	0				2QTB00017_M_14	Tb927.7.2410	CCTTTGCTGGAACCTAAGCAAAGTTTTACAAATGAAGGACATTCCACACATATACACTACCTATTTTCTT	-	7	620713	620782	-0.570057	-0.924644	0.361813	0.999939	-4.79856
Tb927.6.400	3QTB00014_P_9	;go_function=metallopeptidase activity;go_process=proteolysis and peptidolysis		<a href=http://www.genedb.org/genedb/Search?organism=tryp&name=Tb927.6.400>Tb927.6.400</a>	Q581E8			Tb06.28F21.350	6	Tb927_06_v4: 190663..192090	peptidase M20/M25/M40, putative	2557	0	0	0				2QTB00014_P_9	Tb927.6.400	TATGCTCCTCGAACGTATTGAAGATACAAATACCGGTGAAGTAAAAATTATCGAAGCAAACTGTGACATC	+	6	191388	191457	-0.569235	-1.19933	0.238875	0.999939	-4.62492
Tb09.160.0010	3QTB00015_A_17	variant surface glycoprotein (VSG, pseudogene), putative		<a href=http://www.genedb.org/genedb/Search?organism=tryp&name=Tb09.160.0010>Tb09.160.0010</a>	-			chr9contig160.tmp0001	9	Tb927_09_v4: 234295..235755	variant surface glycoprotein (VSG, pseudogene), putative	4765	1	0	0		GO:0020033	GO:0016021	2QTB00015_A_17	Tb09.160.0010	CGGAGCCAAATCCTGTAGCGTAACAATCGCACAGCCGCCCAGAAACATCCACGGCTGCACGGAGCCTACA	+	9	234750	234819	-0.56901	-1.24805	0.220729	0.999939	-4.58994
Tb11.55.0028	3QTB00012_M_8	;go_component=integral to membrane		<a href=http://www.genedb.org/genedb/Search?organism=tryp&name=Tb11.55.0028>Tb11.55.0028</a>	Q387A2				11	Tb927_11_01_v4: complement(453823..454995)	expression site-associated gene (ESAG) protein, putative,expression site-associated gene 3 (ESAG3) protein, putative	7861	1	2	0	GO:0003674	GO:0008150	GO:0016021	2QTB00012_M_8	Tb11.55.0028	AACCAAACAAGTTGGTTTAGAGCCCTTCGAGATTCTTCCTTCCAACAGAAAAATGCCTACAGACGTCTAT	-	11.1	453948	454017	-0.56894	-1.17897	0.246779	0.999939	-4.63918
Tb927.3.5080	3QTB00016_E_5			<a href=http://www.genedb.org/genedb/Search?organism=tryp&name=Tb927.3.5080>Tb927.3.5080</a>	Q582M9			Tb03.48K5.870	3	Tb927_03_v4: 1424370..1425965	hypothetical protein, conserved	1345	0	0	0				2QTB00016_E_5	Tb927.3.5080	TCTTATTCCCACGACAGCAAGCAGAAGTGGGTTCATACGGATATAGTGGCAAATATCCCATCATCAATGT	+	3	1424457	1424526	-0.568683	-0.981384	0.33349	0.999939	-4.76606
Tb927.8.1000	3QTB00008_I_13			<a href=http://www.genedb.org/genedb/Search?organism=tryp&name=Tb927.8.1000>Tb927.8.1000</a>	Q57VQ4			Tb08.29O4.30	8	Tb927_08_v4: complement(319329..320102)	hypothetical protein, conserved	3943	0	0	0				2QTB00008_I_13	Tb927.8.1000	ATGAAACGGCCTTCCTGGTCGATGTCATGCCGGTCTCCAGCTTTTGATACGATTAAAGATAGAATCAGTT	-	8	320000	320069	-0.568157	-1.04537	0.303393	0.999939	-4.72728
Tb927.3.2630	3QTB00019_B_2			<a href=http://www.genedb.org/genedb/Search?organism=tryp&name=Tb927.3.2630>Tb927.3.2630</a>	Q582X5			Tb03.48O8.180	3	Tb927_03_v4: complement(670204..672552)	hypothetical protein, conserved	1101	1	0	0				2QTB00019_B_2	Tb927.3.2630	TCTTTCGAAGTGACTACTTATTGGAGTGTGTACTGCGGACTTTGGCGAAGATCAATTTGGACAGTATTCA	-	3	671939	672008	-0.56808	-1.12258	0.269656	0.999939	-4.67752
Tb927.2.5760	3QTB00023_A_2			<a href=http://www.genedb.org/genedb/Search?organism=tryp&name=Tb927.2.5760>Tb927.2.5760</a>	Q7YUM4		1F7.250		2	Tb927_02_v4: 1034074..1043301	hypothetical protein, conserved	806	0	0	0	GO:0003674	GO:0008150	GO:0005575	2QTB00023_A_2	Tb927.2.5760	AAATTCTGGCGAAGTGCCCATTTGAGAACACATGGAGGTTATATGAATCAAAGAAATCTTTTAATAACTC	+	2	1035059	1035128	-0.567648	-0.913951	0.367322	0.999939	-4.80448
Tb927.5.3530	3QTB00008_G_2			<a href=http://www.genedb.org/genedb/Search?organism=tryp&name=Tb927.5.3530>Tb927.5.3530</a>	Q57UB3			Tb05.6E7.200	5	Tb927_05_v4: 1109309..1110103	hypothetical protein, conserved	2344	0	0	0				2QTB00008_G_2	Tb927.5.3530	GTCCTCACTATCTGTGAGTCAGGAACTCCATGTGATAAACTGTTCAAGGATCGACCTTGGAAACCATGCA	+	5	1109528	1109597	-0.567533	-1.23511	0.225446	0.999939	-4.59935
Tb927.4.3970	3QTB00015_E_15			<a href=http://www.genedb.org/genedb/Search?organism=tryp&name=Tb927.4.3970>Tb927.4.3970</a>	Q57Y01			Tb04.1D20.680	4	Tb927_04_v4: complement(1054474..1055937)	hypothetical protein, conserved	1814	0	0	0				2QTB00015_E_15	Tb927.4.3970	TGAATTTCTTGAACAATGTAGTAGACTTCCTGTGCACTTTGTACGGCAGAGACGTGGTTGATAAGGACGA	-	4	1055609	1055678	-0.566646	-1.00411	0.322578	0.999939	-4.75254
Tb927.3.2620	3QTB00023_E_9			<a href=http://www.genedb.org/genedb/Search?organism=tryp&name=Tb927.3.2620>Tb927.3.2620</a>	Q582X4			Tb03.48O8.200	3	Tb927_03_v4: complement(662834..668887)	hypothetical protein, conserved	1100	1	0	0				2QTB00023_E_9	Tb927.3.2620	GAAGGGCAATTATTTTTTATGTCTTACTTTTGTTTTAGCTCTCTGCTAACTTTACTTACCGAGTGCCGTA	-	3	668809	668878	-0.566587	-1.26872	0.213351	0.999939	-4.57473
Tb10.406.0080	3QTB00014_G_3	;go_function=metal ion binding		<a href=http://www.genedb.org/genedb/Search?organism=tryp&name=Tb10.406.0080>Tb10.406.0080</a>	Q389Q0				10	Tb927_10_v4: complement(2579509..2580867)	hypothetical protein, conserved	7182	1	4	0	GO:0046872	GO:0008150	GO:0005575	2QTB00014_G_3	Tb10.406.0080	CGGACGCTGCGTGGGCTTCTTCAACTACAAATTGTACCTTCTCGTTATATTTTATACATTTTTATGTACC	-	10	2580325	2580394	-0.566522	-0.933222	0.357433	0.999939	-4.79376
Tb927.2.5270	3QTB00023_E_2	;go_function=microtubule motor activity;go_process=microtubule-based movement;go_component=dynein complex		<a href=http://www.genedb.org/genedb/Search?organism=tryp&name=Tb927.2.5270>Tb927.2.5270</a>	Q7YUR0		30J2.85		2	Tb927_02_v4: 925431..938171	dynein heavy chain, putative	780	0	0	0	GO:0003777	GO:0007018	GO:0005575	2QTB00023_E_2	Tb927.2.5270	CGTTGATGGAAGCACTAGCGCAGCGTCTAAGGGGAAATTGTACTTCTATTATAAATGAATATAATATGAT	+	2	927820	927889	-0.566185	-0.795099	0.432195	0.999939	-4.86596
Tb10.6k15.0790	3QTB00004_D_24			<a href=http://www.genedb.org/genedb/Search?organism=tryp&name=Tb10.6k15.0790>Tb10.6k15.0790</a>	Q38A17			TRYPtp6k15-3d06.p1c_117	10	Tb927_10_v4: complement(2326167..2326640)	hypothetical protein	7065	0	0	0				2QTB00004_D_24	Tb10.6k15.0790	TTTGGTCACACCATGACACTAGCCACAACAGCGAAATCCAACCGCAAAAGCCCCCAAAAAAGAACAAAGA	-	10	2326201	2326270	-0.565624	-0.896514	0.376423	0.999939	-4.814
Tb10.70.1390	3QTB00017_O_10			<a href=http://www.genedb.org/genedb/Search?organism=tryp&name=Tb10.70.1390>Tb10.70.1390</a>	Q38B44			TRYP_x-70a06.p2kb545_192	10	Tb927_10_v4: 1399985..1401790	hypothetical protein, conserved	6688	0	0	0				2QTB00017_O_10	Tb10.70.1390	AAGAACAAATGGGGAAAGTAATAGGGAGCAGCGGCTTTTGTTGGGGTTGTCTACTTCAAATGAAATTATC	+	10	1401418	1401487	-0.565266	-1.39483	0.172315	0.999939	-4.47729
Tb11.02.4040	3QTB00022_G_5	;go_process=transport		<a href=http://www.genedb.org/genedb/Search?organism=tryp&name=Tb11.02.4040>Tb11.02.4040</a>	Q385F2			Tb11.212.0010	11	Tb927_11_01_v4: complement(1713380..1717075)	protein transport protein Sec31, putative,cytosolic coat protein, putative	8315	1	0	0	GO:0003674	GO:0006810	GO:0005575	2QTB00022_G_5	Tb11.02.4040	AATTGCTGTCGGACTCGACGAAAAACATCCTGCCATACAAATTTGGGATTTAAAAAAAGCAATGATGCCT	-	11.1	1716293	1716362	-0.564712	-1.14672	0.259682	0.999939	-4.66131
Tb09.211.1770	3QTB00006_H_9	;go_process=vesicle-mediated transport		<a href=http://www.genedb.org/genedb/Search?organism=tryp&name=Tb09.211.1770>Tb09.211.1770</a>	Q38DX7			chr9contig211.tmp0208c	9	Tb927_09_v4: complement(1573808..1574431)	hypothetical protein, conserved	5540	0	0	0	GO:0003674	GO:0016192	GO:0005575	2QTB00006_H_9	Tb09.211.1770	AATGGATGTTGCATCTGAATACATGGAAACCGCAATAGGGCAAACAACGTCTACCAGCATGCCGGAGGAT	-	9	1573985	1574054	-0.564619	-1.15917	0.254644	0.999939	-4.65283
Tb10.70.3410	3QTB00019_C_22	;go_function=ATP binding; protein kinase activity;go_process=protein amino acid phosphorylation		<a href=http://www.genedb.org/genedb/Search?organism=tryp&name=Tb10.70.3410>Tb10.70.3410</a>	Q38BL0			TRYP_x-70a06.p2kb545_458	10	Tb927_10_v4: complement(1031998..1034220)	protein kinase, putative	6522	0	0	0	GO:0004672 GO:0004672 GO:0005524 GO:0005524	GO:0006468 GO:0006468		2QTB00019_C_22	Tb10.70.3410	TACTATTGATGTACTACTTTCTTCCGGGGCCTTTGAATATACACTAGTTCGATTTTGCCGTATCTCTGGA	-	10	1032109	1032178	-0.564508	-0.943509	0.352226	0.999939	-4.78795
Tb10.61.0320	3QTB00007_I_2			<a href=http://www.genedb.org/genedb/Search?organism=tryp&name=Tb10.61.0320>Tb10.61.0320</a>	Q387R8			TRYP_x-61h03.q2kb185_45	10	Tb927_10_v4: 3861020..3861712	hypothetical protein, conserved	7670	0	0	0				2QTB00007_I_2	Tb10.61.0320	CCAACAGTTTCGCATGAGGAGTGTCTCAAGTATTTTCTCGCTTCCCATGAACTGAGGCCCTCTATTCGTA	+	10	3861494	3861563	-0.564175	-1.20163	0.237994	0.999939	-4.6233
Tb927.3.5510	3QTB00020_I_4			<a href=http://www.genedb.org/genedb/Search?organism=tryp&name=Tb927.3.5510>Tb927.3.5510</a>	Q580S4			Tb03.5L5.720	3	Tb927_03_v4: 1539599..1542178	hypothetical protein, conserved	1388	0	1	0	GO:0003674	GO:0008150	GO:0005575	2QTB00020_I_4	Tb927.3.5510	TACATATGTAGAACTTTTAGATGAGTACTCTATGCACGAATTTATTATCAGAAAGGGAATGACGCTCCGA	+	3	1540051	1540120	-0.564151	-0.944314	0.351821	0.999939	-4.78749
Tb10.26.0430	3QTB00017_H_9			<a href=http://www.genedb.org/genedb/Search?organism=tryp&name=Tb10.26.0430>Tb10.26.0430</a>	Q389J3				10	Tb927_10_v4: 2733869..2735692	hypothetical protein, conserved	7239	0	0	0				2QTB00017_H_9	Tb10.26.0430	TTACAAACAAACACACCAGCCCTTTCACGCCTTTGAATATGCTACGCGTGTATCTAAAGATTATCGCATC	+	10	2735059	2735128	-0.564107	-1.3071	0.200146	0.999939	-4.54592
Tb927.5.2990	3QTB00008_E_5			<a href=http://www.genedb.org/genedb/Search?organism=tryp&name=Tb927.5.2990>Tb927.5.2990</a>	Q57ZX5			Tb05.26K5.140	5	Tb927_05_v4: 941222..941986	hypothetical protein, conserved	2290	0	0	0				2QTB00008_E_5	Tb927.5.2990	TCCACTAAAGTTCAGAATAGTGTTGAGTTTTCTCTAAGGCAGAGACTGTTTGACACACAGAAATTAGCGC	+	5	941258	941327	-0.5636	-1.12583	0.268298	0.999939	-4.67536
Tb09.354.0020	3QTB00002_H_17			<a href=http://www.genedb.org/genedb/Search?organism=tryp&name=Tb09.354.0020>Tb09.354.0020</a>	Q38G49				9	Tb927_09_v4: 3547..3864	hypothetical protein, unlikely	4682	0	3	0				2QTB00002_H_17	Tb09.354.0020	ATCGGGTCCTTTTCATTAATAAGTATCTTCCGTCCTGTGCTTCTCAATTGTTTTACACTGTCATTTTATT	+	9	3751	3820	-0.563097	-1.06754	0.293419	0.999939	-4.71332
Tb927.7.4770	3QTB00005_I_12	;go_function=peptidyl-prolyl cis-trans isomerase activity;go_process=protein folding		<a href=http://www.genedb.org/genedb/Search?organism=tryp&name=Tb927.7.4770>Tb927.7.4770</a>	Q57X93	PPIase		Tb07.26A24.370	7	Tb927_07_v4: complement(1264536..1265057)	cyclophilin-type peptidyl-prolyl cis-trans isomerase, putative	3566	0	0	0	GO:0003755	GO:0006457	GO:0005575	2QTB00005_I_12	Tb927.7.4770	ACCAGAAGTTACAGATAAGGTGTTTTTTGACATCACCATTGGCTCCGAACCTGCCGGCCGTATCGTCATT	-	7	1264965	1265034	-0.562679	-1.47256	0.150272	0.999939	-4.41335
Tb927.7.1290	3QTB00007_P_1			<a href=http://www.genedb.org/genedb/Search?organism=tryp&name=Tb927.7.1290>Tb927.7.1290</a>	Q57WS1			Tb07.27M11.530	7	Tb927_07_v4: 333218..333946	hypothetical protein, conserved	3220	1	1	0				2QTB00007_P_1	Tb927.7.1290	TGATGTAACTCAGAAGACTTCCCATGGGTTAGTACGACCACTTATACGAACTTATGCAAACGAGGCGATA	+	7	333562	333631	-0.56257	-1.18724	0.243546	0.999939	-4.63342
Tb927.8.2610	3QTB00019_P_21	;go_function=5-methyltetrahydropteroyltriglutamate- homocysteine S-methyltransferase activity;go_process=methionine biosynthesis		<a href=http://www.genedb.org/genedb/Search?organism=tryp&name=Tb927.8.2610>Tb927.8.2610</a>	Q57XC8			Tb08.26A17.600	8	Tb927_08_v4: 767681..770026	5-methyltetrahydropteroyltriglutamate--homocyst ei neS-methyltransferase,putative	4104	0	0	0	GO:0003871	GO:0009086	GO:0005575	2QTB00019_P_21	Tb927.8.2610	TATTTACTTTGAGGCCACGCGCTCCGACATGGAACTACTGAGGGTATTTGATTCTTTCACATACCTCAAC	+	8	769723	769792	-0.562283	-1.20232	0.237732	0.999939	-4.62281
Tb09.211.1150	3QTB00005_O_22			<a href=http://www.genedb.org/genedb/Search?organism=tryp&name=Tb09.211.1150>Tb09.211.1150</a>	Q38E40			chr9contig211.tmp0141c	9	Tb927_09_v4: complement(1471144..1471677)	hypothetical protein, conserved	5477	0	0	0				2QTB00005_O_22	Tb09.211.1150	ACTCGCCTCAGCCAACCCGAGGAGAACCCTACCGCAAGCAAAGGGGCAACCATCATTGTAAGAAAAGATA	-	9	1471182	1471251	-0.562245	-1.25504	0.218212	0.999939	-4.58482
Tb927.7.4260	3QTB00008_E_20			<a href=http://www.genedb.org/genedb/Search?organism=tryp&name=Tb927.7.4260>Tb927.7.4260</a>	Q57UQ6			Tb07.5F10.200	7	Tb927_07_v4: complement(1134100..1134891)	hypothetical protein, conserved	3515	1	1	0				2QTB00008_E_20	Tb927.7.4260	AAATAAACATGCAGTCAATGTCCTAAACGTCGACGATGCCAGAATGGAAACAGAAAGTAACGAAGGCATA	-	7	1134136	1134205	-0.560952	-1.07456	0.290307	0.999939	-4.70884
Tb09.211.2130	3QTB00004_I_5			<a href=http://www.genedb.org/genedb/Search?organism=tryp&name=Tb09.211.2130>Tb09.211.2130</a>	Q38DU4			chr9contig211.tmp0249	9	Tb927_09_v4: 1647793..1648215	hypothetical protein, unlikely	5573	0	1	0				2QTB00004_I_5	Tb09.211.2130	AACTCCCGTTTCTTCTCTCCCTCTTTTCGCACTGATGCTCATTTTCCCGCATGCCGCGCCAACTCCGAGG	+	9	1648060	1648129	-0.56014	-1.51931	0.138137	0.999939	-4.37352
Tb10.6k15.3470	3QTB00014_I_3			<a href=http://www.genedb.org/genedb/Search?organism=tryp&name=Tb10.6k15.3470>Tb10.6k15.3470</a>	Q38AP1			TRYPtp6k15-3d06.p1c_492	10	Tb927_10_v4: complement(1795339..1796700)	hypothetical protein, conserved	6841	0	0	0				2QTB00014_I_3	Tb10.6k15.3470	AAGAGCATTCTTCTTGGAAACCTTGCATTTGACATTCCTACAGTTTCCGCAACCTCGACCTCATTAGTGT	-	10	1796154	1796223	-0.560068	-1.07087	0.291938	0.999939	-4.7112
Tb09.211.2340	3QTB00003_G_2			<a href=http://www.genedb.org/genedb/Search?organism=tryp&name=Tb09.211.2340>Tb09.211.2340</a>	Q38DS3			chr9contig211.tmp0270	9	Tb927_09_v4: 1684141..1684509	hypothetical protein, unlikely	5594	0	0	0				2QTB00003_G_2	Tb09.211.2340	AAAAAAGAAAGAAACAGTAAGGAAGAGAAGAAATAAACATGAATGTACCGCGTCACGAAAACCGAAGCCG	+	9	1684209	1684278	-0.559975	-0.967717	0.340172	0.999939	-4.77405
Tb10.6k15.3700	3QTB00014_F_5			<a href=http://www.genedb.org/genedb/Search?organism=tryp&name=Tb10.6k15.3700>Tb10.6k15.3700</a>	Q38AQ9			TRYPtp6k15-3d06.p1c_533	10	Tb927_10_v4: 1751007..1752419	hypothetical protein, conserved	6823	0	0	0				2QTB00014_F_5	Tb10.6k15.3700	TGTCCTTGGCGGAAGTAACCTAGCAGGGATGTTTGTTTTACTATACCTACAGGAACGATACAGCTCCCTA	+	10	1751651	1751720	-0.559444	-1.23076	0.227048	0.999939	-4.6025
Tb927.8.2110	3QTB00011_M_14			<a href=http://www.genedb.org/genedb/Search?organism=tryp&name=Tb927.8.2110>Tb927.8.2110</a>	Q581X1			Tb08.26N11.650	8	Tb927_08_v4: 659961..661034	hypothetical protein, conserved	4054	0	0	0				2QTB00011_M_14	Tb927.8.2110	TCACTGCAACGCGCAGCTGCCGCCGCTTGGAGAAGAACTATTTAAGATTTGCTATCATCATGACATTACT	+	8	660719	660788	-0.559401	-1.12418	0.268988	0.999939	-4.67646
Tb927.5.3130	3QTB00011_L_23			<a href=http://www.genedb.org/genedb/Search?organism=tryp&name=Tb927.5.3130>Tb927.5.3130</a>	Q57Z80			Tb05.27M3.140	5	Tb927_05_v4: complement(974407..975507)	hypothetical protein	2304	0	0	0				2QTB00011_L_23	Tb927.5.3130	TCAAAATCATGGAAAGGATTAGCGGGAATGAAGTTACCGACACTAACGACACGTGAAACGCATTCAACAA	-	5	975243	975312	-0.559156	-0.937633	0.355194	0.999939	-4.79128
Tb11.01.8720	3QTB00020_O_3			<a href=http://www.genedb.org/genedb/Search?organism=tryp&name=Tb11.01.8720>Tb11.01.8720</a>	Q380Z1				11	Tb927_11_01_v4: complement(4461440..4463956)	hypothetical protein, conserved	9384	0	0	0				2QTB00020_O_3	Tb11.01.8720	GGTTATCGCGGAGTTGTTTAAACTTAAGGAGTACGCTGAGTCAAATATGGCTTGCATGAGTCAGTGGTTT	-	11.1	4462187	4462256	-0.558961	-1.26853	0.213418	0.999939	-4.57487
Tb927.1.1750	3QTB00014_F_15			<a href=http://www.genedb.org/genedb/Search?organism=tryp&name=Tb927.1.1750>Tb927.1.1750</a>	Q4GZ44				1	Tb927_01_v4: 463474..464886	hypothetical protein, conserved	168	0	0	0				2QTB00014_F_15	Tb927.1.1750	AGAAACGCAGATGACACCAACGACGGGTCCGGTAACAACTTCAATGCAACTAAATAAGTCCAAACACGTC	+	1	464433	464502	-0.558716	-1.0861	0.285244	0.999939	-4.70143
Tb11.02.1930	3QTB00023_I_5	similar to Pre-mRNA splicing helicase BRR2 (EC 3.6.1.-) (Protein Snu246). (Swiss-Prot:P32639) (Saccharomyces cerevisiae);go_function=ATP binding; ATP-dependent RNA helicase activity; nucleic acid binding;go_process=RNA splicing;go_component=nucleus; U4/U6 x U5 tri-snRNP complex		<a href=http://www.genedb.org/genedb/Search?organism=tryp&name=Tb11.02.1930>Tb11.02.1930</a>	Q385X9			TRYP_xi-1013a02.q1k_63	11	Tb927_11_01_v4: complement(1242841..1249431)	ATP-dependent RNA helicase, putative,DEAD/DEAH box RNA helicase, putative	8137	0	0	0	GO:0003676 GO:0004004 GO:0005524	GO:0008380	GO:0005634 GO:0046540	2QTB00023_I_5	Tb11.02.1930	ATAAAACAGTTTATTACTTCGATACAAATATCAATGAAAATAGCACCCACGTGGATGTCCTGAAGGCACT	-	11.1	1243805	1243874	-0.557554	-1.15152	0.257732	0.999939	-4.65806
Tb09.160.1750	3QTB00002_M_23	GPI-Anchor Signal predicted for Tb09.160.1750 by DGPI v2.04, no cleavage site predicted		<a href=http://www.genedb.org/genedb/Search?organism=tryp&name=Tb09.160.1750>Tb09.160.1750</a>	Q38FL6		3C4.260	chr9contig160.tmp0163c	9	Tb927_09_v4: complement(625204..625485)	hypothetical protein, unlikely	4947	1	2	0				2QTB00002_M_23	Tb09.160.1750	ATGCCCGCCCTATTTTCAATTTTTTGCATTCACTTTATCACATTATTTCATACAGTTCTTTTTTCGTTTG	-	9	625416	625485	-0.557533	-1.05975	0.296895	0.999939	-4.71825
Tb11.39.0007	3QTB00010_K_3	;go_function=zinc ion binding		<a href=http://www.genedb.org/genedb/Search?organism=tryp&name=Tb11.39.0007>Tb11.39.0007</a>	Q386X5				11	Tb927_11_01_v4: complement(519052..520008)	hypothetical protein, conserved	7888	0	0	0	GO:0008270	GO:0008150	GO:0005575	2QTB00010_K_3	Tb11.39.0007	GGCAAACAGTTGTCACAGAATGATGCTTTAGTCGGTGCTGGGCCTGTTGTACCTAGTGAAGGCATCGGAA	-	11.1	519921	519990	-0.556496	-1.34761	0.186894	0.999939	-4.5147
Tb927.8.5450	3QTB00015_G_23	;go_function=amino acid-polyamine transporter activity;go_process=amino acid transport;go_component=integral to membrane		<a href=http://www.genedb.org/genedb/Search?organism=tryp&name=Tb927.8.5450>Tb927.8.5450</a>	Q57UL7			Tb08.5H5.40	8	Tb927_08_v4: 1614773..1616239	amino acid transporter, putative	4388	0	11	0	GO:0005279	GO:0006865	GO:0016021	2QTB00015_G_23	Tb927.8.5450	TTACTTCTACATTATCTTTGGTTTAATTGTCATGGTAATGGGCACCTACAGCGTCATTGCTGAACTCTGA	+	8	1616170	1616239	-0.556443	-1.42953	0.16218	0.999939	-4.4491
Tb10.70.4680	3QTB00021_B_23			<a href=http://www.genedb.org/genedb/Search?organism=tryp&name=Tb10.70.4680>Tb10.70.4680</a>	Q38BV3			TRYP_x-70a06.p2kb545_629	10	Tb927_10_v4: 755626..758796	hypothetical protein, conserved	6429	0	0	0				2QTB00021_B_23	Tb10.70.4680	TAATAGGCTCCGTTCATGTATGTGTGCCAACCCTGACTGTAAAAACATTATATCATTTCCTCAATCGGGT	+	10	755826	755895	-0.556292	-1.24171	0.223031	0.999939	-4.59456
Tb11.57.0052	3QTB00015_H_9	;go_process=antigenic variation;go_component=integral to membrane		<a href=http://www.genedb.org/genedb/Search?organism=tryp&name=Tb11.57.0052>Tb11.57.0052</a>	Q22KT7				11	Tb927_11_03_v4: 195903..197429	variant surface glycoprotein (VSG, atypical), putative	9653	1	0	0		GO:0020033	GO:0016021	2QTB00015_H_9	Tb11.57.0052	AGAAATGGCAGTTAAAGCTACCAACTAAGCACGCAGAAAATGCCGCTTTCCAAAAAATGTGGGCACTCTG	+	11.3	196162	196231	-0.55599	-1.17367	0.248867	0.999939	-4.64286
Tb10.26.0630	3QTB00022_O_24			<a href=http://www.genedb.org/genedb/Search?organism=tryp&name=Tb10.26.0630>Tb10.26.0630</a>	Q389K6				10	Tb927_10_v4: 2696252..2700412	hypothetical protein, conserved	7226	1	0	0				2QTB00022_O_24	Tb10.26.0630	CATGAGATCATGTCAGACCGTGATTGTCTTCTTTATCTTTCCAAGTTTATGGAATACATCGAGCTTGCAC	+	10	2697545	2697614	-0.555959	-1.05218	0.300303	0.999939	-4.72302
Tb927.8.4730	3QTB00014_O_15	;go_function=amino acid-polyamine transporter activity;go_process=amino acid transport;go_component=membrane		<a href=http://www.genedb.org/genedb/Search?organism=tryp&name=Tb927.8.4730>Tb927.8.4730</a>	Q57UX8			Tb08.4A8.368	8	Tb927_08_v4: complement(1389086..1390462)	amino acid transporter, putative	4316	0	10	0	GO:0005279	GO:0006865	GO:0016020	NA	NA	NA	NA	NA	NA	NA	-0.555744	-0.945629	0.351159	0.999939	-4.78675
Tb11.01.0910	3QTB00020_O_23	;go_function=DNA binding; DNA topoisomerase type I activity;go_process=DNA modification; DNA topological change; DNA unwinding		<a href=http://www.genedb.org/genedb/Search?organism=tryp&name=Tb11.01.0910>Tb11.01.0910</a>	Q384B1				11	Tb927_11_01_v4: 2459296..2461821	DNA topoisomerase III, putative	8608	0	0	0	GO:0003677 GO:0003917	GO:0006265 GO:0006268 GO:0006304	GO:0005634	2QTB00020_O_23	Tb11.01.0910	TCTTCTTTGGAAAGTTTCGTTACTTCAAGGAAAACATTGAGCGCTTTGATGCCCTTATGGGAGCTTCATT	+	11.1	2461028	2461097	-0.555618	-1.23347	0.226049	0.999939	-4.60054
Tb10.70.7910	3QTB00020_P_9			<a href=http://www.genedb.org/genedb/Search?organism=tryp&name=Tb10.70.7910>Tb10.70.7910</a>	Q38CJ6			TRYP_x-70a06.p2kb545_1086	10	Tb927_10_v4: 110053..112782	hypothetical protein, conserved	6185	0	0	0				2QTB00020_P_9	Tb10.70.7910	AATGTTGCTCATGAAAGTGAAATGAGAACTGTACCACCCGTTATGTGTCGCATATTTGATATTTTGTCGT	+	10	112483	112552	-0.555337	-1.32119	0.195457	0.999939	-4.53515
Tb927.1.4740	3QTB00021_D_21			<a href=http://www.genedb.org/genedb/Search?organism=tryp&name=Tb927.1.4740>Tb927.1.4740</a>	Q4GYA4				1	Tb927_01_v4: 971957..975136	hypothetical protein, conserved	461	0	0	0	GO:0003674	GO:0008150	GO:0005575	2QTB00021_D_21	Tb927.1.4740	TAGAAGCATTGCAACTCCAGGACTCATTGGGACATTTTAACTTTCACGTTTCGTTGTATGAAGTAGGTAA	+	1	974652	974721	-0.55492	-1.17654	0.247733	0.999939	-4.64087
Tb927.6.2620	3QTB00005_O_16			<a href=http://www.genedb.org/genedb/Search?organism=tryp&name=Tb927.6.2620>Tb927.6.2620</a>	Q584P4			Tb06.4M18.1380	6	Tb927_06_v4: 790731..791264	hypothetical protein, conserved	2781	1	4	0				2QTB00005_O_16	Tb927.6.2620	TACCTGTTGAAAGGATACTTTCCTTTTTATTCGTTAGGGGTTGCCTTTTCTGCTTGCATTATATCCCTAT	+	6	790818	790887	-0.554062	-1.08322	0.286503	0.999939	-4.70329
Tb10.70.3250	3QTB00009_I_5			<a href=http://www.genedb.org/genedb/Search?organism=tryp&name=Tb10.70.3250>Tb10.70.3250</a>	Q38BJ7			TRYP_x-70a06.p2kb545_435	10	Tb927_10_v4: complement(1061600..1062463)	hypothetical protein	6535	1	1	0				2QTB00009_I_5	Tb10.70.3250	ATGACTATTGAGACGTCACATAATGAGGTACGAAATGACAGTGACGCTTTGTTGCGACGCTGGAGCAACC	-	10	1061815	1061884	-0.554015	-1.11828	0.27146	0.999939	-4.68038
Tb09.211.2120	3QTB00006_I_5			<a href=http://www.genedb.org/genedb/Search?organism=tryp&name=Tb09.211.2120>Tb09.211.2120</a>	Q38DU5			chr9contig211.tmp0248	9	Tb927_09_v4: 1647056..1647637	hypothetical protein, unlikely	5572	0	1	0				2QTB00006_I_5	Tb09.211.2120	TTCACTTCGCTCCCTTTCCTTCTGTCTGGTCGTACCGTTGCGCTTTCGCTCTCATTTATTGTTTATCATT	+	9	1647422	1647491	-0.55283	-1.05816	0.297607	0.999939	-4.71925
Tb927.5.1490	3QTB00021_D_8	;go_function=RNA binding;go_process=protein biosynthesis		<a href=http://www.genedb.org/genedb/Search?organism=tryp&name=Tb927.5.1490>Tb927.5.1490</a>	Q57VB4			Tb05.30H13.650	5	Tb927_05_v4: complement(471028..474384)	hypothetical protein, conserved	2140	0	0	0				2QTB00021_D_8	Tb927.5.1490	AAACTACTGCCTTTGCGTCAGGTGGAAGATGATGAGTTGAGTGAGATTTGTAAAATTGTATTTGAGAAGG	-	5	473643	473712	-0.552214	-1.06017	0.296706	0.999939	-4.71799
Tb10.61.0420	3QTB00007_N_5	;go_function=RNA binding;go_process=RNA processing		<a href=http://www.genedb.org/genedb/Search?organism=tryp&name=Tb10.61.0420>Tb10.61.0420</a>	Q387S7			TRYP_x-61h03.q2kb185_63	10	Tb927_10_v4: 3843505..3844230	RNA binding protein, putative	7661	0	0	0	GO:0003723	GO:0006396	GO:0005575	2QTB00007_N_5	Tb10.61.0420	TAGCGTCGTGTGATGGTGCTCGGTACCAGAACAAGCTAATGAAGAAGACGAAGTTTAATTCATACTTTGC	+	10	3843665	3843734	-0.552166	-1.20017	0.238555	0.999939	-4.62433
Tb927.3.1060	3QTB00012_I_17	synonym: Tb03.27F10.200; hypothetical protein, conserved (pseudogene) This gene was artificially interrupted by a Tn10 transposon. An unaltered copy of the gene can be created by fusion of Tb03.27F10.200 and Tb03.27F10.220. The Tn10 insertion is an artefact from the BAC construction and is not present in other BACs covering this region or in Tb927 genomic DNA.		<a href=http://www.genedb.org/genedb/Search?organism=tryp&name=Tb927.3.1060>Tb927.3.1060</a>	-			Tb03.27F10.200	3	Tb927_03_v4: 262387..263532	hypothetical protein, conserved (pseudogene),hypothetical protein, conserved, interrupted	945	0	0	0				2QTB00012_I_17	Tb927.3.1060	TAAAGAGCGTAAACATGACAAAAGACGAATCACTGAAGACAGTAGCTATCAAAACAGAGGACGTGAAACG	+	3	263189	263258	-0.55211	-1.18372	0.244916	0.999939	-4.63587
Tb10.6k15.0810	3QTB00021_J_17			<a href=http://www.genedb.org/genedb/Search?organism=tryp&name=Tb10.6k15.0810>Tb10.6k15.0810</a>	Q38A18			TRYPtp6k15-3d06.p1c_119	10	Tb927_10_v4: 2321781..2325029	hypothetical protein, conserved,leucine-rich repeat protein (LRRP), putative	7064	0	0	0	GO:0003674 GO:0003674	GO:0008150 GO:0008150	GO:0005575 GO:0005575	2QTB00021_J_17	Tb10.6k15.0810	TATCTTTCAGTAAAAATATCCGTATCAGCAATTACGGAATGCAACAAATGTCAAAAACGTTGTTTAACAC	+	10	2322475	2322544	-0.5521	-1.26775	0.213692	0.999939	-4.57545
Tb927.3.1780	3QTB00003_J_15	identical to GB:AAS57930.1: Lsm8p {Trypanosoma brucei} (PMID:14990572); 100% identical to GB|AY551266 Trypanosoma brucei Lsm8p (Lsm8) gene {Trypanosoma brucei};go_function=U6 snRNA 3'-end binding;go_process=assembly of spliceosomal tri-snRNP U4/U6.U5; nuclear mRNA splicing, via spliceosome;go_component=nucleus; U4/U6 x U5 tri-snRNP complex		<a href=http://www.genedb.org/genedb/Search?organism=tryp&name=Tb927.3.1780>Tb927.3.1780</a>	Q6QA14	TbLSm8		Tb03.30P12.410	3	Tb927_03_v4: complement(462143..462532)	U6 snRNA-associated Sm-like protein LSm8p	1017	0	0	0	GO:0030629	GO:0000398 GO:0000351	GO:0046540 GO:0005634	2QTB00003_J_15	Tb927.3.1780	TTCCCAATATCTCAGGCGCCGCGTCTCCGTTGTTACTGTGGATGGGCGGTATCTCGTCGGTGTTCTTCAT	-	3	462458	462527	-0.551244	-1.30278	0.201599	0.999939	-4.5492
Tb927.8.3010	3QTB00019_A_16			<a href=http://www.genedb.org/genedb/Search?organism=tryp&name=Tb927.8.3010>Tb927.8.3010</a>	Q57W72			Tb08.28F14.420	8	Tb927_08_v4: 903463..905676	hypothetical protein, conserved	4144	0	0	0				2QTB00019_A_16	Tb927.8.3010	ATGTAATCTCCGTCGAAAGCAAAGAGACAAACATTATGAATAGCCTAGGGAAGGAGCTGGGTCACACACA	+	8	904514	904583	-0.550768	-0.964497	0.341759	0.999939	-4.77592
Tb09.211.4890	3QTB00011_M_1	curated by M. Parsons, P. Ward, J. Mottram;go_function=ATP binding; protein kinase CK2 activity;go_process=protein amino acid phosphorylation;go_component=nucleolus		<a href=http://www.genedb.org/genedb/Search?organism=tryp&name=Tb09.211.4890>Tb09.211.4890</a>	Q963F4			chr9contig211.tmp0537c	9	Tb927_09_v4: complement(2202142..2203191)	casein kinase II, putative	5847	0	0	0	GO:0004682 GO:0004682 GO:0005524 GO:0005524	GO:0006468 GO:0006468	GO:0005730 GO:0005730	2QTB00011_M_1	Tb09.211.4890	TATTCCCCACATTTTCTGATTATGACGTGCGCTACTACATATTTGGTGTTCTTCAAGCGCTAGAGTATGC	-	9	2202743	2202812	-0.550579	-0.999036	0.324992	0.999939	-4.75558
Tb927.1.5190	3QTB00002_N_12			<a href=http://www.genedb.org/genedb/Search?organism=tryp&name=Tb927.1.5190>Tb927.1.5190</a>	Q4GY62				1	Tb927_01_v4: complement(1030952..1031293)	hypothetical protein, unlikely	506	0	0	0				2QTB00002_N_12	Tb927.1.5190	GCACTTCACATTCTTCCCACACCCCTCCACACGGAAATGACGTCAACGTAACACGTACAAATTTTCTTTT	-	1	1030992	1031061	-0.550193	-1.25785	0.217207	0.999939	-4.58276
Tb927.7.6050	3QTB00022_C_16	Number of repeated genes in array uncertain, region may contain misassembly; similar to GB:CAD21877.1: ESAG4 {Trypanosoma brucei}; Number of repeated genes in array uncertain, region may contain misassembly.;go_function=adenylate cyclase activity;go_process=intracellular signaling cascade;go_component=integral to membrane		<a href=http://www.genedb.org/genedb/Search?organism=tryp&name=Tb927.7.6050>Tb927.7.6050</a>	Q57VK6			Tb07.2F2.260	7	Tb927_07_v4: complement(1633333..1637142)	receptor-type adenylate cyclase GRESAG 4, putative	3695	1	1	0	GO:0004016	GO:0007242	GO:0016021	2QTB00022_C_16	Tb927.7.6050	GGAAGTATAGCTGAGTTTGTGAGGCTTACCCACCTTTCTTCAAATAATGAGTCGGCAATCATGGCGTTAC	-	7	1636836	1636905	-0.549577	-1.27789	0.210136	0.999939	-4.56791
Tb927.2.3160	3QTB00013_M_16			<a href=http://www.genedb.org/genedb/Search?organism=tryp&name=Tb927.2.3160>Tb927.2.3160</a>	Q7YVB6		10C8.380		2	Tb927_02_v4: 585576..586865	hypothetical protein, conserved	661	0	0	0				2QTB00013_M_16	Tb927.2.3160	AAGCAGGTACGGGACTTCATTATGATTTGGGGGCTCAGCACATTATTTCCAATCCAGCAGAACAATGTGA	+	2	586399	586468	-0.549362	-1.34241	0.188556	0.999939	-4.51875
Tb927.3.4620	3QTB00022_D_23			<a href=http://www.genedb.org/genedb/Search?organism=tryp&name=Tb927.3.4620>Tb927.3.4620</a>	Q582S3			Tb03.48K5.90	3	Tb927_03_v4: complement(1303395..1307639)	hypothetical protein, conserved	1299	0	0	0				2QTB00022_D_23	Tb927.3.4620	GCAAGTTTTGAACTTCTCGCTGAAAAACTGCATCGTAACGAATCCCTGAACAAGATGGACTGTTCATTAA	-	3	1305701	1305770	-0.548296	-0.88046	0.38493	0.999939	-4.82262
Tb927.3.3940	3QTB00017_E_2	similar over 202 aa to SP:P19339: Sex-lethal protein. {Drosophila melanogaster};go_function=RNA binding;go_process=RNA processing		<a href=http://www.genedb.org/genedb/Search?organism=tryp&name=Tb927.3.3940>Tb927.3.3940</a>	Q57WD0			Tb03.28C22.400	3	Tb927_03_v4: 1097682..1099463	RNA-binding protein, putative	1231	0	0	0	GO:0003723	GO:0006396	GO:0005575	2QTB00017_E_2	Tb927.3.3940	GTAGTGATGTGTATGACGCCGATTCATCATTATCGCTTGATTTTCTGGAGAATTTGGGCGCGGCGGAGTT	+	3	1099318	1099387	-0.548187	-1.0867	0.284985	0.999939	-4.70104
Tb10.70.4750	3QTB00023_M_17	;go_function=ion channel activity;go_process=ion transport		<a href=http://www.genedb.org/genedb/Search?organism=tryp&name=Tb10.70.4750>Tb10.70.4750</a>	Q38BV7			TRYP_x-70a06.p2kb545_643	10	Tb927_10_v4: 736188..744269	calcium channel protein, putative	6425	0	22	0	GO:0005216	GO:0006811	GO:0016020	2QTB00023_M_17	Tb10.70.4750	CCCTAGCTTATATTTGGGAGTCTTTATTGAAAAAATCGAGAAAACGAGACGATTGTTTGTACAGAAACAA	+	10	737957	738026	-0.547674	-0.870474	0.390282	0.999939	-4.8279
Tb927.5.1960	3QTB00012_I_1			<a href=http://www.genedb.org/genedb/Search?organism=tryp&name=Tb927.5.1960>Tb927.5.1960</a>	Q57ZR5			Tb05.1P6.450	5	Tb927_05_v4: 605900..607042	hypothetical protein, conserved	2187	0	0	1				2QTB00012_I_1	Tb927.5.1960	AGGAAATTGAGTTAACCCGCAGTCTCCTTCCTCATTTTGAGCAGTTCTTCACTGTGGAGAGTAAAGTTGT	+	5	606144	606213	-0.547388	-0.997169	0.325884	0.999939	-4.7567
Tb927.3.920	3QTB00022_C_12			<a href=http://www.genedb.org/genedb/Search?organism=tryp&name=Tb927.3.920>Tb927.3.920</a>	Q57WX5			Tb03.27F10.500	3	Tb927_03_v4: 212945..216754	hypothetical protein, conserved	931	0	0	0				2QTB00022_C_12	Tb927.3.920	TTGTTGTCGTGAGAGGATTTGTGATAGATGCGATGAAAATATCCTTACTAGTACCCCCAGTGGTCAAAAT	+	3	213679	213748	-0.546829	-1.14174	0.261718	0.999939	-4.66468
Tb09.211.1340	3QTB00002_E_4			<a href=http://www.genedb.org/genedb/Search?organism=tryp&name=Tb09.211.1340>Tb09.211.1340</a>	Q38E21			chr9contig211.tmp0160c	9	Tb927_09_v4: complement(1504130..1504420)	hypothetical protein, unlikely	5496	1	0	0				2QTB00002_E_4	Tb09.211.1340	CACATGTAAGATGTAATATCAAGTTTACGTGTTTCTCGCTGCCTTTTCTTACGCGCGTGTCGCTGCTTGT	-	9	1504227	1504296	-0.546708	-1.36739	0.180675	0.999939	-4.49916
Tb927.2.4140	3QTB00019_K_3			<a href=http://www.genedb.org/genedb/Search?organism=tryp&name=Tb927.2.4140>Tb927.2.4140</a>	Q7YV19		28H13.420		2	Tb927_02_v4: complement(726265..728454)	hypothetical protein, conserved	702	0	0	0				2QTB00019_K_3	Tb927.2.4140	GAGGAGATTTGACTTAGTTAAGATGGAAAAAGTTGGGCTGTTGTATCCAGGGTTGATGAACGACTGTCCT	-	2	726313	726382	-0.546585	-1.31719	0.196781	0.999939	-4.53822
Tb10.70.2610	3QTB00008_K_15	;go_function=dolichyl-phosphate beta-D-mannosyltransferase activity;go_process=GPI anchor biosynthesis		<a href=http://www.genedb.org/genedb/Search?organism=tryp&name=Tb10.70.2610>Tb10.70.2610</a>	Q38BE0			TRYP_x-70a06.p2kb545_350	10	Tb927_10_v4: complement(1173937..1174716)	dolichyl-phosphate beta-D-mannosyltransferase precursor, putative	6592	0	1	0	GO:0004582	GO:0006506	GO:0005575	2QTB00008_K_15	Tb10.70.2610	TGACGGTGAAGTATTCCATTATTGTTCCAGCCTACAAGGAGTGTGGGAACCTTGAGCCACTTACAAAGCA	-	10	1174646	1174715	-0.546544	-1.40546	0.16916	0.999939	-4.46872
Tb09.160.3590	3QTB00020_H_24	;go_function=3',5'-cyclic-nucleotide phosphodiesterase activity;go_process=cell proliferation;go_component=cytoplasm		<a href=http://www.genedb.org/genedb/Search?organism=tryp&name=Tb09.160.3590>Tb09.160.3590</a>	Q38F46	PDEB1	PDE2C,28G16.105	chr9contig160.tmp0282	9	Tb927_09_v4: 852556..855348	cAMP-specific phosphodiesterase	5118	0	0	0	GO:0004114	GO:0008283 GO:0008283	GO:0005737	2QTB00020_H_24	Tb09.160.3590	CCTTATCAAACGTATTCCTTATGATATCCTTGTTGAGGTTCTCGATCAAAGCGGATTTACTCCAACAAGC	+	9	852711	852780	-0.546155	-0.971653	0.338238	0.999939	-4.77176
Tb11.22.0011	3QTB00021_O_20			<a href=http://www.genedb.org/genedb/Search?organism=tryp&name=Tb11.22.0011>Tb11.22.0011</a>	Q386S8				11	Tb927_11_01_v4: 639373..642516	hypothetical protein, conserved	7935	0	0	0				2QTB00021_O_20	Tb11.22.0011	TATTTTTTCTCCTATTAAAGAATATGTATAAGCAGCACACGAACTTTGCGGCGGCAAACACTCCCCTCTT	+	11.1	639428	639497	-0.546151	-1.37634	0.177915	0.999939	-4.49207
Tb11.01.8420	3QTB00020_D_20	;go_function=voltage-gated chloride channel activity;go_process=chloride transport;go_component=membrane		<a href=http://www.genedb.org/genedb/Search?organism=tryp&name=Tb11.01.8420>Tb11.01.8420</a>	Q381B7				11	Tb927_11_01_v4: complement(4378490..4381246)	chloride channel protein, putative	9358	0	9	0	GO:0005247	GO:0006821	GO:0016020	2QTB00020_D_20	Tb11.01.8420	TATGTTTATTGCAGTAGGCATTTGTGTTGGTTTGTGGTCCGTATTACTTTTTCAAACTCTCGAGTATCTT	-	11.1	4380839	4380908	-0.545505	-1.02234	0.314	0.999939	-4.74149
Tb09.160.5490	3QTB00015_B_17			<a href=http://www.genedb.org/genedb/Search?organism=tryp&name=Tb09.160.5490>Tb09.160.5490</a>	Q38EJ9			chr9contig160.tmp0435c	9	Tb927_09_v4: complement(1179300..1180814)	hypothetical protein, conserved	5318	0	0	0				2QTB00015_B_17	Tb09.160.5490	TGGCAGTACCAGTTCTATAATCCCTGCTTCAGTTAAACCAGTTACATCGTCGCCAACCTTTGATACGTTA	-	9	1179849	1179918	-0.545496	-1.38807	0.174348	0.999939	-4.48272
Tb09.211.0890	3QTB00005_A_14			<a href=http://www.genedb.org/genedb/Search?organism=tryp&name=Tb09.211.0890>Tb09.211.0890</a>	Q38E67			chr9contig211.tmp0108c	9	Tb927_09_v4: complement(1421066..1421575)	hypothetical protein, conserved	5450	0	0	0				2QTB00005_A_14	Tb09.211.0890	AAAGTCATTCAATAATGCAATTTTGTACAGCACGCATGAGGCGCCCTGCTCCTTCTCGTGTTACTTCAGT	-	9	1421348	1421417	-0.54534	-1.16276	0.253204	0.999939	-4.65037
Tb927.8.5980	3QTB00020_C_5	;go_function=5' to 3' DNA helicase activity;go_process=DNA repair; mRNA transcription from RNA polymerase II promoter;go_component=nucleus; transcription factor TFIIH complex		<a href=http://www.genedb.org/genedb/Search?organism=tryp&name=Tb927.8.5980>Tb927.8.5980</a>	Q57YJ9			Tb08.11J15.890	8	Tb927_08_v4: 1750990..1753449	TFIIH basal transcription factor complex helicase subunit, putative,DNA excision repair protein, Transcription factor II H complex, XPD subunit, putative	4442	0	0	0	GO:0043139	GO:0006281 GO:0042789	GO:0005634 GO:0005675	2QTB00020_C_5	Tb927.8.5980	CACTTACCTTTTTAACAAAAGTGAAGGAGGAGTGTTCTGTAGATGTTCGCCATCTGAGATACCTAACAGA	+	8	1752083	1752152	-0.543566	-1.22296	0.229942	0.999939	-4.60811
Tb11.02.2060	3QTB00017_M_1	;go_process=ciliary or flagellar motility;go_component=radial spoke		<a href=http://www.genedb.org/genedb/Search?organism=tryp&name=Tb11.02.2060>Tb11.02.2060</a>	Q385W9			TRYP_xi-1013a02.q1k_47	11	Tb927_11_01_v4: 1272964..1274721	flagellar radial spoke component, putative,flagellar radial spoke protein 4, putative	8147	0	0	0	GO:0003674	GO:0001539	GO:0001534	2QTB00017_M_1	Tb11.02.2060	ACGACATCGCCAACAACCCATCTAAGTTTAATGATATGTTCACTCTTCTGCAAAAACACAGTTTTGTAGA	+	11.1	1273106	1273175	-0.543317	-0.810714	0.423294	0.999939	-4.85834
Tb10.61.1400	3QTB00007_I_4			<a href=http://www.genedb.org/genedb/Search?organism=tryp&name=Tb10.61.1400>Tb10.61.1400</a>	Q388A0			TRYP_x-61h03.q2kb185_210	10	Tb927_10_v4: 3619208..3619900	hypothetical protein, conserved	7587	0	0	0	GO:0003674	GO:0008150	GO:0005575	2QTB00007_I_4	Tb10.61.1400	ACCTGTGTGATACGGAAGATGAACCAGTTGTCGATTTTGAAGTGAATAACCGAATTGTCGTACGATATCA	+	10	3619410	3619479	-0.543227	-1.2872	0.206912	0.999939	-4.56095
Tb11.01.4350	3QTB00020_M_5			<a href=http://www.genedb.org/genedb/Search?organism=tryp&name=Tb11.01.4350>Tb11.01.4350</a>	Q382T0				11	Tb927_11_01_v4: 3286432..3288939	hypothetical protein, conserved	8940	0	0	0				2QTB00020_M_5	Tb11.01.4350	AACTATTTGAGGAAAGGATTAAAAAGGAAGCAGAATCCCTGTGGCGCGAGCGCTTATATGGTACAGAAAA	+	11.1	3288635	3288704	-0.543198	-1.2085	0.235378	0.999939	-4.61843
Tb927.5.710	3QTB00021_E_1			<a href=http://www.genedb.org/genedb/Search?organism=tryp&name=Tb927.5.710>Tb927.5.710</a>	Q57VF9			Tb05.30F7.330	5	Tb927_05_v4: 248855..251752	hypothetical protein, conserved	2062	0	0	0				2QTB00021_E_1	Tb927.5.710	ATTTGTTGGTGCTTGAACAGATAACGACGGGACTACTCTTCTCTGTTTTCCTCGAATTATTAGAGATGAA	+	5	250368	250437	-0.543193	-1.24706	0.221089	0.999939	-4.59067
Tb11.01.6570	3QTB00018_E_16			<a href=http://www.genedb.org/genedb/Search?organism=tryp&name=Tb11.01.6570>Tb11.01.6570</a>	Q381U2				11	Tb927_11_01_v4: complement(3912956..3914932)	hypothetical protein, conserved	9182	1	1	0				2QTB00018_E_16	Tb11.01.6570	ATATGGTGTCCCGCCGAAGGCAAAGCCACAAAATATGAAAACCAATTTCACCAGTTTACAATACTTTCGA	-	11.1	3913888	3913957	-0.542925	-1.06808	0.293176	0.999939	-4.71297
Tb11.01.1290	3QTB00008_C_24	similar to BMH1 protein. (Swiss-Prot:P29311) (Saccharomyces cerevisiae);go_function=DNA binding;go_process=Ras protein signal transduction		<a href=http://www.genedb.org/genedb/Search?organism=tryp&name=Tb11.01.1290>Tb11.01.1290</a>	Q68CM1				11	Tb927_11_01_v4: complement(2547075..2547863)	14-3-3-like protein, putative	8644	0	0	0	GO:0003677	GO:0007265	GO:0005634	2QTB00008_C_24	Tb11.01.1290	CACTGGCACCCACACATCCAATTCGCCTCGGCCTTGCACTAAACTTCTCTGTCTTTTACTATGAAATCAT	-	11.1	2547238	2547307	-0.542264	-1.2623	0.215621	0.999939	-4.57948
Tb927.7.490	3QTB00016_E_2			<a href=http://www.genedb.org/genedb/Search?organism=tryp&name=Tb927.7.490>Tb927.7.490</a>	Q57U05			Tb07.8P12.710	7	Tb927_07_v4: complement(90640..92271)	hypothetical protein, conserved	3140	0	0	0				2QTB00016_E_2	Tb927.7.490	AGGGTCGGTGAAGACAGTATGTGTAAATATGGAAAGCCCGATTTTGTATAAAAAGCACGTGCGTTTGTTA	-	7	91291	91360	-0.542101	-0.889119	0.380326	0.999939	-4.81799
Tb09.160.2810	3QTB00018_H_22	identical to GB:AAF19439.1: fatty acyl CoA synthetase 3 {Trypanosoma brucei;};go_function=fatty-acyl-CoA synthase activity;go_process=fatty acid metabolism;go_component=membrane		<a href=http://www.genedb.org/genedb/Search?organism=tryp&name=Tb09.160.2810>Tb09.160.2810</a>	Q9U402	ACS3	1L12.290	chr9contig160.tmp0231	9	Tb927_09_v4: 746960..749068	fatty acyl CoA synthetase 3	5045	0	0	0	GO:0004321	GO:0006631	GO:0016020	2QTB00018_H_22	Tb09.160.2810	ATGCACTTGACCACAGGCTGAACGAGGTAATGGGTTGCCATGTTAAAGGGGAAACATACTGCGCTTACCT	+	9	747843	747912	-0.54079	-1.14687	0.259621	0.999939	-4.66121
Tb927.8.5360	3QTB00005_A_3			<a href=http://www.genedb.org/genedb/Search?organism=tryp&name=Tb927.8.5360>Tb927.8.5360</a>	Q57UK8			Tb08.5H5.170	8	Tb927_08_v4: complement(1592618..1593106)	hypothetical protein, conserved	4379	1	0	0				2QTB00005_A_3	Tb927.8.5360	AACAACAACTACAATTTCCCCCTCGCCGCCGCCAGGGGATCTCACACCTTCCCCAAGGCATGAGCAACCA	-	8	1592624	1592693	-0.540589	-1.17865	0.246901	0.999939	-4.6394
Tb927.3.3110	3QTB00021_D_23			<a href=http://www.genedb.org/genedb/Search?organism=tryp&name=Tb927.3.3110>Tb927.3.3110</a>	Q57ZK1			Tb03.27C5.700	3	Tb927_03_v4: complement(796976..800161)	hypothetical protein, conserved	1149	0	0	0				2QTB00021_D_23	Tb927.3.3110	ATTCTAAGAATGACACAGTTGCACGACAGAATTTGTATGAGGATTTGGCGGAGGTGGTTAAATTACGGTT	-	3	799704	799773	-0.540426	-1.27404	0.21148	0.999939	-4.57078
Tb927.1.3320	3QTB00011_M_17			<a href=http://www.genedb.org/genedb/Search?organism=tryp&name=Tb927.1.3320>Tb927.1.3320</a>	Q4GYP1				1	Tb927_01_v4: 724456..725505	leucine-rich repeat protein (LRRP), putative	324	0	0	0	GO:0003674	GO:0008150	GO:0005575	2QTB00011_M_17	Tb927.1.3320	CAAAAAATTGTCCATTGACGAATGCTGGGCACTGAAAGAGGTTTATGTAACAAGATGTAAAACATTAGAA	+	1	725028	725097	-0.540007	-1.0593	0.297096	0.999939	-4.71854
Tb09.160.1400	3QTB00022_O_20			<a href=http://www.genedb.org/genedb/Search?organism=tryp&name=Tb09.160.1400>Tb09.160.1400</a>	Q38FP7		3C4.400	chr9contig160.tmp0137c	9	Tb927_09_v4: complement(586806..590942)	hypothetical protein, conserved	4916	0	0	0				2QTB00022_O_20	Tb09.160.1400	TCTAGGTATCTGAATGAAAGAAGAAATAGTCATGGTAAAAATTCCAACGACGGAAGCAGGGAAAACAATA	-	9	589748	589817	-0.539915	-1.05369	0.299621	0.999939	-4.72207
Tb10.61.3020	3QTB00017_B_23			<a href=http://www.genedb.org/genedb/Search?organism=tryp&name=Tb10.61.3020>Tb10.61.3020</a>	Q388L0			TRYP_x-61h03.q2kb185_451	10	Tb927_10_v4: complement(3318640..3320451)	hypothetical protein, conserved	7473	0	0	0				2QTB00017_B_23	Tb10.61.3020	ATTTCTAATAAATTCCCCTAATCATGTTAATGTTGGCGGCTGTGGTATAGATCCAGAATGTGCAGAGACT	-	10	3319150	3319219	-0.539489	-1.26456	0.214821	0.999939	-4.57781
Tb10.26.0800	3QTB00014_H_11			<a href=http://www.genedb.org/genedb/Search?organism=tryp&name=Tb10.26.0800>Tb10.26.0800</a>	Q389L8				10	Tb927_10_v4: complement(2673514..2674929)	hypothetical protein, conserved	7214	1	0	0				2QTB00014_H_11	Tb10.26.0800	ACTTGTGACAGGGATTGTCACGCACGAGTCAGTCTCTATCCTGAAACATTTCGAATCGAACAGTATTTGT	-	10	2674263	2674332	-0.538732	-1.1533	0.257011	0.999939	-4.65684
Tb927.1.3770	3QTB00001_K_23	unlikely gene predicted by glimmer		<a href=http://www.genedb.org/genedb/Search?organism=tryp&name=Tb927.1.3770>Tb927.1.3770</a>	Q4GYJ8				1	Tb927_01_v4: 812771..812908	hypothetical protein, unlikely	367	1	0	1				2QTB00001_K_23	Tb927.1.3770	TTCGCGGCCGGTTGCATCCTTCCTTACTGAGGGCCAACACCCGGTGGACAATGGTGTAGGGTGTGGGCCG	+	1	812776	812845	-0.538074	-1.07322	0.290899	0.999939	-4.7097
Tb927.8.4250	3QTB00014_K_22			<a href=http://www.genedb.org/genedb/Search?organism=tryp&name=Tb927.8.4250>Tb927.8.4250</a>	Q57W10			Tb08.29H22.400	8	Tb927_08_v4: complement(1263323..1264555)	hypothetical protein, conserved	4268	0	0	0				2QTB00014_K_22	Tb927.8.4250	ATATGATCATTGAAGAAAATCAGGACTACAAGAAAGCGCACGAATTTGTGAATCGCTACATGCGGGACAT	-	8	1263825	1263894	-0.537953	-1.28529	0.207572	0.999939	-4.56239
Tb927.5.880	3QTB00002_G_3			<a href=http://www.genedb.org/genedb/Search?organism=tryp&name=Tb927.5.880>Tb927.5.880</a>	Q57W33			Tb05.28F8.520	5	Tb927_05_v4: 296407..296676	hypothetical protein, conserved	2079	0	0	0				2QTB00002_G_3	Tb927.5.880	GAGAGTAAGTTAGCTACAAAAGAAATATGTCGACCACCCTGTGATACCGTTGACCCTTTCAGCGCAGTGA	+	5	296410	296479	-0.537045	-1.08533	0.285582	0.999939	-4.70193
Tb10.6k15.1570	3QTB00013_F_9	;go_function=ethanolaminephosphotransferase activity;go_process=phospholipid biosynthesis;go_component=mitochondrion		<a href=http://www.genedb.org/genedb/Search?organism=tryp&name=Tb10.6k15.1570>Tb10.6k15.1570</a>	Q38A84			TRYPtp6k15-3d06.p1c_230	10	Tb927_10_v4: 2164986..2166284	ethanolaminephosphotransferase, putative	6998	0	8	0	GO:0004307	GO:0008654	GO:0005739	2QTB00013_F_9	Tb10.6k15.1570	TTTGTACAAATGATGATATGCTGTGCTCTAAATACGCCTCCCTGTGTTACCTTTGTGTACATCACACTCT	+	10	2165457	2165526	-0.537039	-1.21633	0.232424	0.999939	-4.61286
Tb10.61.0730	3QTB00018_J_14	similar over 81aa to Early endosome antigen 1 (Endosome-associated protein p162). (Swiss-Prot:Q15075) (Homo sapiens;); UniProt:Q18930 kinase anchor protein {Caenorhabditis elegans;};go_function=zinc ion binding		<a href=http://www.genedb.org/genedb/Search?organism=tryp&name=Tb10.61.0730>Tb10.61.0730</a>	Q387V2			TRYP_x-61h03.q2kb185_117	10	Tb927_10_v4: 3756865..3758979	zinc finger protein, putative	7636	0	0	0	GO:0008270	GO:0008150	GO:0005575	2QTB00018_J_14	Tb10.61.0730	AAATAGTACGTATCTGACCTCCTCAAGTGTAGTTTCCACTAACCTTGATACCCAACACAATGAAGCGGAA	+	10	3757569	3757638	-0.536866	-0.911084	0.368809	0.999939	-4.80606
Tb927.5.4080	3QTB00016_G_15			<a href=http://www.genedb.org/genedb/Search?organism=tryp&name=Tb927.5.4080>Tb927.5.4080</a>	Q57Z41			Tb05.45E22.350	5	Tb927_05_v4: complement(1252262..1253863)	hypothetical protein, conserved	2399	1	0	0				2QTB00016_G_15	Tb927.5.4080	AGTTGTAATGATGATGATGTACATGTAAAAGACGGGAGTGCCGCTAACGGTGATGTGGTTCTTTGCTCAG	-	5	1252960	1253029	-0.536794	-1.29619	0.203835	0.999939	-4.55419
Tb09.211.2880	3QTB00021_A_20			<a href=http://www.genedb.org/genedb/Search?organism=tryp&name=Tb09.211.2880>Tb09.211.2880</a>	Q38DL7			chr9contig211.tmp0327	9	Tb927_09_v4: 1779088..1782099	hypothetical protein, conserved	5650	0	9	0				2QTB00021_A_20	Tb09.211.2880	TCCCTTAATGACGTACTTTATGTTTACTATAATTAATTCGCACGACACTATCTCGCAATTTGGTTGTGAT	+	9	1780419	1780488	-0.536728	-0.838332	0.40783	0.999939	-4.84453
Tb11.47.0006	3QTB00019_O_4			<a href=http://www.genedb.org/genedb/Search?organism=tryp&name=Tb11.47.0006>Tb11.47.0006</a>	Q387A9				11	Tb927_11_01_v4: 414757..417015	hypothetical protein, conserved	7854	0	0	0				2QTB00019_O_4	Tb11.47.0006	ATATACCCAGCACCACCTTCTCAAGAAATTTGGTATTACTTCATACGATCCCATACCGGGAGGTAAAAAT	+	11.1	415836	415905	-0.535347	-1.26761	0.213742	0.999939	-4.57556
Tb10.70.5100	3QTB00021_O_23	;go_function=alpha-mannosidase activity;go_process=carbohydrate metabolism;go_component=lysosome		<a href=http://www.genedb.org/genedb/Search?organism=tryp&name=Tb10.70.5100>Tb10.70.5100</a>	Q38BY8			TRYP_x-70a06.p2kb545_693	10	Tb927_10_v4: 664018..667011	lysosomal alpha-mannosidase precursor, putative	6394	1	0	0	GO:0004559	GO:0005975	GO:0005764	2QTB00021_O_23	Tb10.70.5100	AATGCGAATTGGCAACCATATACAATTGGGATAATTCTTTCGTTGGGGAAAACCTCCTCTCTTACTCTGA	+	10	665629	665698	-0.53531	-1.32809	0.193192	0.999939	-4.52984
Tb11.01.3470	3QTB00023_E_3			<a href=http://www.genedb.org/genedb/Search?organism=tryp&name=Tb11.01.3470>Tb11.01.3470</a>	Q383C0				11	Tb927_11_01_v4: 3046855..3052833	hypothetical protein, conserved	8850	0	0	0				2QTB00023_E_3	Tb11.01.3470	CGAACCAAAAACAAACAGAAACATTAATTACTTCTAACAATCAACATTCAGTTGATGAGCGCCACCAATC	+	11.1	3048170	3048239	-0.535055	-0.868987	0.391083	0.999939	-4.82868
Tb10.70.3040	3QTB00010_O_2			<a href=http://www.genedb.org/genedb/Search?organism=tryp&name=Tb10.70.3040>Tb10.70.3040</a>	Q38BH9			TRYP_x-70a06.p2kb545_404	10	Tb927_10_v4: 1107428..1108411	hypothetical protein, conserved	6553	0	0	0				2QTB00010_O_2	Tb10.70.3040	AGGAAGATGTAAAAAGGCTTAAGCACGATCGTTGCCTACTAATGACCAAACTGACGGAAGAAAAATCAAA	+	10	1107558	1107627	-0.534856	-0.947015	0.350463	0.999939	-4.78596
Tb11.01.2380	3QTB00020_L_22			<a href=http://www.genedb.org/genedb/Search?organism=tryp&name=Tb11.01.2380>Tb11.01.2380</a>	Q383L8				11	Tb927_11_01_v4: 2770735..2773557	hypothetical protein, conserved	8752	0	0	0				2QTB00020_L_22	Tb11.01.2380	AGGTATTCCAACTATTTTATATCCAACTTATATTCCGGGCCGCTTATGATGTTGTATTTAGCGACATGAT	+	11.1	2771747	2771816	-0.534478	-1.06314	0.295377	0.999939	-4.71611
Tb927.7.2490	3QTB00018_J_4			<a href=http://www.genedb.org/genedb/Search?organism=tryp&name=Tb927.7.2490>Tb927.7.2490</a>	Q57XM5			Tb07.22O10.540	7	Tb927_07_v4: complement(638932..641043)	hypothetical protein, conserved	3338	0	0	0				2QTB00018_J_4	Tb927.7.2490	CGATCATATGGATTCCAAACGACAGCAGATAAGTGGAGTTGAAAAGGTGCAGATAACCCTGCAGTTAGAT	-	7	639733	639802	-0.534019	-1.18909	0.242824	0.999939	-4.63212
Tb09.160.4370	3QTB00001_K_17			<a href=http://www.genedb.org/genedb/Search?organism=tryp&name=Tb09.160.4370>Tb09.160.4370</a>	Q38EX0		28G16.475	chr9contig160.tmp0537c	9	Tb927_09_v4: complement(949517..949654)	hypothetical protein, unlikely	5195	1	1	0				2QTB00001_K_17	Tb09.160.4370	ATATATATTTGTCTACACCAATGCTTACGACTGTTTGTTTGATATTTTTATCTTCCTTACTATTTGCTTT	-	9	949550	949619	-0.533866	-1.2417	0.223036	0.999939	-4.59457
Tb927.5.3220	3QTB00006_J_3	;go_function=serine-type peptidase activity;go_process=proteolysis and peptidolysis; signal peptide processing		<a href=http://www.genedb.org/genedb/Search?organism=tryp&name=Tb927.5.3220>Tb927.5.3220</a>	Q57Z71			Tb05.27M3.270	5	Tb927_05_v4: complement(999849..1000475)	signal peptidase type I, putative,serine peptidase, Clan SF, Family S26A	2313	0	0	0				2QTB00006_J_3	Tb927.5.3220	TGCATAATATTGGCGAACCCACGATGGGGGATGTCGTTGTTTTCTCTCTCCCCAACCGTACAATTCCAAT	-	5	1000111	1000180	-0.533488	-1.20363	0.237233	0.999939	-4.62189
Tb927.1.4180	3QTB00019_G_16			<a href=http://www.genedb.org/genedb/Search?organism=tryp&name=Tb927.1.4180>Tb927.1.4180</a>	Q4GYG0				1	Tb927_01_v4: 868118..870352	hypothetical protein, conserved,leucine-rich repeat protein (LRRP), putative	405	0	0	0	GO:0003674	GO:0008150	GO:0005575	2QTB00019_G_16	Tb927.1.4180	AAGATTGACCATAATCACTTTACTGACGAATCTTGTGAATCATTTACCGCGCTTCTAGAGAGCAACCGTT	+	1	869579	869648	-0.533329	-1.04531	0.30342	0.999939	-4.72731
Tb927.7.5200	3QTB00019_G_23			<a href=http://www.genedb.org/genedb/Search?organism=tryp&name=Tb927.7.5200>Tb927.7.5200</a>	Q57ZG9			Tb07.27E10.450	7	Tb927_07_v4: 1369681..1371855	hypothetical protein, conserved	3610	0	0	0				2QTB00019_G_23	Tb927.7.5200	TTTATTGCGACCAAAACAGCCTGTATTACGTTTTCTTTCCCCTATTCCAATGATTGTGAAGTTGAAGGAG	+	7	1369950	1370019	-0.533205	-1.4093	0.168029	0.999939	-4.4656
Tb927.5.1460	3QTB00010_K_2			<a href=http://www.genedb.org/genedb/Search?organism=tryp&name=Tb927.5.1460>Tb927.5.1460</a>	Q57VB7			Tb05.30H13.580	5	Tb927_05_v4: complement(464502..465482)	hypothetical protein, conserved	2137	0	0	0				2QTB00010_K_2	Tb927.5.1460	TGACTCGCTTTGCTTCACCGACTCTGTGGACGAGGCAGTCGCATTCATTCGGAATTTCTTTGTAAAGAAT	-	5	464514	464583	-0.532546	-1.23872	0.224124	0.999939	-4.59674
Tb11.01.0290	3QTB00013_E_2			<a href=http://www.genedb.org/genedb/Search?organism=tryp&name=Tb11.01.0290>Tb11.01.0290</a>	Q384J3				11	Tb927_11_01_v4: 2262820..2264088	carbonic anhydrase-like protein	8526	1	1	0				2QTB00013_E_2	Tb11.01.0290	ATGAACACCATTTTCCGCCTTTTTCTGTTATTCGTGCAACTTTATGGCATCTCAGATCCCGCTACTGGGT	+	11.1	2262820	2262889	-0.532366	-1.12594	0.268253	0.999939	-4.67529
Tb10.389.1690	3QTB00022_L_11	GPI-Anchor Signal predicted for Tb10.389.1690 by DGPI v2.04 with cleavage site probability 1.5480001 near 1464		<a href=http://www.genedb.org/genedb/Search?organism=tryp&name=Tb10.389.1690>Tb10.389.1690</a>	Q389D6				10	Tb927_10_v4: 2864808..2869289	hypothetical protein, conserved	7296	0	7	1	GO:0003674	GO:0008150	GO:0005575	2QTB00022_L_11	Tb10.389.1690	TATGAACTAACGGTATACGACCTCTCTATGCAATCTTTCGTCGGAAAAGACAATGTTAAAGGGAGTGTTG	+	10	2867991	2868060	-0.532033	-0.843043	0.405228	0.999939	-4.84213
Tb927.8.5620	3QTB00022_F_7	;go_function=cysteine-type endopeptidase activity; ubiquitin thiolesterase activity; ubiquitin-specific protease activity;go_process=protein deubiquitination; ubiquitin-dependent protein catabolism		<a href=http://www.genedb.org/genedb/Search?organism=tryp&name=Tb927.8.5620>Tb927.8.5620</a>	Q57X20			Tb08.26E13.250	8	Tb927_08_v4: 1666879..1671138	ubiquitin carboxyl-terminal hydrolase, putative	4406	0	0	0	GO:0004197 GO:0004221 GO:0004843	GO:0006511 GO:0016579		2QTB00022_F_7	Tb927.8.5620	ATGGATGAAGCTCTTCGGTCGCTGTTTCATTCCCTCTTATATTGATACAAATCGTTATTGTAGTTTCGAG	+	8	1668528	1668597	-0.531698	-1.05204	0.300365	0.999939	-4.7231
Tb09.160.1310	3QTB00017_F_17			<a href=http://www.genedb.org/genedb/Search?organism=tryp&name=Tb09.160.1310>Tb09.160.1310</a>	Q38FQ5			chr9contig160.tmp0131c	9	Tb927_09_v4: complement(578649..580469)	hypothetical protein, conserved	4908	0	1	0				2QTB00017_F_17	Tb09.160.1310	TCAGCCCCTCGTTCTTTATAATGATCCCAAATTGTGGTACGATTTGCCTGTGGTTAGTCGAATTAAGGTG	-	9	578952	579021	-0.531624	-1.24408	0.222167	0.999939	-4.59284
Tb927.7.5180	3QTB00007_A_23	;go_function=RNA binding; structural constituent of ribosome;go_process=protein biosynthesis; ribosome biogenesis;go_component=ribosome		<a href=http://www.genedb.org/genedb/Search?organism=tryp&name=Tb927.7.5180>Tb927.7.5180</a>	Q57ZH1			Tb07.27E10.420	7	Tb927_07_v4: 1363903..1364565	60S ribosomal protein L23a, putative	3608	0	0	0	GO:0003723 GO:0003735	GO:0006412 GO:0042254		2QTB00007_A_23	Tb927.7.5180	CGACTGTTATCATGATTTCATATCCCTTTTTCCATTATTGGATTTCCCCACCTGTTTTCTGTAGGCTTCT	+	7	1363979	1364048	-0.531357	-1.17207	0.249497	0.999939	-4.64396
[truncated: 7,466 more rows]
