# Supplementary material for: Genome-wide expression profiling of in vivo-derived bloodstream parasite stages and dynamic analysis of mRNA alterations during synchronous differentiation in Trypanosoma brucei
Source: BMC Genomics. 2009 Sep 11;10:427. doi: 10.1186/1471-2164-10-427 (PMC2753553; doi:10.1186/1471-2164-10-427)
Supplement: Additional file 2 — Pairwise comparisons between different individual time-points for all genes represented on the microarrays. Each column contains data with respect to each oligonucleotide represented on the array, with the parent Gene ID, product description, Protein ID, oligonucleotide sequence, oligonucleotide co-ordinates, signal intensity and statistical association provided for each. Annotations with respect to the presence of a signal peptide, transmembrane domain or GO classification are also detailed. [file 1471-2164-10-427-S2.zip › Additional file 2/Supp Mat2-T18-T0_global_normalised.xls]

## Sheet: T18-T0_global_normalised.xls
Name	Oligo.ID	Common.Name.of.Primary.Target	Gene.Symbol	GeneDBlink	ProteinID	Primary.Name	Synonyms	Prev..Sys..Id	Chromosome	Location	Product	Geneindex	SignalPep	TMs	GPI	GO.F	GO.P	GO.C	OligoID	Gene	OligoSequence	OligoStrand	OligoChromosome	OligoStart	OligoEnd	logFC	t	P.Value	adj.P.Val	B
Tb09.160.3000	3QTB00001_B_11			<a href=http://www.genedb.org/genedb/Search?organism=tryp&name=Tb09.160.3000>Tb09.160.3000</a>	Q38FA1		1L12.400	chr9contig160.tmp0481c	9	Tb927_09_v4: complement(774766..774960)	hypothetical protein, unlikely	5062	0	0	0				2QTB00001_B_11	Tb09.160.3000	CACAAAATATTCGCTCATCCTTCCCCCAAACTCATCCATTTCCTCCCCTCCACTTTTTTAGATGGTACTT	-	9	774864	774933	-2.28956	-3.49864	0.00135148	0.193577	-0.987331
Tb927.4.1230	3QTB00008_C_14			<a href=http://www.genedb.org/genedb/Search?organism=tryp&name=Tb927.4.1230>Tb927.4.1230</a>	Q580F1			Tb04.5E12.30	4	Tb927_04_v4: complement(329308..330096)	hypothetical protein	1540	0	0	0				2QTB00008_C_14	Tb927.4.1230	AACGGTTCCTCGCATGGAAATAATATTCATTTGGTTTTGAGGGTATGTTTGTCTTTGCTTCTGTTAACTG	-	4	329319	329388	-2.22295	-3.72859	0.000716051	0.13675	-0.438523
Tb09.211.4050	3QTB00002_F_9	GPI-Anchor Signal predicted for Tb09.211.4050 by DGPI v2.04 with cleavage site probability 0.124699995 near 81		<a href=http://www.genedb.org/genedb/Search?organism=tryp&name=Tb09.211.4050>Tb09.211.4050</a>	Q38DA3			chr9contig211.tmp0449c	9	Tb927_09_v4: complement(2034327..2034641)	hypothetical protein, unlikely	5764	1	1	1				2QTB00002_F_9	Tb09.211.4050	TTTTATTCCAACCCCACCCTGTTCTCTCTATCCTCTCCTTCCTTAACTGTTACCTCCATGTCATCCTTTT	-	9	2034392	2034461	-2.08866	-3.34702	0.00203883	0.229283	-1.34147
Tb09.160.4070	3QTB00002_C_17			<a href=http://www.genedb.org/genedb/Search?organism=tryp&name=Tb09.160.4070>Tb09.160.4070</a>	Q38EZ8		28G16.335	chr9contig160.tmp0524	9	Tb927_09_v4: 908876..909136	hypothetical protein, unlikely	5166	1	1	0				2QTB00002_C_17	Tb09.160.4070	GAGCTCGGCTCCCTTCCGTTTCCATCCTTACTTAAATTTATCAGTATTGTTATTATTATGTTGTCATTAT	+	9	908888	908957	-2.06153	-3.50405	0.00133163	0.193577	-0.97457
Tb10.70.2820	3QTB00007_I_13	GPI-Anchor Signal predicted for Tb10.70.2820 by DGPI v2.04, no cleavage site predicted		<a href=http://www.genedb.org/genedb/Search?organism=tryp&name=Tb10.70.2820>Tb10.70.2820</a>	Q38BF9			TRYP_x-70a06.p2kb545_379	10	Tb927_10_v4: complement(1138112..1138783)	hypothetical protein	6573	1	7	0				2QTB00007_I_13	Tb10.70.2820	TGGTTTGTGCGAGTCGGCATTTTCACTATTCGCTTTGCTTACTTACATTTGTGCGTCCCCCCCTCTTTTT	-	10	1138238	1138307	-2.00132	-3.73717	0.000699107	0.136548	-0.4178
Tb09.211.0460	3QTB00003_N_19			<a href=http://www.genedb.org/genedb/Search?organism=tryp&name=Tb09.211.0460>Tb09.211.0460</a>	Q38EB3			chr9contig211.tmp0058c	9	Tb927_09_v4: complement(1337831..1338223)	hypothetical protein, conserved	5404	0	0	0				2QTB00003_N_19	Tb09.211.0460	TATGCTCGCCTTCTATAATGTGCTTCCTCACATCACAGAGTCCCACCTAAAGGAAGTGTACGCGCTGTTT	-	9	1337849	1337918	-1.99924	-4.3641	0.000116936	0.0502476	1.13273
Tb927.3.1500	3QTB00011_L_21	VSG-related: pers. comm. Dave Barry (University of Glasgow, UK);go_process=antigenic variation;go_component=integral to membrane		<a href=http://www.genedb.org/genedb/Search?organism=tryp&name=Tb927.3.1500>Tb927.3.1500</a>	Q57XY3			Tb03.1J15.250	3	Tb927_03_v4: complement(388094..389194)	variant surface glycoprotein (VSG)-related, putative	989	1	0	0		GO:0020033	GO:0016021	2QTB00011_L_21	Tb927.3.1500	TAATAGGGCGGTGTGGAGACCAGATGAAGACGCGGGGGAAAGGTGGTATTTTCTCAAAGAACAGTGCTCA	-	3	388457	388526	-1.97128	-4.22929	0.00017271	0.0618447	0.794308
Tb927.1.390	3QTB00002_A_2	gene predicted by glimmer		<a href=http://www.genedb.org/genedb/Search?organism=tryp&name=Tb927.1.390>Tb927.1.390</a>	Q8IFH2				1	Tb927_01_v4: 147175..147459	hypothetical protein, unlikely	35	0	1	0				2QTB00002_A_2	Tb927.1.390	TTTTTTACTCCGCCATTCCTTCCGCTGTGCCTTTCACCCCTTCTTTGACATTCACTGCGTTCATATGTAA	+	1	147390	147459	-1.94836	-3.34939	0.00202582	0.229283	-1.33597
Tb927.3.2540	3QTB00012_H_22	VSG-related: pers. comm. Dave Barry (University of Glasgow, UK)		<a href=http://www.genedb.org/genedb/Search?organism=tryp&name=Tb927.3.2540>Tb927.3.2540</a>	Q582W6			Tb03.48O8.310	3	Tb927_03_v4: complement(637733..638956)	variant surface glycoprotein (VSG)-related, putative	1092	0	0	0				2QTB00012_H_22	Tb927.3.2540	TAAACTTTCACCCTTTAAAAGTGTCCCTGCCCCTCTCATTGGAGATTTCTCTACTATCTGTTTCATTTTT	-	3	638868	638937	-1.89405	-2.53761	0.0160282	0.486736	-3.09231
Tb927.8.6800	3QTB00017_K_7			<a href=http://www.genedb.org/genedb/Search?organism=tryp&name=Tb927.8.6800>Tb927.8.6800</a>	Q57TT3			Tb08.30K1.710	8	Tb927_08_v4: complement(1964868..1966625)	hypothetical protein, conserved	4524	1	2	0				2QTB00017_K_7	Tb927.8.6800	GCTTTCGTCTTATTTTATTTGTGACCTTCTTTGTATACAGGCTTGCTACCCTTCCTGCGTCCGTTCCTCT	-	8	1966540	1966609	-1.88216	-2.51429	0.0169421	0.502471	-3.13849
Tb09.244.2990	3QTB00001_N_11			<a href=http://www.genedb.org/genedb/Search?organism=tryp&name=Tb09.244.2990>Tb09.244.2990</a>	Q38D03			chr9contig244a01.tmp0288	9	Tb927_09_v4: complement(2287439..2287657)	hypothetical protein, unlikely	5866	1	1	0				2QTB00001_N_11	Tb09.244.2990	AATTTACCCTATAGATCCCTTTCTACCCCTTACTGGCATTTCCTCGCCCTCTCGTTTTTGACTCACTTCA	-	9	2287555	2287624	-1.85096	-3.14976	0.003445	0.293132	-1.79151
Tb927.5.4110	3QTB00020_I_22			<a href=http://www.genedb.org/genedb/Search?organism=tryp&name=Tb927.5.4110>Tb927.5.4110</a>	Q57Z38			Tb05.45E22.410	5	Tb927_05_v4: complement(1258046..1260631)	hypothetical protein, conserved	2402	0	0	0				2QTB00020_I_22	Tb927.5.4110	ATTGGAGTTTGAAGATTTTTTTGTCCGCCGCTCTGCTGAGTTACTAATGCTGAAGAATCAAGCGATATCA	-	5	1259714	1259783	-1.80795	-3.07253	0.00421559	0.340905	-1.96406
Tb11.01.8380	3QTB00014_A_23			<a href=http://www.genedb.org/genedb/Search?organism=tryp&name=Tb11.01.8380>Tb11.01.8380</a>	Q381C1				11	Tb927_11_01_v4: complement(4362985..4364889)	hypothetical protein, conserved	9354	0	10	0				2QTB00014_A_23	Tb11.01.8380	CTCTTTAGCGTGTTCTTTTTGGTTTTATATCATTTGATTTATCACTGTAGTTCCCCCTTCTTTAGCCGGC	-	11.1	4363176	4363245	-1.80628	-3.46421	0.00148457	0.202727	-1.06832
Tb10.70.1690	3QTB00006_P_24	;go_function=RNA binding;go_process=translation;go_component=cytoplasm		<a href=http://www.genedb.org/genedb/Search?organism=tryp&name=Tb10.70.1690>Tb10.70.1690</a>	Q38B67			TRYP_x-70a06.p2kb545_230	10	Tb927_10_v4: 1347311..1347970	40S ribosomal protein S10, putative	6665	0	1	0	GO:0003723	GO:0006412	GO:0005737	2QTB00006_P_24	Tb10.70.1690	TTTTCGTACAAATTACTGTTACGACTTCACTTCCCCTTCCTGTTGGTCTTCTTCATTTATGCCTGACCAC	+	10	1347363	1347432	-1.79566	-2.8039	0.00836466	0.423694	-2.54629
Tb09.160.1750	3QTB00002_M_23	GPI-Anchor Signal predicted for Tb09.160.1750 by DGPI v2.04, no cleavage site predicted		<a href=http://www.genedb.org/genedb/Search?organism=tryp&name=Tb09.160.1750>Tb09.160.1750</a>	Q38FL6		3C4.260	chr9contig160.tmp0163c	9	Tb927_09_v4: complement(625204..625485)	hypothetical protein, unlikely	4947	1	2	0				2QTB00002_M_23	Tb09.160.1750	ATGCCCGCCCTATTTTCAATTTTTTGCATTCACTTTATCACATTATTTCATACAGTTCTTTTTTCGTTTG	-	9	625416	625485	-1.752	-3.18426	0.00314582	0.279458	-1.71373
Tb09.211.1970	3QTB00005_E_11			<a href=http://www.genedb.org/genedb/Search?organism=tryp&name=Tb09.211.1970>Tb09.211.1970</a>	Q38DV7			chr9contig211.tmp0231	9	Tb927_09_v4: 1615030..1615575	hypothetical protein, unlikely	5560	0	4	0				2QTB00005_E_11	Tb09.211.1970	CTCACGAGGCAAATTCACACGTATCATTTCCCCCCTCTCTAACCACTTCTCCTTTTGTTTATATATCTAT	+	9	1615361	1615430	-1.74195	-2.91404	0.00633695	0.366457	-2.31111
Tb10.26.0220	3QTB00020_N_6	;go_function=hormone activity; voltage-gated chloride channel activity;go_process=chloride transport;go_component=extracellular region; membrane		<a href=http://www.genedb.org/genedb/Search?organism=tryp&name=Tb10.26.0220>Tb10.26.0220</a>	Q389H3				10	Tb927_10_v4: 2783672..2786497	chloride channel protein, putative	7259	0	11	0	GO:0005179 GO:0005247	GO:0006821	GO:0005576 GO:0016020	2QTB00020_N_6	Tb10.26.0220	CAGAGACAATGCTCTCTCTCCCTGTTCTAATGATATTTCTGCTGATTTACTACACGTCTTCCGCAATTTT	+	10	2785290	2785359	-1.70626	-2.25747	0.0306661	0.571794	-3.62796
Tb09.160.1810	3QTB00001_A_16			<a href=http://www.genedb.org/genedb/Search?organism=tryp&name=Tb09.160.1810>Tb09.160.1810</a>	Q38FL0		3C4.230	chr9contig160.tmp0555	9	Tb927_09_v4: 633560..633712	hypothetical protein, unlikely	4953	0	0	0				2QTB00001_A_16	Tb09.160.1810	ATGGGAAAACAAGAATTTTATCCACACAACCTTATGGCTCCACTATTTTCCCCCTCCCCAGCCTCGCGCA	+	9	633596	633665	-1.67988	-3.3974	0.00177974	0.215423	-1.22453
Tb11.01.0470	3QTB00006_M_8			<a href=http://www.genedb.org/genedb/Search?organism=tryp&name=Tb11.01.0470>Tb11.01.0470</a>	Q384L2				11	Tb927_11_01_v4: 2206610..2207218	hypothetical protein, conserved	8507	0	0	0				2QTB00006_M_8	Tb11.01.0470	AAGACGTTACTGCGTTGATTGTTCCATCTTTGTTACCACCGATCATTGTGGTTTGCCTCGAGCATCTGGT	+	11.1	2206869	2206938	-1.65842	-2.65013	0.0122229	0.451958	-2.86567
Tb11.47.0019	3QTB00015_G_13	;go_component=integral to membrane		<a href=http://www.genedb.org/genedb/Search?organism=tryp&name=Tb11.47.0019>Tb11.47.0019</a>	Q387C2				11	Tb927_11_01_v4: 372572..374035	hypothetical protein, conserved	7841	1	2	0	GO:0003674	GO:0008150	GO:0016021	2QTB00015_G_13	Tb11.47.0019	TCACGTTTTGTGCTTCTTAATCTATATATTTATCTCTCGGTACTGTTTTTTATGCCTTACCCGACAAGTT	+	11.1	372830	372899	-1.65713	-2.75072	0.00954798	0.434888	-2.65797
Tb10.61.0450	3QTB00020_K_16			<a href=http://www.genedb.org/genedb/Search?organism=tryp&name=Tb10.61.0450>Tb10.61.0450</a>	Q387T0			TRYP_x-61h03.q2kb185_67	10	Tb927_10_v4: 3837297..3839891	hypothetical protein, conserved	7658	0	0	0				2QTB00020_K_16	Tb10.61.0450	AGAAGCTATTGTCTCCAACTTTACTTTGTAGTTCCCCCTCGTCGAACATTCGTTTTCTTGTCATATTAAA	+	10	3838684	3838753	-1.64424	-2.20848	0.0342114	0.589205	-3.71713
Tb09.160.2080	3QTB00004_H_23	GPI-Anchor Signal predicted for Tb09.160.2080 by DGPI v2.04 with cleavage site probability 0.12900001 near 121		<a href=http://www.genedb.org/genedb/Search?organism=tryp&name=Tb09.160.2080>Tb09.160.2080</a>	Q38FI5		3C4.110	chr9contig160.tmp0182c	9	Tb927_09_v4: complement(658499..658960)	hypothetical protein, unlikely	4978	1	0	1				2QTB00004_H_23	Tb09.160.2080	ATGCCCCCTTCCCCAATGGATCCCTTTTCAGTCCTTCTATCCGCCTCATTGCGCATACACACTTTTATTT	-	9	658891	658960	-1.63873	-2.15043	0.0388847	0.608698	-3.82098
Tb11.01.0310	3QTB00019_O_3			<a href=http://www.genedb.org/genedb/Search?organism=tryp&name=Tb11.01.0310>Tb11.01.0310</a>	Q384J5				11	Tb927_11_01_v4: 2258114..2260315	hypothetical protein, conserved	8524	0	0	0	GO:0003674	GO:0008150	GO:0005575	2QTB00019_O_3	Tb11.01.0310	ATTTAAGAATATACCTGCTGTTTACAGATCGTTCTACGCTGATTGTGCGTCCCACATAAATATGGTGACA	+	11.1	2259466	2259535	-1.63438	-3.23267	0.0027675	0.264266	-1.60391
Tb09.v1.0050	3QTB00001_C_23			<a href=http://www.genedb.org/genedb/Search?organism=tryp&name=Tb09.v1.0050>Tb09.v1.0050</a>	Q38G15				9	Tb927_09_v4: complement(311066..311176)	hypothetical protein, unlikely	4797	1	1	0				2QTB00001_C_23	Tb09.v1.0050	TGTACACACTTTCGGCACGCTCTCATGTTAATATCATCTTTGTTATTATTATTATAACCCTAACTATTAT	-	9	311106	311175	-1.61145	-2.18862	0.0357505	0.598093	-3.75288
Tb927.7.3170	3QTB00012_M_14			<a href=http://www.genedb.org/genedb/Search?organism=tryp&name=Tb927.7.3170>Tb927.7.3170</a>	Q57YC7			Tb07.13M20.130	7	Tb927_07_v4: 818368..819543	hypothetical protein, conserved	3406	0	0	0				2QTB00012_M_14	Tb927.7.3170	ACCACCAAATGCCATGTCCTTTCTCCGCGATCTAGTGAAAATCGATGTCCTTTTTGTCGATATGTTATAT	+	7	819234	819303	-1.60517	-2.54469	0.0157596	0.486254	-3.07823
Tb09.142.0190	3QTB00002_G_11	GPI-Anchor Signal predicted for Tb09.142.0190 by DGPI v2.04, no cleavage site predicted		<a href=http://www.genedb.org/genedb/Search?organism=tryp&name=Tb09.142.0190>Tb09.142.0190</a>	Q38G43				9	Tb927_09_v4: complement(126568..126837)	hypothetical protein, unlikely	4724	0	2	0				2QTB00002_G_11	Tb09.142.0190	AATTATACCATATTCTCTCTCACTTACGCCCCCTATTCAAAACTTTTATTGTTTCGAGTGCCTCTCTTCC	-	9	126722	126791	-1.59473	-2.56896	0.0148707	0.480447	-3.02978
Tb09.211.0240	3QTB00003_I_11			<a href=http://www.genedb.org/genedb/Search?organism=tryp&name=Tb09.211.0240>Tb09.211.0240</a>	Q38ED7			chr9contig211.tmp0025c	9	Tb927_09_v4: complement(1305586..1305939)	hypothetical protein, unlikely	5380	1	3	0				2QTB00003_I_11	Tb09.211.0240	CTATTCTTCCCTCTTTTTTGTTTTTCGGTTACTTTCGTTTCCCCCTCTCTTTCGTTTATCCATTCGAACA	-	9	1305725	1305794	-1.5858	-3.68637	0.000805398	0.141257	-0.540241
Tb927.2.1920	3QTB00015_G_15	;go_component=plasma membrane		<a href=http://www.genedb.org/genedb/Search?organism=tryp&name=Tb927.2.1920>Tb927.2.1920</a>	Q7YVN3		25N14.305		2	Tb927_02_v4: 354730..356196	expression site-associated gene (ESAG) protein, putative,expression site-associated gene 5 (ESAG5) protein, putative	600	1	0	0	GO:0003674	GO:0008150	GO:0005886	2QTB00015_G_15	Tb927.2.1920	CAACCTAACGGGGCTTCTTTTTAATGTTTCCACCGGTGCTTTCACTATGGGAATGAATTCAGCAGTGATT	+	2	356070	356139	-1.56846	-4.02086	0.000313948	0.103772	0.275841
Tb927.4.4410	3QTB00022_K_19	;go_function=adenylate cyclase activity;go_process=intracellular signaling cascade;go_component=integral to membrane		<a href=http://www.genedb.org/genedb/Search?organism=tryp&name=Tb927.4.4410>Tb927.4.4410</a>	Q581G5			Tb04.3I12.1110	4	Tb927_04_v4: complement(1168174..1171908)	receptor-type adenylate cyclase GRESAG 4, putative	1858	1	1	0	GO:0004016	GO:0007242	GO:0016021	2QTB00022_K_19	Tb927.4.4410	AAGTTTCTTCTCACTCGGGGGGGTTGCAGCTGCTATAATGCTTTCTTCATCCTCCAATTCCTTCTGCGGT	-	4	1168234	1168303	-1.56226	-2.67232	0.0115791	0.448419	-2.82026
Tb11.02.1570	3QTB00003_F_3			<a href=http://www.genedb.org/genedb/Search?organism=tryp&name=Tb11.02.1570>Tb11.02.1570</a>	Q386A5			TRYP_xi-1013a02.q1k_117	11	Tb927_11_01_v4: 1179716..1180096	hypothetical protein, unlikely	8110	0	0	0				2QTB00003_F_3	Tb11.02.1570	GGGCACATGCCTCCATTTTGTTCTGTTTGTTGCGACCACCGTCAGCGTAGTAATACATATCACATCTTTT	+	11.1	1179836	1179905	-1.55942	-3.27687	0.0024604	0.255669	-1.50297
Tb11.02.2180	3QTB00004_A_12	GPI-Anchor Signal predicted for Tb11.02.2180 by DGPI v2.04 with cleavage site probability 0.124699995 near 111		<a href=http://www.genedb.org/genedb/Search?organism=tryp&name=Tb11.02.2180>Tb11.02.2180</a>	Q385V9			TRYP_xi-1013a02.q1k_31	11	Tb927_11_01_v4: 1299937..1300368	hypothetical protein	8157	1	3	1				2QTB00004_A_12	Tb11.02.2180	AATACATGTATGCCTCCCCCTTTATTAAGATTGTTTTATTCGTTTCACTGTTACTCTTCCTGTCCGAATA	+	11.1	1300160	1300229	-1.55475	-3.07327	0.00420749	0.340905	-1.96241
Tb927.7.7320	3QTB00019_C_17			<a href=http://www.genedb.org/genedb/Search?organism=tryp&name=Tb927.7.7320>Tb927.7.7320</a>	Q57TW9			Tb07.30D13.470	7	Tb927_07_v4: complement(2112740..2114896)	hypothetical protein, conserved	3822	0	5	0				2QTB00019_C_17	Tb927.7.7320	AACGCCATGTATTTCCTGGCCATGATATATTCCCTCTTCACTCTTTTGTATGCTTATTTGATCAACTTCC	-	7	2114035	2114104	-1.55392	-2.55033	0.0155487	0.486254	-3.06699
Tb927.1.3510	3QTB00001_D_3	unlikely gene predicted by glimmer		<a href=http://www.genedb.org/genedb/Search?organism=tryp&name=Tb927.1.3510>Tb927.1.3510</a>	Q4GYM2				1	Tb927_01_v4: 754952..755146	hypothetical protein, unlikely	343	0	0	0				2QTB00001_D_3	Tb927.1.3510	TACGGTTCCACCTTGCCGCAACTATTTGAAATCCCCTCCCCTTCCTCAGCTTTTGGATTTCCCTCCTCTC	+	1	754975	755044	-1.54472	-2.04182	0.0491675	0.644471	-4.00974
Tb09.211.2300	3QTB00019_H_12	;go_function=ATP binding; ATP-dependent helicase activity;go_process=nucleobase, nucleoside, nucleotide and nucleic acid metabolism		<a href=http://www.genedb.org/genedb/Search?organism=tryp&name=Tb09.211.2300>Tb09.211.2300</a>	Q38DS7			chr9contig211.tmp0266c	9	Tb927_09_v4: complement(1676033..1678420)	ATP-dependent DEAD/H RNA helicase, putative	5590	0	3	0	GO:0005524 GO:0005524 GO:0008026 GO:0008026	GO:0006139 GO:0006139	GO:0005575 GO:0005575	2QTB00019_H_12	Tb09.211.2300	TGCATTTGGTTCACCTTTATTCTCTGGTTATAAACGATACCATTTCCTACAGTTTTGTATATTCTGTGTT	-	9	1678200	1678269	-1.52279	-2.57906	0.0145148	0.478313	-3.00955
Tb10.70.6180	3QTB00017_I_10	;go_function=ATP binding; ATP-dependent helicase activity;go_process=nucleobase, nucleoside, nucleotide and nucleic acid metabolism		<a href=http://www.genedb.org/genedb/Search?organism=tryp&name=Tb10.70.6180>Tb10.70.6180</a>	Q38C70			TRYP_x-70a06.p2kb545_846	10	Tb927_10_v4: 458690..460480	ATP-dependent DEAD/H RNA helicase, putative	6311	0	0	0	GO:0005524 GO:0005524 GO:0008026 GO:0008026	GO:0006139 GO:0006139	GO:0005575 GO:0005575	2QTB00017_I_10	Tb10.70.6180	ACCTCATAATGAGTTCTTTTTCTCCTCCCGCGTCGACTGGGCCATTTCTTCTAATATTTCTTTTCAGCAA	+	10	459060	459129	-1.51382	-3.23793	0.00272912	0.264266	-1.59193
Tb11.02.4590	3QTB00016_E_20			<a href=http://www.genedb.org/genedb/Search?organism=tryp&name=Tb11.02.4590>Tb11.02.4590</a>	Q384Z4				11	Tb927_11_01_v4: complement(1884535..1886169)	hypothetical protein, conserved,leucine-rich repeat protein (LRRP), putative	8373	0	0	0	GO:0003674	GO:0008150	GO:0005575	2QTB00016_E_20	Tb11.02.4590	AGAAAGAAATTCTTTGCTCTATTGAACAACTGGACCTATCCCACAACAACATTCCGTCCCTTGGTAGTCT	-	11.1	1886033	1886102	-1.50598	-2.86898	0.00710324	0.388085	-2.40794
Tb09.160.5380	3QTB00011_H_24	GPI-Anchor Signal predicted for Tb09.160.5380 by DGPI v2.04, no cleavage site predicted;go_component=integral to membrane		<a href=http://www.genedb.org/genedb/Search?organism=tryp&name=Tb09.160.5380>Tb09.160.5380</a>	Q38EL4			chr9contig160.tmp0424c	9	Tb927_09_v4: complement(1139014..1140129)	expression site-associated gene 11 (ESAG11) protein, putative	5302	1	1	0	GO:0003674	GO:0008150	GO:0016021	2QTB00011_H_24	Tb09.160.5380	TAAACTAAAAGAATTGTTAACTCAGAGCCCGATAGTGCGTAGATATTTCAAGGAGAGTGGGAAGAAGCGC	-	9	1139122	1139191	-1.50478	-2.22236	0.0331718	0.580763	-3.69201
Tb09.v1.0910	3QTB00002_I_10			<a href=http://www.genedb.org/genedb/Search?organism=tryp&name=Tb09.v1.0910>Tb09.v1.0910</a>	Q38CP4				9	Tb927_09_v4: 2785290..2785589	hypothetical protein, unlikely	6062	0	2	0				2QTB00002_I_10	Tb09.v1.0910	ATGCACGATAATGACCCCCATCGTATTTCGTTGCTTCAAGCCTTAAATATTTTATCTCTCTTTATTACTC	+	9	2785290	2785359	-1.5011	-2.38434	0.0229674	0.532028	-3.39064
Tb927.1.4640	3QTB00001_I_21	unlikely gene predicted by glimmer		<a href=http://www.genedb.org/genedb/Search?organism=tryp&name=Tb927.1.4640>Tb927.1.4640</a>	Q4GYB4				1	Tb927_01_v4: 953468..953599	hypothetical protein, unlikely	451	1	1	0				NA	NA	NA	NA	NA	NA	NA	-1.49769	-2.74939	0.00957942	0.434888	-2.66074
Tb10.70.5510	3QTB00017_M_20	;go_function=ferredoxin-NADP+ reductase activity;go_process=electron transport;go_component=mitochondrion		<a href=http://www.genedb.org/genedb/Search?organism=tryp&name=Tb10.70.5510>Tb10.70.5510</a>	Q38C21			TRYP_x-70a06.p2kb545_751	10	Tb927_10_v4: 575089..576891	adrenodoxin reductase, putative,ferredoxin NADP+ reductase-like protein	6361	0	0	0	GO:0004324	GO:0006118	GO:0005739	2QTB00017_M_20	Tb10.70.5510	TAATGTTGCTTTGGATTGTACTCGTGTCTTAGCCGCATCATACAAATATTTCTGCCCCACCGATATGAAT	+	10	575670	575739	-1.49419	-3.53206	0.00123333	0.185951	-0.908403
Tb11.30.0002	3QTB00007_M_18			<a href=http://www.genedb.org/genedb/Search?organism=tryp&name=Tb11.30.0002>Tb11.30.0002</a>	Q380W9				11	Tb927_11_01_v4: complement(4891696..4892394)	hypothetical protein, unlikely	9502	0	5	0				2QTB00007_M_18	Tb11.30.0002	CCAGCGCGTCCGTTTTACTAGCTTGTACTTTGTTGTCCACTCGGGTTTTAATCACTTTTCCTATTATAAT	-	11.1	4892260	4892329	-1.4911	-2.97744	0.0053896	0.3515	-2.17348
Tb10.6k15.0300	3QTB00013_A_20			<a href=http://www.genedb.org/genedb/Search?organism=tryp&name=Tb10.6k15.0300>Tb10.6k15.0300</a>	Q389X8			TRYPtp6k15-3d06.p1c_51	10	Tb927_10_v4: 2424826..2426091	hypothetical protein, conserved	7104	1	1	0				2QTB00013_A_20	Tb10.6k15.0300	TCAACATCGGTTTCACCTTTGTTCAAGGTTTTTTCTACGCTTTCCGAAACTCTTTTTACCTGTATTCCAG	+	10	2424964	2425033	-1.48669	-3.00505	0.00502016	0.34708	-2.11302
Tb09.244.2020	3QTB00014_N_16			<a href=http://www.genedb.org/genedb/Search?organism=tryp&name=Tb09.244.2020>Tb09.244.2020</a>	Q38CR7			chr9contig244a01.tmp0202	9	Tb927_09_v4: complement(2480584..2482032)	nucleoside transporter 1, putative	5953	0	11	0				2QTB00014_N_16	Tb09.244.2020	TAACCCTTCGCCTCTATATTGGTCTTGTCTTTCCGATTATCTTAGTATTTTCTGTGATGATGGTTACCAT	-	9	2481683	2481752	-1.48423	-2.72111	0.0102725	0.434888	-2.71959
Tb10.70.5300	3QTB00005_J_15			<a href=http://www.genedb.org/genedb/Search?organism=tryp&name=Tb10.70.5300>Tb10.70.5300</a>	Q38C04			TRYP_x-70a06.p2kb545_721	10	Tb927_10_v4: complement(618652..619197)	hypothetical protein	6378	0	3	0				2QTB00005_J_15	Tb10.70.5300	TACCCAATTTTCATTTGTGGGTGCCAGAACTTTGTTTTACTGCGGTCGTGTTACACAGCAATGCAACTAA	-	10	619076	619145	-1.4825	-3.43905	0.00158974	0.203914	-1.1273
Tb927.7.4400	3QTB00019_B_3	;go_function=inositol-trisphosphate 3-kinase activity		<a href=http://www.genedb.org/genedb/Search?organism=tryp&name=Tb927.7.4400>Tb927.7.4400</a>	Q57X56			Tb07.26A24.1100	7	Tb927_07_v4: complement(1168213..1170483)	inositol polyphosphate kinase-like protein, putative	3529	0	0	0				2QTB00019_B_3	Tb927.7.4400	ACTTCGCCGTGCATTCTTTCAGGATCATGTGTACCGTTTCTTTACCTCTTCCTTGTTATTTGTGTACGAT	-	7	1168372	1168441	-1.47123	-2.9264	0.0061407	0.366457	-2.2844
Tb927.5.630	3QTB00012_P_9	;go_function=acid phosphatase activity;go_component=extracellular region; integral to membrane		<a href=http://www.genedb.org/genedb/Search?organism=tryp&name=Tb927.5.630>Tb927.5.630</a>	Q57VF1			Tb05.30F7.630	5	Tb927_05_v4: complement(209175..210380)	acidic phosphatase, putative	2053	1	1	0				2QTB00012_P_9	Tb927.5.630	TGGAGAAAGTCAAGGTAAGAACAAAGCACCGAGTCAACACTGCGACACTGATGTATACAATAACGAATCT	-	5	209814	209883	-1.47078	-3.05662	0.00439348	0.340905	-1.99933
Tb11.02.0370	3QTB00005_E_8	hypothetical protein GPI-Anchor Signal predicted for Tb11.02.0370 by DGPI v2.04 with cleavage site probability 0.516 near 149		<a href=http://www.genedb.org/genedb/Search?organism=tryp&name=Tb11.02.0370>Tb11.02.0370</a>	-				11	Tb927_11_01_v4: complement(814771..815259)	hypothetical protein, conserved	7989	0	0	0				2QTB00005_E_8	Tb11.02.0370	TTACTTTACCTGCGGAGTCTGGCCTCTTCCATCCGCCTTCAAGACGTTTTCTTTTTGTATTCGGGTTTTG	-	11.1	814998	815067	-1.46921	-2.69952	0.0108329	0.43914	-2.76428
Tb927.1.1800	3QTB00004_E_2			<a href=http://www.genedb.org/genedb/Search?organism=tryp&name=Tb927.1.1800>Tb927.1.1800</a>	Q4GZ39				1	Tb927_01_v4: 468994..469428	hypothetical protein, unlikely	173	0	1	0				2QTB00004_E_2	Tb927.1.1800	TTGCTCATTTATTGAATTACTTCATGCTTTCGACACTTCAACCTCCCACCTCCTCCCACTTATCACGGAA	+	1	469196	469265	-1.46444	-2.61184	0.0134124	0.468688	-2.94349
Tb927.5.3030	3QTB00022_A_8			<a href=http://www.genedb.org/genedb/Search?organism=tryp&name=Tb927.5.3030>Tb927.5.3030</a>	Q57ZX9			Tb05.26K5.80	5	Tb927_05_v4: 948230..952012	hypothetical protein, conserved	2294	0	0	0	GO:0003674	GO:0008150	GO:0005575	2QTB00022_A_8	Tb927.5.3030	TTGTCAGCAACACATATTGAATAGGAATCTTGTTTACGCACTAAATGTAGCCATGCGGTTAATGGATTAT	+	5	951286	951355	-1.4614	-2.96226	0.00560339	0.3515	-2.20657
Tb927.1.4750	3QTB00001_P_17	unlikely gene predicted by glimmer		<a href=http://www.genedb.org/genedb/Search?organism=tryp&name=Tb927.1.4750>Tb927.1.4750</a>	Q4GYA3				1	Tb927_01_v4: 975344..975565	hypothetical protein, unlikely	462	0	0	0				2QTB00001_P_17	Tb927.1.4750	TTTTACATTGTTTATACGCCTCTGCCTAATTGTTTATTTGTCGTGGTTAACTTTTACGACTGCCATTCTT	+	1	975470	975539	-1.44749	-3.17059	0.00326125	0.284522	-1.74459
Tb09.160.3750	3QTB00001_A_17			<a href=http://www.genedb.org/genedb/Search?organism=tryp&name=Tb09.160.3750>Tb09.160.3750</a>	Q38F30		28G16.185	chr9contig160.tmp0510	9	Tb927_09_v4: 870422..870523	hypothetical protein, unlikely	5134	0	0	0				2QTB00001_A_17	Tb09.160.3750	TACCCTGCGCGCCCTTCTTCCTTTCCTTTTCACTTACCCCTATTTGATGATTGTGGATTTTTCTTTCCAA	+	9	870440	870509	-1.44573	-2.63064	0.0128156	0.455893	-2.90538
Tb09.211.1710	3QTB00002_I_6			<a href=http://www.genedb.org/genedb/Search?organism=tryp&name=Tb09.211.1710>Tb09.211.1710</a>	Q38DY3			chr9contig211.tmp0202	9	Tb927_09_v4: 1565329..1565628	hypothetical protein, unlikely	5534	0	2	0				2QTB00002_I_6	Tb09.211.1710	TTTTATTTCTAACATGCCACACCTCTCAAACGGCTATGATTATCATTGTGATTCTCTCCTTTTTACTATA	+	9	1565547	1565616	-1.44363	-2.54964	0.0155747	0.486254	-3.06838
Tb10.70.0670	3QTB00019_M_7			<a href=http://www.genedb.org/genedb/Search?organism=tryp&name=Tb10.70.0670>Tb10.70.0670</a>	Q38AZ0			TRYP_x-70a06.p2kb545_101	10	Tb927_10_v4: complement(1556364..1558559)	hypothetical protein, conserved	6742	0	0	0				2QTB00019_M_7	Tb10.70.0670	ACTTACGAACTGCGTAACACTTCTGCAACTTCTCTATCCATCACTGGAGTTTCCTATTTTTTCCGTGTTT	-	10	1556892	1556961	-1.43973	-2.32856	0.0261063	0.549362	-3.4961
Tb11.01.4100	3QTB00016_K_15			<a href=http://www.genedb.org/genedb/Search?organism=tryp&name=Tb11.01.4100>Tb11.01.4100</a>	Q382V3				11	Tb927_11_01_v4: 3217144..3218754	hypothetical protein, conserved	8917	0	0	0				2QTB00016_K_15	Tb11.01.4100	AATGAAAATCAACCGTTTCATTTGTTTGGTTGGCTTCAACAGTTCCTCTTCGGGGACTCTGAAAGGGAGT	+	11.1	3217921	3217990	-1.43659	-3.44922	0.00154642	0.202727	-1.1035
Tb927.1.5110	3QTB00011_J_15	GPI-Anchor Signal predicted for Tb927.1.5110 by DGPI v2.04, no cleavage site predicted		<a href=http://www.genedb.org/genedb/Search?organism=tryp&name=Tb927.1.5110>Tb927.1.5110</a>	Q4GY70				1	Tb927_01_v4: 1019645..1020739	expression site-associated gene 11 (ESAG11) protein, putative	498	1	0	0	GO:0003674	GO:0008150	GO:0016021	2QTB00011_J_15	Tb927.1.5110	CAGATGATGGTGTGTTGACTACGCTAAATAATTATAAAACCGATCAACCGGTTGAATTAACGGACAATAA	+	1	1020249	1020318	-1.43374	-2.78574	0.0087524	0.429818	-2.58456
Tb927.8.6730	3QTB00017_E_14			<a href=http://www.genedb.org/genedb/Search?organism=tryp&name=Tb927.8.6730>Tb927.8.6730</a>	Q57TU0			Tb08.30K1.640	8	Tb927_08_v4: complement(1948980..1950764)	hypothetical protein, conserved	4517	1	6	0				2QTB00017_E_14	Tb927.8.6730	TATTTTGTTACCAGTTTTGGCTGGTTTACTTCTCGCCTTAATCGTGGTCATTTTTCCACTGACCTTTTTC	-	8	1950504	1950573	-1.43231	-2.91247	0.00636234	0.366457	-2.31451
Tb11.01.4450	3QTB00012_I_8	Curated by J. Mottram.		<a href=http://www.genedb.org/genedb/Search?organism=tryp&name=Tb11.01.4450>Tb11.01.4450</a>	Q382S0				11	Tb927_11_01_v4: 3311926..3313092	cyclin 1,serine peptidase family S51, peptidase E, putative	8950	0	1	0				2QTB00012_I_8	Tb11.01.4450	TATCCTTTTGGAACTAAATTTTGTTTTACCGCTTTCACATACACACTGTTTCCCCTTCTTTCTATCCGTC	+	11.1	3311947	3312016	-1.43086	-2.02953	0.0504696	0.649305	-4.03063
Tb927.8.1270	3QTB00016_N_1			<a href=http://www.genedb.org/genedb/Search?organism=tryp&name=Tb927.8.1270>Tb927.8.1270</a>	Q57VM8			Tb08.29O4.460	8	Tb927_08_v4: complement(401510..403198)	hypothetical protein, conserved	3970	0	0	0				2QTB00016_N_1	Tb927.8.1270	GAACTTTCATTTTTCTTCCCTTTTGGACCCACCGTTGCCCTTGTATTCCATTTGAGTGTACTACCACGTT	-	8	403108	403177	-1.42577	-2.11963	0.0415866	0.626668	-3.87524
Tb927.3.2620	3QTB00023_E_9			<a href=http://www.genedb.org/genedb/Search?organism=tryp&name=Tb927.3.2620>Tb927.3.2620</a>	Q582X4			Tb03.48O8.200	3	Tb927_03_v4: complement(662834..668887)	hypothetical protein, conserved	1100	1	0	0				2QTB00023_E_9	Tb927.3.2620	GAAGGGCAATTATTTTTTATGTCTTACTTTTGTTTTAGCTCTCTGCTAACTTTACTTACCGAGTGCCGTA	-	3	668809	668878	-1.42573	-3.05266	0.00443891	0.340905	-2.00811
Tb09.160.3790	3QTB00001_A_19			<a href=http://www.genedb.org/genedb/Search?organism=tryp&name=Tb09.160.3790>Tb09.160.3790</a>	Q38F26		28G16.205	chr9contig160.tmp0512c	9	Tb927_09_v4: complement(876781..876882)	hypothetical protein, unlikely	5138	0	0	0				2QTB00001_A_19	Tb09.160.3790	TATGTCACTCCCTCCCGTTTTCTTTTCCTCACAAATGCCTTTGTTCCACAGCTCAGATTTATATTTATTT	-	9	876810	876879	-1.42259	-2.82831	0.00786889	0.407593	-2.49462
Tb927.5.1760	3QTB00018_I_4			<a href=http://www.genedb.org/genedb/Search?organism=tryp&name=Tb927.5.1760>Tb927.5.1760</a>	Q57ZP5			Tb05.1P6.790	5	Tb927_05_v4: 549453..551438	hypothetical protein, conserved	2167	1	1	0				2QTB00018_I_4	Tb927.5.1760	TCTTTGCTTTTATGAGCTTCTCGTACTTTGTTCCGATGGTTTATTGGTACTTCTCTTCTCCCAACATCAT	+	5	549565	549634	-1.41336	-2.70639	0.0106516	0.436658	-2.75008
Tb927.1.1860	3QTB00004_A_18			<a href=http://www.genedb.org/genedb/Search?organism=tryp&name=Tb927.1.1860>Tb927.1.1860</a>	Q4GZ33				1	Tb927_01_v4: 481791..482222	hypothetical protein, unlikely	179	1	2	0				2QTB00004_A_18	Tb927.1.1860	AATCCCTTCTCCGCTTCTTCACTCCGGACTTACTTTTAGCTGCCATCCTTTTCATTGTTTGTTTGATGTT	+	1	482090	482159	-1.41232	-2.74429	0.00970113	0.434888	-2.67138
Tb927.1.5240	3QTB00010_B_3			<a href=http://www.genedb.org/genedb/Search?organism=tryp&name=Tb927.1.5240>Tb927.1.5240</a>	Q4GY57				1	Tb927_01_v4: 1039808..1040794	expression site-associated gene 1 (ESAG1) protein, putative	512	1	0	0	GO:0003674	GO:0008150	GO:0016021	2QTB00010_B_3	Tb927.1.5240	GCTGTCTCGAAATAAATGTAATGGGTGGTTCTGTTAGCAAATGCTTCAATTTACCAAGGAATAACTTGTA	+	1	1040454	1040523	-1.41012	-3.37317	0.00190011	0.222658	-1.28086
Tb927.6.300	3QTB00022_E_8	similar to GB:CAD21877.1: ESAG4 {Trypanosoma brucei};go_function=adenylate cyclase activity;go_process=intracellular signaling cascade;go_component=integral to membrane		<a href=http://www.genedb.org/genedb/Search?organism=tryp&name=Tb927.6.300>Tb927.6.300</a>	Q581E2			Tb06.28F21.630	6	Tb927_06_v4: complement(137385..141206)	receptor-type adenylate cyclase GRESAG 4, putative	2547	1	1	0	GO:0004016	GO:0007242	GO:0016021	2QTB00022_E_8	Tb927.6.300	CCCAATGCGACAGTTGATGGCATGATTCAGGAGGGAATGGATCAAAGCAAAGACAAGTTATTAGTTGTGT	-	6	140792	140861	-1.40721	-2.69091	0.0110642	0.444326	-2.78204
Tb09.160.4100	3QTB00001_H_9			<a href=http://www.genedb.org/genedb/Search?organism=tryp&name=Tb09.160.4100>Tb09.160.4100</a>	Q38EZ5		28G16.350	chr9contig160.tmp0526c	9	Tb927_09_v4: complement(913853..914059)	hypothetical protein, unlikely	5169	1	2	0				2QTB00001_H_9	Tb09.160.4100	TATTAGCATCACTGCCACTAACCGCCTTTTTTCTTTCTATGTATTAATTCTCACGATTTATTTCATCCCA	-	9	913982	914051	-1.40493	-2.54026	0.0159272	0.486254	-3.08704
Tb11.01.6980	3QTB00021_J_18	similar to Phosphatidylinositol 3-kinase VPS34- like (EC 2.7.1.137) (PI3-kinase)(PtdIns-3-kinase) (PI3K). (Swiss-Prot:P54676) (Dictyostelium discoideum;);go_function=phosphotransferase activity, alcohol group as acceptor;go_process=regulation of cell cycle;go_component=integral to membrane		<a href=http://www.genedb.org/genedb/Search?organism=tryp&name=Tb11.01.6980>Tb11.01.6980</a>	Q381Q2				11	Tb927_11_01_v4: complement(4004787..4008269)	phosphatidylinositol 3-kinase catalytic subunit, putative	9222	0	1	0	GO:0016773	GO:0000074	GO:0016021	2QTB00021_J_18	Tb11.01.6980	CTGTCGATAATTCGAGTCCCATCACTAGCGATACTTTCTGTGTTTAACTACTTTTCCCCCGTTTGTTTTT	-	11.1	4008185	4008254	-1.39764	-2.24985	0.031195	0.57313	-3.64192
Tb927.1.4510	3QTB00002_O_4			<a href=http://www.genedb.org/genedb/Search?organism=tryp&name=Tb927.1.4510>Tb927.1.4510</a>	Q4GYC7				1	Tb927_01_v4: 933794..934099	hypothetical protein, unlikely	438	0	1	0				2QTB00002_O_4	Tb927.1.4510	CATATTTGCTTCTCGCCTCTCCTGTTTTTGCTTTTATATCCTTCGGTATGTTGGAAGGTATTTATCCCAT	+	1	933980	934049	-1.39299	-2.92198	0.00621028	0.366457	-2.29397
Tb927.3.2710	3QTB00021_G_20	;go_function=ATP binding; catalytic activity;go_process=fructose 2,6-bisphosphate metabolism		<a href=http://www.genedb.org/genedb/Search?organism=tryp&name=Tb927.3.2710>Tb927.3.2710</a>	Q582Y3			Tb03.48O8.70	3	Tb927_03_v4: complement(689701..692772)	6-phosphofructo-2-kinase/fructose-2,6-biphospha ta se,putative	1109	0	0	0	GO:0005524 GO:0003824	GO:0006003	GO:0005575	2QTB00021_G_20	Tb927.3.2710	TGCGGACTAGCAAGTCTCATCTCGTTCTTTTTATTAAATCTTCACCCTGTTGCTCATCCCATTTATATTG	-	3	690555	690624	-1.38633	-2.4664	0.01897	0.50762	-3.23244
Tb11.55.0005	3QTB00013_G_5			<a href=http://www.genedb.org/genedb/Search?organism=tryp&name=Tb11.55.0005>Tb11.55.0005</a>	Q386X9				11	Tb927_11_01_v4: complement(509425..510669)	hypothetical protein, conserved	7884	0	1	0				2QTB00013_G_5	Tb11.55.0005	ACTATTTACTGCAGTCTGCAGAGTTCCTATTATTTCACATAAAGTATTGTTATTTGTTTTTGGACATTTT	-	11.1	510566	510635	-1.38557	-2.37727	0.0233455	0.534054	-3.40411
Tb927.4.2900	3QTB00021_G_15			<a href=http://www.genedb.org/genedb/Search?organism=tryp&name=Tb927.4.2900>Tb927.4.2900</a>	Q583W7			Tb04.2H8.1060	4	Tb927_04_v4: 767977..770892	hypothetical protein, conserved	1707	0	0	0				2QTB00021_G_15	Tb927.4.2900	AGATTGTAGTTACGCAAATATTCATCGAGTTCCGACATACAAAACTTCCCACACAGGTGTATTCAATGTC	+	4	770493	770562	-1.38081	-3.00694	0.00499585	0.34708	-2.10888
Tb11.01.0210	3QTB00005_I_9			<a href=http://www.genedb.org/genedb/Search?organism=tryp&name=Tb11.01.0210>Tb11.01.0210</a>	Q384I5				11	Tb927_11_01_v4: 2283622..2284119	hypothetical protein	8534	0	3	0				2QTB00005_I_9	Tb11.01.0210	ATTATATTTTTCTTTCACCCTTTTCTTTGTCAAATCGTTGATGTATTAATGACGTCTTTTTGTCGTTGTG	+	11.1	2283832	2283901	-1.37836	-3.16869	0.0032776	0.284522	-1.74887
Tb927.1.3160	3QTB00001_M_18	unlikely gene predicted by glimmer		<a href=http://www.genedb.org/genedb/Search?organism=tryp&name=Tb927.1.3160>Tb927.1.3160</a>	Q4GYQ7				1	Tb927_01_v4: 687105..687290	hypothetical protein, unlikely	308	1	0	0				2QTB00001_M_18	Tb927.1.3160	CGCTCACTACTCTCATTCACGCTTTATTTTTCCTCCTACCGTATTTCATCCTTTACTGCTACCGACGTGT	+	1	687135	687204	-1.37534	-2.70341	0.0107297	0.43702	-2.75623
Tb927.2.4950	3QTB00022_F_9			<a href=http://www.genedb.org/genedb/Search?organism=tryp&name=Tb927.2.4950>Tb927.2.4950</a>	Q7YUU1		30M24.105		2	Tb927_02_v4: complement(872188..876462)	hypothetical protein, conserved	753	0	0	0				2QTB00022_F_9	Tb927.2.4950	CTTTTATCGTTACAAAATATTTTACCAATTTCCTGTATTCCTTCGGAGGCAGAGCGCTTTTCCCCTTTTT	-	2	875532	875601	-1.36954	-2.57846	0.0145355	0.478313	-3.01074
Tb11.01.6020	3QTB00011_I_8			<a href=http://www.genedb.org/genedb/Search?organism=tryp&name=Tb11.01.6020>Tb11.01.6020</a>	Q381Z5				11	Tb927_11_01_v4: 3775820..3776887	hypothetical protein, conserved	9129	0	0	0				2QTB00011_I_8	Tb11.01.6020	AAGTTATTATCTCCTCTTCCCACTGTAAGGATTTGTGACCCTACAACTTCTCTCGGTCCCGTAAGTGTTA	+	11.1	3776066	3776135	-1.36519	-2.7218	0.0102551	0.434888	-2.71816
Tb09.160.3060	3QTB00019_E_23			<a href=http://www.genedb.org/genedb/Search?organism=tryp&name=Tb09.160.3060>Tb09.160.3060</a>	Q38F96		1L12.425	chr9contig160.tmp0246	9	Tb927_09_v4: 778806..780971	hypothetical protein	5067	0	0	0				2QTB00019_E_23	Tb09.160.3060	ATCGAGTTATGCTATTCTTCTAGCTGTCTAACACATCCCCTCTCATCTAATTATTGCTGTTGTTTTCAAT	+	9	778857	778926	-1.35906	-2.47542	0.0185719	0.50762	-3.21484
Tb927.7.400	3QTB00009_H_9	similar to Anoxia up-regulated protein. (Swiss-Prot:Q9VGX3) {Drosophila melanogaster}		<a href=http://www.genedb.org/genedb/Search?organism=tryp&name=Tb927.7.400>Tb927.7.400</a>	Q57U14			Tb07.8P12.600	7	Tb927_07_v4: complement(72835..73746)	hypothetical protein, conserved	3131	1	0	1				2QTB00009_H_9	Tb927.7.400	ATGACAGTTATCTGCAACACTGCGAGGGCGCGTATGGCTGATCTCAGGGCGGAATATGATCAATTAGAGG	-	7	73140	73209	-1.35716	-2.91041	0.00639579	0.366457	-2.31896
Tb10.389.0650	3QTB00013_D_6			<a href=http://www.genedb.org/genedb/Search?organism=tryp&name=Tb10.389.0650>Tb10.389.0650</a>	Q388V8				10	Tb927_10_v4: complement(3058601..3059923)	hypothetical protein, conserved	7374	0	0	0				2QTB00013_D_6	Tb10.389.0650	CGAAATATCCTTCCCGGTGTTTTTCTGTTGAGTGTTCCCACCTCTGCAATTTTTTTCTCTAGTCCACCAC	-	10	3059410	3059479	-1.35515	-2.38101	0.0231449	0.532534	-3.39699
Tb11.01.5190	3QTB00013_E_1	;go_component=integral to membrane		<a href=http://www.genedb.org/genedb/Search?organism=tryp&name=Tb11.01.5190>Tb11.01.5190</a>	Q382H7				11	Tb927_11_01_v4: complement(3570778..3572019)	hypothetical protein, conserved	9047	1	1	0	GO:0003674	GO:0008150	GO:0016021	2QTB00013_E_1	Tb11.01.5190	TTGTCTTGTATTTATTGCTGACCTCCTTGTGGTCATAACTATTCTTTTCCACGCTCTCTTCTTATTGGGC	-	11.1	3571909	3571978	-1.35356	-2.8281	0.00787298	0.407593	-2.49506
Tb09.160.3180	3QTB00001_J_15			<a href=http://www.genedb.org/genedb/Search?organism=tryp&name=Tb09.160.3180>Tb09.160.3180</a>	Q38F84		1L12.485	chr9contig160.tmp0488	9	Tb927_09_v4: 799071..799283	hypothetical protein, unlikely	5079	1	2	0				2QTB00001_J_15	Tb09.160.3180	TGTGTACATTTACGAGTTCAGTATTGTTGTTACCATCATTTATTTTGTCTTAATTGCCTTGCTGGTGTTT	+	9	799127	799196	-1.34782	-2.76707	0.00916842	0.434888	-2.62376
Tb927.7.6040	3QTB00022_A_20	Number of repeated genes in array uncertain, region may contain misassembly. similar to GB:CAD21883.1: ESAG4 {Trypanosoma brucei}; Number of repeated genes in array uncertain, region may contain misassembly.;go_function=adenylate cyclase activity;go_process=intracellular signaling cascade;go_component=integral to membrane		<a href=http://www.genedb.org/genedb/Search?organism=tryp&name=Tb927.7.6040>Tb927.7.6040</a>	Q57VK7			Tb07.2F2.250	7	Tb927_07_v4: complement(1626783..1630586)	receptor-type adenylate cyclase GRESAG 4, putative	3694	1	1	0	GO:0004016	GO:0007242	GO:0016021	2QTB00022_A_20	Tb927.7.6040	ATGAGGTTGCGGACCCCTCGTTGAGTGAGGTGAGTTCTCTACATGCTGGGTTAACTGATTCTGCCAGGCA	-	7	1627192	1627261	-1.34494	-2.48525	0.0181467	0.50762	-3.1956
Tb11.01.8460	3QTB00013_I_16	;go_function=protein binding;go_process=cytokinesis; regulation of cell cycle;go_component=nuclear cyclin-dependent protein kinase holoenzyme complex		<a href=http://www.genedb.org/genedb/Search?organism=tryp&name=Tb11.01.8460>Tb11.01.8460</a>	Q381B4	CYC6	CycB2		11	Tb927_11_01_v4: complement(4389978..4391258)	cyclin 6,mitotic cyclin (pers. comm. J. Mottram, Univ. of Glasgow)	9361	0	0	0	GO:0005515	GO:0000074 GO:0000910	GO:0019908	2QTB00013_I_16	Tb11.01.8460	ACGAGAAAATGCGAATGATTCTCGTCGATTGGCTTATTGACGTTCACCTAAAGTTTAAACTACATCCCGA	-	11.1	4390825	4390894	-1.34463	-2.5963	0.013925	0.47225	-2.97487
Tb10.61.1650	3QTB00003_E_6			<a href=http://www.genedb.org/genedb/Search?organism=tryp&name=Tb10.61.1650>Tb10.61.1650</a>	Q388B2			TRYP_x-61h03.q2kb185_247	10	Tb927_10_v4: complement(3582030..3582395)	hypothetical protein	7575	0	0	0				2QTB00003_E_6	Tb10.61.1650	CCCACAGAACTTCCCTTGCAAACCACCCACCCTCCCCCTTCGTGAAGCCGTTAAATAACACAATTTATTT	-	10	3582217	3582286	-1.34014	-2.96707	0.00553473	0.3515	-2.19608
Tb927.1.1410	3QTB00004_C_24			<a href=http://www.genedb.org/genedb/Search?organism=tryp&name=Tb927.1.1410>Tb927.1.1410</a>	Q4GZ78				1	Tb927_01_v4: complement(359665..360099)	hypothetical protein, unlikely	134	1	3	0				2QTB00004_C_24	Tb927.1.1410	CGGGAAAACTTTATGTCACCTTTTTCTTTCTCTTCGTTAAGTTCTCCACCTTCCGTACTGCCCTTCTTTC	-	1	359972	360041	-1.34007	-2.71885	0.0103299	0.435173	-2.72428
Tb11.01.6230	3QTB00015_I_13	GPI-Anchor Signal predicted for Tb11.01.6230 by DGPI v2.04 with cleavage site probability 0.20879999 near 465;go_component=integral to membrane		<a href=http://www.genedb.org/genedb/Search?organism=tryp&name=Tb11.01.6230>Tb11.01.6230</a>	Q381X5				11	Tb927_11_01_v4: 3821406..3822872	expression site-associated gene 2 (ESAG2) protein, putative	9149	1	0	1	GO:0003674	GO:0008150	GO:0016021	2QTB00015_I_13	Tb11.01.6230	TAATGATAATGCGCAACCTGAGGAGGGGAGTTTAGATAAATGTGAATATTGGGGTATGTTTTCTATTTTG	+	11.1	3822773	3822842	-1.3372	-2.4735	0.0186559	0.50762	-3.21858
Tb09.v1.0090	3QTB00001_C_16			<a href=http://www.genedb.org/genedb/Search?organism=tryp&name=Tb09.v1.0090>Tb09.v1.0090</a>	Q38FV4				9	Tb927_09_v4: complement(449299..449454)	hypothetical protein, unlikely	4858	1	0	0				2QTB00001_C_16	Tb09.v1.0090	ATGTCTGTACTCCTTTCAGTTGTATATCCCCCTCCTTTTACATTTGCGCTTTCTTTGTCTTCCTTCGATT	-	9	449385	449454	-1.3354	-2.375	0.0234679	0.534969	-3.40842
Tb11.01.8530	3QTB00005_B_2			<a href=http://www.genedb.org/genedb/Search?organism=tryp&name=Tb11.01.8530>Tb11.01.8530</a>	Q381A8				11	Tb927_11_01_v4: complement(4406252..4407109)	hypothetical protein	9367	1	6	0				2QTB00005_B_2	Tb11.01.8530	GTGTGCCCCACATTTTTTTCTTTTGCCACCATTTGTACCGGTGGAAGTTTTGTTCCTCTGCTTTTACTTT	-	11.1	4406317	4406386	-1.32986	-2.58278	0.0143857	0.478313	-3.00208
Tb927.2.4670	3QTB00012_E_14			<a href=http://www.genedb.org/genedb/Search?organism=tryp&name=Tb927.2.4670>Tb927.2.4670</a>	Q7YUW5		30M24.245		2	Tb927_02_v4: complement(825688..826851)	hypothetical protein, conserved	734	0	4	0				2QTB00012_E_14	Tb927.2.4670	TGTAAATCGTTTCGACAGGTTTATCATTCTCCTTTTCTTTATATTAATTCCCTCTTTATTTCTCCGTATG	-	2	826525	826594	-1.32746	-2.86693	0.00714016	0.388085	-2.41234
Tb927.8.5670	3QTB00005_K_16			<a href=http://www.genedb.org/genedb/Search?organism=tryp&name=Tb927.8.5670>Tb927.8.5670</a>	Q57X15			Tb08.26E13.350	8	Tb927_08_v4: 1681520..1682044	hypothetical protein, conserved	4411	0	0	0				2QTB00005_K_16	Tb927.8.5670	TTGACCCCATTCCAAACGATCCCATGTTTTTTATTGTCGAAAAGTCCAAATACTGGCCGCCCCCTTCCCT	+	8	1681770	1681839	-1.32685	-2.86472	0.00718006	0.388085	-2.41706
Tb927.8.7920	3QTB00022_A_16	;go_function=adenylate cyclase activity;go_process=intracellular signaling cascade;go_component=integral to membrane		<a href=http://www.genedb.org/genedb/Search?organism=tryp&name=Tb927.8.7920>Tb927.8.7920</a>	Q57U53			Tb08.6H23.190	8	Tb927_08_v4: 2323274..2327068	receptor-type adenylate cyclase GRESAG 4, putative	4636	1	2	0	GO:0004016	GO:0007242	GO:0016021	2QTB00022_A_16	Tb927.8.7920	TCCTTTGATAGACGCTCCAGCACGTCCCGTCCCCTCTTAAATGCTGTTTCTGAGGAGTGTAGTTTAGCTT	+	8	2326880	2326949	-1.32115	-2.62993	0.0128376	0.455893	-2.90681
Tb11.02.5260	3QTB00009_P_11	;go_function=metal ion binding;go_component=integral to membrane		<a href=http://www.genedb.org/genedb/Search?organism=tryp&name=Tb11.02.5260>Tb11.02.5260</a>	Q384S9				11	Tb927_11_01_v4: 2048821..2049738	hypothetical protein, conserved,predicted zinc finger protein	8439	1	4	0	GO:0046872	GO:0008150	GO:0016021	2QTB00009_P_11	Tb11.02.5260	AATGATTTGGGAGTCGCTGAGTTAGTTTTTCTTTTCTTTTTACTTTCCATCGCCTACACCTCCGCCTTTA	+	11.1	2049025	2049094	-1.32024	-2.77554	0.00897756	0.434888	-2.60601
Tb927.5.3400	3QTB00021_E_16	similar to PIR:A45598: H+-exporting ATPase - SP:P35315: Probable calcium-transporting ATPase (Calcium pump). {Trypanosoma brucei brucei} ; similar to GB:AAD08694.1: SERCA-type calcium-ATPase {Trypanosoma cruzi} ; similar to GB:AAC47505.1: organelle-type Ca2+-ATPase {Leishmania amazonensis};go_function=ATP binding; ATPase activity, coupled to transmembrane movement of ions, phosphorylative mechani…		<a href=http://www.genedb.org/genedb/Search?organism=tryp&name=Tb927.5.3400>Tb927.5.3400</a>	Q57Z55			Tb05.27M3.570	5	Tb927_05_v4: complement(1074204..1077239)	calcium-translocating P-type ATPase,calcium pump	2331	0	10	0				2QTB00021_E_16	Tb927.5.3400	CCGACCAAGCAGCAATGTGTGGCTTCTTTTCGCTATTTTTTCATCTCTTTCTCTGCACCTAATCATAATG	-	5	1074420	1074489	-1.31465	-2.12236	0.0413405	0.625493	-3.87045
Tb927.1.2000	3QTB00001_F_4	unlikely gene predicted by glimmer		<a href=http://www.genedb.org/genedb/Search?organism=tryp&name=Tb927.1.2000>Tb927.1.2000</a>	Q4GZ19				1	Tb927_01_v4: 518951..519181	hypothetical protein, unlikely	193	0	0	0				2QTB00001_F_4	Tb927.1.2000	GGCTGGCGCCACATCTCCTCATTCGTACGGGAGCGACTTATGTGTTGCCCTCCTGAGGAAATAACTGGAA	+	1	519023	519092	-1.30587	-3.038	0.00461071	0.340905	-2.0405
Tb10.6k15.1600	3QTB00006_L_21	;go_function=DNA binding;go_process=DNA packaging;go_component=kinetoplast		<a href=http://www.genedb.org/genedb/Search?organism=tryp&name=Tb10.6k15.1600>Tb10.6k15.1600</a>	Q38A85			TRYPtp6k15-3d06.p1c_236	10	Tb927_10_v4: 2160821..2161450	kinetoplast DNA-associated protein, putative	6997	0	0	0	GO:0003677	GO:0006323	GO:0020023	2QTB00006_L_21	Tb10.6k15.1600	TAAGAGAGGGAAATTACTCTCTAAGATGTATAAGGAACTCTCGCAAAACCAACGGCGTGAACTTAATATG	+	10	2160919	2160988	-1.28026	-2.7691	0.00912229	0.434888	-2.6195
Tb927.1.910	3QTB00001_D_21	gene predicted by glimmer		<a href=http://www.genedb.org/genedb/Search?organism=tryp&name=Tb927.1.910>Tb927.1.910</a>	Q4GZC7				1	Tb927_01_v4: complement(283009..283206)	hypothetical protein, unlikely	85	0	0	0				2QTB00001_D_21	Tb927.1.910	GGGGGGGAGGTTGAAGTTAAAACAAAGCGTTTGTGGGGTTGCACCTCTCCACGTGTCGTGAGGACGTTCA	-	1	283020	283089	-1.27927	-2.47645	0.018527	0.50762	-3.21283
Tb10.70.5210	3QTB00021_A_9			<a href=http://www.genedb.org/genedb/Search?organism=tryp&name=Tb10.70.5210>Tb10.70.5210</a>	Q38BZ7			TRYP_x-70a06.p2kb545_709	10	Tb927_10_v4: 642841..645699	hypothetical protein, conserved	6385	0	3	0				2QTB00021_A_9	Tb10.70.5210	TGTCTGGGAGTATACTATTTTCATTCGAAACCTTCGTACTGTTTGGTATGTTGTTTGCCTTTCTGGTTTA	+	10	644156	644225	-1.27547	-2.46529	0.0190195	0.50762	-3.2346
Tb09.211.2790	3QTB00022_G_3			<a href=http://www.genedb.org/genedb/Search?organism=tryp&name=Tb09.211.2790>Tb09.211.2790</a>	Q38DM6			chr9contig211.tmp0318	9	Tb927_09_v4: 1763261..1766935	hypothetical protein, conserved	5641	1	0	0				2QTB00022_G_3	Tb09.211.2790	TTTGAAAAATCCCTGCGGTGATCAATGGTGTAATGAGTTGTGCATACAGGTAATGTCGTGCCTAAAGTAT	+	9	1764109	1764178	-1.27381	-2.93007	0.00608357	0.366457	-2.27646
Tb09.211.2410	3QTB00010_N_3	pers. comm. M. Boshart, University of Munich; similar to cAMP-dependent protein kinase catalytic subunit (EC 2.7.1.37). (Swiss-Prot:P34099) (Dictyostelium discoideum;);go_function=ATP binding; protein serine/threonine kinase activity;go_process=protein amino acid phosphorylation		<a href=http://www.genedb.org/genedb/Search?organism=tryp&name=Tb09.211.2410>Tb09.211.2410</a>	Q38DR5	PKAC1		chr9contig211.tmp0279c	9	Tb927_09_v4: complement(1700593..1701597)	protein kinase A catalytic subunit isoform 1,protein kinase A catalytic subunit	5602	0	0	0	GO:0004674 GO:0004674 GO:0005524 GO:0005524	GO:0006468 GO:0006468	GO:0005575 GO:0005575	2QTB00010_N_3	Tb09.211.2410	ATCCCGAGAGTGGAGATAAGGGTTCTCCTCCACTAACCCCTTCGCAACAGGTTGCATTCCGTGGTTTTTA	-	9	1700594	1700663	-1.2722	-2.91081	0.00638926	0.366457	-2.31809
Tb09.160.3200	3QTB00001_D_11			<a href=http://www.genedb.org/genedb/Search?organism=tryp&name=Tb09.160.3200>Tb09.160.3200</a>	Q38F82		1L12.495	chr9contig160.tmp0490	9	Tb927_09_v4: 799771..799968	hypothetical protein, unlikely	5081	0	2	0				2QTB00001_D_11	Tb09.160.3200	AAATTTGGGAAAGCTCTTTTTATTCTACGAGTTTTTCATTTCTACTCCTTTTTTTGTTCCTAACGTCAAG	+	9	799815	799884	-1.27102	-2.64861	0.0122681	0.451958	-2.86877
Tb927.7.7470	3QTB00022_C_3	;go_function=adenylate cyclase activity;go_process=intracellular signaling cascade;go_component=integral to membrane		<a href=http://www.genedb.org/genedb/Search?organism=tryp&name=Tb927.7.7470>Tb927.7.7470</a>	Q57TY4			Tb07.30D13.310	7	Tb927_07_v4: complement(2147506..2151123)	receptor-type adenylate cyclase GRESAG 4, putative	3837	1	1	1	GO:0004016	GO:0007242	GO:0016021	2QTB00022_C_3	Tb927.7.7470	AACTGGAAGAGTTGGTGATATGAACAGATTTTTCCTTCAGAAGATTGCCACAGATATGCAGAATGCTCCT	-	7	2149615	2149684	-1.26944	-2.61874	0.0131904	0.464584	-2.92952
Tb09.160.5420	3QTB00003_A_16			<a href=http://www.genedb.org/genedb/Search?organism=tryp&name=Tb09.160.5420>Tb09.160.5420</a>	Q38EL1			chr9contig160.tmp0428	9	Tb927_09_v4: 1152668..1153030	hypothetical protein, unlikely	5306	0	0	0				2QTB00003_A_16	Tb09.160.5420	AACTACCCACCGTCCCCTTCTTTCCAGTTACTACACACTCGAATTGCCTCGATTAAAAATATCATGCCTT	+	9	1152955	1153024	-1.26615	-2.64937	0.0122457	0.451958	-2.86724
Tb11.12.0018	3QTB00005_B_7			<a href=http://www.genedb.org/genedb/Search?organism=tryp&name=Tb11.12.0018>Tb11.12.0018</a>	Q384E5				11	Tb927_11_01_v4: 2373921..2374454	hypothetical protein	8574	0	0	0				2QTB00005_B_7	Tb11.12.0018	CATATATACAAACTGTCCCTTGTGGCCCGTGATCCCCATTCCGCAAATACCGAGAGTGGCTCATGGCTTT	+	11.1	2373971	2374040	-1.26468	-2.2264	0.0328744	0.579885	-3.68468
Tb11.01.4740	3QTB00016_J_19			<a href=http://www.genedb.org/genedb/Search?organism=tryp&name=Tb11.01.4740>Tb11.01.4740</a>	Q382L8				11	Tb927_11_01_v4: complement(3476405..3478087)	hypothetical protein, conserved	9005	1	1	0				2QTB00016_J_19	Tb11.01.4740	GGCATATGCTTGAGTATTCGCAAAGTCTCCCTCCTTTCTGCGATATTGTTGTGCTTAACCTCATTGAGGT	-	11.1	3477375	3477444	-1.25916	-2.63282	0.012748	0.455893	-2.90094
Tb11.52.0017	3QTB00004_A_14			<a href=http://www.genedb.org/genedb/Search?organism=tryp&name=Tb11.52.0017>Tb11.52.0017</a>	Q382N6				11	Tb927_11_01_v4: complement(3414693..3415124)	hypothetical protein	8986	1	2	0				2QTB00004_A_14	Tb11.52.0017	GTGTTCGAGTGCTCTGATTTTCCTCCTTTTTTGTACCCGCAAATCGTTTTGTGTTCCGCCGATTTGTTAT	-	11.1	3414917	3414986	-1.25895	-2.56196	0.0151225	0.486254	-3.0438
Tb11.55.0028	3QTB00012_M_8	;go_component=integral to membrane		<a href=http://www.genedb.org/genedb/Search?organism=tryp&name=Tb11.55.0028>Tb11.55.0028</a>	Q387A2				11	Tb927_11_01_v4: complement(453823..454995)	expression site-associated gene (ESAG) protein, putative,expression site-associated gene 3 (ESAG3) protein, putative	7861	1	2	0	GO:0003674	GO:0008150	GO:0016021	2QTB00012_M_8	Tb11.55.0028	AACCAAACAAGTTGGTTTAGAGCCCTTCGAGATTCTTCCTTCCAACAGAAAAATGCCTACAGACGTCTAT	-	11.1	453948	454017	-1.25681	-2.49027	0.017933	0.50762	-3.18576
Tb927.8.1610	3QTB00017_G_1	;go_function=metalloendopeptidase activity;go_process=cell adhesion; proteolysis and peptidolysis;go_component=membrane		<a href=http://www.genedb.org/genedb/Search?organism=tryp&name=Tb927.8.1610>Tb927.8.1610</a>	Q580G2			Tb08.29O9.350	8	Tb927_08_v4: 537061..538806	major surface protease gp63, putative,GP63, putative,metallopeptidase, putative	4004	0	2	1	GO:0004222	GO:0006508 GO:0007155	GO:0016020	2QTB00017_G_1	Tb927.8.1610	GTTCAATACAATAACTGATGTAACATTATTGTTTTCTCTCTTCCCCTTGTTCCTCCCATGTGTCAAAAGG	+	8	537063	537132	-1.25022	-1.69283	0.0998379	0.761139	-4.5642
Tb10.6k15.0720	3QTB00004_L_20			<a href=http://www.genedb.org/genedb/Search?organism=tryp&name=Tb10.6k15.0720>Tb10.6k15.0720</a>	Q38A12			TRYPtp6k15-3d06.p1c_104	10	Tb927_10_v4: 2335812..2336294	hypothetical protein	7070	0	4	0				2QTB00004_L_20	Tb10.6k15.0720	TACACTTTGGTGTGGTTTTTATTTTCCTCTGTGACCTTGTGGGGCACCTTACCTCATTTTGTTACTCATT	+	10	2336028	2336097	-1.24964	-2.85542	0.0073505	0.392362	-2.43693
Tb927.2.2500	3QTB00008_N_12			<a href=http://www.genedb.org/genedb/Search?organism=tryp&name=Tb927.2.2500>Tb927.2.2500</a>	Q7YVI0		25N14.15		2	Tb927_02_v4: complement(492455..493300)	hypothetical protein, conserved	633	1	2	0				2QTB00008_N_12	Tb927.2.2500	TTAAGCGTAACCCGCTTGTCCTCGTAACGCATATGTTTGTGCATGCTTCTGATGAACACTTTGTGGGAAA	-	2	493095	493164	-1.24545	-2.51058	0.0170916	0.503717	-3.14581
Tb927.7.6000	3QTB00017_K_12	Number of repeated genes in array uncertain, region may contain misassembly.;go_component=integral to membrane		<a href=http://www.genedb.org/genedb/Search?organism=tryp&name=Tb927.7.6000>Tb927.7.6000</a>	Q57VL1			Tb07.2F2.150	7	Tb927_07_v4: 1615025..1616821	hypothetical protein, conserved	3690	1	13	0				2QTB00017_K_12	Tb927.7.6000	CGTCTACGGTTTTGCTATTCTTTTGATTCTCATTGTGTTCCTCCCCCTGCAGGGATCACTGTCCGCCTAT	+	7	1615759	1615828	-1.243	-1.53549	0.134125	0.79323	-4.7862
Tb927.4.1020	3QTB00015_M_1	similar to Serine palmitoyltransferase 1 (EC 2.3.1.50) (Long chain basebiosynthesis protein 1) (LCB 1) (Serine-palmitoyl-CoA transferase 1)(SPT 1) (SPT1). (Swiss-Prot:O35704) [Mus musculus;];go_function=serine C-palmitoyltransferase activity;go_process=biosynthesis; sphingolipid metabolism;go_component=integral to membrane		<a href=http://www.genedb.org/genedb/Search?organism=tryp&name=Tb927.4.1020>Tb927.4.1020</a>	Q580D0			Tb04.5E12.470	4	Tb927_04_v4: complement(276640..278112)	serine-palmitoyl-CoA transferase, putative	1519	1	1	1				2QTB00015_M_1	Tb927.4.1020	TGCCAAGTTTCTTGGTGTTGAAGATTCCCTCATCTTTAGTTTCTCCTTTGCTACGATTTCAACGCTTATT	-	4	277549	277618	-1.23767	-2.2457	0.0314864	0.57313	-3.64951
Tb09.160.1530	3QTB00001_B_4			<a href=http://www.genedb.org/genedb/Search?organism=tryp&name=Tb09.160.1530>Tb09.160.1530</a>	Q38FN6			chr9contig160.tmp0146	9	Tb927_09_v4: 601941..602165	hypothetical protein, unlikely	4927	0	0	0				2QTB00001_B_4	Tb09.160.1530	TGCACTCCCCCTCATTTACACCATGCGAAAGGGGGATAAAAAAGGACTGAGTAGTTTCTCGGGCAGCCAA	+	9	601988	602057	-1.23622	-2.65525	0.0120714	0.45105	-2.85521
Tb09.v1.0710	3QTB00001_B_15			<a href=http://www.genedb.org/genedb/Search?organism=tryp&name=Tb09.v1.0710>Tb09.v1.0710</a>	Q38D12				9	Tb927_09_v4: complement(2228383..2228577)	hypothetical protein, unlikely	5857	0	0	0				2QTB00001_B_15	Tb09.v1.0710	CAGCTTCTACACATCTAAATGCGTCTCGCAACGGTCGAACTCCCGTCTCCACCCACCGCGCCGAATGGTA	-	9	2228384	2228453	-1.22761	-2.45483	0.0194923	0.508904	-3.25497
Tb10.389.1550	3QTB00006_P_21	;go_function=Rab GTPase binding		<a href=http://www.genedb.org/genedb/Search?organism=tryp&name=Tb10.389.1550>Tb10.389.1550</a>	Q389C4				10	Tb927_10_v4: 2897992..2898630	RAB-interacting protein, putative	7308	0	2	0	GO:0017137	GO:0016192	GO:0005737	2QTB00006_P_21	Tb10.389.1550	GCAATGATTGACCCTCAATCCTTCGTCAGTAAGGCGTGGGGTTTCGTAAGATTTCCTGCTGAAGCCGTGA	+	10	2898100	2898169	-1.22726	-2.42357	0.0209695	0.514891	-3.31546
Tb927.5.360	3QTB00015_J_10	identical to GP:161948: 75 kDa invariant surface glycoprotein {Trypanosoma brucei} (PMID:7723788) (PMID:1587856); 98.9% identical to GP:161948: 75 kDa invariant surface glycoprotein {Trypanosoma brucei} (PMID:7723788) (PMID:1587856);go_component=plasma membrane		<a href=http://www.genedb.org/genedb/Search?organism=tryp&name=Tb927.5.360>Tb927.5.360</a>	Q57VX7	ISG75		Tb05.29K2.250	5	Tb927_05_v4: complement(106634..108205)	75 kDa invariant surface glycoprotein	2026	1	1	0	GO:0003674	GO:0008150	GO:0005886	2QTB00015_J_10	Tb927.5.360	CGGCGAGTCATGACGTCCTTCCTGGCTACGGTCGAAATGAGAACTGCTTACCCAACGCGTACAAGCGAGA	-	5	107685	107754	-1.22572	-2.79433	0.00856703	0.427144	-2.56648
Tb927.6.1790	3QTB00005_M_16			<a href=http://www.genedb.org/genedb/Search?organism=tryp&name=Tb927.6.1790>Tb927.6.1790</a>	Q585N2			Tb06.28P18.770	6	Tb927_06_v4: complement(601485..602012)	hypothetical protein	2698	1	4	0				2QTB00005_M_16	Tb927.6.1790	AAAAAAATACCATTTCAATATTTTATGCTTTCTTTGTGACCATAATTATCCATACCCATTTCTTAAATAT	-	6	601798	601867	-1.22556	-2.43105	0.0206071	0.514891	-3.30104
Tb09.211.2880	3QTB00021_A_20			<a href=http://www.genedb.org/genedb/Search?organism=tryp&name=Tb09.211.2880>Tb09.211.2880</a>	Q38DL7			chr9contig211.tmp0327	9	Tb927_09_v4: 1779088..1782099	hypothetical protein, conserved	5650	0	9	0				2QTB00021_A_20	Tb09.211.2880	TCCCTTAATGACGTACTTTATGTTTACTATAATTAATTCGCACGACACTATCTCGCAATTTGGTTGTGAT	+	9	1780419	1780488	-1.22526	-1.82992	0.0762391	0.719532	-4.35626
Tb09.160.5400	3QTB00008_C_16	;go_component=membrane		<a href=http://www.genedb.org/genedb/Search?organism=tryp&name=Tb09.160.5400>Tb09.160.5400</a>	Q38EL2			chr9contig160.tmp0426c	9	Tb927_09_v4: complement(1145331..1146119)	expression site-associated gene 9 (ESAG9) protein, putative	5304	1	0	0	GO:0003674	GO:0008150	GO:0016020	2QTB00008_C_16	Tb09.160.5400	ATGGTCAACCCCATGGAAGTCCAGAATCGAGTGTGAAGTCATCTAACGAACTCCCGCAAGCGAATTATGT	-	9	1145674	1145743	-1.22347	-2.74621	0.00965516	0.434888	-2.66738
Tb10.61.2940	3QTB00003_D_21			<a href=http://www.genedb.org/genedb/Search?organism=tryp&name=Tb10.61.2940>Tb10.61.2940</a>	Q388K5			TRYP_x-61h03.q2kb185_440	10	Tb927_10_v4: complement(3327817..3328197)	hypothetical protein, unlikely	7478	0	0	0				2QTB00003_D_21	Tb10.61.2940	TCCATTGCTCTGTATACGGAATTGCCACACCGCAAAAGGGGAGACACCACCAAGGATAGTGTTCATCCCA	-	10	3327916	3327985	-1.22034	-2.42835	0.0207374	0.514891	-3.30625
Tb11.01.3380	3QTB00017_D_17	;go_function=histone acetyltransferase activity;go_process=histone acetylation		<a href=http://www.genedb.org/genedb/Search?organism=tryp&name=Tb11.01.3380>Tb11.01.3380</a>	Q383C5	HAT2			11	Tb927_11_01_v4: 3031526..3033340	histone acetyltransferase, putative	8845	0	0	0	GO:0004402	GO:0016573	GO:0005634	2QTB00017_D_17	Tb11.01.3380	CAATGAAAGCATTGATACTAACCCTTTCATTCGAGATGCTTACCTTTGCCCGTTCTCCCTCCGTATATAT	+	11.1	3032176	3032245	-1.21554	-1.83608	0.0753014	0.715863	-4.34661
Tb09.244.0380	3QTB00001_J_4			<a href=http://www.genedb.org/genedb/Search?organism=tryp&name=Tb09.244.0380>Tb09.244.0380</a>	Q38CN7		Tb927.2.6740,3H15.165	chr9contig244a01.tmp0038	9	Tb927_09_v4: complement(2946036..2946272)	hypothetical protein, unlikely	6113	0	0	0				2QTB00001_J_4	Tb09.244.0380	AAAATTTTCCGTGGCTTGCGGGCCTGGTAATTCACATTAAAATTAAGAGAAATACACAGTTTATGAAGCG	+	8	117564	117633	-1.21483	-2.63596	0.0126514	0.455893	-2.89457
Tb11.02.5350	3QTB00017_M_8			<a href=http://www.genedb.org/genedb/Search?organism=tryp&name=Tb11.02.5350>Tb11.02.5350</a>	Q384S0				11	Tb927_11_01_v4: 2069621..2071420	hypothetical protein, conserved	8448	0	0	0	GO:0003674	GO:0008150	GO:0005575	2QTB00017_M_8	Tb11.02.5350	AGTATTTTCGGCTTTCCCCATCTCAAACCCTCAATGAGACATTGCGTACCCTCTTCTTCATCAATGAGTT	+	11.1	2070942	2071011	-1.21406	-2.28542	0.0287941	0.560621	-3.57646
Tb10.6k15.3640	3QTB00010_B_15	;go_function=oxidoreductase activity;go_process=electron transport;go_component=mitochondrion		<a href=http://www.genedb.org/genedb/Search?organism=tryp&name=Tb10.6k15.3640>Tb10.6k15.3640</a>	Q38AQ4	AOX	TAO	TRYPtp6k15-3d06.p1c_525,embl.209	10	Tb927_10_v4: 1762481..1763470	alternative oxidase	6828	1	1	0	GO:0016491	GO:0006118	GO:0005739	2QTB00010_B_15	Tb10.6k15.3640	ATCATTATTACGCAAGCCATTATGTACCTCTTCCTCCTGGTCGCCTATGTGATTTCCCCCCGTTTTGTAC	+	10	1763027	1763096	-1.21068	-1.44331	0.158288	0.807043	-4.90764
Tb927.5.2470	3QTB00014_K_16			<a href=http://www.genedb.org/genedb/Search?organism=tryp&name=Tb927.5.2470>Tb927.5.2470</a>	Q582B9			Tb05.3C6.590	5	Tb927_05_v4: 791672..793072	hypothetical protein, conserved	2238	0	0	0				2QTB00014_K_16	Tb927.5.2470	TAATGAGAGGTTTAAATGCTGATCCAACTGCCTTTTCGCTGTCGACTACTCCAACTTGCTTTTTTCTTTC	+	5	792885	792954	-1.20831	-1.85525	0.0724441	0.709514	-4.31641
Tb927.8.5360	3QTB00005_A_3			<a href=http://www.genedb.org/genedb/Search?organism=tryp&name=Tb927.8.5360>Tb927.8.5360</a>	Q57UK8			Tb08.5H5.170	8	Tb927_08_v4: complement(1592618..1593106)	hypothetical protein, conserved	4379	1	0	0				2QTB00005_A_3	Tb927.8.5360	AACAACAACTACAATTTCCCCCTCGCCGCCGCCAGGGGATCTCACACCTTCCCCAAGGCATGAGCAACCA	-	8	1592624	1592693	-1.20719	-2.51672	0.0168446	0.502471	-3.13369
Tb11.02.1670	3QTB00016_O_21	hypothetical protein		<a href=http://www.genedb.org/genedb/Search?organism=tryp&name=Tb11.02.1670>Tb11.02.1670</a>	-			TRYP_xi-1013a02.q1k_99	11	Tb927_11_01_v4: complement(1201027..1202643)	hypothetical protein, conserved	8118	0	0	0				2QTB00016_O_21	Tb11.02.1670	TATCATTCGAGGGCTTTCATACCCTACTAACATTTCTGTTAACCACGTGCTTTGTAATCATGCGCCACTT	-	11.1	1202065	1202134	-1.20436	-1.7393	0.0912328	0.743083	-4.49519
Tb927.1.2780	3QTB00001_B_12	unlikely gene predicted by glimmer		<a href=http://www.genedb.org/genedb/Search?organism=tryp&name=Tb927.1.2780>Tb927.1.2780</a>	Q4GYU4				1	Tb927_01_v4: complement(637282..637506)	hypothetical protein	271	0	0	0				2QTB00001_B_12	Tb927.1.2780	ACATTCTTTATTCCTTACTCGCTTAAGGATGTGTTTCCCATCCATCACTTTCGCGGGCTCCGACCTCAAA	-	1	637314	637383	-1.20337	-2.68448	0.0112397	0.447656	-2.79527
Tb927.2.3750	3QTB00019_A_20			<a href=http://www.genedb.org/genedb/Search?organism=tryp&name=Tb927.2.3750>Tb927.2.3750</a>	Q7YV57		28H13.225		2	Tb927_02_v4: complement(669478..671694)	hypothetical protein, conserved	685	0	0	0				2QTB00019_A_20	Tb927.2.3750	GATCCGTACTTTGTATGATACGAGAAGATGAAAGCGTTGCGTTGGTGGAACCAATAGGTGAAAGTTATGT	-	2	670511	670580	-1.201	-2.41168	0.0215575	0.524831	-3.33833
Tb09.v1.0310	3QTB00011_J_2	GPI-Anchor Signal predicted for Tb09.v1.0310 by DGPI v2.04 with cleavage site probability 0.172 near 332;go_component=integral to membrane		<a href=http://www.genedb.org/genedb/Search?organism=tryp&name=Tb09.v1.0310>Tb09.v1.0310</a>	Q38EK7				9	Tb927_09_v4: complement(1160935..1162050)	expression site-associated gene 11 (ESAG11) protein, putative	5310	1	1	1	GO:0003674	GO:0008150	GO:0016021	2QTB00011_J_2	Tb09.v1.0310	TACGAAAGAATTACAAAACAGTACCGTGATGTACAGCCAACCCTTACATCCTTTGCAAAGCATGAAAATA	-	9	1161111	1161180	-1.19931	-2.32709	0.0261939	0.549362	-3.49885
Tb11.02.5140	3QTB00008_O_4	;go_function=metal ion binding;go_component=integral to membrane		<a href=http://www.genedb.org/genedb/Search?organism=tryp&name=Tb11.02.5140>Tb11.02.5140</a>	Q384U2				11	Tb927_11_01_v4: 2021546..2022349	hypothetical protein, conserved	8426	1	4	0	GO:0046872	GO:0008150	GO:0016021	2QTB00008_O_4	Tb11.02.5140	TAGGAATATCGTTCCCTTTATTTTTGTTGCATACACCACCATTCAATTGGTACTTGTGCTCTCTTTGCTT	+	11.1	2022085	2022154	-1.19825	-2.55332	0.0154381	0.486254	-3.06103
Tb927.7.2750	3QTB00009_B_4	;go_function=ATP binding; protein serine/threonine kinase activity;go_process=protein amino acid phosphorylation		<a href=http://www.genedb.org/genedb/Search?organism=tryp&name=Tb927.7.2750>Tb927.7.2750</a>	Q57Y85			Tb07.13M20.690	7	Tb927_07_v4: 717763..718683	protein kinase, putative	3364	0	0	0	GO:0004674 GO:0005524	GO:0006468	GO:0005575	2QTB00009_B_4	Tb927.7.2750	ATGTGTATTTTGTTGCCAAGATCATCCAGAAGAGCAATCAACAGGTAGAAACGGATGTCAGACTGGAAAT	+	7	717851	717920	-1.19214	-2.74343	0.00972171	0.434888	-2.67317
Tb927.1.4880	3QTB00001_E_20	gene predicted by glimmer		<a href=http://www.genedb.org/genedb/Search?organism=tryp&name=Tb927.1.4880>Tb927.1.4880</a>	Q4GY92				1	Tb927_01_v4: 991536..991697	hypothetical protein, unlikely	475	0	0	0				2QTB00001_E_20	Tb927.1.4880	CATTGAGAAACTCAAGAAATCGGTAGCACAACTAAGTTGGGAAAGTGTAATTACCTGGCATGGAGAGTAA	+	1	991628	991697	-1.1895	-1.75333	0.0887607	0.740399	-4.47406
Tb927.7.3980	3QTB00020_N_5			<a href=http://www.genedb.org/genedb/Search?organism=tryp&name=Tb927.7.3980>Tb927.7.3980</a>	Q57UM8			Tb07.5F10.700	7	Tb927_07_v4: 1047000..1049714	immunodominant antigen, putative,tc40 antigen-like	3487	0	0	0				2QTB00020_N_5	Tb927.7.3980	AATTAACATGTACTTTAGGCTCTCCGACCCCGTCACCATTTCGTGCTTTTCATTCTTTATTAATGCAGAA	+	7	1047356	1047425	-1.18878	-1.54356	0.132159	0.790514	-4.77526
Tb927.5.2320	3QTB00019_A_8			<a href=http://www.genedb.org/genedb/Search?organism=tryp&name=Tb927.5.2320>Tb927.5.2320</a>	Q582D3			Tb05.3C6.330	5	Tb927_05_v4: 724866..727076	hypothetical protein, conserved	2223	0	0	0				2QTB00019_A_8	Tb927.5.2320	ACAATATCTTCAGGGATTTTCCCTTACTTCGGGTTGTCTTGCCTTCCCGTATTTTTTCAAGATGGATTTA	+	5	725150	725219	-1.18395	-1.54398	0.132058	0.790514	-4.77469
Tb927.1.4370	3QTB00017_M_22			<a href=http://www.genedb.org/genedb/Search?organism=tryp&name=Tb927.1.4370>Tb927.1.4370</a>	Q4GYE1				1	Tb927_01_v4: 903224..905026	hypothetical protein, conserved	424	1	1	0				2QTB00017_M_22	Tb927.1.4370	TTACTAACTGTGATGTTTCCCTTTTACGCAGCAGCACATTATTCATACCATCTGATAGTTCCTCTTTTTC	+	1	903363	903432	-1.18376	-2.33757	0.0255742	0.545372	-3.47917
Tb927.7.7160	3QTB00021_E_11			<a href=http://www.genedb.org/genedb/Search?organism=tryp&name=Tb927.7.7160>Tb927.7.7160</a>	Q57XT6			Tb07.21H15.190	7	Tb927_07_v4: complement(2051227..2054127)	dual specificity protein phosphatase, putative	3806	0	0	0				2QTB00021_E_11	Tb927.7.7160	AAGAAGAATTTAGCAAAACCATGCCGCTGCCTCTCACTACAACCTTTAATTGGGATGAGGAGTTGACAGA	-	7	2053742	2053811	-1.17791	-2.74036	0.00979598	0.434888	-2.67958
Tb927.1.5120	3QTB00010_O_6			<a href=http://www.genedb.org/genedb/Search?organism=tryp&name=Tb927.1.5120>Tb927.1.5120</a>	Q4GY69				1	Tb927_01_v4: 1020872..1021855	expression site-associated gene (ESAG) protein, putative,expression site-associated gene 1 (ESAG1) protein, putative	499	1	0	0	GO:0003674	GO:0008150	GO:0016021	2QTB00010_O_6	Tb927.1.5120	AATACTTATTTTCAACTCAAACTCCACGTTCATAGTATGCTTTCCCCTCTCACAATTCCCCTTGGTGCTG	+	1	1021640	1021709	-1.17438	-2.16816	0.0374002	0.598543	-3.78947
Tb10.6k15.2370	3QTB00009_D_21	weakly similar to WD-repeat protein 9. (Swiss- Prot:Q9NSI6) (Homo sapiens)		<a href=http://www.genedb.org/genedb/Search?organism=tryp&name=Tb10.6k15.2370>Tb10.6k15.2370</a>	Q38AE9			TRYPtp6k15-3d06.p1c_346	10	Tb927_10_v4: complement(2004903..2005808)	hypothetical protein, conserved,predicted bromodomain protein	6933	0	0	0	GO:0003674	GO:0008150	GO:0005575	2QTB00009_D_21	Tb10.6k15.2370	ACACATCCCCATCTGCATTTATCAATGACATGCGTCTCGTCGTTCAAAATTGCTACGACTATAATAGAGA	-	10	2005495	2005564	-1.17241	-2.23841	0.0320043	0.57313	-3.66282
Tb10.70.4310	3QTB00005_N_24			<a href=http://www.genedb.org/genedb/Search?organism=tryp&name=Tb10.70.4310>Tb10.70.4310</a>	Q38BS7			TRYP_x-70a06.p2kb545_578	10	Tb927_10_v4: 827246..827815	hypothetical protein	6455	0	2	0				2QTB00005_N_24	Tb10.70.4310	TTGTTCATAAATTTAAAAGACCTTCGATTTTCCCTTTCCCCTTATTTTCGTGGGAGCTGCCCCCTTCTTT	+	10	827511	827580	-1.16753	-2.62618	0.0129549	0.458167	-2.91443
Tb927.2.5440	3QTB00021_C_15			<a href=http://www.genedb.org/genedb/Search?organism=tryp&name=Tb927.2.5440>Tb927.2.5440</a>	Q7YUP3		1F7.90		2	Tb927_02_v4: complement(968688..971576)	hypothetical protein, conserved	792	0	1	0	GO:0003674	GO:0008150	GO:0005575	2QTB00021_C_15	Tb927.2.5440	ATTTCCATTGCTGAGTTTCCAGAGGCGGAGGAAGTTCAAGATAGTCTTGAGGGTGATATCTTAAATACGA	-	2	970157	970226	-1.16359	-2.3871	0.0228215	0.532028	-3.38538
Tb927.8.3340	3QTB00011_O_3			<a href=http://www.genedb.org/genedb/Search?organism=tryp&name=Tb927.8.3340>Tb927.8.3340</a>	Q57YX9			Tb08.28L1.380	8	Tb927_08_v4: 1001110..1002162	hypothetical protein, conserved	4177	0	0	0				2QTB00011_O_3	Tb927.8.3340	TTTATGGTCGTGTGCCAATGGTTATGCTCCTTGAGATGAAAGAAAACCGCTCCTTTGTATTAGATTTTAC	+	8	1001384	1001453	-1.16046	-2.64735	0.0123061	0.451958	-2.87136
Tb09.354.0050	3QTB00002_J_16			<a href=http://www.genedb.org/genedb/Search?organism=tryp&name=Tb09.354.0050>Tb09.354.0050</a>	Q38G48				9	Tb927_09_v4: 9646..9984	hypothetical protein	4685	0	0	0				2QTB00002_J_16	Tb09.354.0050	TACTAAGTATTCCACGGTCCAGCGCCCTGCTCAGGTAGAGGAACCCAAATTACTGATGCAACCCCCGTCT	+	9	9759	9828	-1.15907	-2.60278	0.0137092	0.471268	-2.96181
Tb927.4.1010	3QTB00002_K_7			<a href=http://www.genedb.org/genedb/Search?organism=tryp&name=Tb927.4.1010>Tb927.4.1010</a>	Q580C9			Tb04.5E12.480	4	Tb927_04_v4: complement(275955..276230)	hypothetical protein	1518	1	2	0				2QTB00002_K_7	Tb927.4.1010	ATTGCTACGTGCTGCTGCTGTTTGTTTCTGCTCCTTGCCTTTCCCATGTCGTTTCGACCCTCAATATCTT	-	4	275995	276064	-1.15708	-2.13663	0.0400753	0.619867	-3.84536
Tb927.5.2140	3QTB00020_A_2	;go_function=nucleic acid binding;go_process=mRNA catabolism, nonsense-mediated decay;go_component=cytoplasm		<a href=http://www.genedb.org/genedb/Search?organism=tryp&name=Tb927.5.2140>Tb927.5.2140</a>	Q582F1			Tb05.3C6.50	5	Tb927_05_v4: complement(674982..677510)	regulator of nonsense transcripts 1, putative,nonsense mRNA reducing factor 1, putative	2205	0	0	0				2QTB00020_A_2	Tb927.5.2140	GTGATTCCACTTTAGAGTGCTACATATGTCGATCTTCGAATATTTTTTCCTTGGGATTTATGCCTTCAAA	-	5	677191	677260	-1.15517	-1.43066	0.161859	0.813546	-4.9238
Tb927.4.4450	3QTB00022_K_3	;go_function=adenylate cyclase activity;go_process=intracellular signaling cascade;go_component=integral to membrane		<a href=http://www.genedb.org/genedb/Search?organism=tryp&name=Tb927.4.4450>Tb927.4.4450</a>	Q583D0			Tb04.3I12.1060	4	Tb927_04_v4: complement(1187586..1191317)	receptor-type adenylate cyclase GRESAG 4, putative	1862	1	1	0	GO:0004016	GO:0007242	GO:0016021	2QTB00022_K_3	Tb927.4.4450	ACCTGGAGGAGCAGCTGCTATAATGCTTGCTTCATCCTCAAGTTCCTTCTGCGGTGAAGGTGATTGTAGC	-	4	1187631	1187700	-1.1545	-3.0289	0.00472046	0.340905	-2.06056
Tb10.6k15.1570	3QTB00013_F_9	;go_function=ethanolaminephosphotransferase activity;go_process=phospholipid biosynthesis;go_component=mitochondrion		<a href=http://www.genedb.org/genedb/Search?organism=tryp&name=Tb10.6k15.1570>Tb10.6k15.1570</a>	Q38A84			TRYPtp6k15-3d06.p1c_230	10	Tb927_10_v4: 2164986..2166284	ethanolaminephosphotransferase, putative	6998	0	8	0	GO:0004307	GO:0008654	GO:0005739	2QTB00013_F_9	Tb10.6k15.1570	TTTGTACAAATGATGATATGCTGTGCTCTAAATACGCCTCCCTGTGTTACCTTTGTGTACATCACACTCT	+	10	2165457	2165526	-1.15416	-2.49948	0.0175467	0.50762	-3.16766
Tb927.2.4140	3QTB00019_K_3			<a href=http://www.genedb.org/genedb/Search?organism=tryp&name=Tb927.2.4140>Tb927.2.4140</a>	Q7YV19		28H13.420		2	Tb927_02_v4: complement(726265..728454)	hypothetical protein, conserved	702	0	0	0				2QTB00019_K_3	Tb927.2.4140	GAGGAGATTTGACTTAGTTAAGATGGAAAAAGTTGGGCTGTTGTATCCAGGGTTGATGAACGACTGTCCT	-	2	726313	726382	-1.15263	-2.65595	0.0120511	0.45105	-2.8538
Tb927.6.4180	3QTB00004_M_18			<a href=http://www.genedb.org/genedb/Search?organism=tryp&name=Tb927.6.4180>Tb927.6.4180</a>	Q586B6			Tb06.4F7.90	6	Tb927_06_v4: complement(1201473..1201922)	hypothetical protein, conserved	2936	0	2	0				2QTB00004_M_18	Tb927.6.4180	TTATATGGTACCGGCCTCGCTTTCATTGTGCTACAGTTTCTTAACTTCTTTGGTTATATTCAAATAAACT	-	6	1201649	1201718	-1.15054	-1.99145	0.0546975	0.66114	-4.09476
Tb10.61.0740	3QTB00010_J_15	;go_process=protein folding		<a href=http://www.genedb.org/genedb/Search?organism=tryp&name=Tb10.61.0740>Tb10.61.0740</a>	Q387V3			TRYP_x-61h03.q2kb185_118	10	Tb927_10_v4: 3754233..3755234	FKBP-type peptidyl-prolyl cis-trans isomerase, conserved,FKBP-type peptidylprolyl cis-trans isomerase, putative	7635	0	0	0	GO:0003674	GO:0006457	GO:0005575	2QTB00010_J_15	Tb10.61.0740	CTCTATATAACTCCGGAGGATAATGATAAGGCGGAACAAAATTTCCTCCAATATTTGTCTGAGCGTTGGT	+	10	3754491	3754560	-1.14804	-2.55781	0.0152733	0.486254	-3.05208
Tb09.160.1890	3QTB00001_C_15			<a href=http://www.genedb.org/genedb/Search?organism=tryp&name=Tb09.160.1890>Tb09.160.1890</a>	Q38FK2		3C4.205	chr9contig160.tmp0558	9	Tb927_09_v4: 639233..639343	hypothetical protein, unlikely	4961	0	0	0				2QTB00001_C_15	Tb09.160.1890	ATAACTCCGAATATATCTGAAGGGTTAAATCCTGTCCCATCTCCTTCCCCGCCCGACACTGACCATTTCA	+	9	639248	639317	-1.14657	-2.2628	0.0303006	0.571794	-3.61816
Tb927.8.990	3QTB00010_I_7	;go_function=RNA binding;go_process=RNA processing		<a href=http://www.genedb.org/genedb/Search?organism=tryp&name=Tb927.8.990>Tb927.8.990</a>	Q57XH6			Tb08.25L8.90	8	Tb927_08_v4: complement(316912..317868)	RNA-binding protein, putative	3942	0	0	0	GO:0003723	GO:0006396	GO:0005575	2QTB00010_I_7	Tb927.8.990	TACGTTTTGCGCCAAACTGGACCAGAGCCGTGTTGGTGGCCTTAGTATTATTCCTTCACCATCCATTGCT	-	8	317128	317197	-1.14152	-2.24519	0.0315224	0.57313	-3.65044
Tb10.389.0740	3QTB00008_N_4	;go_function=nucleic acid binding		<a href=http://www.genedb.org/genedb/Search?organism=tryp&name=Tb10.389.0740>Tb10.389.0740</a>	Q388W6				10	Tb927_10_v4: complement(3037528..3038370)	hypothetical protein, conserved	7366	0	0	0	GO:0003676	GO:0008150	GO:0005575	2QTB00008_N_4	Tb10.389.0740	AGCATTGCAACAATGGTTTGTAAGCGAGCCCCTTCTACAGTTTACAGCGGCTCATCATTTTCCGCCTCTG	-	10	3037671	3037740	-1.13954	-2.72465	0.0101833	0.434888	-2.71225
Tb927.1.4450	3QTB00021_L_18			<a href=http://www.genedb.org/genedb/Search?organism=tryp&name=Tb927.1.4450>Tb927.1.4450</a>	Q4GYD3				1	Tb927_01_v4: 916553..920056	hypothetical protein, conserved	432	0	7	0	GO:0003674	GO:0008150	GO:0005575	2QTB00021_L_18	Tb927.1.4450	TTACGCCTTTTACCATCGTTGTGGTGCTCGTTACAACTATCTATCAGATTGTCCTCCTTTTTATGGCCTT	+	1	917154	917223	-1.1383	-1.8065	0.079897	0.727873	-4.3927
Tb927.5.1320	3QTB00021_M_7			<a href=http://www.genedb.org/genedb/Search?organism=tryp&name=Tb927.5.1320>Tb927.5.1320</a>	Q57VD1			Tb05.30H13.330	5	Tb927_05_v4: 429814..432777	hypothetical protein, conserved	2123	0	3	0				2QTB00021_M_7	Tb927.5.1320	TATATTGTGAGGTACCCGAGTTGGTGTTTTTGTTGTGGTTTGAGATCATTCCGCCTACCCTGCTACTTAA	+	5	432452	432521	-1.136	-1.64068	0.11029	0.77169	-4.63979
Tb927.1.1360	3QTB00003_M_9	GPI-Anchor Signal predicted for Tb927.1.1360 by DGPI v2.04 with cleavage site probability 0.696 near 83		<a href=http://www.genedb.org/genedb/Search?organism=tryp&name=Tb927.1.1360>Tb927.1.1360</a>	Q4GZ83				1	Tb927_01_v4: 348721..349077	hypothetical protein, unlikely	129	1	2	1				2QTB00003_M_9	Tb927.1.1360	CCCTCAGTCAGTCTCTTTCCGTCTGGCTTTGTTTTTCTCATAGCCATTTTTACCTTGTTTCTATTACTGT	+	1	348817	348886	-1.13549	-2.33054	0.0259885	0.549362	-3.49238
Tb927.8.650	3QTB00022_A_14	;go_function=ATPase activity, coupled to transmembrane movement of ions, phosphorylative mechanism; hydrolase activity;go_process=cation transport;go_component=integral to membrane		<a href=http://www.genedb.org/genedb/Search?organism=tryp&name=Tb927.8.650>Tb927.8.650</a>	Q57YG5			Tb08.12O16.210	8	Tb927_08_v4: complement(179692..183477)	cation-transporting ATPase, putative	3908	1	8	0	GO:0015662 GO:0016787	GO:0006812	GO:0016021	2QTB00022_A_14	Tb927.8.650	CAACTTCTTTCATGCTGTTTGTATACCTATCGTAATATTTTTTCACGGGCTGCTCTCACTATTTACGATA	-	8	183235	183304	-1.13509	-1.86848	0.0705265	0.709514	-4.29542
Tb927.4.5560	3QTB00015_B_4	similar to SP:P26328: Variant surface glycoprotein ILTAT 1.23 precursor (VSG). {Trypanosoma brucei brucei}(PMID:1942032); 48% similar to SP:P26328: Variant surface glycoprotein ILTAT 1.23 precursor (VSG). {Trypanosoma brucei brucei}(PMID:1942032);go_process=antigenic variation;go_component=integral to membrane		<a href=http://www.genedb.org/genedb/Search?organism=tryp&name=Tb927.4.5560>Tb927.4.5560</a>	Q580P0			Tb04.24M18.640	4	Tb927_04_v4: complement(1515810..1517360)	variant surface glycoprotein (VSG), putative	1975	1	0	1		GO:0020033	GO:0016021	2QTB00015_B_4	Tb927.4.5560	AAGCAAAAAAGCAAAAAGTAACAGGTGAACCGTTCAAATCTCACTGGGAAGCAGACTATGATAAATGGGT	-	4	1517032	1517101	-1.13404	-2.0601	0.0472843	0.644471	-3.97847
Tb09.160.5610	3QTB00001_J_16			<a href=http://www.genedb.org/genedb/Search?organism=tryp&name=Tb09.160.5610>Tb09.160.5610</a>	Q38EI7			chr9contig160.tmp0447	9	Tb927_09_v4: 1199183..1199422	hypothetical protein, unlikely	5330	1	1	0				2QTB00001_J_16	Tb09.160.5610	ATAATAATAATAAAACGGACTATTTTCCACTCCGCGTACCACTTTTGGTCTCCTCTCTTAACACTTTATT	+	9	1199189	1199258	-1.13389	-2.29114	0.028424	0.55928	-3.56586
Tb09.160.0370	3QTB00012_G_3			<a href=http://www.genedb.org/genedb/Search?organism=tryp&name=Tb09.160.0370>Tb09.160.0370</a>	Q38G04			chr9contig160.tmp0037c	9	Tb927_09_v4: complement(333856..334995)	hypothetical protein, conserved	4808	0	0	0				2QTB00012_G_3	Tb09.160.0370	GAGAGTCCAGCGGATACGATGAAAATAACTGATATTACAAAGGAATTGTACGAAAAGGGTGTGAATTTCT	-	9	334284	334353	-1.13339	-2.33761	0.025572	0.545372	-3.4791
Tb927.7.6070	3QTB00022_A_22	Number of repeated genes in array uncertain, region may contain misassembly.;go_function=adenylate cyclase activity;go_process=intracellular signaling cascade;go_component=integral to membrane		<a href=http://www.genedb.org/genedb/Search?organism=tryp&name=Tb927.7.6070>Tb927.7.6070</a>	Q57VK4			Tb07.2F2.280	7	Tb927_07_v4: complement(1646448..1650251)	receptor-type adenylate cyclase GRESAG 4, putative	3697	1	1	0	GO:0004016	GO:0007242	GO:0016021	2QTB00022_A_22	Tb927.7.6070	TTGGTATTGAAGTTTTGCGTTCGCCTTTGCTATCAAGATCCAGCCATCCTGGCGATAACGGTGATTTGAC	-	7	1646539	1646608	-1.13293	-2.46573	0.0190001	0.50762	-3.23375
Tb927.1.2650	3QTB00001_N_22	gene predicted by glimmer		<a href=http://www.genedb.org/genedb/Search?organism=tryp&name=Tb927.1.2650>Tb927.1.2650</a>	Q4GYV7				1	Tb927_01_v4: 617733..617984	hypothetical protein, unlikely	258	0	2	0				2QTB00001_N_22	Tb927.1.2650	ATTATTATTGTTATTGTTGATGTTGCTGCCATTTTCAGTGTTCCGCATCGCTGTGCCCTTCTGTGTTGTT	+	1	617913	617982	-1.13249	-2.21573	0.0336649	0.584477	-3.70402
Tb10.6k15.0830	3QTB00005_F_3			<a href=http://www.genedb.org/genedb/Search?organism=tryp&name=Tb10.6k15.0830>Tb10.6k15.0830</a>	Q38A20			TRYPtp6k15-3d06.p1c_122	10	Tb927_10_v4: 2318938..2319477	hypothetical protein	7062	0	1	0				2QTB00005_F_3	Tb10.6k15.0830	TGCTTACGAATTGCCTTACGAACGGAGAATGGTTGTCACTCTTTCGCTTTCACGGTTGTCTGCTCCCTCC	+	10	2319362	2319431	-1.12999	-2.60971	0.0134817	0.468688	-2.94781
Tb927.7.4020	3QTB00019_I_14	similar to Protein phosphatase 2C (EC 3.1.3.16) (PP2C). (Swiss-Prot:P49444) [Paramecium tetraurelia];go_function=protein phosphatase type 2C activity;go_process=dephosphorylation		<a href=http://www.genedb.org/genedb/Search?organism=tryp&name=Tb927.7.4020>Tb927.7.4020</a>	Q57UN2	PP2C		Tb07.5F10.630	7	Tb927_07_v4: 1062389..1064629	protein phosphatase 2C, putative	3491	0	0	0	GO:0016791	GO:0016311	GO:0005575	2QTB00019_I_14	Tb927.7.4020	TAAAAATGAACAGCTCTCCCCCTCGACGCTATTTTCACCGAGGGGCTATAAACTGCAACTCAAGCGAAAA	+	7	1062759	1062828	-1.1293	-2.19346	0.0353703	0.597393	-3.7442
Tb11.01.1160	3QTB00008_I_20	similar to SP:Q7ND22: Lipoyltransferase (EC 2.3.1.-) (Lipoyl-(acyl-carrier protein)-protein-N- lipoyltransferase) (Lipoate-protein ligase B). {Gloeobacter violaceus;};go_function=catalytic activity;go_process=protein modification;go_component=mitochondrion		<a href=http://www.genedb.org/genedb/Search?organism=tryp&name=Tb11.01.1160>Tb11.01.1160</a>	Q383Z0				11	Tb927_11_01_v4: complement(2522009..2522806)	lipoate-protein ligase, putative,lipoyltransferase, putative	8630	0	0	0	GO:0003824	GO:0006464	GO:0005739	2QTB00008_I_20	Tb11.01.1160	ATTGAGCGGGGCAGAGCCGACTCCCCACGTTATCGCACCTCGCTTGCTCCATCATTTTCTTTTGAGTATG	-	11.1	2522099	2522168	-1.1288	-2.72523	0.0101689	0.434888	-2.71105
Tb927.8.4350	3QTB00021_K_24			<a href=http://www.genedb.org/genedb/Search?organism=tryp&name=Tb927.8.4350>Tb927.8.4350</a>	Q57W00			Tb08.29H22.670	8	Tb927_08_v4: complement(1291050..1294157)	hypothetical protein, conserved	4278	0	13	0				2QTB00021_K_24	Tb927.8.4350	TATTTGATGCAAAGCTGTGGTTTCGGCATTTGTTTCTTTATACTTTGCTACTTCTCGTTTCCTTCCTGTA	-	8	1293070	1293139	-1.12709	-2.24171	0.031769	0.57313	-3.6568
Tb927.8.2660	3QTB00023_C_15			<a href=http://www.genedb.org/genedb/Search?organism=tryp&name=Tb927.8.2660>Tb927.8.2660</a>	Q57XC3			Tb08.26A17.710	8	Tb927_08_v4: 785065..790824	hypothetical protein, conserved	4109	0	0	0	GO:0003674	GO:0008150	GO:0005575	2QTB00023_C_15	Tb927.8.2660	ATTATAATATCAACGAGAACACATGGTCTGTCCTCCCCATTCGTGCTCCCCAAGATGGCAAAGACAAAAA	+	8	788897	788966	-1.12062	-2.3985	0.0222273	0.527684	-3.36361
Tb10.6k15.3300	3QTB00019_C_21			<a href=http://www.genedb.org/genedb/Search?organism=tryp&name=Tb10.6k15.3300>Tb10.6k15.3300</a>	Q38AM6			TRYPtp6k15-3d06.p1c_469	10	Tb927_10_v4: complement(1839888..1842044)	hypothetical protein, conserved	6856	0	0	0				2QTB00019_C_21	Tb10.6k15.3300	TTTGAAAATGTTTATAGTTTTTCGGAATGTGCGTTTCTAATCAGCGCAACCTCCTCTTCGCCCTTTCCCA	-	10	1841738	1841807	-1.11849	-1.36283	0.182094	0.833022	-5.00829
Tb927.8.1550	3QTB00019_N_15			<a href=http://www.genedb.org/genedb/Search?organism=tryp&name=Tb927.8.1550>Tb927.8.1550</a>	Q580G8			Tb08.29O9.260	8	Tb927_08_v4: 503216..505552	hypothetical protein, conserved	3998	0	0	0				2QTB00019_N_15	Tb927.8.1550	ATGTAGAGAATACTCAGAAGCACATTAAGGACTTAGATCAAAAGAACGCTGAGGCAAACAAAGCCGCCCA	+	8	504321	504390	-1.1184	-2.19242	0.0354515	0.597393	-3.74606
Tb10.61.1800	3QTB00003_A_22			<a href=http://www.genedb.org/genedb/Search?organism=tryp&name=Tb10.61.1800>Tb10.61.1800</a>	Q388C1			TRYP_x-61h03.q2kb185_271	10	Tb927_10_v4: 3548843..3549205	hypothetical protein, unlikely	7566	0	0	0				2QTB00003_A_22	Tb10.61.1800	TACATTGTCAGCATTTCTAGAGGTATTTTCCGCCTCCTAACCTGGCACTGCTTCTCCCCCATCGTCTTGT	+	10	3548990	3549059	-1.11657	-2.75262	0.00950313	0.434888	-2.654
Tb927.7.6780	3QTB00005_B_16			<a href=http://www.genedb.org/genedb/Search?organism=tryp&name=Tb927.7.6780>Tb927.7.6780</a>	Q57Y51			Tb07.15M23.610	7	Tb927_07_v4: complement(1875889..1876443)	hypothetical protein	3768	0	4	0				2QTB00005_B_16	Tb927.7.6780	TTACTTTCAGTTTATTTTTGTTATCCCTTTCATTGTTATATCACGCCCATTTGCCTCGTTTGTGGTTATT	-	7	1876025	1876094	-1.11627	-2.5727	0.0147382	0.478313	-3.02231
Tb11.02.5540	3QTB00007_E_17			<a href=http://www.genedb.org/genedb/Search?organism=tryp&name=Tb11.02.5540>Tb11.02.5540</a>	Q384Q1				11	Tb927_11_01_v4: complement(2112201..2112866)	hypothetical protein, conserved	8467	0	4	0				2QTB00007_E_17	Tb11.02.5540	AAATGTGACGGTATTTCACATCTCGGCATTGGGGTTTACAATACCATGTTTCTTGGCGATTGTTTTTAAC	-	11.1	2112468	2112537	-1.1161	-2.46296	0.019124	0.508494	-3.23915
Tb927.7.5880	3QTB00013_M_19	;go_function=di-trans,poly-cis-decaprenylcistransferase activity;go_process=peptidoglycan biosynthesis;go_component=integral to membrane		<a href=http://www.genedb.org/genedb/Search?organism=tryp&name=Tb927.7.5880>Tb927.7.5880</a>	Q582K3			Tb07.10C21.70	7	Tb927_07_v4: 1581148..1582407	cis-prenyltransferase-like protein	3678	1	1	0				2QTB00013_M_19	Tb927.7.5880	CAAAACCTGGCCCGAGATAAATAGAGAGGACCTTGTTAAACTCTTACAAGATCATGATAAGCGTGACAAA	+	7	1582323	1582392	-1.11502	-2.05402	0.0479037	0.644471	-3.9889
Tb927.1.2620	3QTB00002_B_3			<a href=http://www.genedb.org/genedb/Search?organism=tryp&name=Tb927.1.2620>Tb927.1.2620</a>	Q4GYW0				1	Tb927_01_v4: complement(614629..614937)	hypothetical protein, unlikely	255	1	2	0				2QTB00002_B_3	Tb927.1.2620	ATGACACATTCCTTCCTTTTCCTTCCTTCTTACCACCACCAAAATCCAATAATAACTCAATCACTCCATT	-	1	614868	614937	-1.11353	-2.80128	0.00841965	0.423694	-2.55182
Tb927.7.3090	3QTB00021_I_20			<a href=http://www.genedb.org/genedb/Search?organism=tryp&name=Tb927.7.3090>Tb927.7.3090</a>	Q57YB9			Tb07.13M20.230	7	Tb927_07_v4: 781168..784254	hypothetical protein, conserved	3398	0	0	0				2QTB00021_I_20	Tb927.7.3090	ATCATGCGGCGTGTATTATGGATTCCACTATGTTTATTAACGGAGGTGTTGACGGTGACAGTGTTACATT	+	7	782363	782432	-1.11244	-2.28206	0.0290131	0.56265	-3.58266
Tb09.211.2130	3QTB00004_I_5			<a href=http://www.genedb.org/genedb/Search?organism=tryp&name=Tb09.211.2130>Tb09.211.2130</a>	Q38DU4			chr9contig211.tmp0249	9	Tb927_09_v4: 1647793..1648215	hypothetical protein, unlikely	5573	0	1	0				2QTB00004_I_5	Tb09.211.2130	AACTCCCGTTTCTTCTCTCCCTCTTTTCGCACTGATGCTCATTTTCCCGCATGCCGCGCCAACTCCGAGG	+	9	1648060	1648129	-1.11178	-2.88344	0.00684842	0.387206	-2.37697
Tb09.160.0480	3QTB00013_D_9	;go_function=hydrolase activity; protein serine/threonine phosphatase activity;go_process=protein amino acid dephosphorylation		<a href=http://www.genedb.org/genedb/Search?organism=tryp&name=Tb09.160.0480>Tb09.160.0480</a>	Q38FZ2			chr9contig160.tmp0048c	9	Tb927_09_v4: complement(355478..356773)	serine/threonine protein phosphatase, putative	4820	0	0	0	GO:0004722 GO:0004722 GO:0016787 GO:0016787	GO:0006470 GO:0006470	GO:0005575 GO:0005575	2QTB00013_D_9	Tb09.160.0480	ATGAATATTCGTCAATATATGGCGACCTCCCATGACTCCTGCACTCCAAATCATTTTAATGCAATTAGTC	-	9	355666	355735	-1.11017	-2.51001	0.0171149	0.503717	-3.14694
Tb927.3.3480	3QTB00003_G_15	similar to U2 small nuclear ribonucleoprotein B SP:P08579 {Homo sapiens};go_function=pre-mRNA splicing factor activity;go_process=mRNA processing; nuclear mRNA splicing, via spliceosome;go_component=nucleus		<a href=http://www.genedb.org/genedb/Search?organism=tryp&name=Tb927.3.3480>Tb927.3.3480</a>	Q57XJ8			Tb03.25B21.100	3	Tb927_03_v4: 983655..984008	U2 small nuclear ribonucleoprotein B, putative	1185	0	0	0	GO:0008248	GO:0000398 GO:0006397	GO:0005634	2QTB00003_G_15	Tb927.3.3480	ACAAATGCTCGTCGCGAGCTACATGAACGTCAATTCTACGGGCGGATTATACAGGCGTTCTATGCCAAGC	+	3	983838	983907	-1.10817	-2.05759	0.0475399	0.644471	-3.98279
Tb10.6k15.0680	3QTB00019_N_5			<a href=http://www.genedb.org/genedb/Search?organism=tryp&name=Tb10.6k15.0680>Tb10.6k15.0680</a>	Q38A09			TRYPtp6k15-3d06.p1c_98	10	Tb927_10_v4: 2343819..2346149	hypothetical protein, conserved	7073	0	0	0				2QTB00019_N_5	Tb10.6k15.0680	TGAGTTTGTTCAAGCACAAAAACTTCTCGCTGCGTCACTTAATATCTCACCCTGCCCCGAAGTATTCGAT	+	10	2345201	2345270	-1.10292	-2.51663	0.016848	0.502471	-3.13386
Tb10.70.4170	3QTB00004_L_9			<a href=http://www.genedb.org/genedb/Search?organism=tryp&name=Tb10.70.4170>Tb10.70.4170</a>	Q38BS0			TRYP_x-70a06.p2kb545_558	10	Tb927_10_v4: 845394..845858	hypothetical protein, conserved	6462	0	1	0				2QTB00004_L_9	Tb10.70.4170	AGTCGAGGACCCCGACTTTTTAAACATCCCATCATACGCAGGTAAGGGAGTGTACTCAAGCAAATTATTT	+	10	845735	845804	-1.10226	-2.322	0.0264999	0.550965	-3.50838
Tb10.70.5160	3QTB00019_M_19			<a href=http://www.genedb.org/genedb/Search?organism=tryp&name=Tb10.70.5160>Tb10.70.5160</a>	Q38BZ3			TRYP_x-70a06.p2kb545_702	10	Tb927_10_v4: 654532..656730	hypothetical protein, conserved	6389	0	0	0				2QTB00019_M_19	Tb10.70.5160	CTGGCTCTGATTCAGCGGGATGCCAGTAATTTGATGAATGAAGGTGATGACAAAAACACATTTAACTTCA	+	10	656035	656104	-1.10187	-1.56558	0.126916	0.788777	-4.74516
Tb927.8.2280	3QTB00006_E_8			<a href=http://www.genedb.org/genedb/Search?organism=tryp&name=Tb927.8.2280>Tb927.8.2280</a>	Q57XG1			Tb08.26A17.60	8	Tb927_08_v4: 695485..696084	hypothetical protein, conserved	4071	0	0	0	GO:0003674	GO:0008150	GO:0005575	NA	NA	NA	NA	NA	NA	NA	-1.10183	-2.30857	0.0273219	0.558033	-3.53345
Tb10.70.6310	3QTB00004_I_20			<a href=http://www.genedb.org/genedb/Search?organism=tryp&name=Tb10.70.6310>Tb10.70.6310</a>	Q38C80			TRYP_x-70a06.p2kb545_862	10	Tb927_10_v4: complement(436701..437144)	hypothetical protein, conserved	6301	0	0	0				2QTB00004_I_20	Tb10.70.6310	GGAGTTAGGTAGCCTCATGGGGCCTGAGGTGCACTATGCCAATTTCTGGGGTGTCGTAAGAGGACAAGTT	-	10	436959	437028	-1.10008	-1.85597	0.072339	0.709514	-4.31527
Tb11.52.0006	3QTB00022_O_3	hypothetical protein (pseudogene)		<a href=http://www.genedb.org/genedb/Search?organism=tryp&name=Tb11.52.0006>Tb11.52.0006</a>	-				11	Tb927_11_01_v4: complement(3389194..3392949)	hypothetical protein, conserved (pseudogene)	8976	0	0	0				2QTB00022_O_3	Tb11.52.0006	AAAACGAACTGAAGGAAACAAAAAAGCAGCTAGGTGCTGTGAATGATTCTAATACATTGATAGAGAGAGA	-	11.1	3391922	3391991	-1.09853	-2.17456	0.0368772	0.598093	-3.77805
Tb927.3.5770	3QTB00004_O_24			<a href=http://www.genedb.org/genedb/Search?organism=tryp&name=Tb927.3.5770>Tb927.3.5770</a>	Q57VG7			Tb03.2H15.720	3	Tb927_03_v4: complement(1611685..1612137)	hypothetical protein	1414	0	0	0				2QTB00004_O_24	Tb927.3.5770	CTATTGGTTGTTTTTAAGCATTCTTTCTTATAGCCCTTTCGCCCCGCACCCACTGCAGTTGTTTGATTTA	-	3	1612009	1612078	-1.09561	-1.59295	0.120634	0.78656	-4.70724
Tb927.5.820	3QTB00006_H_21			<a href=http://www.genedb.org/genedb/Search?organism=tryp&name=Tb927.5.820>Tb927.5.820</a>	Q57W27			Tb05.28F8.630	5	Tb927_05_v4: 283382..284008	hypothetical protein, conserved	2073	0	0	0				2QTB00006_H_21	Tb927.5.820	ATCAACCATAACGGAAGACGGTGGCGGGGCGGTAGGAACACCTGCCGGGGATTCTCAGGGAATTGCAACA	+	5	283735	283804	-1.09499	-2.34778	0.0249833	0.545372	-3.45995
Tb927.7.4260	3QTB00008_E_20			<a href=http://www.genedb.org/genedb/Search?organism=tryp&name=Tb927.7.4260>Tb927.7.4260</a>	Q57UQ6			Tb07.5F10.200	7	Tb927_07_v4: complement(1134100..1134891)	hypothetical protein, conserved	3515	1	1	0				2QTB00008_E_20	Tb927.7.4260	AAATAAACATGCAGTCAATGTCCTAAACGTCGACGATGCCAGAATGGAAACAGAAAGTAACGAAGGCATA	-	7	1134136	1134205	-1.09468	-2.0051	0.0531485	0.658974	-4.07189
Tb927.6.4960	3QTB00010_A_7	;go_function=nucleic acid binding		<a href=http://www.genedb.org/genedb/Search?organism=tryp&name=Tb927.6.4960>Tb927.6.4960</a>	Q586G8			Tb06.30P15.530	6	Tb927_06_v4: 1366032..1366973	zinc finger-domain protein, putative	3014	1	1	0	GO:0003676	GO:0008150	GO:0005575	2QTB00010_A_7	Tb927.6.4960	ATACCATCACACTATGTGTTTGCTACCATCACGGCTTTGGACTCCACTGTTCTTCATTTCGCCTCTTTGT	+	6	1366074	1366143	-1.09027	-1.44268	0.158464	0.807253	-4.90844
Tb09.160.1040	3QTB00004_C_17			<a href=http://www.genedb.org/genedb/Search?organism=tryp&name=Tb09.160.1040>Tb09.160.1040</a>	Q38FT3			chr9contig160.tmp0104c	9	Tb927_09_v4: complement(499870..500286)	hypothetical protein, unlikely	4880	0	0	0				2QTB00004_C_17	Tb09.160.1040	TACGACGCGTCGCCCGCCGCCTTTACCCCTCGTTCTGGGCAGCAGCCGCTTCAATTAGGTCATACAGTGA	-	9	500111	500180	-1.08986	-3.0048	0.00502344	0.34708	-2.11357
Tb927.8.1700	3QTB00019_M_14			<a href=http://www.genedb.org/genedb/Search?organism=tryp&name=Tb927.8.1700>Tb927.8.1700</a>	Q580F4			Tb08.29O9.480	8	Tb927_08_v4: complement(564780..567035)	hypothetical protein, conserved	4013	1	0	0				2QTB00019_M_14	Tb927.8.1700	GAATGTAGGAGATATTCGTACGAGCGTGATTTTGCCGAAGAAAAAAATGTATACAACCCTTCACCCATAT	-	8	566883	566952	-1.08833	-1.78554	0.0832973	0.728237	-4.42501
Tb927.4.3170	3QTB00020_J_5			<a href=http://www.genedb.org/genedb/Search?organism=tryp&name=Tb927.4.3170>Tb927.4.3170</a>	Q583Z4			Tb04.2H8.530	4	Tb927_04_v4: 835158..837848	hypothetical protein, conserved	1734	0	9	0				2QTB00020_J_5	Tb927.4.3170	GCTATTGATTTCCTTATCGACTTCAACATGTTTTTTGAGGTTGTTTTGTATCATCTCTTATCTAATTTCG	+	4	837207	837276	-1.08803	-2.32025	0.0266058	0.550965	-3.51166
Tb11.01.7320	3QTB00004_F_6			<a href=http://www.genedb.org/genedb/Search?organism=tryp&name=Tb11.01.7320>Tb11.01.7320</a>	Q381L9				11	Tb927_11_01_v4: complement(4093507..4093980)	hypothetical protein	9256	0	3	0				2QTB00004_F_6	Tb11.01.7320	TTTATTGTTTTTCAATGACGAATCTAGTTCCTAAAGCACATCCCTTCCCCTTTCTTTTTGCAAGTGGTCT	-	11.1	4093613	4093682	-1.08798	-2.30823	0.0273431	0.558033	-3.53409
Tb927.4.2050	3QTB00003_J_24			<a href=http://www.genedb.org/genedb/Search?organism=tryp&name=Tb927.4.2050>Tb927.4.2050</a>	Q583I8			Tb04.29M18.720	4	Tb927_04_v4: complement(513717..514121)	hypothetical protein	1622	1	1	0				2QTB00003_J_24	Tb927.4.2050	AGGTCCCAGGCACACTCCGCAGGAGTCATTACCTCGTACGATTGTGCTGCTTTCCCCCTCTTTTTCCCTT	-	4	514033	514102	-1.08257	-2.79055	0.00864825	0.427144	-2.57445
Tb09.211.3960	3QTB00003_I_8			<a href=http://www.genedb.org/genedb/Search?organism=tryp&name=Tb09.211.3960>Tb09.211.3960</a>	Q38DB2			chr9contig211.tmp0440c	9	Tb927_09_v4: complement(2018748..2019119)	hypothetical protein, unlikely	5755	0	3	0				2QTB00003_I_8	Tb09.211.3960	TTGCTTCCGCTTTATTTAATTTCCCCCTAACTTCATCCACCTCTTTCACTCTTCAACACACCTACACCTA	-	9	2018914	2018983	-1.08077	-2.17777	0.0366176	0.598093	-3.77232
Tb11.01.2840	3QTB00010_N_15			<a href=http://www.genedb.org/genedb/Search?organism=tryp&name=Tb11.01.2840>Tb11.01.2840</a>	Q383H3				11	Tb927_11_01_v4: 2895742..2896746	hypothetical protein, conserved	8797	0	0	0				2QTB00010_N_15	Tb11.01.2840	TCGAGACGAAGCTCTCTTCGGCAAGTATAACGGTGGATATGTTGTTGCTACCACCCCTTCTGTTATCTAT	+	11.1	2896233	2896302	-1.07831	-2.64467	0.0123865	0.452977	-2.87683
Tb11.01.3070	3QTB00021_M_20			<a href=http://www.genedb.org/genedb/Search?organism=tryp&name=Tb11.01.3070>Tb11.01.3070</a>	Q383F0				11	Tb927_11_01_v4: 2959341..2962463	hypothetical protein, conserved	8820	0	0	0				2QTB00021_M_20	Tb11.01.3070	TCTTTCAGTTTGTACTAAATAAAGGTGATTGGCCCTGGCGTTCGTTCTGTACAGCTATGCATTTCATTGT	+	11.1	2960809	2960878	-1.07348	-2.04094	0.0492593	0.644471	-4.01123
Tb927.1.5310	3QTB00003_A_7	GPI-Anchor Signal predicted for Tb927.1.5310 by DGPI v2.04 with cleavage site probability 1.1019999 near 92		<a href=http://www.genedb.org/genedb/Search?organism=tryp&name=Tb927.1.5310>Tb927.1.5310</a>	Q4GY51				1	Tb927_01_v4: 1053081..1053425	hypothetical protein, unlikely	519	1	2	1				2QTB00003_A_7	Tb927.1.5310	TAGTTCTTATTTTTCTCACCCTGTTATCCCATTACTTTACACCCATAGTCCTCTATTATGCATATTATAA	+	1	1053356	1053425	-1.07255	-1.71119	0.0963597	0.751485	-4.53711
Tb927.2.2430	3QTB00011_J_16	;go_function=ATP binding; protein kinase activity; protein serine/threonine kinase activity;go_process=protein amino acid phosphorylation		<a href=http://www.genedb.org/genedb/Search?organism=tryp&name=Tb927.2.2430>Tb927.2.2430</a>	Q7YVI6	CK2A2	25N14.50		2	Tb927_02_v4: complement(478293..479411)	casein kinase II, alpha chain	627	0	0	0	GO:0004672 GO:0004674 GO:0005524 GO:0005524	GO:0006468		2QTB00011_J_16	Tb927.2.2430	ACTTTGTGTGCTGAAGATCCTTAAACCAGTGAGGGTAAAGAAAATAAGAAGGGAAATCACTATCCTGCAA	-	2	479085	479154	-1.07244	-2.22635	0.0328779	0.579885	-3.68477
Tb09.160.2210	3QTB00006_B_16	;go_function=electron transporter activity;go_process=electron transport		<a href=http://www.genedb.org/genedb/Search?organism=tryp&name=Tb09.160.2210>Tb09.160.2210</a>	Q38FH2		3C4.40	chr9contig160.tmp0191	9	Tb927_09_v4: 672498..673139	glutaredoxin-like protein	4991	1	0	0	GO:0004362	GO:0006118	GO:0005575	2QTB00006_B_16	Tb09.160.2210	TTACTGTTTCTGCCCTTTTTCTGCCCATCGCTCTGCCTCATCTCAAGGTTACACACGCCTAATGCGGCGA	+	9	672524	672593	-1.07135	-2.54692	0.0156759	0.486254	-3.07378
Tb09.160.1130	3QTB00001_F_12			<a href=http://www.genedb.org/genedb/Search?organism=tryp&name=Tb09.160.1130>Tb09.160.1130</a>	Q38FS3			chr9contig160.tmp0113c	9	Tb927_09_v4: complement(514887..515120)	hypothetical protein, unlikely	4890	1	1	0				2QTB00001_F_12	Tb09.160.1130	TGTTTTCCTTTATTTCCTTACATTTCCTTACCTTTTTCCCTTTACCAACACTACGACTAGCACGTTCTCG	-	9	514896	514965	-1.07115	-2.60765	0.013549	0.468688	-2.95197
Tb10.61.3040	3QTB00021_L_9			<a href=http://www.genedb.org/genedb/Search?organism=tryp&name=Tb10.61.3040>Tb10.61.3040</a>	Q388L1			TRYP_x-61h03.q2kb185_453	10	Tb927_10_v4: complement(3314622..3317882)	hypothetical protein, conserved	7472	0	0	0				2QTB00021_L_9	Tb10.61.3040	TTTGAAGGAAACAAATGTGTTTCTTTTTATCACACACGTCTGCCTTTCTCGTCTCTCTGTCATTATTGCT	-	10	3316311	3316380	-1.06872	-1.21202	0.234046	0.870815	-5.183
Tb09.160.5460	3QTB00002_N_2			<a href=http://www.genedb.org/genedb/Search?organism=tryp&name=Tb09.160.5460>Tb09.160.5460</a>	Q38EK2			chr9contig160.tmp0432	9	Tb927_09_v4: 1175253..1175594	hypothetical protein, unlikely	5315	0	3	0				2QTB00002_N_2	Tb09.160.5460	TACGCCTTCCTATTTCAGTTCATTTATCTATTCATTCATTTCTTTATATATTTTCATTTACAATAATAAT	+	9	1175287	1175356	-1.06473	-2.35444	0.0246044	0.542221	-3.44737
Tb11.01.0220	3QTB00013_J_15	;go_function=zinc ion binding		<a href=http://www.genedb.org/genedb/Search?organism=tryp&name=Tb11.01.0220>Tb11.01.0220</a>	Q384I6				11	Tb927_11_01_v4: 2280691..2281995	hypothetical protein, conserved	8533	0	0	0	GO:0008270	GO:0008150	GO:0005575	2QTB00013_J_15	Tb11.01.0220	CGATACCTTAAAGAATTACTTGAAGTGTTTGCTGATATCAATAACCCTGCCGTGAGGGAGCTTTTGTACA	+	11.1	2281558	2281627	-1.0636	-2.45315	0.0195691	0.508904	-3.25823
Tb09.211.0410	3QTB00008_L_24			<a href=http://www.genedb.org/genedb/Search?organism=tryp&name=Tb09.211.0410>Tb09.211.0410</a>	Q38EB9			chr9contig211.tmp0051c	9	Tb927_09_v4: complement(1330433..1331275)	hypothetical protein, conserved	5398	0	0	0				2QTB00008_L_24	Tb09.211.0410	TATCACGAACATGTTGGACTCATTCTATAACGTAAATAAGGATAACGGTAAGGGAGATAAAACGGGGAGG	-	9	1331033	1331102	-1.06081	-1.25807	0.217129	0.859121	-5.13161
Tb927.3.2330	3QTB00017_B_16			<a href=http://www.genedb.org/genedb/Search?organism=tryp&name=Tb927.3.2330>Tb927.3.2330</a>	Q582U6			Tb03.48O8.590	3	Tb927_03_v4: 597683..599539	hypothetical protein, conserved	1071	0	0	0				2QTB00017_B_16	Tb927.3.2330	AAATCGATATTTAAGCAAATGAAGAGTCGCCTTTCGACTGAGGTTATAGAGAAACTCGCCTCCTTGACAA	+	3	598367	598436	-1.0608	-2.25944	0.0305303	0.571794	-3.62433
Tb927.1.4360	3QTB00001_M_1	unlikely gene predicted by glimmer		<a href=http://www.genedb.org/genedb/Search?organism=tryp&name=Tb927.1.4360>Tb927.1.4360</a>	Q4GYE2				1	Tb927_01_v4: 902621..902758	hypothetical protein, unlikely	423	0	1	0				2QTB00001_M_1	Tb927.1.4360	AAAACTTTACATTCCCTATATTATGTTCACAGCTGCCTTCATTTCTTTGCACTTTCTCTACTCCGTATAA	+	1	902689	902758	-1.0588	-2.46639	0.0189706	0.50762	-3.23246
Tb927.5.2980	3QTB00021_J_9			<a href=http://www.genedb.org/genedb/Search?organism=tryp&name=Tb927.5.2980>Tb927.5.2980</a>	Q57ZX4			Tb05.26K5.160	5	Tb927_05_v4: 937010..940255	hypothetical protein, conserved	2289	0	0	0				2QTB00021_J_9	Tb927.5.2980	GTCACGAAAAGTTATATCTTACTGACCCCCGGCGATTTAGCACGAAAAATCAACTAATATGGAAAATGCA	+	5	938154	938223	-1.05693	-1.68574	0.101209	0.764312	-4.57459
Tb927.6.690	3QTB00007_L_12			<a href=http://www.genedb.org/genedb/Search?organism=tryp&name=Tb927.6.690>Tb927.6.690</a>	Q583T4			Tb06.3D8.590	6	Tb927_06_v4: complement(291832..292581)	hypothetical protein, conserved	2586	0	0	0				2QTB00007_L_12	Tb927.6.690	CCACTTCGTCGTTACGCCAATGTTTCCAGGGATGATGATGCCGCCCGCAACAGCTGCCCGTCGCTATCGC	-	6	292323	292392	-1.05218	-1.92356	0.0630056	0.696147	-4.20678
Tb927.1.1450	3QTB00001_P_9	unlikely gene predicted by glimmer		<a href=http://www.genedb.org/genedb/Search?organism=tryp&name=Tb927.1.1450>Tb927.1.1450</a>	Q4GZ74				1	Tb927_01_v4: complement(364207..364428)	hypothetical protein, unlikely	138	1	0	0				2QTB00001_P_9	Tb927.1.1450	CTTATGTATTGAATATAAGCGAACGTATTCACGTATTTATCATCCACGCACAAAGGCTGCATCCATGTGA	-	1	364207	364276	-1.05177	-1.88395	0.0683398	0.704339	-4.27072
Tb09.211.1420	3QTB00002_I_4			<a href=http://www.genedb.org/genedb/Search?organism=tryp&name=Tb09.211.1420>Tb09.211.1420</a>	Q38E13			chr9contig211.tmp0169c	9	Tb927_09_v4: complement(1517117..1517416)	hypothetical protein, unlikely	5504	1	0	0				NA	NA	NA	NA	NA	NA	NA	-1.05011	-2.40295	0.021999	0.526961	-3.35508
Tb11.02.0160	3QTB00012_N_16			<a href=http://www.genedb.org/genedb/Search?organism=tryp&name=Tb11.02.0160>Tb11.02.0160</a>	Q386Q4				11	Tb927_11_01_v4: complement(731533..732762)	hypothetical protein, conserved	7960	0	0	0				2QTB00012_N_16	Tb11.02.0160	TGTACATTATTATATTATCTCTATACACAAGATGGGCCCTCCGCCAGCAAGTCAGTAATGATTTTGGAGA	-	11.1	732024	732093	-1.04994	-2.37091	0.0236902	0.537186	-3.41619
Tb927.6.500	3QTB00014_M_17	similar to GB:CAD21888.1: ESAG2 {Trypanosoma brucei}		<a href=http://www.genedb.org/genedb/Search?organism=tryp&name=Tb927.6.500>Tb927.6.500</a>	Q581F5			Tb06.28F21.120	6	Tb927_06_v4: 220660..222033	gene related to expression site-associated gene 2 (GRESAG2), putative	2567	1	0	1				2QTB00014_M_17	Tb927.6.500	TGATGGGCTCAACTATATAAATATTACAACTGACTTTCTTATATTATTGTTTTCATCTTTCATTTGTATA	+	6	221958	222027	-1.04983	-1.58335	0.122808	0.78656	-4.72061
Tb11.01.7150	3QTB00009_I_9			<a href=http://www.genedb.org/genedb/Search?organism=tryp&name=Tb11.01.7150>Tb11.01.7150</a>	Q381N4				11	Tb927_11_01_v4: complement(4060399..4061262)	hypothetical protein, conserved	9240	0	0	0				2QTB00009_I_9	Tb11.01.7150	CAAGCATTGGGGATGGATGGGGAGACTCCAAGAAAGGGTTCAGACATTCGTTTGTTGTTCACTTCAAATG	-	11.1	4060706	4060775	-1.04842	-1.74216	0.0907234	0.743083	-4.49089
Tb09.211.2120	3QTB00006_I_5			<a href=http://www.genedb.org/genedb/Search?organism=tryp&name=Tb09.211.2120>Tb09.211.2120</a>	Q38DU5			chr9contig211.tmp0248	9	Tb927_09_v4: 1647056..1647637	hypothetical protein, unlikely	5572	0	1	0				2QTB00006_I_5	Tb09.211.2120	TTCACTTCGCTCCCTTTCCTTCTGTCTGGTCGTACCGTTGCGCTTTCGCTCTCATTTATTGTTTATCATT	+	9	1647422	1647491	-1.04222	-1.90749	0.0651256	0.704339	-4.23286
Tb11.02.3440	3QTB00015_A_1			<a href=http://www.genedb.org/genedb/Search?organism=tryp&name=Tb11.02.3440>Tb11.02.3440</a>	Q385J6			Tb11.212.0620	11	Tb927_11_01_v4: 1592412..1593866	hypothetical protein, conserved	8271	1	10	0				2QTB00015_A_1	Tb11.02.3440	GGAATCCACTGAGGGTTTCACTCCAATTGCTGTTCAGGTAATTGTTTGTTTATTTCTTGTTTTATGCTTT	+	11.1	1592612	1592681	-1.04201	-2.44614	0.0198934	0.510575	-3.27184
Tb09.160.2410	3QTB00001_L_21			<a href=http://www.genedb.org/genedb/Search?organism=tryp&name=Tb09.160.2410>Tb09.160.2410</a>	Q38FF2		1L12.75	chr9contig160.tmp0458	9	Tb927_09_v4: 703765..703980	hypothetical protein	5011	1	1	0				2QTB00001_L_21	Tb09.160.2410	TTCTTGCAAATAACGACGATGATTATGGTTGCTACTGTTGATGCTGTTTTTTCCCCTACGGCGCTTACTT	+	9	703906	703975	-1.04195	-2.09636	0.0437375	0.638563	-3.91586
Tb09.211.1840	3QTB00004_G_14			<a href=http://www.genedb.org/genedb/Search?organism=tryp&name=Tb09.211.1840>Tb09.211.1840</a>	Q38DX0			chr9contig211.tmp0217c	9	Tb927_09_v4: complement(1592103..1592543)	hypothetical protein, unlikely	5547	0	2	0				2QTB00004_G_14	Tb09.211.1840	CGCTCGGTATGTTCTTCCTCCCTTTTCACGTTGTTTGGTGGATTCAGCTATCCGTTTGCATCTCTTTTAA	-	9	1592103	1592172	-1.04047	-2.0537	0.0479369	0.644471	-3.98945
Tb927.6.800	3QTB00022_M_9	;go_function=adenylate cyclase activity;go_process=intracellular signaling cascade;go_component=integral to membrane		<a href=http://www.genedb.org/genedb/Search?organism=tryp&name=Tb927.6.800>Tb927.6.800</a>	Q583S3			Tb06.3D8.810	6	Tb927_06_v4: 335124..338864	receptor-type adenylate cyclase GRESAG 4, putative	2597	1	2	0	GO:0004016	GO:0007242	GO:0016021	2QTB00022_M_9	Tb927.6.800	GCAAGGCAGTTCATCAATTATTATCGTCCCCTTTTACGACCCTTGCTACCGTGAAATGTGTTCTTTTTAA	+	6	338795	338864	-1.03836	-2.07526	0.0457722	0.644471	-3.9524
Tb927.1.1740	3QTB00023_I_2			<a href=http://www.genedb.org/genedb/Search?organism=tryp&name=Tb927.1.1740>Tb927.1.1740</a>	Q4GZ45				1	Tb927_01_v4: 441389..462853	hypothetical protein	167	0	0	0				2QTB00023_I_2	Tb927.1.1740	GTATTATTGAAGATACTGAGTTTTGTATGCGTAATATTTTCTCCGACGTTTTTAATTTCTTAGTTGAAAC	+	1	462249	462318	-1.0357	-1.37989	0.176828	0.82535	-4.98737
Tb927.8.3770	3QTB00012_N_4	;go_function=ATP binding; protein kinase activity;go_process=protein amino acid phosphorylation		<a href=http://www.genedb.org/genedb/Search?organism=tryp&name=Tb927.8.3770>Tb927.8.3770</a>	Q580Z7			Tb08.10J17.560	8	Tb927_08_v4: complement(1124408..1125637)	mitogen-activated protein kinase, putative	4220	0	0	0	GO:0004672 GO:0005524	GO:0006468	GO:0005575	2QTB00012_N_4	Tb927.8.3770	TAAGCGCATTGATATTTCTCCCCAGCACATCCGCTTCTTCATGTACCACATCATACTTGGATTGCATGTT	-	8	1125194	1125263	-1.03535	-2.24845	0.0312928	0.57313	-3.64448
Tb927.1.5140	3QTB00003_O_2			<a href=http://www.genedb.org/genedb/Search?organism=tryp&name=Tb927.1.5140>Tb927.1.5140</a>	Q4GY67				1	Tb927_01_v4: complement(1024733..1025107)	hypothetical protein, unlikely	501	0	1	0				2QTB00003_O_2	Tb927.1.5140	GCAACCCCCCTCCTCGCATATCATACTCACCGTCCACACAACATAACTTCCAATTTTACTGAAAAAGAAA	-	1	1024945	1025014	-1.03515	-2.19284	0.0354189	0.597393	-3.74531
Tb09.160.1430	3QTB00001_F_5			<a href=http://www.genedb.org/genedb/Search?organism=tryp&name=Tb09.160.1430>Tb09.160.1430</a>	Q38FP5		3C4.385	chr9contig160.tmp0545c	9	Tb927_09_v4: complement(592800..593000)	hypothetical protein, unlikely	4918	1	2	0				2QTB00001_F_5	Tb09.160.1430	TCCCTTTTTGTGTTCATATGCCACAATTTTTTTATCTGTTGCTCTCTGCTTATATATATTTACATATGTA	-	9	592919	592988	-1.03412	-2.45247	0.0196006	0.508904	-3.25956
Tb927.3.4470	3QTB00015_A_2			<a href=http://www.genedb.org/genedb/Search?organism=tryp&name=Tb927.3.4470>Tb927.3.4470</a>	Q580J5			Tb03.26J7.810	3	Tb927_03_v4: complement(1251153..1252631)	hypothetical protein, conserved	1284	0	0	0	GO:0003674	GO:0008150	GO:0005575	2QTB00015_A_2	Tb927.3.4470	TCTTTTCATTGACAGATTCTTCGAAACAAGCGTAATGATGGCGTGTTCTGAGTTAGATTTTAGGAAGTTT	-	3	1251483	1251552	-1.03318	-1.58043	0.123476	0.78656	-4.72466
Tb927.4.4780	3QTB00005_J_5			<a href=http://www.genedb.org/genedb/Search?organism=tryp&name=Tb927.4.4780>Tb927.4.4780</a>	Q583G3			Tb04.3I12.110	4	Tb927_04_v4: complement(1311843..1312388)	hypothetical protein	1895	1	2	0				2QTB00005_J_5	Tb927.4.4780	ATTCCTCGTCCGTAACTCTAAGTTGCCTTACCTTTCCCTGCTTCTTTGTGACCCTTTATCCATCCCGCCG	-	4	1312282	1312351	-1.03226	-2.11622	0.0418962	0.627101	-3.88122
Tb11.03.0130	3QTB00018_A_10			<a href=http://www.genedb.org/genedb/Search?organism=tryp&name=Tb11.03.0130>Tb11.03.0130</a>	Q387F1				11	Tb927_11_01_v4: 255742..257706	hypothetical protein, conserved	7812	1	4	0				2QTB00018_A_10	Tb11.03.0130	CTGGGATCATCCTTGTCTTACTAAGTTTGTCACTGGTAAATACGTCGTTGTTGGTTTCGGGAAATTTGTG	+	11.1	256829	256898	-1.03063	-2.10051	0.043347	0.635707	-3.90864
Tb09.160.4060	3QTB00004_F_3			<a href=http://www.genedb.org/genedb/Search?organism=tryp&name=Tb09.160.4060>Tb09.160.4060</a>	Q38EZ9		28G16.330	chr9contig160.tmp0309	9	Tb927_09_v4: 908354..908809	hypothetical protein, unlikely	5165	0	3	0				2QTB00004_F_3	Tb09.160.4060	TGGTCCTCCTTCTCCTCTGCTGTGGGCTCCGTGGCCCATGCGTCAACACACAATAAGGTGCATGCGCACA	+	9	908693	908762	-1.02835	-2.28827	0.0286092	0.560423	-3.57118
Tb927.4.5000	3QTB00020_I_6			<a href=http://www.genedb.org/genedb/Search?organism=tryp&name=Tb927.4.5000>Tb927.4.5000</a>	Q584K5			Tb04.3M17.350	4	Tb927_04_v4: complement(1367938..1370517)	hypothetical protein, conserved	1918	0	0	0				2QTB00020_I_6	Tb927.4.5000	GTTGCGGCAAAAGTTATTTCGCATTCCTGGAAATATCGCCGTCTCCGTTGGTCTCCACTGGGATTTCGTC	-	4	1370437	1370506	-1.02715	-2.37689	0.0233656	0.534054	-3.40482
Tb10.70.1070	3QTB00014_F_16			<a href=http://www.genedb.org/genedb/Search?organism=tryp&name=Tb10.70.1070>Tb10.70.1070</a>	Q38B17			TRYP_x-70a06.p2kb545_151	10	Tb927_10_v4: complement(1467649..1469085)	hypothetical protein, conserved	6715	0	0	0				2QTB00014_F_16	Tb10.70.1070	AACGGAGATGTAGAGAGTGATGCATTCAGCGGAGACTTTTCTTCTACGCCTGATAATGATCCAAAAATGT	-	10	1468842	1468911	-1.02458	-2.06595	0.0466959	0.644471	-3.96843
Tb10.70.0020	3QTB00015_M_21			<a href=http://www.genedb.org/genedb/Search?organism=tryp&name=Tb10.70.0020>Tb10.70.0020</a>	Q38AT2			TRYP_x-70a06.p2kb545_3	10	Tb927_10_v4: 1695580..1697052	hypothetical protein, conserved	6800	0	11	0	GO:0003674	GO:0008150	GO:0005575	2QTB00015_M_21	Tb10.70.0020	TTATGTGGGCGTTTCGGAGGGTTAAATGGGAGACATCCGCTTCTTTCGGGTGGCCTCTGCTTGTGTTCCT	+	10	1696280	1696349	-1.02279	-1.99342	0.0544716	0.66114	-4.09147
Tb09.160.1230	3QTB00003_K_15			<a href=http://www.genedb.org/genedb/Search?organism=tryp&name=Tb09.160.1230>Tb09.160.1230</a>	Q38FR3			chr9contig160.tmp0123c	9	Tb927_09_v4: complement(558811..559167)	hypothetical protein, unlikely	4900	1	2	0				2QTB00003_K_15	Tb09.160.1230	ACAATTTTGCAGTTACTCCAAAGTAAGACTCTCCTTGAAAGTGGGAAAAAAGCAAACAAACAAGAAAAAG	-	9	558840	558909	-1.02251	-1.95371	0.0591908	0.6828	-4.15741
Tb927.5.4080	3QTB00016_G_15			<a href=http://www.genedb.org/genedb/Search?organism=tryp&name=Tb927.5.4080>Tb927.5.4080</a>	Q57Z41			Tb05.45E22.350	5	Tb927_05_v4: complement(1252262..1253863)	hypothetical protein, conserved	2399	1	0	0				2QTB00016_G_15	Tb927.5.4080	AGTTGTAATGATGATGATGTACATGTAAAAGACGGGAGTGCCGCTAACGGTGATGTGGTTCTTTGCTCAG	-	5	1252960	1253029	-1.02129	-2.35804	0.0244022	0.542221	-3.44058
Tb11.01.6910	3QTB00006_E_9			<a href=http://www.genedb.org/genedb/Search?organism=tryp&name=Tb11.01.6910>Tb11.01.6910</a>	Q381Q9				11	Tb927_11_01_v4: complement(3991668..3992243)	hypothetical protein	9215	0	2	0				2QTB00006_E_9	Tb11.01.6910	TCTGGGTAGCTTGTGGGTCACGCTTCTCTCCAGAGATTAATGGCGATACTACGTTTTACCCCTTTCGTTT	-	11.1	3991714	3991783	-1.01927	-2.38244	0.0230687	0.532534	-3.39427
Tb09.160.1840	3QTB00001_B_9			<a href=http://www.genedb.org/genedb/Search?organism=tryp&name=Tb09.160.1840>Tb09.160.1840</a>	Q38FK7			chr9contig160.tmp0168c	9	Tb927_09_v4: complement(637183..637377)	hypothetical protein, unlikely	4956	1	1	0				2QTB00001_B_9	Tb09.160.1840	CTTTTCATATTTGGTCCCTCTACTTTGTTTAGTTTTTGCGGATGTTGCTTGTTTTTGTTCGAGAAACCGA	-	9	637209	637278	-1.01924	-2.72743	0.0101138	0.434888	-2.70648
Tb927.7.5290	3QTB00019_I_8			<a href=http://www.genedb.org/genedb/Search?organism=tryp&name=Tb927.7.5290>Tb927.7.5290</a>	Q57ZG0			Tb07.27E10.590	7	Tb927_07_v4: 1402790..1405030	hypothetical protein, conserved	3619	0	0	0				2QTB00019_I_8	Tb927.7.5290	TATTTATCTCAAACCGAATGTTTTCATGATTAACGGCACTGCGGGGCATCTAATGGATTTGTATTACTTG	+	7	1402963	1403032	-1.01888	-2.12055	0.0415041	0.626668	-3.87363
Tb11.01.3650	3QTB00016_B_17			<a href=http://www.genedb.org/genedb/Search?organism=tryp&name=Tb11.01.3650>Tb11.01.3650</a>	Q383A2				11	Tb927_11_01_v4: 3095953..3097614	hypothetical protein, conserved	8868	0	0	0				2QTB00016_B_17	Tb11.01.3650	ACATAGTGTTTTGCATCGAATTCAACGACTTATTGACCATGCGTATTTTCCGTCCCTTCCTTAAGCTACA	+	11.1	3097172	3097241	-1.01623	-1.97849	0.0562062	0.670978	-4.11639
Tb11.01.6150	3QTB00017_I_14			<a href=http://www.genedb.org/genedb/Search?organism=tryp&name=Tb11.01.6150>Tb11.01.6150</a>	Q381Y2				11	Tb927_11_01_v4: 3801644..3803434	hypothetical protein, conserved	9142	0	0	0				2QTB00017_I_14	Tb11.01.6150	AACTTTTGTCTTACCATGTTCCGCATCAGACGAAAATAAAGTCGTAACTCCTGTGTACCTGCATATCTAT	+	11.1	3801970	3802039	-1.01584	-1.72838	0.093197	0.743083	-4.51155
Tb11.01.5870	3QTB00011_D_21			<a href=http://www.genedb.org/genedb/Search?organism=tryp&name=Tb11.01.5870>Tb11.01.5870</a>	Q382B1				11	Tb927_11_01_v4: 3736428..3737513	hypothetical protein, conserved	9113	0	0	0				2QTB00011_D_21	Tb11.01.5870	ATAGTTTCCACGGCTGATTTGTCAGAGTGGATGAATGAATACGTTTGTGCAAAAGACGATTTTGCTGTCT	+	11.1	3736704	3736773	-1.01435	-2.07705	0.045596	0.644471	-3.9493
Tb11.02.0780	3QTB00017_E_7	;go_function=monooxygenase activity;go_process=aromatic compound metabolism;go_component=integral to membrane		<a href=http://www.genedb.org/genedb/Search?organism=tryp&name=Tb11.02.0780>Tb11.02.0780</a>	Q386I4				11	Tb927_11_01_v4: 928055..929794	squalene monooxygenase, putative	8031	0	2	0	GO:0004497	GO:0006725	GO:0005575 GO:0016021	2QTB00017_E_7	Tb11.02.0780	ATTATTGGATCAGTTGTTTTCCTAGCGGTAACGGTAACATTCCTCTTTGTTCTGTTTGATCATGCTGTAT	+	11.1	928067	928136	-1.01432	-1.53988	0.133052	0.791312	-4.78025
Tb11.02.5550	3QTB00017_N_4			<a href=http://www.genedb.org/genedb/Search?organism=tryp&name=Tb11.02.5550>Tb11.02.5550</a>	Q384Q0				11	Tb927_11_01_v4: complement(2114432..2116321)	hypothetical protein, conserved,predicted WD40 repeat protein	8468	0	0	0	GO:0003674	GO:0008150	GO:0005575	2QTB00017_N_4	Tb11.02.5550	TTTTGGCCCACAAAGTGGAAAACTGATATTTGCTGTTAATGACGCCCACAAAAAAGAGGGACTGAAGTCC	-	11.1	2115068	2115137	-1.01391	-2.15728	0.0383047	0.602256	-3.80882
Tb927.7.3180	3QTB00013_F_3	identical to GB:AAL85340.1: adaptor medium chain 1 {Trypanosoma brucei}; similar to Adaptor-related protein complex 1, mu 1 subunit (Mu-adaptin 1)(Adaptor protein complex AP-1 mu-1 subunit) (Golgi adaptor HA1/AP1adaptin mu-1 subunit) (Clathrin assembly protein assembly proteincomplex 1 medium chain 1) (Clathrin coat assembly protein AP47)(Clathrin coat associated protein AP47) (AP-mu chain family…		<a href=http://www.genedb.org/genedb/Search?organism=tryp&name=Tb927.7.3180>Tb927.7.3180</a>	Q57YC8			Tb07.13M20.120	7	Tb927_07_v4: 820174..821472	mu-adaptin 1, putative,adaptor complex AP-1 medium subunit, putative	3407	0	0	0				2QTB00013_F_3	Tb927.7.3180	CTGGTAAGTATAAGTACCGTAAAAACGAAGTCTTCCTTGATGTTATTGAGAGTGTGAACATCCTTCTCTC	+	7	820679	820748	-1.0133	-2.40764	0.0217607	0.526961	-3.34608
Tb927.6.930	3QTB00011_M_8	similar to GP:19032268: metacaspase {Trypanosoma brucei}(PMID:12062425); 100% similar to GP:19032268: metacaspase {Trypanosoma brucei}(PMID:12062425);go_function=peptidase activity;go_process=aerobic respiration; proteolysis and peptidolysis;go_component=nucleus		<a href=http://www.genedb.org/genedb/Search?organism=tryp&name=Tb927.6.930>Tb927.6.930</a>	Q585F4	TbMCA4		Tb06.3A7.290	6	Tb927_06_v4: complement(397321..398394)	metacaspase MCA3,cysteine peptidase, Clan CD, family C13, putative	2611	1	0	0	GO:0008233 GO:0008233	GO:0009060 GO:0006508	GO:0005634	2QTB00011_M_8	Tb927.6.930	CCCAAGGTGTCTTTTGAGTCTCTGCTCTACAATATCAAAAGCAAGTAGTGCAAAGGGCACCAATGATTTT	-	6	398314	398383	-1.01319	-1.76641	0.0865069	0.732405	-4.45423
Tb09.211.2350	3QTB00001_N_4			<a href=http://www.genedb.org/genedb/Search?organism=tryp&name=Tb09.211.2350>Tb09.211.2350</a>	Q38DS2			chr9contig211.tmp0271	9	Tb927_09_v4: 1684757..1685005	hypothetical protein, unlikely	5595	0	1	0				2QTB00001_N_4	Tb09.211.2350	AATGCCGAACCCAAATTTAACGGGGATGCAAATCCCGCCAACATTCCGTATTGGAGGATTACCGAAGGGG	+	9	1684763	1684832	-1.00939	-2.16413	0.0377334	0.601674	-3.79665
Tb927.8.3640	3QTB00011_B_16			<a href=http://www.genedb.org/genedb/Search?organism=tryp&name=Tb927.8.3640>Tb927.8.3640</a>	Q580Y4			Tb08.10J17.800	8	Tb927_08_v4: complement(1091084..1092190)	hypothetical protein, conserved	4207	0	0	0	GO:0003674	GO:0008150	GO:0005575	2QTB00011_B_16	Tb927.8.3640	TTGGTGCTCTAAACTATGGAAATCATGTTACGATAAGGCTGCCCCAAAAGCCGCAACTCGCGGTTGAGCT	-	8	1091523	1091592	-1.00616	-2.34738	0.0250061	0.545372	-3.4607
Tb927.3.5730	3QTB00011_C_18			<a href=http://www.genedb.org/genedb/Search?organism=tryp&name=Tb927.3.5730>Tb927.3.5730</a>	Q57VH2			Tb03.2H15.590	3	Tb927_03_v4: 1600338..1601399	hypothetical protein, conserved	1410	1	0	0				NA	NA	NA	NA	NA	NA	NA	-1.0059	-2.02686	0.050756	0.649945	-4.03515
Tb09.211.1410	3QTB00003_P_20			<a href=http://www.genedb.org/genedb/Search?organism=tryp&name=Tb09.211.1410>Tb09.211.1410</a>	Q38E14			chr9contig211.tmp0168	9	Tb927_09_v4: 1516626..1517036	hypothetical protein, unlikely	5503	0	0	0				2QTB00003_P_20	Tb09.211.1410	TTTTCGGATCCTCTCGCCCCCTGCGCGTCCTCTCGGGTATCGACGGCATCCTTTATTGCGATATGGGGAC	+	9	1516751	1516820	-1.00473	-1.76679	0.0864426	0.732405	-4.45366
Tb10.70.4390	3QTB00017_C_3	;go_function=DNA primase activity;go_process=DNA replication, synthesis of RNA primer;go_component=alpha DNA polymerase:primase complex		<a href=http://www.genedb.org/genedb/Search?organism=tryp&name=Tb10.70.4390>Tb10.70.4390</a>	Q38BT5			TRYP_x-70a06.p2kb545_588	10	Tb927_10_v4: 812275..814008	DNA primase large subunit, putative	6447	0	0	0	GO:0003896	GO:0006269	GO:0005658	2QTB00017_C_3	Tb10.70.4390	GAAAGAGAAACCGTGATGAAAATGCTGGATGCTTTTTTGGAGTATTTTATCGAGGACACCATGAATGAGG	+	10	813175	813244	-1.00416	-2.2136	0.0338244	0.586063	-3.70787
Tb927.8.2880	3QTB00021_F_4			<a href=http://www.genedb.org/genedb/Search?organism=tryp&name=Tb927.8.2880>Tb927.8.2880</a>	Q57W84			Tb08.28F14.260	8	Tb927_08_v4: complement(872795..876190)	hypothetical protein, conserved	4131	0	0	0				2QTB00021_F_4	Tb927.8.2880	AAATTTTATCTTGGAGAGTGTTTTAAAACTGTACCTGGAATTGTTCGTAATGCATCACGGTGGGAACTAC	-	8	874738	874807	-1.00406	-2.182	0.0362769	0.598093	-3.76474
Tb09.160.3210	3QTB00014_O_14	similar to RUB-activating enzyme (Ubiquitin activating enzyme E1 like protein) (Swiss-Prot:O65041) (Arabidopsis thaliana);go_function=ubiquitin activating enzyme activity;go_process=protein modification; ubiquitin cycle;go_component=mitochondrion		<a href=http://www.genedb.org/genedb/Search?organism=tryp&name=Tb09.160.3210>Tb09.160.3210</a>	Q38F81		1L12.500	chr9contig160.tmp0254	9	Tb927_09_v4: 800061..801464	ubiquitin-activating enzyme E1, putative	5082	0	0	0	GO:0004839	GO:0006464 GO:0006512	GO:0005739	2QTB00014_O_14	Tb09.160.3210	ATGCTTTTCATACTACAATGGTTCGACAAAATGTGGCCTCACGTCGTACGTAACCGACCTTATCCCTAAT	+	9	801059	801128	-1.00349	-1.54538	0.131719	0.790514	-4.77278
Tb927.4.5090	3QTB00005_N_13			<a href=http://www.genedb.org/genedb/Search?organism=tryp&name=Tb927.4.5090>Tb927.4.5090</a>	Q584J7			Tb04.3M17.570	4	Tb927_04_v4: complement(1395760..1396311)	hypothetical protein	1927	0	0	0				2QTB00005_N_13	Tb927.4.5090	GAACCCCGCCAATTTTTGCCTCCCCGCGAGGCGCTTTCCCCATCAAGCCTATTAGTTCATGTTTCATCTT	-	4	1396200	1396269	-1.00151	-2.0357	0.0498118	0.64665	-4.02015
Tb10.61.0620	3QTB00023_A_14			<a href=http://www.genedb.org/genedb/Search?organism=tryp&name=Tb10.61.0620>Tb10.61.0620</a>	Q387U4			TRYP_x-61h03.q2kb185_102	10	Tb927_10_v4: 3783512..3793870	hypothetical protein, conserved	7644	0	0	0				2QTB00023_A_14	Tb10.61.0620	AAAACTTAGTGATAAGATTAAGTCACTTGAGAGTCACATGAGGCAGGAAAAATTAACGGATATGAAACCT	+	10	3792493	3792562	-0.999345	-1.50004	0.143039	0.80012	-4.83366
Tb10.389.1180	3QTB00020_B_4	;go_function=ATP binding; ATPase activity, coupled to transmembrane movement of ions, phosphorylative mechanism;go_process=proton transport;go_component=plasma membrane		<a href=http://www.genedb.org/genedb/Search?organism=tryp&name=Tb10.389.1180>Tb10.389.1180</a>	Q388Z3				10	Tb927_10_v4: complement(2959445..2962183)	P-type H+-ATPase, putative	7339	0	7	0	GO:0005524 GO:0015662	GO:0015992	GO:0005886	2QTB00020_B_4	Tb10.389.1180	TGATGGTGTTCCTGTCGAGGGTCTTGCACGAGGTGAAACTGTTGCGGATAGATTGTATCCACTTTGGGTT	-	10	2959601	2959670	-0.996918	-1.87851	0.069102	0.704339	-4.27942
Tb11.02.5240	3QTB00016_J_3			<a href=http://www.genedb.org/genedb/Search?organism=tryp&name=Tb11.02.5240>Tb11.02.5240</a>	Q384T1				11	Tb927_11_01_v4: 2044779..2046458	hypothetical protein, conserved	8437	0	0	0				2QTB00016_J_3	Tb11.02.5240	ATGGAGTTAATTGAGAAGGATGACGTTGTTGCATACTTTGACACAGAGTATCTTTCCGTGTACAAGATGA	+	11.1	2045394	2045463	-0.996234	-1.98657	0.0552614	0.663973	-4.10292
Tb927.1.3710	3QTB00003_F_7			<a href=http://www.genedb.org/genedb/Search?organism=tryp&name=Tb927.1.3710>Tb927.1.3710</a>	Q4GYK4				1	Tb927_01_v4: complement(791965..792345)	hypothetical protein, unlikely	361	0	0	0				2QTB00003_F_7	Tb927.1.3710	TGTATTCGCTATGCACTTATGATTATACAAATGCAGCCCCCGCCGTTTTTCCAGTTGGTTTCCAAAACGT	-	1	792017	792086	-0.994272	-1.87514	0.0695775	0.705128	-4.2848
Tb927.1.4170	3QTB00001_M_6	unlikely gene predicted by glimmer		<a href=http://www.genedb.org/genedb/Search?organism=tryp&name=Tb927.1.4170>Tb927.1.4170</a>	Q4GYG1				1	Tb927_01_v4: 867629..867811	hypothetical protein, unlikely	404	0	1	0				2QTB00001_M_6	Tb927.1.4170	ATTTACTAATGCATTTATATTTACATATGTTGCCACCCATTTTGCTTTTCTTTTCTTTTTGGTTGCACGG	+	1	867705	867774	-0.994078	-2.41473	0.0214052	0.522603	-3.33247
Tb09.160.2720	3QTB00001_A_10			<a href=http://www.genedb.org/genedb/Search?organism=tryp&name=Tb09.160.2720>Tb09.160.2720</a>	Q38FC5		1L12.245	chr9contig160.tmp0467c	9	Tb927_09_v4: complement(737054..737203)	hypothetical protein, unlikely	5038	0	0	0				2QTB00001_A_10	Tb09.160.2720	GCTACGCGATCCATTTCTCATTTCTTTTCCGTTCTTTACTGCTTCTGACACTTCATATACCATAAAATAT	-	9	737123	737192	-0.993856	-2.49468	0.0177472	0.50762	-3.17711
Tb927.4.3400	3QTB00017_D_21			<a href=http://www.genedb.org/genedb/Search?organism=tryp&name=Tb927.4.3400>Tb927.4.3400</a>	Q585L0			Tb04.26G5.100	4	Tb927_04_v4: complement(886658..888475)	hypothetical protein, conserved	1757	0	0	0				2QTB00017_D_21	Tb927.4.3400	GGAGATTATTGATCTTGTGAATGGATATCAATCAACGGGGGAAACCTCTGCAGACGAATCACTTTTACAG	-	4	888395	888464	-0.993641	-1.93257	0.0618443	0.694758	-4.19209
Tb927.3.3350	3QTB00017_I_1			<a href=http://www.genedb.org/genedb/Search?organism=tryp&name=Tb927.3.3350>Tb927.3.3350</a>	Q57V51			Tb03.3K10.430	3	Tb927_03_v4: complement(858697..860448)	hypothetical protein, conserved	1173	0	1	0				2QTB00017_I_1	Tb927.3.3350	ATGTTCAGTTCTTTAGTTCTTGTTTCGGTCGCGATTTATAAGCTATATTTCCCATGGTACGTTCTCCTTC	-	3	860379	860448	-0.993586	-1.78881	0.0827595	0.727873	-4.42
Tb927.8.5290	3QTB00017_B_6			<a href=http://www.genedb.org/genedb/Search?organism=tryp&name=Tb927.8.5290>Tb927.8.5290</a>	Q57UK1			Tb08.5H5.350	8	Tb927_08_v4: 1575347..1577200	hypothetical protein, conserved	4372	0	0	0	GO:0003674	GO:0008150	GO:0005575	2QTB00017_B_6	Tb927.8.5290	TTTTTGCTCGACGCCGATTCCTGTGGGATGTCGTCAACTGAAAAACGTGTGATTTTCTTCTCTTCAACCA	+	8	1575461	1575530	-0.990487	-1.62769	0.11303	0.772776	-4.65831
Tb927.3.5030	3QTB00019_A_12	identical to GP:15990777: KU70 protein {Trypanosoma brucei}; 99.8% identical to GP:15990777: KU70 protein {Trypanosoma brucei};go_function=double-stranded telomeric DNA binding;go_process=telomerase-independent telomere maintenance;go_component=nuclear chromosome, telomeric region		<a href=http://www.genedb.org/genedb/Search?organism=tryp&name=Tb927.3.5030>Tb927.3.5030</a>	Q582N4	KU70		embl.330,Tb03.48K5.810	3	Tb927_03_v4: 1412986..1415199	KU70 protein	1340	0	0	0	GO:0003691	GO:0000722	GO:0000784	2QTB00019_A_12	Tb927.3.5030	AAGGGAATGCACACATCCTGATTACCCTGGTGTATACGTCTTTCATACTTTTTGCTCAGCGGAAATACAA	+	3	1413339	1413408	-0.989914	-1.64363	0.109677	0.77169	-4.63558
Tb09.211.4620	3QTB00004_K_15			<a href=http://www.genedb.org/genedb/Search?organism=tryp&name=Tb09.211.4620>Tb09.211.4620</a>	Q38D46			chr9contig211.tmp0510c	9	Tb927_09_v4: complement(2147929..2148354)	hypothetical protein, unlikely	5822	1	4	0				2QTB00004_K_15	Tb09.211.4620	TTTCGTATTGTTTCCTTTGAGACCGCTCGGCTTACTCATCATTTCATTTCATTCCTTCGCAGCTGTTTTA	-	9	2148076	2148145	-0.98836	-2.38044	0.0231752	0.532534	-3.39807
Tb927.1.5130	3QTB00001_I_4	unlikely gene predicted by glimmer		<a href=http://www.genedb.org/genedb/Search?organism=tryp&name=Tb927.1.5130>Tb927.1.5130</a>	Q4GY68				1	Tb927_01_v4: 1021859..1022026	hypothetical protein, unlikely	500	1	1	0				2QTB00001_I_4	Tb927.1.5130	CTGTGTGCCCGTGCTCGCTTCCCTCATAAGTTTATCTTGCCTTTCCGTTGCTGCATTTTTATGGGAAAAA	+	1	1021919	1021988	-0.984827	-1.39749	0.171521	0.824654	-4.96556
Tb09.160.5570	3QTB00016_P_24			<a href=http://www.genedb.org/genedb/Search?organism=tryp&name=Tb09.160.5570>Tb09.160.5570</a>	Q38EJ1			chr9contig160.tmp0443c	9	Tb927_09_v4: complement(1193869..1195596)	hypothetical protein, conserved	5326	0	0	0				2QTB00016_P_24	Tb09.160.5570	TGTATCGTTTTGGTGGTTTACAAAACGTGGATTCAGACGAAAATGCGGTTCCTCCATTGTTTCTGGTTGA	-	9	1194698	1194767	-0.983267	-2.13631	0.0401031	0.619867	-3.84592
Tb10.100.0220	3QTB00009_E_16	;go_function=5'-3' exonuclease activity;go_process=DNA catabolism;go_component=mitochondrion		<a href=http://www.genedb.org/genedb/Search?organism=tryp&name=Tb10.100.0220>Tb10.100.0220</a>	Q38CK4				10	Tb927_10_v4: 93364..94251	mitochondrial structure specific endonuclease I (SSE-1), putative	6177	0	0	0	GO:0008409	GO:0006308	GO:0005739	2QTB00009_E_16	Tb10.100.0220	CCCAAACATAACAAGCTAATTATATGTTTCGATCAAGGTGATGGCGGCCGTCGAGAGATTTACCCAAAGT	+	10	93580	93649	-0.981476	-2.04502	0.0488335	0.644471	-4.00429
Tb927.5.620	3QTB00013_A_2			<a href=http://www.genedb.org/genedb/Search?organism=tryp&name=Tb927.5.620>Tb927.5.620</a>	Q57VF0			Tb05.30F7.650	5	Tb927_05_v4: complement(206605..207870)	hypothetical protein	2052	1	1	0				2QTB00013_A_2	Tb927.5.620	GGCTACGAAGAGACAATGGAAAAGATGGAAGAGCTTCGAAACAACATAAAGAAGCTCAACAGAATTCGTT	-	5	207000	207069	-0.98055	-1.15296	0.257146	0.888803	-5.24636
Tb927.1.1150	3QTB00014_J_16			<a href=http://www.genedb.org/genedb/Search?organism=tryp&name=Tb927.1.1150>Tb927.1.1150</a>	Q4GZA3				1	Tb927_01_v4: 317829..319271	zeta tubulin	109	0	0	0	GO:0005200	GO:0008150	GO:0005575	2QTB00014_J_16	Tb927.1.1150	ATCTATGCCGAAACACGTCGCACAGATGACACGGAGGAGTTTGAGGCAATTTTGGTATTACACAGTTTAG	+	1	318210	318279	-0.980315	-1.81466	0.0786069	0.726433	-4.38006
Tb927.3.3180	3QTB00021_M_21			<a href=http://www.genedb.org/genedb/Search?organism=tryp&name=Tb927.3.3180>Tb927.3.3180</a>	Q57V68			Tb03.3K10.170	3	Tb927_03_v4: complement(818610..821588)	hypothetical protein, conserved	1156	0	0	0				2QTB00021_M_21	Tb927.3.3180	AGAACCGGAGACTGGGCCTTACACGCACCATTATCAATACAACTTCTACTACGCCGCTCCATCAAATAAT	-	3	821004	821073	-0.977094	-2.18582	0.0359723	0.598093	-3.7579
Tb11.02.1150	3QTB00014_O_3			<a href=http://www.genedb.org/genedb/Search?organism=tryp&name=Tb11.02.1150>Tb11.02.1150</a>	Q386E5				11	Tb927_11_01_v4: 1061886..1063259	hypothetical protein, conserved	8070	1	0	0				2QTB00014_O_3	Tb11.02.1150	AACAATAGGCGTTATCGTAGCGTTCACGATATTTTTTTGCAGTCTTTACAAAAAGGTGGGCACAAGTATG	+	11.1	1062285	1062354	-0.971768	-2.3654	0.0239928	0.542003	-3.42665
Tb09.160.2880	3QTB00001_I_14	GPI-Anchor Signal predicted for Tb09.160.2880 by DGPI v2.04, no cleavage site predicted		<a href=http://www.genedb.org/genedb/Search?organism=tryp&name=Tb09.160.2880>Tb09.160.2880</a>	Q38FB3		1L12.330	chr9contig160.tmp0475	9	Tb927_09_v4: 755621..755791	hypothetical protein, unlikely	5050	0	1	0				2QTB00001_I_14	Tb09.160.2880	ATTCTCTTCAACTTTCGTTTTTGTTGTTTCTTCCTCATTTCTACTTCTCGCACGTAAATGCAAATCTGCT	+	9	755703	755772	-0.97123	-2.67999	0.0113641	0.447656	-2.80452
Tb927.8.3360	3QTB00003_F_4			<a href=http://www.genedb.org/genedb/Search?organism=tryp&name=Tb927.8.3360>Tb927.8.3360</a>	Q57YX7			Tb08.28L1.420	8	Tb927_08_v4: 1007953..1008351	hypothetical protein, conserved	4179	1	3	0				2QTB00003_F_4	Tb927.8.3360	CTGCAGTTGTCATGTCGCTTCTTTTCATTACAGCTGGTGTGCCGGATATTAGGCGTTGTTGTATTCACTC	+	8	1007984	1008053	-0.968671	-2.48875	0.0179974	0.50762	-3.18874
Tb927.8.5840	3QTB00006_A_8			<a href=http://www.genedb.org/genedb/Search?organism=tryp&name=Tb927.8.5840>Tb927.8.5840</a>	Q57YI5			Tb08.11J15.1120	8	Tb927_08_v4: 1715165..1715758	hypothetical protein, conserved	4428	0	0	0				2QTB00006_A_8	Tb927.8.5840	CATCCTTCAACATAACAGCAGCCGCCGAGGGCCCCCTCTCGGACAGAATAGTACTAACAATAGAATCAGA	+	8	1715221	1715290	-0.968629	-2.05654	0.047646	0.644471	-3.98458
Tb927.8.4060	3QTB00017_A_14	;go_component=flagellar pocket; flagellum (sensu Eukaryota); integral to membrane		<a href=http://www.genedb.org/genedb/Search?organism=tryp&name=Tb927.8.4060>Tb927.8.4060</a>	Q581C6			Tb08.10J17.120	8	Tb927_08_v4: complement(1206258..1208030)	flagellum-adhesion glycoprotein, putative	4249	1	2	0	GO:0003674	GO:0008150	GO:0009434 GO:0016021 GO:0020016	2QTB00017_A_14	Tb927.8.4060	AAACTTTTCAAGGCGTCTGGTGGTTTCTTCCAAAAGAAGCGTTTTCCTTTACTTTTATGTGATATCGAAG	-	8	1207778	1207847	-0.967254	-1.72907	0.0930709	0.743083	-4.51051
Tb927.1.3880	3QTB00022_N_6			<a href=http://www.genedb.org/genedb/Search?organism=tryp&name=Tb927.1.3880>Tb927.1.3880</a>	Q4GYI9				1	Tb927_01_v4: 827008..832221	hypothetical protein, conserved	376	0	8	0	GO:0003674	GO:0008150	GO:0005575	2QTB00022_N_6	Tb927.1.3880	TCTACTACTATTCGTTGTACTGGTAGATCCGCAATCCACTTGGTTAATTCTCCTGCTGTTGTTTATATTT	+	1	829140	829209	-0.966549	-1.88038	0.0688389	0.704339	-4.27643
Tb11.02.1850	3QTB00003_C_23			<a href=http://www.genedb.org/genedb/Search?organism=tryp&name=Tb11.02.1850>Tb11.02.1850</a>	Q385Y6			TRYP_xi-1013a02.q1k_73	11	Tb927_11_01_v4: complement(1230357..1230704)	hypothetical protein	8130	1	2	0				2QTB00003_C_23	Tb11.02.1850	TTATTTGCATTACACTCTTGCTGATTATCCAACATTCTCTTTTACCTCCTCGTCTTAAACTGTTGTTTTA	-	11.1	1230361	1230430	-0.965959	-1.92622	0.0626608	0.696147	-4.20245
Tb10.389.1040	3QTB00021_D_12			<a href=http://www.genedb.org/genedb/Search?organism=tryp&name=Tb10.389.1040>Tb10.389.1040</a>	Q388Y1				10	Tb927_10_v4: complement(2986172..2989534)	hypothetical protein, conserved	7351	0	0	0				2QTB00021_D_12	Tb10.389.1040	AAATATTTCAGTTATTTTGACTTTGAAAGTTACTGCCTCACGTTGTTTGGTCCTGTTCCGTGCGACAAAA	-	10	2987635	2987704	-0.965759	-1.73291	0.0923784	0.743083	-4.50478
Tb927.6.2370	3QTB00021_H_22	;go_function=ubiquitin-protein ligase activity;go_process=protein modification		<a href=http://www.genedb.org/genedb/Search?organism=tryp&name=Tb927.6.2370>Tb927.6.2370</a>	Q584R9			Tb06.4M18.810	6	Tb927_06_v4: 729735..733196	ubiquitin-protein ligase, putative	2756	1	1	0				2QTB00021_H_22	Tb927.6.2370	CAGTTCCGCTGGTTAGTTTTGCTGTTATATATGTGATACTTTTTAACGTACCTATTTTTAAACTTTTCTC	+	6	729805	729874	-0.964664	-1.66056	0.106204	0.77169	-4.61121
Tb10.70.2270	3QTB00009_A_14	;go_function=phosphoric monoester hydrolase activity;go_process=dephosphorylation;go_component=protein serine/threonine phosphatase complex		<a href=http://www.genedb.org/genedb/Search?organism=tryp&name=Tb10.70.2270>Tb10.70.2270</a>	Q38BA8	PP2C-2		TRYP_x-70a06.p2kb545_304	10	Tb927_10_v4: complement(1226699..1227580)	protein phosphatase 2C-like, putative,protein phosphatase 2C homolog 2	6624	0	0	0	GO:0016791	GO:0016311	GO:0008287	2QTB00009_A_14	Tb10.70.2270	ATGGAAATTTAGCCGTTAGTAGAGCTATAGGTGATTTTGACTACAAAGAGAATAGCGAGTTGTCTTGGGA	-	10	1226982	1227051	-0.964369	-1.56642	0.126719	0.788777	-4.74401
Tb09.160.3080	3QTB00003_B_16			<a href=http://www.genedb.org/genedb/Search?organism=tryp&name=Tb09.160.3080>Tb09.160.3080</a>	Q38F94		1L12.435	chr9contig160.tmp0247	9	Tb927_09_v4: 782186..782581	hypothetical protein, unlikely	5069	1	2	0				2QTB00003_B_16	Tb09.160.3080	GTACATATGCTTTAATATTTACATGTTTTTCTTTCCTCTTTTTAGCTCTGTTAAACCCTTTGACCCGATT	+	9	782322	782391	-0.963104	-2.42544	0.0208787	0.514891	-3.31187
Tb10.61.0380	3QTB00017_L_1			<a href=http://www.genedb.org/genedb/Search?organism=tryp&name=Tb10.61.0380>Tb10.61.0380</a>	Q387S3			TRYP_x-61h03.q2kb185_56	10	Tb927_10_v4: 3850573..3852402	glycerol uptake protein, putative	7665	0	12	0				2QTB00017_L_1	Tb10.61.0380	ATTGACAGCGCAGATTATTCTGCATATCCTTGGGACTCTTAACTTAACTCTATTCTTCTTCTTTTTACTA	+	10	3852237	3852306	-0.962279	-2.08024	0.0452842	0.643424	-3.94379
Tb11.02.3430	3QTB00013_E_16	;go_function=protein binding;go_process=protein folding;go_component=integral to membrane		<a href=http://www.genedb.org/genedb/Search?organism=tryp&name=Tb11.02.3430>Tb11.02.3430</a>	Q385J7			Tb11.212.0630	11	Tb927_11_01_v4: 1590348..1591619	chaperone protein DNAJ, putative	8270	0	1	0	GO:0005515	GO:0006457	GO:0016021	2QTB00013_E_16	Tb11.02.3430	TTAGTTCATATCATCCCAGTGCTTCAAACATTGTTGTAGAATTTATTGAGTTAAACATACATATCGACGA	+	11.1	1590895	1590964	-0.955994	-1.79035	0.0825072	0.727873	-4.41763
Tb927.7.4330	3QTB00020_J_16	;go_function=zinc ion binding		<a href=http://www.genedb.org/genedb/Search?organism=tryp&name=Tb927.7.4330>Tb927.7.4330</a>	Q57UR3			Tb07.5F10.110	7	Tb927_07_v4: complement(1146860..1149664)	hypothetical protein, conserved	3522	0	0	0	GO:0008270	GO:0008150	GO:0005575	2QTB00020_J_16	Tb927.7.4330	CTTTGTCAACTGGTTATTCAGTATTTGGTCTGCTCGCAAGAGTGTCTCGCAAAGATAAACGTAAAACTTA	-	7	1149394	1149463	-0.954944	-2.00227	0.0534658	0.658974	-4.07663
Tb11.01.6960	3QTB00019_E_20			<a href=http://www.genedb.org/genedb/Search?organism=tryp&name=Tb11.01.6960>Tb11.01.6960</a>	Q381Q4				11	Tb927_11_01_v4: complement(3997578..3999806)	hypothetical protein, conserved	9220	0	0	0				2QTB00019_E_20	Tb11.01.6960	AGTTTTGGGACGGCAATCCCAGTAGCGCAGACAGTAGAAGACTTTGATAAAATTTCGGATATTCTAACTT	-	11.1	3997685	3997754	-0.95425	-1.79498	0.0817519	0.727873	-4.41051
Tb927.5.2710	3QTB00020_F_16			<a href=http://www.genedb.org/genedb/Search?organism=tryp&name=Tb927.5.2710>Tb927.5.2710</a>	Q57ZU7			Tb05.26K5.700	5	Tb927_05_v4: 858158..860932	hypothetical protein, conserved	2262	0	0	0				2QTB00020_F_16	Tb927.5.2710	TCTTGAGATGGAGAACGAAATGAATGATAAGTTGGTCAAATTACTTGACGTTAAATTAGTAGAAATGCGA	+	5	860401	860470	-0.953749	-1.99287	0.0545344	0.66114	-4.09239
Tb927.8.5930	3QTB00005_E_18			<a href=http://www.genedb.org/genedb/Search?organism=tryp&name=Tb927.8.5930>Tb927.8.5930</a>	Q57YJ4			Tb08.11J15.990	8	Tb927_08_v4: 1739188..1739703	hypothetical protein	4437	0	0	0				2QTB00005_E_18	Tb927.8.5930	AAAACATTTCCCCCCTACAAACACAACATATTGGCATTTAAAAAATTCCCCAGACCTCCCCGCGCATGTG	+	8	1739625	1739694	-0.95307	-2.27125	0.0297299	0.566419	-3.60262
Tb10.406.0080	3QTB00014_G_3	;go_function=metal ion binding		<a href=http://www.genedb.org/genedb/Search?organism=tryp&name=Tb10.406.0080>Tb10.406.0080</a>	Q389Q0				10	Tb927_10_v4: complement(2579509..2580867)	hypothetical protein, conserved	7182	1	4	0	GO:0046872	GO:0008150	GO:0005575	2QTB00014_G_3	Tb10.406.0080	CGGACGCTGCGTGGGCTTCTTCAACTACAAATTGTACCTTCTCGTTATATTTTATACATTTTTATGTACC	-	10	2580325	2580394	-0.952746	-1.50067	0.142876	0.80012	-4.83283
Tb10.6k15.1950	3QTB00022_E_20	;go_component=flagellar axoneme		<a href=http://www.genedb.org/genedb/Search?organism=tryp&name=Tb10.6k15.1950>Tb10.6k15.1950</a>	Q38AB3	FTZC		TRYPtp6k15-3d06.p1c_293,embl.104	10	Tb927_10_v4: 2087132..2090968	flagellum transition zone component	6969	0	0	0	GO:0003674	GO:0008150	GO:0035086	2QTB00022_E_20	Tb10.6k15.1950	TTTCATGGATAATTCACAGAGGCAGCGGTTGCTTACAAAGCATATTGACGATGTTCTAATCGTCCGGCAA	+	10	2088652	2088721	-0.951159	-1.79074	0.0824431	0.727873	-4.41703
Tb09.160.4730	3QTB00003_H_18			<a href=http://www.genedb.org/genedb/Search?organism=tryp&name=Tb09.160.4730>Tb09.160.4730</a>	Q38ET3			chr9contig160.tmp0359c	9	Tb927_09_v4: complement(1016287..1016688)	hypothetical protein, unlikely	5232	0	2	0				2QTB00003_H_18	Tb09.160.4730	GCTTCACCAAGTCAAAACCATGTGCTTTGTGCCCTGTTCCTCCCCCCTTTCTATCATCGGTCGCTATTTT	-	9	1016500	1016569	-0.951041	-2.00484	0.0531775	0.658974	-4.07233
Tb11.02.4410	3QTB00012_D_20			<a href=http://www.genedb.org/genedb/Search?organism=tryp&name=Tb11.02.4410>Tb11.02.4410</a>	Q385B3				11	Tb927_11_01_v4: complement(1820178..1821392)	hypothetical protein, conserved	8354	0	0	0				2QTB00012_D_20	Tb11.02.4410	TACTGAAGATTATGTCCGAATGCTAAGGCACACAATTAAGCAGCATGATGCGGAGAAGTTGGCGTTGATT	-	11.1	1821234	1821303	-0.950765	-1.63179	0.112159	0.77169	-4.65248
Tb09.211.3260	3QTB00005_A_16			<a href=http://www.genedb.org/genedb/Search?organism=tryp&name=Tb09.211.3260>Tb09.211.3260</a>	Q38DI0			chr9contig211.tmp0369c	9	Tb927_09_v4: complement(1855676..1856185)	hypothetical protein, unlikely	5687	0	3	0				2QTB00005_A_16	Tb09.211.3260	TCATTAAAGCAAGCAGTTGTTTTCACCACCGCGGTTACCGTAGTCATTATATGTAGAAAAGGAGTAGCAT	-	9	1856092	1856161	-0.950763	-1.68585	0.101187	0.764312	-4.57443
Tb09.160.3840	3QTB00001_K_3			<a href=http://www.genedb.org/genedb/Search?organism=tryp&name=Tb09.160.3840>Tb09.160.3840</a>	Q38F21		28G16.230	chr9contig160.tmp0513c	9	Tb927_09_v4: complement(882699..882833)	hypothetical protein, unlikely	5143	0	0	0				2QTB00001_K_3	Tb09.160.3840	AAGAAGTACACACTGGGAAGTAATATTACAACTCGTATTCAACCCAGTAGTAGAAACAAAAATAATGAAT	-	9	882734	882803	-0.949789	-1.68154	0.102028	0.76458	-4.58073
Tb10.6k15.2750	3QTB00004_I_15			<a href=http://www.genedb.org/genedb/Search?organism=tryp&name=Tb10.6k15.2750>Tb10.6k15.2750</a>	Q38AI2			TRYPtp6k15-3d06.p1c_401	10	Tb927_10_v4: complement(1938302..1938724)	hypothetical protein, conserved	6900	1	4	0				2QTB00004_I_15	Tb10.6k15.2750	GTTTCACATATGGACAATTCCCCTGGGTCTGGTTTCACTCGTACTTTTCCTCAATCTTGTTGCGATCATA	-	10	1938332	1938401	-0.948664	-1.90138	0.0659464	0.704339	-4.24271
Tb927.1.2590	3QTB00004_O_5			<a href=http://www.genedb.org/genedb/Search?organism=tryp&name=Tb927.1.2590>Tb927.1.2590</a>	Q4GYW3				1	Tb927_01_v4: complement(609245..609673)	hypothetical protein, unlikely	252	1	2	0				2QTB00004_O_5	Tb927.1.2590	TGTTGAAATGTTACAAGGTGATGGATTGCGTGAGTTAGTCTTATATTTCTTTTTCTTTAGTTTAATTTAC	-	1	609500	609569	-0.947431	-2.08696	0.0446336	0.641389	-3.93216
Tb927.1.2840	3QTB00002_M_17	unlikely gene predicted by glimmer		<a href=http://www.genedb.org/genedb/Search?organism=tryp&name=Tb927.1.2840>Tb927.1.2840</a>	Q4GYU0				1	Tb927_01_v4: 643864..644142	hypothetical protein, unlikely	275	0	0	0				2QTB00002_M_17	Tb927.1.2840	GAATCTCAAATATAATCACCGTGGTCCCACCACCACTTTCAGCGCTACAGCTTCTAATCCCATCATCTTT	NA	Nonspecific_3	0	0	-0.947052	-2.17035	0.0372203	0.598093	-3.78556
Tb09.v1.0670	3QTB00001_E_11			<a href=http://www.genedb.org/genedb/Search?organism=tryp&name=Tb09.v1.0670>Tb09.v1.0670</a>	Q38DJ2				9	Tb927_09_v4: complement(1828543..1828656)	hypothetical protein, unlikely	5675	0	0	0				2QTB00001_E_11	Tb09.v1.0670	AACACGAAATAAACTGGTACCAACCCAATGCATTAACGCCGCCGCCACCGCCACTACCATTACAGGCCTT	-	9	1828580	1828649	-0.946996	-1.98168	0.0558316	0.6692	-4.11107
Tb927.8.6320	3QTB00013_I_21			<a href=http://www.genedb.org/genedb/Search?organism=tryp&name=Tb927.8.6320>Tb927.8.6320</a>	Q57YN3			Tb08.11J15.380	8	Tb927_08_v4: 1830967..1832220	hypothetical protein, conserved	4476	0	0	0				2QTB00013_I_21	Tb927.8.6320	GAAGATCATTCCCGCTCCTTCTTGTTTCAGGAGGTGCTCGTAACGTCTTTACTGCTAAACTTTTATTATA	+	8	1831390	1831459	-0.94622	-1.4763	0.149271	0.80012	-4.86492
Tb10.6k15.1090	3QTB00011_M_3	;go_component=integral to membrane		<a href=http://www.genedb.org/genedb/Search?organism=tryp&name=Tb10.6k15.1090>Tb10.6k15.1090</a>	Q38A43			TRYPtp6k15-3d06.p1c_158	10	Tb927_10_v4: 2265600..2266649	hypothetical protein, conserved	7039	0	7	0	GO:0003674	GO:0008150	GO:0016021	2QTB00011_M_3	Tb10.6k15.1090	TTTTAACGTATGGACGCATCTTATTGGGTTCGTCATATTTCTCATTGTCTCTTTTGTTTTTTCGATCGGA	+	10	2265878	2265947	-0.943567	-2.54207	0.0158585	0.486254	-3.08344
Tb927.6.3550	3QTB00022_A_7	;go_function=ATPase activity, coupled to transmembrane movement of ions, phosphorylative mechanism;go_process=cation transport;go_component=integral to membrane		<a href=http://www.genedb.org/genedb/Search?organism=tryp&name=Tb927.6.3550>Tb927.6.3550</a>	Q584Z5			Tb06.2N9.170	6	Tb927_06_v4: complement(1056159..1059749)	phospholipid-translocating P-type ATPase (flippase), putative	2873	0	7	0				2QTB00022_A_7	Tb927.6.3550	AGATATATCAAAGTATGCTATTTTCGTCTTTATTTTCCAAATAAGCTGTGGTTTTTTGTTTGGGGCTGTA	-	6	1058796	1058865	-0.942336	-1.60706	0.117497	0.780466	-4.68748
Tb927.1.670	3QTB00017_P_9			<a href=http://www.genedb.org/genedb/Search?organism=tryp&name=Tb927.1.670>Tb927.1.670</a>	Q4GZG0				1	Tb927_01_v4: complement(228043..229887)	hypothetical protein, conserved	61	0	0	0	GO:0003674	GO:0008150	GO:0005575	2QTB00017_P_9	Tb927.1.670	TTATTTGTGCGAATCTTCTTACCTCTACCACCACTCTGAACGAGGAAATATGTGCTGCATGTAACTCATA	-	1	229184	229253	-0.942159	-1.95489	0.059045	0.6828	-4.15546
Tb927.8.4600	3QTB00011_C_3	;go_function=zinc ion binding;go_component=integral to membrane		<a href=http://www.genedb.org/genedb/Search?organism=tryp&name=Tb927.8.4600>Tb927.8.4600</a>	Q57UZ1			Tb08.4A8.200	8	Tb927_08_v4: complement(1360917..1361954)	hypothetical protein, conserved	4303	1	2	0	GO:0008270	GO:0008150	GO:0016021	2QTB00011_C_3	Tb927.8.4600	ATTTGCTCATTGTGATTTTACCTCTTCTAGGTACAGGTGGTTTGCTCATCGTAAGTTCGACGATAATGTA	-	8	1361449	1361518	-0.941427	-2.32241	0.0264752	0.550965	-3.50762
Tb09.244.2180	3QTB00017_A_20	;go_component=nucleus		<a href=http://www.genedb.org/genedb/Search?organism=tryp&name=Tb09.244.2180>Tb09.244.2180</a>	Q38CT3			chr9contig244a01.tmp0218	9	Tb927_09_v4: complement(2447587..2449359)	retrotransposon hot spot (RHS) protein, putative,retrotransposon hot spot protein 3 (RHS3), putative	5937	0	0	0	GO:0003674	GO:0008150	GO:0005634	2QTB00017_A_20	Tb09.244.2180	GAGTTGCTGTCCGGATAATAAATAATATGAAATATGAAAAAAGAGGGCACATCATTATAGACATAAGTGG	-	9	2448125	2448194	-0.939367	-1.63673	0.111118	0.77169	-4.64544
Tb927.1.2310	3QTB00002_G_17	gene predicted by glimmer		<a href=http://www.genedb.org/genedb/Search?organism=tryp&name=Tb927.1.2310>Tb927.1.2310</a>	Q4GYZ0				1	Tb927_01_v4: 567609..567878	hypothetical protein	224	1	2	0				2QTB00002_G_17	Tb927.1.2310	TCTTTGCCTGCCCGCTCCCTTTGCCATGGTACAGCGCCTACATCGACAAATTATTATCATCAATAATGTT	+	1	567794	567863	-0.938677	-2.10972	0.0424912	0.628518	-3.89258
Tb927.5.940	3QTB00020_B_5	similar to GB:AAN40014.1: NADH-dependent fumarate reductase {Trypanosoma brucei} (PMID:12138089); 84.1% similarity to GB:AAN40014.1: NADH-dependent fumarate reductase {Trypanosoma brucei} (PMID:12138089);go_function=fumarate reductase (NADH) activity;go_process=glucose metabolism;go_component=glycosome		<a href=http://www.genedb.org/genedb/Search?organism=tryp&name=Tb927.5.940>Tb927.5.940</a>	Q57W39			Tb05.28F8.440	5	Tb927_05_v4: 314137..316770	NADH-dependent fumarate reductase, putative	2085	1	1	0				2QTB00020_B_5	Tb927.5.940	ATGTCTTTTGTCGCCGTTAACTTCAGTATCTATGTGTCACCCTTTCTGGCTGCAATTTTTTGTTTGTTCT	+	5	314178	314247	-0.936797	-1.88532	0.0681491	0.704339	-4.26853
Tb11.02.1450	3QTB00009_P_9			<a href=http://www.genedb.org/genedb/Search?organism=tryp&name=Tb11.02.1450>Tb11.02.1450</a>	Q386B9				11	Tb927_11_01_v4: 1135471..1136388	hypothetical protein, conserved	8096	0	0	0				2QTB00009_P_9	Tb11.02.1450	AATGGCATAGACGTTCAAAGCACAGAAGAAATTCAAAGATCAAATAATGAAGCACTGGCGAATTACCACC	+	11.1	1136002	1136071	-0.936737	-1.94185	0.0606672	0.688293	-4.17691
Tb09.211.1340	3QTB00002_E_4			<a href=http://www.genedb.org/genedb/Search?organism=tryp&name=Tb09.211.1340>Tb09.211.1340</a>	Q38E21			chr9contig211.tmp0160c	9	Tb927_09_v4: complement(1504130..1504420)	hypothetical protein, unlikely	5496	1	0	0				2QTB00002_E_4	Tb09.211.1340	CACATGTAAGATGTAATATCAAGTTTACGTGTTTCTCGCTGCCTTTTCTTACGCGCGTGTCGCTGCTTGT	-	9	1504227	1504296	-0.935929	-2.23832	0.032011	0.57313	-3.66299
Tb11.01.4340	3QTB00011_A_24			<a href=http://www.genedb.org/genedb/Search?organism=tryp&name=Tb11.01.4340>Tb11.01.4340</a>	Q382T1				11	Tb927_11_01_v4: 3285063..3286118	hypothetical protein, conserved	8939	1	2	0				2QTB00011_A_24	Tb11.01.4340	TTGTCATAATGTCGCTATTGTTTTTGGTGGATACATTCAATTACTTGTTTTACCTTTTGCCGGGCCTTTC	+	11.1	3285190	3285259	-0.935784	-1.55098	0.130373	0.790514	-4.76516
Tb10.70.1280	3QTB00007_A_22	GPI-Anchor Signal predicted for Tb10.70.1280 by DGPI v2.04 with cleavage site probability 0.344 near 206		<a href=http://www.genedb.org/genedb/Search?organism=tryp&name=Tb10.70.1280>Tb10.70.1280</a>	Q38B33			TRYP_x-70a06.p2kb545_176	10	Tb927_10_v4: 1421203..1421886	hypothetical protein, conserved	6699	1	0	1	GO:0003674	GO:0008150	GO:0005575	2QTB00007_A_22	Tb10.70.1280	CTACCACATGATCGCTTCCTCGCTTTATTTACTGAACACTTTTTAAGCAATTCTCAACTTGTGTTGAATT	+	10	1421773	1421842	-0.935494	-2.05206	0.0481044	0.644471	-3.99225
Tb10.6k15.0070	3QTB00011_N_4	GPI-Anchor Signal predicted for Tb10.6k15.0070 by DGPI v2.04 with cleavage site probability 1.131 near 356		<a href=http://www.genedb.org/genedb/Search?organism=tryp&name=Tb10.6k15.0070>Tb10.6k15.0070</a>	Q389V6	PAG4		TRYPtp6k15-3d06.p1c_12	10	Tb927_10_v4: complement(2473086..2474207)	procyclin-associated gene 4 (PAG4) protein	7126	1	0	1	GO:0003674	GO:0008150	GO:0005575	2QTB00011_N_4	Tb10.6k15.0070	GAAACTGAAGGTATTGAGAAGTAATTCGAGTGGCTTCGAGTGTACCAAGGCGAAGGTGTTTATAACATAT	-	10	2473917	2473986	-0.931662	-2.06043	0.0472514	0.644471	-3.97791
Tb09.160.3960	3QTB00013_A_16	actin-like protein 1, ungrouped (curated by B. Wickstead, Univ. of Oxford); similar to SP:P53500: Actin. {Cyanidioschyzon merolae};go_function=structural constituent of cytoskeleton;go_process=cytoskeleton organization and biogenesis;go_component=actin cytoskeleton		<a href=http://www.genedb.org/genedb/Search?organism=tryp&name=Tb09.160.3960>Tb09.160.3960</a>	Q38F11		28G16.280	chr9contig160.tmp0305	9	Tb927_09_v4: 892805..894070	actin, putative	5153	0	0	0	GO:0005200	GO:0007010	GO:0015629	2QTB00013_A_16	Tb09.160.3960	CATGAATAGTAGTAATGAAGAAAACGAGGATTACTCCGGTAGAAACAAAAATGTGGTTCACCACAAGTTA	+	9	893545	893614	-0.931074	-2.05619	0.0476821	0.644471	-3.98518
Tb09.160.1110	3QTB00006_I_21			<a href=http://www.genedb.org/genedb/Search?organism=tryp&name=Tb09.160.1110>Tb09.160.1110</a>	Q38FS6			chr9contig160.tmp0111c	9	Tb927_09_v4: complement(512261..512845)	hypothetical protein, conserved	4887	0	0	0				2QTB00006_I_21	Tb09.160.1110	AAGAAGAATGCGCCGATTCCTGTCGTAGTTCTAGGCCCTCCGTGTCTGTACAATCAGCCGTACCAGGTAA	-	9	512547	512616	-0.930424	-1.97271	0.0568896	0.675698	-4.12598
Tb09.160.1640	3QTB00001_J_13			<a href=http://www.genedb.org/genedb/Search?organism=tryp&name=Tb09.160.1640>Tb09.160.1640</a>	Q38FM6			chr9contig160.tmp0155	9	Tb927_09_v4: 616785..616997	hypothetical protein, unlikely	4937	1	1	0				2QTB00001_J_13	Tb09.160.1640	AGTTTTTATTTTTCAACCGTATCTTCTCTTTTCTTCTCCTCGTTTCCAACTGCTTTCCCTCTATTCTACC	+	9	616807	616876	-0.92839	-1.73187	0.0925646	0.743083	-4.50632
Tb927.7.3110	3QTB00016_I_3	similar to Cis,cis-muconate transport protein. (Swiss-Prot:P94131) [Acinetobacter calcoaceticus];go_function=transporter activity;go_process=transport;go_component=integral to membrane		<a href=http://www.genedb.org/genedb/Search?organism=tryp&name=Tb927.7.3110>Tb927.7.3110</a>	Q57YC1			Tb07.13M20.210	7	Tb927_07_v4: 788738..790342	transporter protein, putative	3400	0	12	0				2QTB00016_I_3	Tb927.7.3110	TACTAATTCGAGTGCTCGTCCTTCACATATTTTTTACCTTCTGCTTCGCGACTGTTACGGTGTATGTCAT	+	7	789078	789147	-0.928335	-1.51649	0.138846	0.79729	-4.81176
Tb927.4.4930	3QTB00022_H_9			<a href=http://www.genedb.org/genedb/Search?organism=tryp&name=Tb927.4.4930>Tb927.4.4930</a>	Q584L2			Tb04.3M17.180	4	Tb927_04_v4: complement(1348450..1352787)	hypothetical protein, conserved	1911	0	0	0				2QTB00022_H_9	Tb927.4.4930	AATCAGCTCTGTCGCCAAGCAGTAATGAGACCGAAGATTGCTCATCCATCACATCGCTACGTGGGGAATT	-	4	1352330	1352399	-0.927902	-1.92573	0.0627238	0.696147	-4.20324
Tb11.01.4990	3QTB00006_A_20			<a href=http://www.genedb.org/genedb/Search?organism=tryp&name=Tb11.01.4990>Tb11.01.4990</a>	Q382J8				11	Tb927_11_01_v4: complement(3533429..3534022)	hypothetical protein, conserved	9026	0	0	0				2QTB00006_A_20	Tb11.01.4990	GTAACTGAGGACTCATCATTTGTGTACGCTTGTCGCCTCTGCAGACGCATTCTCTTCACTCACGAAGAAA	-	11.1	3533767	3533836	-0.926542	-1.7871	0.0830404	0.727873	-4.42262
Tb10.6k15.0320	3QTB00014_A_20			<a href=http://www.genedb.org/genedb/Search?organism=tryp&name=Tb10.6k15.0320>Tb10.6k15.0320</a>	Q389Y0			TRYPtp6k15-3d06.p1c_54	10	Tb927_10_v4: 2419770..2421149	hypothetical protein, conserved	7102	1	0	0				2QTB00014_A_20	Tb10.6k15.0320	CTATATTACGTGAAAATGAAGCGTCGAGTAAAGATATGGTCTACCTCCTTGCTCTCCAACAGAATGCCTT	+	10	2420455	2420524	-0.926206	-2.11089	0.0423835	0.628007	-3.89054
Tb10.6k15.3750	3QTB00012_H_9			<a href=http://www.genedb.org/genedb/Search?organism=tryp&name=Tb10.6k15.3750>Tb10.6k15.3750</a>	Q38AR3			TRYPtp6k15-3d06.p1c_541	10	Tb927_10_v4: 1743168..1744355	hypothetical protein, conserved	6819	0	1	0				2QTB00012_H_9	Tb10.6k15.3750	AAGCCGTATTGCAACAAGAATCCACGAATGCCCTCAAGAGATGGCGAATGGCAGCTACAAGGATGTAGTT	+	10	1743839	1743908	-0.924276	-1.85696	0.0721943	0.709514	-4.31371
Tb927.4.2240	3QTB00012_K_4			<a href=http://www.genedb.org/genedb/Search?organism=tryp&name=Tb927.4.2240>Tb927.4.2240</a>	Q584G3			Tb04.1H19.380	4	Tb927_04_v4: 581397..582569	hypothetical protein, conserved	1641	0	0	0				2QTB00012_K_4	Tb927.4.2240	ACTATCTTGTTCCTGAAGGATCACGCTCAAACTATCTTATTGTCTCCGGTGACGAGTCATTGCTCTGTTC	+	4	582121	582190	-0.923025	-2.19394	0.0353325	0.597393	-3.74333
Tb11.01.5880	3QTB00019_M_20	;go_function=ATP binding; protein serine/threonine kinase activity;go_process=protein amino acid phosphorylation		<a href=http://www.genedb.org/genedb/Search?organism=tryp&name=Tb11.01.5880>Tb11.01.5880</a>	Q382B0				11	Tb927_11_01_v4: 3738056..3740311	protein kinase, putative	9114	1	0	0	GO:0004674 GO:0005524	GO:0006468	GO:0005575	2QTB00019_M_20	Tb11.01.5880	GCAAATATATTAATTGACTACGATATGGAGCGCTTTCGACTTGCAGATTTTGGATGTGGTTGTCAGATGG	+	11.1	3739631	3739700	-0.923007	-1.79751	0.0813407	0.727873	-4.4066
Tb927.8.3720	3QTB00011_J_5			<a href=http://www.genedb.org/genedb/Search?organism=tryp&name=Tb927.8.3720>Tb927.8.3720</a>	Q580Z2			Tb08.10J17.650	8	Tb927_08_v4: complement(1115380..1116474)	hypothetical protein, conserved	4215	1	2	0				2QTB00011_J_5	Tb927.8.3720	ATGTACTACTACGAGTCTATGGCTTTTTTTACTGGCATCGATTCCAACATTTTTATAACCGCGGCGGACT	-	8	1115817	1115886	-0.923005	-2.2866	0.0287171	0.560621	-3.57426
Tb927.3.5290	3QTB00020_N_16			<a href=http://www.genedb.org/genedb/Search?organism=tryp&name=Tb927.3.5290>Tb927.3.5290</a>	Q580U6			Tb03.5L5.440	3	Tb927_03_v4: 1484186..1487020	hypothetical protein, conserved	1366	0	0	0				2QTB00020_N_16	Tb927.3.5290	CTCAAACAAGAGGTTCTGGGATTGCGCGATAAGTTGAAGATATTGCAAGTAAAGTTTAATAAGGTAACTA	+	3	1484267	1484336	-0.921211	-2.03038	0.0503786	0.649305	-4.02919
Tb11.01.2680	3QTB00008_F_22	;go_function=structural constituent of ribosome;go_process=protein biosynthesis;go_component=cytosolic small ribosomal subunit (sensu Eukaryota); intracellular; organellar small ribosomal subunit		<a href=http://www.genedb.org/genedb/Search?organism=tryp&name=Tb11.01.2680>Tb11.01.2680</a>	Q383I8				11	Tb927_11_01_v4: 2853527..2854360	40S ribosomal protein SA, putative	8782	1	0	0	GO:0003735	GO:0006412	GO:0000314 GO:0005622 GO:0005843	2QTB00008_F_22	Tb11.01.2680	TCGTGACCTTATTTTCCTTGTGCTTTCACCCTTCTCTCCCTCTCTTAGTTCCAAAGCATTACGCAACTCC	NA	Nonspecific_2	0	0	-0.92067	-1.77383	0.0852502	0.731908	-4.44293
Tb927.1.4670	3QTB00003_L_21			<a href=http://www.genedb.org/genedb/Search?organism=tryp&name=Tb927.1.4670>Tb927.1.4670</a>	Q4GYB1				1	Tb927_01_v4: complement(957223..957612)	hypothetical protein, unlikely	454	1	2	0				2QTB00003_L_21	Tb927.1.4670	CAGCTCAGCTCCCCGTCGCACACGTCCCAATTGCTCCCAAAAACAAGTTATTTTTCCCTCATTTTTTTCC	-	1	957531	957600	-0.9199	-2.04944	0.0483747	0.644471	-3.99673
Tb927.7.3720	3QTB00006_C_15			<a href=http://www.genedb.org/genedb/Search?organism=tryp&name=Tb927.7.3720>Tb927.7.3720</a>	Q57WI7			Tb07.28B13.130	7	Tb927_07_v4: 973881..974456	hypothetical protein	3461	1	4	0				2QTB00006_C_15	Tb927.7.3720	AAATACCAAAATGCAATAAATATTGTTGGGAAGGTCCAGAACCCTTTAACAAAAGAAAACAAAAAATCAC	+	7	974211	974280	-0.91894	-1.63054	0.112426	0.77169	-4.65427
Tb11.03.0880	3QTB00022_M_20			<a href=http://www.genedb.org/genedb/Search?organism=tryp&name=Tb11.03.0880>Tb11.03.0880</a>	Q387M5				11	Tb927_11_01_v4: complement(58090..62160)	hypothetical protein, conserved,predicted WD40 repeat protein	7738	0	0	0				2QTB00022_M_20	Tb11.03.0880	ATCGTATATTTTTAAGTTGTACATGGCCCTCGGGAGTTATGAAAAAGCTGCCAAAACATCTGTGCTTATT	-	11.1	58789	58858	-0.91865	-1.89746	0.0664785	0.704339	-4.24903
Tb11.02.0190	3QTB00021_J_11			<a href=http://www.genedb.org/genedb/Search?organism=tryp&name=Tb11.02.0190>Tb11.02.0190</a>	Q386Q1				11	Tb927_11_01_v4: complement(738468..741713)	hypothetical protein, conserved	7963	0	0	0				2QTB00021_J_11	Tb11.02.0190	AAACGACTTAACTTACACTGACAATGTAGTCAAAAAGCATCATAATAAAGAGGTGTATGACGGCTCTGTT	-	11.1	738909	738978	-0.917676	-1.56301	0.127519	0.789139	-4.7487
Tb09.244.0410	3QTB00004_J_3			<a href=http://www.genedb.org/genedb/Search?organism=tryp&name=Tb09.244.0410>Tb09.244.0410</a>	Q38CN8		Tb927.2.6700,3H15.145	chr9contig244a01.tmp0041	9	Tb927_09_v4: complement(2935797..2936258)	hypothetical protein, conserved	6109	1	0	0	GO:0003674	GO:0008150	GO:0005575	2QTB00004_J_3	Tb09.244.0410	TTTCACTGGAGATTGTTGAAGATGAGTATATTAAACTTGTATCAAAAGATGTAAGGAAGATTTGGAAAAC	-	9	2936134	2936203	-0.917487	-1.91124	0.064625	0.703913	-4.22678
Tb11.01.2060	3QTB00006_N_3	;go_component=integral to membrane		<a href=http://www.genedb.org/genedb/Search?organism=tryp&name=Tb11.01.2060>Tb11.01.2060</a>	Q383Q0				11	Tb927_11_01_v4: 2695395..2696024	hypothetical protein, conserved	8720	0	4	0	GO:0003674	GO:0008150	GO:0016021	2QTB00006_N_3	Tb11.01.2060	TATCTGTTTCCGTTGTTGCCGCGCCGCTGGGCAGCAAACAAAGTGGGGGAGATTACTTCTCTTGTTTATT	+	11.1	2695786	2695855	-0.917241	-1.73582	0.091855	0.743083	-4.50042
Tb927.6.700	3QTB00021_E_9	;go_function=alanine-tRNA ligase activity;go_process=alanyl-tRNA aminoacylation;go_component=cytoplasm		<a href=http://www.genedb.org/genedb/Search?organism=tryp&name=Tb927.6.700>Tb927.6.700</a>	Q583T3			Tb06.3D8.610	6	Tb927_06_v4: complement(293742..296642)	alanyl-tRNA synthetase, putative	2587	0	0	0				2QTB00021_E_9	Tb927.6.700	TGCTTCTTCCTGATTCTGAAATGGGCCCCGAGGATATCGGTATTATACTTGATGTTACAAACTTTTACGC	-	6	295048	295117	-0.916919	-2.20045	0.0348268	0.594481	-3.73162
Tb11.52.0018	3QTB00022_B_20	similar to Potential phospholipid-transporting ATPase IA (EC 3.6.3.1) (Chromaffingranule ATPase II) (ATPase class I type 8A member 1). (Swiss-Prot:Q29449) (Bos taurus;);go_function=ATPase activity, coupled to transmembrane movement of ions, phosphorylative mechanism;go_process=cation transport;go_component=integral to membrane		<a href=http://www.genedb.org/genedb/Search?organism=tryp&name=Tb11.52.0018>Tb11.52.0018</a>	Q382N5				11	Tb927_11_01_v4: complement(3416094..3420803)	phospholipid-transporting ATPase, putative	8987	0	8	0	GO:0015662	GO:0006812	GO:0016021	2QTB00022_B_20	Tb11.52.0018	GGTATTAATCGATTCGTGGCTTATTACTTTTTTCAATCTTGTGTATTGTTCACTTCAGCCAGTTTTGATG	-	11.1	3416709	3416778	-0.915928	-1.89153	0.0672897	0.704339	-4.25856
Tb10.61.1350	3QTB00020_B_9			<a href=http://www.genedb.org/genedb/Search?organism=tryp&name=Tb10.61.1350>Tb10.61.1350</a>	Q387Z5			TRYP_x-61h03.q2kb185_203	10	Tb927_10_v4: 3624773..3627406	hypothetical protein, conserved	7592	0	0	0				2QTB00020_B_9	Tb10.61.1350	CGAAACCCATACCATAAACCTGCCTTTGTCACTTTCGTTGCCTATGTACCTCGTTAGTCATTTAAACATT	+	10	3626956	3627025	-0.915	-1.39452	0.172408	0.824654	-4.96926
Tb927.3.1780	3QTB00003_J_15	identical to GB:AAS57930.1: Lsm8p {Trypanosoma brucei} (PMID:14990572); 100% identical to GB|AY551266 Trypanosoma brucei Lsm8p (Lsm8) gene {Trypanosoma brucei};go_function=U6 snRNA 3'-end binding;go_process=assembly of spliceosomal tri-snRNP U4/U6.U5; nuclear mRNA splicing, via spliceosome;go_component=nucleus; U4/U6 x U5 tri-snRNP complex		<a href=http://www.genedb.org/genedb/Search?organism=tryp&name=Tb927.3.1780>Tb927.3.1780</a>	Q6QA14	TbLSm8		Tb03.30P12.410	3	Tb927_03_v4: complement(462143..462532)	U6 snRNA-associated Sm-like protein LSm8p	1017	0	0	0	GO:0030629	GO:0000398 GO:0000351	GO:0046540 GO:0005634	2QTB00003_J_15	Tb927.3.1780	TTCCCAATATCTCAGGCGCCGCGTCTCCGTTGTTACTGTGGATGGGCGGTATCTCGTCGGTGTTCTTCAT	-	3	462458	462527	-0.911498	-2.0598	0.0473155	0.644471	-3.979
Tb927.4.960	3QTB00021_N_16			<a href=http://www.genedb.org/genedb/Search?organism=tryp&name=Tb927.4.960>Tb927.4.960</a>	Q580C4			Tb04.5E12.600	4	Tb927_04_v4: complement(263441..266977)	hypothetical protein, conserved	1513	0	0	0	GO:0003674	GO:0008150	GO:0005575	2QTB00021_N_16	Tb927.4.960	GAATAAATTTTGTTAATACAAGCAACACTCATATCATACTTCTCGCGCCGCACAGTTCTAAGGAATGTGT	-	4	265656	265725	-0.910551	-2.12933	0.040718	0.623189	-3.8582
Tb927.6.4270	3QTB00007_D_9			<a href=http://www.genedb.org/genedb/Search?organism=tryp&name=Tb927.6.4270>Tb927.6.4270</a>	Q586Z4			Tb06.26G9.1060	6	Tb927_06_v4: complement(1217303..1218013)	hypothetical protein, conserved	2945	0	0	0				2QTB00007_D_9	Tb927.6.4270	TTGAATTGGTATAATCGCGGCGGTATAGTGTGTGAGATACCTCCTGTTCCTGTTTATCGTCATCACATAT	-	6	1217728	1217797	-0.910117	-2.05041	0.0482748	0.644471	-3.99508
Tb11.01.8060	3QTB00016_B_4			<a href=http://www.genedb.org/genedb/Search?organism=tryp&name=Tb11.01.8060>Tb11.01.8060</a>	Q381E9				11	Tb927_11_01_v4: complement(4286092..4287789)	hypothetical protein, conserved	9326	0	1	0				2QTB00016_B_4	Tb11.01.8060	AACATTTGACATTGCCTCATCCCTTTTAACCGTGTACATACCGAAGGAAAACCGTGGTGAGGTTTTTACA	-	11.1	4287529	4287598	-0.909381	-2.11827	0.0417098	0.626668	-3.87762
Tb927.7.4100	3QTB00015_M_6			<a href=http://www.genedb.org/genedb/Search?organism=tryp&name=Tb927.7.4100>Tb927.7.4100</a>	Q57UP0			Tb07.5F10.500	7	Tb927_07_v4: 1086034..1087536	hypothetical protein, conserved	3499	0	0	0				2QTB00015_M_6	Tb927.7.4100	TTACAAAAACCGATGTGAATATTTGGCTAGACTGAAAAGAGAGATGGTGTCTGTTGCCCAAGAAGCAAAA	+	7	1087059	1087128	-0.908045	-2.16316	0.037814	0.601803	-3.79838
Tb927.8.2110	3QTB00011_M_14			<a href=http://www.genedb.org/genedb/Search?organism=tryp&name=Tb927.8.2110>Tb927.8.2110</a>	Q581X1			Tb08.26N11.650	8	Tb927_08_v4: 659961..661034	hypothetical protein, conserved	4054	0	0	0				2QTB00011_M_14	Tb927.8.2110	TCACTGCAACGCGCAGCTGCCGCCGCTTGGAGAAGAACTATTTAAGATTTGCTATCATCATGACATTACT	+	8	660719	660788	-0.907466	-1.74374	0.0904441	0.743083	-4.48852
Tb927.1.3540	3QTB00002_L_8			<a href=http://www.genedb.org/genedb/Search?organism=tryp&name=Tb927.1.3540>Tb927.1.3540</a>	Q4GYL9				1	Tb927_01_v4: complement(756133..756471)	hypothetical protein, unlikely	346	1	2	0				2QTB00002_L_8	Tb927.1.3540	GAACTTCGTGTTTGCGCGTGAATCTATCGATTATTCCACGTTCGCTTTTCCCACCTTCCTCTTTGTTTTT	-	1	756367	756436	-0.907199	-1.59161	0.120936	0.78656	-4.70911
Tb927.7.6600	3QTB00008_O_10	Part of an tandem of six genes (Tb07.15M23.130, Tb07.15M23.140, Tb07.15M23.150, Tb07.15M23.160, Tb07.15M23.170, Tb07.15M23.180, Tb07.15M23.190). Tb07.15M23.170 and Tb07.15M23.180 both contain a large repeat insertion and could be pseudogenes.		<a href=http://www.genedb.org/genedb/Search?organism=tryp&name=Tb927.7.6600>Tb927.7.6600</a>	Q57Y69			Tb07.15M23.190	7	Tb927_07_v4: complement(1803709..1804515)	hypothetical protein, conserved	3750	1	0	0				2QTB00008_O_10	Tb927.7.6600	ATCTAAAGGACCGATGCGGGTTTTGGTTGTCCTTCATGCCAGTAACCATTTCATTCAAACGGAGCATTGA	-	7	1804082	1804151	-0.90617	-2.13298	0.0403961	0.622896	-3.8518
Tb927.6.3790	3QTB00019_H_10	similar to GB:AAC02215: valosin-containing protein homolog {Trypanosoma brucei} ; similar to SAV protein. (Swiss-Prot:Q07590) {Sulfolobus acidocaldarius} ; similar to SP:Q58556: Cell division cycle protein 48 homolog MJ1156. {Methanocaldococcus jannaschii};go_function=ATPase activity;go_process=regulation of transcription, DNA-dependent; two-component signal transduction system (phosphorelay)		<a href=http://www.genedb.org/genedb/Search?organism=tryp&name=Tb927.6.3790>Tb927.6.3790</a>	Q585X7			Tb06.4F7.680	6	Tb927_06_v4: complement(1123077..1125464)	valosin-containing protein homolog, putative,AAA ATPase	2897	0	0	0				2QTB00019_H_10	Tb927.6.3790	AAAGATTGTGCCTCCATCTGCTCTTAGACAGTTTCAGGTTTCTATTCCGTCCGTAAAATGGAGTGATATT	-	6	1123878	1123947	-0.905386	-2.02615	0.0508327	0.649945	-4.03636
Tb927.1.1780	3QTB00004_E_9			<a href=http://www.genedb.org/genedb/Search?organism=tryp&name=Tb927.1.1780>Tb927.1.1780</a>	Q4GZ41				1	Tb927_01_v4: 467566..467982	hypothetical protein, unlikely	171	1	5	0				2QTB00004_E_9	Tb927.1.1780	TATTATCTTCGATCCGTCCACTATTATTTCCTTTCTCGTTTTGCGTTATTTGTACACTAAAAGTTGCTAT	+	1	467891	467960	-0.904804	-2.02117	0.0513723	0.652018	-4.04479
Tb11.22.0003	3QTB00020_B_16	;go_function=phosphoglycerate kinase activity;go_process=glycolysis;go_component=integral to membrane		<a href=http://www.genedb.org/genedb/Search?organism=tryp&name=Tb11.22.0003>Tb11.22.0003</a>	Q386S1				11	Tb927_11_01_v4: 663970..666711	phosphoglycerate kinase, putative	7942	0	3	0	GO:0004618	GO:0006096	GO:0016021	2QTB00020_B_16	Tb11.22.0003	TGCCCCGATCAGTCAGCTGAAGCCGGGGGAAATACTGGTGCTTGAAAATTTAAAGTTTTACCAAAATGAA	+	11.1	664515	664584	-0.904243	-1.91717	0.0638411	0.698918	-4.21716
Tb927.7.1480	3QTB00012_B_4			<a href=http://www.genedb.org/genedb/Search?organism=tryp&name=Tb927.7.1480>Tb927.7.1480</a>	Q57WQ2			Tb07.27M11.810	7	Tb927_07_v4: 376109..377317	hypothetical protein, conserved	3239	1	1	0				2QTB00012_B_4	Tb927.7.1480	ATGCTCAAGTGTAATAATGGATTCACCTACAAATGCTCGGATAATGGTTATAGAACATGCAGGCGCGAAC	+	7	376196	376265	-0.903201	-1.59622	0.119902	0.785395	-4.70268
Tb10.6k15.3520	3QTB00002_J_24	GPI-Anchor Signal predicted for Tb10.6k15.3520 by DGPI v2.04 with cleavage site probability 0.14400001 near 89		<a href=http://www.genedb.org/genedb/Search?organism=tryp&name=Tb10.6k15.3520>Tb10.6k15.3520</a>	Q38AP6			TRYPtp6k15-3d06.p1c_501	10	Tb927_10_v4: complement(1782713..1783051)	hypothetical protein	6836	0	0	1				2QTB00002_J_24	Tb10.6k15.3520	AGTTGGTGGTCGCTCTCTCGCTTTCCTTTCGAACACCCGGAATGTTGCTTTCCTGTTTGTTTGATCAACC	-	10	1782798	1782867	-0.903163	-1.93928	0.0609909	0.688463	-4.18111
Tb11.02.1370	3QTB00016_D_24	Curated by J. Mottram. similar to SKD1 protein (Vacuolar sorting protein 4b). (Swiss-Prot:P46467) (Mus musculus);go_function=ATPase activity;go_process=endosome transport;go_component=katanin		<a href=http://www.genedb.org/genedb/Search?organism=tryp&name=Tb11.02.1370>Tb11.02.1370</a>	Q386C7				11	Tb927_11_01_v4: 1114656..1116359	katanin, putative,serine peptidase, Clan SJ, family S16, putative	8088	0	0	0	GO:0016887	GO:0016197	GO:0008352	2QTB00016_D_24	Tb11.02.1370	ATAGATCTCCTCTCCATTATTATGGAATATGAGCAGTATTTTGAATTCCGTTTCAATCGCCGCCCCAAAC	+	11.1	1114908	1114977	-0.902299	-2.16935	0.0373029	0.598099	-3.78736
Tb10.6k15.1300	3QTB00007_F_15			<a href=http://www.genedb.org/genedb/Search?organism=tryp&name=Tb10.6k15.1300>Tb10.6k15.1300</a>	Q38A62			TRYPtp6k15-3d06.p1c_189	10	Tb927_10_v4: 2221742..2222455	hypothetical protein, conserved	7020	0	0	0				2QTB00007_F_15	Tb10.6k15.1300	GGACTGCCTATCGATTTATGAAGTACCAAATGTACCTAACACCTACGTGTGTGATAATGCCACCGCTGTA	+	10	2222082	2222151	-0.900935	-2.18418	0.036103	0.598093	-3.76084
Tb927.1.4870	3QTB00010_B_1			<a href=http://www.genedb.org/genedb/Search?organism=tryp&name=Tb927.1.4870>Tb927.1.4870</a>	Q4GY93				1	Tb927_01_v4: 989771..990757	expression site-associated gene (ESAG) protein, putative,expression site-associated gene 1 (ESAG1) protein, putative	474	1	0	0	GO:0003674	GO:0008150	GO:0016021	2QTB00010_B_1	Tb927.1.4870	TAAACAATTCAAACAAAGTACTGGATTGGCGTGATGATGCTGACACTGTCACTCACTTTCTACTCAAACT	+	1	990495	990564	-0.899993	-1.81386	0.0787325	0.726433	-4.3813
Tb10.70.1750	3QTB00017_I_8	;go_function=nuclease activity;go_process=mRNA editing;go_component=mitochondrial mRNA editing complex		<a href=http://www.genedb.org/genedb/Search?organism=tryp&name=Tb10.70.1750>Tb10.70.1750</a>	Q38B71	KREPB2	MP67	TRYP_x-70a06.p2kb545_236	10	Tb927_10_v4: 1329493..1331283	RNA-editing complex protein,KREPB2	6661	0	0	0	GO:0004518	GO:0006381	GO:0031019	2QTB00017_I_8	Tb10.70.1750	AGGGCGGTGTGACATATAAATTGGCTTCTATTCAACAACTGCTTGACAGTAATGAGGGATTATTGGAAAT	+	10	1330160	1330229	-0.89828	-1.78327	0.0836726	0.728671	-4.42849
Tb927.1.5260	3QTB00005_F_15	GPI-Anchor Signal predicted for Tb927.1.5260 by DGPI v2.04 with cleavage site probability 2.1199 near 157		<a href=http://www.genedb.org/genedb/Search?organism=tryp&name=Tb927.1.5260>Tb927.1.5260</a>	Q4GY55				1	Tb927_01_v4: 1041565..1042104	hypothetical protein	514	1	2	1				2QTB00005_F_15	Tb927.1.5260	TTTCAGTAACGCCGGTGAGTCAGCGCCCGCAACGTCTCCGAACAAACCTTTGATTATCCTGGTAAGTTTT	+	1	1041585	1041654	-0.897403	-1.63419	0.111653	0.77169	-4.64907
Tb927.1.590	3QTB00004_E_13			<a href=http://www.genedb.org/genedb/Search?organism=tryp&name=Tb927.1.590>Tb927.1.590</a>	Q4GZF0				1	Tb927_01_v4: complement(215626..216042)	hypothetical protein, unlikely	53	1	2	0				2QTB00004_E_13	Tb927.1.590	TGTTTTATTATTCCCCTCTCTTGTTTATGTTCATTTAATTTATCTGTTCTAAATCATACACGAACCGCTT	NA	Nonspecific_2	0	0	-0.896713	-2.2537	0.0309264	0.572052	-3.63486
Tb927.7.4220	3QTB00021_B_4			<a href=http://www.genedb.org/genedb/Search?organism=tryp&name=Tb927.7.4220>Tb927.7.4220</a>	Q57UQ2			Tb07.5F10.310	7	Tb927_07_v4: 1121332..1124664	hypothetical protein, conserved	3511	0	0	0	GO:0003674	GO:0008150	GO:0005575	2QTB00021_B_4	Tb927.7.4220	AACCGATGAAAACGGGAATGGAGAGACCGATACAAAGAATATGTCACTTCAGTTACTGCAAAGCGCACAA	+	7	1123383	1123452	-0.89654	-2.00874	0.0527407	0.657843	-4.06576
Tb09.211.3360	3QTB00003_J_3			<a href=http://www.genedb.org/genedb/Search?organism=tryp&name=Tb09.211.3360>Tb09.211.3360</a>	Q38DH0			chr9contig211.tmp0379c	9	Tb927_09_v4: complement(1875686..1876072)	hypothetical protein, unlikely	5697	0	2	0				2QTB00003_J_3	Tb09.211.3360	ATGCTTGTTTGTTAACACATGTAAGGAAAAGAGTGAATAGAAACAAATTCACATGGGGCATACACGCACA	-	9	1875708	1875777	-0.895524	-1.78631	0.0831709	0.727873	-4.42384
Tb927.6.2520	3QTB00020_E_20			<a href=http://www.genedb.org/genedb/Search?organism=tryp&name=Tb927.6.2520>Tb927.6.2520</a>	Q584Q4			Tb06.4M18.1120	6	Tb927_06_v4: 764427..766991	hypothetical protein, conserved	2771	0	0	0				2QTB00020_E_20	Tb927.6.2520	TTTCAAACAAAAGCGAAATTGGGAATGCCAAACCTACAATGGGAAAGAATATAGATTATACTGCTAATTC	+	6	766465	766534	-0.89308	-1.54166	0.132621	0.790514	-4.77784
Tb11.01.6180	3QTB00013_E_17			<a href=http://www.genedb.org/genedb/Search?organism=tryp&name=Tb11.01.6180>Tb11.01.6180</a>	Q381Y0				11	Tb927_11_01_v4: 3808679..3809923	hypothetical protein, conserved	9144	0	0	0				2QTB00013_E_17	Tb11.01.6180	AAAAACATTCGCAACGATATTCATTCTGCCTCCCACGTTAGTTGTTTCAATTACCTTAGCAGCGATAAAG	+	11.1	3808832	3808901	-0.889958	-2.30229	0.0277143	0.558848	-3.54514
Tb11.02.4650	3QTB00014_L_21			<a href=http://www.genedb.org/genedb/Search?organism=tryp&name=Tb11.02.4650>Tb11.02.4650</a>	Q384Y8				11	Tb927_11_01_v4: complement(1899889..1901310)	hypothetical protein, conserved	8379	0	0	0				2QTB00014_L_21	Tb11.02.4650	ATAGCAATTCACAAGACATTGGAAACCATCATGGGAAGCAAGGCCACACGCGATACTCTCAACTATAAAC	-	11.1	1901019	1901088	-0.889265	-1.85716	0.0721637	0.709514	-4.31338
Tb11.02.1990	3QTB00019_P_5	;go_function=oxidoreductase activity;go_process=electron transport;go_component=integral to membrane		<a href=http://www.genedb.org/genedb/Search?organism=tryp&name=Tb11.02.1990>Tb11.02.1990</a>	Q385X4			TRYP_xi-1013a02.q1k_56	11	Tb927_11_01_v4: complement(1259653..1261992)	ferric reductase, putative,ferric reductase transmembrane component, putative	8142	1	11	0	GO:0016491	GO:0006118	GO:0016021	2QTB00019_P_5	Tb11.02.1990	CTACACAATTCCACTTATCACCCTTACGACACTTTTTTCCCTTGTTTCGACAATCATTTTTGCATTGGAG	-	11.1	1260571	1260640	-0.889251	-1.44441	0.157981	0.806709	-4.90623
Tb927.6.940	3QTB00011_G_17	similar to GP:19032268: metacaspase {Trypanosoma brucei}(PMID:12062425); 100% similar to GP:19032268: metacaspase {Trypanosoma brucei}(PMID:12062425);go_function=peptidase activity;go_process=aerobic respiration; proteolysis and peptidolysis;go_component=nucleus		<a href=http://www.genedb.org/genedb/Search?organism=tryp&name=Tb927.6.940>Tb927.6.940</a>	Q585F3			Tb06.3A7.310	6	Tb927_06_v4: complement(400174..401217)	metacaspase MCA2,cysteine peptidase, Clan CD, family C13, putative	2612	0	0	0	GO:0008233 GO:0008233	GO:0009060 GO:0006508	GO:0005634	2QTB00011_G_17	Tb927.6.940	CGGAGGGTTGACGTAGATGCCGCTTTCAGAGACGCAAAAGGCCTTCATGGCCACCAGCCATGGGTCGCGA	-	6	401022	401091	-0.886637	-1.9865	0.0552697	0.663973	-4.10303
Tb10.26.0170	3QTB00019_B_5			<a href=http://www.genedb.org/genedb/Search?organism=tryp&name=Tb10.26.0170>Tb10.26.0170</a>	Q389G8				10	Tb927_10_v4: 2794940..2797210	hypothetical protein, conserved	7264	0	0	0				2QTB00019_B_5	Tb10.26.0170	ACACGTGGATATTATCACCAAGACTGTGAGCAACGGGACGACAGAACATGCGTTTGTTTATGAGATGGAG	+	10	2794993	2795062	-0.886487	-2.17101	0.0371664	0.598093	-3.78439
Tb10.6k15.1790	3QTB00010_J_16	similarity to putative plant adhesion molecules; similar to TBC1 domain family member 1 (Swiss- Prot:Q86TI0) (Homo sapiens);go_function=protein kinase activity		<a href=http://www.genedb.org/genedb/Search?organism=tryp&name=Tb10.6k15.1790>Tb10.6k15.1790</a>	Q38A99			TRYPtp6k15-3d06.p1c_264	10	Tb927_10_v4: 2121267..2122289	GTPase activating protein, putative	6983	0	0	0	GO:0004672	GO:0008150	GO:0005575	2QTB00010_J_16	Tb10.6k15.1790	CAACTGGTACCTGACATTGTTTGCATACCACTTCAACTTTGGTTTACTCTCCCGTATTTGGGATATGTTC	+	10	2121998	2122067	-0.885791	-1.70191	0.0981053	0.756159	-4.55084
Tb927.1.4140	3QTB00011_F_16			<a href=http://www.genedb.org/genedb/Search?organism=tryp&name=Tb927.1.4140>Tb927.1.4140</a>	Q4GYG4				1	Tb927_01_v4: 864961..866070	hypothetical protein, conserved	401	0	0	0	GO:0003674	GO:0008150	GO:0005575	2QTB00011_F_16	Tb927.1.4140	ATAACTGCTAGGTATGGATCGAATAGGTTTGAGTTCTTTTTTACTCATCCAAGTGAGGACCGTCGGTCAC	+	1	865288	865357	-0.884989	-1.99584	0.0541952	0.66114	-4.08742
Tb09.211.3060	3QTB00004_J_1			<a href=http://www.genedb.org/genedb/Search?organism=tryp&name=Tb09.211.3060>Tb09.211.3060</a>	Q38DJ9			chr9contig211.tmp0347c	9	Tb927_09_v4: complement(1816553..1817014)	hypothetical protein, unlikely	5668	0	0	0				2QTB00004_J_1	Tb09.211.3060	TTTTTGTTTGCTCTTTCTCCTTTTCACATCCCCCTTTTACTCTTTTGCTCTTATATTCTCCCTTTCCCTG	-	9	1816759	1816828	-0.884456	-1.54119	0.132734	0.790514	-4.77847
Tb09.160.0920	3QTB00022_F_17			<a href=http://www.genedb.org/genedb/Search?organism=tryp&name=Tb09.160.0920>Tb09.160.0920</a>	Q38FU6			chr9contig160.tmp0092c	9	Tb927_09_v4: complement(472129..476406)	hypothetical protein, conserved	4867	0	0	0				2QTB00022_F_17	Tb09.160.0920	GTTAACTCTTTGTCGGGATGCGGTGACTCCATCCCTTCTCTTAATAATAACAGGAAGGAAATTTGTAGCT	-	9	473139	473208	-0.883633	-1.83915	0.0748367	0.715863	-4.34178
Tb927.4.4400d	3QTB00022_N_4			NA	NA	NA	NA	NA	NA	NA	NA	NA	NA	NA	NA	NA	NA	NA	NA	NA	NA	NA	NA	NA	NA	-0.882369	-1.64115	0.110192	0.77169	-4.63912
Tb11.01.4210	3QTB00021_J_24			<a href=http://www.genedb.org/genedb/Search?organism=tryp&name=Tb11.01.4210>Tb11.01.4210</a>	Q382U2				11	Tb927_11_01_v4: 3239203..3242691	hypothetical protein, conserved	8928	0	0	0				2QTB00021_J_24	Tb11.01.4210	ACAATTGGACTTGGTGAGTCAAGGGCTAATTATGGTATAACAACTGGGTTTACTATACGAGATCTTTTTG	+	11.1	3240400	3240469	-0.880325	-1.59092	0.121091	0.78656	-4.71007
Tb09.160.5500	3QTB00004_C_21			<a href=http://www.genedb.org/genedb/Search?organism=tryp&name=Tb09.160.5500>Tb09.160.5500</a>	Q38EJ8			chr9contig160.tmp0436c	9	Tb927_09_v4: complement(1181646..1182062)	hypothetical protein, unlikely	5319	1	4	0				2QTB00004_C_21	Tb09.160.5500	ACGTCAGCTGCAGTGGTCACGTTGAAAGCCGGAGTGCACATAATTTAGTGATCTCGGTCGCTATCTTTTT	-	9	1181869	1181938	-0.879552	-2.06465	0.0468259	0.644471	-3.97066
Tb09.160.1600	3QTB00004_K_11			<a href=http://www.genedb.org/genedb/Search?organism=tryp&name=Tb09.160.1600>Tb09.160.1600</a>	Q38FN0		3C4.325	chr9contig160.tmp0152c	9	Tb927_09_v4: complement(612893..613318)	hypothetical protein, unlikely	4933	1	0	0				2QTB00004_K_11	Tb09.160.1600	CGTTGTACGCTGTTTGTTCCAGGCGCGTTTATAATATTTTCTTCCCCCGTCGTTTTGTATCTTGCTCAGC	-	9	613024	613093	-0.878675	-1.90832	0.0650147	0.704339	-4.23152
Tb927.8.1100	3QTB00020_F_3	;go_function=ATP binding; protein serine/threonine kinase activity;go_process=protein amino acid phosphorylation		<a href=http://www.genedb.org/genedb/Search?organism=tryp&name=Tb927.8.1100>Tb927.8.1100</a>	Q57VP4			Tb08.29O4.170	8	Tb927_08_v4: complement(351667..354324)	protein kinase, putative	3953	0	0	0	GO:0004674 GO:0005524	GO:0006468	GO:0005575	2QTB00020_F_3	Tb927.8.1100	CCTAACCTGAATTTCCTCAGAAATCGTTGGACATTTTCTTTTCCATCATCACAACTACTTTTACTGCGAT	-	8	353595	353664	-0.876402	-1.18864	0.243003	0.878942	-5.20843
Tb10.05.0250	3QTB00002_P_20			<a href=http://www.genedb.org/genedb/Search?organism=tryp&name=Tb10.05.0250>Tb10.05.0250</a>	Q388P5				10	Tb927_10_v4: 3231486..3231830	hypothetical protein,hypothetical protein	7437	0	0	0				2QTB00002_P_20	Tb10.05.0250	TCATTCAACTTATAACGCTTTACCTCGGCACACACGACATGCCCCCTCTCCTGACCTTCACATGCGTTTA	+	10	3231760	3231829	-0.876196	-1.86508	0.0710148	0.709514	-4.30082
Tb10.61.2300	3QTB00020_F_4			<a href=http://www.genedb.org/genedb/Search?organism=tryp&name=Tb10.61.2300>Tb10.61.2300</a>	Q388F9			TRYP_x-61h03.q2kb185_351	10	Tb927_10_v4: complement(3448085..3450847)	hypothetical protein, conserved	7526	1	2	0				2QTB00020_F_4	Tb10.61.2300	TTTAGGCATTCACTGGAAGTTGCACATAAATGACTGTGATGCGACTTGGATAGGGGATATTTCTCTCAAT	-	10	3449918	3449987	-0.875379	-1.75499	0.0884723	0.739622	-4.47155
Tb10.70.2840	3QTB00007_J_15	GPI-Anchor Signal predicted for Tb10.70.2840 by DGPI v2.04 with cleavage site probability 0.51600003 near 224		<a href=http://www.genedb.org/genedb/Search?organism=tryp&name=Tb10.70.2840>Tb10.70.2840</a>	Q38BG1			TRYP_x-70a06.p2kb545_381	10	Tb927_10_v4: complement(1135053..1135772)	hypothetical protein	6571	1	0	1				2QTB00007_J_15	Tb10.70.2840	TGTCATAAATGTGTGCAATTTCGTGAAAACCAAATGTCGGGTCGGCGCAAACGAAAAAATGACGGATGAA	-	10	1135551	1135620	-0.8752	-1.95885	0.05856	0.681626	-4.14893
Tb11.18.0011	3QTB00015_E_20			<a href=http://www.genedb.org/genedb/Search?organism=tryp&name=Tb11.18.0011>Tb11.18.0011</a>	Q386U4				11	Tb927_11_01_v4: 591796..593283	hypothetical protein, conserved	7919	0	0	0				2QTB00015_E_20	Tb11.18.0011	AACTATAGCAAAGCTCGATGAATTCTTAAAGGACGTTATTGGGGAAATGACCCAAGTAGTGGATGAACGA	+	11.1	592869	592938	-0.875072	-1.48775	0.14624	0.80012	-4.84991
Tb11.02.5730	3QTB00020_P_16	;go_function=DNA binding;go_process=DNA replication initiation		<a href=http://www.genedb.org/genedb/Search?organism=tryp&name=Tb11.02.5730>Tb11.02.5730</a>	Q384N2				11	Tb927_11_01_v4: complement(2167774..2170620)	minichromosome maintenance (MCM) complex subunit, putative	8487	0	0	0	GO:0003677	GO:0006270	GO:0005575	2QTB00020_P_16	Tb11.02.5730	CCATATCGTTTGACTCTAACGTCAATCTTACAACACCAATTCTTTCGCGTTTCGATCTCCTCTTTGTTGT	-	11.1	2168627	2168696	-0.871448	-1.47132	0.150606	0.80012	-4.87143
Tb927.3.1330	3QTB00022_F_15			<a href=http://www.genedb.org/genedb/Search?organism=tryp&name=Tb927.3.1330>Tb927.3.1330</a>	Q57XW6			Tb03.1J15.570	3	Tb927_03_v4: 331285..335562	hypothetical protein, conserved	972	0	0	0				2QTB00022_F_15	Tb927.3.1330	GTGGTCTTGCTTTTCATCAGCGTTTGCAACATGAACATTCAGGTATACTTTTGGGGAATGGTCGAATTAA	+	3	334166	334235	-0.870515	-1.92344	0.063021	0.696147	-4.20697
Tb927.6.3180	3QTB00015_A_8			<a href=http://www.genedb.org/genedb/Search?organism=tryp&name=Tb927.6.3180>Tb927.6.3180</a>	Q584W1			Tb06.2N9.880	6	Tb927_06_v4: 946793..948271	hypothetical protein, conserved	2837	0	0	0				2QTB00015_A_8	Tb927.6.3180	ATACTACGCCCTCCACTGTAGTGGTTAAAAAAATAGTTGGAAAGGAAAAACACAAGAAGGAAAAGAGGAC	+	6	947463	947532	-0.869997	-1.54143	0.132676	0.790514	-4.77815
Tb927.2.3190	3QTB00004_L_21	;go_component=integral to membrane		<a href=http://www.genedb.org/genedb/Search?organism=tryp&name=Tb927.2.3190>Tb927.2.3190</a>	Q7YVB3		10C8.395		2	Tb927_02_v4: 591980..592447	hypothetical protein, conserved	663	1	3	0				2QTB00004_L_21	Tb927.2.3190	AAGGGACCCCGCGCCCAATTGCGATATATGTTTGATGATTACCGTCGTGCCGCCTCTGCTGTTTACATTA	+	2	592211	592280	-0.869688	-1.81299	0.0788697	0.726433	-4.38265
Tb927.8.700	3QTB00021_M_23	;go_function=DNA helicase activity;go_process=chromosome organization and biogenesis (sensu Eukaryota); DNA recombination; telomere maintenance;go_component=mitochondrion; nucleus		<a href=http://www.genedb.org/genedb/Search?organism=tryp&name=Tb927.8.700>Tb927.8.700</a>	Q57YG0	PIF1	PIF1	Tb08.12O16.270	8	Tb927_08_v4: complement(191287..194265)	DNA repair and recombination helicase protein PIF1, putative,DNA repair and recombination protein, mitochondrial precursor, putative	3913	0	0	0	GO:0003678	GO:0000723 GO:0006310 GO:0007001	GO:0005634 GO:0005739	2QTB00021_M_23	Tb927.8.700	CAACATACCAGCACACATCAAATGGTATATAGAAATGTTCTTGGACGAAAGAAAGCTAGGGCTAATTGGA	-	8	193335	193404	-0.868857	-1.49878	0.143366	0.80012	-4.83534
Tb09.160.5340	3QTB00004_G_5			<a href=http://www.genedb.org/genedb/Search?organism=tryp&name=Tb09.160.5340>Tb09.160.5340</a>	Q38EL7			chr9contig160.tmp0420	9	Tb927_09_v4: 1130090..1130509	hypothetical protein, unlikely	5298	1	0	0				2QTB00004_G_5	Tb09.160.5340	GTTTGCGGACGGCTGCGAGGGAACACCTCATTACCTTACTTTTCTGTAGGATTCAAAGAGCTGTTGATTA	+	9	1130193	1130262	-0.868536	-2.11836	0.0417022	0.626668	-3.87747
Tb09.244.1630	3QTB00003_P_22			<a href=http://www.genedb.org/genedb/Search?organism=tryp&name=Tb09.244.1630>Tb09.244.1630</a>	Q38CQ4			chr9contig244a01.tmp0163	9	Tb927_09_v4: 2598421..2598831	hypothetical protein, unlikely	5993	0	3	0				2QTB00003_P_22	Tb09.244.1630	CCTCATTCATAGGATCCACATTCTTTCTTGATTTCCTTAATTTTTACACCATTGTTACACTATACACTTT	+	9	2598725	2598794	-0.868432	-1.59867	0.119354	0.783159	-4.69925
Tb09.160.1850	3QTB00002_A_13			<a href=http://www.genedb.org/genedb/Search?organism=tryp&name=Tb09.160.1850>Tb09.160.1850</a>	Q38FK6			chr9contig160.tmp0169c	9	Tb927_09_v4: complement(637415..637672)	hypothetical protein, unlikely	4957	1	0	0				2QTB00002_A_13	Tb09.160.1850	CGATTGGTTGCCACTGCTGTGGCTCGACCACCCCTTCCCAAGTCTTTCTGCTTCGGGTTGTCGCTACTCA	-	9	637445	637514	-0.868295	-1.67975	0.102379	0.76458	-4.58335
Tb927.8.6690	3QTB00022_B_4	;go_function=ATP binding; ATP-dependent helicase activity;go_process=nucleobase, nucleoside, nucleotide and nucleic acid metabolism;go_component=nucleus		<a href=http://www.genedb.org/genedb/Search?organism=tryp&name=Tb927.8.6690>Tb927.8.6690</a>	Q57TU4			Tb08.30K1.580	8	Tb927_08_v4: complement(1934721..1939367)	ATP-dependent DEAD/H DNA helicase recQ, putative	4513	0	0	0	GO:0005524 GO:0008026	GO:0006139	GO:0005634	2QTB00022_B_4	Tb927.8.6690	ACGTCACGAGTATTCTTATAGACTTCTTCAACATTACCATATACATTGGCTCTCTAACTCAAAAACAGCT	-	8	1936687	1936756	-0.868129	-2.02555	0.0508975	0.649945	-4.03738
Tb11.02.5690	3QTB00007_H_15			<a href=http://www.genedb.org/genedb/Search?organism=tryp&name=Tb11.02.5690>Tb11.02.5690</a>	Q384N7				11	Tb927_11_01_v4: complement(2151833..2152549)	hypothetical protein	8482	1	4	0				2QTB00007_H_15	Tb11.02.5690	TTTTCTACTTTTGTTGAATGCCTCATGCGATTCCTTCTGTTTTTGCTGTACCGTTTCACTGCGTTATATG	-	11.1	2152189	2152258	-0.867817	-1.74236	0.0906884	0.743083	-4.49059
Tb09.160.3910	3QTB00007_B_15			<a href=http://www.genedb.org/genedb/Search?organism=tryp&name=Tb09.160.3910>Tb09.160.3910</a>	Q38F16		28G16.255	chr9contig160.tmp0303	9	Tb927_09_v4: 888942..889649	hypothetical protein, conserved	5148	0	0	0				2QTB00007_B_15	Tb09.160.3910	ACTAGGCGGAGTTGAGGCAACGGGTAGGACTTTGGCACTAGCGGAAGACAACGCAAGAAGTGCCCTTCTG	+	9	889397	889466	-0.867772	-2.08453	0.0448681	0.641389	-3.93637
Tb10.6k15.3400	3QTB00021_J_4			<a href=http://www.genedb.org/genedb/Search?organism=tryp&name=Tb10.6k15.3400>Tb10.6k15.3400</a>	Q38AN4			TRYPtp6k15-3d06.p1c_484	10	Tb927_10_v4: complement(1817009..1820476)	hypothetical protein, conserved	6848	0	0	0				2QTB00021_J_4	Tb10.6k15.3400	ATGTTCCTAAATTTATTGAAATTGGTAACCTGATGGATAAGGGTCGCAGTCCTTACGGTCTTGTGAAATT	-	10	1817196	1817265	-0.867769	-2.09406	0.0439558	0.63992	-3.91986
Tb10.26.0140	3QTB00020_A_8	;go_function=RNA binding;go_process=mRNA metabolism		<a href=http://www.genedb.org/genedb/Search?organism=tryp&name=Tb10.26.0140>Tb10.26.0140</a>	Q389G5				10	Tb927_10_v4: 2799773..2802304	pumillio RNA binding protein, putative,RNA-binding protein, putative	7267	0	0	0	GO:0003723	GO:0016071	GO:0005575	2QTB00020_A_8	Tb10.26.0140	ACTCAAGAACAAATGAACACCTTTGATTATTATGCCGACCCGACGGTAGTTAATTACTACAATACGGCAA	+	10	2800670	2800739	-0.866574	-1.70232	0.0980282	0.756159	-4.55024
Tb10.61.0090	3QTB00009_D_20	;go_function=voltage-gated potassium channel activity;go_process=potassium ion transport;go_component=membrane; mitochondrion; voltage-gated potassium channel complex		<a href=http://www.genedb.org/genedb/Search?organism=tryp&name=Tb10.61.0090>Tb10.61.0090</a>	Q387P8			TRYP_x-61h03.q2kb185_14	10	Tb927_10_v4: 3901756..3902679	potassium voltage-gated channel, putative	7691	0	0	0	GO:0005249	GO:0006813	GO:0005739 GO:0008076 GO:0016020	2QTB00009_D_20	Tb10.61.0090	AAGGAGGGAACCACTTAATGCAGCCGAGTCGATTCCACCAAGAAACGAAAGGGCAGTTAATATTTGGACG	+	10	3902601	3902670	-0.865885	-1.50489	0.141793	0.80012	-4.82723
Tb10.70.6890	3QTB00011_C_15			<a href=http://www.genedb.org/genedb/Search?organism=tryp&name=Tb10.70.6890>Tb10.70.6890</a>	Q38CC0			TRYP_x-70a06.p2kb545_950	10	Tb927_10_v4: complement(322040..323077)	hypothetical protein, conserved	6261	0	0	0				2QTB00011_C_15	Tb10.70.6890	ATCCGTGCAGCCCAAGAGAACGCTAAGAACCCGGATATAACCGAAAATGACATAAAGGAATTGGAACAAA	-	10	322528	322597	-0.865465	-1.69867	0.0987207	0.757505	-4.55561
Tb10.389.1110	3QTB00003_A_20			<a href=http://www.genedb.org/genedb/Search?organism=tryp&name=Tb10.389.1110>Tb10.389.1110</a>	Q388Y7				10	Tb927_10_v4: 2976563..2976925	hypothetical protein	7345	0	0	0				2QTB00003_A_20	Tb10.389.1110	AACCATCGGGGACGCACTACTAACTCCTTTGAAGGGGTGGAAACCGCAATGGAAGCAGAGGAAAACTATG	+	10	2976683	2976752	-0.865147	-1.51754	0.13858	0.79729	-4.81035
Tb927.8.5130	3QTB00017_A_23			<a href=http://www.genedb.org/genedb/Search?organism=tryp&name=Tb927.8.5130>Tb927.8.5130</a>	Q57UI5			Tb08.5H5.580	8	Tb927_08_v4: 1529691..1531424	hypothetical protein, conserved	4356	0	0	0				2QTB00017_A_23	Tb927.8.5130	ATATTTAACTTGGTGTGTTTCTCTTGGATGTCTACCACTCTTCCCCTATTTGAGTTTATTACGGTGTCAC	+	8	1530135	1530204	-0.865084	-1.69934	0.098593	0.757202	-4.55462
Tb10.61.0580	3QTB00023_A_16			<a href=http://www.genedb.org/genedb/Search?organism=tryp&name=Tb10.61.0580>Tb10.61.0580</a>	Q387U1			TRYP_x-61h03.q2kb185_96	10	Tb927_10_v4: 3799760..3810142	hypothetical protein, conserved	7647	0	0	0	GO:0003674 GO:0003674	GO:0008150 GO:0008150	GO:0005575 GO:0005575	2QTB00023_A_16	Tb10.61.0580	TATTTAATTGTTGGATGTCGCTCTGCAATTGTTTGTATTACACCGAAGAAGATATGGAGGCTTTGTTTGC	+	10	3806958	3807027	-0.864587	-1.82193	0.0774703	0.725251	-4.36873
Tb927.6.2910	3QTB00012_C_3	similar to Ribosomal large subunit pseudouridine synthase A (EC 4.2.1.70)(Pseudouridylate synthase) (Uracil hydrolyase). (Swiss-Prot:P39219) {Escherichia coli;Shigella flexneri}		<a href=http://www.genedb.org/genedb/Search?organism=tryp&name=Tb927.6.2910>Tb927.6.2910</a>	Q583P3			Tb06.5F5.560	6	Tb927_06_v4: 873465..874598	hypothetical protein, conserved	2810	0	0	0				2QTB00012_C_3	Tb927.6.2910	GAGCTTAACATACATGTATGTCCTTCAAAATGGGTATCTGCCTTGCCCGTCTAAAAACTGTCAAGTTTCT	+	6	874121	874190	-0.863669	-2.17475	0.0368618	0.598093	-3.77771
Tb09.211.4190	3QTB00009_N_4			<a href=http://www.genedb.org/genedb/Search?organism=tryp&name=Tb09.211.4190>Tb09.211.4190</a>	Q38D90			chr9contig211.tmp0465c	9	Tb927_09_v4: complement(2054950..2055885)	hypothetical protein, conserved	5778	0	0	0				2QTB00009_N_4	Tb09.211.4190	GTTGAATGAAGTGGACCACATCGAGGAAATTGCAGCTCAGCACGCTAAGCGGGAAGCAAAACGCCAAGCT	-	9	2055250	2055319	-0.863043	-1.89184	0.0672474	0.704339	-4.25807
Tb927.8.5920	3QTB00006_E_6			<a href=http://www.genedb.org/genedb/Search?organism=tryp&name=Tb927.8.5920>Tb927.8.5920</a>	Q57YJ3			Tb08.11J15.1010	8	Tb927_08_v4: 1737667..1738266	hypothetical protein	4436	1	0	0				2QTB00006_E_6	Tb927.8.5920	CTTCTCCGATGGCATCACTATGGTTGGATCCCGTTTCATTATTCGCGCGTTCTAGCGAATTTGAAGCTTG	+	8	1737947	1738016	-0.862798	-1.97234	0.0569342	0.675698	-4.1266
Tb11.55.0015	3QTB00012_G_17			<a href=http://www.genedb.org/genedb/Search?organism=tryp&name=Tb11.55.0015>Tb11.55.0015</a>	Q386Z0				11	Tb927_11_01_v4: complement(485983..487122)	hypothetical protein, conserved	7873	0	2	0				2QTB00012_G_17	Tb11.55.0015	GAGGCAAATTTAGTGCGTTTAATTAAGGAGGAGGTTGAATGGTTTGAGCGACATGTGCATGATCACAAGA	-	11.1	486240	486309	-0.862679	-2.22497	0.0329797	0.579885	-3.68728
Tb927.8.3230	3QTB00017_I_19			<a href=http://www.genedb.org/genedb/Search?organism=tryp&name=Tb927.8.3230>Tb927.8.3230</a>	Q57YZ0			Tb08.28L1.230	8	Tb927_08_v4: 962916..964670	hypothetical protein, conserved	4166	0	0	0				2QTB00017_I_19	Tb927.8.3230	CACAGTGTCATTTATCTTAATGAGCTGAGTGCTCACAACCAACTCTCCTTTCTTACTCAATGTTTTGGCC	+	8	962985	963054	-0.859916	-1.53472	0.134313	0.79323	-4.78723
Tb927.7.1310	3QTB00022_M_8			<a href=http://www.genedb.org/genedb/Search?organism=tryp&name=Tb927.7.1310>Tb927.7.1310</a>	Q57WR9			Tb07.27M11.570	7	Tb927_07_v4: 336723..340766	hypothetical protein, conserved	3222	0	0	0				2QTB00022_M_8	Tb927.7.1310	AACAAAATAGATATTGTTGCTCAAGAAAGCACTCTAAATCTCATGGAATATCTTCGGTCACCAAGGTTGC	+	7	340392	340461	-0.858851	-1.60508	0.117933	0.780466	-4.69026
Tb10.26.0430	3QTB00017_H_9			<a href=http://www.genedb.org/genedb/Search?organism=tryp&name=Tb10.26.0430>Tb10.26.0430</a>	Q389J3				10	Tb927_10_v4: 2733869..2735692	hypothetical protein, conserved	7239	0	0	0				2QTB00017_H_9	Tb10.26.0430	TTACAAACAAACACACCAGCCCTTTCACGCCTTTGAATATGCTACGCGTGTATCTAAAGATTATCGCATC	+	10	2735059	2735128	-0.858546	-1.90218	0.0658389	0.704339	-4.24143
Tb09.211.4660	3QTB00004_O_6			<a href=http://www.genedb.org/genedb/Search?organism=tryp&name=Tb09.211.4660>Tb09.211.4660</a>	Q38D44			chr9contig211.tmp0514	9	Tb927_09_v4: 2151194..2151643	hypothetical protein, unlikely	5824	1	1	0				2QTB00004_O_6	Tb09.211.4660	TTTCTCTTCTCCCTTCGTATATATCACGTTCCGTTGTTCATCATTGATTCCCTCACCGCCAAATTACATA	+	9	2151250	2151319	-0.858122	-2.001	0.0536095	0.659113	-4.07877
Tb927.5.3620	3QTB00013_L_10	similar to Dual specificity protein phosphatase 10 (EC 3.1.3.48) (EC 3.1.3.16)(Mitogen-activated protein kinase phosphatase 5) (MAP kinasephosphatase 5) (MKP-5). (Swiss-Prot:Q9Y6W6) [Homo sapiens;];go_function=protein tyrosine/serine/threonine phosphatase activity;go_process=protein amino acid dephosphorylation;go_component=mitochondrion		<a href=http://www.genedb.org/genedb/Search?organism=tryp&name=Tb927.5.3620>Tb927.5.3620</a>	Q57UA4			Tb05.6E7.390	5	Tb927_05_v4: 1133398..1134735	dual-specificity protein phosphatase, putative	2353	0	0	0				2QTB00013_L_10	Tb927.5.3620	GAAACTTGCTTCCTATTGTAGTTCGGAACCTTCCCCCTAATACATCGTCGTCTGCCGTGCATAAATTCTT	+	5	1134323	1134392	-0.856864	-1.94152	0.0607082	0.688293	-4.17744
Tb927.6.650	3QTB00022_L_21			<a href=http://www.genedb.org/genedb/Search?organism=tryp&name=Tb927.6.650>Tb927.6.650</a>	Q583T8			Tb06.3D8.490	6	Tb927_06_v4: complement(273656..278161)	hypothetical protein, conserved	2582	0	1	0				2QTB00022_L_21	Tb927.6.650	AGAGTTAAGGAATCGTTACCATATTTTTCACCTTGACGCTGTTGCTTTATCCAGCTTCCTCATTACAAAA	-	6	275876	275945	-0.856284	-1.60746	0.117408	0.780466	-4.68691
Tb927.8.5440	3QTB00006_N_4	similar to SP:Q26680: FCA2_TRYBB Flagellar calcium-binding protein TB-24 (24 kDa calflagin) (24 kDacalcimedin). {Trypanosoma brucei brucei}(PMID: 7818488); 99.1% similar to SP:Q26680: FCA2_TRYBB Flagellar calcium-binding protein TB-24 (24 kDa calflagin) (24 kDacalcimedin). {Trypanosoma brucei brucei}(PMID: 7818488);go_function=calcium ion binding;go_process=ciliary or flagellar motility;go_compon…		<a href=http://www.genedb.org/genedb/Search?organism=tryp&name=Tb927.8.5440>Tb927.8.5440</a>	Q57UL6	Tb-24		Tb08.5H5.50	8	Tb927_08_v4: 1613150..1613806	flagellar calcium-binding protein,24 kDa calflagin,24 kDa calcimedin	4387	0	0	0	GO:0005509	GO:0001539	GO:0019861	2QTB00006_N_4	Tb927.8.5440	CAGGATCGAAGAATACAACGAACTCCAAGGATGGTGCCGCCAGTAAGGGTGGAAAGGACGGGAAAACTAC	+	8	1613160	1613229	-0.85594	-1.96004	0.0584147	0.681626	-4.14696
Tb11.01.6890	3QTB00006_B_4	;go_function=GTPase activity;go_process=small GTPase mediated signal transduction		<a href=http://www.genedb.org/genedb/Search?organism=tryp&name=Tb11.01.6890>Tb11.01.6890</a>	Q381R1	RAB2			11	Tb927_11_01_v4: complement(3987252..3987890)	small GTPase, putative,ras-related protein rab-2a, putative	9213	0	0	0	GO:0003924	GO:0007264	GO:0005575	2QTB00006_B_4	Tb11.01.6890	ATTATGTTTTCAAGTACATTATTATTGGTGATAGCGGAGTGGGAAAGAGTTGCCTCCTACTGCAGTTCAC	-	11.1	3987808	3987877	-0.855612	-1.9488	0.0597978	0.686118	-4.16549
Tb10.61.2270	3QTB00021_E_20			<a href=http://www.genedb.org/genedb/Search?organism=tryp&name=Tb10.61.2270>Tb10.61.2270</a>	Q388F6			TRYP_x-61h03.q2kb185_346	10	Tb927_10_v4: complement(3455275..3458313)	hypothetical protein, conserved,leucine-rich repeat protein (LRRP), putative	7529	0	0	0	GO:0003674 GO:0003674	GO:0008150 GO:0008150	GO:0005575 GO:0005575	2QTB00021_E_20	Tb10.61.2270	AAATGCCAATGTATGAGCGATCGGAAGGAGGAAATCAAGATTTTAGTGTTTGGAATAGCGAGACAAAAAA	-	10	3456305	3456374	-0.854522	-1.7206	0.0946183	0.74544	-4.52315
Tb927.7.300	3QTB00011_P_21	UDP-Gal or UDP-GlcNAc-dependent glycosyltransferase, putative : curated by Mike Ferguson.;go_function=UDP-glycosyltransferase activity;go_process=GPI anchor biosynthesis		<a href=http://www.genedb.org/genedb/Search?organism=tryp&name=Tb927.7.300>Tb927.7.300</a>	Q57U24			Tb07.8P12.430	7	Tb927_07_v4: 54502..55605	UDP-Gal or UDP-GlcNAc-dependent glycosyltransferase, putative	3121	1	0	0	GO:0008194	GO:0006506	GO:0005575	2QTB00011_P_21	Tb927.7.300	AACCGCTCCGTAAAATAATTCGAGTACCATACAGTAAAGAGCGAGAAATGGAATTTAAACCTTTGATATT	+	7	55280	55349	-0.853119	-1.6051	0.117928	0.780466	-4.69023
Tb927.7.2390	3QTB00021_A_5			<a href=http://www.genedb.org/genedb/Search?organism=tryp&name=Tb927.7.2390>Tb927.7.2390</a>	Q57XN5			Tb07.22O10.380	7	Tb927_07_v4: complement(613867..616722)	hypothetical protein, conserved	3328	0	0	0				2QTB00021_A_5	Tb927.7.2390	TGCTACATCACCGGATGTTTCATTTGTTAATTCCATTGTTGGTCTAAAAACCCGTCTATTGACACCATTT	-	7	616564	616633	-0.852852	-1.14556	0.260156	0.888979	-5.2541
Tb927.6.2950	3QTB00009_I_20			<a href=http://www.genedb.org/genedb/Search?organism=tryp&name=Tb927.6.2950>Tb927.6.2950</a>	Q583N9			Tb06.5F5.620	6	Tb927_06_v4: 881264..882157	hypothetical protein	2814	0	0	0				2QTB00009_I_20	Tb927.6.2950	TCCTCACTGAGGAGAAATTTTGTAAATTCTGCGGCTCACCTCTTTTTAAAATGCATGATAAGTTGCCATA	+	6	881514	881583	-0.852638	-1.66356	0.105599	0.771374	-4.60687
Tb927.5.3220	3QTB00006_J_3	;go_function=serine-type peptidase activity;go_process=proteolysis and peptidolysis; signal peptide processing		<a href=http://www.genedb.org/genedb/Search?organism=tryp&name=Tb927.5.3220>Tb927.5.3220</a>	Q57Z71			Tb05.27M3.270	5	Tb927_05_v4: complement(999849..1000475)	signal peptidase type I, putative,serine peptidase, Clan SF, Family S26A	2313	0	0	0				2QTB00006_J_3	Tb927.5.3220	TGCATAATATTGGCGAACCCACGATGGGGGATGTCGTTGTTTTCTCTCTCCCCAACCGTACAATTCCAAT	-	5	1000111	1000180	-0.85194	-1.83788	0.0750283	0.715863	-4.34378
Tb927.1.2910	3QTB00001_N_15	unlikely gene predicted by glimmer		<a href=http://www.genedb.org/genedb/Search?organism=tryp&name=Tb927.1.2910>Tb927.1.2910</a>	Q4GYT3				1	Tb927_01_v4: 652719..652937	hypothetical protein, unlikely	282	0	0	0				2QTB00001_N_15	Tb927.1.2910	ACTGCGCTGAAGTTGTGAGAACTGCTGAAGCATCATCCTCAAAAAAGAAGTGGCATGTAAAAGCTGATCC	+	1	652723	652792	-0.851496	-1.80147	0.0807033	0.727873	-4.4005
Tb927.6.2070	3QTB00005_N_4			<a href=http://www.genedb.org/genedb/Search?organism=tryp&name=Tb927.6.2070>Tb927.6.2070</a>	Q584U9			Tb06.4M18.320	6	Tb927_06_v4: complement(673449..674018)	hypothetical protein, conserved	2726	0	0	0				2QTB00005_N_4	Tb927.6.2070	TATGTCTTCTTCGCTTAAAGTCGCCAAGTTGTACACAAAGAAGCTGCATGGTGCATTATCATATTTCCAA	-	6	673758	673827	-0.850793	-1.7192	0.0948749	0.745979	-4.52523
Tb927.7.1090	3QTB00022_P_21	similar to DNA repair protein RAD5. (Swiss-Prot:P32849) {Saccharomyces cerevisiae}		<a href=http://www.genedb.org/genedb/Search?organism=tryp&name=Tb927.7.1090>Tb927.7.1090</a>	Q57WU1			Tb07.27M11.170	7	Tb927_07_v4: 277748..282373	hypothetical protein, conserved	3200	0	0	0	GO:0003674	GO:0008150	GO:0005575	2QTB00022_P_21	Tb927.7.1090	AATCCGTTTACTAAGCAAACAGTTTATCCGAAATCCCCTGTGCTCACTTTGAAGGATGCATTGTATCGTC	+	7	280787	280856	-0.850361	-1.56664	0.126666	0.788777	-4.7437
Tb10.6k15.2460	3QTB00015_A_18	;go_function=ATPase activity		<a href=http://www.genedb.org/genedb/Search?organism=tryp&name=Tb10.6k15.2460>Tb10.6k15.2460</a>	Q38AF7			TRYPtp6k15-3d06.p1c_360	10	Tb927_10_v4: complement(1990243..1991721)	ATPase, putative	6925	0	0	0	GO:0016887	GO:0008150	GO:0005575	2QTB00015_A_18	Tb10.6k15.2460	TTCCAGTGCCTTGCCAAAACTTTCCACACGGTTATAATTACAAACATACCGCAGATCAGCAGGTTAAATA	-	10	1990569	1990638	-0.845923	-1.88033	0.068847	0.704339	-4.27652
Tb10.70.1390	3QTB00017_O_10			<a href=http://www.genedb.org/genedb/Search?organism=tryp&name=Tb10.70.1390>Tb10.70.1390</a>	Q38B44			TRYP_x-70a06.p2kb545_192	10	Tb927_10_v4: 1399985..1401790	hypothetical protein, conserved	6688	0	0	0				2QTB00017_O_10	Tb10.70.1390	AAGAACAAATGGGGAAAGTAATAGGGAGCAGCGGCTTTTGTTGGGGTTGTCTACTTCAAATGAAATTATC	+	10	1401418	1401487	-0.8457	-1.99538	0.0542476	0.66114	-4.08819
Tb11.01.3750	3QTB00019_L_21			<a href=http://www.genedb.org/genedb/Search?organism=tryp&name=Tb11.01.3750>Tb11.01.3750</a>	Q382Y9				11	Tb927_11_01_v4: 3125802..3128129	molybdenum cofactor biosynthesis protein, putative	8881	0	0	0				2QTB00019_L_21	Tb11.01.3750	CAAAGATTATACCGGTGAGTAAAAAATCTGTGAAGCTTGTGGATAAGAATGGTGGTATCGCTGTTCCGAA	+	11.1	3127408	3127477	-0.845658	-1.74158	0.0908277	0.743083	-4.49177
Tb927.4.870	3QTB00023_E_14	;go_function=microtubule motor activity;go_process=microtubule-based movement;go_component=dynein complex		<a href=http://www.genedb.org/genedb/Search?organism=tryp&name=Tb927.4.870>Tb927.4.870</a>	Q580B5			Tb04.5E12.710	4	Tb927_04_v4: complement(238338..251684)	dynein heavy chain, putative	1504	0	0	0				2QTB00023_E_14	Tb927.4.870	TAACACGTATGTGACAAATTTTGATATTGAGTTGTTCAACCTGATAAGGGAGGCGAAGTATTTGGATCGA	-	4	249921	249990	-0.845022	-1.21232	0.233932	0.870815	-5.18267
Tb09.160.5070	3QTB00008_N_3	;go_function=DNA topoisomerase type I activity;go_process=chromatin assembly or disassembly; DNA topological change;go_component=nucleus		<a href=http://www.genedb.org/genedb/Search?organism=tryp&name=Tb09.160.5070>Tb09.160.5070</a>	Q38EP5			chr9contig160.tmp0393	9	Tb927_09_v4: 1081758..1082579	DNA topoisomerase type IB small subunit	5270	0	0	0	GO:0003917	GO:0006265 GO:0006333	GO:0005634	2QTB00008_N_3	Tb09.160.5070	AAAAATGAAACAGGATAATAAAACTGTTTCGTTGGGCACAAGTAAGGTAAATTATATAGACCCACGGATT	+	9	1082402	1082471	-0.844827	-1.71541	0.095576	0.748751	-4.53086
Tb09.211.4710	3QTB00018_A_18	GPI-Anchor Signal predicted for Tb09.211.4710 by DGPI v2.04 with cleavage site probability 0.76 near 635		<a href=http://www.genedb.org/genedb/Search?organism=tryp&name=Tb09.211.4710>Tb09.211.4710</a>	Q38D39			chr9contig211.tmp0519c	9	Tb927_09_v4: complement(2161709..2163676)	hypothetical protein, conserved	5829	0	0	1				2QTB00018_A_18	Tb09.211.4710	TTATTATTCGCCGCCGACTTCATCACGACATTGTGGTACCCGACTCTTGTTTCGTTCTTCAACACTTTAA	-	9	2162436	2162505	-0.843955	-1.0461	0.303061	0.912388	-5.35359
Tb927.6.1930	3QTB00010_J_3			<a href=http://www.genedb.org/genedb/Search?organism=tryp&name=Tb927.6.1930>Tb927.6.1930</a>	Q585L8			Tb06.28P18.1130	6	Tb927_06_v4: complement(637056..638057)	hypothetical protein, conserved	2712	1	4	0				2QTB00010_J_3	Tb927.6.1930	TATAAATAAGCCGGTGAGTTCATGGAATGTTGTGGATGTTGAGTACTGGATGAATAACACATTAGGATAT	-	6	637884	637953	-0.843787	-1.92893	0.0623112	0.696147	-4.19803
Tb11.02.0810	3QTB00020_J_4			<a href=http://www.genedb.org/genedb/Search?organism=tryp&name=Tb11.02.0810>Tb11.02.0810</a>	Q386I1				11	Tb927_11_01_v4: 941887..944685	hypothetical protein, conserved	8034	0	0	0				2QTB00020_J_4	Tb11.02.0810	GGTATAAATCTACTCTCGAACTTCTCAGGACAGAGCGTGATTCAAACACAAAGCTGACACAGGAAAACGA	+	11.1	943238	943307	-0.842249	-1.61878	0.114941	0.777646	-4.67095
Tb10.70.7300	3QTB00022_N_3			<a href=http://www.genedb.org/genedb/Search?organism=tryp&name=Tb10.70.7300>Tb10.70.7300</a>	Q38CF5			TRYP_x-70a06.p2kb545_1004	10	Tb927_10_v4: 224264..228772	hypothetical protein, conserved	6226	0	0	0	GO:0003674 GO:0003674	GO:0008150 GO:0008150	GO:0005575 GO:0005575	2QTB00022_N_3	Tb10.70.7300	TACGAGACCAGAAAAATAGCAGTGTAACTTCCTCAACTTCTCAGGCGTGTACTAAAGTTCCCATATATGT	+	10	226719	226788	-0.841386	-1.56418	0.127243	0.788777	-4.74708
Tb927.8.3840	3QTB00019_E_8			<a href=http://www.genedb.org/genedb/Search?organism=tryp&name=Tb927.8.3840>Tb927.8.3840</a>	Q581A4			Tb08.10J17.430	8	Tb927_08_v4: complement(1143111..1145336)	hypothetical protein, conserved	4227	0	0	0				2QTB00019_E_8	Tb927.8.3840	GTAATAACTTTGTTGCAGATGATTCTATAACGTACAATACCTTTCAAATGGAAGGGTCGAGTACCAATGA	-	8	1143301	1143370	-0.840018	-1.60594	0.117743	0.780466	-4.68905
Tb927.7.1160	3QTB00003_N_11			<a href=http://www.genedb.org/genedb/Search?organism=tryp&name=Tb927.7.1160>Tb927.7.1160</a>	Q57WT4			Tb07.27M11.310	7	Tb927_07_v4: 298178..298570	hypothetical protein, conserved	3207	0	0	0				2QTB00003_N_11	Tb927.7.1160	TCAAAACAGGGACGGTATATAATGTGAATCAGTCTGTGGCAACGGAAATTAGGGCGTATGGACGCTACGT	+	7	298380	298449	-0.839598	-1.94443	0.0603432	0.687784	-4.17267
Tb927.3.3020	3QTB00010_I_18			<a href=http://www.genedb.org/genedb/Search?organism=tryp&name=Tb927.3.3020>Tb927.3.3020</a>	Q57ZL0			Tb03.27C5.490	3	Tb927_03_v4: complement(772495..773475)	actin-like protein, putative	1140	0	0	0				2QTB00010_I_18	Tb927.3.3020	GTAATTGATTATGGATCACATACAGTGAAGCATACCTGCATTTCAAAGGCTGATAAGAACTCTGCCTTTG	-	3	773391	773460	-0.839511	-1.50144	0.142679	0.80012	-4.83181
Tb10.70.6250	3QTB00003_B_3			<a href=http://www.genedb.org/genedb/Search?organism=tryp&name=Tb10.70.6250>Tb10.70.6250</a>	Q38C75			TRYP_x-70a06.p2kb545_853	10	Tb927_10_v4: complement(447281..447658)	hypothetical protein	6306	1	0	0				2QTB00003_B_3	Tb10.70.6250	TTGCTGTCACACTGCTGGTGGTGCTTCCCCTGCGCTGGATCGACCCGGCGGTATTCAATCGAGTGGCGCT	-	10	447565	447634	-0.838877	-1.41996	0.164927	0.816615	-4.93736
Tb09.211.0090	3QTB00016_A_20			<a href=http://www.genedb.org/genedb/Search?organism=tryp&name=Tb09.211.0090>Tb09.211.0090</a>	Q38EF2			chr9contig211.tmp0009c	9	Tb927_09_v4: complement(1280736..1282361)	hypothetical protein, conserved	5365	0	0	0				2QTB00016_A_20	Tb09.211.0090	CTTTTTTCCATCTAGGAGGTATGCATTAACAGTATGTCTGCAAAATGTCGCAACGGTTCCGATTGTTGTG	-	9	1281540	1281609	-0.838644	-1.55743	0.128836	0.790514	-4.75634
Tb09.211.2220	3QTB00010_B_4			<a href=http://www.genedb.org/genedb/Search?organism=tryp&name=Tb09.211.2220>Tb09.211.2220</a>	Q38DT4			chr9contig211.tmp0258c	9	Tb927_09_v4: complement(1662253..1663260)	hypothetical protein, conserved	5583	0	0	0				2QTB00010_B_4	Tb09.211.2220	GCCATTGAAAAAAGACGTATGCGTGAGCAGGTGATACTGATGAAGTCTGATTCTGATTGTACGTTTCGTC	-	9	1662600	1662669	-0.838272	-1.58467	0.122507	0.78656	-4.71877
Tb09.211.1570	3QTB00008_O_2			<a href=http://www.genedb.org/genedb/Search?organism=tryp&name=Tb09.211.1570>Tb09.211.1570</a>	Q38DZ9			chr9contig211.tmp0185c	9	Tb927_09_v4: complement(1534759..1535562)	protein kinase, putative	5518	0	0	0				2QTB00008_O_2	Tb09.211.1570	ATAGAAAAGTATGACATTTTTGTTGAGAAGGTGAAGGTAGTGCAGCGGAGAATCGAACAACTAAACCAGT	-	9	1535478	1535547	-0.838235	-1.50096	0.142802	0.80012	-4.83244
Tb927.7.2570	3QTB00014_L_9			<a href=http://www.genedb.org/genedb/Search?organism=tryp&name=Tb927.7.2570>Tb927.7.2570</a>	Q57XL7			Tb07.22O10.680	7	Tb927_07_v4: complement(659885..661306)	hypothetical protein, conserved	3346	0	0	0				2QTB00014_L_9	Tb927.7.2570	AACTATTAAACGTTCGAAAGATCAACTACACGTCGACCTGGACAATAAGGGCAAGGTTCTCGCTGTCAAT	-	7	660350	660419	-0.83819	-1.64058	0.110312	0.77169	-4.63994
Tb11.01.5185	3QTB00003_J_4			<a href=http://www.genedb.org/genedb/Search?organism=tryp&name=Tb11.01.5185>Tb11.01.5185</a>	Q382H8			237.t00907	11	Tb927_11_01_v4: complement(3570019..3570420)	hypothetical protein, conserved	9046	0	0	0				2QTB00003_J_4	Tb11.01.5185	CAACTGCGTTTCAGATCGGGAGTGGCTTATAACTACGATGACTTTTCAAAGGGAAAAAAGCACCACGTAA	-	11.1	3570019	3570088	-0.838143	-1.81749	0.0781632	0.726433	-4.37565
Tb927.4.3110	3QTB00013_M_17	similar to tRNA-dihydrouridine synthase 4 (DUS4) (EC 1.-.-.-) (Swiss-Prot:Q06063) [Saccharomyces cerevisiae];go_function=FAD binding; tRNA dihydrouridine synthase activity;go_process=tRNA modification		<a href=http://www.genedb.org/genedb/Search?organism=tryp&name=Tb927.4.3110>Tb927.4.3110</a>	Q583Y8			Tb04.2H8.610	4	Tb927_04_v4: 818647..819906	tRNA-dihydrouridine synthase 4, putative	1728	0	0	0				2QTB00013_M_17	Tb927.4.3110	AATTATTTGAGTCCTGTGGAACGAACCTTCATTGCAGAAATGCACTCCTCCTTCTCCGTTATAGCGGCTT	+	4	819787	819856	-0.837617	-2.04767	0.0485575	0.644471	-3.99975
Tb09.211.1770	3QTB00006_H_9	;go_process=vesicle-mediated transport		<a href=http://www.genedb.org/genedb/Search?organism=tryp&name=Tb09.211.1770>Tb09.211.1770</a>	Q38DX7			chr9contig211.tmp0208c	9	Tb927_09_v4: complement(1573808..1574431)	hypothetical protein, conserved	5540	0	0	0	GO:0003674	GO:0016192	GO:0005575	2QTB00006_H_9	Tb09.211.1770	AATGGATGTTGCATCTGAATACATGGAAACCGCAATAGGGCAAACAACGTCTACCAGCATGCCGGAGGAT	-	9	1573985	1574054	-0.837052	-1.64318	0.10977	0.77169	-4.63622
Tb927.8.7860	3QTB00022_I_2	;go_function=adenylate cyclase activity;go_process=intracellular signaling cascade;go_component=integral to membrane		<a href=http://www.genedb.org/genedb/Search?organism=tryp&name=Tb927.8.7860>Tb927.8.7860</a>	Q57U57			Tb08.6H23.130	8	Tb927_08_v4: 2298363..2302259	receptor-type adenylate cyclase GRESAG 4, putative	4630	1	4	0	GO:0004016	GO:0007242	GO:0016021	2QTB00022_I_2	Tb927.8.7860	TTATTATCATTATTCTCTCATTTCTCTTCTTTAAGACTTACGAATTCCTCAAGTCAAGTCACCAGTGTTA	NA	Nonspecific_4	0	0	-0.83667	-1.39191	0.173192	0.824654	-4.97251
Tb927.5.350	3QTB00015_H_22	similar to GP:790933: invariant surface glycoprotein {Trypanosoma brucei}(PMID:7723788); 98% similar to GP:790933: invariant surface glycoprotein {Trypanosoma brucei}(PMID:7723788);go_component=plasma membrane		<a href=http://www.genedb.org/genedb/Search?organism=tryp&name=Tb927.5.350>Tb927.5.350</a>	Q57VX8	ISG75		Tb05.29K2.240	5	Tb927_05_v4: complement(104475..106043)	75 kDa invariant surface glycoprotein, putative	2025	1	1	0	GO:0003674	GO:0008150	GO:0005886	2QTB00015_H_22	Tb927.5.350	GGTATGCGATACTCAAACTTGAAACTCTAGTCCGCAATTCCTTGGGGGTGACTCACTATGCTCAGAGATT	-	5	105199	105268	-0.834137	-1.79682	0.0814523	0.727873	-4.40766
Tb09.160.0430	3QTB00020_A_13	GPI-Anchor Signal predicted for Tb09.160.0430 by DGPI v2.04 with cleavage site probability 0.156 near 780		<a href=http://www.genedb.org/genedb/Search?organism=tryp&name=Tb09.160.0430>Tb09.160.0430</a>	Q38FZ8			chr9contig160.tmp0043c	9	Tb927_09_v4: complement(342652..345105)	hypothetical protein, conserved	4814	1	10	1				2QTB00020_A_13	Tb09.160.0430	ACAGTTTGTTTTCTTACTACGGTGTTGGTTCCATTTCTGTTTGCCATTACTTACCCGAATTGTTCTGTTA	-	9	343023	343092	-0.833927	-1.57712	0.124235	0.78656	-4.72924
Tb927.3.2870	3QTB00018_A_2			<a href=http://www.genedb.org/genedb/Search?organism=tryp&name=Tb927.3.2870>Tb927.3.2870</a>	Q57ZM5			Tb03.27C5.250	3	Tb927_03_v4: complement(740401..742365)	hypothetical protein, conserved	1125	1	1	0				2QTB00018_A_2	Tb927.3.2870	TATATTATAGGGCAGGGTACTGATTGTTCTTCCCTCGTGAATTCTACCACATGTTATTATGAGCATTTTA	-	3	741045	741114	-0.833084	-1.12829	0.267272	0.897139	-5.27197
Tb927.4.3340	3QTB00013_N_3			<a href=http://www.genedb.org/genedb/Search?organism=tryp&name=Tb927.4.3340>Tb927.4.3340</a>	Q584B1			Tb04.2H8.100	4	Tb927_04_v4: complement(872259..873569)	hypothetical protein, conserved	1751	0	0	0				2QTB00013_N_3	Tb927.4.3340	GATTTAGATGTCTATCAACCGATACAATGCTCGAGGTGGAGGATGCAATTGCGAGTGTCAATGCCCTTTT	-	4	872602	872671	-0.83271	-2.05149	0.0481638	0.644471	-3.99323
Tb10.389.1570	3QTB00007_A_20	;go_function=Rab GTPase binding		<a href=http://www.genedb.org/genedb/Search?organism=tryp&name=Tb10.389.1570>Tb10.389.1570</a>	Q389C6				10	Tb927_10_v4: 2893918..2894601	RAB-interacting protein, putative	7306	0	4	0	GO:0017137	GO:0016192	GO:0005737	2QTB00007_A_20	Tb10.389.1570	ATATAGGTGGGGTGACTGTCTCGTATTATCGCCTTTTGATTGTGACGCTTTTCGTTCTTTTTTTATTTCC	+	10	2894336	2894405	-0.832173	-1.52871	0.135793	0.793517	-4.79535
Tb927.6.4680	3QTB00009_C_3			<a href=http://www.genedb.org/genedb/Search?organism=tryp&name=Tb927.6.4680>Tb927.6.4680</a>	Q587D4			Tb06.26G9.320	6	Tb927_06_v4: 1305230..1306084	hypothetical protein, conserved	2986	0	0	0				2QTB00009_C_3	Tb927.6.4680	CTCCATTGATCTTAGTGTTATGTCATTCACCAAGGTTCTGTCAGCCTATTTCGGTGCTGTTGGAACCAAA	+	6	1305814	1305883	-0.830823	-1.78664	0.0831168	0.727873	-4.42333
Tb09.160.0980	3QTB00002_E_5			<a href=http://www.genedb.org/genedb/Search?organism=tryp&name=Tb09.160.0980>Tb09.160.0980</a>	Q38FT9			chr9contig160.tmp0098c	9	Tb927_09_v4: complement(487723..487986)	hypothetical protein, unlikely	4874	1	2	0				2QTB00002_E_5	Tb09.160.0980	GTTGCTTTTGCTATTCCCTCCATTTACTTTTCACTTTTTATTTCATAGTTTGCTTTATGTTTATGGAAGG	-	9	487880	487949	-0.829297	-1.94712	0.0600069	0.686683	-4.16825
Tb11.01.0290	3QTB00013_E_2			<a href=http://www.genedb.org/genedb/Search?organism=tryp&name=Tb11.01.0290>Tb11.01.0290</a>	Q384J3				11	Tb927_11_01_v4: 2262820..2264088	carbonic anhydrase-like protein	8526	1	1	0				2QTB00013_E_2	Tb11.01.0290	ATGAACACCATTTTCCGCCTTTTTCTGTTATTCGTGCAACTTTATGGCATCTCAGATCCCGCTACTGGGT	+	11.1	2262820	2262889	-0.828169	-1.6748	0.103354	0.765059	-4.59056
Tb927.7.4410	3QTB00013_G_10			<a href=http://www.genedb.org/genedb/Search?organism=tryp&name=Tb927.7.4410>Tb927.7.4410</a>	Q57X57			Tb07.26A24.1050	7	Tb927_07_v4: complement(1172804..1174081)	hypothetical protein, conserved	3530	0	0	0				2QTB00013_G_10	Tb927.7.4410	TACACTCCAAGTGAACGAGAGGCGATTTATCGTCATGTAAGTATATTTCGGGAACTTCCCCTACAATCAC	-	7	1173043	1173112	-0.827507	-1.80032	0.0808878	0.727873	-4.40227
Tb10.61.0530	3QTB00014_I_8			<a href=http://www.genedb.org/genedb/Search?organism=tryp&name=Tb10.61.0530>Tb10.61.0530</a>	Q387T7			TRYP_x-61h03.q2kb185_83	10	Tb927_10_v4: 3826464..3827858	hypothetical protein, conserved	7651	0	0	0				2QTB00014_I_8	Tb10.61.0530	AGGAATCCGCCCTGTTGTCAAAAATAGAAAGTCTAGAAAATATAGTAAAGGAGCTCGCGTTACAGAACAC	+	10	3826939	3827008	-0.827424	-1.62788	0.11299	0.772776	-4.65805
Tb11.01.7490	3QTB00022_L_20			<a href=http://www.genedb.org/genedb/Search?organism=tryp&name=Tb11.01.7490>Tb11.01.7490</a>	Q381K3				11	Tb927_11_01_v4: complement(4128613..4133763)	hypothetical protein, conserved	9272	0	0	0				2QTB00022_L_20	Tb11.01.7490	TTGTTGGCACTGGAGATAATATTTCCATAAACGACAAGCGAAGAGATGAGGACAAGACTTTTCTTAGGTG	-	11.1	4130936	4131005	-0.826664	-1.77732	0.0846632	0.730784	-4.43759
Tb10.70.7750	3QTB00018_N_23			<a href=http://www.genedb.org/genedb/Search?organism=tryp&name=Tb10.70.7750>Tb10.70.7750</a>	Q38CI7			TRYP_x-70a06.p2kb545_1070	10	Tb927_10_v4: 135497..137563	hypothetical protein, conserved	6194	1	10	0				2QTB00018_N_23	Tb10.70.7750	TTCCTCTGATTTGTTCCTCATCTCGTGGATGGTGTTATGCGTAAAGATTTTGGGAAAACTGTTTGTTACT	+	10	137185	137254	-0.826128	-1.79093	0.0824125	0.727873	-4.41674
Tb11.01.7360	3QTB00005_K_4			<a href=http://www.genedb.org/genedb/Search?organism=tryp&name=Tb11.01.7360>Tb11.01.7360</a>	Q381L4				11	Tb927_11_01_v4: complement(4104265..4104786)	hypothetical protein	9261	0	2	0				2QTB00005_K_4	Tb11.01.7360	TCACCCGCGCGTACACGCATTCGTCTTTATACCCTCCACTGTCGTTCTCATTTACCCTCGTCTCTGTACT	-	11.1	4104543	4104612	-0.825924	-1.57298	0.125191	0.78656	-4.73496
Tb09.244.2580	3QTB00016_E_12			<a href=http://www.genedb.org/genedb/Search?organism=tryp&name=Tb09.244.2580>Tb09.244.2580</a>	Q38CW8			chr9contig244a01.tmp0258	9	Tb927_09_v4: 2348738..2350372	hypothetical protein, conserved	5901	0	0	0				2QTB00016_E_12	Tb09.244.2580	TGCAAAAGAGTTCGAGGAGGACTCACCATCAGACAAGGATTCGGTGAGCAAATATGGCGAAAAACACACA	+	9	2349157	2349226	-0.825219	-1.44528	0.157739	0.80643	-4.90512
Tb927.1.1830	3QTB00001_P_11	unlikely gene predicted by glimmer		<a href=http://www.genedb.org/genedb/Search?organism=tryp&name=Tb927.1.1830>Tb927.1.1830</a>	Q4GZ36				1	Tb927_01_v4: 471622..471843	hypothetical protein, unlikely	176	0	0	0				2QTB00001_P_11	Tb927.1.1830	ATTGTAAAGAAGGAGTGTTTATTGAGTGAACGATTTATTTGGAACCGTATTCGTCCATTCACAGATAATA	+	1	471643	471712	-0.825021	-1.67825	0.102674	0.76458	-4.58553
Tb10.389.1900	3QTB00018_N_4			<a href=http://www.genedb.org/genedb/Search?organism=tryp&name=Tb10.389.1900>Tb10.389.1900</a>	Q389F4				10	Tb927_10_v4: 2828392..2830521	hypothetical protein, conserved	7278	0	0	0				2QTB00018_N_4	Tb10.389.1900	TGGACCAGCTACTTCCAAGAAGCGTCGAAAACGATGCGTTAGATAAAGCCAATGATAACATGTTTGTGAT	+	10	2829308	2829377	-0.824151	-1.71974	0.0947768	0.74589	-4.52443
Tb927.3.2470	3QTB00017_D_9	PUF8 : personnal communication (Van-Duc Luu and Christine Clayton, University of Heidelberg)		<a href=http://www.genedb.org/genedb/Search?organism=tryp&name=Tb927.3.2470>Tb927.3.2470</a>	Q582W0			Tb03.48O8.410	3	Tb927_03_v4: 619537..621351	RNA-binding protein, putative,pumillio RNA binding protein 8, putative	1085	0	0	0				2QTB00017_D_9	Tb927.3.2470	TACAAACACAAATACCCAACAGTTGACAAACTGCTAAAAAAGATTGAGCCAAAATTCGACACATATGTGA	+	3	619843	619912	-0.823399	-1.64358	0.109686	0.77169	-4.63564
Tb10.70.5250	3QTB00011_E_8	curated by J. Mottram.;go_function=peptidase activity;go_process=aerobic respiration; proteolysis and peptidolysis;go_component=nucleus		<a href=http://www.genedb.org/genedb/Search?organism=tryp&name=Tb10.70.5250>Tb10.70.5250</a>	Q38C01	MCA4		embl.368	10	Tb927_10_v4: complement(629974..631035)	metacaspase MCA4,cysteine peptidase, Clan CD, family C13, putative	6381	0	0	0	GO:0008233 GO:0008233 GO:0008233 GO:0008233	GO:0006508 GO:0006508 GO:0009060 GO:0009060	GO:0005634 GO:0005634	2QTB00011_E_8	Tb10.70.5250	ACTGCATTGAAAGTGGGTGCGGAAACGGTGGCTGAAGGTCACATCGATTTAATAAGTTTTGCTATTAATT	-	10	630948	631017	-0.823346	-1.77793	0.0845622	0.730784	-4.43667
Tb927.7.1370	3QTB00017_F_5	;go_function=transcription factor activity;go_process=nuclear mRNA trans splicing, splice leader addition;go_component=nucleus		<a href=http://www.genedb.org/genedb/Search?organism=tryp&name=Tb927.7.1370>Tb927.7.1370</a>	Q57WR3	PPB1		Tb07.27M11.650	7	Tb927_07_v4: 350498..352315	spliced leader RNA PSE-promoter transcription factor, putative	3228	0	0	0				2QTB00017_F_5	Tb927.7.1370	AAAGAGAAAATACAACAATTAGAGTCTCTTTCTACTGACATTGAAAATGAGCTTGCCGCCCTCGAACAAT	+	7	351635	351704	-0.822419	-1.87802	0.0691717	0.704339	-4.28022
Tb09.211.0250	3QTB00009_M_12			<a href=http://www.genedb.org/genedb/Search?organism=tryp&name=Tb09.211.0250>Tb09.211.0250</a>	Q38ED5			chr9contig211.tmp0027c	9	Tb927_09_v4: complement(1306344..1307240)	hypothetical protein	5382	0	5	0				2QTB00009_M_12	Tb09.211.0250	TTAGTTGCAGTTCTGTTCTCTATATTTCCTCTGAATGATACCCCTTCCTTTTTTGATGTGTTAATTTTGA	-	9	1306661	1306730	-0.822414	-1.61412	0.115953	0.779906	-4.67754
Tb09.v1.0230	3QTB00002_A_19			<a href=http://www.genedb.org/genedb/Search?organism=tryp&name=Tb09.v1.0230>Tb09.v1.0230</a>	Q38EW3				9	Tb927_09_v4: complement(955140..955397)	hypothetical protein, unlikely	5202	0	0	0				2QTB00002_A_19	Tb09.v1.0230	GGCGGCAGGCAGAAAAACACTGATCCCAACTTCCCTTTCTTCCGATTTGCAATGGGATACTTCTTTACTC	-	9	955271	955340	-0.822094	-1.87636	0.0694059	0.704627	-4.28287
Tb927.2.2180	3QTB00008_G_15	;go_function=3'-5' exonuclease activity;go_process=rRNA processing		<a href=http://www.genedb.org/genedb/Search?organism=tryp&name=Tb927.2.2180>Tb927.2.2180</a>	Q95Z09	RRP41B	25N14.175		2	Tb927_02_v4: complement(413666..414436)	ribosomal RNA processing protein 41B,RNase PH-like protein, putative,exosome complex exonuclease 1, putative	610	0	0	0	GO:0003723 GO:0008408	GO:0016072	GO:0005575	2QTB00008_G_15	Tb927.2.2180	TATTATGTGTAATCCGGAGGCGTCAGGAAATGAAGGCGAACCGGAGATTTTTTTGGATCCGACGGCAGTT	-	2	413891	413960	-0.821665	-2.00338	0.0533415	0.658974	-4.07478
Tb09.v1.0900	3QTB00004_P_21	GPI-Anchor Signal predicted for Tb09.v1.0900 by DGPI v2.04, no cleavage site predicted		<a href=http://www.genedb.org/genedb/Search?organism=tryp&name=Tb09.v1.0900>Tb09.v1.0900</a>	Q38CP7				9	Tb927_09_v4: 2739023..2739493	hypothetical protein	6043	0	5	0				2QTB00004_P_21	Tb09.v1.0900	AGGCTACACACTGGACCATTTTCCTACTTATTTTTCACCATCTATCTTCTTGTGTATGATTATGCGTATT	+	9	2739122	2739191	-0.821051	-1.33777	0.190049	0.835867	-5.03858
Tb09.211.0490	3QTB00002_N_15			<a href=http://www.genedb.org/genedb/Search?organism=tryp&name=Tb09.211.0490>Tb09.211.0490</a>	Q38EA9			chr9contig211.tmp0062c	9	Tb927_09_v4: complement(1347939..1348265)	hypothetical protein, unlikely	5408	1	0	0				2QTB00002_N_15	Tb09.211.0490	AAAGAGAAGTACCTTCATTCTCTTCCCTTTGGGACATTTTTCATCTTTGTAACTCGTTGTTTGTACAAAT	-	9	1348099	1348168	-0.82091	-1.87284	0.0699046	0.70761	-4.28848
Tb927.4.1550	3QTB00014_A_5			<a href=http://www.genedb.org/genedb/Search?organism=tryp&name=Tb927.4.1550>Tb927.4.1550</a>	Q581S6			Tb04.2L9.900	4	Tb927_04_v4: complement(402146..403495)	hypothetical protein, conserved	1572	0	0	0				2QTB00014_A_5	Tb927.4.1550	GCTCGACCTTCCTTGGAGACAGCCTCGATGAAAAGTCGTTGTTAAATTCGCTGGATGAAGTGCATTTGAA	-	4	402516	402585	-0.820489	-1.79648	0.0815087	0.727873	-4.4082
Tb927.3.1870	3QTB00009_K_5			<a href=http://www.genedb.org/genedb/Search?organism=tryp&name=Tb927.3.1870>Tb927.3.1870</a>	Q57ZC4			Tb03.30P12.640	3	Tb927_03_v4: complement(487184..488053)	hypothetical protein, conserved	1026	1	1	0				2QTB00009_K_5	Tb927.3.1870	TACCTTTTACACACCCGAGGAATTTTCGTCTATTTCGGTGGAAGCAGACACGATTTGTACTGGGAGAACC	-	3	487630	487699	-0.82015	-1.97776	0.0562922	0.670978	-4.1176
Tb10.70.3810	3QTB00016_O_15			<a href=http://www.genedb.org/genedb/Search?organism=tryp&name=Tb10.70.3810>Tb10.70.3810</a>	Q38BN9			TRYP_x-70a06.p2kb545_510	10	Tb927_10_v4: 930555..932174	hypothetical protein, conserved	6493	0	8	0				2QTB00016_O_15	Tb10.70.3810	TGTCAGGAGGTTACATGAACGCTTTCGCAATACTTCATGGCTTGAAATGATATGCATCTTCGTTATTATT	+	10	930839	930908	-0.819627	-1.44317	0.158329	0.807043	-4.90782
Tb09.160.0800	3QTB00006_A_13			<a href=http://www.genedb.org/genedb/Search?organism=tryp&name=Tb09.160.0800>Tb09.160.0800</a>	Q38FV8			chr9contig160.tmp0080	9	Tb927_09_v4: 442114..442686	hypothetical protein, unlikely	4854	0	0	0				2QTB00006_A_13	Tb09.160.0800	AAATAGTTTCTTTGTTTTTCTTCAGCCTTCCGGGCACATGCCCACCCTTCCCCATCTCATACAGCTACCG	+	9	442208	442277	-0.818905	-1.49033	0.145563	0.80012	-4.8465
Tb10.61.2680	3QTB00011_A_20	;go_function=pyruvate kinase activity;go_process=glycolysis;go_component=cytoplasm		<a href=http://www.genedb.org/genedb/Search?organism=tryp&name=Tb10.61.2680>Tb10.61.2680</a>	Q388I8	PYK1		embl.295	10	Tb927_10_v4: complement(3363142..3364641)	pyruvate kinase 1	7497	0	0	0	GO:0004743	GO:0006096	GO:0005737	2QTB00011_A_20	Tb10.61.2680	AGTGGTGAGGACAAGGATAAGGAAAAGCGCGTGAAACTCGGTTTGGATTTTGCGAAGAAGGAGAAATATG	-	10	3363231	3363300	-0.818572	-1.61395	0.115989	0.779906	-4.67777
Tb11.01.7380	3QTB00016_C_16			<a href=http://www.genedb.org/genedb/Search?organism=tryp&name=Tb11.01.7380>Tb11.01.7380</a>	Q381L2				11	Tb927_11_01_v4: complement(4107833..4109461)	hypothetical protein, conserved	9263	0	0	0				2QTB00016_C_16	Tb11.01.7380	AGAAAAACTTTATCTCCACCCAAAGGAACAGCATAGACGATTGCCTTGCTAACTGTATGAGTCAAATCAA	-	11.1	4108998	4109067	-0.816844	-1.63013	0.112512	0.77169	-4.65485
Tb927.1.1490	3QTB00003_J_11			<a href=http://www.genedb.org/genedb/Search?organism=tryp&name=Tb927.1.1490>Tb927.1.1490</a>	Q4GZ69				1	Tb927_01_v4: complement(373646..374032)	hypothetical protein, unlikely	142	0	0	0				2QTB00003_J_11	Tb927.1.1490	CAGGACACGGAGCGCCACAAAAGGAATTGGACAGGGTGGGATGCAATTAACGAATATTTCAAATGGCAAT	-	1	373952	374021	-0.816326	-1.74948	0.0894331	0.740399	-4.47987
Tb11.02.1000	3QTB00020_E_8			<a href=http://www.genedb.org/genedb/Search?organism=tryp&name=Tb11.02.1000>Tb11.02.1000</a>	Q386G0				11	Tb927_11_01_v4: 1018778..1021330	hypothetical protein, conserved	8055	0	0	0	GO:0003674	GO:0008150	GO:0005575	2QTB00020_E_8	Tb11.02.1000	GGAAATAGAAACACACGACAAGTAGCGAGCAGAGGTATGAGGTCGATGTTTGCAGAAGATGATATGCAGT	+	11.1	1018841	1018910	-0.815853	-1.29078	0.205684	0.844553	-5.09405
Tb09.160.0520	3QTB00022_F_4			<a href=http://www.genedb.org/genedb/Search?organism=tryp&name=Tb09.160.0520>Tb09.160.0520</a>	Q38FY7			chr9contig160.tmp0052c	9	Tb927_09_v4: complement(364404..369221)	hypothetical protein, conserved	4825	0	0	0				2QTB00022_F_4	Tb09.160.0520	TGAAAGAATCTAACGACAAACTATCGGTTTTGCAAGAGGAAAATGGGAAGCTGAAGGAAAGTATTGCTGA	-	9	365011	365080	-0.815317	-1.8578	0.0720704	0.709514	-4.31236
Tb11.02.0080	3QTB00005_J_8	GPI-Anchor Signal predicted for Tb11.02.0080 by DGPI v2.04, no cleavage site predicted		<a href=http://www.genedb.org/genedb/Search?organism=tryp&name=Tb11.02.0080>Tb11.02.0080</a>	Q386R2				11	Tb927_11_01_v4: complement(708521..709084)	hypothetical protein	7952	0	2	0				2QTB00005_J_8	Tb11.02.0080	TACACTCGTACCTGCACTTTTTCTTAATTTTTCTACTAGGTCTCTTCTTCGGTTGCTCATTCTCCTTTTT	-	11.1	708758	708827	-0.814054	-1.63418	0.111654	0.77169	-4.64908
Tb11.02.2220	3QTB00004_B_14	GPI-Anchor Signal predicted for Tb11.02.2220 by DGPI v2.04 with cleavage site probability 0.74819994 near 126		<a href=http://www.genedb.org/genedb/Search?organism=tryp&name=Tb11.02.2220>Tb11.02.2220</a>	Q385V5			TRYP_xi-1013a02.q1k_26	11	Tb927_11_01_v4: 1305996..1306466	hypothetical protein, conserved	8161	1	5	1				2QTB00004_B_14	Tb11.02.2220	TTTTTTCTCTCTTGCTTTTGTTCTTCGCTTCCTTCGCCCCATAATTCCGTTTGTTGACTCCTTTCGGCTC	+	11.1	1306100	1306169	-0.814018	-1.78169	0.0839357	0.730105	-4.43092
Tb927.2.960	3QTB00001_I_22			<a href=http://www.genedb.org/genedb/Search?organism=tryp&name=Tb927.2.960>Tb927.2.960</a>	Q7YVW0		25N24.210		2	Tb927_02_v4: 166269..166442	hypothetical protein	557	0	1	0	GO:0003674	GO:0008150	GO:0005575	2QTB00001_I_22	Tb927.2.960	TTTTATTACTGAATTCTTTCTCTCAAATGTTTTTGTTCTTTTGTATTGCACTTAAATTCAAAACCAATTG	+	2	166360	166429	-0.813931	-2.05734	0.0475646	0.644471	-3.98321
Tb927.7.3490	3QTB00020_C_15	;go_function=inositol or phosphatidylinositol phosphatase activity;go_process=endocytosis		<a href=http://www.genedb.org/genedb/Search?organism=tryp&name=Tb927.7.3490>Tb927.7.3490</a>	Q57WG4			Tb07.28B13.570	7	Tb927_07_v4: complement(902880..905342)	synaptojanin (N-terminal domain), putative	3438	0	0	0	GO:0004437	GO:0006897		2QTB00020_C_15	Tb927.7.3490	AAACATTGGGTGTTTTTACACCTGTTTCCAATCAACATTAAATATGTTAGCCTATCTCAGGTTGGAGCCC	-	7	903819	903888	-0.811453	-1.63378	0.111739	0.77169	-4.64965
Tb927.4.2620	3QTB00007_B_4			<a href=http://www.genedb.org/genedb/Search?organism=tryp&name=Tb927.4.2620>Tb927.4.2620</a>	Q584C5			Tb04.1H19.1230	4	Tb927_04_v4: 693278..694009	hypothetical protein, conserved	1679	0	0	0				2QTB00007_B_4	Tb927.4.2620	AAAAACCGGGCTAGCGGTCTCGTTGTGGCCACGCTTCCTTTTGAGGTTCTCCCCGAAGTGTCAAGTGCCA	+	4	693395	693464	-0.811349	-1.86106	0.0715961	0.709514	-4.3072
Tb927.6.400	3QTB00014_P_9	;go_function=metallopeptidase activity;go_process=proteolysis and peptidolysis		<a href=http://www.genedb.org/genedb/Search?organism=tryp&name=Tb927.6.400>Tb927.6.400</a>	Q581E8			Tb06.28F21.350	6	Tb927_06_v4: 190663..192090	peptidase M20/M25/M40, putative	2557	0	0	0				2QTB00014_P_9	Tb927.6.400	TATGCTCCTCGAACGTATTGAAGATACAAATACCGGTGAAGTAAAAATTATCGAAGCAAACTGTGACATC	+	6	191388	191457	-0.809679	-1.63118	0.112288	0.77169	-4.65335
Tb10.6k15.2530	3QTB00007_D_8			<a href=http://www.genedb.org/genedb/Search?organism=tryp&name=Tb10.6k15.2530>Tb10.6k15.2530</a>	Q38AG3			TRYPtp6k15-3d06.p1c_374	10	Tb927_10_v4: complement(1975137..1975871)	hypothetical protein, conserved	6919	1	1	0				2QTB00007_D_8	Tb10.6k15.2530	ATTCATATACTATATGTTGTGCCCATTTTTATGTTATCCCGTCGCCGCACTTCATTTGTGGGGCTATTAC	-	10	1975665	1975734	-0.808926	-1.72573	0.093679	0.743083	-4.5155
Tb927.2.4020	3QTB00017_B_13	;go_function=catalytic activity		<a href=http://www.genedb.org/genedb/Search?organism=tryp&name=Tb927.2.4020>Tb927.2.4020</a>	Q7YV30		28H13.360		2	Tb927_02_v4: complement(707607..709418)	ubiquitin activating enzyme, putative	696	0	0	0	GO:0003824 GO:0003824	GO:0008150	GO:0005575	2QTB00017_B_13	Tb927.2.4020	TAATAATTACTTTGTGGAACTGAGCGATTACGCAGCAAGAAAACCTTTATCAGAAGTGTTGGTGAAGCGA	-	2	709158	709227	-0.808748	-1.73578	0.0918623	0.743083	-4.50048
Tb927.8.7940	3QTB00022_M_19	;go_function=adenylate cyclase activity;go_process=intracellular signaling cascade;go_component=integral to membrane		<a href=http://www.genedb.org/genedb/Search?organism=tryp&name=Tb927.8.7940>Tb927.8.7940</a>	Q57U51			Tb08.6H23.210	8	Tb927_08_v4: 2333202..2336954	receptor-type adenylate cyclase GRESAG 4, putative	4638	1	2	0	GO:0004016	GO:0007242	GO:0016021	2QTB00022_M_19	Tb927.8.7940	TAGTTCTTTTGCTCCTAGTGATATTGATGTTGGTGTGAGAACGGTTCATTTTATTGGTCTACCAGATGAT	+	8	2336861	2336930	-0.808415	-1.37485	0.178373	0.828489	-4.99358
Tb927.3.5210	3QTB00010_I_1			<a href=http://www.genedb.org/genedb/Search?organism=tryp&name=Tb927.3.5210>Tb927.3.5210</a>	Q580V4			Tb03.5L5.270	3	Tb927_03_v4: 1461094..1462050	hypothetical protein, conserved	1358	0	2	0				2QTB00010_I_1	Tb927.3.5210	ACTGTACTGGGGATTCGCAGTATATGTTTTACGACCAAATGGGAGGTGGGGAAACAAAATCTATTTTAGA	+	3	1461875	1461944	-0.808219	-1.41873	0.165282	0.816615	-4.93891
Tb927.4.2880	3QTB00023_E_17			<a href=http://www.genedb.org/genedb/Search?organism=tryp&name=Tb927.4.2880>Tb927.4.2880</a>	Q583W5			Tb04.2H8.1110	4	Tb927_04_v4: 758292..764504	hypothetical protein, conserved	1705	0	0	0				2QTB00023_E_17	Tb927.4.2880	ACATACTTCGCGCCCTTACCATCTGCTTAGAAAACCTTCCATCAACGGTATTAAATCCTGATATTGATGT	+	4	759739	759808	-0.808099	-1.82772	0.0765773	0.721606	-4.3597
Tb927.1.5050	3QTB00001_J_5			<a href=http://www.genedb.org/genedb/Search?organism=tryp&name=Tb927.1.5050>Tb927.1.5050</a>	Q4GY75				1	Tb927_01_v4: 1012162..1012371	hypothetical protein, unlikely	492	0	0	0				2QTB00001_J_5	Tb927.1.5050	CCGTTGCAGTGAAGCGCTATCTGCAGGCATTCACGTCGTCAAAAGACAGTATGAACTTAATAAAAATAAT	+	1	1012226	1012295	-0.807808	-1.72536	0.0937465	0.743083	-4.51606
Tb11.01.6770	3QTB00019_G_17			<a href=http://www.genedb.org/genedb/Search?organism=tryp&name=Tb11.01.6770>Tb11.01.6770</a>	Q381S3				11	Tb927_11_01_v4: complement(3961832..3964003)	hypothetical protein, conserved	9201	0	0	0				2QTB00019_G_17	Tb11.01.6770	AGGAATCTCGTGCATACTATGTAGCAAAAATAAGAGAATTGAGGGACGAAATATACCGTTTGACCTCAAA	-	11.1	3962565	3962634	-0.807536	-1.60591	0.117751	0.780466	-4.6891
Tb09.160.3390	3QTB00004_N_9			<a href=http://www.genedb.org/genedb/Search?organism=tryp&name=Tb09.160.3390>Tb09.160.3390</a>	Q38F64		28G16.15	chr9contig160.tmp0266c	9	Tb927_09_v4: complement(825193..825660)	hypothetical protein, unlikely	5099	0	0	0				2QTB00004_N_9	Tb09.160.3390	AAAAAGGCCGTTTCCTCCCGATTCGTTTTCCAACCCTCATCCCCGCTAGCCGCTTCATGTGTAGGCGATA	-	9	825431	825500	-0.807233	-1.78441	0.083485	0.728671	-4.42675
Tb10.389.1490	3QTB00019_F_22			<a href=http://www.genedb.org/genedb/Search?organism=tryp&name=Tb10.389.1490>Tb10.389.1490</a>	Q389B8				10	Tb927_10_v4: 2906195..2908573	hypothetical protein, conserved	7314	0	0	0				2QTB00019_F_22	Tb10.389.1490	AAATACTGAGGTTGTGAAATTCATCTCCACTCAAGAGGACGCTGCCCCGTACACGATACATAATATTGTT	+	10	2907841	2907910	-0.806408	-1.72535	0.0937479	0.743083	-4.51607
Tb11.03.0725	3QTB00003_I_20			<a href=http://www.genedb.org/genedb/Search?organism=tryp&name=Tb11.03.0725>Tb11.03.0725</a>	Q387L0			239.t00105	11	Tb927_11_01_v4: complement(94166..94537)	hypothetical protein, conserved	7753	0	0	0				2QTB00003_I_20	Tb11.03.0725	CGGGAGCGTAGGTACCGCATGTGTACGAAGTGTGGTATTACAACAGTGACGATTAATTTTAACAATGTTC	-	11.1	94315	94384	-0.806076	-1.42273	0.164129	0.816615	-4.93386
Tb10.6k15.2980	3QTB00004_A_1			<a href=http://www.genedb.org/genedb/Search?organism=tryp&name=Tb10.6k15.2980>Tb10.6k15.2980</a>	Q38AJ8			TRYPtp6k15-3d06.p1c_430	10	Tb927_10_v4: complement(1908043..1908453)	hypothetical protein	6884	0	0	0				2QTB00004_A_1	Tb10.6k15.2980	ATATCAGTCGGTCCAAAATGCGACCCTCCCTTCCCACGCAGAACGACAGCTTTTTTCGCCACATTGGAAG	-	10	1908096	1908165	-0.805906	-1.21152	0.234236	0.870815	-5.18355
Tb09.244.2410	3QTB00008_A_20	GPI-Anchor Signal predicted for Tb09.244.2410 by DGPI v2.04 with cleavage site probability 0.51600003 near 240;go_component=cell surface; lipid raft		<a href=http://www.genedb.org/genedb/Search?organism=tryp&name=Tb09.244.2410>Tb09.244.2410</a>	Q38CV0	BARP		chr9contig244a01.tmp0241	9	Tb927_09_v4: 2389689..2390474	BARP protein	5919	1	0	1	GO:0003674	GO:0008150	GO:0009986 GO:0045121	2QTB00008_A_20	Tb09.244.2410	TTACAAAAGCTGGCACTTTGTGAAAACATCGACAAGAGTTTACGACAGTTGGCATCAAAGTGCTCGAAGA	+	9	2390100	2390169	-0.8059	-1.33012	0.19253	0.836103	-5.04774
Tb11.01.1510	3QTB00013_B_7			<a href=http://www.genedb.org/genedb/Search?organism=tryp&name=Tb11.01.1510>Tb11.01.1510</a>	Q383V3				11	Tb927_11_01_v4: complement(2585173..2586465)	hypothetical protein, conserved	8667	0	0	0				2QTB00013_B_7	Tb11.01.1510	ACTTTTTGTTGGTGAAACAGCCCCTCCTGGCAATGAAAGTGTTGCTTCGTTTCTTTCTTTTGTGGAGCAA	-	11.1	2585851	2585920	-0.80543	-1.92998	0.0621753	0.696147	-4.19631
Tb927.8.1730	3QTB00004_B_5			<a href=http://www.genedb.org/genedb/Search?organism=tryp&name=Tb927.8.1730>Tb927.8.1730</a>	Q582A9			Tb08.26N11.80	8	Tb927_08_v4: complement(572606..573058)	hypothetical protein, conserved	4016	0	0	0				2QTB00004_B_5	Tb927.8.1730	TAAGTTGTCTTATGACATGGAACCGGCAGAGCATCGCTTGTCTTCCTCGCGCTCGTCGTCCTGTAATGTG	-	8	572936	573005	-0.805076	-1.83725	0.0751244	0.715863	-4.34478
Tb09.211.1820	3QTB00023_I_17	;go_function=epsilon DNA polymerase activity;go_process=DNA-dependent DNA replication		<a href=http://www.genedb.org/genedb/Search?organism=tryp&name=Tb09.211.1820>Tb09.211.1820</a>	Q38DX2			chr9contig211.tmp0214c	9	Tb927_09_v4: complement(1580562..1587302)	DNA polymerase epsilon catalytic subunit, putative	5545	0	0	0	GO:0003893	GO:0006261	GO:0005575	2QTB00023_I_17	Tb09.211.1820	TTCTATTCACAGATCACGAGCGTGAAGTATTTCAGGTAAATTTGTTTTACAATCCCTACATATTTGTCTC	-	9	1587070	1587139	-0.804999	-1.21544	0.232758	0.870815	-5.17925
Tb10.70.7120	3QTB00005_E_19			<a href=http://www.genedb.org/genedb/Search?organism=tryp&name=Tb10.70.7120>Tb10.70.7120</a>	Q38CD9			TRYP_x-70a06.p2kb545_983	10	Tb927_10_v4: 274794..275288	hypothetical protein	6242	1	2	0				2QTB00005_E_19	Tb10.70.7120	CAGTAGGGGGCTGTGACAGCGACTTGGCTTTACGGGATTGTTGTTCTGCAGCGCTTCTGGGTTCATTTAT	+	10	274927	274996	-0.804966	-1.74697	0.089874	0.740399	-4.48365
Tb927.4.1540	3QTB00015_F_15			<a href=http://www.genedb.org/genedb/Search?organism=tryp&name=Tb927.4.1540>Tb927.4.1540</a>	Q581S7			Tb04.2L9.850	4	Tb927_04_v4: complement(398737..400263)	hypothetical protein, conserved	1571	0	1	0				2QTB00015_F_15	Tb927.4.1540	TGTTGGAACAGTGTCGCAACAAACGATACCGATCCCATTCCTTATGCTCGTATATATTTTGAGAAGGAAG	-	4	399381	399450	-0.804849	-1.90042	0.0660769	0.704339	-4.24427
Tb927.5.1550	3QTB00009_J_24	;go_function=binding;go_process=transport;go_component=mitochondrial inner membrane		<a href=http://www.genedb.org/genedb/Search?organism=tryp&name=Tb927.5.1550>Tb927.5.1550</a>	Q57VA8			Tb05.30H13.730	5	Tb927_05_v4: complement(487663..488595)	mitochondrial carrier protein, putative	2146	0	0	0	GO:0005488	GO:0006810	GO:0005743	2QTB00009_J_24	Tb927.5.1550	ATATATTCTTTTGAACTGGCCATGTTCATTTACTTCAGCACTGTCCAACGTCCCGTTGTTTCTTGCGCTC	-	5	487671	487740	-0.803615	-1.63999	0.110434	0.77169	-4.64078
Tb927.4.2430	3QTB00018_A_6			<a href=http://www.genedb.org/genedb/Search?organism=tryp&name=Tb927.4.2430>Tb927.4.2430</a>	Q584E4			Tb04.1H19.840	4	Tb927_04_v4: 631854..633818	hypothetical protein, conserved	1660	0	0	0				2QTB00018_A_6	Tb927.4.2430	GCCACATGTGCTTCGAAAAACAATAAGAATGACACAAATAACAATAATGAGAGTAATGGCAATAGTGTAG	+	4	633408	633477	-0.803023	-1.65567	0.107197	0.77169	-4.61826
Tb927.6.3920	3QTB00004_J_4			<a href=http://www.genedb.org/genedb/Search?organism=tryp&name=Tb927.6.3920>Tb927.6.3920</a>	Q585Z0			Tb06.4F7.480	6	Tb927_06_v4: complement(1156031..1156510)	hypothetical protein, conserved	2910	0	0	0				2QTB00004_J_4	Tb927.6.3920	TGACGTACACAACGATACGGTTCAGGCTATCAAGGAGCGATATGGAAAGTTAACAGGCCACATATTTTAT	-	6	1156373	1156442	-0.800758	-1.67084	0.10414	0.768224	-4.59631
Tb09.211.3930	3QTB00013_G_15			<a href=http://www.genedb.org/genedb/Search?organism=tryp&name=Tb09.211.3930>Tb09.211.3930</a>	Q38DB6			chr9contig211.tmp0437	9	Tb927_09_v4: 2009502..2010749	hypothetical protein, conserved	5751	0	0	0				2QTB00013_G_15	Tb09.211.3930	GTTCCTCTTTATAGATCAATTTTGAAGGGGATTCATACCGCAAAACAACATCCATACCACCTGCAAGATA	+	9	2009511	2009580	-0.799439	-1.64474	0.109445	0.77169	-4.63398
Tb927.1.2920	3QTB00002_B_5			<a href=http://www.genedb.org/genedb/Search?organism=tryp&name=Tb927.1.2920>Tb927.1.2920</a>	Q4GYT2				1	Tb927_01_v4: 653941..654249	hypothetical protein, unlikely	283	0	0	0				2QTB00002_B_5	Tb927.1.2920	TACGGTACAATGTACTCTTTTCCGTTGTCAGAGTTTTGCCTATAAGTTTGAGTTACCACCTCTCTACAGG	+	1	654038	654107	-0.79931	-1.7474	0.089798	0.740399	-4.483
Tb927.1.1530	3QTB00022_N_10			<a href=http://www.genedb.org/genedb/Search?organism=tryp&name=Tb927.1.1530>Tb927.1.1530</a>	Q4GZ66				1	Tb927_01_v4: 385710..390938	protein kinase, putative	146	0	0	0	GO:0004672	GO:0006468	GO:0005575	2QTB00022_N_10	Tb927.1.1530	AACGGATTTGTCGCAAATGTTTTCGAGTGTTGATGAGTTTGCTGCCGTTCCAGTTAGTTTTATTCAACAA	+	1	386825	386894	-0.799176	-2.03047	0.0503691	0.649305	-4.02904
Tb09.211.4100	3QTB00005_I_1			<a href=http://www.genedb.org/genedb/Search?organism=tryp&name=Tb09.211.4100>Tb09.211.4100</a>	Q38D98			chr9contig211.tmp0456c	9	Tb927_09_v4: complement(2039539..2040036)	hypothetical protein, conserved	5770	0	0	0				2QTB00005_I_1	Tb09.211.4100	GTCTGCAGACTCAACCATCGCTAATCAACCTCCCGACGAGCGCCTCGAGCGTATGTGCCCCTAGTGTCAG	-	9	2039609	2039678	-0.798169	-1.50634	0.141421	0.80012	-4.8253
Tb927.8.5980	3QTB00020_C_5	;go_function=5' to 3' DNA helicase activity;go_process=DNA repair; mRNA transcription from RNA polymerase II promoter;go_component=nucleus; transcription factor TFIIH complex		<a href=http://www.genedb.org/genedb/Search?organism=tryp&name=Tb927.8.5980>Tb927.8.5980</a>	Q57YJ9			Tb08.11J15.890	8	Tb927_08_v4: 1750990..1753449	TFIIH basal transcription factor complex helicase subunit, putative,DNA excision repair protein, Transcription factor II H complex, XPD subunit, putative	4442	0	0	0	GO:0043139	GO:0006281 GO:0042789	GO:0005634 GO:0005675	2QTB00020_C_5	Tb927.8.5980	CACTTACCTTTTTAACAAAAGTGAAGGAGGAGTGTTCTGTAGATGTTCGCCATCTGAGATACCTAACAGA	+	8	1752083	1752152	-0.798139	-1.71703	0.095275	0.74844	-4.52845
Tb10.6k15.0230	3QTB00003_C_15			<a href=http://www.genedb.org/genedb/Search?organism=tryp&name=Tb10.6k15.0230>Tb10.6k15.0230</a>	Q389X1			TRYPtp6k15-3d06.p1c_38	10	Tb927_10_v4: 2441022..2441369	hypothetical protein, unlikely	7111	1	0	0				2QTB00003_C_15	Tb10.6k15.0230	TTTGCTTCCTCATGGTTTGTAAACTCGCGACGTTTCGAACACCTCACCCCATTTTCTGTTTTTTTACAGC	+	10	2441049	2441118	-0.796744	-2.01666	0.0518649	0.652121	-4.0524
Tb927.8.6670	3QTB00017_E_10			<a href=http://www.genedb.org/genedb/Search?organism=tryp&name=Tb927.8.6670>Tb927.8.6670</a>	Q57TU6			Tb08.30K1.550	8	Tb927_08_v4: complement(1931282..1932814)	hypothetical protein, conserved	4511	0	0	0				2QTB00017_E_10	Tb927.8.6670	TTACTCATGGGGTGCCCGTGGAGTTACTCGTGCTTCCACCAATGGAATCTTTGTTTTATTGTATCGCGTA	-	8	1931730	1931799	-0.795647	-1.90436	0.0655453	0.704339	-4.23791
Tb927.5.3370	3QTB00016_B_16			<a href=http://www.genedb.org/genedb/Search?organism=tryp&name=Tb927.5.3370>Tb927.5.3370</a>	Q57Z56			Tb05.27M3.510	5	Tb927_05_v4: complement(1067228..1068928)	hypothetical protein	2328	0	0	0				2QTB00016_B_16	Tb927.5.3370	ATACGAAGGGAGCACTTATCATAAGTTCACAGGCAAAACCAGAAAACGTACGTGACGTGCAAGAAGAACC	-	5	1068054	1068123	-0.794598	-1.8481	0.0734985	0.714532	-4.3277
Tb927.8.2610	3QTB00019_P_21	;go_function=5-methyltetrahydropteroyltriglutamate- homocysteine S-methyltransferase activity;go_process=methionine biosynthesis		<a href=http://www.genedb.org/genedb/Search?organism=tryp&name=Tb927.8.2610>Tb927.8.2610</a>	Q57XC8			Tb08.26A17.600	8	Tb927_08_v4: 767681..770026	5-methyltetrahydropteroyltriglutamate--homocyst ei neS-methyltransferase,putative	4104	0	0	0	GO:0003871	GO:0009086	GO:0005575	2QTB00019_P_21	Tb927.8.2610	TATTTACTTTGAGGCCACGCGCTCCGACATGGAACTACTGAGGGTATTTGATTCTTTCACATACCTCAAC	+	8	769723	769792	-0.794411	-1.62424	0.113767	0.775349	-4.66321
Tb927.4.2070	3QTB00023_E_16			<a href=http://www.genedb.org/genedb/Search?organism=tryp&name=Tb927.4.2070>Tb927.4.2070</a>	Q583I6			Tb04.29M18.750	4	Tb927_04_v4: complement(517255..530622)	antigenic protein, putative	1624	0	0	0				2QTB00023_E_16	Tb927.4.2070	TATAATAAATGAACTCGATTCACTGAGAGCTTTGAATGAACAGTATAAAGAAGACAGCAATAAAGACACC	-	4	527122	527191	-0.793565	-1.64297	0.109814	0.77169	-4.63652
Tb927.5.2010	3QTB00006_E_13			<a href=http://www.genedb.org/genedb/Search?organism=tryp&name=Tb927.5.2010>Tb927.5.2010</a>	Q57ZS0			Tb05.1P6.230	5	Tb927_05_v4: 628909..629487	hypothetical protein	2192	0	0	0				2QTB00006_E_13	Tb927.5.2010	TTAGTGTGCGTTTTTGAATATGCCTGCCACAACCCCGATCCAGTAGTTTTGTCTTTTCCTAAGCGTTGTA	+	5	629326	629395	-0.793256	-1.61181	0.116456	0.780063	-4.68079
Tb10.05.0170	3QTB00017_M_18			<a href=http://www.genedb.org/genedb/Search?organism=tryp&name=Tb10.05.0170>Tb10.05.0170</a>	Q388Q3				10	Tb927_10_v4: complement(3213074..3214876)	hypothetical protein, conserved,hypothetical protein	7429	0	0	0				2QTB00017_M_18	Tb10.05.0170	CAAGTACTTTCTCGATGGGTTACTGAGTTTAGCGAAGGATAAGGTGAGCAATGTGAGGTATGCTGTTCAT	-	10	3213176	3213245	-0.793247	-1.83492	0.075477	0.715948	-4.34843
Tb10.70.1300	3QTB00012_G_4	similar to GB:AAG59622.1: procyclin-associated gene 2 polypeptide {Trypanosoma brucei;}		<a href=http://www.genedb.org/genedb/Search?organism=tryp&name=Tb10.70.1300>Tb10.70.1300</a>	Q38B35			TRYP_x-70a06.p2kb545_181	10	Tb927_10_v4: 1417141..1418304	procyclin-associated gene 2 (PAG2) protein, putative	6697	1	0	0	GO:0003674	GO:0008150	GO:0005575	2QTB00012_G_4	Tb10.70.1300	TTAGAACTAAGAAGAAAAGAGTGATCATTGGCGGTTCCACCTCCACCAAAAATAAGCAGAACAATGCCTT	+	10	1418117	1418186	-0.792934	-1.76591	0.0865913	0.732405	-4.45498
Tb927.8.4670	3QTB00017_G_3			<a href=http://www.genedb.org/genedb/Search?organism=tryp&name=Tb927.8.4670>Tb927.8.4670</a>	Q57UY4			Tb08.4A8.280	8	Tb927_08_v4: complement(1372419..1374164)	hypothetical protein, conserved	4310	0	0	0				2QTB00017_G_3	Tb927.8.4670	CAACCATGAGGGAGGAAATTTCTGAGTCTATTAAAGTTATCGAGCATGAAGTGGAATCTTTGCTGAACGA	-	8	1373647	1373716	-0.792526	-1.65677	0.106974	0.77169	-4.61669
Tb11.01.6740	3QTB00021_N_4			<a href=http://www.genedb.org/genedb/Search?organism=tryp&name=Tb11.01.6740>Tb11.01.6740</a>	Q381S5				11	Tb927_11_01_v4: complement(3953716..3957234)	hypothetical protein, conserved	9199	0	0	0				2QTB00021_N_4	Tb11.01.6740	TTGTCCACAAGAACTTTGCCGATTACTATAACTCTCTTGTTTCACGCGTTCCAACTCACCATGAGTTACT	-	11.1	3957158	3957227	-0.791881	-1.47955	0.148405	0.80012	-4.86067
Tb11.02.5430	3QTB00012_P_8			<a href=http://www.genedb.org/genedb/Search?organism=tryp&name=Tb11.02.5430>Tb11.02.5430</a>	Q384R2				11	Tb927_11_01_v4: complement(2089865..2091097)	hypothetical protein, conserved	8456	0	0	0				2QTB00012_P_8	Tb11.02.5430	GCTGCGGGAACAACACCAACAAGGGTCACAGGAGGGCGAGGGCAAACAAATTTCAAATCTCGTAAAGTAT	-	11.1	2090420	2090489	-0.791689	-1.64102	0.110219	0.77169	-4.6393
Tb09.160.1310	3QTB00017_F_17			<a href=http://www.genedb.org/genedb/Search?organism=tryp&name=Tb09.160.1310>Tb09.160.1310</a>	Q38FQ5			chr9contig160.tmp0131c	9	Tb927_09_v4: complement(578649..580469)	hypothetical protein, conserved	4908	0	1	0				2QTB00017_F_17	Tb09.160.1310	TCAGCCCCTCGTTCTTTATAATGATCCCAAATTGTGGTACGATTTGCCTGTGGTTAGTCGAATTAAGGTG	-	9	578952	579021	-0.79054	-1.76893	0.0860787	0.732405	-4.4504
Tb927.2.1810	3QTB00021_J_16	;go_function=helicase activity;go_process=transcription		<a href=http://www.genedb.org/genedb/Search?organism=tryp&name=Tb927.2.1810>Tb927.2.1810</a>	Q7YVP4		27H14.35		2	Tb927_02_v4: 335476..338958	transcription activator, putative	595	0	0	0	GO:0004386 GO:0004386 GO:0005524 GO:0005524	GO:0008150		2QTB00021_J_16	Tb927.2.1810	AGTTCTGATTTTTTCTCAATTTACTTCCATGCTGGACATACTGGAGGATTATTGCTCGATGCGTGGCTTT	+	2	336978	337047	-0.790337	-1.79443	0.0818414	0.727873	-4.41135
Tb927.4.3720	3QTB00009_G_3			<a href=http://www.genedb.org/genedb/Search?organism=tryp&name=Tb927.4.3720>Tb927.4.3720</a>	Q585H8			Tb04.26G5.660	4	Tb927_04_v4: complement(938073..938936)	hypothetical protein, conserved	1789	0	0	0				2QTB00009_G_3	Tb927.4.3720	TTGACTACGGTAAGTACGCTCAACTACAGCGTCGTAAAAAGTGCAATCACTGCGGCGAGAATTCAATTTC	-	4	938515	938584	-0.789999	-1.49166	0.145215	0.80012	-4.84475
Tb927.6.1150	3QTB00006_G_4			<a href=http://www.genedb.org/genedb/Search?organism=tryp&name=Tb927.6.1150>Tb927.6.1150</a>	Q585D2			Tb06.3A7.610	6	Tb927_06_v4: complement(446426..447028)	hypothetical protein	2633	1	3	0				2QTB00006_G_4	Tb927.6.1150	TATTTATGTGCTTTTTTCTTTTTGATTCCAGCTACGTTTCATGTTTGATGATTTCTCACATCCGGTGTAA	-	6	446922	446991	-0.789197	-1.88804	0.0677714	0.704339	-4.26417
Tb927.4.3160	3QTB00022_I_17	similar to Dihydroxyacetone phosphate acyltransferase (EC 2.3.1.42) (DHAP-AT)(DAP-AT) (Glycerone-phosphate O-acyltransferase) (Acyl-CoA:dihydroxyacetonephosphateacyltransferase). (Swiss-Prot:O15228) [Homo sapiens];go_function=acyltransferase activity;go_process=fatty acid metabolism;go_component=mitochondrion		<a href=http://www.genedb.org/genedb/Search?organism=tryp&name=Tb927.4.3160>Tb927.4.3160</a>	Q583Z3			Tb04.2H8.550	4	Tb927_04_v4: 829752..833480	dihydroxyacetone phosphate acyltransferase, putative,glycerol-3-phosphate acyltransferase, putative	1733	0	0	0				2QTB00022_I_17	Tb927.4.3160	AAGATGTTGTGGCTCCGTGACCACATTATTAGGAGAAGAGCTCACGTCAGTGAAGATTGTGTAAATAATA	+	4	832443	832512	-0.788962	-1.6045	0.11806	0.780466	-4.69107
Tb927.6.2620	3QTB00005_O_16			<a href=http://www.genedb.org/genedb/Search?organism=tryp&name=Tb927.6.2620>Tb927.6.2620</a>	Q584P4			Tb06.4M18.1380	6	Tb927_06_v4: 790731..791264	hypothetical protein, conserved	2781	1	4	0				2QTB00005_O_16	Tb927.6.2620	TACCTGTTGAAAGGATACTTTCCTTTTTATTCGTTAGGGGTTGCCTTTTCTGCTTGCATTATATCCCTAT	+	6	790818	790887	-0.788523	-1.47405	0.149872	0.80012	-4.86786
Tb927.4.4950	3QTB00017_J_6			<a href=http://www.genedb.org/genedb/Search?organism=tryp&name=Tb927.4.4950>Tb927.4.4950</a>	Q584L0			Tb04.3M17.270	4	Tb927_04_v4: complement(1358626..1360503)	hypothetical protein, conserved	1913	0	0	0				2QTB00017_J_6	Tb927.4.4950	CTCTATTTATTTATTTTTTTGTCATCAACTTCCTCTGCAATTACTGACCTCTATTTAAACGGTCATATAG	-	4	1360380	1360449	-0.787347	-1.06235	0.295732	0.907039	-5.33791
Tb09.160.1330	3QTB00011_F_4			<a href=http://www.genedb.org/genedb/Search?organism=tryp&name=Tb09.160.1330>Tb09.160.1330</a>	Q38FQ3			chr9contig160.tmp0133c	9	Tb927_09_v4: complement(581009..582118)	hypothetical protein, conserved	4910	1	2	0				2QTB00011_F_4	Tb09.160.1330	TGGCATCGTGACCTTCCACACGTTATGGAATACAACAAATACTTGTCTAAGTTCCTAGAGAGCTTTTTCT	-	9	581020	581089	-0.786664	-1.92203	0.0632055	0.697289	-4.20928
Tb927.4.3350	3QTB00013_I_19			<a href=http://www.genedb.org/genedb/Search?organism=tryp&name=Tb927.4.3350>Tb927.4.3350</a>	Q584B2			Tb04.2H8.70	4	Tb927_04_v4: complement(874914..876167)	hypothetical protein, conserved	1752	0	0	0				2QTB00013_I_19	Tb927.4.3350	TTGCTTCTTCATCGACACTGCTCATAACATCGTGGAATACATCAAGATTTTGTACAACTTGCTTGTGCCC	-	4	875163	875232	-0.786184	-1.47045	0.150839	0.80012	-4.87255
Tb09.v1.0860	3QTB00001_B_17	GPI-Anchor Signal predicted for Tb09.v1.0860 by DGPI v2.04 with cleavage site probability 0.442 near 36		<a href=http://www.genedb.org/genedb/Search?organism=tryp&name=Tb09.v1.0860>Tb09.v1.0860</a>	Q38CR6				9	Tb927_09_v4: 2483829..2484023	hypothetical protein, unlikely	5954	1	0	1				2QTB00001_B_17	Tb09.v1.0860	ACAGTGTTTTGGGACGGTGGACAGATTCTTTCTTGCAAAAATATTCGTATAAAGAGTATTATTACTATTT	+	9	2483922	2483991	-0.784262	-1.63233	0.112045	0.77169	-4.65171
Tb10.6k15.3700	3QTB00014_F_5			<a href=http://www.genedb.org/genedb/Search?organism=tryp&name=Tb10.6k15.3700>Tb10.6k15.3700</a>	Q38AQ9			TRYPtp6k15-3d06.p1c_533	10	Tb927_10_v4: 1751007..1752419	hypothetical protein, conserved	6823	0	0	0				2QTB00014_F_5	Tb10.6k15.3700	TGTCCTTGGCGGAAGTAACCTAGCAGGGATGTTTGTTTTACTATACCTACAGGAACGATACAGCTCCCTA	+	10	1751651	1751720	-0.783896	-1.64898	0.108569	0.77169	-4.62789
Tb09.142.0380	3QTB00003_I_5	similar to GB:CAD53280.1: ESAG9 (expression site-associated gene 9) protein, possible {Trypanosoma brucei;}		<a href=http://www.genedb.org/genedb/Search?organism=tryp&name=Tb09.142.0380>Tb09.142.0380</a>	Q38G35				9	Tb927_09_v4: 177053..177406	hypothetical protein, conserved	4744	0	0	0	GO:0003674	GO:0008150	GO:0005575	2QTB00003_I_5	Tb09.142.0380	CCGAGGAGAAACGGTGCGAGTCGCAAAAGGTGTGCGATATTACTCTCCACAGGATTAAGTGTGGTGTTCT	+	9	177332	177401	-0.782782	-1.53385	0.134528	0.79323	-4.78842
Tb09.211.0430	3QTB00020_L_8	;go_function=voltage-gated chloride channel activity;go_process=chloride transport;go_component=membrane		<a href=http://www.genedb.org/genedb/Search?organism=tryp&name=Tb09.211.0430>Tb09.211.0430</a>	Q38EB7			chr9contig211.tmp0053c	9	Tb927_09_v4: complement(1332370..1335186)	chloride channel protein, putative	5400	0	11	0	GO:0005247	GO:0006821	GO:0016020	2QTB00020_L_8	Tb09.211.0430	ATTTAAGCATTCCACTCAATGTGTATTCAATTGCACCATCGTTTTTCCTTGGCATCGTCTGTGGTTTGTT	-	9	1334006	1334075	-0.782373	-1.39818	0.171315	0.824654	-4.9647
Tb10.61.0280	3QTB00022_I_3	;go_function=adenylate cyclase activity;go_process=intracellular signaling cascade;go_component=integral to membrane		<a href=http://www.genedb.org/genedb/Search?organism=tryp&name=Tb10.61.0280>Tb10.61.0280</a>	Q387R5			TRYP_x-61h03.q2kb185_40	10	Tb927_10_v4: 3867126..3870836	receptor-type adenylate cyclase GRESAG 4, putative,expression site-associated gene 4 (ESAG4) protein, putative	7674	1	2	0	GO:0004016 GO:0004016	GO:0007242 GO:0007242	GO:0016021 GO:0016021	2QTB00022_I_3	Tb10.61.0280	TAGTCATGATAGTGCTCGTGTGTTCGTTCCATTTTTCGATGTAGTACTGCTTCATGAAGAATTTTTTAAC	+	10	3869135	3869204	-0.781742	-1.34278	0.188439	0.83469	-5.03258
Tb11.02.2770	3QTB00014_K_3			<a href=http://www.genedb.org/genedb/Search?organism=tryp&name=Tb11.02.2770>Tb11.02.2770</a>	Q385Q7			Tb11.212.1310	11	Tb927_11_01_v4: 1437111..1438475	hypothetical protein, conserved	8210	1	0	0				2QTB00014_K_3	Tb11.02.2770	GGAAGATATCAAACATGGTTTACTTGTCTTGCTGAGGCGTGTCCTTCAAATTGATTTCTATGGCGAAAAT	+	11.1	1437911	1437980	-0.78164	-1.98608	0.0553182	0.663973	-4.10373
Tb927.8.7990	3QTB00023_G_14			<a href=http://www.genedb.org/genedb/Search?organism=tryp&name=Tb927.8.7990>Tb927.8.7990</a>	Q57U46			Tb08.6H23.260	8	Tb927_08_v4: 2355893..2370721	hypothetical protein, conserved	4643	0	0	0				2QTB00023_G_14	Tb927.8.7990	CGTAGCGATTCAAATGCACATTATTGAGGTTATTTCTTGGCTCTTTTTGTTTATTATACCACTTCCGCTA	+	8	2358535	2358604	-0.78099	-1.61404	0.11597	0.779906	-4.67765
Tb927.7.7500	3QTB00010_M_19	;go_function=oxidoreductase activity;go_process=metabolism		<a href=http://www.genedb.org/genedb/Search?organism=tryp&name=Tb927.7.7500>Tb927.7.7500</a>	Q57TY7			Tb07.30D13.200	7	Tb927_07_v4: 2173833..2174795	iron/ascorbate oxidoreductase family protein, putative	3840	0	0	0	GO:0016491	GO:0008152		2QTB00010_M_19	Tb927.7.7500	AGGTGAACATCGGGTAATGGACGTTGCCCAACAAATTGACTGGGCTTGCAGGACGTGGGGTTTCTTTCAT	+	7	2173883	2173952	-0.780985	-1.67796	0.102731	0.76458	-4.58596
Tb927.2.680	3QTB00004_I_21			<a href=http://www.genedb.org/genedb/Search?organism=tryp&name=Tb927.2.680>Tb927.2.680</a>	Q7YVY4		3B10.295		2	Tb927_02_v4: 124625..125050	hypothetical protein	548	1	1	0	GO:0003674	GO:0008150	GO:0005575	2QTB00004_I_21	Tb927.2.680	TTCATGTGTCTTCTCTTTCCGTTTTGTCACTGCGTTTGGGCTCACGCAGTGACATTAATTGAAAATTTAG	+	2	124688	124757	-0.780547	-1.61113	0.116605	0.780456	-4.68176
Tb11.01.8000	3QTB00004_L_11			<a href=http://www.genedb.org/genedb/Search?organism=tryp&name=Tb11.01.8000>Tb11.01.8000</a>	Q381F4				11	Tb927_11_01_v4: complement(4270039..4270503)	hypothetical protein, conserved	9321	0	1	0				2QTB00004_L_11	Tb11.01.8000	ACCAATTCCCCGGAGGTCCGCCCCCCCAGAAGAAACGGATGATGTGAAACAATCTCTGCTTCGCTACGTA	-	11.1	4270372	4270441	-0.780128	-1.4621	0.153101	0.80012	-4.88341
Tb927.7.4500	3QTB00016_A_3	similar to Sorting nexin 4. (Swiss-Prot:P47057) {Saccharomyces cerevisiae}		<a href=http://www.genedb.org/genedb/Search?organism=tryp&name=Tb927.7.4500>Tb927.7.4500</a>	Q57X66			Tb07.26A24.860	7	Tb927_07_v4: complement(1199213..1200799)	hypothetical protein, conserved	3539	0	0	0				2QTB00016_A_3	Tb927.7.4500	GTTGAGTCCGCCGTTCTTGGTGCTGGTATGATTCGACCCATTACCTTCTTTCCTATTGTCACTACAGTTA	-	7	1200508	1200577	-0.779649	-1.11038	0.274801	0.897631	-5.29025
Tb927.3.2940	3QTB00009_F_13			<a href=http://www.genedb.org/genedb/Search?organism=tryp&name=Tb927.3.2940>Tb927.3.2940</a>	Q57ZL8			Tb03.27C5.390	3	Tb927_03_v4: complement(758484..759392)	hypothetical protein, conserved	1132	0	0	0				2QTB00009_F_13	Tb927.3.2940	ATGATAATGTAATATCAAATTACCCGTCCTTTCGCTTTTTTCTTGGTAACACTTGGAGGAATCTTTTTGT	-	3	758734	758803	-0.779228	-1.66485	0.105338	0.771374	-4.605
Tb927.8.5400	3QTB00020_N_4			<a href=http://www.genedb.org/genedb/Search?organism=tryp&name=Tb927.8.5400>Tb927.8.5400</a>	Q57UL2			Tb08.5H5.120	8	Tb927_08_v4: complement(1599150..1601975)	hypothetical protein, conserved	4383	0	0	0				2QTB00020_N_4	Tb927.8.5400	GGATGACAAACGTGAACGAGAGGTTACTGAATGCCAAATTAGTTTAGAGAAAAATACAGCAGCCTTGTAT	-	8	1600140	1600209	-0.77909	-1.53077	0.135284	0.793517	-4.79257
Tb11.01.5740	3QTB00006_F_4			<a href=http://www.genedb.org/genedb/Search?organism=tryp&name=Tb11.01.5740>Tb11.01.5740</a>	Q382C2				11	Tb927_11_01_v4: 3688958..3689602	hypothetical protein, conserved	9102	0	0	0				2QTB00006_F_4	Tb11.01.5740	GGAGTCGGAAAGAATGCTGAGGAATGGAGAAGGTGCTGCGGAGTGTAGTTATGCACAAAAACTTCAAGTT	+	11.1	3689038	3689107	-0.777908	-1.76555	0.086653	0.732405	-4.45553
Tb927.3.2410	3QTB00009_M_2	;go_function=zinc ion binding		<a href=http://www.genedb.org/genedb/Search?organism=tryp&name=Tb927.3.2410>Tb927.3.2410</a>	Q582V4			Tb03.48O8.510	3	Tb927_03_v4: 608797..609693	peroxisome assembly protein, putative	1079	0	0	0	GO:0008270	GO:0008150	GO:0005575	2QTB00009_M_2	Tb927.3.2410	AAAATGGTGAAGGTGCCCCCCGTACATATCTTAAACTAGGATTTGTGTTAATGCTCGAGCTGTTGATTCG	+	3	609278	609347	-0.777733	-1.53374	0.134555	0.79323	-4.78857
Tb927.4.810	3QTB00014_N_24			<a href=http://www.genedb.org/genedb/Search?organism=tryp&name=Tb927.4.810>Tb927.4.810</a>	Q580A9			Tb04.5E12.800	4	Tb927_04_v4: complement(228897..230348)	expression site-associated gene (ESAG) protein, putative,expression site-associated gene 5 (ESAG5) protein, putative	1498	1	0	0				2QTB00014_N_24	Tb927.4.810	ACTGTCTTGGTCCCTCTCGTTAATAAAAGTATTGTGAAATTTACCAAAAAGTTCGCCCAGGAGTTTAACA	-	4	229415	229484	-0.776716	-1.88802	0.0677746	0.704339	-4.2642
Tb09.v1.0460	3QTB00009_O_5	similar to Structural maintenance of chromosome 2 (Chromosome-associated proteinE) (Chromosome assembly protein XCAP-E). (Swiss-Prot:P50533) (Xenopus laevis)		<a href=http://www.genedb.org/genedb/Search?organism=tryp&name=Tb09.v1.0460>Tb09.v1.0460</a>	Q38EG9				9	Tb927_09_v4: complement(1245596..1246453)	hypothetical protein, conserved	5348	1	0	0	GO:0003674	GO:0008150	GO:0005575	2QTB00009_O_5	Tb09.v1.0460	TTGAGAAGGTATGAAGTAGACGGAAGAGAGGAGGATATTCATGCCGTGATAGTAAACGCTGATGAATTTG	-	9	1246291	1246360	-0.776483	-1.78747	0.0829793	0.727873	-4.42205
Tb09.160.4160	3QTB00001_L_23			<a href=http://www.genedb.org/genedb/Search?organism=tryp&name=Tb09.160.4160>Tb09.160.4160</a>	Q38EY9		28G16.375	chr9contig160.tmp0528c	9	Tb927_09_v4: complement(921547..921762)	hypothetical protein, unlikely	5175	0	0	0				2QTB00001_L_23	Tb09.160.4160	CAGTTGTCGGCCTTGCCCCCACACTCATGTGAATGGCACTACCCTCTATATAAAAATGAAAACTAAATGA	-	9	921547	921616	-0.776285	-1.29636	0.203777	0.843175	-5.08756
Tb927.3.3980	3QTB00014_G_15			<a href=http://www.genedb.org/genedb/Search?organism=tryp&name=Tb927.3.3980>Tb927.3.3980</a>	Q57WD4			Tb03.28C22.190	3	Tb927_03_v4: 1116802..1118163	hypothetical protein, conserved	1235	0	0	0				2QTB00014_G_15	Tb927.3.3980	TTTATGAACCACGACGGTGCTAGGGCTTTATCTGTTTTACTTCCCCTTACGGGTTTAAGACATCATCCAA	+	3	1117204	1117273	-0.775889	-1.83762	0.0750676	0.715863	-4.34419
Tb927.7.1460	3QTB00021_E_23			<a href=http://www.genedb.org/genedb/Search?organism=tryp&name=Tb927.7.1460>Tb927.7.1460</a>	Q57WQ4			Tb07.27M11.780	7	Tb927_07_v4: 371415..374321	hypothetical protein, conserved	3237	0	0	0				2QTB00021_E_23	Tb927.7.1460	TCATGGCAACATAGTGTCCCTAAAGATCTACAAGTAGTCATGATAAACCGCTACCTGCATTTGCTTCTTT	+	7	371613	371682	-0.775688	-1.39037	0.173654	0.824654	-4.97442
Tb10.6k15.0870	3QTB00003_I_18			<a href=http://www.genedb.org/genedb/Search?organism=tryp&name=Tb10.6k15.0870>Tb10.6k15.0870</a>	Q38A23			TRYPtp6k15-3d06.p1c_127	10	Tb927_10_v4: 2314120..2314491	hypothetical protein, unlikely	7059	0	0	0				2QTB00003_I_18	Tb10.6k15.0870	ATTTTCGATTTGTGCGTACCCTGCTTCATTTTTCTATGCTCGGGCTGGTTTTCCGCGGGGGCAACAGTGT	+	10	2314206	2314275	-0.775303	-1.84133	0.0745097	0.715863	-4.33837
Tb10.61.1480	3QTB00015_J_6			<a href=http://www.genedb.org/genedb/Search?organism=tryp&name=Tb10.61.1480>Tb10.61.1480</a>	Q388A5			TRYP_x-61h03.q2kb185_223	10	Tb927_10_v4: 3605732..3607300	hypothetical protein, conserved	7582	0	0	0				2QTB00015_J_6	Tb10.61.1480	TTGGAGTTAGTAGTAGTGATTGGTATGCACGGCAACGCAGTAAGTTAATGTCTGATGAGTCCGACGTAAA	+	10	3607173	3607242	-0.775141	-1.44627	0.157463	0.805833	-4.90385
Tb10.70.2940	3QTB00017_M_6			<a href=http://www.genedb.org/genedb/Search?organism=tryp&name=Tb10.70.2940>Tb10.70.2940</a>	Q38BH0			TRYP_x-70a06.p2kb545_391	10	Tb927_10_v4: 1117965..1119764	transporter, putative	6562	0	10	0				2QTB00017_M_6	Tb10.70.2940	TCAGACCATTCACCTCGCGCAAATTTTGGTTATTTGTTGCCGTATTTTGTATTCTTATCTTTGAGGAGGA	+	10	1119463	1119532	-0.774977	-1.20055	0.238408	0.875213	-5.19553
Tb10.389.0720	3QTB00021_E_22			<a href=http://www.genedb.org/genedb/Search?organism=tryp&name=Tb10.389.0720>Tb10.389.0720</a>	Q388W4				10	Tb927_10_v4: complement(3042734..3045775)	hypothetical protein, conserved	7368	0	0	0				2QTB00021_E_22	Tb10.389.0720	ACTTTGTCCCAGTTTCGCAAGGAGCTGTCTCAAAATGAGGAAAACCCAATGTATATAATAAACTTTGATC	-	10	3044965	3045034	-0.774833	-1.48413	0.147193	0.80012	-4.85466
Tb11.02.2250	3QTB00022_P_3			<a href=http://www.genedb.org/genedb/Search?organism=tryp&name=Tb11.02.2250>Tb11.02.2250</a>	Q385V2			TRYP_xi-1013a02.q1k_22	11	Tb927_11_01_v4: 1315296..1319864	hypothetical protein, conserved	8164	1	0	0				2QTB00022_P_3	Tb11.02.2250	TCATCCTACTGGTTGTCCTTGTTTTATTTGTTTCGTTACTGCCGTTGTGTAATCTCCAGTTCTTTATTCC	+	11.1	1318962	1319031	-0.774353	-1.31853	0.196337	0.83722	-5.06151
Tb11.39.0005	3QTB00016_J_16			<a href=http://www.genedb.org/genedb/Search?organism=tryp&name=Tb11.39.0005>Tb11.39.0005</a>	Q4FKA7				11	Tb927_11_01_v4: complement(524032..525744)	hypothetical protein, conserved	7890	1	6	0				2QTB00016_J_16	Tb11.39.0005	TTTGTAAAGAGTTTTTTAATTTCCAACAGTTAAACAAGGGCATTATGGCCGCTGAGTTGCAGCTGTCTCA	-	11.1	524771	524840	-0.773836	-1.86401	0.071169	0.709514	-4.30252
Tb927.8.3270	3QTB00006_I_20			<a href=http://www.genedb.org/genedb/Search?organism=tryp&name=Tb927.8.3270>Tb927.8.3270</a>	Q57YY6			Tb08.28L1.280	8	Tb927_08_v4: 983522..984127	hypothetical protein	4170	0	0	0				2QTB00006_I_20	Tb927.8.3270	TTCTCACACATTTAAAACTTGACAATATAATTCTTGAGTCGGTCAGTTGCGTTGGTCGGGGCCATAACGG	+	8	983607	983676	-0.770653	-1.34102	0.189001	0.834944	-5.03468
Tb09.160.3870	3QTB00001_J_17			<a href=http://www.genedb.org/genedb/Search?organism=tryp&name=Tb09.160.3870>Tb09.160.3870</a>	Q38F19		28G16.240	chr9contig160.tmp0514	9	Tb927_09_v4: 884502..884714	hypothetical protein, unlikely	5145	1	1	0				2QTB00001_J_17	Tb09.160.3870	TACGGGTAATACACGAGTCGTTTGCCTCTTTTTACTTTTGGTGTTGCTTGGAACTGTTGTCATATGCGCA	+	9	884546	884615	-0.770411	-1.83969	0.0747552	0.715863	-4.34093
Tb11.02.3890	3QTB00014_I_14			<a href=http://www.genedb.org/genedb/Search?organism=tryp&name=Tb11.02.3890>Tb11.02.3890</a>	Q385G2			Tb11.212.0170	11	Tb927_11_01_v4: complement(1689788..1691182)	hypothetical protein, conserved	8305	1	11	0				2QTB00014_I_14	Tb11.02.3890	AAAGCGAACGACATCACTGAAAAGGGTACGAAAGCCCACAATACGAAGAAAAAACAGTTCTGAAGATAAT	-	11.1	1691096	1691165	-0.76861	-1.08883	0.284057	0.903521	-5.31187
Tb11.02.1106	3QTB00013_D_10	;go_function=nucleobase transporter activity;go_process=nucleobase transport;go_component=integral to membrane		<a href=http://www.genedb.org/genedb/Search?organism=tryp&name=Tb11.02.1106>Tb11.02.1106</a>	Q386E9				11	Tb927_11_01_v4: 1050102..1051424	nucleobase transporter, putative	8066	0	9	1	GO:0015205	GO:0015851	GO:0016021	2QTB00013_D_10	Tb11.02.1106	TATTTTGCCTTTTATTCTGTGTATTTACAAACACATCCCTGGTCACGCAGCTCCGTATATCTTCTCGTTT	+	11.1	1051178	1051247	-0.767652	-1.44866	0.156798	0.805728	-4.90077
Tb927.8.5300	3QTB00016_N_3			<a href=http://www.genedb.org/genedb/Search?organism=tryp&name=Tb927.8.5300>Tb927.8.5300</a>	Q57UK2			Tb08.5H5.330	8	Tb927_08_v4: 1577951..1579639	hypothetical protein, conserved	4373	0	0	0				2QTB00016_N_3	Tb927.8.5300	TGAGTTTATCCAAGAGTTTAAGAATGAAGAAGATAAAATTAGACGGCAGTACCTAGACCAGTTGCGTTGC	+	8	1578931	1579000	-0.767527	-1.53578	0.134053	0.79323	-4.7858
Tb927.6.1390	3QTB00011_G_15	similar to Wiskott-Aldrich syndrome protein homolog (WASp). (Swiss-Prot:P70315) [Mus musculus;]		<a href=http://www.genedb.org/genedb/Search?organism=tryp&name=Tb927.6.1390>Tb927.6.1390</a>	Q585A8			Tb06.3A7.1190	6	Tb927_06_v4: complement(503203..504246)	hypothetical protein, conserved	2658	1	0	0				2QTB00011_G_15	Tb927.6.1390	CAGTCCACCAATGCCTGAGGAGAAGCCTGATCAATTTGCTTCTAAGCCATGGGTTAAGAACTTGAATGAG	-	6	503485	503554	-0.767525	-1.48715	0.146398	0.80012	-4.8507
Tb927.7.7190	3QTB00022_I_20			<a href=http://www.genedb.org/genedb/Search?organism=tryp&name=Tb927.7.7190>Tb927.7.7190</a>	Q57XT9			Tb07.21H15.140	7	Tb927_07_v4: complement(2063715..2067671)	hypothetical protein, conserved	3809	0	0	0				2QTB00022_I_20	Tb927.7.7190	TGTAACTTCTTTTCAAAAGAAAGAGACAGTAAGTAATGATGTGTCACCCACTGTCAACACCTCTAGAGCG	-	7	2065956	2066025	-0.767136	-1.36516	0.181368	0.83211	-5.00544
Tb09.160.0300	3QTB00003_E_17			<a href=http://www.genedb.org/genedb/Search?organism=tryp&name=Tb09.160.0300>Tb09.160.0300</a>	Q38G11			chr9contig160.tmp0030c	9	Tb927_09_v4: complement(321283..321633)	hypothetical protein, unlikely	4801	1	2	0				2QTB00003_E_17	Tb09.160.0300	ACTTTTTCCCTCTCTGAGATTTGTATATTGAGCTGTGGTGTACGGTTTCTTTTAAATTGTAATTTACTAT	-	9	321483	321552	-0.766397	-1.70717	0.0971129	0.75263	-4.54307
Tb927.7.310	3QTB00009_E_8			<a href=http://www.genedb.org/genedb/Search?organism=tryp&name=Tb927.7.310>Tb927.7.310</a>	Q57U23			Tb07.8P12.480	7	Tb927_07_v4: complement(57553..58440)	hypothetical protein, conserved	3122	0	0	0				2QTB00009_E_8	Tb927.7.310	TTGGAGAGATGCGTACACCACATATCCACACGTAACCCCATCCCATTACTACTACCAAAATCCGATCTTT	-	7	57910	57979	-0.765993	-1.56806	0.126335	0.788777	-4.74174
Tb10.70.6940	3QTB00021_A_10			<a href=http://www.genedb.org/genedb/Search?organism=tryp&name=Tb10.70.6940>Tb10.70.6940</a>	Q4FKF7			TRYP_x-70a06.p2kb545_957	10	Tb927_10_v4: complement(306103..309105)	hypothetical protein, conserved	6256	0	0	0				2QTB00021_A_10	Tb10.70.6940	TTGCAGCGTCCGGATATTTCTAATGTGAAAACCACCACAGACAGTTCTAGCCTCATTTCAGGTGATATGA	-	10	306267	306336	-0.765664	-1.68933	0.100514	0.763761	-4.56934
Tb927.4.5110	3QTB00012_L_21			<a href=http://www.genedb.org/genedb/Search?organism=tryp&name=Tb927.4.5110>Tb927.4.5110</a>	Q584J5			Tb04.3M17.600	4	Tb927_04_v4: complement(1398840..1400039)	hypothetical protein, conserved	1929	0	0	0				2QTB00012_L_21	Tb927.4.5110	TTGCAGCGACAGCACCAAAGCTACGACGCAGTTATGGAGGAAAAGGAGAGACTGAAAAAGGAGACATGTG	-	4	1399307	1399376	-0.765121	-1.55158	0.13023	0.790514	-4.76434
Tb927.5.530	3QTB00018_I_6			<a href=http://www.genedb.org/genedb/Search?organism=tryp&name=Tb927.5.530>Tb927.5.530</a>	Q57VW0			Tb05.29K2.720	5	Tb927_05_v4: complement(167253..169238)	hypothetical protein, conserved	2043	0	0	0				2QTB00018_I_6	Tb927.5.530	TTATGAAGTCGATGATGCCCCTACACCGAAAATTCGGGGGTTGATTAAACTAGCTCGCGAGGAGAGGTTG	-	5	168681	168750	-0.764778	-1.51817	0.138423	0.79729	-4.80951
Tb10.389.0150	3QTB00023_M_13			<a href=http://www.genedb.org/genedb/Search?organism=tryp&name=Tb10.389.0150>Tb10.389.0150</a>	Q388R9				10	Tb927_10_v4: complement(3166712..3174667)	hypothetical protein, conserved	7413	0	0	0				2QTB00023_M_13	Tb10.389.0150	TAAAGCGATGTCACAAACTCTGCAGGTACGTTTAAGTAAGCCACCAAAGGATATAACTCCAGTTCATAAA	-	10	3170813	3170882	-0.764624	-1.26039	0.216302	0.857945	-5.12897
Tb10.6k15.0010	3QTB00004_D_20			<a href=http://www.genedb.org/genedb/Search?organism=tryp&name=Tb10.6k15.0010>Tb10.6k15.0010</a>	Q389V0			TRYPtp6k15-3d06.p1c_2	10	Tb927_10_v4: complement(2482723..2483196)	hypothetical protein	7132	1	1	0				2QTB00004_D_20	Tb10.6k15.0010	TATTTGATTCAATCATAGATATTCCTAGCCTGCAAAACCCTCGCCTCATTTGGGGGTGGGTAGAAACCCA	-	10	2482802	2482871	-0.764487	-1.3944	0.172444	0.824654	-4.96941
Tb10.6k15.0750	3QTB00005_I_5			<a href=http://www.genedb.org/genedb/Search?organism=tryp&name=Tb10.6k15.0750>Tb10.6k15.0750</a>	Q38A14			TRYPtp6k15-3d06.p1c_112	10	Tb927_10_v4: 2331271..2331768	hypothetical protein	7068	0	2	0				2QTB00005_I_5	Tb10.6k15.0750	ATGCAGGACGAAAGGGAAACAAGAGGGGACCGTGTGCGTCTATGTAGAGGAAAGCATATGATTTCAGTGT	+	10	2331271	2331340	-0.763564	-1.5889	0.121548	0.78656	-4.71289
Tb927.6.4630	3QTB00013_J_16	;go_function=hydrolase activity; protein serine/threonine phosphatase activity;go_process=protein amino acid dephosphorylation		<a href=http://www.genedb.org/genedb/Search?organism=tryp&name=Tb927.6.4630>Tb927.6.4630</a>	Q587C9			Tb06.26G9.390	6	Tb927_06_v4: 1292992..1294326	serine/threonine protein phosphatase, putative	2981	1	1	0	GO:0004722 GO:0016787	GO:0006470	GO:0005575	2QTB00013_J_16	Tb927.6.4630	TATTGACAAAATACATGAGTTTAACAAGGATTTGAGAAAGGCGTTAACGAATGGTACGCTGACCCCTCTG	+	6	1293738	1293807	-0.763525	-1.80741	0.0797532	0.727873	-4.3913
Tb10.70.0490	3QTB00012_B_16			<a href=http://www.genedb.org/genedb/Search?organism=tryp&name=Tb10.70.0490>Tb10.70.0490</a>	Q38AX2			TRYP_x-70a06.p2kb545_72	10	Tb927_10_v4: complement(1603461..1604672)	hypothetical protein, conserved	6760	0	0	0				2QTB00012_B_16	Tb10.70.0490	TTTTTGATTTCCCATCGCCAAACATTGTTAACACAACCACTTGCAGCACGTCTAGAACTCCGATTTGTGG	-	10	1604230	1604299	-0.763155	-1.64736	0.108904	0.77169	-4.63023
Tb10.70.2610	3QTB00008_K_15	;go_function=dolichyl-phosphate beta-D-mannosyltransferase activity;go_process=GPI anchor biosynthesis		<a href=http://www.genedb.org/genedb/Search?organism=tryp&name=Tb10.70.2610>Tb10.70.2610</a>	Q38BE0			TRYP_x-70a06.p2kb545_350	10	Tb927_10_v4: complement(1173937..1174716)	dolichyl-phosphate beta-D-mannosyltransferase precursor, putative	6592	0	1	0	GO:0004582	GO:0006506	GO:0005575	2QTB00008_K_15	Tb10.70.2610	TGACGGTGAAGTATTCCATTATTGTTCCAGCCTACAAGGAGTGTGGGAACCTTGAGCCACTTACAAAGCA	-	10	1174646	1174715	-0.762987	-1.87607	0.069446	0.704627	-4.28332
Tb11.02.4850	3QTB00004_B_17	GPI-Anchor Signal predicted for Tb11.02.4850 by DGPI v2.04 with cleavage site probability 0.13599999 near 120;go_component=integral to membrane		<a href=http://www.genedb.org/genedb/Search?organism=tryp&name=Tb11.02.4850>Tb11.02.4850</a>	Q384X1				11	Tb927_11_01_v4: complement(1948335..1948787)	hypothetical protein, conserved	8396	1	4	1	GO:0003674	GO:0008150	GO:0016021	2QTB00004_B_17	Tb11.02.4850	CAGTGCGGTGGGTTTCCTCCTTCTTCTTTTCATTTTGTCATTTATTGTATCTCCACTTGTAGTTTCTTTT	-	11.1	1948382	1948451	-0.762708	-1.65207	0.107935	0.77169	-4.62346
Tb09.v1.0820	3QTB00003_E_4			<a href=http://www.genedb.org/genedb/Search?organism=tryp&name=Tb09.v1.0820>Tb09.v1.0820</a>	Q38CT9				9	Tb927_09_v4: 2429896..2430261	hypothetical protein, conserved	5931	0	0	0				2QTB00003_E_4	Tb09.v1.0820	TTTGTTACAATCCGATACAAATACGAGTAAAACACAAATAATAATTATGGGAGCAAGCCAGGAGTTACCT	NA	Nonspecific_3	0	0	-0.762191	-1.62817	0.112929	0.772776	-4.65764
Tb927.3.3900	3QTB00017_F_4	similar to Carnitine O-palmitoyltransferase II, mitochondrial precursor(EC 2.3.1.21) (CPT II) (Swiss-Prot:P23786) [Homo sapiens];go_function=carnitine O-palmitoyltransferase activity;go_process=fatty acid metabolism		<a href=http://www.genedb.org/genedb/Search?organism=tryp&name=Tb927.3.3900>Tb927.3.3900</a>	Q57WC6	CPT II		Tb03.28C22.510	3	Tb927_03_v4: 1084019..1085884	carnitine O-palmitoyltransferase II, putative	1227	0	0	0				2QTB00017_F_4	Tb927.3.3900	ATTCGTATATTGAGGCCTTGTGGGAAGACATGTATTTGAGCAATCGTGAACCCGTATTAGTGAATGTCAA	+	3	1084260	1084329	-0.762138	-1.58581	0.122248	0.78656	-4.71719
Tb09.160.4740	3QTB00003_H_20			<a href=http://www.genedb.org/genedb/Search?organism=tryp&name=Tb09.160.4740>Tb09.160.4740</a>	Q38ET2			chr9contig160.tmp0360	9	Tb927_09_v4: 1017028..1017429	hypothetical protein, unlikely	5233	1	3	0				2QTB00003_H_20	Tb09.160.4740	ATTTTGGAGTTCGTTGATTCCTCCACTGTAACTTATCACCGCGGCACCACTGCCCGACATATAACCGTTG	+	9	1017133	1017202	-0.761141	-1.62369	0.113886	0.775543	-4.664
Tb927.8.7550	3QTB00015_J_17			<a href=http://www.genedb.org/genedb/Search?organism=tryp&name=Tb927.8.7550>Tb927.8.7550</a>	Q57V76			Tb08.30P3.70	8	Tb927_08_v4: 2174411..2175943	hypothetical protein	4599	0	0	0				2QTB00015_J_17	Tb927.8.7550	GTACCAGTATTTAAACAATGACTTGACCGATCCAAATTCGAGTCTTCCGGCCCCTGCTATGTCGGTTGAA	+	8	2175796	2175865	-0.760975	-1.7579	0.0879673	0.738272	-4.46714
Tb927.4.1700	3QTB00018_B_16	;go_function=ATP binding; protein serine/threonine kinase activity;go_process=protein amino acid phosphorylation		<a href=http://www.genedb.org/genedb/Search?organism=tryp&name=Tb927.4.1700>Tb927.4.1700</a>	Q581R1			Tb04.2L9.1220	4	Tb927_04_v4: complement(434137..436215)	protein kinase, putative	1587	0	0	0	GO:0004674 GO:0005524	GO:0006468	GO:0005575	2QTB00018_B_16	Tb927.4.1700	ATGATGTGGATAGTGGGTGTTTCATAGAGAAATTTACGAGCAAAGAATCGTCTCCAAAGGGCAGATTATT	-	4	434861	434930	-0.760794	-1.71283	0.0960546	0.750448	-4.53469
Tb927.6.2930	3QTB00016_A_21	;go_function=ATP binding		<a href=http://www.genedb.org/genedb/Search?organism=tryp&name=Tb927.6.2930>Tb927.6.2930</a>	Q583P1			Tb06.5F5.590	6	Tb927_06_v4: 877717..879306	hypothetical protein, conserved	2812	0	0	0				2QTB00016_A_21	Tb927.6.2930	TTAAGCGATATCCCTTGTATGATGTGAAATCGTTCAAGTCACTGTTCTTCCCCAATAAGCAAAAACTCAT	+	6	878477	878546	-0.759989	-1.58184	0.123153	0.78656	-4.7227
Tb927.7.350	3QTB00007_J_3			<a href=http://www.genedb.org/genedb/Search?organism=tryp&name=Tb927.7.350>Tb927.7.350</a>	Q57U19			Tb07.8P12.540	7	Tb927_07_v4: complement(62823..63542)	hypothetical protein	3126	0	0	0				2QTB00007_J_3	Tb927.7.350	ACACAATACAAACAAGAAGGAAGTTGTTTTGTGATTTTGTCACGCCACATCCCCTTAGCAAAGTCACCGA	-	7	63079	63148	-0.759445	-2.06471	0.0468199	0.644471	-3.97056
Tb927.8.6550	3QTB00008_L_21			<a href=http://www.genedb.org/genedb/Search?organism=tryp&name=Tb927.8.6550>Tb927.8.6550</a>	Q57TV8			Tb08.30K1.320	8	Tb927_08_v4: 1888924..1889745	hypothetical protein, conserved	4499	1	0	0				2QTB00008_L_21	Tb927.8.6550	TTTGGTAACGCGAAAAAGTCGCGAAAAAAGGGAATTCCGGCAAGATTTGACACTCCATCAGGTCATTCAA	+	8	1889433	1889502	-0.759387	-1.49248	0.145001	0.80012	-4.84367
Tb927.8.4840	3QTB00021_E_24	;go_function=ATP binding; motor activity;go_process=microtubule-based process;go_component=microtubule associated complex		<a href=http://www.genedb.org/genedb/Search?organism=tryp&name=Tb927.8.4840>Tb927.8.4840</a>	Q57UW8			Tb08.4A8.540	8	Tb927_08_v4: complement(1426400..1429444)	kinesin, putative	4327	0	0	0	GO:0003774 GO:0005524	GO:0007017	GO:0005875	2QTB00021_E_24	Tb927.8.4840	ATGTGTAACTTAATGTACAGGAACAAACAACTTTCGACTCTACTAGAAGAAGAGCAGGATCGGTACCAGT	-	8	1427434	1427503	-0.757261	-1.30979	0.199243	0.841422	-5.07182
Tb10.389.0340	3QTB00011_A_7	;go_function=binding;go_process=transport;go_component=membrane		<a href=http://www.genedb.org/genedb/Search?organism=tryp&name=Tb10.389.0340>Tb10.389.0340</a>	Q388T5				10	Tb927_10_v4: complement(3121141..3122175)	mitochondrial carrier protein, putative	7397	0	3	0	GO:0005488 GO:0005488	GO:0006810 GO:0006810	GO:0016020 GO:0016020	2QTB00011_A_7	Tb10.389.0340	AACATCGTTTTTATTTAATCCCGTTGATGTGCTACATACGAGGATGCAGGCTCTCCCTACAGTTTCTGGA	-	10	3121333	3121402	-0.75686	-1.57452	0.124834	0.78656	-4.73283
Tb927.3.1420	3QTB00023_A_20			<a href=http://www.genedb.org/genedb/Search?organism=tryp&name=Tb927.3.1420>Tb927.3.1420</a>	Q57XX5			Tb03.1J15.420	3	Tb927_03_v4: 353870..364648	hypothetical protein, conserved	981	0	0	0				2QTB00023_A_20	Tb927.3.1420	CTTGTCAATTTATATTGATGAATTTACCTTTTCCCATAACGTTGTTGTTGAGACACCGCGGAAAGATACA	+	3	358705	358774	-0.756773	-1.32128	0.195426	0.836103	-5.05825
Tb927.5.1080	3QTB00007_F_3	;go_function=RNA binding;go_process=RNA processing		<a href=http://www.genedb.org/genedb/Search?organism=tryp&name=Tb927.5.1080>Tb927.5.1080</a>	Q57W53			Tb05.28F8.160	5	Tb927_05_v4: 350971..351684	hypothetical protein, conserved	2100	0	0	0	GO:0003723	GO:0006396	GO:0005575	2QTB00007_F_3	Tb927.5.1080	AAGGAACGCCGACCCAATGGTCCACTCCTTCCTCTACAGTTCATGCGCGGGTACATTGAGTTCTCCAAGG	+	5	351142	351211	-0.756577	-1.99472	0.0543233	0.66114	-4.0893
Tb11.02.4040	3QTB00022_G_5	;go_process=transport		<a href=http://www.genedb.org/genedb/Search?organism=tryp&name=Tb11.02.4040>Tb11.02.4040</a>	Q385F2			Tb11.212.0010	11	Tb927_11_01_v4: complement(1713380..1717075)	protein transport protein Sec31, putative,cytosolic coat protein, putative	8315	1	0	0	GO:0003674	GO:0006810	GO:0005575	2QTB00022_G_5	Tb11.02.4040	AATTGCTGTCGGACTCGACGAAAAACATCCTGCCATACAAATTTGGGATTTAAAAAAAGCAATGATGCCT	-	11.1	1716293	1716362	-0.756523	-1.4689	0.151257	0.80012	-4.87457
Tb927.1.2160	3QTB00003_P_21			<a href=http://www.genedb.org/genedb/Search?organism=tryp&name=Tb927.1.2160>Tb927.1.2160</a>	Q4GZ05				1	Tb927_01_v4: 548865..549257	calpain-like protein fragment, putative	209	0	0	0	GO:0003674	GO:0008150	GO:0005575	2QTB00003_P_21	Tb927.1.2160	AGTGATACCAAAAATAAGCGATGGGCTTTTTATAATGACTCGCCATGTTACACCATTCATGTGGCCATTC	+	1	548967	549036	-0.755352	-1.59488	0.120201	0.786321	-4.70455
Tb10.6k15.0550	3QTB00011_A_22			<a href=http://www.genedb.org/genedb/Search?organism=tryp&name=Tb10.6k15.0550>Tb10.6k15.0550</a>	Q38A00			TRYPtp6k15-3d06.p1c_80	10	Tb927_10_v4: 2379516..2380571	hypothetical protein, conserved	7082	1	2	0				2QTB00011_A_22	Tb10.6k15.0550	AAGAGACTTTACTTCATCCTCCTTTCATTGGTTCGTCTTCACGCTTCACGTATGCCTTACCTGCTTTAGA	+	10	2379667	2379736	-0.754476	-1.2496	0.220169	0.860828	-5.14119
Tb09.244.0810	3QTB00002_F_22			<a href=http://www.genedb.org/genedb/Search?organism=tryp&name=Tb09.244.0810>Tb09.244.0810</a>	Q38CP3			chr9contig244a01.tmp0081	9	Tb927_09_v4: complement(2810028..2810363)	hypothetical protein	6068	1	0	0				2QTB00002_F_22	Tb09.244.0810	TGTGTGGGTTTTTCTCTCACTCTCTTCCTCCTTCCCTGTCCGTGCATCTCGACGCTGGCGATGGAAATGG	-	9	2810253	2810322	-0.753933	-1.6496	0.108442	0.77169	-4.62701
Tb11.02.2280	3QTB00011_G_3			<a href=http://www.genedb.org/genedb/Search?organism=tryp&name=Tb11.02.2280>Tb11.02.2280</a>	Q385U9			TRYP_xi-1013a02.q1k_19	11	Tb927_11_01_v4: 1325455..1326495	hypothetical protein, conserved	8167	0	0	0				2QTB00011_G_3	Tb11.02.2280	AGATGAAATAACTTACGTCCACTTACCCCCTTCTGTGCATACCATGTACATTTTCTTCTGGTTCTCTGTT	+	11.1	1326168	1326237	-0.753583	-0.974873	0.336662	0.92496	-5.41967
Tb927.4.2630	3QTB00020_A_6	;go_function=ATP binding; ATP-dependent helicase activity;go_process=nucleobase, nucleoside, nucleotide and nucleic acid metabolism		<a href=http://www.genedb.org/genedb/Search?organism=tryp&name=Tb927.4.2630>Tb927.4.2630</a>	Q584C4			Tb04.1H19.1240	4	Tb927_04_v4: 694735..697266	ATP-dependent DEAD/H RNA helicase, putative	1680	0	0	0	GO:0005524 GO:0008026	GO:0006139	GO:0005575	2QTB00020_A_6	Tb927.4.2630	AGAGTGAATATCAGTTTGATAGTACGCCGCTTCATCCGATATTTGTGGAACGGTTGGAAAAAAAGGAAAT	+	4	696158	696227	-0.752994	-1.68138	0.102059	0.76458	-4.58096
Tb10.61.0060	3QTB00022_O_17	similar to SP:Q26721: Receptor-type adenylate cyclase ESAG 4 (EC 4.6.1.1) (ATPpyrophosphate- lyase) (Adenylyl cyclase) (Expression site- associatedprotein 4) (Antigen 4). {Trypanosoma brucei brucei};go_function=adenylate cyclase activity;go_process=intracellular signaling cascade;go_component=integral to membrane		<a href=http://www.genedb.org/genedb/Search?organism=tryp&name=Tb10.61.0060>Tb10.61.0060</a>	Q387P6			TRYP_x-61h03.q2kb185_10	10	Tb927_10_v4: 3906132..3909896	expression site-associated gene 4 (ESAG4) protein, putative,expression site-associated gene (ESAG) protein, putative,receptor-type adenylate cyclase	7693	0	1	0	GO:0004016 GO:0004016	GO:0007242 GO:0007242	GO:0016021 GO:0016021	2QTB00022_O_17	Tb10.61.0060	ACGTACCTTGCTCTTCCAATCCTTATGAAACATAATGTCGTGGCATTTTCCCCTATGACTGGATCCACTT	+	10	3906570	3906639	-0.752768	-1.83782	0.0750369	0.715863	-4.34387
Tb11.01.4530	3QTB00011_P_18			<a href=http://www.genedb.org/genedb/Search?organism=tryp&name=Tb11.01.4530>Tb11.01.4530</a>	Q382R2				11	Tb927_11_01_v4: 3330358..3331485	hypothetical protein, conserved	8958	1	0	0				2QTB00011_P_18	Tb11.01.4530	TATTACATTATGTGCGAGACAAAGTTAGCGATACGACCCCTTCCCCCACTCTCACCGCAACCAAATCAAC	+	11.1	3330595	3330664	-0.752542	-1.54164	0.132624	0.790514	-4.77786
Tb11.02.4760	3QTB00022_J_4			<a href=http://www.genedb.org/genedb/Search?organism=tryp&name=Tb11.02.4760>Tb11.02.4760</a>	Q384X8				11	Tb927_11_01_v4: complement(1926942..1931939)	hypothetical protein, conserved	8389	0	0	0				2QTB00022_J_4	Tb11.02.4760	GGAGCGGCTGTACTGGACAAAATATTTAAACGTCTTCACAATGCTAAACAACTGCAAAAGTGTTTCAGTC	-	11.1	1930406	1930475	-0.752507	-1.68327	0.101689	0.76458	-4.5782
Tb927.4.5310	3QTB00013_B_22	;go_function=ATP binding; protein kinase activity;go_process=protein amino acid phosphorylation		<a href=http://www.genedb.org/genedb/Search?organism=tryp&name=Tb927.4.5310>Tb927.4.5310</a>	Q580Q4			Tb04.24M18.60	4	Tb927_04_v4: complement(1441877..1443199)	serine/threonine-protein kinase A, putative,protein kinase, putative	1949	0	0	0	GO:0004672 GO:0005524	GO:0006468	GO:0005575	2QTB00013_B_22	Tb927.4.5310	GCCCTTACATCTGTTTGTCCAATAGACGCTGCAATGGCTCATGAAAAATACGTCTTTGCCCTTAAGAACC	-	4	1441966	1442035	-0.752343	-1.91395	0.0642657	0.700998	-4.22239
Tb11.01.6710	3QTB00021_H_9			<a href=http://www.genedb.org/genedb/Search?organism=tryp&name=Tb11.01.6710>Tb11.01.6710</a>	Q381S8				11	Tb927_11_01_v4: complement(3946572..3949802)	hypothetical protein, conserved	9196	1	0	0				2QTB00021_H_9	Tb11.01.6710	AGATGGCGTTTACCAAGCATCCTGCTTGTTGTTTCCTCAAAAATATATCCGCTTCCTTTTTCCCGTTACT	-	11.1	3948022	3948091	-0.75209	-0.949907	0.349013	0.932046	-5.44179
Tb11.01.1070	3QTB00016_J_17			<a href=http://www.genedb.org/genedb/Search?organism=tryp&name=Tb11.01.1070>Tb11.01.1070</a>	Q383Z9				11	Tb927_11_01_v4: 2502087..2503769	hypothetical protein, conserved	8621	0	0	0				2QTB00016_J_17	Tb11.01.1070	TTGTCGTCAAACTTTTTGCACATGACACAGTTAGTTGAAATGACCCTCCTTTACATCAAGGATCACCTAG	+	11.1	2502528	2502597	-0.752002	-1.84178	0.0744416	0.715863	-4.33765
Tb927.2.6320	3QTB00014_E_8	;go_function=purine nucleoside transporter activity;go_process=purine ribonucleoside salvage;go_component=integral to membrane		<a href=http://www.genedb.org/genedb/Search?organism=tryp&name=Tb927.2.6320>Tb927.2.6320</a>	Q7YUH2	TbNT6	36E18.160		2	Tb927_02_v4: 1159520..1160908	adenosine transporter 2, putative	838	0	11	0	GO:0015211 GO:0015211 GO:0015211	GO:0006166	GO:0016021	2QTB00014_E_8	Tb927.2.6320	TTCTGGTGTTCCCTGGTGTATTTATAGCGGCGAAGACAGGCGATACTAGTGGTTGGTACTTTACTGTTGT	+	2	1160475	1160544	-0.751243	-1.4096	0.167944	0.819059	-4.95042
Tb10.389.1540	3QTB00007_M_21			<a href=http://www.genedb.org/genedb/Search?organism=tryp&name=Tb10.389.1540>Tb10.389.1540</a>	Q389C3				10	Tb927_10_v4: 2899413..2900090	hypothetical protein, conserved	7309	0	0	0				2QTB00007_M_21	Tb10.389.1540	ATTTTTGTCAGCTCACGACCCGCCATTGAAAAGCGATATTACCCCTGTTGTAATTGTGTCTCTAGAAGCA	+	10	2899925	2899994	-0.751228	-1.59003	0.121292	0.78656	-4.71131
Tb11.01.4570	3QTB00015_A_20			<a href=http://www.genedb.org/genedb/Search?organism=tryp&name=Tb11.01.4570>Tb11.01.4570</a>	Q382Q9				11	Tb927_11_01_v4: complement(3338580..3340058)	hypothetical protein, conserved	8961	0	0	0				2QTB00015_A_20	Tb11.01.4570	ATTCTACGAACCCGCCATGTCCGGAGGGATGGATCAAAGTTCAGTTTTGCAACAGTCTCACGAAAAATTA	-	11.1	3339801	3339870	-0.750299	-1.25053	0.219834	0.860828	-5.14014
Tb10.6k15.1240	3QTB00013_M_7			<a href=http://www.genedb.org/genedb/Search?organism=tryp&name=Tb10.6k15.1240>Tb10.6k15.1240</a>	Q38A56			TRYPtp6k15-3d06.p1c_181	10	Tb927_10_v4: 2233194..2234450	hypothetical protein, conserved	7026	0	2	0				2QTB00013_M_7	Tb10.6k15.1240	CTTGTACTAGTCCCCAAAATGATATGTTACAGAAGAAGAAAAAAGGGAACCATCCTACCGTCATGCTTTT	+	10	2233537	2233606	-0.749607	-1.35984	0.183029	0.833022	-5.01193
Tb927.5.2100	3QTB00014_I_20			<a href=http://www.genedb.org/genedb/Search?organism=tryp&name=Tb927.5.2100>Tb927.5.2100</a>	Q57ZS9			Tb05.1P6.80	5	Tb927_05_v4: complement(663434..664831)	hypothetical protein, conserved	2201	1	0	0				2QTB00014_I_20	Tb927.5.2100	AAACTGGTTACAAACGTTGTTCAACCCCATCTTAAGTCAGCGAAAGTTGATGTGGCGTCGGCGGCTGTTT	-	5	663997	664066	-0.748664	-1.61878	0.114942	0.777646	-4.67095
Tb927.6.1130	3QTB00014_B_5			<a href=http://www.genedb.org/genedb/Search?organism=tryp&name=Tb927.6.1130>Tb927.6.1130</a>	Q585D4			Tb06.3A7.590	6	Tb927_06_v4: complement(442124..443530)	hypothetical protein, conserved	2631	0	0	0				2QTB00014_B_5	Tb927.6.1130	AAATGCTTATGGATATAGCTACAGAATACGCAAGGCGGCTACATCGTGACAACTACGAAAAACGGAGATT	-	6	443244	443313	-0.748116	-1.55755	0.128807	0.790514	-4.75617
Tb927.2.4900	3QTB00010_I_16			<a href=http://www.genedb.org/genedb/Search?organism=tryp&name=Tb927.2.4900>Tb927.2.4900</a>	Q7YUU6		30M24.130		2	Tb927_02_v4: complement(865536..866516)	hypothetical protein, conserved	750	0	1	0	GO:0003674	GO:0008150	GO:0005575	NA	NA	NA	NA	NA	NA	NA	-0.74806	-1.23951	0.223833	0.863344	-5.15253
Tb927.8.2570	3QTB00013_F_21			<a href=http://www.genedb.org/genedb/Search?organism=tryp&name=Tb927.8.2570>Tb927.8.2570</a>	Q57XD2			Tb08.26A17.550	8	Tb927_08_v4: 756526..757827	hypothetical protein, conserved	4100	1	2	0				2QTB00013_F_21	Tb927.8.2570	TGCAGTACCCTGGGTAACTCAAATTACTGTGGTTCTTTTTGTGCTCTTGTTTCTGCCTTTTATTATGAGT	+	8	757281	757350	-0.74805	-1.82285	0.0773288	0.724715	-4.36731
Tb10.329.0030	3QTB00016_J_4	;go_function=ATP binding; protein serine/threonine kinase activity;go_process=protein amino acid phosphorylation		<a href=http://www.genedb.org/genedb/Search?organism=tryp&name=Tb10.329.0030>Tb10.329.0030</a>	Q389P3				10	Tb927_10_v4: complement(2606333..2608045)	protein kinase, putative	7189	0	0	0	GO:0004674 GO:0004674 GO:0005524 GO:0005524	GO:0006468 GO:0006468	GO:0005575 GO:0005575	2QTB00016_J_4	Tb10.329.0030	TAGAGAGATAGATATAATGTCTTTCCTCCATGACGCTCATCCTCACGTGATTGGGTACTTTGACATGTTT	-	10	2607812	2607881	-0.74791	-1.64913	0.108539	0.77169	-4.62769
Tb927.1.5300	3QTB00014_G_22	GPI-Anchor Signal predicted for Tb927.1.5300 by DGPI v2.04 with cleavage site probability 0.344 near 442		<a href=http://www.genedb.org/genedb/Search?organism=tryp&name=Tb927.1.5300>Tb927.1.5300</a>	Q4GY52				1	Tb927_01_v4: complement(1050169..1051560)	variant surface glycoprotein (VSG), putative	518	1	0	1		GO:0020033	GO:0016021	2QTB00014_G_22	Tb927.1.5300	TATTAAAGTCCCCGTAACCGGCGATGGCAAGGAACAAAATACAGCACTAAACAGCGTCACAACTATGAGA	-	1	1050463	1050532	-0.74739	-1.43937	0.159393	0.809108	-4.91268
Tb09.211.2870	3QTB00019_I_20	;go_function=nuclease activity;go_process=DNA repair;go_component=nucleus		<a href=http://www.genedb.org/genedb/Search?organism=tryp&name=Tb09.211.2870>Tb09.211.2870</a>	Q38DL8			chr9contig211.tmp0326	9	Tb927_09_v4: 1776498..1778738	DNA repair protein RAD2, putative	5649	0	0	0	GO:0004518	GO:0006281	GO:0005634	2QTB00019_I_20	Tb09.211.2870	TCCTGGAAGGTTTCTTCATGCGCATTCTCAAATTACTGTTCTACGGAATCGAACCGATTTTTGTTTTTGA	+	9	1776652	1776721	-0.747217	-1.30683	0.200235	0.841887	-5.0753
Tb09.160.0360	3QTB00006_B_17			<a href=http://www.genedb.org/genedb/Search?organism=tryp&name=Tb09.160.0360>Tb09.160.0360</a>	Q38G05			chr9contig160.tmp0036c	9	Tb927_09_v4: complement(331382..331996)	hypothetical protein, conserved	4807	0	0	0				2QTB00006_B_17	Tb09.160.0360	GAAGGTTATGCGGTTGTTAGTTGTTGCTCGCTCCACGCTTCATCACAGATGTGCCGAAGATTTGCAAGTA	-	9	331592	331661	-0.746443	-1.76316	0.0870624	0.734263	-4.45917
Tb927.7.2490	3QTB00018_J_4			<a href=http://www.genedb.org/genedb/Search?organism=tryp&name=Tb927.7.2490>Tb927.7.2490</a>	Q57XM5			Tb07.22O10.540	7	Tb927_07_v4: complement(638932..641043)	hypothetical protein, conserved	3338	0	0	0				2QTB00018_J_4	Tb927.7.2490	CGATCATATGGATTCCAAACGACAGCAGATAAGTGGAGTTGAAAAGGTGCAGATAACCCTGCAGTTAGAT	-	7	639733	639802	-0.745971	-1.58826	0.121691	0.78656	-4.71377
Tb10.70.4870	3QTB00022_P_9	;go_function=DNA-directed RNA polymerase activity;go_process=transcription;go_component=nucleus		<a href=http://www.genedb.org/genedb/Search?organism=tryp&name=Tb10.70.4870>Tb10.70.4870</a>	Q38BW7	RPC160		TRYP_x-70a06.p2kb545_662	10	Tb927_10_v4: 710164..714756	DNA-directed RNA polymerase III largest subunit,RNA polymerase III largest subunit	6415	0	0	0	GO:0003899	GO:0006350	GO:0005634	2QTB00022_P_9	Tb10.70.4870	TTGCTGGAAGTAAGACGGCAAGTGACGGAAATGCAATACGAGATAATGAAAATTACTTTAACGAGTTTAT	+	10	712991	713060	-0.745508	-1.46917	0.151186	0.80012	-4.87423
Tb09.160.1000	3QTB00012_O_5			<a href=http://www.genedb.org/genedb/Search?organism=tryp&name=Tb09.160.1000>Tb09.160.1000</a>	Q38FT7			chr9contig160.tmp0100c	9	Tb927_09_v4: complement(492566..493717)	hypothetical protein, conserved	4876	0	0	0				2QTB00012_O_5	Tb09.160.1000	AATGTCTTGCAAAAGAATGGAAGTTCGATAACATCTCACTTAATCATAACAGCACCCGGAGTATCTATAA	-	9	492849	492918	-0.745239	-1.88875	0.0676739	0.704339	-4.26304
Tb09.v1.0600	3QTB00001_J_3			<a href=http://www.genedb.org/genedb/Search?organism=tryp&name=Tb09.v1.0600>Tb09.v1.0600</a>	Q38E98				9	Tb927_09_v4: 1368884..1369093	hypothetical protein, unlikely	5419	1	0	0				2QTB00001_J_3	Tb09.v1.0600	TATCTTGCGAGTGCAATCCGAGTAGGGAATCACGCACCCAGCCACCAGCAACGCGCAGAGTGGCGTTTAT	+	9	1368891	1368960	-0.744474	-1.39689	0.171701	0.824654	-4.96632
Tb927.1.2150	3QTB00004_I_19			<a href=http://www.genedb.org/genedb/Search?organism=tryp&name=Tb927.1.2150>Tb927.1.2150</a>	Q4GZ06				1	Tb927_01_v4: 546235..546657	calpain-like protein fragment, putative,calpain-like cysteine peptidase, Clan CA, family C2	208	0	0	0	GO:0003674	GO:0008150	GO:0005575	2QTB00004_I_19	Tb927.1.2150	AAGTTCCTCTCTTCAATGGCTTGTTGTATCGTCTTGTGGATGAAGCTGACGGTACCATTGGTTTCTTTAA	+	1	546305	546374	-0.744362	-1.73066	0.0927846	0.743083	-4.50815
Tb11.01.0260	3QTB00020_J_3	similar to Exosome complex exonuclease RRP44 (EC 3.1.13.-) (Ribosomal RNAprocessing protein 44) (Protein DIS3) (Swiss-Prot:Q08162) (Saccharomyces cerevisiae);go_function=GDP-dissociation stimulator activity;go_process=rRNA processing;go_component=exosome (RNase complex)		<a href=http://www.genedb.org/genedb/Search?organism=tryp&name=Tb11.01.0260>Tb11.01.0260</a>	Q384J0				11	Tb927_11_01_v4: 2269085..2271772	exosome complex exonuclease RRP44, putative	8529	0	0	0	GO:0016219	GO:0006364	GO:0000178	2QTB00020_J_3	Tb11.01.0260	TTTCTATCATGGTGAAGAACACTCTGTCTCTAGCGAAGTATTGTACAAACGGTGAAAATTTTACTAACAA	+	11.1	2270868	2270937	-0.743572	-1.38416	0.17553	0.824654	-4.98211
Tb927.1.2300	3QTB00002_N_7			<a href=http://www.genedb.org/genedb/Search?organism=tryp&name=Tb927.1.2300>Tb927.1.2300</a>	Q4GYZ1				1	Tb927_01_v4: 567208..567531	hypothetical protein, unlikely	223	1	3	0				2QTB00002_N_7	Tb927.1.2300	TTGAGTGCGTCACACCGCGGTACTTTCTCTCACAATTCCCTACCTTACCTTTTTGTCGTGTTTTCCTCAA	+	1	567262	567331	-0.743412	-1.60663	0.117592	0.780466	-4.68809
Tb927.8.680	3QTB00004_D_21			<a href=http://www.genedb.org/genedb/Search?organism=tryp&name=Tb927.8.680>Tb927.8.680</a>	Q57YG2	KREPA5	MP19	Tb08.12O16.250	8	Tb927_08_v4: complement(188554..189063)	RNA-editing complex protein	3911	0	0	0				2QTB00004_D_21	Tb927.8.680	AAAAAATTACCTTGATGATGGCTGCATAGTTCGTGTAATAGGACGTTTGAAAACCACTGAAGTCGTGGAT	-	8	188695	188764	-0.743282	-1.61197	0.116421	0.780063	-4.68057
Tb09.160.1730	3QTB00002_P_10			<a href=http://www.genedb.org/genedb/Search?organism=tryp&name=Tb09.160.1730>Tb09.160.1730</a>	Q38FL8		3C4.270	chr9contig160.tmp0161c	9	Tb927_09_v4: complement(623248..623592)	hypothetical protein, unlikely	4945	1	0	0				2QTB00002_P_10	Tb09.160.1730	CTCGAATCGAGGATCTGCTCGTTGCTTTCCCCTCTCTTTATGCTGTTCTTACTGTGGTTAATGCCCACTA	-	9	623442	623511	-0.742647	-1.82352	0.0772238	0.724715	-4.36625
Tb927.1.1560	3QTB00019_I_7			<a href=http://www.genedb.org/genedb/Search?organism=tryp&name=Tb927.1.1560>Tb927.1.1560</a>	Q4GZ63				1	Tb927_01_v4: 399676..401853	vesicular-fusion protein NsF, putative,N-ethylmaleimide sensitive factor (NsF)	149	0	0	0	GO:0016887	GO:0006886	GO:0005575	2QTB00019_I_7	Tb927.1.1560	TTTTAGTACTAATTAAGCGGCCACCACCAAATGAACGAAAGTTACTTGTTGTTGCGACTACCTCAATGTC	+	1	401498	401567	-0.742623	-1.36046	0.182835	0.833022	-5.01117
Tb927.8.2180	3QTB00005_E_5			<a href=http://www.genedb.org/genedb/Search?organism=tryp&name=Tb927.8.2180>Tb927.8.2180</a>	Q581W4			Tb08.26N11.750	8	Tb927_08_v4: 674373..674867	hypothetical protein, conserved	4061	1	1	0				2QTB00005_E_5	Tb927.8.2180	ATCTTTACGAAGGGCCCACCATCACAACCCCTCACGGGGCCCGGCCACTCTTCGAGCGAGACATGCGCGA	+	8	674557	674626	-0.742616	-1.67236	0.103838	0.767024	-4.5941
Tb927.6.5010	3QTB00012_A_8			<a href=http://www.genedb.org/genedb/Search?organism=tryp&name=Tb927.6.5010>Tb927.6.5010</a>	Q586H3			Tb06.30P15.460	6	Tb927_06_v4: 1373762..1374916	hypothetical protein, conserved	3019	0	0	0				2QTB00012_A_8	Tb927.6.5010	TGTTTGGCTGAACTCTAGCATTCATGTGTGGAAGACAAAAAATGACATAAATGTCGTTAACCTTCGCGAT	+	6	1373794	1373863	-0.742069	-1.35277	0.185257	0.833022	-5.02051
Tb10.61.0790	3QTB00004_A_4			<a href=http://www.genedb.org/genedb/Search?organism=tryp&name=Tb10.61.0790>Tb10.61.0790</a>	Q387V7			TRYP_x-61h03.q2kb185_124	10	Tb927_10_v4: 3749433..3749864	hypothetical protein, unlikely	7631	1	1	0				2QTB00004_A_4	Tb10.61.0790	ATTGGAAAAGAATGTCAGTACACCGTGGGCTCCGTTCCTTCTTCCGTACGCATGCAAAAGGTAAGTATGT	+	10	3749611	3749680	-0.741918	-1.89028	0.0674621	0.704339	-4.26057
Tb11.57.0001	3QTB00003_N_4			<a href=http://www.genedb.org/genedb/Search?organism=tryp&name=Tb11.57.0001>Tb11.57.0001</a>	Q386V2			254.t00025	11	Tb927_11_01_v4: 573651..574055	hypothetical protein, conserved	7911	0	0	0				2QTB00003_N_4	Tb11.57.0001	GCTATCAGTTTTTTAAAAGACAACAACCCTGATGAATACCGCAAAATCCGAGAACTTTGCAACGGTGTCA	+	11.1	573870	573939	-0.741677	-1.6804	0.102252	0.76458	-4.5824
Tb10.70.0040	3QTB00015_K_5			<a href=http://www.genedb.org/genedb/Search?organism=tryp&name=Tb10.70.0040>Tb10.70.0040</a>	Q38AT4			TRYP_x-70a06.p2kb545_6	10	Tb927_10_v4: 1691258..1692727	hypothetical protein, conserved	6798	0	11	0	GO:0003674	GO:0008150	GO:0005575	2QTB00015_K_5	Tb10.70.0040	TGCCAAGCCACCAGCAGAGGGAAAACCGACCTCAGCTTCGGGAGAGAAACAACCGAGCGAAGCAGTACAG	+	10	1691299	1691368	-0.741321	-1.795	0.081748	0.727873	-4.41047
Tb11.02.3530	3QTB00022_E_14	;go_function=DNA binding; DNA-directed RNA polymerase activity;go_process=transcription;go_component=mitochondrion		<a href=http://www.genedb.org/genedb/Search?organism=tryp&name=Tb11.02.3530>Tb11.02.3530</a>	Q385J0	MTRNAP		embl.123	11	Tb927_11_01_v4: 1616642..1620466	mitochondrial DNA-directed RNA polymerase	8277	0	0	0	GO:0003677 GO:0003899	GO:0006350	GO:0005739	2QTB00022_E_14	Tb11.02.3530	TGTATGGCGTAACAGGATACGGCATGTCTGAGCAGATACTGGATGAGTTGGTAAAACAGAATAAAAACCA	+	11.1	1619766	1619835	-0.740161	-1.38329	0.175793	0.824654	-4.98318
Tb927.7.7400	3QTB00023_I_7	Repetitive protein. Number of repetitive motifs uncertain.		<a href=http://www.genedb.org/genedb/Search?organism=tryp&name=Tb927.7.7400>Tb927.7.7400</a>	Q57TX7			Tb07.30D13.380	7	Tb927_07_v4: complement(2123779..2130372)	hypothetical protein, conserved	3830	0	0	0				2QTB00023_I_7	Tb927.7.7400	GGTGATAAGCTTTTTATTATTGATTGCTTGCGTTCTTTGTGTGTAAATTTGATATCAGAGTGCTTCGAAG	-	7	2125047	2125116	-0.739723	-1.13024	0.26646	0.896535	-5.26996
Tb927.1.3520	3QTB00003_K_2			<a href=http://www.genedb.org/genedb/Search?organism=tryp&name=Tb927.1.3520>Tb927.1.3520</a>	Q4GYM1				1	Tb927_01_v4: 755215..755586	hypothetical protein, unlikely	344	0	0	0				2QTB00003_K_2	Tb927.1.3520	ACGCAATCATCAGGGATATTATCAAGTTAGCCTCCCTCCATGCACACCGTCCTCCAGTCCACAGCAACCA	+	1	755381	755450	-0.738073	-1.68091	0.102151	0.76458	-4.58165
Tb09.211.3370	3QTB00016_J_15			<a href=http://www.genedb.org/genedb/Search?organism=tryp&name=Tb09.211.3370>Tb09.211.3370</a>	Q38DG9			chr9contig211.tmp0380	9	Tb927_09_v4: 1879373..1881055	hypothetical protein, conserved	5698	0	0	0				2QTB00016_J_15	Tb09.211.3370	TACGGTATGACCTCTCTTGTGAGCATTATGACGATCACAGCCTCTTTACGGGAATTCTAAAATTCCCAAT	+	9	1879575	1879644	-0.737768	-1.40225	0.170106	0.823138	-4.95962
Tb09.244.1410	3QTB00015_N_16	GPI-Anchor Signal predicted for Tb09.244.1410 by DGPI v2.04 with cleavage site probability 0.75399995 near 503;go_process=antigenic variation;go_component=integral to membrane		<a href=http://www.genedb.org/genedb/Search?organism=tryp&name=Tb09.244.1410>Tb09.244.1410</a>	Q38CQ0			chr9contig244a01.tmp0141	9	Tb927_09_v4: 2664635..2666215	variant surface glycoprotein (VSG), putative	6013	1	0	1		GO:0020033 GO:0020033	GO:0016021 GO:0016021	2QTB00015_N_16	Tb09.244.1410	GCAGACCCAAAACCGGAAACTGTAAAATTCAAACTAGAGCAGTTCAGAAAAGTCAGTCAAAACACCATGG	+	9	2664974	2665043	-0.737702	-1.44858	0.156821	0.805728	-4.90088
Tb927.2.3320	3QTB00013_N_15	;go_process=plasma membrane organization and biogenesis;go_component=integral to membrane; plasma membrane		<a href=http://www.genedb.org/genedb/Search?organism=tryp&name=Tb927.2.3320>Tb927.2.3320</a>	Q7YVA0		10C8.460		2	Tb927_02_v4: 615766..617079	65 kDa invariant surface glycoprotein	669	1	1	0		GO:0008150 GO:0007009	GO:0005886	2QTB00013_N_15	Tb927.2.3320	GAGAAAGTTGATAACTGGTTGGAGAAGCTGAGAAACCGGAAACAGTATAGCGACGGCTACGCTAAGCTAT	+	2	615991	616060	-0.736705	-1.60462	0.118034	0.780466	-4.69091
Tb10.61.1190	3QTB00022_H_12			<a href=http://www.genedb.org/genedb/Search?organism=tryp&name=Tb10.61.1190>Tb10.61.1190</a>	Q387Y2			TRYP_x-61h03.q2kb185_182	10	Tb927_10_v4: 3659899..3664836	hypothetical protein, conserved	7605	0	0	0				2QTB00022_H_12	Tb10.61.1190	TGCAGCAAGCCCTTACAGAGAAAGGATTGATGAACAAACAATGTCAGGTAACTAGTAATGATATTATCGG	+	10	3660473	3660542	-0.735371	-1.17834	0.247025	0.881984	-5.21949
Tb927.7.470	3QTB00009_K_2			<a href=http://www.genedb.org/genedb/Search?organism=tryp&name=Tb927.7.470>Tb927.7.470</a>	Q57U07			Tb07.8P12.680	7	Tb927_07_v4: complement(85331..86224)	hypothetical protein	3138	1	2	0				2QTB00009_K_2	Tb927.7.470	TTTTACGACCGATTGCCGCCGCTCCTCAAGAAAGCAATGGATCAAACACAATAAGTGTACCACCCATTGA	-	7	86097	86166	-0.735328	-1.53052	0.135347	0.793517	-4.79291
Tb11.02.2270	3QTB00002_B_18			<a href=http://www.genedb.org/genedb/Search?organism=tryp&name=Tb11.02.2270>Tb11.02.2270</a>	Q385V0			TRYP_xi-1013a02.q1k_20	11	Tb927_11_01_v4: 1324280..1324609	hypothetical protein, conserved	8166	0	0	0				2QTB00002_B_18	Tb11.02.2270	ACAAAGTGTCAGGGAGAGGAGCGGCTCGGACCGTCAGCATATGGAAGTGGAGTCATTTAGAGCTCAAATA	+	11.1	1324369	1324438	-0.734414	-1.61868	0.114963	0.777646	-4.67109
Tb09.160.1120	3QTB00006_N_5			<a href=http://www.genedb.org/genedb/Search?organism=tryp&name=Tb09.160.1120>Tb09.160.1120</a>	Q38FS5			chr9contig160.tmp0112c	9	Tb927_09_v4: complement(513726..514358)	hypothetical protein, conserved	4888	0	0	0				2QTB00006_N_5	Tb09.160.1120	TCCCTCCTTATCTCTGCTGTCTTCGGGTCCTGGAAGTGACGGTAATGCGACCAAACATGTTGTTCGTTTC	-	9	513933	514002	-0.733979	-1.75224	0.088951	0.740399	-4.47571
Tb10.406.0060	3QTB00010_J_13			<a href=http://www.genedb.org/genedb/Search?organism=tryp&name=Tb10.406.0060>Tb10.406.0060</a>	Q389P8				10	Tb927_10_v4: complement(2584994..2585995)	hypothetical protein, conserved	7184	0	0	0				2QTB00010_J_13	Tb10.406.0060	ACTTGTTGCAAGGAAAATACTAGAAACATGTGCCCCTTCCCCGAGTGACGTACAGAACCCAGATGAAAAC	-	10	2585801	2585870	-0.733428	-1.65282	0.107779	0.77169	-4.62237
Tb10.389.1890	3QTB00010_E_21			<a href=http://www.genedb.org/genedb/Search?organism=tryp&name=Tb10.389.1890>Tb10.389.1890</a>	Q389F3				10	Tb927_10_v4: 2831251..2832201	hypothetical protein, conserved	7279	0	0	0				2QTB00010_E_21	Tb10.389.1890	TGTTACTACACTTGTATACATTGACAAGTATGGACGGCCGGTTCGAAATGGAACGGAGACGGATGTTTCA	+	10	2831445	2831514	-0.732509	-1.2473	0.221001	0.860828	-5.14378
Tb09.v1.0720	3QTB00001_N_3			<a href=http://www.genedb.org/genedb/Search?organism=tryp&name=Tb09.v1.0720>Tb09.v1.0720</a>	Q38D11				9	Tb927_09_v4: complement(2229380..2229595)	hypothetical protein, unlikely	5858	0	0	0				2QTB00001_N_3	Tb09.v1.0720	GACTCTAAAAAGAGGTTCTAACAATGTTGCTGGCAGCCGAATCACTAAGCGTGTACTTGAGACCGCCTAA	-	9	2229380	2229449	-0.731811	-1.41866	0.165303	0.816615	-4.939
Tb927.1.4160	3QTB00005_M_3			<a href=http://www.genedb.org/genedb/Search?organism=tryp&name=Tb927.1.4160>Tb927.1.4160</a>	Q4GYG2				1	Tb927_01_v4: 866968..867468	hypothetical protein, conserved	403	1	1	0	GO:0003674	GO:0008150	GO:0005575	2QTB00005_M_3	Tb927.1.4160	TGGAACTTTCCCCAGTAATGGCTTTCTTCCGCCTCACCTTCGCCTCGACAGTCGCTCGTATTTGGATCTC	+	1	867138	867207	-0.731675	-1.79457	0.0818187	0.727873	-4.41114
Tb10.6k15.1930	3QTB00020_F_5			<a href=http://www.genedb.org/genedb/Search?organism=tryp&name=Tb10.6k15.1930>Tb10.6k15.1930</a>	Q38AB1			TRYPtp6k15-3d06.p1c_287	10	Tb927_10_v4: 2096186..2098843	hypothetical protein, conserved	6971	0	0	0				2QTB00020_F_5	Tb10.6k15.1930	CTAAATTGATTGCTCAGCACCGCAGTTCCTTTGATTTGAATTCCCCACGTTACGCATTATTGATCGGAGA	+	10	2097903	2097972	-0.730594	-1.72052	0.0946329	0.74544	-4.52327
Tb10.61.0360	3QTB00015_C_3			<a href=http://www.genedb.org/genedb/Search?organism=tryp&name=Tb10.61.0360>Tb10.61.0360</a>	Q387S1			TRYP_x-61h03.q2kb185_53	10	Tb927_10_v4: 3855570..3857027	hypothetical protein, conserved	7667	0	0	0				2QTB00015_C_3	Tb10.61.0360	TTTCTCCGTGCTCCTCTCATGCTGCAAACATTTGGTGGATTCAAGCGTAAGTCAAAACACTGTCATATGC	+	10	3855719	3855788	-0.730388	-1.64808	0.108754	0.77169	-4.62918
Tb10.61.0250	3QTB00011_L_9	curated by M. Parsons, P. Ward, J. Mottram;go_function=ATP binding; protein serine/threonine kinase activity;go_process=protein amino acid phosphorylation		<a href=http://www.genedb.org/genedb/Search?organism=tryp&name=Tb10.61.0250>Tb10.61.0250</a>	Q26776	MAPK2	MPK4	TRYP_x-61h03.q2kb185_33	10	Tb927_10_v4: 3877524..3878621	protein kinase, putative,mitogen-activated protein kinase, putative	7677	0	0	0	GO:0004674 GO:0004674 GO:0005524 GO:0005524	GO:0006468 GO:0006468	GO:0005575 GO:0005575	2QTB00011_L_9	Tb10.61.0250	AACATTATCAGTACCTAATGATTCAGGCGTTTCGTGGGCTTTTCTACTTGCACACCGCAAAAGTTATACA	+	10	3877915	3877984	-0.729922	-1.59281	0.120665	0.78656	-4.70743
Tb09.211.4970	3QTB00004_K_17			<a href=http://www.genedb.org/genedb/Search?organism=tryp&name=Tb09.211.4970>Tb09.211.4970</a>	Q38D14			chr9contig211.tmp0545c	9	Tb927_09_v4: complement(2222210..2222635)	hypothetical protein, unlikely	5855	0	2	0				2QTB00004_K_17	Tb09.211.4970	AATTTCCATTTTATTCCAAATGTCTTTTCTTTTCTCGGTATGTTCTCTCCTTACTTCAGAGGGGTTGTGA	-	9	2222290	2222359	-0.729826	-1.81685	0.0782636	0.726433	-4.37665
Tb927.2.4280	3QTB00021_O_4	;go_function=protein tyrosine/serine/threonine phosphatase activity;go_process=protein amino acid dephosphorylation		<a href=http://www.genedb.org/genedb/Search?organism=tryp&name=Tb927.2.4280>Tb927.2.4280</a>	Q7YV05		28H13.490		2	Tb927_02_v4: complement(759933..763061)	dual specificity protein phosphatase, putative	709	0	0	0	GO:0008138	GO:0006470 GO:0006470	GO:0005575	2QTB00021_O_4	Tb927.2.4280	ATGGTTACAATTACTACTATAGCATTTATATACTCAACGGTGTTAGGGCCCATCCTTCTCTTGCTGCAGT	-	2	762409	762478	-0.729766	-1.72451	0.0939013	0.743083	-4.51732
Tb927.4.1400	3QTB00014_A_24	;go_function=ATPase activity;go_process=endosome to lysosome transport;go_component=cytosol		<a href=http://www.genedb.org/genedb/Search?organism=tryp&name=Tb927.4.1400>Tb927.4.1400</a>	Q581U1			Tb04.2L9.600	4	Tb927_04_v4: complement(363820..365202)	vacuolar transport protein 4A, putative	1557	0	0	0				2QTB00014_A_24	Tb927.4.1400	AGCCTATCAGACCTTCCACCACTACTGTGAGTAACAGCGCCCCGACTGACAATGAATTGGTTTCACAAAA	-	4	364022	364091	-0.729255	-1.5567	0.129009	0.790514	-4.75734
Tb927.5.3180	3QTB00006_G_15			<a href=http://www.genedb.org/genedb/Search?organism=tryp&name=Tb927.5.3180>Tb927.5.3180</a>	Q57Z75			Tb05.27M3.220	5	Tb927_05_v4: complement(993949..994530)	hypothetical protein, conserved	2309	0	0	0				2QTB00006_G_15	Tb927.5.3180	AAGCAATGAAAAGGTCAGTAGTACCGGCCATTCAACAAGCCCAATGGTAGGGATAACATGGAAAAGAGAA	-	5	994414	994483	-0.729061	-1.31354	0.197991	0.839567	-5.0674
Tb09.211.4260	3QTB00005_B_17			<a href=http://www.genedb.org/genedb/Search?organism=tryp&name=Tb09.211.4260>Tb09.211.4260</a>	Q38D84			chr9contig211.tmp0472	9	Tb927_09_v4: 2072496..2073032	hypothetical protein, conserved	5784	0	2	0				2QTB00005_B_17	Tb09.211.4260	AAAAATCGCCTCCTTCTCATTCATTTGCCTCAGCTCAATTCATTTCGTACACAAACATGTAAATATATAA	+	9	2072556	2072625	-0.727635	-1.64461	0.109472	0.77169	-4.63416
Tb927.8.6480d	3QTB00010_H_12	;go_function=aminomethyltransferase activity;go_process=glycine decarboxylation via glycine cleavage system;go_component=extracellular region		NA	NA	NA	NA	NA	NA	NA	NA	NA	NA	NA	NA	NA	NA	NA	NA	NA	NA	NA	NA	NA	NA	-0.727102	-1.13944	0.262661	0.890943	-5.26046
Tb09.211.1330	3QTB00006_N_21	some similarity to secretory carrier membrane protein 4		<a href=http://www.genedb.org/genedb/Search?organism=tryp&name=Tb09.211.1330>Tb09.211.1330</a>	Q38E22			chr9contig211.tmp0159c	9	Tb927_09_v4: complement(1502798..1503433)	hypothetical protein, conserved,membrane-trafficking protein, putative	5495	0	4	0				2QTB00006_N_21	Tb09.211.1330	CAACGCTTTATGTACACTCTTGCTTTCATGTACTTTGCCCTCATTGCGATCATTATCTACAATATATCGA	-	9	1503196	1503265	-0.726908	-1.48421	0.147172	0.80012	-4.85456
Tb927.5.3480	3QTB00016_F_3			<a href=http://www.genedb.org/genedb/Search?organism=tryp&name=Tb927.5.3480>Tb927.5.3480</a>	Q57UB8			Tb05.6E7.130	5	Tb927_05_v4: complement(1092664..1094334)	hypothetical protein, conserved	2339	0	0	0				2QTB00016_F_3	Tb927.5.3480	TAATATGAAATCTCTCAAAGAGGAGGCTGCTAAATGGAAGGAGCGTTACCTAAATTTTGTCGAAGAACCG	-	5	1093576	1093645	-0.726821	-1.47938	0.148451	0.80012	-4.86089
Tb927.2.5900	3QTB00021_J_19			<a href=http://www.genedb.org/genedb/Search?organism=tryp&name=Tb927.2.5900>Tb927.2.5900</a>	Q7YUL0		1F7.320		2	Tb927_02_v4: 1073497..1076748	hypothetical protein, conserved	815	0	0	0				2QTB00021_J_19	Tb927.2.5900	TTAGTAATGTTTGGAGTGTGGAGTTCTATTTCCCCCTTCGCAGATCACTTCACGTCGTTGTATTTTCTTG	+	2	1076248	1076317	-0.726138	-1.03567	0.307828	0.913751	-5.36353
Tb927.4.830	3QTB00004_L_8			<a href=http://www.genedb.org/genedb/Search?organism=tryp&name=Tb927.4.830>Tb927.4.830</a>	Q580B1			Tb04.5E12.760	4	Tb927_04_v4: complement(232773..233255)	hypothetical protein, conserved	1500	1	2	0				2QTB00004_L_8	Tb927.4.830	GCACCTGCTTCTTTGTTTCGCAGCTGGTTGTCTTTTTTCGTCAATATTTGATTACTTTCTACTCGTTCAC	-	4	233154	233223	-0.726099	-1.53385	0.134526	0.79323	-4.78841
Tb927.7.2050	3QTB00019_N_16			NA	NA	NA	NA	NA	NA	NA	NA	NA	NA	NA	NA	NA	NA	NA	NA	NA	NA	NA	NA	NA	NA	-0.725064	-1.46359	0.152694	0.80012	-4.88147
Tb11.02.4710	3QTB00005_B_3	weak similarity to NADH-ubiquinone oxidoreductase chain 5 (EC 1.6.5.3). (Swiss-Prot:P04540) (Trypanosoma brucei brucei;);go_component=integral to membrane		<a href=http://www.genedb.org/genedb/Search?organism=tryp&name=Tb11.02.4710>Tb11.02.4710</a>	Q384Y2				11	Tb927_11_01_v4: complement(1912563..1913096)	hypothetical protein, conserved	8385	1	6	0	GO:0003674	GO:0008150	GO:0016021	2QTB00005_B_3	Tb11.02.4710	AAAAAGAATAATAACAATAATAAAAAGGATAGAGCAACGTGAGAAGGAAAGAGAACGTCAAAATAGGTGA	-	11.1	1912563	1912632	-0.724854	-1.70024	0.0984219	0.757202	-4.5533
Tb927.4.3970	3QTB00015_E_15			<a href=http://www.genedb.org/genedb/Search?organism=tryp&name=Tb927.4.3970>Tb927.4.3970</a>	Q57Y01			Tb04.1D20.680	4	Tb927_04_v4: complement(1054474..1055937)	hypothetical protein, conserved	1814	0	0	0				2QTB00015_E_15	Tb927.4.3970	TGAATTTCTTGAACAATGTAGTAGACTTCCTGTGCACTTTGTACGGCAGAGACGTGGTTGATAAGGACGA	-	4	1055609	1055678	-0.724687	-1.22789	0.228109	0.870408	-5.16548
Tb927.6.2850	3QTB00016_J_11	identical to GB:CAB46088.2: ESAG8-associated protein {Trypanosoma brucei brucei} (PMID:10413051);go_component=nucleolus		<a href=http://www.genedb.org/genedb/Search?organism=tryp&name=Tb927.6.2850>Tb927.6.2850</a>	Q583P9	PIE8		Tb06.5F5.370	6	Tb927_06_v4: 851667..853349	ESAG8-associated protein, putative	2804	0	0	0			GO:0005730	2QTB00016_J_11	Tb927.6.2850	ACAATGCCATACAGGACTAACACCAGGAAATAAATATATGATGAACTCGGCAAACAGAGATTACCCCGTA	+	6	851954	852023	-0.724271	-1.31661	0.196971	0.838029	-5.06378
Tb927.7.2630	3QTB00020_L_9			<a href=http://www.genedb.org/genedb/Search?organism=tryp&name=Tb927.7.2630>Tb927.7.2630</a>	Q57XL1			Tb07.22O10.800	7	Tb927_07_v4: complement(672683..675385)	hypothetical protein, conserved	3352	0	0	0				2QTB00020_L_9	Tb927.7.2630	TTTCAAAACGATGATGATGCACCTCATATTGGTAAATCTAGAGGGGACTCCAAATTAAAGCGGCGAGAAA	-	7	673693	673762	-0.723645	-1.5103	0.140413	0.799496	-4.82003
Tb11.02.3590	3QTB00007_B_16			<a href=http://www.genedb.org/genedb/Search?organism=tryp&name=Tb11.02.3590>Tb11.02.3590</a>	Q385I5			Tb11.212.0470	11	Tb927_11_01_v4: 1629507..1630238	hypothetical protein, conserved	8282	0	0	0				2QTB00007_B_16	Tb11.02.3590	CGGCAATATGCTCCAAAACCTTCTGGAGAAGGGCCTCAACTCTGATGAAGAAAAATTTCTTAACAACCTC	+	11.1	1629569	1629638	-0.721732	-1.38719	0.174611	0.824654	-4.97836
Tb09.211.1450	3QTB00002_M_10			<a href=http://www.genedb.org/genedb/Search?organism=tryp&name=Tb09.211.1450>Tb09.211.1450</a>	Q38E10			chr9contig211.tmp0172	9	Tb927_09_v4: 1519587..1519892	hypothetical protein, unlikely	5507	1	1	0				2QTB00002_M_10	Tb09.211.1450	ATATATTTTTACACGCATTAAACATTCCTCAACACCACTCCCCCAAAGGTTCCACGTGCCCTTTAGACTC	+	9	1519652	1519721	-0.721566	-1.54232	0.13246	0.790514	-4.77694
Tb927.2.6220	3QTB00014_E_6	;go_function=purine nucleoside transporter activity;go_process=purine ribonucleoside salvage;go_component=integral to membrane		<a href=http://www.genedb.org/genedb/Search?organism=tryp&name=Tb927.2.6220>Tb927.2.6220</a>	Q7YUI0	TbNT4	36E18.110		2	Tb927_02_v4: 1128353..1129741	adenosine transporter 2, putative	832	0	10	0	GO:0015211 GO:0015211 GO:0015211	GO:0006166	GO:0016021	2QTB00014_E_6	Tb927.2.6220	ATTTAGGTATGCCGCGAGAAAAAAAGGAACAGTGTGTGACTTTGATGTAAAGGGAACAGGGCCGGTAAGC	+	2	1129033	1129102	-0.721222	-1.52419	0.136917	0.794505	-4.80143
Tb927.8.5750	3QTB00020_B_11			<a href=http://www.genedb.org/genedb/Search?organism=tryp&name=Tb927.8.5750>Tb927.8.5750</a>	Q57X07			Tb08.26E13.480	8	Tb927_08_v4: 1698547..1701183	hypothetical protein, conserved	4419	0	0	0				2QTB00020_B_11	Tb927.8.5750	AAAAACAGATGTTGGGTTTTTTTCTCAACTCCTTCTATCCCTTCTTAGGGACAGCAACGCCACAACCACC	+	8	1699425	1699494	-0.721222	-1.74316	0.0905465	0.743083	-4.48939
Tb10.70.6950	3QTB00015_G_5	identical to GB:AAF32302.2: epsilon tubulin {Trypanosoma brucei}; similar to Tubulin epsilon chain (Epsilon tubulin). (Swiss- Prot:Q9UJT0) (Homo sapiens); similar to Tubulin beta-1 chain. (Swiss-Prot:P18241) (Brugia pahangi;);go_function=structural molecule activity;go_process=microtubule polymerization; microtubule-based movement;go_component=microtubule		<a href=http://www.genedb.org/genedb/Search?organism=tryp&name=Tb10.70.6950>Tb10.70.6950</a>	Q9NI44	TUBE1		embl.92,TRYP_x-70a06.p2kb545_958	10	Tb927_10_v4: complement(304303..305766)	epsilon tubulin	6255	0	0	0	GO:0005198	GO:0007018 GO:0007018 GO:0046785	GO:0005874	2QTB00015_G_5	Tb10.70.6950	CTTAACGTGCGCCATGCGATTTCCCGGCCCACTAAATATGGATATCAACGAAATTACCACAAACCTAGTA	-	10	304885	304954	-0.72043	-2.03662	0.0497143	0.646361	-4.01859
Tb927.4.3300	3QTB00019_E_1	similar to SP:Q9Y4W6: AFG3-like protein 2 (EC 3.4.24.-) (Paraplegin-like protein). [Human] {Homo sapiens}(PMID:11549317); 65% similar to SP:Q9Y4W6: AFG3-like protein 2 (EC 3.4.24.-) (Paraplegin-like protein). [Human] {Homo sapiens}(PMID:11549317);go_function=ATPase activity; metalloendopeptidase activity; unfolded protein binding;go_process=cell cycle; protein folding;go_component=integral to mem…		<a href=http://www.genedb.org/genedb/Search?organism=tryp&name=Tb927.4.3300>Tb927.4.3300</a>	Q584A7			Tb04.2H8.240	4	Tb927_04_v4: complement(862494..864653)	mitochondrial ATP-dependent zinc metallopeptidase, putative,metallo-peptidase, Clan MA(E) Family M41	1747	1	1	0				2QTB00019_E_1	Tb927.4.3300	ATATACTCGTTGGAATCCAAACGTATTACCCATGGGTGCCTATGTTACTCCTTTGTCTCCTGCCCCTTTT	-	4	863956	864025	-0.719032	-0.998271	0.325357	0.922648	-5.39844
Tb09.211.1140	3QTB00001_H_24			<a href=http://www.genedb.org/genedb/Search?organism=tryp&name=Tb09.211.1140>Tb09.211.1140</a>	Q38E41			chr9contig211.tmp0140c	9	Tb927_09_v4: complement(1469635..1469871)	hypothetical protein, unlikely	5476	0	1	0				2QTB00001_H_24	Tb09.211.1140	TGGTGTACCTAATTTGCTCTCTTGGTATTACCCCGCTGCTATACACATGGTCAACGTTCCTTCTTTTGTA	-	9	1469725	1469794	-0.718783	-1.08791	0.284458	0.903746	-5.31279
Tb11.02.1280	3QTB00022_L_9	curated by J. Mottram;go_function=serine-type peptidase activity;go_process=proteolysis and peptidolysis;go_component=integral to membrane		<a href=http://www.genedb.org/genedb/Search?organism=tryp&name=Tb11.02.1280>Tb11.02.1280</a>	Q386D4				11	Tb927_11_01_v4: 1092138..1096601	subtilisin-like serine peptidase,serine peptidase, clan SB, family S8-like protein	8081	1	1	0	GO:0008236	GO:0006508	GO:0016021	2QTB00022_L_9	Tb11.02.1280	ACACGTCGAGGCTACTCTCTCGGTCGAGTACAGAAACTTCCTTTGCAATTGATATTTCTCATAAAATTGA	+	11.1	1095955	1096024	-0.718305	-1.63222	0.112068	0.77169	-4.65187
Tb09.160.4210	3QTB00023_G_5			<a href=http://www.genedb.org/genedb/Search?organism=tryp&name=Tb09.160.4210>Tb09.160.4210</a>	Q38EY5		28G16.395	chr9contig160.tmp0318	9	Tb927_09_v4: 925862..932305	hypothetical protein, conserved	5179	0	0	0				2QTB00023_G_5	Tb09.160.4210	TTGTATCTTCTTTAGAAAGCGTGGCACCTCTTTATGCACACACACTGGTGATGATATTCCTTGATGAACT	+	9	929991	930060	-0.718212	-1.72696	0.0934557	0.743083	-4.51367
Tb927.2.5650	3QTB00019_F_5			<a href=http://www.genedb.org/genedb/Search?organism=tryp&name=Tb927.2.5650>Tb927.2.5650</a>	Q7YUN4		1F7.195		2	Tb927_02_v4: 1017505..1019799	hypothetical protein, conserved	800	0	0	0	GO:0003674	GO:0008150	GO:0005575	NA	NA	NA	NA	NA	NA	NA	-0.718146	-1.6727	0.103771	0.767024	-4.59361
Tb927.7.1210	3QTB00020_O_15	similar to GB:AAD08657.1: HERC2 {Homo sapiens}; weakly similar to Regulator of chromosome condensation (PRP20 protein) (Pheromoneresponse pathway component SRM1). (Swiss-Prot:P21827) [Saccharomyces cerevisiae];go_function=Ran guanyl-nucleotide exchange factor activity;go_process=regulation of gene expression, epigenetic;go_component=nucleus		<a href=http://www.genedb.org/genedb/Search?organism=tryp&name=Tb927.7.1210>Tb927.7.1210</a>	Q57WS9			Tb07.27M11.390	7	Tb927_07_v4: 309087..311609	regulator of chromosome condensation, putative	3212	0	0	0				2QTB00020_O_15	Tb927.7.1210	TGCCACCGGAGATACCAGACAACCTTGTAATGGAGTCGTTAGGAAACGATAGCACTGCCAGTATCCTTAT	+	7	310906	310975	-0.717323	-1.37278	0.179008	0.829036	-4.99612
Tb09.211.4090	3QTB00006_O_5			<a href=http://www.genedb.org/genedb/Search?organism=tryp&name=Tb09.211.4090>Tb09.211.4090</a>	Q38D99			chr9contig211.tmp0455	9	Tb927_09_v4: 2037660..2038250	hypothetical protein, unlikely	5769	0	0	0				2QTB00006_O_5	Tb09.211.4090	TACGCCAAGCTGAATGCGTTTCGGCTAAATAATTCCACACACTATGTCCCCCTTAACTGTATGAGTGTTT	+	9	2038011	2038080	-0.717319	-1.67973	0.102384	0.76458	-4.58338
Tb927.5.2000	3QTB00011_D_11			<a href=http://www.genedb.org/genedb/Search?organism=tryp&name=Tb927.5.2000>Tb927.5.2000</a>	Q57ZR9			Tb05.1P6.310	5	Tb927_05_v4: 621076..622161	hypothetical protein	2191	1	0	0				2QTB00011_D_11	Tb927.5.2000	CAAAATGCGGCTCATACGTTTAATGGAAATCGGGGACACAGATCCAATGATGGAAGGCGTCCTCATACAT	+	5	622033	622102	-0.716838	-1.24722	0.22103	0.860828	-5.14387
Tb09.354.0020	3QTB00002_H_17			<a href=http://www.genedb.org/genedb/Search?organism=tryp&name=Tb09.354.0020>Tb09.354.0020</a>	Q38G49				9	Tb927_09_v4: 3547..3864	hypothetical protein, unlikely	4682	0	3	0				2QTB00002_H_17	Tb09.354.0020	ATCGGGTCCTTTTCATTAATAAGTATCTTCCGTCCTGTGCTTCTCAATTGTTTTACACTGTCATTTTATT	+	9	3751	3820	-0.716732	-1.29926	0.20279	0.843175	-5.08417
Tb927.4.1710	3QTB00007_J_4			<a href=http://www.genedb.org/genedb/Search?organism=tryp&name=Tb927.4.1710>Tb927.4.1710</a>	Q581R0			Tb04.2L9.1230	4	Tb927_04_v4: complement(436987..437730)	hypothetical protein, conserved	1588	0	0	0				2QTB00007_J_4	Tb927.4.1710	GGACAAAACGTTTTTGAAAAGGGTATTGACAACCTAGCGGTGATGACCGGTGGCCTGCGCGAGTTTGTTC	-	4	437163	437232	-0.716368	-1.54488	0.131841	0.790514	-4.77347
Tb11.01.1910	3QTB00022_C_17			<a href=http://www.genedb.org/genedb/Search?organism=tryp&name=Tb11.01.1910>Tb11.01.1910</a>	Q383R4				11	Tb927_11_01_v4: 2662719..2666354	hypothetical protein, conserved	8706	0	0	0				2QTB00022_C_17	Tb11.01.1910	TCAAAGACCATTATGATAAACGAACCCCAATGTAATCAAGCGTTGAGTGCTAAGACGGCTAGTGAGTTGA	+	11.1	2663484	2663553	-0.716134	-1.48743	0.146323	0.80012	-4.85032
Tb11.47.0004	3QTB00021_C_24	;go_function=oxoglutarate dehydrogenase (succinyl-transferring) activity;go_process=lysine catabolism; tricarboxylic acid cycle; tryptophan metabolism;go_component=mitochondrion; oxoglutarate dehydrogenase complex		<a href=http://www.genedb.org/genedb/Search?organism=tryp&name=Tb11.47.0004>Tb11.47.0004</a>	Q387A7				11	Tb927_11_01_v4: 419190..422216	2-oxoglutarate dehydrogenase subunit, putative	7856	0	0	0	GO:0004591	GO:0006099 GO:0006554 GO:0006568	GO:0005739 GO:0045252	2QTB00021_C_24	Tb11.47.0004	AAACCACTTGTTGTTTTCTTCTCAAAGGCGCGACTTCGTGCCCCTAATGTTTCATCTCTCAGTGAGATGT	+	11.1	421689	421758	-0.716075	-1.54211	0.13251	0.790514	-4.77722
Tb927.1.4180	3QTB00019_G_16			<a href=http://www.genedb.org/genedb/Search?organism=tryp&name=Tb927.1.4180>Tb927.1.4180</a>	Q4GYG0				1	Tb927_01_v4: 868118..870352	hypothetical protein, conserved,leucine-rich repeat protein (LRRP), putative	405	0	0	0	GO:0003674	GO:0008150	GO:0005575	2QTB00019_G_16	Tb927.1.4180	AAGATTGACCATAATCACTTTACTGACGAATCTTGTGAATCATTTACCGCGCTTCTAGAGAGCAACCGTT	+	1	869579	869648	-0.715876	-1.34162	0.188811	0.834904	-5.03397
Tb927.7.830	3QTB00023_M_21	similar to GB|AAC53043.1|GP|1835784|MMU86137 telomerase protein-1 telomerase-associated protein 1 {Mus musculus}; similar to GB|AAC51107.1|1848277|HSU86136 telomerase-associated protein TP-1 {Homo sapiens}		<a href=http://www.genedb.org/genedb/Search?organism=tryp&name=Tb927.7.830>Tb927.7.830</a>	Q57VS9			Tb07.29K4.430	7	Tb927_07_v4: complement(191360..199780)	telomerase-associated protein, putative	3174	0	0	0	GO:0003674	GO:0008150	GO:0005575	2QTB00023_M_21	Tb927.7.830	AAATACGTCGTGAAAACGGTATCTTAAGCTGTGTGGAAAATGTATGTGATATATGTCGCACTCTCCTGCA	-	7	198180	198249	-0.715436	-1.30175	0.201948	0.843175	-5.08126
Tb11.01.2860	3QTB00007_I_15			<a href=http://www.genedb.org/genedb/Search?organism=tryp&name=Tb11.01.2860>Tb11.01.2860</a>	Q383H2				11	Tb927_11_01_v4: 2898894..2899607	hypothetical protein	8798	1	0	0				2QTB00007_I_15	Tb11.01.2860	TCCTTAACTTTCTTCGCCAGTTTTCAACCCTATTCCCCCTTTTCAAATGGGCACGGGGTAAGTCCTCTCT	NA	Nonspecific_2	0	0	-0.715142	-1.46594	0.152058	0.80012	-4.87843
Tb09.211.2400	3QTB00018_I_8			<a href=http://www.genedb.org/genedb/Search?organism=tryp&name=Tb09.211.2400>Tb09.211.2400</a>	Q38DR7			chr9contig211.tmp0276c	9	Tb927_09_v4: complement(1694812..1696797)	hypothetical protein, conserved,predicted zinc finger protein	5600	0	0	0	GO:0003674	GO:0008150	GO:0005575	2QTB00018_I_8	Tb09.211.2400	TGACATATACAAGTACTATCGGAGAAATGAGCTAAATAAACTAATGGCCGCACTGAGGGATATTTTGGAG	-	9	1696339	1696408	-0.7149	-1.39184	0.17321	0.824654	-4.97259
Tb927.3.5020	3QTB00022_D_21			<a href=http://www.genedb.org/genedb/Search?organism=tryp&name=Tb927.3.5020>Tb927.3.5020</a>	Q582N5			Tb03.48K5.800	3	Tb927_03_v4: 1408124..1412365	hypothetical protein, conserved	1339	0	0	0				2QTB00022_D_21	Tb927.3.5020	AGATGACAAATCTTCTAGAGAATCGTGACAAGTTGATGAAGGTGGAAGCGAAGCAGCACAAGCTAAATGA	+	3	1410597	1410666	-0.713708	-1.44625	0.157467	0.805833	-4.90386
Tb927.5.1950	3QTB00017_L_21			<a href=http://www.genedb.org/genedb/Search?organism=tryp&name=Tb927.5.1950>Tb927.5.1950</a>	Q57ZR4			Tb05.1P6.490	5	Tb927_05_v4: 601910..603745	hypothetical protein, conserved	2186	0	1	0				2QTB00017_L_21	Tb927.5.1950	TTTTGTTTGCTATTATTAGGGGGGATAGTTACAGTAATGAATTAGATATTGCTATGAGTGAAATCGGCTA	+	5	603675	603744	-0.711644	-1.63509	0.111464	0.77169	-4.64779
Tb927.7.2320	3QTB00017_F_3			<a href=http://www.genedb.org/genedb/Search?organism=tryp&name=Tb927.7.2320>Tb927.7.2320</a>	Q57XP2			Tb07.22O10.280	7	Tb927_07_v4: complement(596569..598386)	hypothetical protein, conserved	3321	0	0	0				2QTB00017_F_3	Tb927.7.2320	AGATCCTACATCATTCGCCCTCGGTTTAGAACCAACCAATAAATTTTCTATGTTTCCACAGCCTACAATG	-	7	596833	596902	-0.709988	-1.46811	0.151472	0.80012	-4.87561
Tb11.01.7600	3QTB00015_E_2	;go_function=amino acid-polyamine transporter activity;go_process=amino acid transport;go_component=integral to membrane		<a href=http://www.genedb.org/genedb/Search?organism=tryp&name=Tb11.01.7600>Tb11.01.7600</a>	Q381J0				11	Tb927_11_01_v4: complement(4163955..4165439)	amino acid transporter, putative	9285	0	11	0	GO:0005279	GO:0006865	GO:0016021	2QTB00015_E_2	Tb11.01.7600	TCTATAGGTGTGGTCGTTAAGATATGTATTAGTTACGCCCTTCAAACAATGGCGATTCGCAATTCAATAT	-	11.1	4164323	4164392	-0.709309	-1.17152	0.249715	0.883147	-5.22676
Tb09.160.5390	3QTB00014_J_15	GPI-Anchor Signal predicted for Tb09.160.5390 by DGPI v2.04 with cleavage site probability 0.15599999 near 448;go_component=integral to membrane		<a href=http://www.genedb.org/genedb/Search?organism=tryp&name=Tb09.160.5390>Tb09.160.5390</a>	Q38EL3			chr9contig160.tmp0425c	9	Tb927_09_v4: complement(1140297..1141715)	expression site-associated gene 2 (ESAG2) protein, putative	5303	1	0	1	GO:0003674	GO:0008150	GO:0016021	2QTB00014_J_15	Tb09.160.5390	CCCTCTTTCAAGAACCGTGAGAAAGAAGCTAATATTCTGAATGAGTTGGAGGAAATGGTCAGTGTGGTGG	-	9	1141433	1141502	-0.709035	-1.41702	0.16578	0.81739	-4.94108
Tb10.70.6190	3QTB00015_N_4	;go_function=damaged DNA binding;go_process=DNA repair		<a href=http://www.genedb.org/genedb/Search?organism=tryp&name=Tb10.70.6190>Tb10.70.6190</a>	Q38C71			TRYP_x-70a06.p2kb545_847	10	Tb927_10_v4: 456923..458500	DNA polymerase eta, putative	6310	0	0	0	GO:0003684	GO:0006281	GO:0005634	2QTB00015_N_4	Tb10.70.6190	TTACAGAGAAGCTAGTCGGAAAATATTCCGCATTTTAGATAGTTTTGATGGAGTGGAAGTTGAAAAGGGT	+	10	457216	457285	-0.708199	-1.24988	0.220068	0.860828	-5.14087
Tb09.v1.0200	3QTB00001_A_4			<a href=http://www.genedb.org/genedb/Search?organism=tryp&name=Tb09.v1.0200>Tb09.v1.0200</a>	Q38F49				9	Tb927_09_v4: complement(850503..850649)	hypothetical protein, unlikely	5115	0	0	0				2QTB00001_A_4	Tb09.v1.0200	GAAGAGGAACTTTCAGGGTTGTTTTAATTTCGTTGCATCATGCCGCGTCACGCGTCCTCCTATCATCAAT	-	9	850545	850614	-0.707953	-1.40556	0.169129	0.820256	-4.95548
Tb11.03.0815	3QTB00002_I_21	;go_function=microtubule motor activity;go_process=microtubule-based process;go_component=microtubule associated complex		<a href=http://www.genedb.org/genedb/Search?organism=tryp&name=Tb11.03.0815>Tb11.03.0815</a>	Q387L9			239.t00106	11	Tb927_11_01_v4: complement(73330..73602)	dynein light chain, putative	7744	0	0	0	GO:0003777	GO:0007017	GO:0005875	2QTB00002_I_21	Tb11.03.0815	CAATGTAAAACTGAGTGACATCAGTGAAGAGATGCAAAACGATGCACTCCTGGTAGCTGCCCGCGCCGTG	-	11.1	73513	73582	-0.7064	-1.3872	0.174609	0.824654	-4.97835
Tb10.6k15.3070	3QTB00021_E_14			<a href=http://www.genedb.org/genedb/Search?organism=tryp&name=Tb10.6k15.3070>Tb10.6k15.3070</a>	Q38AK6			TRYPtp6k15-3d06.p1c_442	10	Tb927_10_v4: complement(1884867..1887899)	hypothetical protein, conserved	6876	0	0	0				2QTB00021_E_14	Tb10.6k15.3070	ATCGGAGCTTTGAGTTCATTTTTTTCTGTAGAGCCCCTTGAGAATATGCTACAGATGTTAGTGTGTGTCA	-	10	1885568	1885637	-0.705866	-1.31212	0.198466	0.839567	-5.06908
Tb09.160.0090	3QTB00005_D_21			<a href=http://www.genedb.org/genedb/Search?organism=tryp&name=Tb09.160.0090>Tb09.160.0090</a>	Q38G21			chr9contig160.tmp0009c	9	Tb927_09_v4: complement(255549..256088)	hypothetical protein, unlikely	4773	1	4	0				2QTB00005_D_21	Tb09.160.0090	TTAACTTATGTTACACTATGCCCATTGTTTTAAGTTCTTATATTTTTCTCATCCACTTAGTTTTCTGTGC	-	9	255805	255874	-0.705722	-1.34849	0.186614	0.833878	-5.02569
Tb927.1.4030	3QTB00002_F_4	unlikely gene predicted by glimmer		<a href=http://www.genedb.org/genedb/Search?organism=tryp&name=Tb927.1.4030>Tb927.1.4030</a>	Q4GYH4				1	Tb927_01_v4: 851425..851757	hypothetical protein, unlikely	391	1	3	0				2QTB00002_F_4	Tb927.1.4030	ATTTCATTACTGCCCTCGTTATCATCATAATTATTATAAATGCTATTGTTATTGCGCACCTCATGCCGTT	+	1	851432	851501	-0.705659	-1.76547	0.0866667	0.732405	-4.45566
Tb10.70.2460	3QTB00012_M_2			<a href=http://www.genedb.org/genedb/Search?organism=tryp&name=Tb10.70.2460>Tb10.70.2460</a>	Q38BC6			TRYP_x-70a06.p2kb545_330	10	Tb927_10_v4: complement(1194144..1195316)	hypothetical protein, conserved	6606	0	0	0	GO:0003674 GO:0003674	GO:0008150 GO:0008150	GO:0005575 GO:0005575	2QTB00012_M_2	Tb10.70.2460	AAGACGTCACTGTATGGCGTTTCATTCACGTATTAATGCCTTGGGTCAAAGGGAGAGAGATAGAGTTTTA	-	10	1195089	1195158	-0.704828	-1.10116	0.278735	0.900206	-5.29955
Tb09.160.5010	3QTB00003_I_4			<a href=http://www.genedb.org/genedb/Search?organism=tryp&name=Tb09.160.5010>Tb09.160.5010</a>	Q38EQ4			chr9contig160.tmp0387	9	Tb927_09_v4: 1071661..1072032	hypothetical protein	5261	0	2	0				2QTB00003_I_4	Tb09.160.5010	TGGTGTTCTCTTAAGAATGTGTACCTACACCACACGCGTTGTACATAGAGTTAGATGTGGAATTACATTG	+	9	1071801	1071870	-0.703662	-1.59477	0.120226	0.786321	-4.70471
Tb927.7.4320	3QTB00008_F_4			<a href=http://www.genedb.org/genedb/Search?organism=tryp&name=Tb927.7.4320>Tb927.7.4320</a>	Q57UR2			Tb07.5F10.120	7	Tb927_07_v4: complement(1145574..1146407)	hypothetical protein, conserved	3521	0	0	0				2QTB00008_F_4	Tb927.7.4320	TGCGTTCGTTCACTGATCACTCCCGCATCGCACGACCATTAGGACAACAATTGCAATTACCACTCATCAG	-	7	1145722	1145791	-0.702937	-1.75377	0.0886846	0.740399	-4.4734
Tb10.70.1230	3QTB00008_B_17			<a href=http://www.genedb.org/genedb/Search?organism=tryp&name=Tb10.70.1230>Tb10.70.1230</a>	Q38B29			TRYP_x-70a06.p2kb545_170	10	Tb927_10_v4: complement(1425760..1426569)	hypothetical protein, conserved,protocatechuate 4,5-dioxygenase-like protein	6703	0	0	0				2QTB00008_B_17	Tb10.70.1230	AAACTTTTAGAGAATCGTTTTGGCCTTCCGAAAGCCATTGTTGTGATTTCTGCACATTATGAGACGAATA	-	10	1426395	1426464	-0.702759	-1.50364	0.142114	0.80012	-4.82889
Tb09.160.1180	3QTB00017_A_9			<a href=http://www.genedb.org/genedb/Search?organism=tryp&name=Tb09.160.1180>Tb09.160.1180</a>	Q38FR8			chr9contig160.tmp0118c	9	Tb927_09_v4: complement(522177..523907)	hypothetical protein, conserved	4895	0	0	0	GO:0003674	GO:0008150	GO:0005575	2QTB00017_A_9	Tb09.160.1180	CGAATCGCTGAAAGAACGTAGAGGGAAGAGTGACTCATTCCCTAAATTGTTGCGCGGTGCTCCACTTCCA	-	9	523194	523263	-0.700735	-1.55951	0.128343	0.790514	-4.75349
Tb927.8.6880	3QTB00020_H_21	similar to SP|P55875| Translation initiation factor IF-2 [Stigmatella aurantiaca].; 50.5% similar to SP|P55875| Translation initiation factor IF-2 [Stigmatella aurantiaca].;go_function=GTP binding; GTPase activity; translation factor activity, nucleic acid binding;go_process=protein biosynthesis		<a href=http://www.genedb.org/genedb/Search?organism=tryp&name=Tb927.8.6880>Tb927.8.6880</a>	Q57TS5			Tb08.30K1.810	8	Tb927_08_v4: complement(1988869..1991463)	translation initiation factor IF-2, putative	4532	0	0	0	GO:0003924 GO:0005525 GO:0008135	GO:0006412	GO:0005575	2QTB00020_H_21	Tb927.8.6880	CTGCAAATCTTCTTCAATTATTTGCTCCCATGAAGACTATTGACCATACTTACCGAGGTAGTAGGAAAAA	-	8	1990373	1990442	-0.699841	-1.21975	0.23114	0.870815	-5.1745
Tb11.02.5290	3QTB00009_G_4			<a href=http://www.genedb.org/genedb/Search?organism=tryp&name=Tb11.02.5290>Tb11.02.5290</a>	Q384S6				11	Tb927_11_01_v4: 2057403..2058290	hypothetical protein, conserved	8442	0	0	0				2QTB00009_G_4	Tb11.02.5290	TACTTCCTCACATCCACGCCGCTACGTGACACATTTCTTGAGTCCCCCTTTACATATGAAATACCAAAGG	+	11.1	2058129	2058198	-0.699095	-1.74127	0.0908826	0.743083	-4.49224
Tb927.4.3880	3QTB00022_G_17	;go_function=adenylate cyclase activity;go_process=intracellular signaling cascade;go_component=integral to membrane		<a href=http://www.genedb.org/genedb/Search?organism=tryp&name=Tb927.4.3880>Tb927.4.3880</a>	Q57XZ2			Tb04.1D20.860	4	Tb927_04_v4: complement(1017589..1021293)	receptor-type adenylate cyclase GRESAG 4, putative	1805	0	1	0	GO:0004016	GO:0007242	GO:0016021	2QTB00022_G_17	Tb927.4.3880	ACTGCATGATACCATAAACCAAAATAAAGGTAAGTTTATTATAATTATCGGGCCAATGGGCGATGTTGAA	-	4	1020907	1020976	-0.698622	-1.66502	0.105305	0.771374	-4.60476
Tb09.v1.0340	3QTB00001_G_13			<a href=http://www.genedb.org/genedb/Search?organism=tryp&name=Tb09.v1.0340>Tb09.v1.0340</a>	Q38EI0				9	Tb927_09_v4: complement(1218099..1218221)	hypothetical protein, unlikely	5337	1	1	0				2QTB00001_G_13	Tb09.v1.0340	AAACTTTGTGTAATATTTTCTCGCTTTTGGTTATTTTCCCCCATACCGTGGTCTGTTACTGCCATCATAA	-	9	1218140	1218209	-0.698614	-1.38138	0.176374	0.82535	-4.98554
Tb927.8.7900	3QTB00022_A_18	;go_function=adenylate cyclase activity;go_process=intracellular signaling cascade;go_component=integral to membrane		<a href=http://www.genedb.org/genedb/Search?organism=tryp&name=Tb927.8.7900>Tb927.8.7900</a>	Q57U54			Tb08.6H23.170	8	Tb927_08_v4: 2314616..2318413	receptor-type adenylate cyclase GRESAG 4, putative	4634	1	2	0	GO:0004016	GO:0007242	GO:0016021	2QTB00022_A_18	Tb927.8.7900	ATAGAGGTGAAATATGTGCATCACGATGGCAATGTTATTGAGGTTGGGAATATAAATAGGATTGTTGAAG	+	8	2314874	2314943	-0.698238	-1.32481	0.194266	0.836103	-5.05406
Tb09.160.0540	3QTB00003_N_17			<a href=http://www.genedb.org/genedb/Search?organism=tryp&name=Tb09.160.0540>Tb09.160.0540</a>	Q38FY5			chr9contig160.tmp0054c	9	Tb927_09_v4: complement(371133..371525)	hypothetical protein, conserved	4827	0	0	0				2QTB00003_N_17	Tb09.160.0540	TGCATTGATTGTAAACGTCTGTGTATACTTTGCGGAGTGCATCGTACTCTTGACAACTTTAGTGGTGCGG	-	9	371309	371378	-0.697844	-1.59346	0.12052	0.78656	-4.70653
Tb10.61.2930	3QTB00007_M_6			<a href=http://www.genedb.org/genedb/Search?organism=tryp&name=Tb10.61.2930>Tb10.61.2930</a>	Q388K4			TRYP_x-61h03.q2kb185_439	10	Tb927_10_v4: complement(3328799..3329497)	tubulin-specific chaperone, putative	7479	0	0	0				2QTB00007_M_6	Tb10.61.2930	TATAAAGGAAAACGTATTTACTCACTTTGCCACTCCTCCGGAATACATGCAACTTCAACTTATTGACGAC	-	10	3329339	3329408	-0.696425	-1.79164	0.0822959	0.727873	-4.41564
Tb10.70.7080	3QTB00014_M_14	Curated by J. Mottram. similar to Serine carboxypeptidase III precursor (EC 3.4.16.5). (Swiss- Prot:32826)(Arabidopsis thaliana);go_function=serine carboxypeptidase activity;go_process=proteolysis and peptidolysis		<a href=http://www.genedb.org/genedb/Search?organism=tryp&name=Tb10.70.7080>Tb10.70.7080</a>	Q38CD5	CBP1		TRYP_x-70a06.p2kb545_977	10	Tb927_10_v4: complement(281984..283384)	serine carboxypeptidase III precursor, putative,serine peptidase, Clan SC, Family S10	6246	1	1	0	GO:0004185	GO:0006508	GO:0005575	2QTB00014_M_14	Tb10.70.7080	AAAATAAGTACTTATGATATCCGAAGAAAATGCAACGCAACACTTTGCTACAAATTTGATGCCATACCCG	-	10	282430	282499	-0.695912	-1.1673	0.251393	0.884246	-5.23125
Tb11.02.4210	3QTB00022_E_2	AAA ATPase domain;go_function=ATPase activity;go_process=protein metabolism		<a href=http://www.genedb.org/genedb/Search?organism=tryp&name=Tb11.02.4210>Tb11.02.4210</a>	Q385D4				11	Tb927_11_01_v4: complement(1760866..1764681)	AAA ATPase, putative	8333	0	0	0	GO:0016887	GO:0019538	GO:0005575	2QTB00022_E_2	Tb11.02.4210	AAAAAATAACATTTTTCATGCGTAAGGGAGCTGATATCCTTTCCAAATGGGTTGGAGAAGCAGAGCGGCA	-	11.1	1763528	1763597	-0.695672	-1.1528	0.257212	0.888803	-5.24653
Tb10.70.2100	3QTB00006_N_16	GPI-Anchor Signal predicted for Tb10.70.2100 by DGPI v2.04 with cleavage site probability 1.72 near 189;go_function=RNA binding;go_process=RNA editing;go_component=mitochondrial mRNA editing complex		<a href=http://www.genedb.org/genedb/Search?organism=tryp&name=Tb10.70.2100>Tb10.70.2100</a>	Q38B91	KREPA4	MP24	TRYP_x-70a06.p2kb545_284	10	Tb927_10_v4: 1256783..1257439	RNA-editing complex protein,RNA-binding protein,KREPA4	6641	0	0	1	GO:0003723	GO:0016547	GO:0031019	2QTB00006_N_16	Tb10.70.2100	GGCATATGCTTCCGGTATGCTTTTAGGTTCAGGCAGTAGCAGAGGCACAACACATTTCTCAGAAACTACT	+	10	1256845	1256914	-0.693036	-1.63324	0.111852	0.77169	-4.65041
Tb927.1.1760	3QTB00004_I_6			<a href=http://www.genedb.org/genedb/Search?organism=tryp&name=Tb927.1.1760>Tb927.1.1760</a>	Q4GZ43				1	Tb927_01_v4: 465361..465801	hypothetical protein, conserved	169	1	3	0				2QTB00004_I_6	Tb927.1.1760	CCCTAACTTCATTCTTCTTATATTGTTCCCTTTTTTGCTTCTCGTTTTCACATTGTTGGGAGACCTTTTT	+	1	465435	465504	-0.692597	-1.63242	0.112026	0.77169	-4.65158
Tb927.2.2370	3QTB00022_B_15			<a href=http://www.genedb.org/genedb/Search?organism=tryp&name=Tb927.2.2370>Tb927.2.2370</a>	Q7YVJ2		25N14.80		2	Tb927_02_v4: complement(460801..465000)	hypothetical protein, conserved	622	0	0	0				2QTB00022_B_15	Tb927.2.2370	GCGATAGTGCTGGTGATAACGACGAACTGCTGTTTCAAGTTTATTTTGATTCATTATACATTTCAGGTTT	-	2	461363	461432	-0.692544	-1.17224	0.249431	0.882576	-5.226
Tb10.70.1600	3QTB00008_N_16			<a href=http://www.genedb.org/genedb/Search?organism=tryp&name=Tb10.70.1600>Tb10.70.1600</a>	Q38B61			TRYP_x-70a06.p2kb545_219	10	Tb927_10_v4: 1366569..1367414	hypothetical protein, conserved	6671	0	0	0				2QTB00008_N_16	Tb10.70.1600	ATATAGACGAATATCTCTTATTGTCTTATTTCCGCCATTACAAAATGTATGTGTACGCTTTCGTGCCTCA	+	10	1366960	1367029	-0.692263	-1.5172	0.138666	0.79729	-4.81081
Tb11.02.1660	3QTB00014_F_4			<a href=http://www.genedb.org/genedb/Search?organism=tryp&name=Tb11.02.1660>Tb11.02.1660</a>	Q385Z8			TRYP_xi-1013a02.q1k_102	11	Tb927_11_01_v4: complement(1198302..1199735)	hypothetical protein, conserved	8117	0	0	0				2QTB00014_F_4	Tb11.02.1660	TTGGTTTCCCTGGTGTTGATAACGTACCACAAATGATCTCCGATGGCACAGAGGAACAGCTATTGAATAA	-	11.1	1198948	1199017	-0.692246	-1.54175	0.132598	0.790514	-4.77771
Tb927.4.4880	3QTB00020_I_14	;go_function=zinc ion binding;go_component=integral to membrane		<a href=http://www.genedb.org/genedb/Search?organism=tryp&name=Tb927.4.4880>Tb927.4.4880</a>	Q584L7			Tb04.3M17.90	4	Tb927_04_v4: complement(1332660..1335242)	hypothetical protein, conserved	1906	1	6	0	GO:0008270	GO:0008150	GO:0016021	2QTB00020_I_14	Tb927.4.4880	ATGCCGTTTCCTATGGTACAATGTTTGAGTTCGATGGAGTTATCCTCACCGTATTCCTGCAATTTATGTT	-	4	1333096	1333165	-0.691944	-0.946192	0.350876	0.932703	-5.44504
Tb10.70.7350	3QTB00011_C_17			<a href=http://www.genedb.org/genedb/Search?organism=tryp&name=Tb10.70.7350>Tb10.70.7350</a>	Q38CF8			TRYP_x-70a06.p2kb545_1011	10	Tb927_10_v4: 211624..212661	hypothetical protein, conserved	6223	0	0	0				2QTB00011_C_17	Tb10.70.7350	ACCTAATGTAATAGACAATGAGGAAAATACCACTGAAGAAGTCACCGCTACTGGAGACACCGAATATATC	+	10	212103	212172	-0.690916	-1.4288	0.162388	0.815165	-4.92616
Tb927.3.2160	3QTB00014_M_20			<a href=http://www.genedb.org/genedb/Search?organism=tryp&name=Tb927.3.2160>Tb927.3.2160</a>	Q57Z95			Tb03.30P12.1250	3	Tb927_03_v4: complement(568373..569776)	hypothetical protein, conserved	1054	0	0	0				2QTB00014_M_20	Tb927.3.2160	TATCGATTTCACTGTTACCTCACCAAACAAGACCCAAGTGCAATGTCAAACCACCTGTTGCTTCCTCATA	-	3	568564	568633	-0.690694	-1.51021	0.140435	0.799496	-4.82015
Tb927.1.2180	3QTB00004_O_20			<a href=http://www.genedb.org/genedb/Search?organism=tryp&name=Tb927.1.2180>Tb927.1.2180</a>	Q4GZ03				1	Tb927_01_v4: complement(552469..552918)	hypothetical protein, unlikely	211	1	1	0				2QTB00004_O_20	Tb927.1.2180	TATTTCTGTATACGTGAACAGTTTCCACCCCTTCACTTTTTGTTTCCTATTAGCTTTCTTGAAGCTCTTT	-	1	552502	552571	-0.690396	-1.53535	0.134159	0.79323	-4.78639
Tb927.7.6560	3QTB00007_A_16	Part of an tandem of six genes (Tb07.15M23.130, Tb07.15M23.140, Tb07.15M23.150, Tb07.15M23.160, Tb07.15M23.170, Tb07.15M23.180, Tb07.15M23.190). Tb07.15M23.170 and Tb07.15M23.180 both contain a large repeat insertion and could be pseudogenes.		<a href=http://www.genedb.org/genedb/Search?organism=tryp&name=Tb927.7.6560>Tb927.7.6560</a>	Q57Y73			Tb07.15M23.150	7	Tb927_07_v4: complement(1793330..1794013)	hypothetical protein, conserved	3746	1	0	0				2QTB00007_A_16	Tb927.7.6560	TAGTGGAACAATACAATGCCATTAGATATATTGAGACTCAGGTAATTGAGTACAAGAAAGACGTGCGCGA	-	7	1793658	1793727	-0.690134	-1.49087	0.145422	0.80012	-4.84579
Tb927.2.6180	3QTB00010_K_15	;go_function=oxidoreductase activity;go_process=metabolism		<a href=http://www.genedb.org/genedb/Search?organism=tryp&name=Tb927.2.6180>Tb927.2.6180</a>	Q7YUI4		36E18.90		2	Tb927_02_v4: 1114587..1115546	iron/ascorbate oxidoreductase family protein, putative	829	0	0	0	GO:0016491	GO:0008152	GO:0005737	2QTB00010_K_15	Tb927.2.6180	TTCCGAGAAGTGGCACACGGTACTCCATGCCTTTTTTCTGTGTCCCAAACCCGAATGTCATTATTAAGTG	+	2	1115362	1115431	-0.689883	-1.67211	0.103888	0.767024	-4.59447
Tb927.8.4290	3QTB00006_C_17			<a href=http://www.genedb.org/genedb/Search?organism=tryp&name=Tb927.8.4290>Tb927.8.4290</a>	Q57W06			Tb08.29H22.500	8	Tb927_08_v4: complement(1273504..1274079)	hypothetical protein, conserved	4272	0	0	0				2QTB00006_C_17	Tb927.8.4290	ACGAAAGAAATATCTCAAGCGCCGCTTCGCCCATCTTCACCAAATTGATAAGGCCGGATCTAACAATTAC	-	8	1273945	1274014	-0.689809	-1.65263	0.107819	0.77169	-4.62265
Tb10.6k15.0850	3QTB00002_H_8			<a href=http://www.genedb.org/genedb/Search?organism=tryp&name=Tb10.6k15.0850>Tb10.6k15.0850</a>	Q38A22			TRYPtp6k15-3d06.p1c_124	10	Tb927_10_v4: complement(2316786..2317121)	hypothetical protein	7060	1	0	0				2QTB00002_H_8	Tb10.6k15.0850	ACCAACTTCTTTGCTCTTCCGTGAGAAACGTGTGAATACTGGGGAAGCAAACCTTCCACTTTCCATGGGC	-	10	2316978	2317047	-0.689461	-1.27731	0.210338	0.851888	-5.10961
Tb11.02.0940	3QTB00019_K_15			<a href=http://www.genedb.org/genedb/Search?organism=tryp&name=Tb11.02.0940>Tb11.02.0940</a>	Q386G6				11	Tb927_11_01_v4: 1001410..1003599	hypothetical protein, conserved	8049	1	2	0				2QTB00019_K_15	Tb11.02.0940	TTTTTTACTTTTGTCATTCGGCTATAAAAGATGCATGTGGACCAGGCGTAATGTGTTTCCACTGATGTCT	+	11.1	1001496	1001565	-0.689339	-1.45738	0.154392	0.800421	-4.88952
Tb11.57.0047	3QTB00005_M_1	variant surface glycoprotein (VSG, pseudogene), putative point mutation		<a href=http://www.genedb.org/genedb/Search?organism=tryp&name=Tb11.57.0047>Tb11.57.0047</a>	-				11	Tb927_11_03_v4: complement(127588..129168)	variant surface glycoprotein (VSG, pseudogene), putative,variant surface glycoprotein (VSG), point mutation	9640	0	0	0				2QTB00005_M_1	Tb11.57.0047	AGAGGACCCAACAAAAAGATGTCTTTATCACGCCCTAAGCGAACAACTAATCACCGAACTGCGGAAAATA	-	11.3	128797	128866	-0.688782	-1.09846	0.279895	0.900913	-5.30226
Tb10.70.2990	3QTB00014_F_9			<a href=http://www.genedb.org/genedb/Search?organism=tryp&name=Tb10.70.2990>Tb10.70.2990</a>	Q38BH4			TRYP_x-70a06.p2kb545_397	10	Tb927_10_v4: 1112613..1114025	hypothetical protein, conserved	6558	1	10	0				2QTB00014_F_9	Tb10.70.2990	ATTCCTGTTCAATGCTATACTTTGCATAATTACTTCTTCCGCTGTGCTGAATCTTTGCGCGGACAGTTTT	+	10	1113779	1113848	-0.688728	-1.5742	0.124909	0.78656	-4.73328
Tb11.02.5580	3QTB00021_I_11			<a href=http://www.genedb.org/genedb/Search?organism=tryp&name=Tb11.02.5580>Tb11.02.5580</a>	Q384P7				11	Tb927_11_01_v4: complement(2124590..2127514)	hypothetical protein, conserved	8471	0	0	0				2QTB00021_I_11	Tb11.02.5580	TAAAAGGAGAACGAACTGCAATGCCCGCCACCAGAGGTATCTTACGGATACATTCTATATAAACATGATT	-	11.1	2126294	2126363	-0.688599	-1.55296	0.1299	0.790514	-4.76245
Tb927.7.2660	3QTB00012_F_6			<a href=http://www.genedb.org/genedb/Search?organism=tryp&name=Tb927.7.2660>Tb927.7.2660</a>	Q57XK8			Tb07.22O10.880	7	Tb927_07_v4: complement(687888..689105)	hypothetical protein, conserved	3355	0	0	0				2QTB00012_F_6	Tb927.7.2660	TAAAGGTGGTCGGGAGCGCTGGCATTACAACCCTTATGGAACCAATGGTACCGATCGTGGTATTGAAAAA	-	7	687912	687981	-0.688402	-1.43349	0.161054	0.813346	-4.92019
Tb09.160.2950	3QTB00001_F_16			<a href=http://www.genedb.org/genedb/Search?organism=tryp&name=Tb09.160.2950>Tb09.160.2950</a>	Q38FA7		1L12.365	chr9contig160.tmp0478	9	Tb927_09_v4: 762004..762237	hypothetical protein, unlikely	5056	1	1	0				2QTB00001_F_16	Tb09.160.2950	TGTGAGGGAAAGGGAGAGATTCTCAGGGTTCGAAGAGAAACACAAGGAGCGATGAAAATGTGTGCGGCTG	+	9	762160	762229	-0.687004	-1.48626	0.146632	0.80012	-4.85187
Tb11.01.7590	3QTB00015_E_18	;go_function=amino acid-polyamine transporter activity;go_process=amino acid transport;go_component=integral to membrane		<a href=http://www.genedb.org/genedb/Search?organism=tryp&name=Tb11.01.7590>Tb11.01.7590</a>	Q381J1				11	Tb927_11_01_v4: complement(4161365..4162852)	amino acid transporter, putative	9284	0	11	0	GO:0005279	GO:0006865	GO:0016021	2QTB00015_E_18	Tb11.01.7590	TGCGGTATTCTGTACGCACTCACTATTTTGTTTGCGTATGGTGAGTTTGGTGGTGCTATCGACAACTCAA	-	11.1	4161853	4161922	-0.686876	-1.61521	0.115715	0.779906	-4.67599
Tb11.01.5500	3QTB00007_A_6	;go_function=RNA binding;go_process=processing of 20S pre-rRNA;go_component=nucleus		<a href=http://www.genedb.org/genedb/Search?organism=tryp&name=Tb11.01.5500>Tb11.01.5500</a>	Q382E4				11	Tb927_11_01_v4: 3637896..3638576	U3 small nucleolar ribonucleoprotein protein IMP3, putative	9080	0	0	0	GO:0003723	GO:0030490	GO:0005634	2QTB00007_A_6	Tb11.01.5500	CAGCAAATTCACACCGAAATCTTCCCACAGTAAAGGGAACCCTATCCACAGAACGTTGAAGTATCATGAG	+	11.1	3637994	3638063	-0.686117	-1.59036	0.121218	0.78656	-4.71086
Tb927.7.4920	3QTB00017_F_15			<a href=http://www.genedb.org/genedb/Search?organism=tryp&name=Tb927.7.4920>Tb927.7.4920</a>	Q57XA8			Tb07.26A24.60	7	Tb927_07_v4: complement(1297057..1298877)	hypothetical protein, conserved	3582	0	0	0				2QTB00017_F_15	Tb927.7.4920	TCGAAGACCACGTCATTAGGAGAGAAACAAATGGCGAAGCGTGTAGACTCGTTAAATGATCTGTTACGGG	-	7	1297113	1297182	-0.685371	-1.50287	0.142311	0.80012	-4.82991
Tb927.1.1310	3QTB00013_B_15			<a href=http://www.genedb.org/genedb/Search?organism=tryp&name=Tb927.1.1310>Tb927.1.1310</a>	Q4GZ88				1	Tb927_01_v4: 339557..340849	hypothetical protein, conserved	124	1	1	0				2QTB00013_B_15	Tb927.1.1310	TATGGTTGGAGCGATTAACGAGTGCTGTGTTTGACATTTTTTATAGCGCGATGCGTGAAGGGAATGAACC	+	1	339696	339765	-0.684526	-1.46489	0.152342	0.80012	-4.87979
Tb10.61.1710	3QTB00015_D_8	;go_function=calcium ion binding;go_process=endosome transport;go_component=sarcoplasmic reticulum		<a href=http://www.genedb.org/genedb/Search?organism=tryp&name=Tb10.61.1710>Tb10.61.1710</a>	Q388B5			TRYP_x-61h03.q2kb185_257	10	Tb927_10_v4: 3570687..3572240	sarcoplasmic reticulum glycoprotein, putative,sarcalumenin precursor, putative	7572	0	0	0	GO:0005509	GO:0016197	GO:0016529	2QTB00015_D_8	Tb10.61.1710	TTTATGCGAAAATTGCATGAGATTTACATGAAAAGTGTGAAGCCTCTTGAGGACATATACCTGTATGAGG	+	10	3570759	3570828	-0.68438	-1.21143	0.234271	0.870815	-5.18365
Tb927.4.4350	3QTB00006_M_16			<a href=http://www.genedb.org/genedb/Search?organism=tryp&name=Tb927.4.4350>Tb927.4.4350</a>	Q57Y39			Tb04.1D20.110	4	Tb927_04_v4: complement(1146231..1146842)	hypothetical protein, conserved	1852	1	1	0				2QTB00006_M_16	Tb927.4.4350	GAGAAACTTTGCTTGTGGGATTTCGTGCCTCCACACACCCGTGCCACCTTTCAGTTTTATGTTGTTGAGA	-	4	1146683	1146752	-0.683311	-1.69478	0.0994642	0.760494	-4.56134
Tb927.1.3930	3QTB00001_L_4	GPI-Anchor Signal predicted for Tb927.1.3930 by DGPI v2.04, no cleavage site predicted		<a href=http://www.genedb.org/genedb/Search?organism=tryp&name=Tb927.1.3930>Tb927.1.3930</a>	Q4GYI4				1	Tb927_01_v4: 837049..837288	hypothetical protein, unlikely	381	0	1	0				2QTB00001_L_4	Tb927.1.3930	TACTGCTATTTATTTGTTATTCTTATTGCGTCTCTTCCTGTCCGTTTGAGCAGTGCATGGTTAGGTTCCC	+	1	837091	837160	-0.683089	-1.43827	0.159704	0.809734	-4.91409
Tb927.7.7010	3QTB00004_J_23			<a href=http://www.genedb.org/genedb/Search?organism=tryp&name=Tb927.7.7010>Tb927.7.7010</a>	Q57XS1			Tb07.21H15.390	7	Tb927_07_v4: complement(2006479..2006943)	hypothetical protein, conserved	3791	0	0	0				2QTB00004_J_23	Tb927.7.7010	TGCTGTCGAGGAGAATGAAGAAATATTGCGTAGACCATATTATACCATCAAATCTTACGCCCTCCCACCT	-	7	2006770	2006839	-0.682295	-1.52493	0.136732	0.794505	-4.80044
Tb927.7.6330	3QTB00005_E_16			<a href=http://www.genedb.org/genedb/Search?organism=tryp&name=Tb927.7.6330>Tb927.7.6330</a>	Q582M6			Tb07.33N13.170	7	Tb927_07_v4: complement(1720421..1720936)	hypothetical protein	3723	0	4	1				2QTB00005_E_16	Tb927.7.6330	AACATTTTTTGTGCGCGAGCTCCTGTTAGCTGTAGTTGCAACTTTTCTTCTCAAATTATTCCAGAATCCT	-	7	1720793	1720862	-0.681899	-0.933269	0.357409	0.935875	-5.45624
Tb11.01.7620	3QTB00015_M_16			<a href=http://www.genedb.org/genedb/Search?organism=tryp&name=Tb11.01.7620>Tb11.01.7620</a>	Q381I8				11	Tb927_11_01_v4: complement(4172083..4173585)	hypothetical protein, conserved	9287	0	0	0				2QTB00015_M_16	Tb11.01.7620	ACAAAATCATAGGCGGGAGGGAATCGACAGTGTAGTTTCTGTTACAAGGAATAGTAAAGTTAGACTAAGA	-	11.1	4172869	4172938	-0.681832	-1.34501	0.187723	0.83469	-5.02988
Tb927.6.2080	3QTB00012_H_21			<a href=http://www.genedb.org/genedb/Search?organism=tryp&name=Tb927.6.2080>Tb927.6.2080</a>	Q584U8			Tb06.4M18.330	6	Tb927_06_v4: complement(674607..675797)	hypothetical protein, conserved	2727	0	0	0				2QTB00012_H_21	Tb927.6.2080	GCACAATCCTAATGCAAAAATTGACGATATAGTGAAGGACAAAATAGAGAAGTGGAAGGCGGAAGGTCTT	-	6	674745	674814	-0.681669	-1.44677	0.157322	0.805833	-4.90319
Tb927.1.3500	3QTB00001_E_5	unlikely gene predicted by glimmer		<a href=http://www.genedb.org/genedb/Search?organism=tryp&name=Tb927.1.3500>Tb927.1.3500</a>	Q4GYM3				1	Tb927_01_v4: 754577..754687	hypothetical protein, unlikely	342	0	0	0				2QTB00001_E_5	Tb927.1.3500	GGAAAAAAGAAGAAAAGAGAAACTGGAACCGTGGCGATATCTTCACCCGTATTCCGCGCCACCTTCAATA	+	1	754617	754686	-0.681004	-1.52623	0.136409	0.79445	-4.79869
Tb10.70.6140	3QTB00005_E_17			<a href=http://www.genedb.org/genedb/Search?organism=tryp&name=Tb10.70.6140>Tb10.70.6140</a>	Q38C66			TRYP_x-70a06.p2kb545_837	10	Tb927_10_v4: 465053..465547	hypothetical protein	6315	0	0	0				2QTB00005_E_17	Tb10.70.6140	AAGACTGATCCTTCAAATGGGGTTGCGCACGTGGAAATAAGCGTCGGTAGGATCTTTTTTGGCTCCAAGT	+	10	465332	465401	-0.680517	-1.5322	0.134933	0.793517	-4.79065
Tb09.211.3680	3QTB00014_E_5	;go_function=chaperone binding; unfolded protein binding;go_process=protein folding		<a href=http://www.genedb.org/genedb/Search?organism=tryp&name=Tb09.211.3680>Tb09.211.3680</a>	Q38DE1			chr9contig211.tmp0411	9	Tb927_09_v4: 1951455..1952810	chaperone protein DNAJ, putative	5726	1	0	0	GO:0051082 GO:0051082 GO:0051087 GO:0051087	GO:0006457 GO:0006457	GO:0005575 GO:0005575	2QTB00014_E_5	Tb09.211.3680	TACCCTCACGGATCAGCAAAAGGAAGCTGTCAAGAAAGCGTTTGGAGAACCAAAGAAGAAAGACCCAGAC	+	9	1952570	1952639	-0.679829	-1.37883	0.177153	0.82575	-4.98868
Tb11.01.1660	3QTB00016_B_15			<a href=http://www.genedb.org/genedb/Search?organism=tryp&name=Tb11.01.1660>Tb11.01.1660</a>	Q383T9				11	Tb927_11_01_v4: 2617753..2619414	hypothetical protein, conserved	8681	1	0	0				2QTB00016_B_15	Tb11.01.1660	AAATGTCAAACAACTTTTTGACCACTTTGATCGTTATTATGGCTATTTCTTTAACTCGCTTCTGGAAGTT	+	11.1	2618790	2618859	-0.678787	-0.813649	0.421634	0.945376	-5.55294
Tb927.5.1890	3QTB00021_A_14			<a href=http://www.genedb.org/genedb/Search?organism=tryp&name=Tb927.5.1890>Tb927.5.1890</a>	Q57ZQ8			Tb05.1P6.600	5	Tb927_05_v4: 584841..587846	hypothetical protein, conserved	2180	0	5	0				2QTB00021_A_14	Tb927.5.1890	TTTTCTGACTCAGTTCTACCCACTGGAAATTGCGTCCTACCCGTTGAGTATTATAGTTTTTCTGTTAAAG	+	5	586991	587060	-0.678763	-1.01611	0.316912	0.915169	-5.38194
Tb11.02.3540	3QTB00008_N_11			<a href=http://www.genedb.org/genedb/Search?organism=tryp&name=Tb11.02.3540>Tb11.02.3540</a>	Q385I9			Tb11.212.0520	11	Tb927_11_01_v4: 1621157..1621978	hypothetical protein, conserved	8278	0	0	0				2QTB00008_N_11	Tb11.02.3540	ACACTTCCACATTCTCAACACCGCAACGCCTAAAGTCTGTGGACAGCATAGTGGCGGATCTCACAATTAT	+	11.1	1621590	1621659	-0.678181	-1.46638	0.15194	0.80012	-4.87786
Tb927.3.3940	3QTB00017_E_2	similar over 202 aa to SP:P19339: Sex-lethal protein. {Drosophila melanogaster};go_function=RNA binding;go_process=RNA processing		<a href=http://www.genedb.org/genedb/Search?organism=tryp&name=Tb927.3.3940>Tb927.3.3940</a>	Q57WD0			Tb03.28C22.400	3	Tb927_03_v4: 1097682..1099463	RNA-binding protein, putative	1231	0	0	0	GO:0003723	GO:0006396	GO:0005575	2QTB00017_E_2	Tb927.3.3940	GTAGTGATGTGTATGACGCCGATTCATCATTATCGCTTGATTTTCTGGAGAATTTGGGCGCGGCGGAGTT	+	3	1099318	1099387	-0.677975	-1.2851	0.207638	0.847313	-5.10064
Tb927.1.1470	3QTB00017_M_3			<a href=http://www.genedb.org/genedb/Search?organism=tryp&name=Tb927.1.1470>Tb927.1.1470</a>	Q4GZ72				1	Tb927_01_v4: 367865..369622	hypothetical protein, conserved	140	0	0	0	GO:0003674	GO:0008150	GO:0005575	2QTB00017_M_3	Tb927.1.1470	ATTGTTTTTCATTCTATGGCCGCCGCATTAATATCATTGGTCACTTTGGCTGTTACGAATCCGAGGATAG	+	1	368232	368301	-0.677816	-1.32419	0.19447	0.836103	-5.0548
Tb09.160.2690	3QTB00004_C_19			<a href=http://www.genedb.org/genedb/Search?organism=tryp&name=Tb09.160.2690>Tb09.160.2690</a>	Q38FC8		1L12.230	chr9contig160.tmp0224	9	Tb927_09_v4: 735104..735520	hypothetical protein, unlikely	5035	1	3	0				2QTB00004_C_19	Tb09.160.2690	TACTTCCTTTCCACAATCCTCTTCTCTTTCTTCCTTTCCTACGTGTACTATTTTCCCAGTGATTCACTAT	+	9	735154	735223	-0.677477	-1.37965	0.176902	0.82535	-4.98767
Tb11.02.4690	3QTB00005_N_3			<a href=http://www.genedb.org/genedb/Search?organism=tryp&name=Tb11.02.4690>Tb11.02.4690</a>	Q384Y4				11	Tb927_11_01_v4: complement(1908755..1909303)	hypothetical protein	8383	1	3	0				2QTB00005_N_3	Tb11.02.4690	ATATACATAAGCATATACAGGCACATGCACGCGTCATCGACCCATTGATCCAATGCAGTATCGCGGGTAC	-	11.1	1909119	1909188	-0.677184	-1.58248	0.123007	0.78656	-4.72182
Tb927.5.3680	3QTB00011_C_20			<a href=http://www.genedb.org/genedb/Search?organism=tryp&name=Tb927.5.3680>Tb927.5.3680</a>	Q57U98			Tb05.6E7.510	5	Tb927_05_v4: 1155023..1156084	hypothetical protein, conserved	2359	0	2	0				2QTB00011_C_20	Tb927.5.3680	CTGCACGTGAAGTATCGCTTAGTTGCATATTTTATTGGTTAGGTTTCTTGCATATTTCACCTGTTCCTTT	+	5	1155204	1155273	-0.677159	-1.244	0.222198	0.861747	-5.14749
Tb927.8.2640	3QTB00021_B_17	;go_function=ubiquitin activating enzyme activity;go_process=protein modification; ubiquitin cycle		<a href=http://www.genedb.org/genedb/Search?organism=tryp&name=Tb927.8.2640>Tb927.8.2640</a>	Q57XC5	UBA1	UBA1	Tb08.26A17.680	8	Tb927_08_v4: 779218..782385	ubiquitin-activating enzyme E1, putative	4107	0	0	0	GO:0004839	GO:0006464 GO:0006512	GO:0005575	2QTB00021_B_17	Tb927.8.2640	CCATAAACGGTGATTTGAAGGTAAGCGCATATCTGGAGAAGGTGGCGCAAGAAACAGAAAATGTGTTTGA	+	8	780770	780839	-0.676614	-1.60867	0.117144	0.780466	-4.68522
Tb09.160.1550	3QTB00002_K_15			<a href=http://www.genedb.org/genedb/Search?organism=tryp&name=Tb09.160.1550>Tb09.160.1550</a>	Q38FN4			chr9contig160.tmp0148	9	Tb927_09_v4: 602547..602822	hypothetical protein	4929	0	0	0				2QTB00002_K_15	Tb09.160.1550	CATCTAAAGGAATGGAAAAAAACAACTACATTAATGCCCCCGTTCACCCATTTGGGCCCAGTACACCTGT	+	9	602611	602680	-0.675912	-1.46827	0.151427	0.80012	-4.87539
Tb927.2.2950	3QTB00021_K_3			<a href=http://www.genedb.org/genedb/Search?organism=tryp&name=Tb927.2.2950>Tb927.2.2950</a>	Q7YVD7		10C8.275		2	Tb927_02_v4: 560834..563776	hypothetical protein, conserved	653	1	0	0				2QTB00021_K_3	Tb927.2.2950	ATTTTTTATATTTCTGTGCTCCACGCTATTGCAGATGAAACTGAAGACGGTTGCTCAGGCGCGCGATTAT	+	2	562669	562738	-0.675778	-1.51121	0.140182	0.799496	-4.81882
Tb09.160.2660	3QTB00001_E_19			<a href=http://www.genedb.org/genedb/Search?organism=tryp&name=Tb09.160.2660>Tb09.160.2660</a>	Q38FD0		1L12.215	chr9contig160.tmp0464c	9	Tb927_09_v4: complement(734042..734158)	hypothetical protein, unlikely	5033	0	0	0				2QTB00001_E_19	Tb09.160.2660	GGGGGAGGGGGAGGGAAACACACTACAAATTGGCAAATGTCACCGCTTGCTGCATAAACCTGCCACATAA	-	9	734042	734111	-0.675746	-1.41568	0.166168	0.817699	-4.94277
Tb927.2.4920	3QTB00011_O_15	;go_component=integral to membrane		<a href=http://www.genedb.org/genedb/Search?organism=tryp&name=Tb927.2.4920>Tb927.2.4920</a>	Q7YUU4		30M24.120		2	Tb927_02_v4: complement(868049..869104)	hypothetical protein, conserved	751	1	2	0	GO:0003674	GO:0008150	GO:0016021	2QTB00011_O_15	Tb927.2.4920	ATTTAGTCGTCACGAACGGTACATTGTTGGTTACGATAATGCTGAAGCATATTGTGTCGACAACGGTGCT	-	2	868865	868934	-0.675698	-1.28586	0.207375	0.847045	-5.09976
Tb09.160.5040	3QTB00004_G_3			<a href=http://www.genedb.org/genedb/Search?organism=tryp&name=Tb09.160.5040>Tb09.160.5040</a>	Q38EP9			chr9contig160.tmp0390	9	Tb927_09_v4: 1077863..1078282	hypothetical protein, conserved	5266	1	3	0				2QTB00004_G_3	Tb09.160.5040	AATGCGATCAGTGACTTCGACTGCTGGCTGTGTCTTTGCCCTTGGTTTAATTTGCATTTTCCTTCTTTCT	+	9	1077965	1078034	-0.675553	-1.54832	0.131012	0.790514	-4.76879
Tb927.7.7370	3QTB00002_F_21			<a href=http://www.genedb.org/genedb/Search?organism=tryp&name=Tb927.7.7370>Tb927.7.7370</a>	Q57TX4			Tb07.30D13.420	7	Tb927_07_v4: complement(2122261..2122578)	hypothetical protein	3827	0	0	0				2QTB00002_F_21	Tb927.7.7370	AAGTCGTAAGGTTACCCCTGCCATTATATTTTTGCTTCTGCCTTCGTTCACTCGGGAACTGCCTTTGTTT	-	7	2122333	2122402	-0.674882	-1.55261	0.129983	0.790514	-4.76293
Tb927.8.4270	3QTB00017_B_4			<a href=http://www.genedb.org/genedb/Search?organism=tryp&name=Tb927.8.4270>Tb927.8.4270</a>	Q57W08			Tb08.29H22.450	8	Tb927_08_v4: complement(1269510..1271363)	hypothetical protein, conserved	4270	0	0	0				2QTB00017_B_4	Tb927.8.4270	ATTCACCGAGCGAACGAATGAAGTACTGCTTTACTGTGTTTGATAATATATATAAGGTGGTAAACAACCT	-	8	1271029	1271098	-0.674697	-1.47109	0.150668	0.80012	-4.87173
Tb11.01.6260	3QTB00022_D_15	;go_function=ATP-dependent helicase activity;go_process=nucleobase, nucleoside, nucleotide and nucleic acid metabolism;go_component=nucleus		<a href=http://www.genedb.org/genedb/Search?organism=tryp&name=Tb11.01.6260>Tb11.01.6260</a>	Q381X2				11	Tb927_11_01_v4: complement(3827773..3831999)	RNA helicase, putative,DEAD/DEAH box helicase, putative	9152	1	1	0	GO:0008026	GO:0006139	GO:0005634	2QTB00022_D_15	Tb11.01.6260	TTTATCGCTCTCTCTGTGTTCCAGTGGAGTATATCCTTCTAAAATTTTATTGCTCACTTTTCATTTATTC	-	11.1	3831926	3831995	-0.674588	-1.23326	0.226127	0.86718	-5.15952
Tb927.8.5450	3QTB00015_G_23	;go_function=amino acid-polyamine transporter activity;go_process=amino acid transport;go_component=integral to membrane		<a href=http://www.genedb.org/genedb/Search?organism=tryp&name=Tb927.8.5450>Tb927.8.5450</a>	Q57UL7			Tb08.5H5.40	8	Tb927_08_v4: 1614773..1616239	amino acid transporter, putative	4388	0	11	0	GO:0005279	GO:0006865	GO:0016021	2QTB00015_G_23	Tb927.8.5450	TTACTTCTACATTATCTTTGGTTTAATTGTCATGGTAATGGGCACCTACAGCGTCATTGCTGAACTCTGA	+	8	1616170	1616239	-0.674167	-1.65608	0.107114	0.77169	-4.61768
Tb927.4.3120	3QTB00020_J_6			<a href=http://www.genedb.org/genedb/Search?organism=tryp&name=Tb927.4.3120>Tb927.4.3120</a>	Q583Y9			Tb04.2H8.600	4	Tb927_04_v4: 820474..823275	hypothetical protein, conserved	1729	0	0	0				2QTB00020_J_6	Tb927.4.3120	CGAAAATAACATAGAAAAGCACCGAAAAGACGTTAAAGCAGTTGACTTGGTGGCAAAATCCAGAACGAGT	+	4	821151	821220	-0.672846	-1.27453	0.211311	0.852313	-5.11282
Tb09.211.3240	3QTB00009_O_3			<a href=http://www.genedb.org/genedb/Search?organism=tryp&name=Tb09.211.3240>Tb09.211.3240</a>	Q38DI2			chr9contig211.tmp0367	9	Tb927_09_v4: 1851346..1852221	hypothetical protein, conserved,leucine-rich repeat protein (LRRP), putative	5685	0	0	0	GO:0003674 GO:0003674	GO:0008150 GO:0008150	GO:0005575 GO:0005575	2QTB00009_O_3	Tb09.211.3240	TTGCTCCACCGCCATCATTATATTGTGATCCTGCTAAAGGCAAAATACGACCAAGTAGCAGTACTATGAT	+	9	1851776	1851845	-0.672556	-1.26225	0.215639	0.857568	-5.12685
Tb11.46.0010	3QTB00008_B_4			<a href=http://www.genedb.org/genedb/Search?organism=tryp&name=Tb11.46.0010>Tb11.46.0010</a>	Q386W2				11	Tb927_11_01_v4: 552854..553678	hypothetical protein, conserved	7901	0	0	0				2QTB00008_B_4	Tb11.46.0010	TAATCGTCTCATAGCATTCGGACCAGGTACGGCGTCTTATACAGATGATGCTGCCTTTTTGCAAAATGTT	+	11.1	552880	552949	-0.672487	-1.62172	0.114308	0.776566	-4.66679
Tb927.7.3130	3QTB00021_A_19			<a href=http://www.genedb.org/genedb/Search?organism=tryp&name=Tb927.7.3130>Tb927.7.3130</a>	Q57YC3			Tb07.13M20.180	7	Tb927_07_v4: 793614..796484	hypothetical protein, conserved	3402	0	0	0				2QTB00021_A_19	Tb927.7.3130	AGGACGATATGTTTCTAACACAAAAGCAACGACAGCAACGATGGAACCGTCACCAACTGAAGTTATTAAC	+	7	794873	794942	-0.671724	-0.894403	0.377535	0.943712	-5.48904
Tb927.3.4500	3QTB00016_P_21	;go_function=lyase activity;go_process=fumarate metabolism;go_component=mitochondrion		<a href=http://www.genedb.org/genedb/Search?organism=tryp&name=Tb927.3.4500>Tb927.3.4500</a>	Q580J2			Tb03.26J7.860	3	Tb927_03_v4: complement(1257999..1259696)	fumarate hydratase, putative	1287	0	0	0				2QTB00016_P_21	Tb927.3.4500	GACAAGACAGAATACTACAATATTCCCGGAGATTACGTAAAGGAAATCGAGGTAATGGGCCGTAAAGTGT	-	3	1259501	1259570	-0.671503	-1.4461	0.157509	0.805833	-4.90406
Tb10.6k15.2070	3QTB00007_H_9			<a href=http://www.genedb.org/genedb/Search?organism=tryp&name=Tb10.6k15.2070>Tb10.6k15.2070</a>	Q38AC3			TRYPtp6k15-3d06.p1c_308	10	Tb927_10_v4: 2061042..2061758	hypothetical protein, conserved	6959	0	0	0				2QTB00007_H_9	Tb10.6k15.2070	CTATTGGTTCTTCAAGTCGCTTTCGCTTACGTGTCTGCTTCTAGACGAAGTCCTCTTGTTGAGGTTGGAA	+	10	2061428	2061497	-0.671138	-1.55021	0.130557	0.790514	-4.7662
Tb927.3.3140	3QTB00003_B_4			<a href=http://www.genedb.org/genedb/Search?organism=tryp&name=Tb927.3.3140>Tb927.3.3140</a>	Q57ZJ8			Tb03.27C5.760	3	Tb927_03_v4: complement(809070..809465)	hypothetical protein, conserved	1152	0	1	0				2QTB00003_B_4	Tb927.3.3140	CAGTAGGACCCGCGTGTCGTCTCACCACATCATTTCTTACCTTTTGCGGGCTTCTGCTGCTATTTTGGTT	-	3	809281	809350	-0.670779	-1.37499	0.178329	0.828489	-4.99341
Tb11.57.0052	3QTB00015_H_9	;go_process=antigenic variation;go_component=integral to membrane		<a href=http://www.genedb.org/genedb/Search?organism=tryp&name=Tb11.57.0052>Tb11.57.0052</a>	Q22KT7				11	Tb927_11_03_v4: 195903..197429	variant surface glycoprotein (VSG, atypical), putative	9653	1	0	0		GO:0020033	GO:0016021	2QTB00015_H_9	Tb11.57.0052	AGAAATGGCAGTTAAAGCTACCAACTAAGCACGCAGAAAATGCCGCTTTCCAAAAAATGTGGGCACTCTG	+	11.3	196162	196231	-0.67063	-1.35364	0.184982	0.833022	-5.01946
Tb11.01.0190	3QTB00004_C_3			<a href=http://www.genedb.org/genedb/Search?organism=tryp&name=Tb11.01.0190>Tb11.01.0190</a>	Q384I3				11	Tb927_11_01_v4: 2286447..2286860	hypothetical protein	8536	0	1	0				2QTB00004_C_3	Tb11.01.0190	TGTCGTCCTGCAATTCATTTCCTCGTTTTGGTAGTGATTTATATTTAGTCGAAGAGCAAATAAATAAAAA	+	11.1	2286763	2286832	-0.670242	-1.49747	0.143704	0.80012	-4.83707
Tb927.8.6130	3QTB00009_I_2			<a href=http://www.genedb.org/genedb/Search?organism=tryp&name=Tb927.8.6130>Tb927.8.6130</a>	Q57YL4			Tb08.11J15.620	8	Tb927_08_v4: 1789528..1790418	hypothetical protein, conserved	4457	0	0	0				2QTB00009_I_2	Tb927.8.6130	GGAGGAACTATTTTCCGTACTGTTAGAATCCTGTACACCGTCCCGCTCTCGTGTTGAGACACTAACACAA	+	8	1789557	1789626	-0.669827	-1.26981	0.212966	0.853255	-5.11822
Tb10.70.4860	3QTB00021_F_17			<a href=http://www.genedb.org/genedb/Search?organism=tryp&name=Tb10.70.4860>Tb10.70.4860</a>	Q38BW6			TRYP_x-70a06.p2kb545_660	10	Tb927_10_v4: 715544..718750	hypothetical protein, conserved	6416	0	0	0				2QTB00021_F_17	Tb10.70.4860	AGCTAGTTCTCTACATGAATGATGTTGTGCCAGAGTTTCTTGAGGGCTTATATTTTCAGAGAGGGGATTT	+	10	715770	715839	-0.669345	-1.56393	0.127302	0.788777	-4.74743
Tb11.03.0050	3QTB00010_F_15	;go_function=rRNA primary transcript binding;go_process=RNA processing;go_component=nucleolus		<a href=http://www.genedb.org/genedb/Search?organism=tryp&name=Tb11.03.0050>Tb11.03.0050</a>	Q387E5				11	Tb927_11_01_v4: 269596..270591	RNA processing factor 1, putative,ribosome biogenesis protein	7818	0	0	0	GO:0042134	GO:0006396	GO:0005730	2QTB00010_F_15	Tb11.03.0050	AACCTTACAATCTAATCATTTCACACTTACCTGAGGGACCCACGGCAATGTTTCGGGTATCAAACTTCAT	+	11.1	270158	270227	-0.669016	-1.28534	0.207555	0.847313	-5.10036
Tb11.01.7220	3QTB00013_E_19			<a href=http://www.genedb.org/genedb/Search?organism=tryp&name=Tb11.01.7220>Tb11.01.7220</a>	Q381M8				11	Tb927_11_01_v4: complement(4075398..4076642)	hypothetical protein, conserved	9247	0	0	0				2QTB00013_E_19	Tb11.01.7220	AACCGACGAAAAGAGTAAATCAGTGGGTGGACCTGATCTTTCAGGAGTGAATAGGGAAGATTTAAAGAGT	-	11.1	4075656	4075725	-0.668599	-1.29589	0.203938	0.843175	-5.08811
Tb927.5.1830	3QTB00018_I_2	Lysosomal/endosomal membrane protein p67. May contain misassembly at its C-terminal. identical to GB:AAC28456.1: lysosomal/endosomal membrane protein p67 {Trypanosoma brucei rhodesiense} (PMID:10029306); Lysosomal/endosomal membrane protein p67. May contain misassembly at its C-terminal. 94.2% identical to GB:AAC28456.1: lysosomal/endosomal membrane protein p67 {Trypanosoma brucei rhodesiense;} (…		<a href=http://www.genedb.org/genedb/Search?organism=tryp&name=Tb927.5.1830>Tb927.5.1830</a>	Q57ZQ2			Tb05.1P6.700	5	Tb927_05_v4: 565098..567083	lysosomal/endosomal membrane protein p67,lysosomal membrane glycoprotein	2174	1	2	0				2QTB00018_I_2	Tb927.5.1830	GAATTGGAATAGGAGCTACTATTTTATTACTATCTATTGTTCTTTATTATAATACCGAGTGTAGTGTCGG	+	5	566953	567022	-0.667804	-0.964226	0.341893	0.929563	-5.42917
Tb927.8.5040	3QTB00008_J_4			<a href=http://www.genedb.org/genedb/Search?organism=tryp&name=Tb927.8.5040>Tb927.8.5040</a>	Q57UH6			Tb08.5H5.850	8	Tb927_08_v4: 1489698..1490534	hypothetical protein, conserved	4347	0	0	0				2QTB00008_J_4	Tb927.8.5040	CCGTGTCATTATAATCCTTGAGCACTGTCCTCTTGCCGTTGTGCGTGGTAAGTACGGCTTCGAACTGTTG	+	8	1489760	1489829	-0.667332	-1.76011	0.0875859	0.737231	-4.46379
Tb927.6.4790	3QTB00004_N_16			<a href=http://www.genedb.org/genedb/Search?organism=tryp&name=Tb927.6.4790>Tb927.6.4790</a>	Q587E5			Tb06.26G9.60	6	Tb927_06_v4: 1336586..1337071	hypothetical protein, conserved	2997	0	0	0				2QTB00004_N_16	Tb927.6.4790	GTCGAACTCTTTTGATGTTAATAATAAAAACTGCACAAGCACCGAATATGATAAGGGCGCACTCGCAGTG	+	6	1336669	1336738	-0.666961	-1.28035	0.20928	0.849826	-5.10611
Tb11.01.5980	3QTB00018_G_15			<a href=http://www.genedb.org/genedb/Search?organism=tryp&name=Tb11.01.5980>Tb11.01.5980</a>	Q381Z9				11	Tb927_11_01_v4: 3766568..3768499	hypothetical protein, conserved	9125	1	0	0				2QTB00018_G_15	Tb11.01.5980	TTACGTAGAATATCGCATGAATGAGCGGACGTGTAACCAGTTAATAGCTTTGTGTCGCACAGATACAAAA	+	11.1	3767425	3767494	-0.666791	-1.64875	0.108617	0.77169	-4.62823
Tb927.8.5620	3QTB00022_F_7	;go_function=cysteine-type endopeptidase activity; ubiquitin thiolesterase activity; ubiquitin-specific protease activity;go_process=protein deubiquitination; ubiquitin-dependent protein catabolism		<a href=http://www.genedb.org/genedb/Search?organism=tryp&name=Tb927.8.5620>Tb927.8.5620</a>	Q57X20			Tb08.26E13.250	8	Tb927_08_v4: 1666879..1671138	ubiquitin carboxyl-terminal hydrolase, putative	4406	0	0	0	GO:0004197 GO:0004221 GO:0004843	GO:0006511 GO:0016579		2QTB00022_F_7	Tb927.8.5620	ATGGATGAAGCTCTTCGGTCGCTGTTTCATTCCCTCTTATATTGATACAAATCGTTATTGTAGTTTCGAG	+	8	1668528	1668597	-0.665244	-1.25861	0.216937	0.858754	-5.13099
Tb10.70.3690	3QTB00009_I_21			<a href=http://www.genedb.org/genedb/Search?organism=tryp&name=Tb10.70.3690>Tb10.70.3690</a>	Q38BN1			TRYP_x-70a06.p2kb545_494	10	Tb927_10_v4: complement(957604..958470)	hypothetical protein, conserved	6501	0	0	0				2QTB00009_I_21	Tb10.70.3690	TCAACTGAATTCTCCCCAGCCTGCTTCAAATTTACACGGTAATGTGCAATTTCCACGTGGCTCCGATGCT	-	10	958195	958264	-0.665204	-1.46145	0.153277	0.80012	-4.88425
Tb10.70.0720	3QTB00010_N_16	;go_function=phosphatidylinositol N-acetylglucosaminyltransferase activity;go_process=GPI anchor biosynthesis		<a href=http://www.genedb.org/genedb/Search?organism=tryp&name=Tb10.70.0720>Tb10.70.0720</a>	Q38AZ2			TRYP_x-70a06.p2kb545_106	10	Tb927_10_v4: complement(1543756..1544784)	phosphatidylinositolN-acetylglucosaminyltransferase subunit c, putative	6740	0	6	0	GO:0017176	GO:0006506	GO:0005575	2QTB00010_N_16	Tb10.70.0720	ATAATACTTATTGCCTCACGCATTCAGAGGGTGTTTCAGAGCGGTGCACTCATTATGTTTGGAATTCTAT	-	10	1544046	1544115	-0.664828	-1.68814	0.100742	0.763985	-4.57107
Tb09.160.4180	3QTB00019_B_12	GPI-Anchor Signal predicted for Tb09.160.4180 by DGPI v2.04 with cleavage site probability 0.14039999 near 767		<a href=http://www.genedb.org/genedb/Search?organism=tryp&name=Tb09.160.4180>Tb09.160.4180</a>	Q38EY7		28G16.380	chr9contig160.tmp0316	9	Tb927_09_v4: 922216..924570	inositol/phosphatidylinositol phosphatase, putative	5177	0	0	1	GO:0003674	GO:0008150	GO:0005575	2QTB00019_B_12	Tb09.160.4180	GCGTCAAGAGAGAGGGGTTGGACCGTATTAGAAAAGCCAAAATATCGGTTAATTCACAAAGTCTCAATTT	+	9	923438	923507	-0.664607	-1.30605	0.200497	0.842145	-5.07621
Tb09.160.1900	3QTB00001_I_5			<a href=http://www.genedb.org/genedb/Search?organism=tryp&name=Tb09.160.1900>Tb09.160.1900</a>	Q38FK1		3C4.200	chr9contig160.tmp0559	9	Tb927_09_v4: 639444..639572	hypothetical protein, unlikely	4962	0	0	0				2QTB00001_I_5	Tb09.160.1900	GCAAACATGGTGCATCAAGCTCACCTACTCTCTACACCGCCTTCTTTCCAACAGATCAAGTGGCAGCAGC	+	9	639466	639535	-0.664488	-1.54803	0.131081	0.790514	-4.76918
Tb927.1.4460	3QTB00001_L_9	GPI-Anchor Signal predicted for Tb927.1.4460 by DGPI v2.04 with cleavage site probability 0.51600003 near 40		<a href=http://www.genedb.org/genedb/Search?organism=tryp&name=Tb927.1.4460>Tb927.1.4460</a>	Q4GYD2				1	Tb927_01_v4: 920894..921106	hypothetical protein, unlikely	433	1	1	1				2QTB00001_L_9	Tb927.1.4460	TGCTTTCCCCGTCTGCTCCGTTGCTTATGGAGGGGAAGAGCTGTGTACTTGCTCCGACTCGTTAACCCTA	+	1	920995	921064	-0.663359	-1.58294	0.122902	0.78656	-4.72118
Tb927.6.1690	3QTB00010_M_4	;go_function=cysteine-type peptidase activity;go_process=proteolysis and peptidolysis		<a href=http://www.genedb.org/genedb/Search?organism=tryp&name=Tb927.6.1690>Tb927.6.1690</a>	Q585P2			Tb06.28P18.550	6	Tb927_06_v4: complement(570113..571096)	AUT2/APG4/ATG4 cysteine peptidase, putative,cysteine peptidase, Clan CA, family C54, putative	2688	0	0	0				2QTB00010_M_4	Tb927.6.1690	GAGTCGCGAAACGTTCTTATACTCGCGCCCTTACGTTGTGGTGCAAGCCGTTACATGAGTCAAAAAATGT	-	6	570511	570580	-0.663305	-1.49163	0.145222	0.80012	-4.84479
Tb11.01.0910	3QTB00020_O_23	;go_function=DNA binding; DNA topoisomerase type I activity;go_process=DNA modification; DNA topological change; DNA unwinding		<a href=http://www.genedb.org/genedb/Search?organism=tryp&name=Tb11.01.0910>Tb11.01.0910</a>	Q384B1				11	Tb927_11_01_v4: 2459296..2461821	DNA topoisomerase III, putative	8608	0	0	0	GO:0003677 GO:0003917	GO:0006265 GO:0006268 GO:0006304	GO:0005634	2QTB00020_O_23	Tb11.01.0910	TCTTCTTTGGAAAGTTTCGTTACTTCAAGGAAAACATTGAGCGCTTTGATGCCCTTATGGGAGCTTCATT	+	11.1	2461028	2461097	-0.662884	-1.40712	0.168671	0.819425	-4.95353
Tb927.7.2300	3QTB00022_A_19			<a href=http://www.genedb.org/genedb/Search?organism=tryp&name=Tb927.7.2300>Tb927.7.2300</a>	Q57XP4			Tb07.22O10.260	7	Tb927_07_v4: complement(590576..594187)	hypothetical protein, conserved	3319	0	0	0				2QTB00022_A_19	Tb927.7.2300	TTTGGATGAGTCTTCGCATATGATAACCATTCTTTCGGGGCAATGCTGTGTGTTTCTAAACAATGATTTA	-	7	592997	593066	-0.662152	-1.16556	0.252083	0.884246	-5.23308
Tb927.7.7510	3QTB00007_D_20			<a href=http://www.genedb.org/genedb/Search?organism=tryp&name=Tb927.7.7510>Tb927.7.7510</a>	Q57TY8			Tb07.30D13.190	7	Tb927_07_v4: 2176304..2177041	hypothetical protein	3841	0	0	0				2QTB00007_D_20	Tb927.7.7510	GCTTAATGGACCAAGGGGAAATGTGGCTGAAAAGCCAGAAGCAAAACAGGGACATAGTGAGAAGATAACT	+	7	2176618	2176687	-0.661962	-1.33952	0.189485	0.835523	-5.03649
Tb09.160.2750	3QTB00001_M_17			<a href=http://www.genedb.org/genedb/Search?organism=tryp&name=Tb09.160.2750>Tb09.160.2750</a>	Q38FC2		1L12.265	chr9contig160.tmp0469c	9	Tb927_09_v4: complement(739049..739192)	hypothetical protein, unlikely	5041	1	1	0				2QTB00001_M_17	Tb09.160.2750	ACCCCACTTAACGCGAGCGGCGCCTTCAATTTCATACTTGCGTGTTCTGCTGCTGTTTGCGTCTTCACCA	-	9	739117	739186	-0.661955	-1.72063	0.0946116	0.74544	-4.5231
Tb927.8.7720	3QTB00007_M_13	;go_component=integral to membrane		<a href=http://www.genedb.org/genedb/Search?organism=tryp&name=Tb927.8.7720>Tb927.8.7720</a>	Q57V91			Tb08.30P3.250	8	Tb927_08_v4: 2222999..2223676	hypothetical protein, conserved	4616	1	1	0	GO:0003674	GO:0008150	GO:0016021	2QTB00007_M_13	Tb927.8.7720	AGCTAATAAATGCGTTCGCCACGTCATGAACGCTGTTGGGGTAGGAAGAAGTCTGGTCGCTTCCCGATAA	+	8	2223607	2223676	-0.660379	-1.24472	0.221937	0.861747	-5.14669
Tb927.8.7980	3QTB00020_G_5	identical to GB:AAK95376.1: vacuolar-type proton translocating pyrophosphatase 1 {Trypanosoma brucei} (PMID:12121996); 99% identical to GB:AAK95376.1: vacuolar-type proton translocating pyrophosphatase 1 {Trypanosoma brucei} (PMID:12121996);go_function=hydrogen-translocating pyrophosphatase activity;go_process=proton transport;go_component=integral to membrane		<a href=http://www.genedb.org/genedb/Search?organism=tryp&name=Tb927.8.7980>Tb927.8.7980</a>	Q57U47	TVP1	TVP1	Tb08.6H23.250	8	Tb927_08_v4: 2351748..2354228	vacuolar-type proton translocating pyrophosphatase 1,V-type H(+)-translocating pyrophosphatase	4642	1	14	0	GO:0009678	GO:0015992	GO:0016021	2QTB00020_G_5	Tb927.8.7980	TATGCAGTCTTGCCGTCGCTTCAAGAGTTGAAAAACAGACAACACTCAAACCAATCGAAAATGCCACAAC	+	8	2351800	2351869	-0.658649	-1.64397	0.109605	0.77169	-4.63508
Tb11.02.4990	3QTB00010_A_21			<a href=http://www.genedb.org/genedb/Search?organism=tryp&name=Tb11.02.4990>Tb11.02.4990</a>	Q384V7				11	Tb927_11_01_v4: complement(1976412..1977353)	hypothetical protein, conserved	8410	0	0	0	GO:0003674	GO:0008150	GO:0005575	2QTB00010_A_21	Tb11.02.4990	TACAAACCGCGCGTGGTGTTGTTGACCGTCGCTTTAATTGCCTTGAGGACCTACTCAATGAAACTGCTGT	-	11.1	1977205	1977274	-0.658081	-1.13374	0.265013	0.893496	-5.26636
Tb11.02.1860	3QTB00014_P_21			<a href=http://www.genedb.org/genedb/Search?organism=tryp&name=Tb11.02.1860>Tb11.02.1860</a>	Q385Y5			TRYP_xi-1013a02.q1k_72	11	Tb927_11_01_v4: complement(1231046..1232473)	hypothetical protein, conserved	8131	0	0	0				2QTB00014_P_21	Tb11.02.1860	ATGTTGTTACTTCACCGAATTCCTGATGTTGACGATGCCATTCCGTTATCCCACTCTTTATGGATCGATG	-	11.1	1231447	1231516	-0.657367	-1.50007	0.143031	0.80012	-4.83362
Tb11.02.4480	3QTB00017_N_9	GPI-Anchor Signal predicted for Tb11.02.4480 by DGPI v2.04, no cleavage site predicted;go_function=methylcrotonoyl-CoA carboxylase activity;go_component=mitochondrion		<a href=http://www.genedb.org/genedb/Search?organism=tryp&name=Tb11.02.4480>Tb11.02.4480</a>	Q385A6				11	Tb927_11_01_v4: complement(1846183..1848021)	3-methylcrotonoyl-CoA carboxylase beta subunit, putative	8361	1	0	0	GO:0004485	GO:0008150	GO:0005739	2QTB00017_N_9	Tb11.02.4480	TTCTGAATCAGCGCTTAAAGGTGCCCATTTCGTTGAACTTTGCTCACACAGGAATATTCCACTACTATTT	-	11.1	1846651	1846720	-0.656781	-1.70415	0.0976809	0.754241	-4.54753
Tb927.1.3210	3QTB00003_G_9			<a href=http://www.genedb.org/genedb/Search?organism=tryp&name=Tb927.1.3210>Tb927.1.3210</a>	Q4GYQ2				1	Tb927_01_v4: 691036..691386	hypothetical protein, unlikely	313	0	2	0				2QTB00003_G_9	Tb927.1.3210	TTTATCATACTTGGAAGTCCCTCACTATCGCTGTGTCACCACCTTTTCCACTGTCTCGCAAACTTAATTT	+	1	691234	691303	-0.656642	-1.48482	0.14701	0.80012	-4.85376
Tb927.8.5700	3QTB00012_L_9			<a href=http://www.genedb.org/genedb/Search?organism=tryp&name=Tb927.8.5700>Tb927.8.5700</a>	Q57X12			Tb08.26E13.380	8	Tb927_08_v4: 1686435..1687631	hypothetical protein, conserved	4414	0	0	0	GO:0003674	GO:0008150	GO:0005575	2QTB00012_L_9	Tb927.8.5700	CAATCACTGAAGTACATGCATTTGGCGGATGCCCTTCTACAGGAGATGTCTTACCCATCCTTGGAAGATT	+	8	1687539	1687608	-0.656635	-1.51139	0.140134	0.799496	-4.81857
Tb927.8.1300	3QTB00019_G_3			<a href=http://www.genedb.org/genedb/Search?organism=tryp&name=Tb927.8.1300>Tb927.8.1300</a>	Q57VM5			Tb08.29O4.520	8	Tb927_08_v4: complement(419851..422019)	hypothetical protein, conserved	3973	0	0	0				2QTB00019_G_3	Tb927.8.1300	TAGCGCTTCACTTAAGGGTTGCAAGAATGCACTTAGTCTACACACACTTTTTTGTGCGTCTCCTCTGTGT	-	8	420079	420148	-0.656237	-1.36998	0.179872	0.830192	-4.99955
Tb10.26.0550	3QTB00013_A_19			<a href=http://www.genedb.org/genedb/Search?organism=tryp&name=Tb10.26.0550>Tb10.26.0550</a>	Q389K0				10	Tb927_10_v4: 2708955..2710193	hypothetical protein, conserved	7232	0	0	0	GO:0003674 GO:0003674	GO:0008150 GO:0008150	GO:0005575 GO:0005575	2QTB00013_A_19	Tb10.26.0550	TGACAAAACATGTGTGTTTGCCTCCGGTGGGGAGGACGGACTTGTACAATTATGGGATTCACGACTGAAG	+	10	2709443	2709512	-0.655721	-1.30569	0.200621	0.842145	-5.07665
Tb11.22.0005	3QTB00017_J_4	;go_function=phenylalanine-tRNA ligase activity;go_process=phenylalanyl-tRNA aminoacylation;go_component=cytoplasm; phenylalanine-tRNA ligase complex		<a href=http://www.genedb.org/genedb/Search?organism=tryp&name=Tb11.22.0005>Tb11.22.0005</a>	Q386S3				11	Tb927_11_01_v4: 656609..658483	phenylalanyl-tRNA synthetase (beta subunit), putative	7940	0	0	0	GO:0004826	GO:0006432	GO:0005737 GO:0009328	2QTB00017_J_4	Tb11.22.0005	ACATTGCTGTAGTGAGTCTAGCAGTTTTGAAGATATACACGGACTTGTGGAATTTGTCATGGCTAAACTT	+	11.1	658183	658252	-0.655306	-1.46258	0.152971	0.80012	-4.88279
Tb11.39.0004	3QTB00012_N_15			<a href=http://www.genedb.org/genedb/Search?organism=tryp&name=Tb11.39.0004>Tb11.39.0004</a>	Q4FKA8				11	Tb927_11_01_v4: complement(527866..529065)	hypothetical protein, conserved	7891	0	0	0				2QTB00012_N_15	Tb11.39.0004	AGATTTTGTCGAAGAATTTTAAGGGACGCACGATTTTCATCCCTATCGAGGCTGTCGGTGAAGTGAATAA	-	11.1	528851	528920	-0.655217	-1.66515	0.105279	0.771374	-4.60458
Tb927.6.910	3QTB00016_E_8			<a href=http://www.genedb.org/genedb/Search?organism=tryp&name=Tb927.6.910>Tb927.6.910</a>	Q585F5			Tb06.3A7.260	6	Tb927_06_v4: complement(388041..389675)	hypothetical protein, conserved	2608	0	0	0				2QTB00016_E_8	Tb927.6.910	TTACAGAGATTAAATACCGTCACGACCACCCATTTATTGTGTAATAGGCTTTGTTCGGGTTGTGCTGTTA	-	6	389552	389621	-0.655197	-1.41175	0.167314	0.819059	-4.94772
Tb927.7.3310	3QTB00011_I_20			<a href=http://www.genedb.org/genedb/Search?organism=tryp&name=Tb927.7.3310>Tb927.7.3310</a>	Q57WE6			Tb07.28B13.810	7	Tb927_07_v4: complement(853860..854930)	hypothetical protein, conserved	3420	0	0	0	GO:0003674	GO:0008150	GO:0005575	2QTB00011_I_20	Tb927.7.3310	GCGGTCATTATGTTGGTGTGTGGGAAAACGGTCGCAATGTGTCTGGTGCATTTGTATTTTCAGATGGTCT	-	7	854611	854680	-0.65519	-1.19799	0.23939	0.877342	-5.19831
Tb10.389.0360	3QTB00013_B_4			<a href=http://www.genedb.org/genedb/Search?organism=tryp&name=Tb10.389.0360>Tb10.389.0360</a>	Q388T7				10	Tb927_10_v4: complement(3117886..3119202)	hypothetical protein, conserved	7395	0	0	0				2QTB00013_B_4	Tb10.389.0360	AAGATCAGATCAACGATTTAGATAGAAAAAAGGGAATGATTTTGGAACGAGTAAAGGAAGTCAACGCTGA	-	10	3119009	3119078	-0.654212	-1.28227	0.208615	0.848287	-5.1039
Tb10.61.1400	3QTB00007_I_4			<a href=http://www.genedb.org/genedb/Search?organism=tryp&name=Tb10.61.1400>Tb10.61.1400</a>	Q388A0			TRYP_x-61h03.q2kb185_210	10	Tb927_10_v4: 3619208..3619900	hypothetical protein, conserved	7587	0	0	0	GO:0003674	GO:0008150	GO:0005575	2QTB00007_I_4	Tb10.61.1400	ACCTGTGTGATACGGAAGATGAACCAGTTGTCGATTTTGAAGTGAATAACCGAATTGTCGTACGATATCA	+	10	3619410	3619479	-0.65405	-1.4819	0.147783	0.80012	-4.8576
Tb927.7.530	3QTB00022_B_16			<a href=http://www.genedb.org/genedb/Search?organism=tryp&name=Tb927.7.530>Tb927.7.530</a>	Q57U01			Tb07.8P12.780	7	Tb927_07_v4: complement(103327..108015)	hypothetical protein, conserved	3144	0	0	0				2QTB00022_B_16	Tb927.7.530	AATATTATGGTGACATGCTGCTCGACAAACCACACGGTCTTGGAATTGTTATCTTCAAGGATACTTCATC	-	7	107750	107819	-0.653335	-1.29245	0.205111	0.843175	-5.09211
Tb927.1.1110	3QTB00001_G_24	unlikely gene predicted by glimmer		<a href=http://www.genedb.org/genedb/Search?organism=tryp&name=Tb927.1.1110>Tb927.1.1110</a>	Q4GZA7				1	Tb927_01_v4: 311739..311906	hypothetical protein, unlikely	105	1	0	0				2QTB00001_G_24	Tb927.1.1110	TTTTTTGCTGCTGTTTTTCAGGTCCCCGAATCTGTGGACTATTCTCGTCCGCTATTGCACGTGGGTTCCA	+	1	311816	311885	-0.653237	-1.39412	0.172811	0.824654	-4.96978
Tb09.160.4370	3QTB00001_K_17			<a href=http://www.genedb.org/genedb/Search?organism=tryp&name=Tb09.160.4370>Tb09.160.4370</a>	Q38EX0		28G16.475	chr9contig160.tmp0537c	9	Tb927_09_v4: complement(949517..949654)	hypothetical protein, unlikely	5195	1	1	0				2QTB00001_K_17	Tb09.160.4370	ATATATATTTGTCTACACCAATGCTTACGACTGTTTGTTTGATATTTTTATCTTCCTTACTATTTGCTTT	-	9	949550	949619	-0.65308	-1.45241	0.155758	0.803472	-4.89593
Tb927.6.3340	3QTB00006_J_5			<a href=http://www.genedb.org/genedb/Search?organism=tryp&name=Tb927.6.3340>Tb927.6.3340</a>	Q584X7			Tb06.2N9.630	6	Tb927_06_v4: 981464..982090	hypothetical protein, conserved	2853	0	0	0				2QTB00006_J_5	Tb927.6.3340	CTCACGTTTATGTGCGTATGCCAAAGGGTAAAGGTTTAGATGATTTAACCCCTGCGATCATTGAAGAATG	+	6	981600	981669	-0.652804	-1.439	0.159496	0.809157	-4.91315
Tb10.05.0160	3QTB00015_J_4			<a href=http://www.genedb.org/genedb/Search?organism=tryp&name=Tb10.05.0160>Tb10.05.0160</a>	Q388Q4				10	Tb927_10_v4: complement(3208479..3210047)	hypothetical protein, conserved,hypothetical protein	7428	0	0	0				2QTB00015_J_4	Tb10.05.0160	GTTAGAACTTCTCCCTGAGAGTACCACATCGCACGTAAGAATCAAAGATGTAAAATTAAGCTTTTTGCGT	-	10	3208614	3208683	-0.652234	-1.24712	0.221067	0.860828	-5.14399
Tb927.8.3010	3QTB00019_A_16			<a href=http://www.genedb.org/genedb/Search?organism=tryp&name=Tb927.8.3010>Tb927.8.3010</a>	Q57W72			Tb08.28F14.420	8	Tb927_08_v4: 903463..905676	hypothetical protein, conserved	4144	0	0	0				2QTB00019_A_16	Tb927.8.3010	ATGTAATCTCCGTCGAAAGCAAAGAGACAAACATTATGAATAGCCTAGGGAAGGAGCTGGGTCACACACA	+	8	904514	904583	-0.651779	-1.09137	0.282954	0.902368	-5.30934
Tb927.5.1930	3QTB00006_F_16			<a href=http://www.genedb.org/genedb/Search?organism=tryp&name=Tb927.5.1930>Tb927.5.1930</a>	Q57ZR2			Tb05.1P6.520	5	Tb927_05_v4: 598353..599000	hypothetical protein, conserved	2184	1	1	0				2QTB00006_F_16	Tb927.5.1930	AGCAGCCAATTGGACACTCGACAACGCGAAGAAGTACGCCCTCGAGAACGAGGAACTCGGTTCACTTGCA	+	5	598757	598826	-0.651148	-1.57028	0.125819	0.788416	-4.73869
Tb927.4.1250	3QTB00020_P_21	;go_function=ATP binding;go_process=peroxisome membrane protein import;go_component=cytoplasm		<a href=http://www.genedb.org/genedb/Search?organism=tryp&name=Tb927.4.1250>Tb927.4.1250</a>	Q581V6			Tb04.2L9.350	4	Tb927_04_v4: complement(331823..334558)	peroxisome biogenesis factor 1, putative	1542	0	0	0	GO:0005524	GO:0045046	GO:0005737	2QTB00020_P_21	Tb927.4.1250	ATGTTGGTTCGAGGAAATTAAGAAACTCGGGCCTCACCACAGCAAATATGGAAGCAATGGTAATGTTTTA	-	4	333452	333521	-0.651048	-1.25239	0.219164	0.860828	-5.13803
Tb927.8.1040	3QTB00004_C_10			<a href=http://www.genedb.org/genedb/Search?organism=tryp&name=Tb927.8.1040>Tb927.8.1040</a>	Q57VQ0			Tb08.29O4.90	8	Tb927_08_v4: complement(328540..328974)	hypothetical protein, conserved	3947	0	0	0				2QTB00004_C_10	Tb927.8.1040	ACTAGTAGTAGTTGTAGTGATCAGGATGACAGCTGCCACGGTTGTGCAAACAACAATGAGGCGAAGCAAA	-	8	328662	328731	-0.650913	-1.20537	0.23657	0.872191	-5.19028
Tb927.7.6720	3QTB00012_I_16			<a href=http://www.genedb.org/genedb/Search?organism=tryp&name=Tb927.7.6720>Tb927.7.6720</a>	Q57Y57			Tb07.15M23.530	7	Tb927_07_v4: complement(1856511..1857680)	hypothetical protein, conserved	3762	0	0	0				2QTB00012_I_16	Tb927.7.6720	AGCACCAATCCCATCCGCAGTCGGTTGATGTACAGGACTGTGGCCCTAATAAACTTTTAGTTGAACGAGA	-	7	1857568	1857637	-0.650831	-1.2509	0.219702	0.860828	-5.13973
Tb10.6k15.2360	3QTB00003_M_16			<a href=http://www.genedb.org/genedb/Search?organism=tryp&name=Tb10.6k15.2360>Tb10.6k15.2360</a>	Q38AE8			TRYPtp6k15-3d06.p1c_344	10	Tb927_10_v4: complement(2006108..2006482)	hypothetical protein, conserved	6934	0	1	0				2QTB00003_M_16	Tb10.6k15.2360	AAAGCACCCGGCGTTTTGTAGGCGAGCGTTTGGGATATTGTGATATCAGTTGTGAAAAGGGTCATCAAGT	-	10	2006292	2006361	-0.65066	-1.44616	0.157492	0.805833	-4.90398
Tb09.160.1030	3QTB00003_B_17			<a href=http://www.genedb.org/genedb/Search?organism=tryp&name=Tb09.160.1030>Tb09.160.1030</a>	Q38FT4			chr9contig160.tmp0103c	9	Tb927_09_v4: complement(498950..499330)	hypothetical protein, conserved	4879	1	0	0				2QTB00003_B_17	Tb09.160.1030	TGAAAATTAAAGAGAGCCGCTCGACTCCTCGTAAACTCTCGTATCGCAACGTCATCACGAAGAAAGGGGG	-	9	499077	499146	-0.650278	-1.57924	0.123749	0.78656	-4.72631
Tb927.6.4490	3QTB00005_M_17			<a href=http://www.genedb.org/genedb/Search?organism=tryp&name=Tb927.6.4490>Tb927.6.4490</a>	Q587B5			Tb06.26G9.710	6	Tb927_06_v4: complement(1261803..1262306)	hypothetical protein, conserved	2967	0	0	0				2QTB00005_M_17	Tb927.6.4490	CCACCGAGGCGTCGTTTCCAGGTGCAACAGACCCGTATCGACAGGTGGTGGCCAATCTTTCGTCTATGAT	-	6	1261930	1261999	-0.649812	-1.37267	0.179042	0.829036	-4.99626
Tb11.03.0290	3QTB00007_H_20	;go_function=protein kinase activity;go_process=protein amino acid phosphorylation		<a href=http://www.genedb.org/genedb/Search?organism=tryp&name=Tb11.03.0290>Tb11.03.0290</a>	Q387G5				11	Tb927_11_01_v4: 218105..218845	protein kinase, putative	7798	1	0	0	GO:0004672	GO:0006468	GO:0005575	2QTB00007_H_20	Tb11.03.0290	TTCTACAGTCACCCTGCCGTATGCAAATATCGGCTTCCAAAGCCTTACAGGCACCCTACATTGGATAAAA	+	11.1	218183	218252	-0.649506	-1.3481	0.186737	0.833878	-5.02615
Tb11.02.4970	3QTB00021_A_24			<a href=http://www.genedb.org/genedb/Search?organism=tryp&name=Tb11.02.4970>Tb11.02.4970</a>	Q384V9				11	Tb927_11_01_v4: complement(1970182..1973193)	hypothetical protein, conserved	8408	0	0	0				2QTB00021_A_24	Tb11.02.4970	GTTTACCGATTATAGCACCTTGAAGAATGCGTATATTAGGAATGAGGAAGATGTTCTGTTGGAAGACATA	-	11.1	1972435	1972504	-0.648908	-1.15429	0.256609	0.888783	-5.24496
Tb09.160.3780	3QTB00015_I_3	;go_function=zinc ion binding		<a href=http://www.genedb.org/genedb/Search?organism=tryp&name=Tb09.160.3780>Tb09.160.3780</a>	Q38F27		28G16.200	chr9contig160.tmp0293	9	Tb927_09_v4: 874583..876049	hypothetical protein, conserved	5137	0	6	0	GO:0008270	GO:0008150	GO:0005575	2QTB00015_I_3	Tb09.160.3780	GGCTGCTGATTTTCCTGTACCTTTTCTCCATGATCGACCTCTATGTTGTGTTTGATATGATTGGGAATAC	+	9	875007	875076	-0.648846	-1.0465	0.302878	0.912388	-5.35321
Tb09.160.5090	3QTB00002_E_18			<a href=http://www.genedb.org/genedb/Search?organism=tryp&name=Tb09.160.5090>Tb09.160.5090</a>	Q38EP2			chr9contig160.tmp0395	9	Tb927_09_v4: 1086029..1086322	hypothetical protein, unlikely	5273	0	0	0				2QTB00002_E_18	Tb09.160.5090	TTATCACTGCTTACTTCAGTGGTCTAATTAATCTTGTTCGTTTAACTCCGTACTCGCTGTTGAGACAATG	+	9	1086042	1086111	-0.648288	-1.37081	0.179616	0.829904	-4.99853
Tb10.61.1230	3QTB00019_M_18			<a href=http://www.genedb.org/genedb/Search?organism=tryp&name=Tb10.61.1230>Tb10.61.1230</a>	Q387Y5			TRYP_x-61h03.q2kb185_189	10	Tb927_10_v4: 3648529..3650784	hypothetical protein, conserved,leucine-rich repeat protein (LRRP), putative	7602	0	0	0	GO:0003674 GO:0003674	GO:0008150 GO:0008150	GO:0005575 GO:0005575	2QTB00019_M_18	Tb10.61.1230	TGGGCATTTGATGCCCGATCTACAATACTTGGACGATGCAGAAATAAGCAACACTTCTTTACAGAAGTCA	+	10	3649569	3649638	-0.648016	-1.28732	0.206872	0.845485	-5.09806
Tb10.6k15.0060	3QTB00013_M_5			<a href=http://www.genedb.org/genedb/Search?organism=tryp&name=Tb10.6k15.0060>Tb10.6k15.0060</a>	Q389V5	PAG2		TRYPtp6k15-3d06.p1c_11	10	Tb927_10_v4: complement(2474324..2475580)	procyclin-associated gene 2 (PAG2) protein	7127	1	0	0	GO:0003674	GO:0008150	GO:0005575	2QTB00013_M_5	Tb10.6k15.0060	ATCTTTGGAGTAAAGAAAGATGGAGTTGGCGAAACCGCATACATAGGAGATACGAGGAATGAGACATATA	-	10	2474722	2474791	-0.647983	-1.21686	0.232224	0.870815	-5.17768
Tb927.8.1760	3QTB00005_F_16			<a href=http://www.genedb.org/genedb/Search?organism=tryp&name=Tb927.8.1760>Tb927.8.1760</a>	Q582A6			Tb08.26N11.130	8	Tb927_08_v4: complement(577011..577571)	hypothetical protein	4019	1	1	0				2QTB00005_F_16	Tb927.8.1760	GTTTACTCTGTTGCCCTTCCAAAATCAGAGTTCCTCAAATTTTGTTCACATGCGCCACTCGCGTTCGTGG	-	8	577295	577364	-0.647965	-1.57716	0.124225	0.78656	-4.72918
Tb11.01.2370	3QTB00011_F_15			<a href=http://www.genedb.org/genedb/Search?organism=tryp&name=Tb11.01.2370>Tb11.01.2370</a>	Q383L9				11	Tb927_11_01_v4: 2769235..2770323	hypothetical protein, conserved	8751	0	0	0				2QTB00011_F_15	Tb11.01.2370	TACAACAACTTATTATTAAGAGAGTGAAGCGCCGTCCTCATATCCCACGAGTGACATGGATTTATGATGG	+	11.1	2769956	2770025	-0.647835	-1.51103	0.140225	0.799496	-4.81905
Tb09.160.4420	3QTB00001_C_21			<a href=http://www.genedb.org/genedb/Search?organism=tryp&name=Tb09.160.4420>Tb09.160.4420</a>	Q38EW5		28G16.505	chr9contig160.tmp0540c	9	Tb927_09_v4: complement(953618..953728)	hypothetical protein, unlikely	5200	0	0	0				2QTB00001_C_21	Tb09.160.4420	ATATGTATGAGTGTATTAATTCCCTTTATTTTTTCTCTTCCCTTTCGTTCATTAGACAATCAGGAAAAGG	-	9	953653	953722	-0.647627	-1.47315	0.150114	0.80012	-4.86904
Tb927.8.4250	3QTB00014_K_22			<a href=http://www.genedb.org/genedb/Search?organism=tryp&name=Tb927.8.4250>Tb927.8.4250</a>	Q57W10			Tb08.29H22.400	8	Tb927_08_v4: complement(1263323..1264555)	hypothetical protein, conserved	4268	0	0	0				2QTB00014_K_22	Tb927.8.4250	ATATGATCATTGAAGAAAATCAGGACTACAAGAAAGCGCACGAATTTGTGAATCGCTACATGCGGGACAT	-	8	1263825	1263894	-0.647426	-1.47906	0.148535	0.80012	-4.86131
Tb10.70.7150	3QTB00012_A_14	GPI-Anchor Signal predicted for Tb10.70.7150 by DGPI v2.04 with cleavage site probability 0.24939999 near 361; similar to TolA protein. (Swiss-Prot:P19934) (Escherichia coli;)		<a href=http://www.genedb.org/genedb/Search?organism=tryp&name=Tb10.70.7150>Tb10.70.7150</a>	Q38CE1			TRYP_x-70a06.p2kb545_987	10	Tb927_10_v4: 269970..271124	hypothetical protein, conserved	6240	1	0	1	GO:0003674	GO:0008150	GO:0005575	2QTB00012_A_14	Tb10.70.7150	AGACGGAACTGTCAAAGCGTCAAAGAGCACGCAGACCTTGTACGAAAAACTGCAGAAGGATGTAATGGAT	+	10	270197	270266	-0.646976	-1.00927	0.320135	0.918022	-5.38831
Tb927.1.4190	3QTB00001_C_7	unlikely gene predicted by glimmer		<a href=http://www.genedb.org/genedb/Search?organism=tryp&name=Tb927.1.4190>Tb927.1.4190</a>	Q4GYF9				1	Tb927_01_v4: 870361..870468	hypothetical protein, unlikely	406	1	1	0				2QTB00001_C_7	Tb927.1.4190	CATTTTTTCTTTTTCCTCTTGGTGTTTTCGTTATTTATCTCCCTCCATCGCTTACTGCGCTGTTGCCCAT	+	1	870371	870440	-0.646173	-1.48818	0.146126	0.80012	-4.84933
Tb11.01.3610	3QTB00015_E_16			<a href=http://www.genedb.org/genedb/Search?organism=tryp&name=Tb11.01.3610>Tb11.01.3610</a>	Q383A6				11	Tb927_11_01_v4: 3083282..3084769	membrane-bound acid phosphatase, putative	8864	1	2	0				2QTB00015_E_16	Tb11.01.3610	GGAATGCGTCGCAAGATGTTGCAAAAGGATGATGTCAATTACAACACTCACAAAGTAATGCAGTATGTTC	+	11.1	3084107	3084176	-0.64607	-1.16814	0.251056	0.884246	-5.23035
Tb927.3.3830	3QTB00012_C_17			<a href=http://www.genedb.org/genedb/Search?organism=tryp&name=Tb927.3.3830>Tb927.3.3830</a>	Q57WB9			Tb03.28C22.630	3	Tb927_03_v4: 1063644..1064780	hypothetical protein, conserved	1220	0	0	0				2QTB00012_C_17	Tb927.3.3830	ATTTTATAAAGCTTTCGGAGGACATTATAGAAAAGAACGATCTCCGGAAGAGCGGGGAAGGTAGTGTTGA	+	3	1063786	1063855	-0.646015	-1.61581	0.115586	0.779705	-4.67515
Tb11.02.2760	3QTB00021_C_11			<a href=http://www.genedb.org/genedb/Search?organism=tryp&name=Tb11.02.2760>Tb11.02.2760</a>	Q385Q8			Tb11.212.1320	11	Tb927_11_01_v4: 1433383..1436283	hypothetical protein, conserved	8209	1	1	0				2QTB00021_C_11	Tb11.02.2760	TTTTAGTACAGGATTTATCTTCTGTTATCATAGACGAATTGGAGGGTCGCAGCCACATCGTTGAAGAAGA	+	11.1	1433774	1433843	-0.645661	-1.45933	0.153857	0.800421	-4.887
Tb10.61.3060	3QTB00010_M_1	curated by J. Mottram		<a href=http://www.genedb.org/genedb/Search?organism=tryp&name=Tb10.61.3060>Tb10.61.3060</a>	Q388L3			embl.340	10	Tb927_10_v4: complement(3311102..3312061)	GPI-anchor transamidase subunit 8 (GPI8),cysteine peptidase, Clan CD, family C13	7470	1	0	0				2QTB00010_M_1	Tb10.61.3060	ACGATATCGTAAACTAGTTTTTCTTGTTGACACATGCCGTGCGCTTTCCTTGTGTCTTGAGATAAAAGCA	-	10	3311453	3311522	-0.645059	-1.53099	0.13523	0.793517	-4.79227
Tb927.1.840	3QTB00007_J_23			<a href=http://www.genedb.org/genedb/Search?organism=tryp&name=Tb927.1.840>Tb927.1.840</a>	Q4GZD4				1	Tb927_01_v4: complement(260024..260743)	hypothetical protein, conserved	78	1	2	0				2QTB00007_J_23	Tb927.1.840	CTCGGATACCTGACAGCTCATGGTGTTGTTTTTAAGAGGTTTTACCCACAAGATTTGCAGTTGAACTACT	-	1	260164	260233	-0.645033	-1.33373	0.191356	0.835867	-5.04342
Tb927.2.5540	3QTB00023_E_13			<a href=http://www.genedb.org/genedb/Search?organism=tryp&name=Tb927.2.5540>Tb927.2.5540</a>	Q7YUN7		1F7.140		2	Tb927_02_v4: complement(988011..994193)	hypothetical protein, conserved	796	0	0	0	GO:0003674	GO:0008150	GO:0005575	2QTB00023_E_13	Tb927.2.5540	TGTTTCCTCGACATGATGATCGAGGAACTGGTGCCCTGACAAATGGGACGAGTGGAGCGGTATATCAGAG	-	2	993187	993256	-0.644254	-1.10956	0.275148	0.897631	-5.29107
Tb10.70.5860	3QTB00022_D_9			<a href=http://www.genedb.org/genedb/Search?organism=tryp&name=Tb10.70.5860>Tb10.70.5860</a>	Q38C46			TRYP_x-70a06.p2kb545_800	10	Tb927_10_v4: 512911..517128	hypothetical protein, conserved	6335	0	0	0				2QTB00022_D_9	Tb10.70.5860	ATAATTACGGAGCTTCCTAATAAAACATGGGTGGAACCACTCAAGACGCTTTACAACATTTTCATCGAGC	+	10	516010	516079	-0.644145	-1.23325	0.226129	0.86718	-5.15952
Tb11.01.8420	3QTB00020_D_20	;go_function=voltage-gated chloride channel activity;go_process=chloride transport;go_component=membrane		<a href=http://www.genedb.org/genedb/Search?organism=tryp&name=Tb11.01.8420>Tb11.01.8420</a>	Q381B7				11	Tb927_11_01_v4: complement(4378490..4381246)	chloride channel protein, putative	9358	0	9	0	GO:0005247	GO:0006821	GO:0016020	2QTB00020_D_20	Tb11.01.8420	TATGTTTATTGCAGTAGGCATTTGTGTTGGTTTGTGGTCCGTATTACTTTTTCAAACTCTCGAGTATCTT	-	11.1	4380839	4380908	-0.643971	-1.154	0.256729	0.888783	-5.24528
Tb927.7.3210	3QTB00017_H_20	;go_function=ATP binding; protein kinase activity;go_process=protein amino acid phosphorylation		<a href=http://www.genedb.org/genedb/Search?organism=tryp&name=Tb927.7.3210>Tb927.7.3210</a>	Q57YD1			Tb07.13M20.90	7	Tb927_07_v4: 826374..828248	protein kinase, putative	3410	0	0	0	GO:0004672 GO:0005524	GO:0006468	GO:0005575	2QTB00017_H_20	Tb927.7.3210	TCATGTTACACAATGGACGCTACCCGCACGATGGGGCAAATACAACGAAAAATATTTTATACAATAGGAT	+	7	827035	827104	-0.643508	-1.26909	0.213222	0.853881	-5.11905
Tb927.7.3610	3QTB00013_A_8			<a href=http://www.genedb.org/genedb/Search?organism=tryp&name=Tb927.7.3610>Tb927.7.3610</a>	Q57WH6			Tb07.28B13.390	7	Tb927_07_v4: complement(938793..940058)	hypothetical protein, conserved	3450	0	0	0				2QTB00013_A_8	Tb927.7.3610	GCTACGCGGTACAATGATCACACTACTGCCATGTCTCTCGTCCGATTTATTTCTTAAAAACAATACCATT	-	7	939546	939615	-0.642827	-1.48927	0.145839	0.80012	-4.84789
Tb927.3.3340	3QTB00018_D_21	similar to Calcium/calmodulin-dependent 3',5'-cyclic nucleotide phosphodiesterase (Swiss-Prot:Q14123) [Homo sapiens];go_function=3',5'-cyclic-nucleotide phosphodiesterase activity;go_process=signal transduction		<a href=http://www.genedb.org/genedb/Search?organism=tryp&name=Tb927.3.3340>Tb927.3.3340</a>	Q57V52	PDED		Tb03.3K10.420	3	Tb927_03_v4: complement(855193..857223)	3prime, 5prime-cyclic nucleotide phosphodiesterase, putative	1172	0	0	0				2QTB00018_D_21	Tb927.3.3340	AATTTTACCGTTACCAATATAAAAGAGTCGGACCTAATGTACAAATACATTTGCAAGCTTCCCCTTGTCT	-	3	856683	856752	-0.642202	-1.1916	0.241854	0.877959	-5.20524
Tb927.7.4660	3QTB00009_J_4			<a href=http://www.genedb.org/genedb/Search?organism=tryp&name=Tb927.7.4660>Tb927.7.4660</a>	Q57X82			Tb07.26A24.590	7	Tb927_07_v4: complement(1236305..1237234)	hypothetical protein, conserved	3555	1	1	0				2QTB00009_J_4	Tb927.7.4660	ATATACGACGCGGATTGGAAATTCTTAGAGATCAAATAAACACTTCTATTCTAATTTTTTCAGGTGGTCA	-	7	1236870	1236939	-0.641717	-1.35816	0.183558	0.833022	-5.01398
Tb927.3.2910	3QTB00003_P_8			<a href=http://www.genedb.org/genedb/Search?organism=tryp&name=Tb927.3.2910>Tb927.3.2910</a>	Q57ZM1			Tb03.27C5.320	3	Tb927_03_v4: complement(749536..749946)	hypothetical protein, conserved	1129	0	0	0				2QTB00003_P_8	Tb927.3.2910	AGAATTGTCAACATTACGTGAGAAACATGACAAACTCAGCATTAAATTGCAGGAACCTGAAGAGGATTTG	-	3	749761	749830	-0.641302	-1.17274	0.249234	0.882576	-5.22547
Tb927.7.1010	3QTB00005_E_14			<a href=http://www.genedb.org/genedb/Search?organism=tryp&name=Tb927.7.1010>Tb927.7.1010</a>	Q57VU7			Tb07.29K4.100	7	Tb927_07_v4: 262523..263038	hypothetical protein, conserved	3192	0	0	0				2QTB00005_E_14	Tb927.7.1010	ACGCGTTGGCTCCCGTTCGTCTCTTCTGACCTTAAGGATTATCTTAACCGCTATTGGGCGGTTATGTTTA	+	7	262541	262610	-0.640876	-1.04617	0.303026	0.912388	-5.35352
Tb09.v1.0970	3QTB00005_M_23	GPI-Anchor Signal predicted for Tb09.v1.0970 by DGPI v2.04 with cleavage site probability 0.20879999 near 131		<a href=http://www.genedb.org/genedb/Search?organism=tryp&name=Tb09.v1.0970>Tb09.v1.0970</a>	Q38CM9				9	Tb927_09_v4: complement(2997125..2997628)	hypothetical protein	6134	0	2	1				2QTB00005_M_23	Tb09.v1.0970	CAGTATTTTTCTTTGCTTGCAACCTTGTTATCTCCTTCGTTACTTTTCTTATATTTATCGGCTTTGGATC	-	9	2997132	2997201	-0.640622	-1.46312	0.152824	0.80012	-4.88209
Tb927.3.4150	3QTB00014_C_3			<a href=http://www.genedb.org/genedb/Search?organism=tryp&name=Tb927.3.4150>Tb927.3.4150</a>	Q580M7			Tb03.26J7.240	3	Tb927_03_v4: complement(1167017..1168369)	hypothetical protein, conserved	1252	1	0	0				2QTB00014_C_3	Tb927.3.4150	AAAGTGGACGGCATTCCTGGTGTTGTAGCAGTACTTGGTGAAACTCCTCTCATTGCATTTGTTCTGAGTT	-	3	1168144	1168213	-0.640537	-1.43307	0.161174	0.813346	-4.92073
Tb927.4.1650	3QTB00016_L_5			<a href=http://www.genedb.org/genedb/Search?organism=tryp&name=Tb927.4.1650>Tb927.4.1650</a>	Q581R6			Tb04.2L9.1090	4	Tb927_04_v4: complement(421895..423580)	hypothetical protein, conserved	1582	0	4	0				2QTB00016_L_5	Tb927.4.1650	ATTTGGTGTGCTTTCCATTCTTCTTTTCGGTATGTTTGTTATAGACGGGTTCCTTCACTATCGTTTGTTT	-	4	421934	422003	-0.640334	-1.45625	0.154701	0.800421	-4.89098
Tb927.8.6710	3QTB00017_E_12			<a href=http://www.genedb.org/genedb/Search?organism=tryp&name=Tb927.8.6710>Tb927.8.6710</a>	Q57TU2			Tb08.30K1.620	8	Tb927_08_v4: complement(1943647..1945431)	hypothetical protein, conserved	4515	1	6	0				2QTB00017_E_12	Tb927.8.6710	GGAATTTAATACCCGCTACAACTTCTCAGTTTCTAGGCCTGCCGCTTGGTCCTAACAATAAACCGCTCAA	-	8	1944122	1944191	-0.640274	-1.58747	0.12187	0.78656	-4.71487
Tb927.8.2430	3QTB00021_N_20			<a href=http://www.genedb.org/genedb/Search?organism=tryp&name=Tb927.8.2430>Tb927.8.2430</a>	Q57XE6			Tb08.26A17.270	8	Tb927_08_v4: 727545..731084	hypothetical protein, conserved	4086	0	0	0	GO:0003674	GO:0008150	GO:0005575	2QTB00021_N_20	Tb927.8.2430	AACGCCTCTGCACTATTAAACCCCTTATTTTTACCCATAGAAGCAGGTCAGAATAAACTAAACGTGAACA	+	8	730647	730716	-0.64016	-1.48468	0.147047	0.80012	-4.85394
Tb10.70.0930	3QTB00017_G_17	;go_function=zinc ion binding		<a href=http://www.genedb.org/genedb/Search?organism=tryp&name=Tb10.70.0930>Tb10.70.0930</a>	Q38B08			TRYP_x-70a06.p2kb545_133	10	Tb927_10_v4: complement(1495477..1497225)	hypothetical protein, conserved,predicted tripartite motif protein,predicted zinc finger protein	6724	1	0	0	GO:0008270	GO:0008150	GO:0005575	2QTB00017_G_17	Tb10.70.0930	TACAGATGGGAAGTGAAGGCAATGTTCCAGCAAAAACTTCCAGGCGTCTTGAATTGTCAAAGTTAGAATT	-	10	1495598	1495667	-0.640046	-1.57657	0.124361	0.78656	-4.73
Tb09.211.1980	3QTB00003_E_23			<a href=http://www.genedb.org/genedb/Search?organism=tryp&name=Tb09.211.1980>Tb09.211.1980</a>	Q38DV6			chr9contig211.tmp0232c	9	Tb927_09_v4: complement(1615740..1616090)	hypothetical protein, unlikely	5561	1	2	0				2QTB00003_E_23	Tb09.211.1980	TACATAAGTTTTAAAACTATAAGGAGTGGAATACAGCGGCTTTACCCCATCATATTTTCCCTTTCCCTTC	-	9	1616018	1616087	-0.639811	-1.41509	0.166339	0.817699	-4.94351
Tb11.55.0022	3QTB00021_F_16			<a href=http://www.genedb.org/genedb/Search?organism=tryp&name=Tb11.55.0022>Tb11.55.0022</a>	Q386Z6				11	Tb927_11_01_v4: complement(471853..475266)	hypothetical protein, conserved	7867	1	0	0				2QTB00021_F_16	Tb11.55.0022	TGTATATGTATGGGTACTCAGTGCAGCTTATACGAGGATTATTTTTGTCCATCGAGAAATTTCTGCAAGA	-	11.1	474779	474848	-0.639729	-1.3836	0.175698	0.824654	-4.9828
Tb11.01.3260	3QTB00019_N_4	similar to Cullin homolog 1 (CUL-1). (Swiss- Prot:Q9WTX6) (Mus musculus) and Cullin homolog 1 (CUL-1). (Swiss-Prot:Q13616) (Homo sapiens;);go_function=protein binding;go_process=cell proliferation		<a href=http://www.genedb.org/genedb/Search?organism=tryp&name=Tb11.01.3260>Tb11.01.3260</a>	Q383D5				11	Tb927_11_01_v4: 3002743..3005160	cullin 1, putative	8835	0	0	0	GO:0005515	GO:0008283	GO:0005575	2QTB00019_N_4	Tb11.01.3260	ATAACTCTAACAGCTGTTTAAGTGCTATAAATGATTTTGCGAAGCACGGTATACTCGATATTCACGAGGA	+	11.1	3004679	3004748	-0.639501	-1.30117	0.202146	0.843175	-5.08194
Tb10.70.0980	3QTB00019_F_16			<a href=http://www.genedb.org/genedb/Search?organism=tryp&name=Tb10.70.0980>Tb10.70.0980</a>	Q38B12			TRYP_x-70a06.p2kb545_140	10	Tb927_10_v4: complement(1482103..1484478)	hypothetical protein, conserved	6720	0	0	0				2QTB00019_F_16	Tb10.70.0980	ATTAACTCGAAAAGTAAAGAGCCCGAGCTTTCCTCAAGTGGAGACGTAGATAAAAAATGTCAGCTTGAAC	-	10	1482249	1482318	-0.63931	-1.4829	0.147519	0.80012	-4.85628
Tb10.61.2360	3QTB00021_B_16			<a href=http://www.genedb.org/genedb/Search?organism=tryp&name=Tb10.61.2360>Tb10.61.2360</a>	Q388G2			TRYP_x-61h03.q2kb185_362	10	Tb927_10_v4: complement(3430905..3434246)	hypothetical protein, conserved	7523	0	1	0				2QTB00021_B_16	Tb10.61.2360	CTATATTTCAGATTCAGGTCTTCAGGTGATTATTGGCTTTTTGTTAGTGATAGTGCCGGTGCTATTCATA	-	10	3433389	3433458	-0.638335	-1.57393	0.124971	0.78656	-4.73365
Tb11.01.3930	3QTB00022_I_6	;go_function=ATP-dependent helicase activity;go_process=nucleobase, nucleoside, nucleotide and nucleic acid metabolism		<a href=http://www.genedb.org/genedb/Search?organism=tryp&name=Tb11.01.3930>Tb11.01.3930</a>	Q382X0				11	Tb927_11_01_v4: 3167378..3171277	RNA helicase, putative	8900	0	0	0	GO:0008026	GO:0006139	GO:0005634	2QTB00022_I_6	Tb11.01.3930	CTTTCCAATCATTTTTGGTTGATAGTTGCTTCGAACTGTTTTCCTACATGCTGTGGTATTCACGTGAGGA	+	11.1	3167769	3167838	-0.637685	-1.08014	0.287853	0.905506	-5.32048
Tb09.160.0270	3QTB00001_H_23			<a href=http://www.genedb.org/genedb/Search?organism=tryp&name=Tb09.160.0270>Tb09.160.0270</a>	Q38G14			chr9contig160.tmp0027	9	Tb927_09_v4: 316878..317087	hypothetical protein, unlikely	4798	0	0	0				2QTB00001_H_23	Tb09.160.0270	AATACAGACAGTCTCTCATATGGAGGGGAGAAAACGCCCTAGCAAAATGTTTCCCCCGTACAGGCAAAGA	+	9	316934	317003	-0.63739	-1.04282	0.304554	0.913751	-5.35673
Tb927.7.2180	3QTB00007_N_4			<a href=http://www.genedb.org/genedb/Search?organism=tryp&name=Tb927.7.2180>Tb927.7.2180</a>	Q57XQ6			Tb07.22O10.100	7	Tb927_07_v4: complement(565094..565846)	hypothetical protein, conserved	3307	0	0	0				2QTB00007_N_4	Tb927.7.2180	GAAATATCACAGGCACAAATAGCGGACGCTGAAACGCCTAAAGCTTCTGCTCAAGGAAAAGTGGAGGTAG	-	7	565387	565456	-0.636633	-1.20921	0.23511	0.870815	-5.18608
Tb10.70.1570	3QTB00021_A_23			<a href=http://www.genedb.org/genedb/Search?organism=tryp&name=Tb10.70.1570>Tb10.70.1570</a>	Q38B59			TRYP_x-70a06.p2kb545_215	10	Tb927_10_v4: 1369958..1372831	hypothetical protein, conserved	6673	0	0	0				2QTB00021_A_23	Tb10.70.1570	TGAAATCTGTTACCACGGGAGTTGGTGGAACTGATACACTGATTGAGGAAATTGTGAAGTCTTTGTTAGA	+	10	1371540	1371609	-0.636627	-1.08963	0.283709	0.903369	-5.31107
Tb09.160.5450	3QTB00006_E_19			<a href=http://www.genedb.org/genedb/Search?organism=tryp&name=Tb09.160.5450>Tb09.160.5450</a>	Q38EK3			chr9contig160.tmp0431c	9	Tb927_09_v4: complement(1172479..1173057)	hypothetical protein, unlikely	5314	1	0	0				2QTB00006_E_19	Tb09.160.5450	TTTATTGGTTCCATTGCTGAACTTTATCAAAAGTGGGCTAAACGAAGTTGATGGATCCGCCGACTGTGTT	-	9	1172689	1172758	-0.636537	-1.2842	0.207946	0.847379	-5.10167
Tb09.244.2160	3QTB00007_E_8			<a href=http://www.genedb.org/genedb/Search?organism=tryp&name=Tb09.244.2160>Tb09.244.2160</a>	Q4FKV6			chr9contig244a01.tmp0216	9	Tb927_09_v4: complement(2456599..2457285)	hypothetical protein	5941	0	0	0				2QTB00007_E_8	Tb09.244.2160	TCATATAAAGCTTCACATCATTTTTTTATTGGCACTCACGACCGTCCCATATTTGTTGGGGAATCAAAAG	-	9	2457168	2457237	-0.636439	-1.2177	0.231908	0.870815	-5.17675
Tb11.01.2460	3QTB00012_L_20			<a href=http://www.genedb.org/genedb/Search?organism=tryp&name=Tb11.01.2460>Tb11.01.2460</a>	Q383L0				11	Tb927_11_01_v4: 2804734..2805960	hypothetical protein, conserved	8760	1	1	0				2QTB00012_L_20	Tb11.01.2460	ACGTCCAGATGTTATGGATAAGTGGCAGGCAAAACAACTTTTGAAAGCTATGAGGATGCTCAAGCAACGT	+	11.1	2805831	2805900	-0.636143	-1.42601	0.163186	0.815184	-4.9297
Tb927.5.1210	3QTB00009_L_20	;go_function=oxidoreductase activity;go_process=metabolism;go_component=integral to membrane		<a href=http://www.genedb.org/genedb/Search?organism=tryp&name=Tb927.5.1210>Tb927.5.1210</a>	Q57VE2			Tb05.30H13.140	5	Tb927_05_v4: 404983..405918	short-chain dehydrogenase, putative	2112	1	2	0				2QTB00009_L_20	Tb927.5.1210	TTGCTCGGTGCCATGGTAGCAGCTATTGGCCTCTACCGCGTGGTTCAGTTTGTACATTTAACTTTCTTCA	+	5	405010	405079	-0.635862	-1.25461	0.218368	0.860558	-5.13553
Tb927.8.800	3QTB00023_I_9			<a href=http://www.genedb.org/genedb/Search?organism=tryp&name=Tb927.8.800>Tb927.8.800</a>	Q57YF1			Tb08.12O16.370	8	Tb927_08_v4: complement(223044..229637)	hypothetical protein, conserved	3923	0	0	0				2QTB00023_I_9	Tb927.8.800	ATCTTTTGCGTCTCTCTCTGTATCAAAGTAAATACATTCCTTCTAACAATTCGGCGCAGAGTGTTGTTTT	-	8	224098	224167	-0.63559	-1.435	0.160626	0.812968	-4.91826
Tb11.01.1210	3QTB00016_B_3			<a href=http://www.genedb.org/genedb/Search?organism=tryp&name=Tb11.01.1210>Tb11.01.1210</a>	Q383Y5				11	Tb927_11_01_v4: complement(2531271..2532929)	hypothetical protein, conserved	8635	0	0	0				2QTB00016_B_3	Tb11.01.1210	AAAATAAAATCCTACAGAAGTAAAATGGGTCATGATGCTGACATCCTTGGTTCACAACGTTTAGAGGAGT	-	11.1	2532776	2532845	-0.635547	-1.40896	0.168131	0.819059	-4.95122
Tb927.7.3290	3QTB00011_L_20			<a href=http://www.genedb.org/genedb/Search?organism=tryp&name=Tb927.7.3290>Tb927.7.3290</a>	Q57WE4			Tb07.28B13.840	7	Tb927_07_v4: complement(847493..848614)	hypothetical protein, conserved	3418	0	0	0	GO:0003674	GO:0008150	GO:0005575	2QTB00011_L_20	Tb927.7.3290	ATTGTTTATAGAAGAAAGTGAGCCGTGTTTGCTTACCGCATCTGACGACCGTACCATAGCGTACTGGGAT	-	7	848360	848429	-0.634851	-1.33755	0.19012	0.835867	-5.03885
Tb11.01.6690	3QTB00014_B_16	GPI-Anchor Signal predicted for Tb11.01.6690 by DGPI v2.04 with cleavage site probability 0.74819994 near 461		<a href=http://www.genedb.org/genedb/Search?organism=tryp&name=Tb11.01.6690>Tb11.01.6690</a>	Q381T0				11	Tb927_11_01_v4: complement(3943368..3944798)	hypothetical protein, conserved	9194	1	6	1				2QTB00014_B_16	Tb11.01.6690	TAAAATACTTGCAAGTGTTGCGGCTTACGTTTTTGTGGAGGTCAGAAAGCCTGATGAAGAAGACAACTTT	-	11.1	3943686	3943755	-0.634708	-1.35253	0.185331	0.833022	-5.0208
Tb09.160.5560	3QTB00014_H_9	;go_function=adenylosuccinate lyase activity;go_process=purine base metabolism		<a href=http://www.genedb.org/genedb/Search?organism=tryp&name=Tb09.160.5560>Tb09.160.5560</a>	Q38EJ2			chr9contig160.tmp0442c	9	Tb927_09_v4: complement(1192064..1193479)	adenylosuccinate lyase, putative	5325	0	0	0	GO:0004018	GO:0006144	GO:0005575	2QTB00014_H_9	Tb09.160.5560	AAACCCTTAAAAAGTTGACGCAAGGCAACACTGACGTAACAGAGGAACAGGTACGCAATTTCATCAATGG	-	9	1192158	1192227	-0.634646	-1.34802	0.186763	0.833878	-5.02625
Tb927.7.2510	3QTB00005_L_9	;go_process=protein transport;go_component=integral to membrane		<a href=http://www.genedb.org/genedb/Search?organism=tryp&name=Tb927.7.2510>Tb927.7.2510</a>	Q57XM3			Tb07.22O10.590	7	Tb927_07_v4: complement(645093..645641)	endoplasmatic reticulum retrieval protein, putative	3340	1	3	0				2QTB00005_L_9	Tb927.7.2510	AATTCTGGACATTCCCGTCTTTTGGCCTGTCCTTCTCTTGTACTTTATCTTTCTTACCATTATACAAGTC	-	7	645174	645243	-0.63449	-1.50735	0.141164	0.80012	-4.82396
Tb10.05.0260	3QTB00011_B_4	;go_function=RNA binding;go_process=RNA processing		<a href=http://www.genedb.org/genedb/Search?organism=tryp&name=Tb10.05.0260>Tb10.05.0260</a>	Q388P4	RBP12			10	Tb927_10_v4: complement(3233093..3234196)	RNA-binding protein, putative	7438	0	0	0	GO:0003723 GO:0003723	GO:0006396 GO:0006396	GO:0005575 GO:0005575	2QTB00011_B_4	Tb10.05.0260	TACACAGCAAAAACAATCTGAGAGTGGCTCTAACAAGAAAGAGACTTGTACCGGACGTACGTGGACTTTT	-	10	3233252	3233321	-0.633824	-1.36823	0.180415	0.831663	-5.0017
Tb11.01.7250	3QTB00021_A_2			<a href=http://www.genedb.org/genedb/Search?organism=tryp&name=Tb11.01.7250>Tb11.01.7250</a>	Q381M5				11	Tb927_11_01_v4: complement(4081048..4084041)	hypothetical protein, conserved	9250	0	0	0	GO:0003674	GO:0008150	GO:0005575	2QTB00021_A_2	Tb11.01.7250	GCGTTATCCCTAATTTCAATAGCAGAGGAAATCATTGAGAAACGAGTGTGTCAACATGACATGCAGCGTT	-	11.1	4083183	4083252	-0.633248	-1.01881	0.315647	0.9148	-5.37942
Tb09.160.3930	3QTB00009_K_6			<a href=http://www.genedb.org/genedb/Search?organism=tryp&name=Tb09.160.3930>Tb09.160.3930</a>	Q38F14		28G16.265	chr9contig160.tmp0304	9	Tb927_09_v4: 891124..892017	hypothetical protein, conserved	5150	0	0	0				2QTB00009_K_6	Tb09.160.3930	CTATAATTATGAACACATGAAACGTGTCCACCCTTACATCCCCCCGTTGCCACCACTTCAGCTACCATAT	+	9	891870	891939	-0.632738	-1.57512	0.124697	0.78656	-4.73201
Tb927.4.2890	3QTB00017_N_16			<a href=http://www.genedb.org/genedb/Search?organism=tryp&name=Tb927.4.2890>Tb927.4.2890</a>	Q583W6			Tb04.2H8.1090	4	Tb927_04_v4: 765317..767212	hypothetical protein, conserved	1706	0	0	0				2QTB00017_N_16	Tb927.4.2890	AGCAATGACGTGATCTTCATTAGGCGTCCCACACGCTTTTACTGCTACATAACGAAAGAGTGCTTCGATG	+	4	766961	767030	-0.632719	-1.50808	0.140978	0.80012	-4.82299
Tb927.2.3160	3QTB00013_M_16			<a href=http://www.genedb.org/genedb/Search?organism=tryp&name=Tb927.2.3160>Tb927.2.3160</a>	Q7YVB6		10C8.380		2	Tb927_02_v4: 585576..586865	hypothetical protein, conserved	661	0	0	0				2QTB00013_M_16	Tb927.2.3160	AAGCAGGTACGGGACTTCATTATGATTTGGGGGCTCAGCACATTATTTCCAATCCAGCAGAACAATGTGA	+	2	586399	586468	-0.632036	-1.47676	0.149149	0.80012	-4.86433
Tb11.03.0550	3QTB00006_I_4	;go_function=RNA binding;go_process=RNA processing		<a href=http://www.genedb.org/genedb/Search?organism=tryp&name=Tb11.03.0550>Tb11.03.0550</a>	Q387J8	RBP3			11	Tb927_11_01_v4: complement(133924..134526)	RNA-binding protein, putative,RBP3	7765	0	0	0	GO:0003723	GO:0006396	GO:0005575	2QTB00006_I_4	Tb11.03.0550	TCTCCTTTTATTTCCACGCAAATGCCGCCACCGATGACATCAGCACCTCAACTTCCATCAAATGAAGCCG	-	11.1	134400	134469	-0.631941	-1.31931	0.196077	0.836687	-5.06058
Tb927.8.5590	3QTB00008_D_21			<a href=http://www.genedb.org/genedb/Search?organism=tryp&name=Tb927.8.5590>Tb927.8.5590</a>	Q57X23			Tb08.26E13.210	8	Tb927_08_v4: 1661197..1662009	hypothetical protein, conserved	4403	0	0	0				2QTB00008_D_21	Tb927.8.5590	TCGTGACCACTGTCGCCGGGCGGAGACGCTGTTGTACCTTAAGCGTATCACGTACGAACCTGTGAATGTT	+	8	1661724	1661793	-0.631153	-1.27328	0.211749	0.852313	-5.11425
Tb927.6.3880	3QTB00015_M_4			<a href=http://www.genedb.org/genedb/Search?organism=tryp&name=Tb927.6.3880>Tb927.6.3880</a>	Q585Y6			Tb06.4F7.550	6	Tb927_06_v4: complement(1147974..1149476)	hypothetical protein, conserved	2906	0	0	0				2QTB00015_M_4	Tb927.6.3880	TGAAATACGCTTTATTGACTCACTAACAATCAAGTTCGATACGGATGAAAAACCATACGTGGCGTGTACT	-	6	1148445	1148514	-0.630708	-1.21584	0.232608	0.870815	-5.17881
Tb927.1.980	3QTB00001_E_17	gene predicted by glimmer		<a href=http://www.genedb.org/genedb/Search?organism=tryp&name=Tb927.1.980>Tb927.1.980</a>	Q4GZC0				1	Tb927_01_v4: complement(287978..288091)	hypothetical protein, unlikely	92	0	0	0				2QTB00001_E_17	Tb927.1.980	AAAAGGGGGGAGGCGTCAAGCTCACAAACGGAAAACCGCTGGCACCGTTCCCTCAAAGTCGCAGTGTAAC	-	1	288009	288078	-0.630449	-1.41043	0.167699	0.819059	-4.94937
Tb09.211.1730	3QTB00001_B_8			<a href=http://www.genedb.org/genedb/Search?organism=tryp&name=Tb09.211.1730>Tb09.211.1730</a>	Q38DY1			chr9contig211.tmp0204c	9	Tb927_09_v4: complement(1566447..1566671)	hypothetical protein, unlikely	5536	1	1	0				2QTB00001_B_8	Tb09.211.1730	TTCCTTTATCCACTTTCTTTATGTATATGTATCTGTGTTATGCTCGGTACTCTTATATTACGGAATGTCA	-	9	1566582	1566651	-0.630344	-1.21865	0.231552	0.870815	-5.17571
Tb927.8.7500	3QTB00006_F_15			<a href=http://www.genedb.org/genedb/Search?organism=tryp&name=Tb927.8.7500>Tb927.8.7500</a>	Q57V71			Tb08.30P3.20	8	Tb927_08_v4: 2162558..2163178	hypothetical protein, conserved	4594	1	1	0				2QTB00006_F_15	Tb927.8.7500	GTGCATATGGGTTCGGGTGAGGAGACAAGCAGAGTACATTACAGTGCGGTGGGAGGGGAACTGCCCACGA	+	8	2163080	2163149	-0.629555	-1.41798	0.1655	0.816621	-4.93986
Tb927.8.3300	3QTB00018_B_4			<a href=http://www.genedb.org/genedb/Search?organism=tryp&name=Tb927.8.3300>Tb927.8.3300</a>	Q57YY3			Tb08.28L1.320	8	Tb927_08_v4: 992479..994554	hypothetical protein, conserved	4173	1	0	0				2QTB00018_B_4	Tb927.8.3300	AACCACCTGCTTGGTTTTATCGACTATGTAAAGATTTGTTTTATCGAACGAATAGCGAAGACAATATGGA	+	8	992879	992948	-0.628814	-1.32124	0.195441	0.836103	-5.0583
Tb09.211.0200	3QTB00016_I_15			<a href=http://www.genedb.org/genedb/Search?organism=tryp&name=Tb09.211.0200>Tb09.211.0200</a>	Q38EE1			chr9contig211.tmp0021c	9	Tb927_09_v4: complement(1299539..1301146)	hypothetical protein, conserved	5376	0	0	0				2QTB00016_I_15	Tb09.211.0200	TCCCATCCTCTGTGATTTCATCTATTCCTTCGATCTTCTACTTACTAAAAGAACTTGTTACCTCAGTAGT	-	9	1301046	1301115	-0.62863	-0.816357	0.420106	0.945376	-5.55089
Tb927.1.4070	3QTB00001_N_17	unlikely gene predicted by glimmer		<a href=http://www.genedb.org/genedb/Search?organism=tryp&name=Tb927.1.4070>Tb927.1.4070</a>	Q4GYH0				1	Tb927_01_v4: 859777..859995	hypothetical protein, unlikely	395	0	1	0				2QTB00001_N_17	Tb927.1.4070	GTACAAGCAATGGAGAGAGAAAAAGAGAGGGAGTGAAGTGTTTAAAAAGTACCTTGGCAGCCGTTTGATG	+	1	859923	859992	-0.628503	-1.27619	0.21073	0.852242	-5.11091
Tb10.6k15.1780	3QTB00012_I_20			<a href=http://www.genedb.org/genedb/Search?organism=tryp&name=Tb10.6k15.1780>Tb10.6k15.1780</a>	Q38A98			TRYPtp6k15-3d06.p1c_263	10	Tb927_10_v4: 2122666..2123835	hypothetical protein, conserved	6984	1	3	0				2QTB00012_I_20	Tb10.6k15.1780	CACTGTAAACGGAAGTGTGGGTAGTGTTTCTATTATTACTGTTCTTGCCATTTCCTCTCTAAAAATCACT	+	10	2122752	2122821	-0.627974	-0.987067	0.330738	0.924089	-5.40866
Tb927.6.1770	3QTB00017_L_8	;go_function=ATP binding; motor activity;go_process=microtubule-based process;go_component=microtubule associated complex		<a href=http://www.genedb.org/genedb/Search?organism=tryp&name=Tb927.6.1770>Tb927.6.1770</a>	Q585N4			Tb06.28P18.680	6	Tb927_06_v4: complement(590574..592460)	kinesin, putative	2696	0	0	0	GO:0003774 GO:0005524	GO:0007017	GO:0005875	2QTB00017_L_8	Tb927.6.1770	TAATTGTATATCAAATGATGGCTAGTAAGGCCATTCGGTTGTTACATGCAGAGAAGACGTCTCTCGCTAA	-	6	590599	590668	-0.627952	-1.54551	0.131688	0.790514	-4.77261
Tb10.6k15.0730	3QTB00002_D_20			<a href=http://www.genedb.org/genedb/Search?organism=tryp&name=Tb10.6k15.0730>Tb10.6k15.0730</a>	Q38A13			TRYPtp6k15-3d06.p1c_106	10	Tb927_10_v4: 2335343..2335675	hypothetical protein	7069	1	3	0				2QTB00002_D_20	Tb10.6k15.0730	TTTTTTCGGTGGCCGCCAGTAGTACCCTTTCGTTTGATTGCCGTAACATTTGTACCGCATCGCCCCTACA	+	10	2335542	2335611	-0.627281	-1.57855	0.123907	0.78656	-4.72726
Tb11.01.1150	3QTB00005_E_4			<a href=http://www.genedb.org/genedb/Search?organism=tryp&name=Tb11.01.1150>Tb11.01.1150</a>	Q383Z1				11	Tb927_11_01_v4: complement(2519893..2520405)	hypothetical protein	8629	0	0	0				2QTB00005_E_4	Tb11.01.1150	ATGTTATTAGTCGGATTTAAACCTTGCGAGATTGTCTTTCTCGTTGATACTCTCCTGGGCAGTGGTGTTT	-	11.1	2520336	2520405	-0.626984	-1.1382	0.26317	0.891128	-5.26174
Tb09.211.5010	3QTB00021_B_24			<a href=http://www.genedb.org/genedb/Search?organism=tryp&name=Tb09.211.5010>Tb09.211.5010</a>	Q38D07			chr9contig211.tmp0549	9	Tb927_09_v4: 2236821..2240171	SLACS retrotransposable element (part), putative	5862	0	0	0				2QTB00021_B_24	Tb09.211.5010	ACAACAACACAAGCATCCAACGGAACTGTAGGAAACACCTTAGGAAAGAAGGTGATTGGTGGATAGTAGA	+	9	2237560	2237629	-0.62687	-1.21137	0.234294	0.870815	-5.18372
Tb927.4.2790	3QTB00016_F_24			<a href=http://www.genedb.org/genedb/Search?organism=tryp&name=Tb927.4.2790>Tb927.4.2790</a>	Q583V6			Tb04.2H8.1250	4	Tb927_04_v4: 738781..740490	hypothetical protein, conserved	1696	0	0	0				2QTB00016_F_24	Tb927.4.2790	TGACTTCTACAATGCCTTTCTCCTTAGTGCTTTAGTGAATTCCCATGCAGATGTGCAACTGGTACTTGAT	+	4	739182	739251	-0.626582	-1.41372	0.166739	0.817895	-4.94524
Tb927.5.3750	3QTB00015_F_16	similar to Glycine-rich RNA-binding protein. (Swiss-Prot:Q03878) [Daucus carota];go_function=RNA binding;go_process=RNA processing		<a href=http://www.genedb.org/genedb/Search?organism=tryp&name=Tb927.5.3750>Tb927.5.3750</a>	Q57U91			Tb05.6E7.640	5	Tb927_05_v4: 1168254..1169816	RNA-binding protein, putative	2366	1	0	0	GO:0003723	GO:0006396	GO:0005575	2QTB00015_F_16	Tb927.5.3750	ATGAAGTTTCTCCAAAGATGCAACTACTTATTACCCTCAGCAACCGTCACCAAGACTATTTCGAAGATAA	+	5	1168762	1168831	-0.626505	-1.43314	0.161153	0.813346	-4.92063
Tb927.8.3630	3QTB00017_P_8	Tandemly repeated. This gene is not in a VSG expression site but its gene product is similar to GP:311494: expression site associated gene {Trypanosoma brucei}.; Tandemly repeated. This gene is not in a VSG expression site but its gene product is 94% similar to GP:311494: expression site associated gene {Trypanosoma brucei}.;go_function=biopterin transporter activity;go_process=biopterin transpor…		<a href=http://www.genedb.org/genedb/Search?organism=tryp&name=Tb927.8.3630>Tb927.8.3630</a>	Q580Y3			Tb08.10J17.810	8	Tb927_08_v4: complement(1088840..1090738)	folate transporter, putative,expression site-associated gene 10 (ESAG10) protein, putative	4206	0	12	0	GO:0015224	GO:0015877	GO:0016021	2QTB00017_P_8	Tb927.8.3630	ATGTGTCCTCGCCCTTGGCCTCTCCGAGCTCTTCGGCAAAGGAATTGCTGACAACATCATTCGAACCACA	-	8	1090457	1090526	-0.626429	-1.27729	0.210345	0.851888	-5.10964
Tb927.4.850	3QTB00005_J_16			<a href=http://www.genedb.org/genedb/Search?organism=tryp&name=Tb927.4.850>Tb927.4.850</a>	Q580B3			Tb04.5E12.740	4	Tb927_04_v4: complement(235465..236031)	hypothetical protein, conserved	1502	0	0	0				2QTB00005_J_16	Tb927.4.850	TGGAGCAAGTTATAGGACGAGAACGTGAGGCAGGGAGGAAGGCATATGAATTGTCTAAAGGAAAACCGTA	-	4	235466	235535	-0.626166	-1.33374	0.191352	0.835867	-5.04341
Tb09.211.3150	3QTB00005_P_11			<a href=http://www.genedb.org/genedb/Search?organism=tryp&name=Tb09.211.3150>Tb09.211.3150</a>	Q38DJ0			chr9contig211.tmp0357	9	Tb927_09_v4: 1834054..1834605	hypothetical protein, conserved	5677	0	0	0				2QTB00005_P_11	Tb09.211.3150	TTGTAATCGAAGTCGGCATTACCCTAGACCCGCCCTTCCAAAGTGTAATAAATCTTTAGACCAGAAAAAA	+	9	1834449	1834518	-0.625079	-1.33258	0.191728	0.835867	-5.0448
Tb927.3.5320	3QTB00012_B_21			<a href=http://www.genedb.org/genedb/Search?organism=tryp&name=Tb927.3.5320>Tb927.3.5320</a>	Q580U3			Tb03.5L5.500	3	Tb927_03_v4: 1496116..1497300	hypothetical protein, conserved	1369	0	0	0				2QTB00012_B_21	Tb927.3.5320	TTGCCCAAGGAACAGTTAACGTTGCGCCTTAAACCTGAGATGCCCGTTCTACTTTTATTGAAATATCTTT	+	3	1497061	1497130	-0.624628	-1.47987	0.148322	0.80012	-4.86026
Tb10.6k15.0080	3QTB00014_D_9			<a href=http://www.genedb.org/genedb/Search?organism=tryp&name=Tb10.6k15.0080>Tb10.6k15.0080</a>	Q389V7		GU2	TRYPtp6k15-3d06.p1c_14	10	Tb927_10_v4: 2469987..2471396	hypothetical protein, conserved	7125	1	0	0				2QTB00014_D_9	Tb10.6k15.0080	TTCCATGCGGCGAAAGAGGGCATAAGCCATGCCTTAGAAAAAATAAAAGACATAAAGGTTTTTAATGACC	+	10	2470503	2470572	-0.623862	-1.32429	0.194436	0.836103	-5.05467
Tb10.70.2470	3QTB00014_D_20	;go_function=endoribonuclease activity; RNA binding;go_process=RNA catabolism		<a href=http://www.genedb.org/genedb/Search?organism=tryp&name=Tb10.70.2470>Tb10.70.2470</a>	Q38BC8			TRYP_x-70a06.p2kb545_331	10	Tb927_10_v4: complement(1189830..1191263)	ribonuclease HII, putative	6604	0	0	0	GO:0003723 GO:0004521	GO:0006401	GO:0005575	2QTB00014_D_20	Tb10.70.2470	CAACGTAAAGTCGTATATAACAATATCACCGGGTACCACAATTTGTTTTCATTAGTGGAAGACCAGGACT	-	10	1190636	1190705	-0.62331	-1.29391	0.204613	0.843175	-5.09041
Tb927.7.4850	3QTB00007_E_4			<a href=http://www.genedb.org/genedb/Search?organism=tryp&name=Tb927.7.4850>Tb927.7.4850</a>	Q57XA1			Tb07.26A24.260	7	Tb927_07_v4: complement(1275440..1276126)	hypothetical protein, conserved	3574	0	0	0				2QTB00007_E_4	Tb927.7.4850	TAGTTCAATCGGTATCTTCAAAAACGTCCACTAGAAAGGAGATGGCGTCATTAACGAGAGAGGCGGCAGA	-	7	1275846	1275915	-0.623035	-1.39017	0.173714	0.824654	-4.97467
Tb927.7.1290	3QTB00007_P_1			<a href=http://www.genedb.org/genedb/Search?organism=tryp&name=Tb927.7.1290>Tb927.7.1290</a>	Q57WS1			Tb07.27M11.530	7	Tb927_07_v4: 333218..333946	hypothetical protein, conserved	3220	1	1	0				2QTB00007_P_1	Tb927.7.1290	TGATGTAACTCAGAAGACTTCCCATGGGTTAGTACGACCACTTATACGAACTTATGCAAACGAGGCGATA	+	7	333562	333631	-0.622193	-1.25553	0.218037	0.859942	-5.13448
Tb927.4.3050	3QTB00004_J_15			<a href=http://www.genedb.org/genedb/Search?organism=tryp&name=Tb927.4.3050>Tb927.4.3050</a>	Q583Y2			Tb04.2H8.740	4	Tb927_04_v4: 809336..809800	hypothetical protein	1722	0	0	0				2QTB00004_J_15	Tb927.4.3050	TACGAACGGATATCAGACTTACCAATCGAGGAACAAGAGAAAAGAGGAGCAACTACGTTTGTAGCATATA	+	4	809720	809789	-0.622038	-1.44039	0.159108	0.808142	-4.91138
Tb11.01.6580	3QTB00016_O_17			<a href=http://www.genedb.org/genedb/Search?organism=tryp&name=Tb11.01.6580>Tb11.01.6580</a>	Q381U1				11	Tb927_11_01_v4: complement(3915412..3917031)	hypothetical protein, conserved	9183	0	0	0				2QTB00016_O_17	Tb11.01.6580	TAGTAACTTCCATGGGTATTGCACTCTTTTATGCTTTTCTGGACCAGAATTTCCCTCATTCGAGATCGTT	-	11.1	3916334	3916403	-0.622013	-1.14907	0.258725	0.888803	-5.25043
Tb927.4.1590	3QTB00011_O_17			<a href=http://www.genedb.org/genedb/Search?organism=tryp&name=Tb927.4.1590>Tb927.4.1590</a>	Q581S2			Tb04.2L9.950	4	Tb927_04_v4: complement(408940..409995)	hypothetical protein, conserved	1576	0	0	0				2QTB00011_O_17	Tb927.4.1590	GAAAAGGAGTTTAATAAGTTGAATACGGGAGAGCAAAGCGATGCGGACATATGCCAGTTCTTCTTTGACT	-	4	409632	409701	-0.620496	-1.65729	0.106868	0.77169	-4.61593
Tb927.7.780	3QTB00018_C_11	similar to tRNA pseudouridine synthase C (EC 4.2.1.70) (Pseudouridylate synthase)(Uracil hydrolyase). (Swiss-Prot:Q87MD4) {Vibrio parahaemolyticus}		<a href=http://www.genedb.org/genedb/Search?organism=tryp&name=Tb927.7.780>Tb927.7.780</a>	Q57VS4			Tb07.29K4.510	7	Tb927_07_v4: complement(177066..178982)	hypothetical protein, conserved	3169	0	0	0				2QTB00018_C_11	Tb927.7.780	ACTTTTTACTTTTGCGTAGACGAGTTGCCAAAATCTTTTCGTGACAGATTTTATGCTTCCGACGAGTTGT	-	7	177359	177428	-0.619669	-1.59867	0.119355	0.783159	-4.69925
Tb10.70.2860	3QTB00014_C_15	;go_component=integral to membrane		<a href=http://www.genedb.org/genedb/Search?organism=tryp&name=Tb10.70.2860>Tb10.70.2860</a>	Q38BG3			TRYP_x-70a06.p2kb545_383	10	Tb927_10_v4: complement(1132324..1133676)	expression site-associated gene (ESAG) protein, putative,expression site-associated gene 3 (ESAG3) protein, putative	6569	0	4	0	GO:0003674	GO:0008150	GO:0016021	2QTB00014_C_15	Tb10.70.2860	CCTGGGTTGGGGGAGATGCGAGAAAAAGATTATATGTCATGGCGGCGGTAATGCTGTTGATTGTGTTAAT	-	10	1133411	1133480	-0.619143	-1.57162	0.125508	0.787309	-4.73685
Tb927.2.4410	3QTB00007_I_21			<a href=http://www.genedb.org/genedb/Search?organism=tryp&name=Tb927.2.4410>Tb927.2.4410</a>	Q7YUZ2		30M24.375		2	Tb927_02_v4: complement(783514..784188)	hypothetical protein, conserved	716	0	3	0	GO:0003674	GO:0008150	GO:0005575	2QTB00007_I_21	Tb927.2.4410	CCAATTGCAGCATTTTTTCATATCTTTTTCAAGATAGTTGCACTACTTACATTCATTCTGGGTGGTATCT	-	2	783915	783984	-0.619137	-0.867212	0.392041	0.945376	-5.5112
Tb927.2.3780	3QTB00020_I_21	;go_function=GTP binding; translation initiation factor activity;go_process=protein biosynthesis		<a href=http://www.genedb.org/genedb/Search?organism=tryp&name=Tb927.2.3780>Tb927.2.3780</a>	Q7YV54		28H13.240		2	Tb927_02_v4: complement(672844..675345)	translation initiation factor IF-2, putative	686	0	0	0	GO:0003743 GO:0005525 GO:0005525	GO:0006412	GO:0005575	2QTB00020_I_21	Tb927.2.3780	CGGGCGACAGTTTGATAAATCGGATGAACTCTTCTCACTCATTTCCCGTCCATCTGTTAATGCGATTAAA	-	2	672925	672994	-0.619074	-1.32284	0.194913	0.836103	-5.0564
Tb11.01.4703	3QTB00007_N_15	similar over 89aa to Apoptosis 1 inhibitor (Inhibitor of apoptosis 1) (dIAP1) (Threadprotein). (Swiss- Prot:Q24306) (Drosophila melanogaster)		<a href=http://www.genedb.org/genedb/Search?organism=tryp&name=Tb11.01.4703>Tb11.01.4703</a>	Q382M1				11	Tb927_11_01_v4: complement(3464651..3465376)	hypothetical protein, conserved	9002	0	0	0	GO:0003674	GO:0008150	GO:0005575	2QTB00007_N_15	Tb11.01.4703	ATTATCATAAGCCTGATGTTTTAAGGCGTATCGCGAATGATCTCTCGTTACTATGCAATATGTATCACCT	-	11.1	3465270	3465339	-0.619058	-1.2614	0.215943	0.857643	-5.12782
Tb10.26.0290	3QTB00021_N_21			<a href=http://www.genedb.org/genedb/Search?organism=tryp&name=Tb10.26.0290>Tb10.26.0290</a>	Q389H9				10	Tb927_10_v4: 2764202..2767504	calcium-transporting ATPase, putative	7253	0	10	0				2QTB00021_N_21	Tb10.26.0290	TTCTTTAACGCCCGTCTTCTCCATGAGGAGGATAGTTTCTTTGAGAACTGGGGTAGTAGCCGTTTGCTGC	+	10	2767079	2767148	-0.618926	-1.50585	0.141546	0.80012	-4.82595
Tb10.70.1030	3QTB00017_J_16			<a href=http://www.genedb.org/genedb/Search?organism=tryp&name=Tb10.70.1030>Tb10.70.1030</a>	Q38B16			TRYP_x-70a06.p2kb545_145	10	Tb927_10_v4: complement(1471382..1473262)	hypothetical protein	6716	0	0	0				2QTB00017_J_16	Tb10.70.1030	GCGCGCAGCCATACCAGGCTGTGAACGGAAATTTGGACAAACATAATAACCCAATGTCTTTGTCGTTGAA	-	10	1473150	1473219	-0.618908	-1.15453	0.256515	0.888783	-5.24472
Tb10.6k15.2030	3QTB00016_A_9	;go_function=glucose transporter activity;go_process=glucose transport;go_component=integral to membrane		<a href=http://www.genedb.org/genedb/Search?organism=tryp&name=Tb10.6k15.2030>Tb10.6k15.2030</a>	Q38AB9	THT1E		TRYPtp6k15-3d06.p1c_303	10	Tb927_10_v4: 2074808..2076394	glucose transporter,glucose transporter 1E	6963	0	12	0	GO:0005355	GO:0015758	GO:0016021	2QTB00016_A_9	Tb10.6k15.2030	CTGAAGAAATCATTTATCATTGTCTCAATCACTTGTACTATAGCTTGTGTTGTGGTGCAGGTAGCGATTG	+	10	2075249	2075318	-0.618536	-1.18297	0.245211	0.880904	-5.21453
Tb11.02.3250	3QTB00008_A_4			<a href=http://www.genedb.org/genedb/Search?organism=tryp&name=Tb11.02.3250>Tb11.02.3250</a>	Q385L3			Tb11.212.0820	11	Tb927_11_01_v4: 1547537..1550227	DNA polymerase theta, putative	8254	1	0	0				2QTB00008_A_4	Tb11.02.3250	ATGATGAGCAGGTTCCGCCACACCTCAGAGAAACAGTCAAAGTTGTTGTCTACGGCTTATTTTACGGTAT	+	11.1	1549617	1549686	-0.61848	-1.34633	0.187303	0.83469	-5.0283
Tb10.70.4120	3QTB00016_F_11			<a href=http://www.genedb.org/genedb/Search?organism=tryp&name=Tb10.70.4120>Tb10.70.4120</a>	Q38BR5			TRYP_x-70a06.p2kb545_553	10	Tb927_10_v4: 854850..856520	hypothetical protein, conserved	6467	0	0	0				2QTB00016_F_11	Tb10.70.4120	AAAATATGCATATCAACCCTTTTCCCGTTCGCGCCGCTATTGACATTGGTACTGGTGGAATGATTACCAT	+	10	854956	855025	-0.618297	-1.40834	0.168312	0.819059	-4.952
Tb927.3.2680	3QTB00016_E_7			<a href=http://www.genedb.org/genedb/Search?organism=tryp&name=Tb927.3.2680>Tb927.3.2680</a>	Q582Y0			Tb03.48O8.130	3	Tb927_03_v4: complement(679159..680754)	hypothetical protein, conserved	1106	0	0	0				2QTB00016_E_7	Tb927.3.2680	AATGATATAAAGAGTGGTTGGTTTCCCGCGGTTAATACACTTAGCCTTGCGCAGAACGAATTGTCGTCGT	-	3	680046	680115	-0.617504	-1.15055	0.258123	0.888803	-5.24888
[truncated: 7,450 more rows]
