# Supplementary material for: Genome-wide expression profiling of in vivo-derived bloodstream parasite stages and dynamic analysis of mRNA alterations during synchronous differentiation in Trypanosoma brucei
Source: BMC Genomics. 2009 Sep 11;10:427. doi: 10.1186/1471-2164-10-427 (PMC2753553; doi:10.1186/1471-2164-10-427)
Supplement: Additional file 2 — Pairwise comparisons between different individual time-points for all genes represented on the microarrays. Each column contains data with respect to each oligonucleotide represented on the array, with the parent Gene ID, product description, Protein ID, oligonucleotide sequence, oligonucleotide co-ordinates, signal intensity and statistical association provided for each. Annotations with respect to the presence of a signal peptide, transmembrane domain or GO classification are also detailed. [file 1471-2164-10-427-S2.zip › Additional file 2/Supp Mat2-T18-T6_global_normalised.xls]

## Sheet: T18-T6_global_normalised.xls
Name	Oligo.ID	Common.Name.of.Primary.Target	Gene.Symbol	GeneDBlink	ProteinID	Primary.Name	Synonyms	Prev..Sys..Id	Chromosome	Location	Product	Geneindex	SignalPep	TMs	GPI	GO.F	GO.P	GO.C	OligoID	Gene	OligoSequence	OligoStrand	OligoChromosome	OligoStart	OligoEnd	logFC	t	P.Value	adj.P.Val	B
Tb10.61.0090	3QTB00009_D_20	;go_function=voltage-gated potassium channel activity;go_process=potassium ion transport;go_component=membrane; mitochondrion; voltage-gated potassium channel complex		<a href=http://www.genedb.org/genedb/Search?organism=tryp&name=Tb10.61.0090>Tb10.61.0090</a>	Q387P8			TRYP_x-61h03.q2kb185_14	10	Tb927_10_v4: 3901756..3902679	potassium voltage-gated channel, putative	7691	0	0	0	GO:0005249	GO:0006813	GO:0005739 GO:0008076 GO:0016020	2QTB00009_D_20	Tb10.61.0090	AAGGAGGGAACCACTTAATGCAGCCGAGTCGATTCCACCAAGAAACGAAAGGGCAGTTAATATTTGGACG	+	10	3902601	3902670	-1.29663	-2.56573	0.0149863	0.999493	-4.46996
Tb11.01.8740	3QTB00009_J_3	identical to PIR:A45640: phosphoprotein phosphatase (EC 3.1.3.16) 2A catalytic chain {Trypanosoma brucei rhodesiense}; similar to Serine/threonine protein phosphatase PP-X isozyme 2 (EC 3.1.3.16). (Swiss- Prot:P48528) (Arabidopsis thaliana);go_function=phosphoric ester hydrolase activity; protein phosphatase type 2A activity;go_process=phosphate metabolism;go_component=protein phosphatase type 2A…		<a href=http://www.genedb.org/genedb/Search?organism=tryp&name=Tb11.01.8740>Tb11.01.8740</a>	Q380Z0				11	Tb927_11_01_v4: complement(4466685..4467596)	protein phosphatase 2A catalytic subunit,serine/threonine protein phosphatase, putative	9385	0	0	0	GO:0000158 GO:0042578	GO:0006796	GO:0000159	2QTB00009_J_3	Tb11.01.8740	ATTGCTATCGCTGCATGAATGTCGCCTCGATTCTAGAGTTAGACGAACACCTCAACAAAAATTTTAAACT	-	11.1	4466752	4466821	-1.25704	-2.09742	0.0436373	0.999493	-4.51486
Tb11.01.1030	3QTB00020_I_2	Zinc finger domain.;go_function=ATP binding; protein serine/threonine kinase activity;go_process=protein amino acid phosphorylation		<a href=http://www.genedb.org/genedb/Search?organism=tryp&name=Tb11.01.1030>Tb11.01.1030</a>	Q384A2	ZFK			11	Tb927_11_01_v4: 2491010..2493586	protein kinase,zinc finger protein kinase	8618	0	0	0	GO:0004674 GO:0005524	GO:0006468		2QTB00020_I_2	Tb11.01.1030	CTCGAAGGTAAAAAAATATCTGCCCCCATACAGCTTGATCTTATGGGAAATGATATGAAATACATCAAAT	+	11.1	2492882	2492951	-1.18857	-1.86811	0.0705793	0.999493	-4.5351
Tb09.160.4460	3QTB00010_P_8			<a href=http://www.genedb.org/genedb/Search?organism=tryp&name=Tb09.160.4460>Tb09.160.4460</a>	Q38EW0			chr9contig160.tmp0332	9	Tb927_09_v4: 959374..960405	hypothetical protein, conserved	5205	0	0	0	GO:0003674 GO:0003674	GO:0008150 GO:0008150	GO:0005575 GO:0005575	2QTB00010_P_8	Tb09.160.4460	ATTGAATCGTGTCATAGTGATCGACAGTGATGTACGCAGCTTTCCTCTTCATCCACGTAACGGTGTTAAG	+	9	959886	959955	-1.16993	-2.79108	0.00863678	0.999493	-4.44715
Tb927.2.4410	3QTB00007_I_21			<a href=http://www.genedb.org/genedb/Search?organism=tryp&name=Tb927.2.4410>Tb927.2.4410</a>	Q7YUZ2		30M24.375		2	Tb927_02_v4: complement(783514..784188)	hypothetical protein, conserved	716	0	3	0	GO:0003674	GO:0008150	GO:0005575	2QTB00007_I_21	Tb927.2.4410	CCAATTGCAGCATTTTTTCATATCTTTTTCAAGATAGTTGCACTACTTACATTCATTCTGGGTGGTATCT	-	2	783915	783984	-1.16146	-1.85222	0.0728886	0.999493	-4.53645
Tb927.8.6880	3QTB00020_H_21	similar to SP|P55875| Translation initiation factor IF-2 [Stigmatella aurantiaca].; 50.5% similar to SP|P55875| Translation initiation factor IF-2 [Stigmatella aurantiaca].;go_function=GTP binding; GTPase activity; translation factor activity, nucleic acid binding;go_process=protein biosynthesis		<a href=http://www.genedb.org/genedb/Search?organism=tryp&name=Tb927.8.6880>Tb927.8.6880</a>	Q57TS5			Tb08.30K1.810	8	Tb927_08_v4: complement(1988869..1991463)	translation initiation factor IF-2, putative	4532	0	0	0	GO:0003924 GO:0005525 GO:0008135	GO:0006412	GO:0005575	2QTB00020_H_21	Tb927.8.6880	CTGCAAATCTTCTTCAATTATTTGCTCCCATGAAGACTATTGACCATACTTACCGAGGTAGTAGGAAAAA	-	8	1990373	1990442	-1.13826	-2.25873	0.030579	0.999493	-4.49987
Tb10.6k15.0030	3QTB00003_L_7	GPI-Anchor Signal predicted for Tb10.6k15.0030 by DGPI v2.04 with cleavage site probability 0.64800006 near 107;go_component=cell surface; membrane		<a href=http://www.genedb.org/genedb/Search?organism=tryp&name=Tb10.6k15.0030>Tb10.6k15.0030</a>	Q389V2	EP2		TRYPtp6k15-3d06.p1c_6	10	Tb927_10_v4: complement(2479759..2480148)	EP2 procyclin	7130	1	1	1	GO:0003674	GO:0008150	GO:0009986 GO:0016020	2QTB00003_L_7	Tb10.6k15.0030	CAAGGGTCTTACTAAGGGAGGCAAAGGCAAAGGCGAGAAGGGAACCAAGGTCCAGGACGAAGTTGAGCCT	-	10	2479981	2480050	-1.12727	-2.58577	0.0142825	0.999493	-4.46796
Tb10.406.0020	3QTB00020_L_21	;go_process=RNA interference;go_component=cytoplasm		<a href=http://www.genedb.org/genedb/Search?organism=tryp&name=Tb10.406.0020>Tb10.406.0020</a>	Q389P5				10	Tb927_10_v4: complement(2591459..2594170)	argonaute-like protein	7187	0	0	0	GO:0003674	GO:0016246	GO:0005737	2QTB00020_L_21	Tb10.406.0020	ACCTCAGGGAAAGGGTTAAAGTGCTCGCATCGAAGAATATGTTGTTGAAAATGAGAAAGGAAAGCGGTAG	-	10	2593707	2593776	-1.12204	-2.46183	0.0191751	0.999493	-4.48026
Tb927.5.2600	3QTB00020_H_22			<a href=http://www.genedb.org/genedb/Search?organism=tryp&name=Tb927.5.2600>Tb927.5.2600</a>	Q57ZT6			Tb05.26K5.970	5	Tb927_05_v4: 831920..834712	hypothetical protein, conserved	2251	1	0	0				2QTB00020_H_22	Tb927.5.2600	AATGTGGATGTGTCACCTAGTGGAAACATTACTTCTTTTGGATAGGACATTTTATCTAACTGAGTCTCTG	+	5	834529	834598	-1.11711	-2.166	0.0375782	0.999493	-4.50856
Tb11.02.3530	3QTB00022_E_14	;go_function=DNA binding; DNA-directed RNA polymerase activity;go_process=transcription;go_component=mitochondrion		<a href=http://www.genedb.org/genedb/Search?organism=tryp&name=Tb11.02.3530>Tb11.02.3530</a>	Q385J0	MTRNAP		embl.123	11	Tb927_11_01_v4: 1616642..1620466	mitochondrial DNA-directed RNA polymerase	8277	0	0	0	GO:0003677 GO:0003899	GO:0006350	GO:0005739	2QTB00022_E_14	Tb11.02.3530	TGTATGGCGTAACAGGATACGGCATGTCTGAGCAGATACTGGATGAGTTGGTAAAACAGAATAAAAACCA	+	11.1	1619766	1619835	-1.11317	-2.36866	0.0238133	0.999493	-4.48935
Tb09.160.2070	3QTB00010_I_9	;go_function=peptidyl-prolyl cis-trans isomerase activity;go_process=protein folding		<a href=http://www.genedb.org/genedb/Search?organism=tryp&name=Tb09.160.2070>Tb09.160.2070</a>	Q38FI6		3C4.115	chr9contig160.tmp0181	9	Tb927_09_v4: 657531..658487	cyclophilin type peptidyl-prolyl cis-trans isomerase, putative	4977	0	0	0	GO:0003755 GO:0003755	GO:0006457 GO:0006457	GO:0005575 GO:0005575	2QTB00010_I_9	Tb09.160.2070	TGAATTTTATGTAGATATATTCCGTGAGATGCCTTGCGAGTTCTACAGTCGTAGAGAGCAGCTGTTAAAC	+	9	657653	657722	-1.08854	-1.96769	0.0574896	0.999493	-4.52648
Tb927.8.7900	3QTB00022_A_18	;go_function=adenylate cyclase activity;go_process=intracellular signaling cascade;go_component=integral to membrane		<a href=http://www.genedb.org/genedb/Search?organism=tryp&name=Tb927.8.7900>Tb927.8.7900</a>	Q57U54			Tb08.6H23.170	8	Tb927_08_v4: 2314616..2318413	receptor-type adenylate cyclase GRESAG 4, putative	4634	1	2	0	GO:0004016	GO:0007242	GO:0016021	2QTB00022_A_18	Tb927.8.7900	ATAGAGGTGAAATATGTGCATCACGATGGCAATGTTATTGAGGTTGGGAATATAAATAGGATTGTTGAAG	+	8	2314874	2314943	-1.0525	-2.27365	0.0295695	0.999493	-4.49846
Tb10.70.2460	3QTB00012_M_2			<a href=http://www.genedb.org/genedb/Search?organism=tryp&name=Tb10.70.2460>Tb10.70.2460</a>	Q38BC6			TRYP_x-70a06.p2kb545_330	10	Tb927_10_v4: complement(1194144..1195316)	hypothetical protein, conserved	6606	0	0	0	GO:0003674 GO:0003674	GO:0008150 GO:0008150	GO:0005575 GO:0005575	2QTB00012_M_2	Tb10.70.2460	AAGACGTCACTGTATGGCGTTTCATTCACGTATTAATGCCTTGGGTCAAAGGGAGAGAGATAGAGTTTTA	-	10	1195089	1195158	-1.03364	-1.83861	0.0749182	0.999493	-4.53759
Tb927.6.500	3QTB00014_M_17	similar to GB:CAD21888.1: ESAG2 {Trypanosoma brucei}		<a href=http://www.genedb.org/genedb/Search?organism=tryp&name=Tb927.6.500>Tb927.6.500</a>	Q581F5			Tb06.28F21.120	6	Tb927_06_v4: 220660..222033	gene related to expression site-associated gene 2 (GRESAG2), putative	2567	1	0	1				2QTB00014_M_17	Tb927.6.500	TGATGGGCTCAACTATATAAATATTACAACTGACTTTCTTATATTATTGTTTTCATCTTTCATTTGTATA	+	6	221958	222027	-1.02447	-1.75917	0.0877475	0.999493	-4.5442
Tb11.03.0030	3QTB00018_L_9	similar to SP:P28288: ATP-binding cassette, sub-family D, member 3 (70 kDa peroxisomalmembrane protein) (PMP70). {Homo sapiens;};go_function=ATP binding; ATPase activity, coupled to transmembrane movement of substances;go_process=transport;go_component=ATP-binding cassette (ABC) transporter complex (sensu Eukaryota); integral to membrane		<a href=http://www.genedb.org/genedb/Search?organism=tryp&name=Tb11.03.0030>Tb11.03.0030</a>	Q387E3	ABCD3			11	Tb927_11_01_v4: 273680..275734	ABC transporter, putative	7820	0	3	0	GO:0005524 GO:0042626 GO:0042626	GO:0006810 GO:0006810	GO:0016021 GO:0043191 GO:0043191	2QTB00018_L_9	Tb11.03.0030	TTTACCCCAAGATTATAACATCTCTGAATGAGGGGGACATTGCATGTATAAAGGAAGCCATTAGTCTCGC	+	11.1	275202	275271	-1.01863	-2.13576	0.0401512	0.999493	-4.51135
Tb927.3.3290	3QTB00014_J_5	;go_function=ATP binding; protein kinase activity;go_process=protein amino acid phosphorylation		<a href=http://www.genedb.org/genedb/Search?organism=tryp&name=Tb927.3.3290>Tb927.3.3290</a>	Q57V57			Tb03.3K10.350	3	Tb927_03_v4: complement(845530..846948)	protein kinase, putative	1167	0	0	0	GO:0004672 GO:0005524	GO:0006468	GO:0005575	2QTB00014_J_5	Tb927.3.3290	TCAAGGTAATCATTGCTTCCGTGGCGGGACAAAGGAAATCTAAATACAGTACACTATATGATCATGTAAA	-	3	846374	846443	-1.01155	-2.14753	0.0391323	0.999493	-4.51027
Tb10.6k15.2370	3QTB00009_D_21	weakly similar to WD-repeat protein 9. (Swiss- Prot:Q9NSI6) (Homo sapiens)		<a href=http://www.genedb.org/genedb/Search?organism=tryp&name=Tb10.6k15.2370>Tb10.6k15.2370</a>	Q38AE9			TRYPtp6k15-3d06.p1c_346	10	Tb927_10_v4: complement(2004903..2005808)	hypothetical protein, conserved,predicted bromodomain protein	6933	0	0	0	GO:0003674	GO:0008150	GO:0005575	2QTB00009_D_21	Tb10.6k15.2370	ACACATCCCCATCTGCATTTATCAATGACATGCGTCTCGTCGTTCAAAATTGCTACGACTATAATAGAGA	-	10	2005495	2005564	-0.984218	-2.13945	0.0398294	0.999493	-4.51101
Tb927.4.1710	3QTB00007_J_4			<a href=http://www.genedb.org/genedb/Search?organism=tryp&name=Tb927.4.1710>Tb927.4.1710</a>	Q581R0			Tb04.2L9.1230	4	Tb927_04_v4: complement(436987..437730)	hypothetical protein, conserved	1588	0	0	0				2QTB00007_J_4	Tb927.4.1710	GGACAAAACGTTTTTGAAAAGGGTATTGACAACCTAGCGGTGATGACCGGTGGCCTGCGCGAGTTTGTTC	-	4	437163	437232	-0.983131	-2.41391	0.0214462	0.999493	-4.48495
Tb927.6.520	3QTB00003_J_19	identical to GP:14485024: surface protein EP3-3 procyclin precursor {Trypanosoma brucei brucei}; identical to SP:P09791: Procyclic form specific polypeptide A-beta precursor (Procyclin) (PARP A-beta)(Trypanosoma brucei brucei); 100% similar to GP:14485024: surface protein EP3-3 procyclin precursor {Trypanosoma brucei brucei}; 100% similar to SP:P09791: Procyclic form specific polypeptide A-beta p…		<a href=http://www.genedb.org/genedb/Search?organism=tryp&name=Tb927.6.520>Tb927.6.520</a>	Q581G0			Tb06.28F21.70	6	Tb927_06_v4: 227115..227504	EP3-2 procyclin,PARP A-beta,surface protein EP3-3 procyclin precursor,procyclic form specific polypeptide A-beta precursor	2569	1	1	1	GO:0003674	GO:0008150	GO:0009986 GO:0016021	2QTB00003_J_19	Tb927.6.520	AAGGGTCTTACTAAGGGAGGCAAAGGCAAAGGCGGGAAGGGAACCAAGGTCAGCGACGACGATACCAATG	+	6	227214	227283	-0.97595	-2.1271	0.0409168	0.999493	-4.51215
Tb09.244.2480	3QTB00008_G_9	GPI-Anchor Signal predicted for Tb09.244.2480 by DGPI v2.04 with cleavage site probability 0.702 near 234;go_component=cell surface; lipid raft		<a href=http://www.genedb.org/genedb/Search?organism=tryp&name=Tb09.244.2480>Tb09.244.2480</a>	Q38CV7	BARP		chr9contig244a01.tmp0248	9	Tb927_09_v4: 2376962..2377729	BARP protein	5912	1	0	1	GO:0003674	GO:0008150	GO:0009986 GO:0045121	2QTB00008_G_9	Tb09.244.2480	TTCCGTCGCATCGCCTGAAAAGTCAGTGCTGCTACTGATGGCTGGATTGTTTCTCAGTTCTGTACTGTAA	+	9	2377660	2377729	-0.971587	-1.80728	0.0797734	0.999493	-4.54022
Tb10.70.4020	3QTB00002_L_21	GPI-Anchor Signal predicted for Tb10.70.4020 by DGPI v2.04 with cleavage site probability 0.408 near 77		<a href=http://www.genedb.org/genedb/Search?organism=tryp&name=Tb10.70.4020>Tb10.70.4020</a>	Q38BQ6			TRYP_x-70a06.p2kb545_536	10	Tb927_10_v4: 881806..882129	hypothetical protein	6476	0	2	1				2QTB00002_L_21	Tb10.70.4020	TTGTTGGTGGTACAGTAATACATGTGCTTTTCTTTAATTTTTTGCGTAAATGTTGTGCATGTACGGTGAA	+	10	881816	881885	-0.960758	-1.83212	0.0759024	0.999493	-4.53814
Tb11.01.0210	3QTB00005_I_9			<a href=http://www.genedb.org/genedb/Search?organism=tryp&name=Tb11.01.0210>Tb11.01.0210</a>	Q384I5				11	Tb927_11_01_v4: 2283622..2284119	hypothetical protein	8534	0	3	0				2QTB00005_I_9	Tb11.01.0210	ATTATATTTTTCTTTCACCCTTTTCTTTGTCAAATCGTTGATGTATTAATGACGTCTTTTTGTCGTTGTG	+	11.1	2283832	2283901	-0.947015	-2.47871	0.0184284	0.999493	-4.4786
Tb11.02.1280	3QTB00022_L_9	curated by J. Mottram;go_function=serine-type peptidase activity;go_process=proteolysis and peptidolysis;go_component=integral to membrane		<a href=http://www.genedb.org/genedb/Search?organism=tryp&name=Tb11.02.1280>Tb11.02.1280</a>	Q386D4				11	Tb927_11_01_v4: 1092138..1096601	subtilisin-like serine peptidase,serine peptidase, clan SB, family S8-like protein	8081	1	1	0	GO:0008236	GO:0006508	GO:0016021	2QTB00022_L_9	Tb11.02.1280	ACACGTCGAGGCTACTCTCTCGGTCGAGTACAGAAACTTCCTTTGCAATTGATATTTCTCATAAAATTGA	+	11.1	1095955	1096024	-0.942834	-2.43926	0.0202159	0.999493	-4.48247
Tb927.4.1250	3QTB00020_P_21	;go_function=ATP binding;go_process=peroxisome membrane protein import;go_component=cytoplasm		<a href=http://www.genedb.org/genedb/Search?organism=tryp&name=Tb927.4.1250>Tb927.4.1250</a>	Q581V6			Tb04.2L9.350	4	Tb927_04_v4: complement(331823..334558)	peroxisome biogenesis factor 1, putative	1542	0	0	0	GO:0005524	GO:0045046	GO:0005737	2QTB00020_P_21	Tb927.4.1250	ATGTTGGTTCGAGGAAATTAAGAAACTCGGGCCTCACCACAGCAAATATGGAAGCAATGGTAATGTTTTA	-	4	333452	333521	-0.931837	-2.04089	0.0492645	0.999493	-4.51998
Tb927.6.1710	3QTB00002_P_21			<a href=http://www.genedb.org/genedb/Search?organism=tryp&name=Tb927.6.1710>Tb927.6.1710</a>	Q585P0			Tb06.28P18.600	6	Tb927_06_v4: complement(573567..573896)	hypothetical protein, conserved	2690	1	0	0				2QTB00002_P_21	Tb927.6.1710	TGTTGAGATAATAGAACTGGTAGAGGAGTTGGGTCCAGATATTTATGGTAGCATTTACCCGGAGGATCGC	-	6	573600	573669	-0.92461	-1.9429	0.0605348	0.999493	-4.52865
Tb11.02.1450	3QTB00009_P_9			<a href=http://www.genedb.org/genedb/Search?organism=tryp&name=Tb11.02.1450>Tb11.02.1450</a>	Q386B9				11	Tb927_11_01_v4: 1135471..1136388	hypothetical protein, conserved	8096	0	0	0				2QTB00009_P_9	Tb11.02.1450	AATGGCATAGACGTTCAAAGCACAGAAGAAATTCAAAGATCAAATAATGAAGCACTGGCGAATTACCACC	+	11.1	1136002	1136071	-0.9173	-2.16501	0.03766	0.999493	-4.50865
Tb927.3.4470	3QTB00015_A_2			<a href=http://www.genedb.org/genedb/Search?organism=tryp&name=Tb927.3.4470>Tb927.3.4470</a>	Q580J5			Tb03.26J7.810	3	Tb927_03_v4: complement(1251153..1252631)	hypothetical protein, conserved	1284	0	0	0	GO:0003674	GO:0008150	GO:0005575	2QTB00015_A_2	Tb927.3.4470	TCTTTTCATTGACAGATTCTTCGAAACAAGCGTAATGATGGCGTGTTCTGAGTTAGATTTTAGGAAGTTT	-	3	1251483	1251552	-0.915112	-1.59377	0.120449	0.999493	-4.5573
Tb09.160.4480	3QTB00010_P_10			<a href=http://www.genedb.org/genedb/Search?organism=tryp&name=Tb09.160.4480>Tb09.160.4480</a>	Q38EV9			chr9contig160.tmp0334	9	Tb927_09_v4: 962115..963146	hypothetical protein, conserved	5206	0	0	0	GO:0003674 GO:0003674	GO:0008150 GO:0008150	GO:0005575 GO:0005575	2QTB00010_P_10	Tb09.160.4480	TTACATGAAATACCTTCCAATGCTTGGCAGACCATTGAATCGTGTCATAATGGTAGATGACAATGTGCGC	+	9	962594	962663	-0.913787	-2.29111	0.0284257	0.999493	-4.4968
Tb09.211.4390	3QTB00020_D_23			<a href=http://www.genedb.org/genedb/Search?organism=tryp&name=Tb09.211.4390>Tb09.211.4390</a>	Q38D72			chr9contig211.tmp0485c	9	Tb927_09_v4: complement(2100263..2102917)	hypothetical protein, conserved	5796	0	0	0				2QTB00020_D_23	Tb09.211.4390	AGAAGTAAACGAGGAAAATATTATGGTTTCATTGCCATCCGGACTGCTTAAAGACACACTAAAGTCATCT	-	9	2100995	2101064	-0.91064	-1.58508	0.122415	0.999493	-4.55796
Tb927.8.3730	3QTB00003_H_23			<a href=http://www.genedb.org/genedb/Search?organism=tryp&name=Tb927.8.3730>Tb927.8.3730</a>	Q580Z3			Tb08.10J17.630	8	Tb927_08_v4: complement(1117903..1118289)	hypothetical protein, conserved	4216	1	4	0				2QTB00003_H_23	Tb927.8.3730	TCATGCCGTCGGCTGAATTGGGAATGATGGAACACAATGAAATGGTAAAGTTTCTCCTATCATATGTTGG	-	8	1118036	1118105	-0.901081	-1.81535	0.0784973	0.999493	-4.53955
Tb927.8.1700	3QTB00019_M_14			<a href=http://www.genedb.org/genedb/Search?organism=tryp&name=Tb927.8.1700>Tb927.8.1700</a>	Q580F4			Tb08.29O9.480	8	Tb927_08_v4: complement(564780..567035)	hypothetical protein, conserved	4013	1	0	0				2QTB00019_M_14	Tb927.8.1700	GAATGTAGGAGATATTCGTACGAGCGTGATTTTGCCGAAGAAAAAAATGTATACAACCCTTCACCCATAT	-	8	566883	566952	-0.900137	-1.68139	0.102057	0.999493	-4.55047
Tb927.3.3340	3QTB00018_D_21	similar to Calcium/calmodulin-dependent 3',5'-cyclic nucleotide phosphodiesterase (Swiss-Prot:Q14123) [Homo sapiens];go_function=3',5'-cyclic-nucleotide phosphodiesterase activity;go_process=signal transduction		<a href=http://www.genedb.org/genedb/Search?organism=tryp&name=Tb927.3.3340>Tb927.3.3340</a>	Q57V52	PDED		Tb03.3K10.420	3	Tb927_03_v4: complement(855193..857223)	3prime, 5prime-cyclic nucleotide phosphodiesterase, putative	1172	0	0	0				2QTB00018_D_21	Tb927.3.3340	AATTTTACCGTTACCAATATAAAAGAGTCGGACCTAATGTACAAATACATTTGCAAGCTTCCCCTTGTCT	-	3	856683	856752	-0.899006	-1.89921	0.0662408	0.999493	-4.53243
Tb927.1.2000	3QTB00001_F_4	unlikely gene predicted by glimmer		<a href=http://www.genedb.org/genedb/Search?organism=tryp&name=Tb927.1.2000>Tb927.1.2000</a>	Q4GZ19				1	Tb927_01_v4: 518951..519181	hypothetical protein, unlikely	193	0	0	0				2QTB00001_F_4	Tb927.1.2000	GGCTGGCGCCACATCTCCTCATTCGTACGGGAGCGACTTATGTGTTGCCCTCCTGAGGAAATAACTGGAA	+	1	519023	519092	-0.89782	-2.3781	0.0233007	0.999493	-4.48843
Tb927.3.5460	3QTB00015_H_10			<a href=http://www.genedb.org/genedb/Search?organism=tryp&name=Tb927.3.5460>Tb927.3.5460</a>	Q580S9			Tb03.5L5.670	3	Tb927_03_v4: 1529808..1531373	hypothetical protein, conserved	1383	0	0	0				2QTB00015_H_10	Tb927.3.5460	AGTATCAAGAAGCGCTTAGAAGAGAAGAAAAAGTCAATGCAAAACGTAACGGAGGTTCCAAAAGTTGCCG	+	3	1530960	1531029	-0.895781	-2.14745	0.0391385	0.999493	-4.51027
Tb10.6k15.1450	3QTB00005_A_18			<a href=http://www.genedb.org/genedb/Search?organism=tryp&name=Tb10.6k15.1450>Tb10.6k15.1450</a>	Q38A76			TRYPtp6k15-3d06.p1c_211	10	Tb927_10_v4: 2188611..2189120	hypothetical protein, conserved	7006	0	0	0				2QTB00005_A_18	Tb10.6k15.1450	TGCGTCTTTGGCACCGAAGTTGAAGAAAACTGTGAAGCAAATCCACCGTAAGGTCATGCAAAAAAATGCT	+	10	2189009	2189078	-0.895459	-1.74574	0.0900908	0.999493	-4.54529
Tb927.8.1560	3QTB00017_P_21			<a href=http://www.genedb.org/genedb/Search?organism=tryp&name=Tb927.8.1560>Tb927.8.1560</a>	Q580G7			Tb08.29O9.270	8	Tb927_08_v4: 508257..510107	hypothetical protein, conserved	3999	0	0	0				2QTB00017_P_21	Tb927.8.1560	TATGAGTTCGTTGATAATTCCAAACCTCGCTACGACTTTCTCTACGACCCTAAGACCAATGCAGAGAGCA	+	8	509517	509586	-0.893141	-2.26324	0.030271	0.999493	-4.49944
Tb927.6.5810	3QTB00012_P_21	The Tn10 insertion is an artefact from the BAC construction and is not present in other BACs covering this region or in Tb927 genomic DNA.		<a href=http://www.genedb.org/genedb/Search?organism=tryp&name=Tb927.6.5810>Tb927.6.5810</a>	Q583L2			Tb06.1I18.660	6	Tb927_06_v4: 1610845..1612053	transposase of Tn10	3098	0	0	0				NA	NA	NA	NA	NA	NA	NA	-0.892996	-2.09094	0.0442521	0.999493	-4.51545
Tb927.7.3940	3QTB00010_D_21	;go_function=ATP:ADP antiporter activity;go_process=transport;go_component=mitochondrial inner membrane		<a href=http://www.genedb.org/genedb/Search?organism=tryp&name=Tb927.7.3940>Tb927.7.3940</a>	Q57UM4			Tb07.5F10.810	7	Tb927_07_v4: 1032471..1033466	mitochondrial carrier protein, putative,ADP/ATP mitochondrial translocase, putative,adenine nucleotide mitochondrial translocator, putative	3483	0	0	0	GO:0005488	GO:0006810	GO:0005743	2QTB00010_D_21	Tb927.7.3940	TTGGTTGCATAAAGCGTTTGTATGTCAAGGAAGGCGTAAGGTCATTTTTCCGTGGTCTTTTAACTGACGC	+	7	1032664	1032733	-0.891016	-1.92678	0.0625885	0.999493	-4.53005
Tb11.01.0310	3QTB00019_O_3			<a href=http://www.genedb.org/genedb/Search?organism=tryp&name=Tb11.01.0310>Tb11.01.0310</a>	Q384J5				11	Tb927_11_01_v4: 2258114..2260315	hypothetical protein, conserved	8524	0	0	0	GO:0003674	GO:0008150	GO:0005575	2QTB00019_O_3	Tb11.01.0310	ATTTAAGAATATACCTGCTGTTTACAGATCGTTCTACGCTGATTGTGCGTCCCACATAAATATGGTGACA	+	11.1	2259466	2259535	-0.890492	-2.00535	0.0531194	0.999493	-4.52315
Tb10.70.6880	3QTB00018_H_9	katanin p60-like protein 2 (curated by B. Wickstead, Univ. of Oxford);go_function=ATPase activity;go_process=endosome transport;go_component=katanin		<a href=http://www.genedb.org/genedb/Search?organism=tryp&name=Tb10.70.6880>Tb10.70.6880</a>	Q38CB9			TRYP_x-70a06.p2kb545_949	10	Tb927_10_v4: complement(323646..325688)	katanin, putative	6262	0	0	0	GO:0016887	GO:0016197	GO:0008352	2QTB00018_H_9	Tb10.70.6880	ACTTTTTATATGTGAAGAAGTCCACTATGCTCAGAACACGAAAATTCACTGCAATGATCTGTTGGCGCTT	-	10	325230	325299	-0.888351	-1.9105	0.0647229	0.999493	-4.53146
Tb927.7.4000	3QTB00016_D_9	;go_function=glutathione synthase activity;go_process=glutathione biosynthesis		<a href=http://www.genedb.org/genedb/Search?organism=tryp&name=Tb927.7.4000>Tb927.7.4000</a>	Q57UN0			Tb07.5F10.660	7	Tb927_07_v4: 1057299..1058966	glutathione synthetase, putative	3489	0	0	0				2QTB00016_D_9	Tb927.7.4000	TCGTTGTTGTTCAGGAGAATGAACGTAACACTGCCGATCAGTATGCTCTGCTAATGAGAGTACTTGAGGA	+	7	1058068	1058137	-0.888135	-2.05096	0.0482182	0.999493	-4.51907
Tb10.6k15.1600	3QTB00006_L_21	;go_function=DNA binding;go_process=DNA packaging;go_component=kinetoplast		<a href=http://www.genedb.org/genedb/Search?organism=tryp&name=Tb10.6k15.1600>Tb10.6k15.1600</a>	Q38A85			TRYPtp6k15-3d06.p1c_236	10	Tb927_10_v4: 2160821..2161450	kinetoplast DNA-associated protein, putative	6997	0	0	0	GO:0003677	GO:0006323	GO:0020023	2QTB00006_L_21	Tb10.6k15.1600	TAAGAGAGGGAAATTACTCTCTAAGATGTATAAGGAACTCTCGCAAAACCAACGGCGTGAACTTAATATG	+	10	2160919	2160988	-0.885492	-2.18061	0.0363887	0.999493	-4.5072
Tb927.3.870	3QTB00013_D_21			<a href=http://www.genedb.org/genedb/Search?organism=tryp&name=Tb927.3.870>Tb927.3.870</a>	Q57WX0			Tb03.27F10.550	3	Tb927_03_v4: 206219..207517	hypothetical protein, conserved	926	0	0	0				2QTB00013_D_21	Tb927.3.870	ATGAAAACAAGAAGACACTTGAGAGTGTAATAGAAGATCAACGATTGCAGTGGGTGAGTACCGCATATTC	+	3	206577	206646	-0.884662	-2.07872	0.0454333	0.999493	-4.51656
Tb927.6.2990	3QTB00010_H_9			<a href=http://www.genedb.org/genedb/Search?organism=tryp&name=Tb927.6.2990>Tb927.6.2990</a>	Q583N5			Tb06.5F5.670	6	Tb927_06_v4: 891237..892235	hypothetical protein, conserved	2818	1	0	0				2QTB00010_H_9	Tb927.6.2990	GTAACGTTTCTCCGTACTAGCATAGCGGAGGATGCTTCTGAGGAAGTAGAGCTAATACCACAATTTCACT	+	6	891582	891651	-0.884278	-1.84672	0.0737041	0.999493	-4.53691
Tb10.389.1550	3QTB00006_P_21	;go_function=Rab GTPase binding		<a href=http://www.genedb.org/genedb/Search?organism=tryp&name=Tb10.389.1550>Tb10.389.1550</a>	Q389C4				10	Tb927_10_v4: 2897992..2898630	RAB-interacting protein, putative	7308	0	2	0	GO:0017137	GO:0016192	GO:0005737	2QTB00006_P_21	Tb10.389.1550	GCAATGATTGACCCTCAATCCTTCGTCAGTAAGGCGTGGGGTTTCGTAAGATTTCCTGCTGAAGCCGTGA	+	10	2898100	2898169	-0.884101	-1.9878	0.0551195	0.999493	-4.52471
Tb11.01.3290	3QTB00018_H_21			<a href=http://www.genedb.org/genedb/Search?organism=tryp&name=Tb11.01.3290>Tb11.01.3290</a>	Q383D2				11	Tb927_11_01_v4: 3011905..3013776	hypothetical protein, conserved	8838	0	0	0				2QTB00018_H_21	Tb11.01.3290	AAACTGTAGGACAGAGATTGAGGAAATACAGAAGAAACTCGACGAAGTTATGAAGACTCTAGAGGATGGC	+	11.1	3012489	3012558	-0.883151	-1.93347	0.0617291	0.999493	-4.52947
Tb927.4.3400	3QTB00017_D_21			<a href=http://www.genedb.org/genedb/Search?organism=tryp&name=Tb927.4.3400>Tb927.4.3400</a>	Q585L0			Tb04.26G5.100	4	Tb927_04_v4: complement(886658..888475)	hypothetical protein, conserved	1757	0	0	0				2QTB00017_D_21	Tb927.4.3400	GGAGATTATTGATCTTGTGAATGGATATCAATCAACGGGGGAAACCTCTGCAGACGAATCACTTTTACAG	-	4	888395	888464	-0.882248	-1.95365	0.0591972	0.999493	-4.52771
Tb10.70.7080	3QTB00014_M_14	Curated by J. Mottram. similar to Serine carboxypeptidase III precursor (EC 3.4.16.5). (Swiss- Prot:32826)(Arabidopsis thaliana);go_function=serine carboxypeptidase activity;go_process=proteolysis and peptidolysis		<a href=http://www.genedb.org/genedb/Search?organism=tryp&name=Tb10.70.7080>Tb10.70.7080</a>	Q38CD5	CBP1		TRYP_x-70a06.p2kb545_977	10	Tb927_10_v4: complement(281984..283384)	serine carboxypeptidase III precursor, putative,serine peptidase, Clan SC, Family S10	6246	1	1	0	GO:0004185	GO:0006508	GO:0005575	2QTB00014_M_14	Tb10.70.7080	AAAATAAGTACTTATGATATCCGAAGAAAATGCAACGCAACACTTTGCTACAAATTTGATGCCATACCCG	-	10	282430	282499	-0.871662	-1.66466	0.105376	0.999493	-4.55179
Tb09.142.0230	3QTB00015_D_11	;go_process=antigenic variation;go_component=integral to membrane		<a href=http://www.genedb.org/genedb/Search?organism=tryp&name=Tb09.142.0230>Tb09.142.0230</a>	Q38G42				9	Tb927_09_v4: 133814..135334	variant surface glycoprotein (VSG, atypical), putative	4728	0	0	0		GO:0020033 GO:0020033	GO:0016021 GO:0016021	2QTB00015_D_11	Tb09.142.0230	TAACACCGCCAAATTCAAAGATGTACTCGCAAAATACGGTTACACTCAAGAAAACGCGTCAAAGCTAATT	+	9	134170	134239	-0.871092	-1.57071	0.125717	0.999493	-4.55905
Tb11.02.3670	3QTB00016_H_9			<a href=http://www.genedb.org/genedb/Search?organism=tryp&name=Tb11.02.3670>Tb11.02.3670</a>	Q385I0			Tb11.212.0390	11	Tb927_11_01_v4: 1643590..1645263	hypothetical protein, conserved	8287	0	0	0				2QTB00016_H_9	Tb11.02.3670	TCTATTGAGATGTTGCGTCGTTTTGGTGTCTTGCTAATCATCGAGGAAGAAGGTGTCACATATTTAGTTA	+	11.1	1644082	1644151	-0.869439	-2.25297	0.0309773	0.999493	-4.50042
Tb927.8.4060	3QTB00017_A_14	;go_component=flagellar pocket; flagellum (sensu Eukaryota); integral to membrane		<a href=http://www.genedb.org/genedb/Search?organism=tryp&name=Tb927.8.4060>Tb927.8.4060</a>	Q581C6			Tb08.10J17.120	8	Tb927_08_v4: complement(1206258..1208030)	flagellum-adhesion glycoprotein, putative	4249	1	2	0	GO:0003674	GO:0008150	GO:0009434 GO:0016021 GO:0020016	2QTB00017_A_14	Tb927.8.4060	AAACTTTTCAAGGCGTCTGGTGGTTTCTTCCAAAAGAAGCGTTTTCCTTTACTTTTATGTGATATCGAAG	-	8	1207778	1207847	-0.867411	-1.76543	0.0866741	0.999493	-4.54368
Tb927.2.5310	3QTB00011_D_23	;go_component=integral to membrane		<a href=http://www.genedb.org/genedb/Search?organism=tryp&name=Tb927.2.5310>Tb927.2.5310</a>	Q7YUQ6		30J2.105		2	Tb927_02_v4: 946522..947610	hypothetical protein, conserved	784	1	2	0	GO:0003674	GO:0008150	GO:0016021	2QTB00011_D_23	Tb927.2.5310	ATATGCGTTCATTAGGAAAGGTAGATATGCTGTTAATTACGAAAATGCTAATTATTATTGCGTCTTCTTT	+	2	946683	946752	-0.864379	-1.4741	0.149861	0.999493	-4.56619
Tb927.3.2790	3QTB00021_F_24			<a href=http://www.genedb.org/genedb/Search?organism=tryp&name=Tb927.3.2790>Tb927.3.2790</a>	Q57ZN3			Tb03.27C5.130	3	Tb927_03_v4: complement(720110..723544)	hypothetical protein, conserved,leucine-rich repeat protein (LRRP), putative	1117	0	0	0	GO:0003674	GO:0008150	GO:0005575	2QTB00021_F_24	Tb927.3.2790	AATCGTTTTTGCAAGAACGACAGCAATGTGCGGGAATAATTAAAAATAGCGGTATGCTATTAGACACGGA	-	3	720447	720516	-0.864335	-2.03423	0.0499677	0.999493	-4.52057
Tb927.3.2740	3QTB00009_P_21			<a href=http://www.genedb.org/genedb/Search?organism=tryp&name=Tb927.3.2740>Tb927.3.2740</a>	Q582Y6			Tb03.48O8.20	3	Tb927_03_v4: complement(701653..702573)	hypothetical protein, conserved	1112	0	0	0				2QTB00009_P_21	Tb927.3.2740	CGGCTACCCCTTCTAGAGACAGTGGGAGTCAAAAATAGTACAGGTGAAGCTGACACTTCTGGGTTCAATG	-	3	701814	701883	-0.862588	-2.02323	0.0511482	0.999493	-4.52156
Tb927.4.5110	3QTB00012_L_21			<a href=http://www.genedb.org/genedb/Search?organism=tryp&name=Tb927.4.5110>Tb927.4.5110</a>	Q584J5			Tb04.3M17.600	4	Tb927_04_v4: complement(1398840..1400039)	hypothetical protein, conserved	1929	0	0	0				2QTB00012_L_21	Tb927.4.5110	TTGCAGCGACAGCACCAAAGCTACGACGCAGTTATGGAGGAAAAGGAGAGACTGAAAAAGGAGACATGTG	-	4	1399307	1399376	-0.853107	-1.96969	0.05725	0.999493	-4.5263
Tb10.6k15.1170	3QTB00011_L_11			<a href=http://www.genedb.org/genedb/Search?organism=tryp&name=Tb10.6k15.1170>Tb10.6k15.1170</a>	Q38A50			TRYPtp6k15-3d06.p1c_170	10	Tb927_10_v4: 2250801..2251898	hypothetical protein, conserved	7032	0	0	0				2QTB00011_L_11	Tb10.6k15.1170	GACATTTAAGATGGTGATTCGGGGGGACCTGGGGAAGTTAACTGTTGGAAAGATTAGGCGATACCTAAAA	+	10	2250845	2250914	-0.852076	-1.77923	0.0843454	0.999493	-4.54255
Tb11.02.2250	3QTB00022_P_3			<a href=http://www.genedb.org/genedb/Search?organism=tryp&name=Tb11.02.2250>Tb11.02.2250</a>	Q385V2			TRYP_xi-1013a02.q1k_22	11	Tb927_11_01_v4: 1315296..1319864	hypothetical protein, conserved	8164	1	0	0				2QTB00022_P_3	Tb11.02.2250	TCATCCTACTGGTTGTCCTTGTTTTATTTGTTTCGTTACTGCCGTTGTGTAATCTCCAGTTCTTTATTCC	+	11.1	1318962	1319031	-0.846271	-1.64063	0.1103	0.999493	-4.55368
Tb927.8.4210	3QTB00013_M_21			<a href=http://www.genedb.org/genedb/Search?organism=tryp&name=Tb927.8.4210>Tb927.8.4210</a>	Q57W14			Tb08.29H22.320	8	Tb927_08_v4: complement(1248877..1250136)	hypothetical protein, conserved	4264	0	0	0	GO:0003674	GO:0008150	GO:0005575	2QTB00013_M_21	Tb927.8.4210	AATTTACAAACGCTTACGGGGCATAATGATGAGATATTTTCGTGTGCTTTCAACTATGAGGGAGACACAA	-	8	1248924	1248993	-0.845602	-2.10884	0.042572	0.999493	-4.51382
Tb10.70.2330	3QTB00013_L_9	similar to tRNA-dihydrouridine synthase 2 (EC 1.-.-.-) (Swiss-Prot:P53720) (Saccharomyces cerevisiae);go_function=FAD binding; tRNA dihydrouridine synthase activity;go_process=tRNA modification		<a href=http://www.genedb.org/genedb/Search?organism=tryp&name=Tb10.70.2330>Tb10.70.2330</a>	Q38BB4			TRYP_x-70a06.p2kb545_314	10	Tb927_10_v4: complement(1215094..1216401)	tRNA-dihydrouridine synthase 2, putative	6618	0	0	0	GO:0017150 GO:0050660	GO:0006400	GO:0005575	2QTB00013_L_9	Tb10.70.2330	ACTCCGTAGTCACAAGTTGTTTTCAAAGGTCTGTTTCGTTCTTAATGGATCTATATCATCTAGGGGTGAC	-	10	1215634	1215703	-0.842432	-2.04553	0.0487794	0.999493	-4.51956
Tb927.7.1960	3QTB00018_P_9	RHS7: pers. comm. Frederic Bringaud, CNRS/BordeauxII University. Part of an RHS array that may contain misassembly, number of copies is uncertain.;go_component=nucleus		<a href=http://www.genedb.org/genedb/Search?organism=tryp&name=Tb927.7.1960>Tb927.7.1960</a>	Q57V14			Tb07.43M14.400	7	Tb927_07_v4: complement(471247..473319)	retrotransposon hot spot (RHS) protein, putative,retrotransposon hot spot protein 7 (RHS7), putative	3287	0	0	0				2QTB00018_P_9	Tb927.7.1960	ATCAAAGATATGTAACCCATCATGCGGATTTCAATGTTCTCTCATTAGTTTATATGGGGGAAATGGAGGT	-	7	472906	472975	-0.841423	-1.72343	0.094099	0.999493	-4.5471
Tb927.2.2540	3QTB00005_D_9			<a href=http://www.genedb.org/genedb/Search?organism=tryp&name=Tb927.2.2540>Tb927.2.2540</a>	Q7YVH8		10C8.70		2	Tb927_02_v4: complement(500796..501335)	hypothetical protein, conserved	637	0	0	0				2QTB00005_D_9	Tb927.2.2540	AAGGAACGACGTGAGGGGAAAAAAGTAAGTACCGGCAAGGCTAATAAGGTCGCTGCAACTTCTGCATCCA	-	2	501125	501194	-0.838346	-1.90391	0.065606	0.999493	-4.53203
Tb10.05.0170	3QTB00017_M_18			<a href=http://www.genedb.org/genedb/Search?organism=tryp&name=Tb10.05.0170>Tb10.05.0170</a>	Q388Q3				10	Tb927_10_v4: complement(3213074..3214876)	hypothetical protein, conserved,hypothetical protein	7429	0	0	0				2QTB00017_M_18	Tb10.05.0170	CAAGTACTTTCTCGATGGGTTACTGAGTTTAGCGAAGGATAAGGTGAGCAATGTGAGGTATGCTGTTCAT	-	10	3213176	3213245	-0.837446	-2.20555	0.0344348	0.999493	-4.50488
Tb927.6.4640	3QTB00020_N_1			<a href=http://www.genedb.org/genedb/Search?organism=tryp&name=Tb927.6.4640>Tb927.6.4640</a>	Q587D0			Tb06.26G9.370	6	Tb927_06_v4: 1295701..1298415	hypothetical protein, conserved	2982	0	0	0				2QTB00020_N_1	Tb927.6.4640	TCTTCAAGTTTGCAATGAAACCCACAAAATGACTGTGTATATCCGTAACTCTGGAATGTTAGAATCGGAT	+	6	1295958	1296027	-0.835074	-1.45008	0.156403	0.999493	-4.56791
Tb927.7.2630	3QTB00020_L_9			<a href=http://www.genedb.org/genedb/Search?organism=tryp&name=Tb927.7.2630>Tb927.7.2630</a>	Q57XL1			Tb07.22O10.800	7	Tb927_07_v4: complement(672683..675385)	hypothetical protein, conserved	3352	0	0	0				2QTB00020_L_9	Tb927.7.2630	TTTCAAAACGATGATGATGCACCTCATATTGGTAAATCTAGAGGGGACTCCAAATTAAAGCGGCGAGAAA	-	7	673693	673762	-0.830376	-1.97316	0.056836	0.999493	-4.526
Tb11.01.5500	3QTB00007_A_6	;go_function=RNA binding;go_process=processing of 20S pre-rRNA;go_component=nucleus		<a href=http://www.genedb.org/genedb/Search?organism=tryp&name=Tb11.01.5500>Tb11.01.5500</a>	Q382E4				11	Tb927_11_01_v4: 3637896..3638576	U3 small nucleolar ribonucleoprotein protein IMP3, putative	9080	0	0	0	GO:0003723	GO:0030490	GO:0005634	2QTB00007_A_6	Tb11.01.5500	CAGCAAATTCACACCGAAATCTTCCCACAGTAAAGGGAACCCTATCCACAGAACGTTGAAGTATCATGAG	+	11.1	3637994	3638063	-0.828192	-2.18564	0.0359866	0.999493	-4.50673
Tb927.6.650	3QTB00022_L_21			<a href=http://www.genedb.org/genedb/Search?organism=tryp&name=Tb927.6.650>Tb927.6.650</a>	Q583T8			Tb06.3D8.490	6	Tb927_06_v4: complement(273656..278161)	hypothetical protein, conserved	2582	0	1	0				2QTB00022_L_21	Tb927.6.650	AGAGTTAAGGAATCGTTACCATATTTTTCACCTTGACGCTGTTGCTTTATCCAGCTTCCTCATTACAAAA	-	6	275876	275945	-0.827368	-1.76837	0.086173	0.999493	-4.54344
Tb927.4.2630	3QTB00020_A_6	;go_function=ATP binding; ATP-dependent helicase activity;go_process=nucleobase, nucleoside, nucleotide and nucleic acid metabolism		<a href=http://www.genedb.org/genedb/Search?organism=tryp&name=Tb927.4.2630>Tb927.4.2630</a>	Q584C4			Tb04.1H19.1240	4	Tb927_04_v4: 694735..697266	ATP-dependent DEAD/H RNA helicase, putative	1680	0	0	0	GO:0005524 GO:0008026	GO:0006139	GO:0005575	2QTB00020_A_6	Tb927.4.2630	AGAGTGAATATCAGTTTGATAGTACGCCGCTTCATCCGATATTTGTGGAACGGTTGGAAAAAAAGGAAAT	+	4	696158	696227	-0.826155	-2.10034	0.0433633	0.999493	-4.5146
Tb11.01.0415	3QTB00001_H_11			<a href=http://www.genedb.org/genedb/Search?organism=tryp&name=Tb11.01.0415>Tb11.01.0415</a>	Q384K6			237.t00906	11	Tb927_11_01_v4: 2217377..2217583	hypothetical protein, conserved	8513	1	2	0				2QTB00001_H_11	Tb11.01.0415	TTTCATGGGCGCTTATTTACCTGTCGCAGGTACATCCCCTATTGATACCAACACGAAACATCAAAAAAGA	+	11.1	2217510	2217579	-0.825787	-1.48704	0.146427	0.999493	-4.56525
Tb11.01.5870	3QTB00011_D_21			<a href=http://www.genedb.org/genedb/Search?organism=tryp&name=Tb11.01.5870>Tb11.01.5870</a>	Q382B1				11	Tb927_11_01_v4: 3736428..3737513	hypothetical protein, conserved	9113	0	0	0				2QTB00011_D_21	Tb11.01.5870	ATAGTTTCCACGGCTGATTTGTCAGAGTGGATGAATGAATACGTTTGTGCAAAAGACGATTTTGCTGTCT	+	11.1	3736704	3736773	-0.824967	-1.92331	0.0630377	0.999493	-4.53035
Tb927.3.1330	3QTB00022_F_15			<a href=http://www.genedb.org/genedb/Search?organism=tryp&name=Tb927.3.1330>Tb927.3.1330</a>	Q57XW6			Tb03.1J15.570	3	Tb927_03_v4: 331285..335562	hypothetical protein, conserved	972	0	0	0				2QTB00022_F_15	Tb927.3.1330	GTGGTCTTGCTTTTCATCAGCGTTTGCAACATGAACATTCAGGTATACTTTTGGGGAATGGTCGAATTAA	+	3	334166	334235	-0.824111	-2.0732	0.045975	0.999493	-4.51706
Tb927.7.3530	3QTB00018_P_21			<a href=http://www.genedb.org/genedb/Search?organism=tryp&name=Tb927.7.3530>Tb927.7.3530</a>	Q57WG8			Tb07.28B13.530	7	Tb927_07_v4: complement(910069..912144)	hypothetical protein, conserved	3442	0	0	0				2QTB00018_P_21	Tb927.7.3530	TCTATCACAGAGGCATATGAAATAACCACGAAGGAATTGCATGAAATTGAAAGAAGTTTACTTCGGACCA	-	7	911955	912024	-0.824048	-1.81318	0.0788393	0.999493	-4.53973
Tb10.70.3630	3QTB00014_J_12			<a href=http://www.genedb.org/genedb/Search?organism=tryp&name=Tb10.70.3630>Tb10.70.3630</a>	Q38BM5			TRYP_x-70a06.p2kb545_486	10	Tb927_10_v4: complement(970824..972266)	hypothetical protein, conserved	6507	1	0	0				2QTB00014_J_12	Tb10.70.3630	CGACTTTCTGTCTACTGTAAAATTCAACAACTTAGGGAAGTGATACACAACTTACCACTCAAATCCATGT	-	10	971975	972044	-0.823763	-1.76653	0.0864861	0.999493	-4.54359
Tb927.7.680	3QTB00019_L_13	;go_function=protein binding;go_process=protein folding		<a href=http://www.genedb.org/genedb/Search?organism=tryp&name=Tb927.7.680>Tb927.7.680</a>	Q57VR4			Tb07.29K4.690	7	Tb927_07_v4: complement(144098..146422)	chaperone protein DNAJ, putative	3159	1	0	0	GO:0051082	GO:0006457	GO:0005575	2QTB00019_L_13	Tb927.7.680	TATCAAGTCAGCGATTCCTTGGCATTTTACCTTTTTATGCACCAAAGCTTCACGTATACAAGAAAATTTT	-	7	144462	144531	-0.821951	-2.03232	0.050171	0.999493	-4.52075
Tb927.6.3810	3QTB00015_L_9			<a href=http://www.genedb.org/genedb/Search?organism=tryp&name=Tb927.6.3810>Tb927.6.3810</a>	Q585X9			Tb06.4F7.660	6	Tb927_06_v4: complement(1128949..1130484)	hypothetical protein, conserved	2899	1	1	0				2QTB00015_L_9	Tb927.6.3810	GTGCTGCAGCTCTACCATGAAGGAATTTCCCCATATTTTGAAGTGGTAAACGAGAAGAAAATCTTCCTTA	-	6	1128963	1129032	-0.821129	-2.26271	0.0303068	0.999493	-4.49949
Tb927.7.5120	3QTB00012_M_18			<a href=http://www.genedb.org/genedb/Search?organism=tryp&name=Tb927.7.5120>Tb927.7.5120</a>	Q57ZH7			Tb07.27E10.340	7	Tb927_07_v4: 1350940..1352115	hypothetical protein, conserved	3602	0	0	0				2QTB00012_M_18	Tb927.7.5120	ATGCAGAAAAATCTAATGATGGACATGACGTATGGATTCCCAAGCAGTACCCGAACATGCAGCGTATTGT	+	7	1351187	1351256	-0.820629	-1.86579	0.0709131	0.999493	-4.53529
Tb11.02.4970	3QTB00021_A_24			<a href=http://www.genedb.org/genedb/Search?organism=tryp&name=Tb11.02.4970>Tb11.02.4970</a>	Q384V9				11	Tb927_11_01_v4: complement(1970182..1973193)	hypothetical protein, conserved	8408	0	0	0				2QTB00021_A_24	Tb11.02.4970	GTTTACCGATTATAGCACCTTGAAGAATGCGTATATTAGGAATGAGGAAGATGTTCTGTTGGAAGACATA	-	11.1	1972435	1972504	-0.819588	-1.6599	0.106338	0.999493	-4.55217
Tb09.211.5010	3QTB00021_B_24			<a href=http://www.genedb.org/genedb/Search?organism=tryp&name=Tb09.211.5010>Tb09.211.5010</a>	Q38D07			chr9contig211.tmp0549	9	Tb927_09_v4: 2236821..2240171	SLACS retrotransposable element (part), putative	5862	0	0	0				2QTB00021_B_24	Tb09.211.5010	ACAACAACACAAGCATCCAACGGAACTGTAGGAAACACCTTAGGAAAGAAGGTGATTGGTGGATAGTAGA	+	9	2237560	2237629	-0.818537	-1.80089	0.0807956	0.999493	-4.54075
Tb927.7.400	3QTB00009_H_9	similar to Anoxia up-regulated protein. (Swiss-Prot:Q9VGX3) {Drosophila melanogaster}		<a href=http://www.genedb.org/genedb/Search?organism=tryp&name=Tb927.7.400>Tb927.7.400</a>	Q57U14			Tb07.8P12.600	7	Tb927_07_v4: complement(72835..73746)	hypothetical protein, conserved	3131	1	0	1				2QTB00009_H_9	Tb927.7.400	ATGACAGTTATCTGCAACACTGCGAGGGCGCGTATGGCTGATCTCAGGGCGGAATATGATCAATTAGAGG	-	7	73140	73209	-0.817077	-1.99498	0.0542938	0.999493	-4.52407
Tb927.8.6020	3QTB00011_D_22			<a href=http://www.genedb.org/genedb/Search?organism=tryp&name=Tb927.8.6020>Tb927.8.6020</a>	Q57YK3			Tb08.11J15.830	8	Tb927_08_v4: 1760257..1761366	hypothetical protein, conserved	4446	1	1	0				2QTB00011_D_22	Tb927.8.6020	AAGTGATTTTAAGAGTCTCTACTCGCAACTTTCTTCGTCTATGATACAAACCTATCCTTTCCTACCAGCG	+	8	1761012	1761081	-0.81677	-2.06751	0.0465401	0.999493	-4.51758
Tb927.7.860	3QTB00021_M_16			<a href=http://www.genedb.org/genedb/Search?organism=tryp&name=Tb927.7.860>Tb927.7.860</a>	Q57VT2			Tb07.29K4.410	7	Tb927_07_v4: complement(203152..206274)	hypothetical protein, conserved	3177	0	0	0				2QTB00021_M_16	Tb927.7.860	AGCAAATGAAGAGTATGACCATCTAAAGCGCAAAATATTGGCTAAAGTTTTTGTGATGCTAGCGATGAGC	-	7	204208	204277	-0.816337	-1.54559	0.13167	0.999493	-4.56094
Tb11.02.1190	3QTB00015_P_21			<a href=http://www.genedb.org/genedb/Search?organism=tryp&name=Tb11.02.1190>Tb11.02.1190</a>	Q386E1				11	Tb927_11_01_v4: 1070180..1071727	hypothetical protein, conserved	8074	0	0	0				2QTB00015_P_21	Tb11.02.1190	TTGGAAGAGTTCATGGACATGCGGAAGAAGATGGCAGAGGTGGACAAATACAATCGAAGTATAGCGAAAC	+	11.1	1070939	1071008	-0.816107	-1.86721	0.0707082	0.999493	-4.53517
Tb09.160.4180	3QTB00019_B_12	GPI-Anchor Signal predicted for Tb09.160.4180 by DGPI v2.04 with cleavage site probability 0.14039999 near 767		<a href=http://www.genedb.org/genedb/Search?organism=tryp&name=Tb09.160.4180>Tb09.160.4180</a>	Q38EY7		28G16.380	chr9contig160.tmp0316	9	Tb927_09_v4: 922216..924570	inositol/phosphatidylinositol phosphatase, putative	5177	0	0	1	GO:0003674	GO:0008150	GO:0005575	2QTB00019_B_12	Tb09.160.4180	GCGTCAAGAGAGAGGGGTTGGACCGTATTAGAAAAGCCAAAATATCGGTTAATTCACAAAGTCTCAATTT	+	9	923438	923507	-0.81334	-1.81979	0.0778037	0.999493	-4.53918
Tb927.5.690	3QTB00004_D_11			<a href=http://www.genedb.org/genedb/Search?organism=tryp&name=Tb927.5.690>Tb927.5.690</a>	Q57VF7			Tb05.30F7.360	5	Tb927_05_v4: 243207..243662	hypothetical protein, conserved	2060	0	0	0				2QTB00004_D_11	Tb927.5.690	AATAGTGTGGAGCATATGTATAACGTCCTCTCGTCACCATTTAAAATTGGGAGCAAACCTTGCGAGGCCA	+	5	243309	243378	-0.812277	-1.61471	0.115824	0.999493	-4.55569
Tb927.1.5100	3QTB00014_A_4	GPI-Anchor Signal predicted for Tb927.1.5100 by DGPI v2.04 with cleavage site probability 0.15599999 near 435		<a href=http://www.genedb.org/genedb/Search?organism=tryp&name=Tb927.1.5100>Tb927.1.5100</a>	Q4GY71				1	Tb927_01_v4: 1018092..1019468	expression site-associated gene 2 (ESAG2) protein, putative	497	0	0	1	GO:0003674	GO:0008150	GO:0016021	2QTB00014_A_4	Tb927.1.5100	CTAAGAAAGTACAAATCAAGAAAAGTGTAGCAAAAGATGAATATGACCCAACCTATGACGGTGTTTATAA	+	1	1018744	1018813	-0.81173	-1.54496	0.131822	0.999493	-4.56099
Tb927.8.6790	3QTB00022_H_21			<a href=http://www.genedb.org/genedb/Search?organism=tryp&name=Tb927.8.6790>Tb927.8.6790</a>	Q57TT4			Tb08.30K1.700	8	Tb927_08_v4: complement(1960007..1964359)	hypothetical protein, conserved	4523	0	0	0	GO:0003674	GO:0008150	GO:0005575	2QTB00022_H_21	Tb927.8.6790	GTATGTACCTACTAATGGATGAAGACTACATTCTCATTTCGACCACAAACAATCAGCTGACTCTTTTGGA	-	8	1963278	1963347	-0.811226	-1.71064	0.0964639	0.999493	-4.54813
Tb09.160.4160	3QTB00001_L_23			<a href=http://www.genedb.org/genedb/Search?organism=tryp&name=Tb09.160.4160>Tb09.160.4160</a>	Q38EY9		28G16.375	chr9contig160.tmp0528c	9	Tb927_09_v4: complement(921547..921762)	hypothetical protein, unlikely	5175	0	0	0				2QTB00001_L_23	Tb09.160.4160	CAGTTGTCGGCCTTGCCCCCACACTCATGTGAATGGCACTACCCTCTATATAAAAATGAAAACTAAATGA	-	9	921547	921616	-0.810735	-1.54147	0.132667	0.999493	-4.56125
Tb09.v2.0040	3QTB00002_E_6			<a href=http://www.genedb.org/genedb/Search?organism=tryp&name=Tb09.v2.0040>Tb09.v2.0040</a>	Q38EQ3				9	Tb927_09_v4: 1072655..1072945	hypothetical protein, unlikely	5262	0	1	0				2QTB00002_E_6	Tb09.v2.0040	CTTTTGGACAGAATAAAAAATAGCTGCGTACATTCCACTCTTTCCCACAATATAAGGCACGTCACTTTTT	+	9	1072682	1072751	-0.808213	-2.04943	0.0483757	0.999493	-4.51921
Tb927.3.4800	3QTB00017_D_10			<a href=http://www.genedb.org/genedb/Search?organism=tryp&name=Tb927.3.4800>Tb927.3.4800</a>	Q582Q5			Tb03.48K5.400	3	Tb927_03_v4: complement(1352639..1354498)	hypothetical protein, conserved	1317	0	0	0				2QTB00017_D_10	Tb927.3.4800	ACGGGAAGAGATTCAACAAAATATAGTTACAGCAACCCCAACAATATTAGATGAAAACGAAGTTTTGCAG	-	3	1352879	1352948	-0.806624	-1.81606	0.0783869	0.999493	-4.53949
Tb927.8.3520	3QTB00017_A_18			<a href=http://www.genedb.org/genedb/Search?organism=tryp&name=Tb927.8.3520>Tb927.8.3520</a>	Q57YW1			Tb08.28L1.700	8	Tb927_08_v4: 1046956..1048728	hypothetical protein, conserved	4195	0	0	0				2QTB00017_A_18	Tb927.8.3520	ACGAATTTAACGAAACGGTGACTAAACTTCAAGATATAATGTACAACGCCATGAAGGCTCATGAAGATAA	+	8	1047980	1048049	-0.806593	-1.86677	0.0707723	0.999493	-4.53521
Tb09.160.1530	3QTB00001_B_4			<a href=http://www.genedb.org/genedb/Search?organism=tryp&name=Tb09.160.1530>Tb09.160.1530</a>	Q38FN6			chr9contig160.tmp0146	9	Tb927_09_v4: 601941..602165	hypothetical protein, unlikely	4927	0	0	0				2QTB00001_B_4	Tb09.160.1530	TGCACTCCCCCTCATTTACACCATGCGAAAGGGGGATAAAAAAGGACTGAGTAGTTTCTCGGGCAGCCAA	+	9	601988	602057	-0.805928	-1.97088	0.0571087	0.999493	-4.5262
Tb10.6k15.0010	3QTB00004_D_20			<a href=http://www.genedb.org/genedb/Search?organism=tryp&name=Tb10.6k15.0010>Tb10.6k15.0010</a>	Q389V0			TRYPtp6k15-3d06.p1c_2	10	Tb927_10_v4: complement(2482723..2483196)	hypothetical protein	7132	1	1	0				2QTB00004_D_20	Tb10.6k15.0010	TATTTGATTCAATCATAGATATTCCTAGCCTGCAAAACCCTCGCCTCATTTGGGGGTGGGTAGAAACCCA	-	10	2482802	2482871	-0.802798	-1.66716	0.104876	0.999493	-4.5516
Tb927.8.3380	3QTB00007_P_9	;go_function=electron carrier activity;go_process=electron transport		<a href=http://www.genedb.org/genedb/Search?organism=tryp&name=Tb927.8.3380>Tb927.8.3380</a>	Q57YX5			Tb08.28L1.450	8	Tb927_08_v4: 1010209..1010937	electron transfer protein, putative	4181	0	0	0	GO:0009055	GO:0006118	GO:0005575	2QTB00007_P_9	Tb927.8.3380	TAACTTTCCAGTTATTAAAGACTTTGTTGTGGACCTCCGGCACTTCTTTCGTCAGTACGCGTATATTCGA	+	8	1010544	1010613	-0.801507	-1.88152	0.0686793	0.999493	-4.53395
Tb927.3.2460	3QTB00010_P_9			<a href=http://www.genedb.org/genedb/Search?organism=tryp&name=Tb927.3.2460>Tb927.3.2460</a>	Q582V9			Tb03.48O8.430	3	Tb927_03_v4: 617808..618815	hypothetical protein, conserved	1084	0	0	0				2QTB00010_P_9	Tb927.3.2460	AAAGAAATTACTGCAATCCACAAGATGCCACAAATATAAGCGTCAATATTTACTAAAAATGGAAGACACA	+	3	618005	618074	-0.800409	-1.56591	0.126839	0.999493	-4.55941
Tb10.70.5350	3QTB00021_D_9			<a href=http://www.genedb.org/genedb/Search?organism=tryp&name=Tb10.70.5350>Tb10.70.5350</a>	Q38C06			TRYP_x-70a06.p2kb545_727	10	Tb927_10_v4: 608113..611286	hypothetical protein, conserved	6376	0	0	0	GO:0003674 GO:0003674	GO:0008150 GO:0008150	GO:0005575 GO:0005575	2QTB00021_D_9	Tb10.70.5350	TTGCGTACTACCGATTGAATAAAATAGATGCGGCTGAGGAATGCTTGAGTGAATCAAACACCCTAAACAA	+	10	610835	610904	-0.79922	-1.94746	0.0599646	0.999493	-4.52825
Tb927.1.70	3QTB00018_L_21			<a href=http://www.genedb.org/genedb/Search?organism=tryp&name=Tb927.1.70>Tb927.1.70</a>	Q8IFJ1				1	Tb927_01_v4: complement(44937..46994)	retrotransposon hot spot (RHS) protein, putative,retrotransposon hot spot protein 4 (RHS4), putative	8	0	0	0	GO:0003674	GO:0008150	GO:0005634	2QTB00018_L_21	Tb927.1.70	AAGTCGGGCTGTCACTCCACCACTGCGACAAAGTTGAATGCGTTCACGGAGAGAATTAAAGGATATTTTT	-	1	45209	45278	-0.798143	-1.85512	0.0724635	0.999493	-4.5362
Tb927.5.2580	3QTB00012_E_18			<a href=http://www.genedb.org/genedb/Search?organism=tryp&name=Tb927.5.2580>Tb927.5.2580</a>	Q57ZT4			Tb05.26K5.1000	5	Tb927_05_v4: 828335..829498	hypothetical protein, conserved	2249	1	2	0				2QTB00012_E_18	Tb927.5.2580	ATAATTTTTTAGAGTACATCTACATATCTATCTACGCACGACTTCATGAGCGCATGGCAGTAATGAGGTG	+	5	828558	828627	-0.79708	-1.55491	0.129435	0.999493	-4.56024
Tb927.7.7250	3QTB00022_I_18			<a href=http://www.genedb.org/genedb/Search?organism=tryp&name=Tb927.7.7250>Tb927.7.7250</a>	Q57XU5			Tb07.21H15.60	7	Tb927_07_v4: complement(2088432..2092385)	hypothetical protein, conserved	3815	0	0	0	GO:0003674	GO:0008150	GO:0005575	2QTB00022_I_18	Tb927.7.7250	CAGCAGTAAAGAATTATATCTTAGCACCTCAAACAACATCTACGGCAGGAAGTGCATCAAGGCATCCAAA	-	7	2091214	2091283	-0.796296	-1.91081	0.0646818	0.999493	-4.53143
Tb10.61.2060	3QTB00021_P_9			<a href=http://www.genedb.org/genedb/Search?organism=tryp&name=Tb10.61.2060>Tb10.61.2060</a>	Q388E2			TRYP_x-61h03.q2kb185_308	10	Tb927_10_v4: complement(3504969..3508280)	hypothetical protein, conserved,leucine-rich repeat protein (LRRP), putative	7543	0	0	0	GO:0003674 GO:0003674	GO:0008150 GO:0008150	GO:0005575 GO:0005575	2QTB00021_P_9	Tb10.61.2060	TTCAATTTTACGGTTCAACGCGTCTATTGTATGTTCTAGATCTAATTTGGCATGGTGGCCATGCAGTAGT	-	10	3508008	3508077	-0.794918	-1.63771	0.110912	0.999493	-4.55391
Tb927.7.4970	3QTB00013_A_6	;go_function=glutamate-ammonia ligase activity;go_process=glutamine biosynthesis;go_component=cytoplasm		<a href=http://www.genedb.org/genedb/Search?organism=tryp&name=Tb927.7.4970>Tb927.7.4970</a>	Q57ZJ2			Tb07.27E10.120	7	Tb927_07_v4: 1317986..1319251	glutamine synthetase, putative	3587	0	0	0	GO:0004356	GO:0006542 GO:0006542	GO:0005737	2QTB00013_A_6	Tb927.7.4970	TGAAAGATTAAAGGAAACTTCGTCCAAGGATATAATTTTTTATGGAGTTGACAATAACGAGCGGTTAATA	+	7	1318927	1318996	-0.794777	-1.57514	0.124692	0.999493	-4.55872
Tb11.01.6680	3QTB00017_E_18	similar to SP:Q94596: Chaperonin HSP60, mitochondrial precursor (Protein Cpn60) (groELprotein) (Heat shock protein 60). {Leishmania major); similar to 60 kDa chaperonin (Protein Cpn60) (groEL protein) (Hsp60) (BA60K). (Swiss-Prot:P25967) (Brucella;go_function=unfolded protein binding;go_process=mitochondrial matrix protein import; protein complex assembly; protein folding;go_component=mitochondri…		<a href=http://www.genedb.org/genedb/Search?organism=tryp&name=Tb11.01.6680>Tb11.01.6680</a>	Q381T1	Cpn60; HSP60			11	Tb927_11_01_v4: complement(3940920..3942704)	chaperonin Hsp60, mitochondrial precursor, putative,heat shock protein 60	9193	0	0	0	GO:0051082	GO:0006457 GO:0006461 GO:0030150 GO:0030150	GO:0005739	2QTB00017_E_18	Tb11.01.6680	ATGTTTAACGAGGGTATAATTGATCCAATGAAAGTTGTAAAATCAGCGGTAGTAAATGCGTGTTCAGTGG	-	11.1	3941117	3941186	-0.793536	-1.76185	0.0872874	0.999493	-4.54398
Tb927.8.4440	3QTB00011_P_23	;go_function=binding;go_process=transport;go_component=integral to membrane		<a href=http://www.genedb.org/genedb/Search?organism=tryp&name=Tb927.8.4440>Tb927.8.4440</a>	Q57VZ1			Tb08.29H22.850	8	Tb927_08_v4: complement(1317567..1318670)	mitochondrial carrier protein, putative	4287	0	4	0	GO:0005488	GO:0006810	GO:0016021	2QTB00011_P_23	Tb927.8.4440	ACAGTTTAAACCGTAGCTACTCGGATTTGGATAGCATGTGGTTTGTAACATATGCCGTCATCCTATGTTG	-	8	1318468	1318537	-0.790863	-1.51713	0.138685	0.999493	-4.56305
Tb09.160.3220	3QTB00022_M_2			<a href=http://www.genedb.org/genedb/Search?organism=tryp&name=Tb09.160.3220>Tb09.160.3220</a>	Q38F80		1L12.505	chr9contig160.tmp0255	9	Tb927_09_v4: 801882..805919	hypothetical protein, conserved	5083	0	0	0				2QTB00022_M_2	Tb09.160.3220	GACTATGGCGTTATGTTTTCATCTGCATTTGCACCCACAAGAAACAGATCAATGTGACACTTCAAAAGAA	+	9	805391	805460	-0.788462	-1.6832	0.101704	0.999493	-4.55033
Tb927.4.1410	3QTB00015_P_9			<a href=http://www.genedb.org/genedb/Search?organism=tryp&name=Tb927.4.1410>Tb927.4.1410</a>	Q581U0			Tb04.2L9.610	4	Tb927_04_v4: complement(365566..367113)	hypothetical protein, conserved	1558	0	0	0				2QTB00015_P_9	Tb927.4.1410	ATGGCTGTCATGGTTCTAATGATGTTAGTAATGATGCAAGACCGAAAGGAGAAACGAAGAAAGTAACAGT	-	4	365777	365846	-0.787787	-1.96705	0.0575669	0.999493	-4.52654
Tb927.4.3000	3QTB00013_H_21			<a href=http://www.genedb.org/genedb/Search?organism=tryp&name=Tb927.4.3000>Tb927.4.3000</a>	Q583X7			Tb04.2H8.870	4	Tb927_04_v4: 795639..796943	hypothetical protein, conserved	1717	0	0	0				2QTB00013_H_21	Tb927.4.3000	GAAAACAGACGCAATGTAAGAGGTGGTGATATACTCCGCAGTAGAGGTAGCAACAATAGCAACATATATA	+	4	796275	796344	-0.787106	-1.82313	0.0772848	0.999493	-4.5389
Tb10.70.0230	3QTB00007_L_9			<a href=http://www.genedb.org/genedb/Search?organism=tryp&name=Tb10.70.0230>Tb10.70.0230</a>	Q38AV1			TRYP_x-70a06.p2kb545_33	10	Tb927_10_v4: 1654664..1655386	hypothetical protein, conserved	6781	0	0	0				2QTB00007_L_9	Tb10.70.0230	TGAACCAACTCTGTCTTACAAGTGGCGTCATGTCTGTTGTTTCACTGAGCGTCAAATAAAGAACGCTGAA	+	10	1654801	1654870	-0.785424	-1.91844	0.0636746	0.999493	-4.53078
Tb09.211.0410	3QTB00008_L_24			<a href=http://www.genedb.org/genedb/Search?organism=tryp&name=Tb09.211.0410>Tb09.211.0410</a>	Q38EB9			chr9contig211.tmp0051c	9	Tb927_09_v4: complement(1330433..1331275)	hypothetical protein, conserved	5398	0	0	0				2QTB00008_L_24	Tb09.211.0410	TATCACGAACATGTTGGACTCATTCTATAACGTAAATAAGGATAACGGTAAGGGAGATAAAACGGGGAGG	-	9	1331033	1331102	-0.784964	-1.05991	0.296823	0.999493	-4.59263
Tb927.7.4120	3QTB00015_D_21			<a href=http://www.genedb.org/genedb/Search?organism=tryp&name=Tb927.7.4120>Tb927.7.4120</a>	Q57UP2			Tb07.5F10.460	7	Tb927_07_v4: 1093713..1095236	hypothetical protein, conserved	3501	0	0	0				2QTB00015_D_21	Tb927.7.4120	AAGATGACAAGAGGGAAAGTAAAAATGGTGTATCAGATCCCGATGGGGTAGCAGCTGTTGAGGCCACTGT	+	7	1093882	1093951	-0.784256	-1.84991	0.0732297	0.999493	-4.53664
Tb927.7.3250	3QTB00012_J_15	;go_function=transferrin receptor activity;go_process=nutrient import;go_component=plasma membrane		<a href=http://www.genedb.org/genedb/Search?organism=tryp&name=Tb927.7.3250>Tb927.7.3250</a>	Q57YD5			Tb07.13M20.30	7	Tb927_07_v4: complement(836329..837522)	expression site-associated gene (ESAG) protein, putative,expression site-associated gene 6 (ESAG6) protein, putative	3414	1	0	0	GO:0004998	GO:0009935	GO:0005886	2QTB00012_J_15	Tb927.7.3250	AGAGTGAACGAAGAATCCACCTCAAGGGGACAAGAGGAGGTACGACTGAAATCCAACTATTCTGCAGAAC	-	7	836433	836502	-0.784098	-1.75965	0.0876653	0.999493	-4.54416
Tb11.01.8070	3QTB00006_P_9			<a href=http://www.genedb.org/genedb/Search?organism=tryp&name=Tb11.01.8070>Tb11.01.8070</a>	Q381E8				11	Tb927_11_01_v4: complement(4288377..4289012)	hypothetical protein, conserved	9327	1	1	0	GO:0003674	GO:0008150	GO:0005575	2QTB00006_P_9	Tb11.01.8070	ATGATGCAGTAGCAGTAGAGGTGGACCATGTCGTACGGGTAAATGTTATTCTCGTATTCTTGAGACTTAA	-	11.1	4288609	4288678	-0.783804	-1.91067	0.0647014	0.999493	-4.53145
Tb927.6.2890	3QTB00008_D_8	May contain a frameshift in Cterminal.;go_function=endonuclease activity; nucleic acid binding;go_process=DNA catabolism;go_component=endoplasmic reticulum		<a href=http://www.genedb.org/genedb/Search?organism=tryp&name=Tb927.6.2890>Tb927.6.2890</a>	Q583P5			Tb06.5F5.520	6	Tb927_06_v4: 868432..869262	single strand-specific nuclease, putative	2808	1	1	0				2QTB00008_D_8	Tb927.6.2890	GGCATTATACAGCAAATGTATACAATCGTGATGGTTTCGAGTTGAAAGAGCCACTGCAACAAAAATCTAA	+	6	868703	868772	-0.782404	-1.8757	0.0694984	0.999493	-4.53445
Tb927.7.6250	3QTB00013_I_6			<a href=http://www.genedb.org/genedb/Search?organism=tryp&name=Tb927.7.6250>Tb927.7.6250</a>	Q57VI6			Tb07.2F2.570	7	Tb927_07_v4: complement(1692798..1694078)	hypothetical protein, conserved	3715	0	0	0				2QTB00013_I_6	Tb927.7.6250	GATAAAAGAATTAATGACATATTAGATCAACTTCGAGCTCACGGCACGGTTTCGTGTTCGATCGCTGTAT	-	7	1692800	1692869	-0.781873	-1.94607	0.0601374	0.999493	-4.52837
Tb11.01.3380	3QTB00017_D_17	;go_function=histone acetyltransferase activity;go_process=histone acetylation		<a href=http://www.genedb.org/genedb/Search?organism=tryp&name=Tb11.01.3380>Tb11.01.3380</a>	Q383C5	HAT2			11	Tb927_11_01_v4: 3031526..3033340	histone acetyltransferase, putative	8845	0	0	0	GO:0004402	GO:0016573	GO:0005634	2QTB00017_D_17	Tb11.01.3380	CAATGAAAGCATTGATACTAACCCTTTCATTCGAGATGCTTACCTTTGCCCGTTCTCCCTCCGTATATAT	+	11.1	3032176	3032245	-0.781648	-1.34426	0.187963	0.999493	-4.57524
Tb11.01.3750	3QTB00019_L_21			<a href=http://www.genedb.org/genedb/Search?organism=tryp&name=Tb11.01.3750>Tb11.01.3750</a>	Q382Y9				11	Tb927_11_01_v4: 3125802..3128129	molybdenum cofactor biosynthesis protein, putative	8881	0	0	0				2QTB00019_L_21	Tb11.01.3750	CAAAGATTATACCGGTGAGTAAAAAATCTGTGAAGCTTGTGGATAAGAATGGTGGTATCGCTGTTCCGAA	+	11.1	3127408	3127477	-0.781235	-1.83182	0.0759492	0.999493	-4.53817
Tb927.7.6750	3QTB00016_L_9			<a href=http://www.genedb.org/genedb/Search?organism=tryp&name=Tb927.7.6750>Tb927.7.6750</a>	Q57Y54			Tb07.15M23.560	7	Tb927_07_v4: complement(1864609..1866294)	hypothetical protein, conserved	3765	0	0	0				2QTB00016_L_9	Tb927.7.6750	TAGTTATGAAAACCCGCCATCATCAGGAAGGGACCGCTCGCGACTCACTTTGTTCTCTCAAAGTAATTTC	-	7	1865938	1866007	-0.77862	-1.81557	0.078463	0.999493	-4.53953
Tb09.244.0380	3QTB00001_J_4			<a href=http://www.genedb.org/genedb/Search?organism=tryp&name=Tb09.244.0380>Tb09.244.0380</a>	Q38CN7		Tb927.2.6740,3H15.165	chr9contig244a01.tmp0038	9	Tb927_09_v4: complement(2946036..2946272)	hypothetical protein, unlikely	6113	0	0	0				2QTB00001_J_4	Tb09.244.0380	AAAATTTTCCGTGGCTTGCGGGCCTGGTAATTCACATTAAAATTAAGAGAAATACACAGTTTATGAAGCG	+	8	117564	117633	-0.777295	-1.92026	0.0634366	0.999493	-4.53062
Tb927.1.2780	3QTB00001_B_12	unlikely gene predicted by glimmer		<a href=http://www.genedb.org/genedb/Search?organism=tryp&name=Tb927.1.2780>Tb927.1.2780</a>	Q4GYU4				1	Tb927_01_v4: complement(637282..637506)	hypothetical protein	271	0	0	0				2QTB00001_B_12	Tb927.1.2780	ACATTCTTTATTCCTTACTCGCTTAAGGATGTGTTTCCCATCCATCACTTTCGCGGGCTCCGACCTCAAA	-	1	637314	637383	-0.775554	-1.96981	0.0572355	0.999493	-4.52629
Tb927.2.6410	3QTB00014_P_23	;go_process=antigenic variation;go_component=integral to membrane		<a href=http://www.genedb.org/genedb/Search?organism=tryp&name=Tb927.2.6410>Tb927.2.6410</a>	Q7YUG9		36E18.205		2	Tb927_02_v4: complement(1186058..1187488)	variant surface glycoprotein (VSG, atypical), putative	846	1	0	0		GO:0020033	GO:0016021	2QTB00014_P_23	Tb927.2.6410	AATGCAAGGCACAAATTGAAACAGCATCGGCATGTAAAGGTAAGGAGAAAAAGAATTGCAATAGTAACTG	-	2	1186251	1186320	-0.774825	-1.33735	0.190186	0.999493	-4.5757
Tb927.5.2630	3QTB00007_H_21			<a href=http://www.genedb.org/genedb/Search?organism=tryp&name=Tb927.5.2630>Tb927.5.2630</a>	Q57ZT9			Tb05.26K5.800	5	Tb927_05_v4: 844010..844729	hypothetical protein, conserved	2254	0	1	0				2QTB00007_H_21	Tb927.5.2630	TATTATCATCCGATAACTGATTTTGGGTTGTACGATTATGATGAGGTGTCGCCGGAGGAGCGGGATTTAA	+	5	844295	844364	-0.771111	-1.74905	0.0895091	0.999493	-4.54502
Tb927.1.3560	3QTB00020_M_6			<a href=http://www.genedb.org/genedb/Search?organism=tryp&name=Tb927.1.3560>Tb927.1.3560</a>	Q4GYL7				1	Tb927_01_v4: complement(758687..761284)	hypothetical protein, conserved	348	0	0	0				2QTB00020_M_6	Tb927.1.3560	GGGAATATTCTGAAGCAAAGTTGCGTTGGAAAGCTGAAATAGAGGCCTTAAATGAGCAAAAAACAAAAGA	-	1	760272	760341	-0.77074	-1.82872	0.0764226	0.999493	-4.53843
Tb927.1.670	3QTB00017_P_9			<a href=http://www.genedb.org/genedb/Search?organism=tryp&name=Tb927.1.670>Tb927.1.670</a>	Q4GZG0				1	Tb927_01_v4: complement(228043..229887)	hypothetical protein, conserved	61	0	0	0	GO:0003674	GO:0008150	GO:0005575	2QTB00017_P_9	Tb927.1.670	TTATTTGTGCGAATCTTCTTACCTCTACCACCACTCTGAACGAGGAAATATGTGCTGCATGTAACTCATA	-	1	229184	229253	-0.770619	-1.8205	0.0776937	0.999493	-4.53912
Tb09.160.3720	3QTB00002_C_24			<a href=http://www.genedb.org/genedb/Search?organism=tryp&name=Tb09.160.3720>Tb09.160.3720</a>	Q38F33		28G16.170	chr9contig160.tmp0509	9	Tb927_09_v4: 867176..867466	hypothetical protein, unlikely	5131	1	1	0				2QTB00002_C_24	Tb09.160.3720	TGATGTTTCTCTTTCACTTGTTTTAATTACTCATTCATCTGATGATGCTTCTCTCTGCAGTGGGCACGTG	+	9	867382	867451	-0.769973	-1.40278	0.169951	0.999493	-4.57124
Tb927.7.1090	3QTB00022_P_21	similar to DNA repair protein RAD5. (Swiss-Prot:P32849) {Saccharomyces cerevisiae}		<a href=http://www.genedb.org/genedb/Search?organism=tryp&name=Tb927.7.1090>Tb927.7.1090</a>	Q57WU1			Tb07.27M11.170	7	Tb927_07_v4: 277748..282373	hypothetical protein, conserved	3200	0	0	0	GO:0003674	GO:0008150	GO:0005575	2QTB00022_P_21	Tb927.7.1090	AATCCGTTTACTAAGCAAACAGTTTATCCGAAATCCCCTGTGCTCACTTTGAAGGATGCATTGTATCGTC	+	7	280787	280856	-0.769226	-1.61352	0.116084	0.999493	-4.55578
Tb927.5.530	3QTB00018_I_6			<a href=http://www.genedb.org/genedb/Search?organism=tryp&name=Tb927.5.530>Tb927.5.530</a>	Q57VW0			Tb05.29K2.720	5	Tb927_05_v4: complement(167253..169238)	hypothetical protein, conserved	2043	0	0	0				2QTB00018_I_6	Tb927.5.530	TTATGAAGTCGATGATGCCCCTACACCGAAAATTCGGGGGTTGATTAAACTAGCTCGCGAGGAGAGGTTG	-	5	168681	168750	-0.769068	-1.73821	0.0914279	0.999493	-4.54591
Tb927.1.620	3QTB00002_H_21			<a href=http://www.genedb.org/genedb/Search?organism=tryp&name=Tb927.1.620>Tb927.1.620</a>	Q4GZF7				1	Tb927_01_v4: complement(219175..219492)	hypothetical protein, unlikely	56	1	0	0				2QTB00002_H_21	Tb927.1.620	TCTGCTGTCAAAGTTTAATTCCGTTGGCAGTCCTTCATGATGGTTTCACCTCCGCCGAAACCCCTCCCTT	-	1	219248	219317	-0.769032	-2.07848	0.0454566	0.999493	-4.51659
Tb927.3.1500	3QTB00011_L_21	VSG-related: pers. comm. Dave Barry (University of Glasgow, UK);go_process=antigenic variation;go_component=integral to membrane		<a href=http://www.genedb.org/genedb/Search?organism=tryp&name=Tb927.3.1500>Tb927.3.1500</a>	Q57XY3			Tb03.1J15.250	3	Tb927_03_v4: complement(388094..389194)	variant surface glycoprotein (VSG)-related, putative	989	1	0	0		GO:0020033	GO:0016021	2QTB00011_L_21	Tb927.3.1500	TAATAGGGCGGTGTGGAGACCAGATGAAGACGCGGGGGAAAGGTGGTATTTTCTCAAAGAACAGTGCTCA	-	3	388457	388526	-0.767697	-1.87526	0.0695611	0.999493	-4.53449
Tb927.2.4200	3QTB00021_M_6	;go_function=ATP binding; protein serine/threonine kinase activity;go_process=protein amino acid phosphorylation		<a href=http://www.genedb.org/genedb/Search?organism=tryp&name=Tb927.2.4200>Tb927.2.4200</a>	Q7YV13		28H13.450		2	Tb927_02_v4: complement(736855..739968)	protein kinase, putative	705	0	0	0	GO:0004674 GO:0005524	GO:0006468	GO:0005575	2QTB00021_M_6	Tb927.2.4200	GGAAATGTTGCAGATACTATCTCAGAAAAAGAATGGTAGAGCTTCGGTATGCCAGATGTTAGAGTTTTTT	-	2	739693	739762	-0.767327	-1.39294	0.172882	0.999493	-4.57192
Tb11.03.0880	3QTB00022_M_20			<a href=http://www.genedb.org/genedb/Search?organism=tryp&name=Tb11.03.0880>Tb11.03.0880</a>	Q387M5				11	Tb927_11_01_v4: complement(58090..62160)	hypothetical protein, conserved,predicted WD40 repeat protein	7738	0	0	0				2QTB00022_M_20	Tb11.03.0880	ATCGTATATTTTTAAGTTGTACATGGCCCTCGGGAGTTATGAAAAAGCTGCCAAAACATCTGTGCTTATT	-	11.1	58789	58858	-0.766584	-1.80275	0.0804977	0.999493	-4.5406
Tb927.8.5140	3QTB00016_P_22			<a href=http://www.genedb.org/genedb/Search?organism=tryp&name=Tb927.8.5140>Tb927.8.5140</a>	Q57UI6			Tb08.5H5.570	8	Tb927_08_v4: 1532194..1533921	hypothetical protein, conserved	4357	0	0	0				2QTB00016_P_22	Tb927.8.5140	AAGAAAGAAAGCAAGGAGTCAGTGTCTCTTTACGTACAGTTGGATGGGGAACCTATAATGATTATTACCA	+	8	1533733	1533802	-0.766021	-1.76284	0.087117	0.999493	-4.5439
Tb11.02.1220	3QTB00013_P_9	similar to GB:AAF91244.1: proteasome regulatory ATPase subunit 2 {Trypanosoma brucei;};go_function=ATPase activity;go_process=ubiquitin-dependent protein catabolism;go_component=proteasome regulatory particle (sensu Eukaryota)		<a href=http://www.genedb.org/genedb/Search?organism=tryp&name=Tb11.02.1220>Tb11.02.1220</a>	Q386D8	RPT2			11	Tb927_11_01_v4: 1082727..1084040	proteasome regulatory ATPase subunit 2	8077	0	0	0	GO:0016887	GO:0006511	GO:0005838	2QTB00013_P_9	Tb11.02.1220	ACAGGAAAATCTTGAGGAGGGTGCCATGTCACATTATGAAGCAGAACTAAGCAAAGTAGATGCTTTGCGT	+	11.1	1082960	1083029	-0.764537	-1.61192	0.116432	0.999493	-4.5559
Tb10.70.4870	3QTB00022_P_9	;go_function=DNA-directed RNA polymerase activity;go_process=transcription;go_component=nucleus		<a href=http://www.genedb.org/genedb/Search?organism=tryp&name=Tb10.70.4870>Tb10.70.4870</a>	Q38BW7	RPC160		TRYP_x-70a06.p2kb545_662	10	Tb927_10_v4: 710164..714756	DNA-directed RNA polymerase III largest subunit,RNA polymerase III largest subunit	6415	0	0	0	GO:0003899	GO:0006350	GO:0005634	2QTB00022_P_9	Tb10.70.4870	TTGCTGGAAGTAAGACGGCAAGTGACGGAAATGCAATACGAGATAATGAAAATTACTTTAACGAGTTTAT	+	10	712991	713060	-0.763512	-1.71311	0.0960019	0.999493	-4.54793
Tb927.8.680	3QTB00004_D_21			<a href=http://www.genedb.org/genedb/Search?organism=tryp&name=Tb927.8.680>Tb927.8.680</a>	Q57YG2	KREPA5	MP19	Tb08.12O16.250	8	Tb927_08_v4: complement(188554..189063)	RNA-editing complex protein	3911	0	0	0				2QTB00004_D_21	Tb927.8.680	AAAAAATTACCTTGATGATGGCTGCATAGTTCGTGTAATAGGACGTTTGAAAACCACTGAAGTCGTGGAT	-	8	188695	188764	-0.761378	-1.87999	0.0688941	0.999493	-4.53408
Tb11.01.7630	3QTB00021_A_16			<a href=http://www.genedb.org/genedb/Search?organism=tryp&name=Tb11.01.7630>Tb11.01.7630</a>	Q381I7				11	Tb927_11_01_v4: complement(4174099..4177104)	hypothetical protein, conserved	9288	0	0	0				2QTB00021_A_16	Tb11.01.7630	CTGAACATAATATCCCTGCGACAGAATGCCAGTGTGCTTATCTTCGGGGACTTGAATAACAAGCAACTTT	-	11.1	4175958	4176027	-0.759152	-1.29855	0.20303	0.999493	-4.57826
Tb927.6.2080	3QTB00012_H_21			<a href=http://www.genedb.org/genedb/Search?organism=tryp&name=Tb927.6.2080>Tb927.6.2080</a>	Q584U8			Tb06.4M18.330	6	Tb927_06_v4: complement(674607..675797)	hypothetical protein, conserved	2727	0	0	0				2QTB00012_H_21	Tb927.6.2080	GCACAATCCTAATGCAAAAATTGACGATATAGTGAAGGACAAAATAGAGAAGTGGAAGGCGGAAGGTCTT	-	6	674745	674814	-0.757648	-1.83082	0.0761007	0.999493	-4.53825
Tb09.160.1610	3QTB00015_E_6			<a href=http://www.genedb.org/genedb/Search?organism=tryp&name=Tb09.160.1610>Tb09.160.1610</a>	Q38FM9		3C4.320	chr9contig160.tmp0153c	9	Tb927_09_v4: complement(613922..615409)	hypothetical protein, conserved	4934	0	0	0				2QTB00015_E_6	Tb09.160.1610	ACTGTCTAACTGCAAGCAAACCCAAGTGGAAGAATTACCGCAATCGACTGATCAGGCTTCATTACAAATG	-	9	614357	614426	-0.757616	-1.44699	0.157263	0.999493	-4.56813
Tb927.6.480	3QTB00003_G_22	similar to GP:29469418: procyclin EP2 {Trypanosoma evansi}; similar to SP:P09791: Procyclic form specific polypeptide A-beta precursor (Procyclin) (PARP A-beta) {Trypanosoma brucei brucei}; 98% similar to GP:29469418: procyclin EP2 {Trypanosoma evansi}; 98% similar to SP:P09791: Procyclic form specific polypeptide A-beta precursor (Procyclin) (PARP A-beta) {Trypanosoma brucei brucei};go_component…		<a href=http://www.genedb.org/genedb/Search?organism=tryp&name=Tb927.6.480>Tb927.6.480</a>	Q581F6			Tb06.28F21.140	6	Tb927_06_v4: 218428..218799	EP3-2 procyclin,PARP A-beta,surface protein EP3-2,surface protein EP3-2 procyclin precursor,procyclic form specific polypeptide A-beta precursor	2565	1	1	1	GO:0003674	GO:0008150	GO:0009986 GO:0016021	2QTB00003_G_22	Tb927.6.480	AGAAGACAAGGGTCTTACTAAGGGAGGCAAAGGCGGGAAGGGAACCAAGGTCAGCGACGACGATACCAAT	NA	Nonspecific_2	0	0	-0.756783	-1.93564	0.0614526	0.999493	-4.52928
Tb927.7.4310	3QTB00014_D_10			<a href=http://www.genedb.org/genedb/Search?organism=tryp&name=Tb927.7.4310>Tb927.7.4310</a>	Q57UR1			Tb07.5F10.130	7	Tb927_07_v4: complement(1143279..1144712)	hypothetical protein, conserved	3520	0	0	0				2QTB00014_D_10	Tb927.7.4310	AGCATGAAATGCCGGATGGACACTACCGCGTAAGTACTCTAATGCAACTCTATTGTCGACCAAATATATG	-	7	1143673	1143742	-0.756018	-1.78264	0.0837768	0.999493	-4.54227
Tb10.61.0210	3QTB00007_P_22	similar to Eukaryotic translation initiation factor 4E type 3 (eIF4E type 3)(eIF-4E type 3) (mRNA cap- binding protein type 3) (Eukaryotictranslation initiation factor 4E-like 3) (eIF4E-like protein 4E-LP). (Swiss- Prot:Q8BMB3) (Mus musculus;);go_function=RNA binding; translation initiation factor activity;go_process=translational initiation;go_component=cytoplasm		<a href=http://www.genedb.org/genedb/Search?organism=tryp&name=Tb10.61.0210>Tb10.61.0210</a>	Q387Q8			TRYP_x-61h03.q2kb185_29	10	Tb927_10_v4: 3882574..3883329	Eukaryotic translation initiation factor 4E, putative	7681	0	0	0	GO:0003723 GO:0003743	GO:0006413	GO:0005737	2QTB00007_P_22	Tb10.61.0210	TTACATGTACACTCAATCCTTCGCAGCTACCGCCCGGATTTAACTACTACCTCTTCCGGCGGAATATCGC	+	10	3882836	3882905	-0.755692	-1.74853	0.0895991	0.999493	-4.54507
Tb11.02.2440	3QTB00014_H_23			<a href=http://www.genedb.org/genedb/Search?organism=tryp&name=Tb11.02.2440>Tb11.02.2440</a>	Q385T5				11	Tb927_11_01_v4: 1363507..1364922	hypothetical protein, conserved	8182	0	0	0				2QTB00014_H_23	Tb11.02.2440	ATGGCTCCCAGCATGACGCAGGGTGAACGTACATTGCTTCAGAAGTTTTCAACATTTTTGAAATTCAAAA	+	11.1	1363720	1363789	-0.754247	-1.5416	0.132635	0.999493	-4.56124
Tb10.70.5990	3QTB00013_H_9			<a href=http://www.genedb.org/genedb/Search?organism=tryp&name=Tb10.70.5990>Tb10.70.5990</a>	Q38C57			TRYP_x-70a06.p2kb545_819	10	Tb927_10_v4: 481737..483038	hypothetical protein, conserved	6324	0	0	0	GO:0003674 GO:0003674	GO:0008150 GO:0008150	GO:0005575 GO:0005575	2QTB00013_H_9	Tb10.70.5990	GGCTATGGGATATAATAGAAGGCCAAGAGGTGGCTTGCTGCGATGTCAAGCAAAATATTGTACACTTCGT	+	10	482368	482437	-0.75378	-1.93738	0.0612306	0.999493	-4.52913
Tb927.5.2000	3QTB00011_D_11			<a href=http://www.genedb.org/genedb/Search?organism=tryp&name=Tb927.5.2000>Tb927.5.2000</a>	Q57ZR9			Tb05.1P6.310	5	Tb927_05_v4: 621076..622161	hypothetical protein	2191	1	0	0				2QTB00011_D_11	Tb927.5.2000	CAAAATGCGGCTCATACGTTTAATGGAAATCGGGGACACAGATCCAATGATGGAAGGCGTCCTCATACAT	+	5	622033	622102	-0.753412	-1.49247	0.145003	0.999493	-4.56486
Tb927.7.4100	3QTB00015_M_6			<a href=http://www.genedb.org/genedb/Search?organism=tryp&name=Tb927.7.4100>Tb927.7.4100</a>	Q57UP0			Tb07.5F10.500	7	Tb927_07_v4: 1086034..1087536	hypothetical protein, conserved	3499	0	0	0				2QTB00015_M_6	Tb927.7.4100	TTACAAAAACCGATGTGAATATTTGGCTAGACTGAAAAGAGAGATGGTGTCTGTTGCCCAAGAAGCAAAA	+	7	1087059	1087128	-0.752321	-2.0405	0.0493061	0.999493	-4.52001
Tb11.01.4210	3QTB00021_J_24			<a href=http://www.genedb.org/genedb/Search?organism=tryp&name=Tb11.01.4210>Tb11.01.4210</a>	Q382U2				11	Tb927_11_01_v4: 3239203..3242691	hypothetical protein, conserved	8928	0	0	0				2QTB00021_J_24	Tb11.01.4210	ACAATTGGACTTGGTGAGTCAAGGGCTAATTATGGTATAACAACTGGGTTTACTATACGAGATCTTTTTG	+	11.1	3240400	3240469	-0.750761	-1.54475	0.131871	0.999493	-4.561
Tb09.160.0480	3QTB00013_D_9	;go_function=hydrolase activity; protein serine/threonine phosphatase activity;go_process=protein amino acid dephosphorylation		<a href=http://www.genedb.org/genedb/Search?organism=tryp&name=Tb09.160.0480>Tb09.160.0480</a>	Q38FZ2			chr9contig160.tmp0048c	9	Tb927_09_v4: complement(355478..356773)	serine/threonine protein phosphatase, putative	4820	0	0	0	GO:0004722 GO:0004722 GO:0016787 GO:0016787	GO:0006470 GO:0006470	GO:0005575 GO:0005575	2QTB00013_D_9	Tb09.160.0480	ATGAATATTCGTCAATATATGGCGACCTCCCATGACTCCTGCACTCCAAATCATTTTAATGCAATTAGTC	-	9	355666	355735	-0.749295	-1.92882	0.0623258	0.999493	-4.52988
Tb927.3.4580	3QTB00020_I_20			<a href=http://www.genedb.org/genedb/Search?organism=tryp&name=Tb927.3.4580>Tb927.3.4580</a>	Q582S7			Tb03.48K5.40	3	Tb927_03_v4: complement(1280123..1282708)	hypothetical protein, conserved	1295	0	0	0				2QTB00020_I_20	Tb927.3.4580	CGGAAAGAACTTCAAAAGCTGAGGGTTTCATTAGAAACTATAACAAAGCAGGGACATGATCCCACACCTC	-	3	1280485	1280554	-0.747742	-1.64533	0.109323	0.999493	-4.55331
Tb927.8.4090	3QTB00015_D_9	;go_function=endonuclease activity; nucleic acid binding;go_component=mitochondrion		<a href=http://www.genedb.org/genedb/Search?organism=tryp&name=Tb927.8.4090>Tb927.8.4090</a>	Q581C9			Tb08.10J17.90	8	Tb927_08_v4: complement(1210459..1211979)	endonuclease G, putative	4252	0	1	0	GO:0003676 GO:0004519		GO:0005739	2QTB00015_D_9	Tb927.8.4090	TACTACAAAGGCTTTGTTTCTAGTCTGAATTATGAGCGTCGTATCCCTAATTGGGTGTTGGAGTACATCC	NA	Nonspecific_2	0	0	-0.747097	-1.85727	0.0721476	0.999493	-4.53602
Tb10.389.1160	3QTB00020_E_2			<a href=http://www.genedb.org/genedb/Search?organism=tryp&name=Tb10.389.1160>Tb10.389.1160</a>	Q388Z1				10	Tb927_10_v4: complement(2966322..2968874)	hypothetical protein, conserved	7341	0	0	0				2QTB00020_E_2	Tb10.389.1160	ATTCATAAGGTGATAAAGATATACTCGTATTACTTTGACCGAGACGCCACTAAAGATGTCGTTCGGTTGA	-	10	2967359	2967428	-0.746879	-1.38722	0.174603	0.999493	-4.57231
Tb927.8.7940	3QTB00022_M_19	;go_function=adenylate cyclase activity;go_process=intracellular signaling cascade;go_component=integral to membrane		<a href=http://www.genedb.org/genedb/Search?organism=tryp&name=Tb927.8.7940>Tb927.8.7940</a>	Q57U51			Tb08.6H23.210	8	Tb927_08_v4: 2333202..2336954	receptor-type adenylate cyclase GRESAG 4, putative	4638	1	2	0	GO:0004016	GO:0007242	GO:0016021	2QTB00022_M_19	Tb927.8.7940	TAGTTCTTTTGCTCCTAGTGATATTGATGTTGGTGTGAGAACGGTTCATTTTATTGGTCTACCAGATGAT	+	8	2336861	2336930	-0.74606	-1.44459	0.15793	0.999493	-4.5683
Tb927.6.4270	3QTB00007_D_9			<a href=http://www.genedb.org/genedb/Search?organism=tryp&name=Tb927.6.4270>Tb927.6.4270</a>	Q586Z4			Tb06.26G9.1060	6	Tb927_06_v4: complement(1217303..1218013)	hypothetical protein, conserved	2945	0	0	0				2QTB00007_D_9	Tb927.6.4270	TTGAATTGGTATAATCGCGGCGGTATAGTGTGTGAGATACCTCCTGTTCCTGTTTATCGTCATCACATAT	-	6	1217728	1217797	-0.745813	-1.91305	0.0643856	0.999493	-4.53124
Tb927.6.3420	3QTB00011_K_17			<a href=http://www.genedb.org/genedb/Search?organism=tryp&name=Tb927.6.3420>Tb927.6.3420</a>	Q584Y2			Tb06.2N9.480	6	Tb927_06_v4: complement(1008864..1009913)	hypothetical protein, conserved	2860	0	0	0				2QTB00011_K_17	Tb927.6.3420	ACTTAAGGTCCGGGACATCTGCGCTATCGATGTTAGTAATAAAACGAGCAACTTTGACTATATGCTGTTT	-	6	1009218	1009287	-0.743828	-1.94985	0.0596672	0.999493	-4.52804
Tb927.1.3550	3QTB00011_H_11			<a href=http://www.genedb.org/genedb/Search?organism=tryp&name=Tb927.1.3550>Tb927.1.3550</a>	Q4GYL8				1	Tb927_01_v4: complement(756777..757868)	hypothetical protein	347	0	0	0				2QTB00011_H_11	Tb927.1.3550	AAAGTCAAATATCGGTGATTTATTGGCTTCAACTTCTGACTCAGTGGGGCAGCTTAATGGGTTTCAGGCT	-	1	757620	757689	-0.743452	-1.70019	0.0984313	0.999493	-4.54897
Tb927.8.4840	3QTB00021_E_24	;go_function=ATP binding; motor activity;go_process=microtubule-based process;go_component=microtubule associated complex		<a href=http://www.genedb.org/genedb/Search?organism=tryp&name=Tb927.8.4840>Tb927.8.4840</a>	Q57UW8			Tb08.4A8.540	8	Tb927_08_v4: complement(1426400..1429444)	kinesin, putative	4327	0	0	0	GO:0003774 GO:0005524	GO:0007017	GO:0005875	2QTB00021_E_24	Tb927.8.4840	ATGTGTAACTTAATGTACAGGAACAAACAACTTTCGACTCTACTAGAAGAAGAGCAGGATCGGTACCAGT	-	8	1427434	1427503	-0.742559	-1.46231	0.153043	0.999493	-4.56704
Tb927.3.1670	3QTB00021_I_16			<a href=http://www.genedb.org/genedb/Search?organism=tryp&name=Tb927.3.1670>Tb927.3.1670</a>	Q57ZE4			Tb03.30P12.250	3	Tb927_03_v4: complement(439329..442412)	hypothetical protein, conserved	1006	0	0	0	GO:0003674	GO:0008150	GO:0005575	2QTB00021_I_16	Tb927.3.1670	TTATAAGGCTAATATTCATAACTTGAGCACATCAACTACAGAACGCGTAGTGTTTTACACAGTTGGTCAT	-	3	442251	442320	-0.741933	-1.31901	0.196178	0.999493	-4.57692
Tb11.01.7440	3QTB00012_L_11			<a href=http://www.genedb.org/genedb/Search?organism=tryp&name=Tb11.01.7440>Tb11.01.7440</a>	Q381K7				11	Tb927_11_01_v4: complement(4119852..4121048)	hypothetical protein, conserved	9268	0	0	0				2QTB00012_L_11	Tb11.01.7440	AAACTACATCTACCGCATATTAGAAGATTGTGAATTACTGGACGCTAGTTCCTTGGGCAAAGCACTCAAA	-	11.1	4120473	4120542	-0.740066	-1.49451	0.144473	0.999493	-4.56471
Tb11.01.4440	3QTB00020_A_10	;go_function=ATP-dependent DNA helicase activity;go_process=DNA unwinding;go_component=nucleus		<a href=http://www.genedb.org/genedb/Search?organism=tryp&name=Tb11.01.4440>Tb11.01.4440</a>	Q382S1				11	Tb927_11_01_v4: 3308836..3311367	ATP-dependent DNA helicase, putative	8949	0	0	0	GO:0004003	GO:0006268	GO:0005634	2QTB00020_A_10	Tb11.01.4440	TGTGCGCCGTTAACCAAGTTACACATTTGGAGCAAAGCAGTCATAAGGGTCAGTCAGGTACAAATATAAC	+	11.1	3309860	3309929	-0.739135	-1.69929	0.0986037	0.999493	-4.54904
Tb10.70.4720	3QTB00020_M_10	;go_function=protein transporter activity;go_process=nuclear import;go_component=nuclear pore; nucleus		<a href=http://www.genedb.org/genedb/Search?organism=tryp&name=Tb10.70.4720>Tb10.70.4720</a>	Q38BV5			TRYP_x-70a06.p2kb545_636	10	Tb927_10_v4: 747790..750390	importin beta-1 subunit, putative	6427	0	0	0	GO:0008565	GO:0051170	GO:0005634 GO:0005643	2QTB00020_M_10	Tb10.70.4720	TTGGTTCACCAAAAAAAGATATACAGAATGTGGCAGCAAATATTATTGGGAATCTTTCGCGCATAGAGTT	+	10	748094	748163	-0.738093	-1.79254	0.0821482	0.999493	-4.54145
Tb927.6.1610	3QTB00010_P_22	similar to Dimethyladenosine transferase (EC 2.1.1.-) (S-adenosylmethionine-6-N',N'-adenosyl(rRNA) dimethyltransferase) (16S rRNA dimethylase) (Kasugamycindimethyltransferase) (SP:Q92GV0) {Rickettsia conorii} ; similar to Probable dimethyladenosine transferase (S-adenosylmethionine-6-N',N'-adenosyl(rRNA) dimethyltransferase) (Swiss-Prot:Q9D0D4) {Mus musculus};go_function=rRNA (adenine-N6,N6-)-dim…		<a href=http://www.genedb.org/genedb/Search?organism=tryp&name=Tb927.6.1610>Tb927.6.1610</a>	Q585P9			Tb06.28P18.360	6	Tb927_06_v4: complement(549542..550576)	ribosomal RNA adenine dimethylase family protein, conserved	2680	0	0	0				2QTB00010_P_22	Tb927.6.1610	TTATGACAAGTACTGTAGCTACCAAAGAATGGAAGGGGTGAAGGATGTTAAAACTTTTGAGGAGTTTCGA	-	6	549662	549731	-0.73783	-1.79377	0.081949	0.999493	-4.54134
Tb11.02.3370	3QTB00012_L_22			<a href=http://www.genedb.org/genedb/Search?organism=tryp&name=Tb11.02.3370>Tb11.02.3370</a>	Q385K2			Tb11.212.0690	11	Tb927_11_01_v4: 1575325..1576551	hypothetical protein, conserved	8265	0	0	0				2QTB00012_L_22	Tb11.02.3370	TTTATTCTAACATTTCGTGTTATCTTAAGGAGGGATGTATTGTGAAATCAGAAGACACGGACCTGCGTAC	+	11.1	1576049	1576118	-0.737109	-1.87345	0.0698172	0.999493	-4.53464
Tb927.1.1110	3QTB00001_G_24	unlikely gene predicted by glimmer		<a href=http://www.genedb.org/genedb/Search?organism=tryp&name=Tb927.1.1110>Tb927.1.1110</a>	Q4GZA7				1	Tb927_01_v4: 311739..311906	hypothetical protein, unlikely	105	1	0	0				2QTB00001_G_24	Tb927.1.1110	TTTTTTGCTGCTGTTTTTCAGGTCCCCGAATCTGTGGACTATTCTCGTCCGCTATTGCACGTGGGTTCCA	+	1	311816	311885	-0.735789	-1.78787	0.0831967	0.999493	-4.54197
Tb09.160.0270	3QTB00001_H_23			<a href=http://www.genedb.org/genedb/Search?organism=tryp&name=Tb09.160.0270>Tb09.160.0270</a>	Q38G14			chr9contig160.tmp0027	9	Tb927_09_v4: 316878..317087	hypothetical protein, unlikely	4798	0	0	0				2QTB00001_H_23	Tb09.160.0270	AATACAGACAGTCTCTCATATGGAGGGGAGAAAACGCCCTAGCAAAATGTTTCCCCCGTACAGGCAAAGA	+	9	316934	317003	-0.735644	-1.37033	0.179766	0.999493	-4.57347
Tb10.70.0160	3QTB00014_P_10			<a href=http://www.genedb.org/genedb/Search?organism=tryp&name=Tb10.70.0160>Tb10.70.0160</a>	Q38AU4			TRYP_x-70a06.p2kb545_22	10	Tb927_10_v4: 1672088..1673539	hypothetical protein, conserved	6788	0	0	0				2QTB00014_P_10	Tb10.70.0160	CATCACTCCCAGGTGGGGGGACTTTAGAGACGACGTTACAAGCAACCAAACATTTGCTACTTGAACATAC	+	10	1672830	1672899	-0.735023	-1.51161	0.140079	0.999493	-4.56346
Tb11.01.6380	3QTB00011_L_8			<a href=http://www.genedb.org/genedb/Search?organism=tryp&name=Tb11.01.6380>Tb11.01.6380</a>	Q381W0				11	Tb927_11_01_v4: complement(3863225..3864343)	hypothetical protein, conserved	9164	0	0	0	GO:0003674	GO:0008150	GO:0005575	2QTB00011_L_8	Tb11.01.6380	ATCAACAGAAGATCAGTTTCTACTACGAGGCATCCCGCTCTATTGATTTCCGGCAGCTGAACAGTGAGTT	-	11.1	3863364	3863433	-0.734483	-1.95748	0.0587272	0.999493	-4.52738
Tb927.4.5210	3QTB00001_P_8			<a href=http://www.genedb.org/genedb/Search?organism=tryp&name=Tb927.4.5210>Tb927.4.5210</a>	Q584I5			Tb04.3M17.760	4	Tb927_04_v4: complement(1420657..1420911)	hypothetical protein, conserved	1939	0	0	0				2QTB00001_P_8	Tb927.4.5210	CGGCCATACAGGAATATGCCATTGACCGCCAGCCACCGGCGCGTAGAGCGCAGCTTCTGAAAAAGGAAGA	-	4	1420661	1420730	-0.730514	-1.42532	0.163386	0.999493	-4.56966
Tb10.70.7910	3QTB00020_P_9			<a href=http://www.genedb.org/genedb/Search?organism=tryp&name=Tb10.70.7910>Tb10.70.7910</a>	Q38CJ6			TRYP_x-70a06.p2kb545_1086	10	Tb927_10_v4: 110053..112782	hypothetical protein, conserved	6185	0	0	0				2QTB00020_P_9	Tb10.70.7910	AATGTTGCTCATGAAAGTGAAATGAGAACTGTACCACCCGTTATGTGTCGCATATTTGATATTTTGTCGT	+	10	112483	112552	-0.729335	-1.88899	0.0676408	0.999493	-4.53331
Tb927.7.2250	3QTB00018_M_8	similar to Carnitine O-palmitoyltransferase II, mitochondrial precursor(EC 2.3.1.21) (CPT II). (Swiss-Prot:P23786) [Homo sapiens;];go_function=carnitine O-palmitoyltransferase activity;go_process=fatty acid metabolism		<a href=http://www.genedb.org/genedb/Search?organism=tryp&name=Tb927.7.2250>Tb927.7.2250</a>	Q57XP9			Tb07.22O10.200	7	Tb927_07_v4: complement(581709..583715)	carnitine O-palmitoyltransferase II, putative	3314	0	0	0				2QTB00018_M_8	Tb927.7.2250	CGTTGGTTTGATAAGAGCATTAGCATAATTGTTACGAAGGACGGTACGTTAGGAGTTAGCTTTGAACATA	-	7	582557	582626	-0.729257	-1.58214	0.123084	0.999493	-4.55818
Tb927.5.1860	3QTB00015_H_21			<a href=http://www.genedb.org/genedb/Search?organism=tryp&name=Tb927.5.1860>Tb927.5.1860</a>	Q57ZQ5			Tb05.1P6.640	5	Tb927_05_v4: 578529..580058	hypothetical protein, conserved	2177	0	0	0				2QTB00015_H_21	Tb927.5.1860	CCGGAGGCTTGAGTAAAATTGTAGAGCACGGGACTATGTGTAGTCATAACACCTGGGAGAGTAATTATTA	+	5	578794	578863	-0.729181	-1.71537	0.095583	0.999493	-4.54775
Tb11.02.4020	3QTB00013_M_15			<a href=http://www.genedb.org/genedb/Search?organism=tryp&name=Tb11.02.4020>Tb11.02.4020</a>	Q385F4			Tb11.212.0040	11	Tb927_11_01_v4: complement(1708496..1709752)	hypothetical protein, conserved	8313	1	4	0				2QTB00013_M_15	Tb11.02.4020	GTTGGATGAATACCGACACAATAGGGCGCAAATCTCATCAGGAAATCGAAGAAGAATTACCAGAAGTGTT	-	11.1	1709529	1709598	-0.728186	-1.35472	0.184641	0.999493	-4.57453
Tb927.7.2750	3QTB00009_B_4	;go_function=ATP binding; protein serine/threonine kinase activity;go_process=protein amino acid phosphorylation		<a href=http://www.genedb.org/genedb/Search?organism=tryp&name=Tb927.7.2750>Tb927.7.2750</a>	Q57Y85			Tb07.13M20.690	7	Tb927_07_v4: 717763..718683	protein kinase, putative	3364	0	0	0	GO:0004674 GO:0005524	GO:0006468	GO:0005575	2QTB00009_B_4	Tb927.7.2750	ATGTGTATTTTGTTGCCAAGATCATCCAGAAGAGCAATCAACAGGTAGAAACGGATGTCAGACTGGAAAT	+	7	717851	717920	-0.72629	-1.90296	0.0657332	0.999493	-4.53211
Tb927.2.4510	3QTB00019_L_11	;go_function=ATP binding; protein kinase activity; protein-tyrosine kinase activity;go_process=protein amino acid phosphorylation		<a href=http://www.genedb.org/genedb/Search?organism=tryp&name=Tb927.2.4510>Tb927.2.4510</a>	Q7YUY1		30M24.325		2	Tb927_02_v4: complement(798058..800382)	protein kinase, putative	723	0	0	0	GO:0004672 GO:0004672 GO:0004713 GO:0005524	GO:0006468 GO:0006468		2QTB00019_L_11	Tb927.2.4510	TAATATGCGATGTTATTGGGATCCCGACGGAGGAAACGTTTAGTGGGCTGTACAAAATGCACGAGGTGAC	-	2	798554	798623	-0.724452	-1.42293	0.164072	0.999493	-4.56983
Tb927.4.1080	3QTB00017_L_11	similar to SP:Q26975: Vacuolar ATP synthase catalytic subunit A (EC 3.6.3.14) (V-ATPase Asubunit) (Vacuolar proton pump alpha subunit) (V-ATPase 69 kDasubunit). {Trypanosoma congolense};go_function=hydrogen-exporting ATPase activity, phosphorylative mechanism;go_process=ATP synthesis coupled proton transport;go_component=lysosomal hydrogen-translocating V-type ATPase complex		<a href=http://www.genedb.org/genedb/Search?organism=tryp&name=Tb927.4.1080>Tb927.4.1080</a>	Q580D6			Tb04.5E12.370	4	Tb927_04_v4: complement(288135..289967)	V-type ATPase, A subunit, putative	1525	0	0	0				2QTB00017_L_11	Tb927.4.1080	AAGATAATTCTAGAGACTGCGAAAGTTATCCGTGAGGAATTTCTTCAGCAGAATGCCTTCACTCCGTATG	-	4	288398	288467	-0.724414	-1.45646	0.154645	0.999493	-4.56746
Tb11.01.6890	3QTB00006_B_4	;go_function=GTPase activity;go_process=small GTPase mediated signal transduction		<a href=http://www.genedb.org/genedb/Search?organism=tryp&name=Tb11.01.6890>Tb11.01.6890</a>	Q381R1	RAB2			11	Tb927_11_01_v4: complement(3987252..3987890)	small GTPase, putative,ras-related protein rab-2a, putative	9213	0	0	0	GO:0003924	GO:0007264	GO:0005575	2QTB00006_B_4	Tb11.01.6890	ATTATGTTTTCAAGTACATTATTATTGGTGATAGCGGAGTGGGAAAGAGTTGCCTCCTACTGCAGTTCAC	-	11.1	3987808	3987877	-0.721148	-1.87011	0.070294	0.999493	-4.53493
Tb927.5.630	3QTB00012_P_9	;go_function=acid phosphatase activity;go_component=extracellular region; integral to membrane		<a href=http://www.genedb.org/genedb/Search?organism=tryp&name=Tb927.5.630>Tb927.5.630</a>	Q57VF1			Tb05.30F7.630	5	Tb927_05_v4: complement(209175..210380)	acidic phosphatase, putative	2053	1	1	0				2QTB00012_P_9	Tb927.5.630	TGGAGAAAGTCAAGGTAAGAACAAAGCACCGAGTCAACACTGCGACACTGATGTATACAATAACGAATCT	-	5	209814	209883	-0.72003	-1.70371	0.097765	0.999493	-4.54869
Tb927.5.820	3QTB00006_H_21			<a href=http://www.genedb.org/genedb/Search?organism=tryp&name=Tb927.5.820>Tb927.5.820</a>	Q57W27			Tb05.28F8.630	5	Tb927_05_v4: 283382..284008	hypothetical protein, conserved	2073	0	0	0				2QTB00006_H_21	Tb927.5.820	ATCAACCATAACGGAAGACGGTGGCGGGGCGGTAGGAACACCTGCCGGGGATTCTCAGGGAATTGCAACA	+	5	283735	283804	-0.71908	-1.7554	0.088401	0.999493	-4.5445
Tb09.160.1740	3QTB00013_M_6			<a href=http://www.genedb.org/genedb/Search?organism=tryp&name=Tb09.160.1740>Tb09.160.1740</a>	Q38FL7		3C4.265	chr9contig160.tmp0162c	9	Tb927_09_v4: complement(623742..625028)	hypothetical protein, conserved	4946	0	0	0				2QTB00013_M_6	Tb09.160.1740	AATGCCTTGTAGATTTCAACACGGGCATATGGTTGTCGTTTAACGGTAAGGTTCAGGACTCAATGAAAGT	-	9	624193	624262	-0.718886	-1.61655	0.115425	0.999493	-4.55555
Tb11.03.0890	3QTB00007_D_21	Curated by J. Mottram.;go_function=ubiquitin thiolesterase activity;go_process=ubiquitin-dependent protein catabolism;go_component=cytoplasm		<a href=http://www.genedb.org/genedb/Search?organism=tryp&name=Tb11.03.0890>Tb11.03.0890</a>	Q387M6				11	Tb927_11_01_v4: complement(56565..57275)	ubiquitin carboxyl-terminal hydrolase, putative,cysteine peptidase, Clan CA, family C12, putative	7737	0	0	0	GO:0004221	GO:0006511	GO:0005737	2QTB00007_D_21	Tb11.03.0890	CCGAATTACTCGCCATGGTCCCCCGACCGATTTACGCGATGATTCTTTTGTATCCATTGTCAGATGGGAT	-	11.1	57091	57160	-0.718823	-1.58699	0.121979	0.999493	-4.55781
Tb11.17.0004	3QTB00005_H_21			<a href=http://www.genedb.org/genedb/Search?organism=tryp&name=Tb11.17.0004>Tb11.17.0004</a>	Q380X3				11	Tb927_11_01_v4: complement(4802737..4803279)	hypothetical protein, conserved	9468	0	2	0	GO:0003674	GO:0008150	GO:0005575	2QTB00005_H_21	Tb11.17.0004	AGATATTAATACATTGCAGTATATTTGCTCAATCAACCTTGATGTTTTCCCCCACGTTCCTCCGGGATTA	-	11.1	4802738	4802807	-0.718727	-1.49352	0.14473	0.999493	-4.56478
Tb927.4.2900	3QTB00021_G_15			<a href=http://www.genedb.org/genedb/Search?organism=tryp&name=Tb927.4.2900>Tb927.4.2900</a>	Q583W7			Tb04.2H8.1060	4	Tb927_04_v4: 767977..770892	hypothetical protein, conserved	1707	0	0	0				2QTB00021_G_15	Tb927.4.2900	AGATTGTAGTTACGCAAATATTCATCGAGTTCCGACATACAAAACTTCCCACACAGGTGTATTCAATGTC	+	4	770493	770562	-0.718381	-1.78114	0.0840263	0.999493	-4.54239
Tb927.3.4430	3QTB00017_H_21			<a href=http://www.genedb.org/genedb/Search?organism=tryp&name=Tb927.3.4430>Tb927.3.4430</a>	Q580J9			Tb03.26J7.740	3	Tb927_03_v4: complement(1243455..1245281)	hypothetical protein, conserved	1280	0	0	0				2QTB00017_H_21	Tb927.3.4430	GACATTGTTCCTTCGTATCGTGCAGGAAATGGAGCACGTCAGCTTCTTTAAATATTACATGGTGTTGAAA	-	3	1243893	1243962	-0.718156	-2.02319	0.0511533	0.999493	-4.52156
Tb11.12.0012	3QTB00016_P_2			<a href=http://www.genedb.org/genedb/Search?organism=tryp&name=Tb11.12.0012>Tb11.12.0012</a>	Q384F1				11	Tb927_11_01_v4: 2360387..2362108	hypothetical protein, conserved	8568	0	0	0				2QTB00016_P_2	Tb11.12.0012	ACTATGGATCACCAGTCACGCAAGAGAAGTTACGAGCGATTGAATTTGTTGTTAGAAACATGAAGTCAAC	+	11.1	2360448	2360517	-0.717763	-1.17616	0.248141	0.999493	-4.58595
Tb927.3.5020	3QTB00022_D_21			<a href=http://www.genedb.org/genedb/Search?organism=tryp&name=Tb927.3.5020>Tb927.3.5020</a>	Q582N5			Tb03.48K5.800	3	Tb927_03_v4: 1408124..1412365	hypothetical protein, conserved	1339	0	0	0				2QTB00022_D_21	Tb927.3.5020	AGATGACAAATCTTCTAGAGAATCGTGACAAGTTGATGAAGGTGGAAGCGAAGCAGCACAAGCTAAATGA	+	3	1410597	1410666	-0.71684	-1.65386	0.107568	0.999493	-4.55264
Tb927.3.1850	3QTB00017_E_22	;go_function=ATP binding; protein serine/threonine kinase activity;go_process=protein amino acid phosphorylation		<a href=http://www.genedb.org/genedb/Search?organism=tryp&name=Tb927.3.1850>Tb927.3.1850</a>	Q57ZC6			Tb03.30P12.590	3	Tb927_03_v4: complement(480261..482048)	hypothetical protein, conserved	1024	0	0	0	GO:0004674 GO:0005524	GO:0006468	GO:0005575	2QTB00017_E_22	Tb927.3.1850	TATGAATTTTTAAAAAGTGACCAAGAGCTTGAATCGTGTTTCAGTCTGAGGCAACTGTCGTCTACGTGTG	-	3	481523	481592	-0.716507	-1.66345	0.105621	0.999493	-4.55189
Tb11.01.3500	3QTB00007_P_21			<a href=http://www.genedb.org/genedb/Search?organism=tryp&name=Tb11.01.3500>Tb11.01.3500</a>	Q383B7				11	Tb927_11_01_v4: 3057376..3058104	hypothetical protein, conserved	8853	0	0	0				2QTB00007_P_21	Tb11.01.3500	TATAATCAAGGTGCGAGAACCTCGGCTAAGGACATGCCCATCAAAACGATAAATATCAAGGCGTTTCTTT	+	11.1	3058027	3058096	-0.716168	-1.77615	0.0848597	0.999493	-4.5428
Tb11.02.0880	3QTB00023_E_18			<a href=http://www.genedb.org/genedb/Search?organism=tryp&name=Tb11.02.0880>Tb11.02.0880</a>	Q386H2				11	Tb927_11_01_v4: 972986..986368	hypothetical protein, conserved	8043	0	0	0	GO:0003674	GO:0008150	GO:0005575	2QTB00023_E_18	Tb11.02.0880	GCTTTTTAGTCACTGTGATGAGTTTGGGACAGTGGATGTACACGAAAAGATGAACAAAGGTATTGAAAAT	+	11.1	977359	977428	-0.715922	-1.61123	0.116583	0.999493	-4.55596
Tb11.01.4100	3QTB00016_K_15			<a href=http://www.genedb.org/genedb/Search?organism=tryp&name=Tb11.01.4100>Tb11.01.4100</a>	Q382V3				11	Tb927_11_01_v4: 3217144..3218754	hypothetical protein, conserved	8917	0	0	0				2QTB00016_K_15	Tb11.01.4100	AATGAAAATCAACCGTTTCATTTGTTTGGTTGGCTTCAACAGTTCCTCTTCGGGGACTCTGAAAGGGAGT	+	11.1	3217921	3217990	-0.715848	-1.95687	0.0588026	0.999493	-4.52743
Tb11.01.3760	3QTB00005_P_21			<a href=http://www.genedb.org/genedb/Search?organism=tryp&name=Tb11.01.3760>Tb11.01.3760</a>	Q382Y8				11	Tb927_11_01_v4: 3128788..3129339	hypothetical protein, conserved	8882	0	0	0				2QTB00005_P_21	Tb11.01.3760	TACAGCGGCTGAAACGCCCTCTTATTTTTCCTGCCTTCTCTTCTATACTGTACGGCAGTCATCAATGACA	+	11.1	3128853	3128922	-0.715228	-1.60352	0.118277	0.999493	-4.55655
Tb927.3.5030	3QTB00019_A_12	identical to GP:15990777: KU70 protein {Trypanosoma brucei}; 99.8% identical to GP:15990777: KU70 protein {Trypanosoma brucei};go_function=double-stranded telomeric DNA binding;go_process=telomerase-independent telomere maintenance;go_component=nuclear chromosome, telomeric region		<a href=http://www.genedb.org/genedb/Search?organism=tryp&name=Tb927.3.5030>Tb927.3.5030</a>	Q582N4	KU70		embl.330,Tb03.48K5.810	3	Tb927_03_v4: 1412986..1415199	KU70 protein	1340	0	0	0	GO:0003691	GO:0000722	GO:0000784	2QTB00019_A_12	Tb927.3.5030	AAGGGAATGCACACATCCTGATTACCCTGGTGTATACGTCTTTCATACTTTTTGCTCAGCGGAAATACAA	+	3	1413339	1413408	-0.713861	-1.34949	0.186295	0.999493	-4.57488
Tb11.01.7650	3QTB00011_P_9	;go_function=exonuclease activity;go_component=intracellular		<a href=http://www.genedb.org/genedb/Search?organism=tryp&name=Tb11.01.7650>Tb11.01.7650</a>	Q381I6				11	Tb927_11_01_v4: complement(4177876..4178976)	exonuclease, putative	9289	0	0	0	GO:0004527	GO:0008150	GO:0005622	2QTB00011_P_9	Tb11.01.7650	ACCTCTTACCTGCACGATGTCAATGTTCCGTGCGTTGTATCCGGAATGTCCTACGAATTTAACCAAAGCA	-	11.1	4178026	4178095	-0.712636	-1.88363	0.0683849	0.999493	-4.53377
Tb11.02.1860	3QTB00014_P_21			<a href=http://www.genedb.org/genedb/Search?organism=tryp&name=Tb11.02.1860>Tb11.02.1860</a>	Q385Y5			TRYP_xi-1013a02.q1k_72	11	Tb927_11_01_v4: complement(1231046..1232473)	hypothetical protein, conserved	8131	0	0	0				2QTB00014_P_21	Tb11.02.1860	ATGTTGTTACTTCACCGAATTCCTGATGTTGACGATGCCATTCCGTTATCCCACTCTTTATGGATCGATG	-	11.1	1231447	1231516	-0.712274	-1.85056	0.0731336	0.999493	-4.53659
Tb10.70.0630	3QTB00016_N_17	similar to Succinate semialdehyde dehydrogenase (EC 1.2.1.24) (NAD(+)-dependentsuccinic semialdehyde dehydrogenase). (Swiss-Prot:P51650) (Rattus norvegicus);go_function=electron transporter activity; succinate-semialdehyde dehydrogenase [NAD(P)+] activity;go_process=gamma-aminobutyric acid catabolism		<a href=http://www.genedb.org/genedb/Search?organism=tryp&name=Tb10.70.0630>Tb10.70.0630</a>	Q38AY7	ALDH		TRYP_x-70a06.p2kb545_96	10	Tb927_10_v4: complement(1566569..1568260)	aldehyde dehydrogenase, putative	6745	1	0	0	GO:0004362 GO:0009013	GO:0009450	GO:0005575	2QTB00016_N_17	Tb10.70.0630	TGCTGTCAGGAGGAGATATTTGGTCCTATTATACCCATAATTACGTTTGATGACGATACGGAGGCTATAC	-	10	1566808	1566877	-0.711831	-1.54086	0.132815	0.999493	-4.56129
Tb927.6.5550	3QTB00015_I_18	;go_process=antigenic variation;go_component=integral to membrane		<a href=http://www.genedb.org/genedb/Search?organism=tryp&name=Tb927.6.5550>Tb927.6.5550</a>	Q583L4			Tb06.1I18.410	6	Tb927_06_v4: complement(1539037..1540536)	variant surface glycoprotein (VSG, atypical), putative	3072	1	0	0		GO:0020033	GO:0016021	2QTB00015_I_18	Tb927.6.5550	TGGCACTAGATGACACTATCAGACTAACAGCAGAAAAGATTGTTGAGCTGAGAAAACAAGCAGTAACCTC	-	6	1539422	1539491	-0.710951	-1.49522	0.144287	0.999493	-4.56466
Tb11.02.0730	3QTB00011_L_10	;go_function=cysteine-type endopeptidase activity;go_process=mitochondrion organization and biogenesis; proteolysis and peptidolysis;go_component=mitochondrion		<a href=http://www.genedb.org/genedb/Search?organism=tryp&name=Tb11.02.0730>Tb11.02.0730</a>	Q8T8E8	mca1			11	Tb927_11_01_v4: complement(894643..895761)	metacaspase,cysteine peptidase, Clan CD, family C13	8026	1	1	0	GO:0004197	GO:0006508 GO:0007005	GO:0005739	2QTB00011_L_10	Tb11.02.0730	CATTGTGCCCTGTGACTACGAAGAAAATGGTTGCATACTGGATAATGAGCTTCACGAAATCATATCAACA	-	11.1	895138	895207	-0.710028	-1.48379	0.147283	0.999493	-4.56549
Tb09.211.2350	3QTB00001_N_4			<a href=http://www.genedb.org/genedb/Search?organism=tryp&name=Tb09.211.2350>Tb09.211.2350</a>	Q38DS2			chr9contig211.tmp0271	9	Tb927_09_v4: 1684757..1685005	hypothetical protein, unlikely	5595	0	1	0				2QTB00001_N_4	Tb09.211.2350	AATGCCGAACCCAAATTTAACGGGGATGCAAATCCCGCCAACATTCCGTATTGGAGGATTACCGAAGGGG	+	9	1684763	1684832	-0.709502	-1.73192	0.0925556	0.999493	-4.54642
Tb927.8.1070	3QTB00020_D_21			<a href=http://www.genedb.org/genedb/Search?organism=tryp&name=Tb927.8.1070>Tb927.8.1070</a>	Q57VP7			Tb08.29O4.120	8	Tb927_08_v4: complement(342517..345171)	hypothetical protein, conserved	3950	0	0	0				2QTB00020_D_21	Tb927.8.1070	AGTTATTTTCATGTCACCCCTCAAAACAGCCAGTGGCGGCAACGACGTAAATTTGACAGTAGTTAGTTCT	-	8	344503	344572	-0.709455	-1.48931	0.145831	0.999493	-4.56509
Tb09.160.5220	3QTB00022_E_22	weakly similar to Ribosomal large subunit pseudouridine synthase D (EC 4.2.1.70)(Pseudouridylate synthase) (Uracil hydrolyase) (Swiss-Prot:P33640) (Pseudomonas aeruginosa);go_function=pseudouridine synthase activity; RNA binding;go_process=RNA processing		<a href=http://www.genedb.org/genedb/Search?organism=tryp&name=Tb09.160.5220>Tb09.160.5220</a>	Q38EM9			chr9contig160.tmp0408	9	Tb927_09_v4: 1105493..1109332	RNA pseudouridylate synthase protein, putative	5286	0	0	0	GO:0003723 GO:0009982	GO:0006396	GO:0005575	2QTB00022_E_22	Tb09.160.5220	AGCCACAACAACATATCGTGTATTGCAGTACTTTCCGAGGAGTGGCGTCTATTACTTGGAAATTCATTTA	+	9	1108921	1108990	-0.708848	-1.79824	0.0812225	0.999493	-4.54097
Tb927.8.6090	3QTB00004_N_5	;go_function=ubiquitin conjugating enzyme activity;go_process=protein modification; ubiquitin cycle;go_component=cytoplasm		<a href=http://www.genedb.org/genedb/Search?organism=tryp&name=Tb927.8.6090>Tb927.8.6090</a>	Q57YL0			Tb08.11J15.680	8	Tb927_08_v4: 1778351..1778818	ubiquitin-conjugating enzyme E2, putative,ubiquitin-protein ligase, putative,ubiquitin carrier protein, putative	4453	0	0	0	GO:0004840	GO:0006464 GO:0006512	GO:0005737	2QTB00004_N_5	Tb927.8.6090	GCCGTCTACAGTCTTTCAAAGATTCTCCTTTCCATTCAAAGCCTTCTCGGAAACCCAAATAATCAATCAC	+	8	1778651	1778720	-0.708682	-1.94513	0.0602547	0.999493	-4.52846
Tb927.4.2430	3QTB00018_A_6			<a href=http://www.genedb.org/genedb/Search?organism=tryp&name=Tb927.4.2430>Tb927.4.2430</a>	Q584E4			Tb04.1H19.840	4	Tb927_04_v4: 631854..633818	hypothetical protein, conserved	1660	0	0	0				2QTB00018_A_6	Tb927.4.2430	GCCACATGTGCTTCGAAAAACAATAAGAATGACACAAATAACAATAATGAGAGTAATGGCAATAGTGTAG	+	4	633408	633477	-0.706771	-1.65912	0.106496	0.999493	-4.55223
Tb11.57.0052	3QTB00015_H_9	;go_process=antigenic variation;go_component=integral to membrane		<a href=http://www.genedb.org/genedb/Search?organism=tryp&name=Tb11.57.0052>Tb11.57.0052</a>	Q22KT7				11	Tb927_11_03_v4: 195903..197429	variant surface glycoprotein (VSG, atypical), putative	9653	1	0	0		GO:0020033	GO:0016021	2QTB00015_H_9	Tb11.57.0052	AGAAATGGCAGTTAAAGCTACCAACTAAGCACGCAGAAAATGCCGCTTTCCAAAAAATGTGGGCACTCTG	+	11.3	196162	196231	-0.706013	-1.6225	0.114141	0.999493	-4.55509
Tb10.70.5860	3QTB00022_D_9			<a href=http://www.genedb.org/genedb/Search?organism=tryp&name=Tb10.70.5860>Tb10.70.5860</a>	Q38C46			TRYP_x-70a06.p2kb545_800	10	Tb927_10_v4: 512911..517128	hypothetical protein, conserved	6335	0	0	0				2QTB00022_D_9	Tb10.70.5860	ATAATTACGGAGCTTCCTAATAAAACATGGGTGGAACCACTCAAGACGCTTTACAACATTTTCATCGAGC	+	10	516010	516079	-0.70563	-1.53815	0.133475	0.999493	-4.56149
Tb927.1.5240	3QTB00010_B_3			<a href=http://www.genedb.org/genedb/Search?organism=tryp&name=Tb927.1.5240>Tb927.1.5240</a>	Q4GY57				1	Tb927_01_v4: 1039808..1040794	expression site-associated gene 1 (ESAG1) protein, putative	512	1	0	0	GO:0003674	GO:0008150	GO:0016021	2QTB00010_B_3	Tb927.1.5240	GCTGTCTCGAAATAAATGTAATGGGTGGTTCTGTTAGCAAATGCTTCAATTTACCAAGGAATAACTTGTA	+	1	1040454	1040523	-0.701919	-1.91171	0.064563	0.999493	-4.53136
Tb927.1.910	3QTB00001_D_21	gene predicted by glimmer		<a href=http://www.genedb.org/genedb/Search?organism=tryp&name=Tb927.1.910>Tb927.1.910</a>	Q4GZC7				1	Tb927_01_v4: complement(283009..283206)	hypothetical protein, unlikely	85	0	0	0				2QTB00001_D_21	Tb927.1.910	GGGGGGGAGGTTGAAGTTAAAACAAAGCGTTTGTGGGGTTGCACCTCTCCACGTGTCGTGAGGACGTTCA	-	1	283020	283089	-0.700734	-1.54445	0.131945	0.999493	-4.56103
Tb927.8.3230	3QTB00017_I_19			<a href=http://www.genedb.org/genedb/Search?organism=tryp&name=Tb927.8.3230>Tb927.8.3230</a>	Q57YZ0			Tb08.28L1.230	8	Tb927_08_v4: 962916..964670	hypothetical protein, conserved	4166	0	0	0				2QTB00017_I_19	Tb927.8.3230	CACAGTGTCATTTATCTTAATGAGCTGAGTGCTCACAACCAACTCTCCTTTCTTACTCAATGTTTTGGCC	+	8	962985	963054	-0.700602	-1.42363	0.163869	0.999493	-4.56978
Tb927.3.5510	3QTB00020_I_4			<a href=http://www.genedb.org/genedb/Search?organism=tryp&name=Tb927.3.5510>Tb927.3.5510</a>	Q580S4			Tb03.5L5.720	3	Tb927_03_v4: 1539599..1542178	hypothetical protein, conserved	1388	0	1	0	GO:0003674	GO:0008150	GO:0005575	2QTB00020_I_4	Tb927.3.5510	TACATATGTAGAACTTTTAGATGAGTACTCTATGCACGAATTTATTATCAGAAAGGGAATGACGCTCCGA	+	3	1540051	1540120	-0.699007	-1.27378	0.211572	0.999493	-4.57987
Tb11.01.7080	3QTB00021_I_9	similar to 116 kDa U5 small nuclear ribonucleoprotein component (U5 snRNP-specific protein, 116 kDa) (U5-116 kDa). (Swiss-Prot:O08810) (Mus musculus;);go_function=GTP binding; protein binding;go_process=protein biosynthesis;go_component=nucleus		<a href=http://www.genedb.org/genedb/Search?organism=tryp&name=Tb11.01.7080>Tb11.01.7080</a>	Q381P2				11	Tb927_11_01_v4: complement(4037978..4040902)	U5 small nuclear ribonucleoprotein component, putative,U5 snRNP-specific protein, putative	9232	0	0	0	GO:0005515 GO:0005525	GO:0006412	GO:0005634	2QTB00021_I_9	Tb11.01.7080	TGAAGTGAGAGTACTACCCCTTAAGTGCGGAAAACCATTTGTGCATGTTGGAGTTGAACTGAAAAATCCA	-	11.1	4039055	4039124	-0.698513	-1.4624	0.15302	0.999493	-4.56703
Tb927.2.4670	3QTB00012_E_14			<a href=http://www.genedb.org/genedb/Search?organism=tryp&name=Tb927.2.4670>Tb927.2.4670</a>	Q7YUW5		30M24.245		2	Tb927_02_v4: complement(825688..826851)	hypothetical protein, conserved	734	0	4	0				2QTB00012_E_14	Tb927.2.4670	TGTAAATCGTTTCGACAGGTTTATCATTCTCCTTTTCTTTATATTAATTCCCTCTTTATTTCTCCGTATG	-	2	826525	826594	-0.698094	-1.71657	0.095361	0.999493	-4.54766
Tb09.244.0410	3QTB00004_J_3			<a href=http://www.genedb.org/genedb/Search?organism=tryp&name=Tb09.244.0410>Tb09.244.0410</a>	Q38CN8		Tb927.2.6700,3H15.145	chr9contig244a01.tmp0041	9	Tb927_09_v4: complement(2935797..2936258)	hypothetical protein, conserved	6109	1	0	0	GO:0003674	GO:0008150	GO:0005575	2QTB00004_J_3	Tb09.244.0410	TTTCACTGGAGATTGTTGAAGATGAGTATATTAAACTTGTATCAAAAGATGTAAGGAAGATTTGGAAAAC	-	9	2936134	2936203	-0.697609	-1.65455	0.107426	0.999493	-4.55259
Tb927.6.3330	3QTB00009_I_18			<a href=http://www.genedb.org/genedb/Search?organism=tryp&name=Tb927.6.3330>Tb927.6.3330</a>	Q584X6			Tb06.2N9.640	6	Tb927_06_v4: 980257..981150	hypothetical protein, conserved	2852	0	0	0				2QTB00009_I_18	Tb927.6.3330	AGTGATGTTCCAACCGCTCATCAGAGAACTCCAAGTAACATAAGTGCTCGCAGTAGTGCCTCAGTTAGAT	+	6	980938	981007	-0.696206	-1.86363	0.071224	0.999493	-4.53548
Tb10.61.0520	3QTB00019_P_11			<a href=http://www.genedb.org/genedb/Search?organism=tryp&name=Tb10.61.0520>Tb10.61.0520</a>	Q387T6			TRYP_x-61h03.q2kb185_82	10	Tb927_10_v4: 3828342..3830684	hypothetical protein, conserved	7652	0	0	0				2QTB00019_P_11	Tb10.61.0520	AAATTGAAAGCGACAACTTTCGCTCGTGTTTTACAGGGTTAAGGAGTGATGAACAAGGAGACTTCCTTGA	+	10	3829792	3829861	-0.69523	-1.38737	0.174558	0.999493	-4.5723
Tb10.26.0800	3QTB00014_H_11			<a href=http://www.genedb.org/genedb/Search?organism=tryp&name=Tb10.26.0800>Tb10.26.0800</a>	Q389L8				10	Tb927_10_v4: complement(2673514..2674929)	hypothetical protein, conserved	7214	1	0	0				2QTB00014_H_11	Tb10.26.0800	ACTTGTGACAGGGATTGTCACGCACGAGTCAGTCTCTATCCTGAAACATTTCGAATCGAACAGTATTTGT	-	10	2674263	2674332	-0.69498	-1.6197	0.114744	0.999493	-4.5553
Tb927.1.740	3QTB00013_L_21			<a href=http://www.genedb.org/genedb/Search?organism=tryp&name=Tb927.1.740>Tb927.1.740</a>	Q4GZE4				1	Tb927_01_v4: complement(240378..241685)	hypothetical protein, conserved	68	0	0	0	GO:0003674	GO:0008150	GO:0005575	2QTB00013_L_21	Tb927.1.740	GATTATGCGACAATGTGATAGGTGAAGCCTCGATAGAGGTAAACCCGAATATGGCCAAGATGCACTTCAT	-	1	240532	240601	-0.694612	-1.78241	0.0838152	0.999493	-4.54228
Tb10.70.7750	3QTB00018_N_23			<a href=http://www.genedb.org/genedb/Search?organism=tryp&name=Tb10.70.7750>Tb10.70.7750</a>	Q38CI7			TRYP_x-70a06.p2kb545_1070	10	Tb927_10_v4: 135497..137563	hypothetical protein, conserved	6194	1	10	0				2QTB00018_N_23	Tb10.70.7750	TTCCTCTGATTTGTTCCTCATCTCGTGGATGGTGTTATGCGTAAAGATTTTGGGAAAACTGTTTGTTACT	+	10	137185	137254	-0.6946	-1.71442	0.0957593	0.999493	-4.54783
Tb927.8.5730	3QTB00014_L_11	;go_function=ATP binding; protein kinase activity;go_process=protein amino acid phosphorylation		<a href=http://www.genedb.org/genedb/Search?organism=tryp&name=Tb927.8.5730>Tb927.8.5730</a>	Q57X09			Tb08.26E13.460	8	Tb927_08_v4: 1695647..1697068	protein kinase, putative	4417	0	0	0	GO:0004672 GO:0005524	GO:0006468	GO:0005575	2QTB00014_L_11	Tb927.8.5730	AGGCCATTTTGGAGCTCGATTATGACGAGAAAGCTGATCTGTGGAGTTTAGGTATTACATTGATTGAAAT	+	8	1696203	1696272	-0.693548	-1.75627	0.0882495	0.999493	-4.54443
Tb927.6.2570	3QTB00014_H_10			<a href=http://www.genedb.org/genedb/Search?organism=tryp&name=Tb927.6.2570>Tb927.6.2570</a>	Q584P9			Tb06.4M18.1300	6	Tb927_06_v4: 783400..784839	hypothetical protein, conserved	2776	0	0	0				2QTB00014_H_10	Tb927.6.2570	AGCTTTCCCCATTAATGTGCGAAACGACAGGGGACATCAAACACAATGTATTAACGCAACAACATGCAAA	+	6	783914	783983	-0.693312	-1.52265	0.1373	0.999493	-4.56264
Tb927.8.6730	3QTB00017_E_14			<a href=http://www.genedb.org/genedb/Search?organism=tryp&name=Tb927.8.6730>Tb927.8.6730</a>	Q57TU0			Tb08.30K1.640	8	Tb927_08_v4: complement(1948980..1950764)	hypothetical protein, conserved	4517	1	6	0				2QTB00017_E_14	Tb927.8.6730	TATTTTGTTACCAGTTTTGGCTGGTTTACTTCTCGCCTTAATCGTGGTCATTTTTCCACTGACCTTTTTC	-	8	1950504	1950573	-0.693183	-1.60481	0.117993	0.999493	-4.55645
Tb927.1.890	3QTB00008_I_3			<a href=http://www.genedb.org/genedb/Search?organism=tryp&name=Tb927.1.890>Tb927.1.890</a>	Q4GZC9				1	Tb927_01_v4: complement(278431..279201)	hypothetical protein, conserved	83	0	1	0				2QTB00008_I_3	Tb927.1.890	TTACGGGGCTTTTGACCTTGAAAGTACCCCAAGGTGCCTTATTTAATATGCTCGTTGCCGCTATTGGTTT	-	1	279071	279140	-0.689967	-1.5228	0.137262	0.999493	-4.56263
Tb927.2.5270	3QTB00023_E_2	;go_function=microtubule motor activity;go_process=microtubule-based movement;go_component=dynein complex		<a href=http://www.genedb.org/genedb/Search?organism=tryp&name=Tb927.2.5270>Tb927.2.5270</a>	Q7YUR0		30J2.85		2	Tb927_02_v4: 925431..938171	dynein heavy chain, putative	780	0	0	0	GO:0003777	GO:0007018	GO:0005575	2QTB00023_E_2	Tb927.2.5270	CGTTGATGGAAGCACTAGCGCAGCGTCTAAGGGGAAATTGTACTTCTATTATAAATGAATATAATATGAT	+	2	927820	927889	-0.689937	-1.05479	0.299126	0.999493	-4.59292
Tb927.5.3370	3QTB00016_B_16			<a href=http://www.genedb.org/genedb/Search?organism=tryp&name=Tb927.5.3370>Tb927.5.3370</a>	Q57Z56			Tb05.27M3.510	5	Tb927_05_v4: complement(1067228..1068928)	hypothetical protein	2328	0	0	0				2QTB00016_B_16	Tb927.5.3370	ATACGAAGGGAGCACTTATCATAAGTTCACAGGCAAAACCAGAAAACGTACGTGACGTGCAAGAAGAACC	-	5	1068054	1068123	-0.684647	-1.813	0.0788685	0.999493	-4.53974
Tb10.61.1230	3QTB00019_M_18			<a href=http://www.genedb.org/genedb/Search?organism=tryp&name=Tb10.61.1230>Tb10.61.1230</a>	Q387Y5			TRYP_x-61h03.q2kb185_189	10	Tb927_10_v4: 3648529..3650784	hypothetical protein, conserved,leucine-rich repeat protein (LRRP), putative	7602	0	0	0	GO:0003674 GO:0003674	GO:0008150 GO:0008150	GO:0005575 GO:0005575	2QTB00019_M_18	Tb10.61.1230	TGGGCATTTGATGCCCGATCTACAATACTTGGACGATGCAGAAATAAGCAACACTTCTTTACAGAAGTCA	+	10	3649569	3649638	-0.684498	-1.54819	0.131042	0.999493	-4.56075
Tb927.8.6780	3QTB00012_D_11			<a href=http://www.genedb.org/genedb/Search?organism=tryp&name=Tb927.8.6780>Tb927.8.6780</a>	Q57TT5			Tb08.30K1.690	8	Tb927_08_v4: complement(1957895..1959079)	hypothetical protein, conserved	4522	1	0	0				2QTB00012_D_11	Tb927.8.6780	CCATAGCTACGTTACTGGTGTTGATGCTTCTGAGTGTAGCAACCTTGGGGAATGGGGTGAGGATGATAGT	-	8	1958033	1958102	-0.684422	-1.82188	0.0774793	0.999493	-4.539
Tb10.6k15.3320	3QTB00018_I_21	;go_function=ATP binding; ATPase activity, coupled to transmembrane movement of substances;go_process=transport;go_component=integral to membrane; internal side of plasma membrane		<a href=http://www.genedb.org/genedb/Search?organism=tryp&name=Tb10.6k15.3320>Tb10.6k15.3320</a>	Q38AM7			TRYPtp6k15-3d06.p1c_472	10	Tb927_10_v4: complement(1837425..1839365)	ATP-binding cassette protein, putative	6855	0	6	0	GO:0005524 GO:0005524 GO:0042626	GO:0006810 GO:0006810	GO:0009898 GO:0016021 GO:0016021	2QTB00018_I_21	Tb10.6k15.3320	ACGTTTAGAAATATCACATACACTGTCCAAGGTGACAAAGGGAGGCCAAAAGAAATTTTACGCGGTATCT	-	10	1839164	1839233	-0.683523	-1.33694	0.190319	0.999493	-4.57573
Tb927.5.3130	3QTB00011_L_23			<a href=http://www.genedb.org/genedb/Search?organism=tryp&name=Tb927.5.3130>Tb927.5.3130</a>	Q57Z80			Tb05.27M3.140	5	Tb927_05_v4: complement(974407..975507)	hypothetical protein	2304	0	0	0				2QTB00011_L_23	Tb927.5.3130	TCAAAATCATGGAAAGGATTAGCGGGAATGAAGTTACCGACACTAACGACACGTGAAACGCATTCAACAA	-	5	975243	975312	-0.682812	-1.2465	0.221289	0.999493	-4.5816
Tb11.01.0690	3QTB00022_M_7			<a href=http://www.genedb.org/genedb/Search?organism=tryp&name=Tb11.01.0690>Tb11.01.0690</a>	Q384D2				11	Tb927_11_01_v4: 2403320..2407057	hypothetical protein, conserved	8587	0	0	0				2QTB00022_M_7	Tb11.01.0690	CGGTGCTATCGATTTAATGTTACGTGTTCTAACGGAGCTAATGGTATGCCACAACGAACTTGGTTGGTAT	+	11.1	2403724	2403793	-0.682758	-0.927777	0.360209	0.999493	-4.5995
Tb11.02.2910	3QTB00011_P_10			<a href=http://www.genedb.org/genedb/Search?organism=tryp&name=Tb11.02.2910>Tb11.02.2910</a>	Q385P4			Tb11.212.1170	11	Tb927_11_01_v4: 1468370..1469902	hypothetical protein, conserved	8223	0	0	0				2QTB00011_P_10	Tb11.02.2910	TTGATTCTTGTGCCGTTGTGGCAAAGCACCTCTGTGGAACTTCTGTTGATAGTTGTTTGCGTCATTTAAT	+	11.1	1469322	1469391	-0.682327	-1.73424	0.0921383	0.999493	-4.54623
Tb11.01.2500	3QTB00022_C_19	similar to Nuclear protein STH1/NPS1 (Chromatin structure remodeling complex protein) (Swiss-Prot:P32597) (Saccharomyces cerevisiae);go_function=ATP binding; ATPase activity; DNA binding;go_process=chromatin remodeling; meiosis		<a href=http://www.genedb.org/genedb/Search?organism=tryp&name=Tb11.01.2500>Tb11.01.2500</a>	Q383K6				11	Tb927_11_01_v4: 2814640..2818275	SNF2 DNA repair protein, putative,ATP-dependent helicase, putative,SNF2 family helicase, putative	8764	0	0	0	GO:0003677 GO:0005524 GO:0016887	GO:0006338 GO:0007126	GO:0005634	2QTB00022_C_19	Tb11.01.2500	AACTATTCAGACAATTGCATTGCTTGCTTACTATGCTGAGTACAAGAACGACTGGGGACCTCACCTTATT	+	11.1	2815449	2815518	-0.681718	-1.70303	0.0978931	0.999493	-4.54874
Tb927.1.1830	3QTB00001_P_11	unlikely gene predicted by glimmer		<a href=http://www.genedb.org/genedb/Search?organism=tryp&name=Tb927.1.1830>Tb927.1.1830</a>	Q4GZ36				1	Tb927_01_v4: 471622..471843	hypothetical protein, unlikely	176	0	0	0				2QTB00001_P_11	Tb927.1.1830	ATTGTAAAGAAGGAGTGTTTATTGAGTGAACGATTTATTTGGAACCGTATTCGTCCATTCACAGATAATA	+	1	471643	471712	-0.680275	-1.57554	0.1246	0.999493	-4.55869
Tb927.7.4920	3QTB00017_F_15			<a href=http://www.genedb.org/genedb/Search?organism=tryp&name=Tb927.7.4920>Tb927.7.4920</a>	Q57XA8			Tb07.26A24.60	7	Tb927_07_v4: complement(1297057..1298877)	hypothetical protein, conserved	3582	0	0	0				2QTB00017_F_15	Tb927.7.4920	TCGAAGACCACGTCATTAGGAGAGAAACAAATGGCGAAGCGTGTAGACTCGTTAAATGATCTGTTACGGG	-	7	1297113	1297182	-0.680236	-1.69827	0.0987966	0.999493	-4.54912
Tb11.01.8460	3QTB00013_I_16	;go_function=protein binding;go_process=cytokinesis; regulation of cell cycle;go_component=nuclear cyclin-dependent protein kinase holoenzyme complex		<a href=http://www.genedb.org/genedb/Search?organism=tryp&name=Tb11.01.8460>Tb11.01.8460</a>	Q381B4	CYC6	CycB2		11	Tb927_11_01_v4: complement(4389978..4391258)	cyclin 6,mitotic cyclin (pers. comm. J. Mottram, Univ. of Glasgow)	9361	0	0	0	GO:0005515	GO:0000074 GO:0000910	GO:0019908	2QTB00013_I_16	Tb11.01.8460	ACGAGAAAATGCGAATGATTCTCGTCGATTGGCTTATTGACGTTCACCTAAAGTTTAAACTACATCCCGA	-	11.1	4390825	4390894	-0.679656	-1.49415	0.144567	0.999493	-4.56474
Tb927.2.3930	3QTB00019_P_10	;go_function=DNA binding;go_process=DNA replication initiation		<a href=http://www.genedb.org/genedb/Search?organism=tryp&name=Tb927.2.3930>Tb927.2.3930</a>	Q7YV39		28H13.315		2	Tb927_02_v4: complement(694402..696840)	minichromosome maintenance (MCM) complex subunit, putative	691	0	0	0	GO:0003677	GO:0006270 GO:0006270	GO:0005575	2QTB00019_P_10	Tb927.2.3930	AGTTTATATGGCATACACTACTTCCGATAACAAGAGCTTTCAATCCATAGTATTGGTAAATCACGTGATA	-	2	695989	696058	-0.679157	-1.42245	0.164209	0.999493	-4.56987
Tb927.5.1010	3QTB00022_I_16			<a href=http://www.genedb.org/genedb/Search?organism=tryp&name=Tb927.5.1010>Tb927.5.1010</a>	Q57W46			Tb05.28F8.310	5	Tb927_05_v4: 330599..334546	hypothetical protein, conserved	2092	0	0	0				2QTB00022_I_16	Tb927.5.1010	TACTGAGGAAGTTAATCAGTACCGAAATGTGATTATAAATAGACTATTAGCAAAGGGTGTTAATATACCA	+	5	333421	333490	-0.679138	-1.26199	0.215732	0.999493	-4.58062
Tb927.1.3380	3QTB00003_P_23	unlikely gene predicted by glimmer		<a href=http://www.genedb.org/genedb/Search?organism=tryp&name=Tb927.1.3380>Tb927.1.3380</a>	Q4GYN5				1	Tb927_01_v4: 730441..730833	hypothetical protein, unlikely	330	1	0	0				2QTB00003_P_23	Tb927.1.3380	TACGGATGTAAAACAAAAAAAGCAAGTGGTTTCCATTAAACATAAGGCACGGCAAACAGCACAGATATTT	+	1	730632	730701	-0.678727	-1.45161	0.155979	0.999493	-4.5678
Tb11.02.4280	3QTB00022_I_22			<a href=http://www.genedb.org/genedb/Search?organism=tryp&name=Tb11.02.4280>Tb11.02.4280</a>	Q385C7				11	Tb927_11_01_v4: complement(1783600..1787559)	hypothetical protein, conserved	8340	0	0	0				2QTB00022_I_22	Tb11.02.4280	GAACTGTTTAGTCGTATCAAACAGACGGATGATAAGCTTGACAATCACGGAAGCAAAAAGGCTCGTTTAA	-	11.1	1783899	1783968	-0.678072	-1.57027	0.125821	0.999493	-4.55908
Tb10.70.4170	3QTB00004_L_9			<a href=http://www.genedb.org/genedb/Search?organism=tryp&name=Tb10.70.4170>Tb10.70.4170</a>	Q38BS0			TRYP_x-70a06.p2kb545_558	10	Tb927_10_v4: 845394..845858	hypothetical protein, conserved	6462	0	1	0				2QTB00004_L_9	Tb10.70.4170	AGTCGAGGACCCCGACTTTTTAAACATCCCATCATACGCAGGTAAGGGAGTGTACTCAAGCAAATTATTT	+	10	845735	845804	-0.676328	-1.62213	0.11422	0.999493	-4.55512
Tb927.8.7510	3QTB00012_I_18	;go_function=4-nitrophenylphosphatase activity		<a href=http://www.genedb.org/genedb/Search?organism=tryp&name=Tb927.8.7510>Tb927.8.7510</a>	Q57V72			Tb08.30P3.30	8	Tb927_08_v4: 2164109..2165278	p-nitrophenylphosphatase, putative	4595	0	0	0	GO:0003869	GO:0008150	GO:0005575	2QTB00012_I_18	Tb927.8.7510	CGGATAAAGGACTTCAGAAACCTGTTTGCTTCATCGCAACAAATGAAGACCCCCAAATACCCATTGGCGA	+	8	2164863	2164932	-0.675898	-1.70721	0.0971058	0.999493	-4.54841
Tb927.8.6560	3QTB00011_L_22			<a href=http://www.genedb.org/genedb/Search?organism=tryp&name=Tb927.8.6560>Tb927.8.6560</a>	Q57TV7			Tb08.30K1.330	8	Tb927_08_v4: 1890102..1891223	hypothetical protein, conserved	4500	0	0	0				2QTB00011_L_22	Tb927.8.6560	AATCTCTCAACGTGAGTGTTGCAGGTTCTATTCTTATTCACGCATTTCGACCAGCTGCGGAAAAACACTT	+	8	1891090	1891159	-0.67562	-1.69614	0.0992038	0.999493	-4.54929
Tb09.211.0800	3QTB00013_I_8			<a href=http://www.genedb.org/genedb/Search?organism=tryp&name=Tb09.211.0800>Tb09.211.0800</a>	Q38E76			chr9contig211.tmp0098c	9	Tb927_09_v4: complement(1404426..1405706)	hypothetical protein, conserved	5441	1	0	0				2QTB00013_I_8	Tb09.211.0800	GGAAGTTATAGATGAATGCATTTTCCTAGAGAACCAATGTGAAATGACAGAGAAACGACTAAAATCAGAA	-	9	1405440	1405509	-0.674978	-1.26219	0.215662	0.999493	-4.58061
Tb11.02.3540	3QTB00008_N_11			<a href=http://www.genedb.org/genedb/Search?organism=tryp&name=Tb11.02.3540>Tb11.02.3540</a>	Q385I9			Tb11.212.0520	11	Tb927_11_01_v4: 1621157..1621978	hypothetical protein, conserved	8278	0	0	0				2QTB00008_N_11	Tb11.02.3540	ACACTTCCACATTCTCAACACCGCAACGCCTAAAGTCTGTGGACAGCATAGTGGCGGATCTCACAATTAT	+	11.1	1621590	1621659	-0.67362	-1.65831	0.106659	0.999493	-4.55229
Tb11.01.5740	3QTB00006_F_4			<a href=http://www.genedb.org/genedb/Search?organism=tryp&name=Tb11.01.5740>Tb11.01.5740</a>	Q382C2				11	Tb927_11_01_v4: 3688958..3689602	hypothetical protein, conserved	9102	0	0	0				2QTB00006_F_4	Tb11.01.5740	GGAGTCGGAAAGAATGCTGAGGAATGGAGAAGGTGCTGCGGAGTGTAGTTATGCACAAAAACTTCAAGTT	+	11.1	3689038	3689107	-0.673207	-1.73962	0.0911765	0.999493	-4.54579
Tb11.02.4620	3QTB00019_P_23			<a href=http://www.genedb.org/genedb/Search?organism=tryp&name=Tb11.02.4620>Tb11.02.4620</a>	Q384Z1				11	Tb927_11_01_v4: complement(1891342..1893687)	hypothetical protein, conserved,predicted WD40 repeat protein	8376	0	0	0	GO:0003674	GO:0008150	GO:0005575	2QTB00019_P_23	Tb11.02.4620	GAAGGACCACGTCAAGTACCGTCAAACTGTGATGCTACAATTATCTAAACGAAAGGTTTTCTGCCCATTT	-	11.1	1891855	1891924	-0.67318	-1.68991	0.100402	0.999493	-4.54979
Tb927.4.3330	3QTB00005_N_11	;go_function=calcium ion binding		<a href=http://www.genedb.org/genedb/Search?organism=tryp&name=Tb927.4.3330>Tb927.4.3330</a>	Q584B0			Tb04.2H8.140	4	Tb927_04_v4: complement(870948..871499)	hypothetical protein, conserved	1750	0	0	0	GO:0005509	GO:0008150	GO:0005575	2QTB00005_N_11	Tb927.4.3330	TAAAGCCGGCTACACTTAAGGAACGTCTTTCAGCATTTTACCCCAATATGACATCATCCGAGTATAAATT	-	4	871273	871342	-0.67272	-1.46468	0.152399	0.999493	-4.56687
Tb927.1.5030	3QTB00019_A_4			<a href=http://www.genedb.org/genedb/Search?organism=tryp&name=Tb927.1.5030>Tb927.1.5030</a>	Q4GY77				1	Tb927_01_v4: 1007804..1010011	leucine-rich repeat protein (LRRP), putative	490	0	0	0	GO:0003674	GO:0008150	GO:0005575	2QTB00019_A_4	Tb927.1.5030	TTACGCATCCTGGATTTAAAAAATACAGTCATTACTGATCACTGCCTTGGTGATGTCACTTACGGAGGGG	+	1	1009418	1009487	-0.67243	-1.39497	0.172274	0.999493	-4.57178
Tb927.6.3430	3QTB00020_A_22	;go_function=ATP binding; protein serine/threonine kinase activity;go_process=protein amino acid phosphorylation		<a href=http://www.genedb.org/genedb/Search?organism=tryp&name=Tb927.6.3430>Tb927.6.3430</a>	Q584Y3			Tb06.2N9.460	6	Tb927_06_v4: complement(1011461..1014001)	protein kinase, putative	2861	0	0	0	GO:0004674 GO:0005524	GO:0006468	GO:0005575	2QTB00020_A_22	Tb927.6.3430	AAGAGAATGAAGTGCTGAATAATTACAGTGCGGGTATTATTGTTACCTCTAACAGTCGCCCACATGTGAT	-	6	1011618	1011687	-0.67167	-1.67465	0.103385	0.999493	-4.551
Tb11.47.0033	3QTB00021_P_21			<a href=http://www.genedb.org/genedb/Search?organism=tryp&name=Tb11.47.0033>Tb11.47.0033</a>	Q387D6				11	Tb927_11_01_v4: 331050..334373	hypothetical protein, conserved	7827	0	0	0				2QTB00021_P_21	Tb11.47.0033	AACTATGCAAATACGATAAGACAATGAGAAATAAGGTTCAATTTCTTCGTGGAAGGTTTCTCCTTCAAAT	+	11.1	332560	332629	-0.671597	-1.53639	0.133905	0.999493	-4.56163
Tb927.7.300	3QTB00011_P_21	UDP-Gal or UDP-GlcNAc-dependent glycosyltransferase, putative : curated by Mike Ferguson.;go_function=UDP-glycosyltransferase activity;go_process=GPI anchor biosynthesis		<a href=http://www.genedb.org/genedb/Search?organism=tryp&name=Tb927.7.300>Tb927.7.300</a>	Q57U24			Tb07.8P12.430	7	Tb927_07_v4: 54502..55605	UDP-Gal or UDP-GlcNAc-dependent glycosyltransferase, putative	3121	1	0	0	GO:0008194	GO:0006506	GO:0005575	2QTB00011_P_21	Tb927.7.300	AACCGCTCCGTAAAATAATTCGAGTACCATACAGTAAAGAGCGAGAAATGGAATTTAAACCTTTGATATT	+	7	55280	55349	-0.671401	-1.43823	0.159715	0.999493	-4.56875
Tb927.3.2090	3QTB00017_P_11	;go_function=metallopeptidase activity;go_process=proteolysis and peptidolysis		<a href=http://www.genedb.org/genedb/Search?organism=tryp&name=Tb927.3.2090>Tb927.3.2090</a>	Q57ZA2			Tb03.30P12.1110	3	Tb927_03_v4: complement(550052..551899)	aminopeptidase P1, putative,metallo-peptidase, Clan MG, Family M24	1047	0	0	0				2QTB00017_P_11	Tb927.3.2090	TGATTATGTCTAATGAGCCTGGTTACTATAAAGCAGGAAAGTACGGCATACGTATTGAAAACTTGGAGGT	-	3	550305	550374	-0.67132	-1.19576	0.240246	0.999493	-4.58475
Tb927.3.2330	3QTB00017_B_16			<a href=http://www.genedb.org/genedb/Search?organism=tryp&name=Tb927.3.2330>Tb927.3.2330</a>	Q582U6			Tb03.48O8.590	3	Tb927_03_v4: 597683..599539	hypothetical protein, conserved	1071	0	0	0				2QTB00017_B_16	Tb927.3.2330	AAATCGATATTTAAGCAAATGAAGAGTCGCCTTTCGACTGAGGTTATAGAGAAACTCGCCTCCTTGACAA	+	3	598367	598436	-0.67127	-1.62786	0.112995	0.999493	-4.55467
Tb11.02.5550	3QTB00017_N_4			<a href=http://www.genedb.org/genedb/Search?organism=tryp&name=Tb11.02.5550>Tb11.02.5550</a>	Q384Q0				11	Tb927_11_01_v4: complement(2114432..2116321)	hypothetical protein, conserved,predicted WD40 repeat protein	8468	0	0	0	GO:0003674	GO:0008150	GO:0005575	2QTB00017_N_4	Tb11.02.5550	TTTTGGCCCACAAAGTGGAAAACTGATATTTGCTGTTAATGACGCCCACAAAAAAGAGGGACTGAAGTCC	-	11.1	2115068	2115137	-0.66664	-1.61492	0.115778	0.999493	-4.55567
Tb11.01.2695	3QTB00015_K_7	similar to Tubulin delta chain (Delta tubulin). (Swiss-Prot:Q9UJT1) (Homo sapiens);go_function=structural molecule activity;go_process=cell growth; microtubule-based movement		<a href=http://www.genedb.org/genedb/Search?organism=tryp&name=Tb11.01.2695>Tb11.01.2695</a>	Q383I6	TUBD1			11	Tb927_11_01_v4: 2857603..2859072	delta tubulin,tubulin delta chain	8784	0	0	0	GO:0005198	GO:0007018 GO:0016049	GO:0005575	2QTB00015_K_7	Tb11.01.2695	AGAGGGCTGAAGATTTACTTCGCGTCAGTGCGTACGTTCACCATTTTAGTCGATACGGAGTAGGTGAAGA	+	11.1	2858942	2859011	-0.666606	-1.96498	0.0578165	0.999493	-4.52672
Tb927.3.1320	3QTB00021_H_10			<a href=http://www.genedb.org/genedb/Search?organism=tryp&name=Tb927.3.1320>Tb927.3.1320</a>	Q57XW5			Tb03.1J15.580	3	Tb927_03_v4: 327436..330879	hypothetical protein, conserved	971	0	0	0				2QTB00021_H_10	Tb927.3.1320	TTTGTTAAGCGAGTTGTGTTTGACCAACAGTGTCAAAACTGTAGCAAGTTATTATATTCTGGCGAGCATG	+	3	330523	330592	-0.666565	-1.8826	0.0685288	0.999493	-4.53386
Tb11.03.0935	3QTB00003_D_20	;go_function=DNA binding; DNA-directed RNA polymerase activity;go_process=transcription, DNA-dependent		<a href=http://www.genedb.org/genedb/Search?organism=tryp&name=Tb11.03.0935>Tb11.03.0935</a>	Q387N1	RPB6z		239.t00107	11	Tb927_11_01_v4: complement(45384..45779)	DNA-directed RNA polymerase subunit, putative,RNA polymerase subunit, putative	7732	0	0	0	GO:0003677 GO:0003899	GO:0006351	GO:0005575	2QTB00003_D_20	Tb11.03.0935	AAAATACGAGGTGGCACGTATTATTGGCGAGAGGGCACGCCAAATTGTGAATGGAACGTCTGTTCTCCTG	-	11.1	45606	45675	-0.666469	-1.46898	0.151235	0.999493	-4.56656
Tb10.6k15.3420	3QTB00015_L_24			<a href=http://www.genedb.org/genedb/Search?organism=tryp&name=Tb10.6k15.3420>Tb10.6k15.3420</a>	Q38AN6			TRYPtp6k15-3d06.p1c_486	10	Tb927_10_v4: complement(1810324..1811901)	hypothetical protein, conserved	6846	1	5	0				2QTB00015_L_24	Tb10.6k15.3420	TCAGGGATGATGGGACGTGGTGCTGACAATTTAGCTGATGTTTTTAATGTCGATAACCTCAGTGACTTAT	-	10	1810734	1810803	-0.666349	-1.44534	0.157721	0.999493	-4.56825
Tb10.389.0110	3QTB00006_P_20	;go_function=DNA-directed RNA polymerase activity;go_process=transcription;go_component=nucleus		<a href=http://www.genedb.org/genedb/Search?organism=tryp&name=Tb10.389.0110>Tb10.389.0110</a>	Q388R5	RPB5			10	Tb927_10_v4: complement(3179511..3180170)	DNA-directed RNA polymerases II subunit, putative	7417	0	0	0	GO:0003899	GO:0006350	GO:0005634	2QTB00006_P_20	Tb10.389.0110	TTCTGTGAGCAATATGTAGACAGAGAGGGGAGGAGGATTTACCGTGAGCGCATGACGGTACCGTGTGAAC	-	10	3179960	3180029	-0.663801	-1.77626	0.0848413	0.999493	-4.54279
Tb11.01.4150	3QTB00004_M_6	GPI-Anchor Signal predicted for Tb11.01.4150 by DGPI v2.04, no cleavage site predicted		<a href=http://www.genedb.org/genedb/Search?organism=tryp&name=Tb11.01.4150>Tb11.01.4150</a>	Q382U8				11	Tb927_11_01_v4: 3229716..3230162	hypothetical protein, conserved	8922	0	0	0				2QTB00004_M_6	Tb11.01.4150	GTGAATTAGATGTGGAGTTGTTGTGCAATGATATTAGTAACAAAATGCGGTTACTTGGCGGAATGGCCAT	+	11.1	3229828	3229897	-0.663226	-1.65638	0.107053	0.999493	-4.55244
Tb09.160.5480	3QTB00014_E_20	;go_function=nucleoside transporter activity;go_process=nucleoside transport;go_component=integral to membrane		<a href=http://www.genedb.org/genedb/Search?organism=tryp&name=Tb09.160.5480>Tb09.160.5480</a>	Q38EK0	TbNT10	TbAT-B	chr9contig160.tmp0434c	9	Tb927_09_v4: complement(1177062..1178450)	purine nucleoside transporter	5317	1	10	0	GO:0005337 GO:0005337	GO:0015858 GO:0015858	GO:0016021 GO:0016021	2QTB00014_E_20	Tb09.160.5480	TACTTTGGTATTGTCATATTTATTCAGGTGATCGCCTGTGTTCTTTTGGCTCTGCTAACGAAGAATCCTT	-	9	1177802	1177871	-0.662622	-1.42425	0.163692	0.999493	-4.56974
Tb11.01.0220	3QTB00013_J_15	;go_function=zinc ion binding		<a href=http://www.genedb.org/genedb/Search?organism=tryp&name=Tb11.01.0220>Tb11.01.0220</a>	Q384I6				11	Tb927_11_01_v4: 2280691..2281995	hypothetical protein, conserved	8533	0	0	0	GO:0008270	GO:0008150	GO:0005575	2QTB00013_J_15	Tb11.01.0220	CGATACCTTAAAGAATTACTTGAAGTGTTTGCTGATATCAATAACCCTGCCGTGAGGGAGCTTTTGTACA	+	11.1	2281558	2281627	-0.660812	-1.73531	0.0919465	0.999493	-4.54614
Tb10.389.0720	3QTB00021_E_22			<a href=http://www.genedb.org/genedb/Search?organism=tryp&name=Tb10.389.0720>Tb10.389.0720</a>	Q388W4				10	Tb927_10_v4: complement(3042734..3045775)	hypothetical protein, conserved	7368	0	0	0				2QTB00021_E_22	Tb10.389.0720	ACTTTGTCCCAGTTTCGCAAGGAGCTGTCTCAAAATGAGGAAAACCCAATGTATATAATAAACTTTGATC	-	10	3044965	3045034	-0.660623	-1.44069	0.159024	0.999493	-4.56858
Tb11.02.5640	3QTB00017_D_22	GPI-Anchor Signal predicted for Tb11.02.5640 by DGPI v2.04 with cleavage site probability 0.696 near 585;go_function=metalloendopeptidase activity; zinc ion binding;go_process=cell adhesion; proteolysis and peptidolysis;go_component=membrane		<a href=http://www.genedb.org/genedb/Search?organism=tryp&name=Tb11.02.5640>Tb11.02.5640</a>	Q384P2				11	Tb927_11_01_v4: complement(2139219..2141081)	Gp63-1 surface protease homolog, putative	8477	1	0	1	GO:0004222 GO:0008270	GO:0006508 GO:0007155	GO:0016020	2QTB00017_D_22	Tb11.02.5640	TTCAGGTGTTTGACTTTGACATTAAAAACCGGAACAAATATTGCGAAAAGGAAGGCCAAGTTCGCTCTAA	-	11.1	2140783	2140852	-0.659922	-1.57859	0.123897	0.999493	-4.55845
Tb09.160.2860	3QTB00011_H_22			<a href=http://www.genedb.org/genedb/Search?organism=tryp&name=Tb09.160.2860>Tb09.160.2860</a>	Q38FB5		1L12.320	chr9contig160.tmp0234	9	Tb927_09_v4: 753842..754957	hypothetical protein, conserved	5048	0	0	0				2QTB00011_H_22	Tb09.160.2860	ACAACAACCGGATAATGTGTATTTCCATGACCACATTGTTTTCTGTGTGCCCTCAGGTAAGGGTCAAACC	+	9	754171	754240	-0.659819	-1.5523	0.130057	0.999493	-4.56044
Tb09.160.0260	3QTB00016_A_10	GPI-Anchor Signal predicted for Tb09.160.0260 by DGPI v2.04 with cleavage site probability 2.4940002 near 519;go_process=antigenic variation;go_component=integral to membrane		<a href=http://www.genedb.org/genedb/Search?organism=tryp&name=Tb09.160.0260>Tb09.160.0260</a>	Q38G16			chr9contig160.tmp0026	9	Tb927_09_v4: 309230..310852	variant surface glycoprotein (VSG), putative	4796	1	0	1		GO:0020033 GO:0020033	GO:0016021 GO:0016021	2QTB00016_A_10	Tb09.160.0260	AGGAAAACTGCAAAACGGAGTCGACCACGACAATCTAGTAAACGGAGCGAAACAGTGCGATATAAACTCA	+	9	309841	309910	-0.659431	-1.34379	0.188116	0.999493	-4.57527
Tb09.211.3850	3QTB00014_E_7	similar to Cysteine desulfurase (EC 2.8.1.7) (Nitrogenase metalloclustersbiosynthesis protein nifS). (Swiss-Prot:Q43884) (Anabaena azollae); similar to Cysteine desulfurase, mitochondrial precursor (EC 2.8.1.7) (HUSSY-08). (Swiss-Prot:Q9Y697) (Hom;go_function=transaminase activity;go_process=protein complex assembly; sulfur amino acid metabolism		<a href=http://www.genedb.org/genedb/Search?organism=tryp&name=Tb09.211.3850>Tb09.211.3850</a>	Q38DC4			chr9contig211.tmp0429	9	Tb927_09_v4: 1988804..1990159	cysteine desulfurase, putative	5743	0	0	0	GO:0008483	GO:0000096 GO:0006461	GO:0005575	2QTB00014_E_7	Tb09.211.3850	TATTAATCCTATTGATGACCTCGTGAAACTTGTGAAGGAAATATGTGGTGAGGAAACACTGTTTCACACT	+	9	1989427	1989496	-0.658748	-1.13811	0.26321	0.999493	-4.5882
Tb11.02.0670	3QTB00006_D_23			<a href=http://www.genedb.org/genedb/Search?organism=tryp&name=Tb11.02.0670>Tb11.02.0670</a>	Q386J4				11	Tb927_11_01_v4: complement(879969..880586)	hypothetical protein, conserved	8021	0	4	0				2QTB00006_D_23	Tb11.02.0670	TATTATCGAGTTACACTGGTTATATATGGTGAGCAGCAGCATTGAATTGCAGTACTTCCACCGACGGCGT	-	11.1	880317	880386	-0.656907	-1.35862	0.183414	0.999493	-4.57427
Tb927.4.2120	3QTB00012_L_10			<a href=http://www.genedb.org/genedb/Search?organism=tryp&name=Tb927.4.2120>Tb927.4.2120</a>	Q584H5			Tb04.1H19.40	4	Tb927_04_v4: 550541..551767	hypothetical protein, conserved	1629	0	0	0				2QTB00012_L_10	Tb927.4.2120	CAAGTATGGAAAAGCAAGATGTAGTGGGACTTATTTGGAATTCGAATGGGACACGTTTTGTGACTAATCA	+	4	551481	551550	-0.656409	-1.5387	0.13334	0.999493	-4.56145
Tb927.7.520	3QTB00005_L_11			<a href=http://www.genedb.org/genedb/Search?organism=tryp&name=Tb927.7.520>Tb927.7.520</a>	Q57U02			Tb07.8P12.770	7	Tb927_07_v4: complement(102082..102630)	hypothetical protein, conserved	3143	0	0	0				2QTB00005_L_11	Tb927.7.520	ACTAATGAAAAAAAGTTACCGTACCTTAGTATAAGTGAAATCAGGAGACACAACACACCTGATGATCTAT	-	7	102315	102384	-0.655471	-1.11009	0.274923	0.999493	-4.58982
Tb927.8.2610	3QTB00019_P_21	;go_function=5-methyltetrahydropteroyltriglutamate- homocysteine S-methyltransferase activity;go_process=methionine biosynthesis		<a href=http://www.genedb.org/genedb/Search?organism=tryp&name=Tb927.8.2610>Tb927.8.2610</a>	Q57XC8			Tb08.26A17.600	8	Tb927_08_v4: 767681..770026	5-methyltetrahydropteroyltriglutamate--homocyst ei neS-methyltransferase,putative	4104	0	0	0	GO:0003871	GO:0009086	GO:0005575	2QTB00019_P_21	Tb927.8.2610	TATTTACTTTGAGGCCACGCGCTCCGACATGGAACTACTGAGGGTATTTGATTCTTTCACATACCTCAAC	+	8	769723	769792	-0.654989	-1.52472	0.136784	0.999493	-4.56249
Tb10.70.5210	3QTB00021_A_9			<a href=http://www.genedb.org/genedb/Search?organism=tryp&name=Tb10.70.5210>Tb10.70.5210</a>	Q38BZ7			TRYP_x-70a06.p2kb545_709	10	Tb927_10_v4: 642841..645699	hypothetical protein, conserved	6385	0	3	0				2QTB00021_A_9	Tb10.70.5210	TGTCTGGGAGTATACTATTTTCATTCGAAACCTTCGTACTGTTTGGTATGTTGTTTGCCTTTCTGGTTTA	+	10	644156	644225	-0.654667	-1.44069	0.159023	0.999493	-4.56858
Tb927.7.6780	3QTB00005_B_16			<a href=http://www.genedb.org/genedb/Search?organism=tryp&name=Tb927.7.6780>Tb927.7.6780</a>	Q57Y51			Tb07.15M23.610	7	Tb927_07_v4: complement(1875889..1876443)	hypothetical protein	3768	0	4	0				2QTB00005_B_16	Tb927.7.6780	TTACTTTCAGTTTATTTTTGTTATCCCTTTCATTGTTATATCACGCCCATTTGCCTCGTTTGTGGTTATT	-	7	1876025	1876094	-0.654541	-1.71755	0.0951794	0.999493	-4.54758
Tb11.01.0030	3QTB00016_J_24	;go_process=DNA repair		<a href=http://www.genedb.org/genedb/Search?organism=tryp&name=Tb11.01.0030>Tb11.01.0030</a>	Q384G7				11	Tb927_11_01_v4: 2328031..2329746	DNA polymerase kappa, putative,DNA polymerase IV, putative	8552	0	0	0	GO:0003674	GO:0006281	GO:0005575	2QTB00016_J_24	Tb11.01.0030	TATTGTTGATGAATACGACCCTAATTTTACCTCTCTCGGTTTGGATGACTTGACCCTCGAGGTAAGTGCC	+	11.1	2328675	2328744	-0.654477	-1.65	0.108359	0.999493	-4.55294
Tb11.01.3030	3QTB00006_P_23			<a href=http://www.genedb.org/genedb/Search?organism=tryp&name=Tb11.01.3030>Tb11.01.3030</a>	Q383F4				11	Tb927_11_01_v4: 2952928..2953566	hypothetical protein, conserved	8816	0	0	0				2QTB00006_P_23	Tb11.01.3030	AGTGAATCCCAGGCATGGGTACTTGATTGTGGTGAAAGAACCTGTCTTTGCGTGTGGACAGTGTTTGCAA	+	11.1	2953348	2953417	-0.65441	-1.41509	0.166339	0.999493	-4.57038
Tb927.4.2100	3QTB00004_H_11			<a href=http://www.genedb.org/genedb/Search?organism=tryp&name=Tb927.4.2100>Tb927.4.2100</a>	Q583I3			Tb04.29M18.850	4	Tb927_04_v4: 543683..544144	hypothetical protein	1627	0	0	0				2QTB00004_H_11	Tb927.4.2100	AATTACACCTATTGGAGCTGTATTTCTTGTGCGACTTGATACGATCGATTTTGCGGTGACGCTACCCTTC	+	4	543787	543856	-0.654036	-1.38911	0.174032	0.999493	-4.57218
Tb10.61.1410	3QTB00007_I_6			<a href=http://www.genedb.org/genedb/Search?organism=tryp&name=Tb10.61.1410>Tb10.61.1410</a>	Q388A1			TRYP_x-61h03.q2kb185_211	10	Tb927_10_v4: 3618000..3618692	hypothetical protein, conserved	7586	0	0	0	GO:0003674	GO:0008150	GO:0005575	2QTB00007_I_6	Tb10.61.1410	GTCCCTTAATTGCGGATGATGTTTTTGTAAGGTGGGGAAGTAGCGGTTTGCTTAGTTTGACTGATACGTG	+	10	3618565	3618634	-0.65344	-1.68742	0.100882	0.999493	-4.54999
Tb10.61.2010	3QTB00012_M_22			<a href=http://www.genedb.org/genedb/Search?organism=tryp&name=Tb10.61.2010>Tb10.61.2010</a>	Q388D7			TRYP_x-61h03.q2kb185_301	10	Tb927_10_v4: complement(3513771..3514946)	hypothetical protein, conserved	7548	0	0	0				2QTB00012_M_22	Tb10.61.2010	TACTATCAACGACTTCATCGCTTTTACGAGCAGTACAACCCAAAGAATCTGAGCAGAATATCGGAATATT	-	10	3514640	3514709	-0.652802	-1.52262	0.137309	0.999493	-4.56265
Tb927.4.3390	3QTB00018_D_9	;go_component=membrane		<a href=http://www.genedb.org/genedb/Search?organism=tryp&name=Tb927.4.3390>Tb927.4.3390</a>	Q585L1			Tb04.26G5.90	4	Tb927_04_v4: complement(884011..886038)	tuzin, putative	1756	0	1	0				2QTB00018_D_9	Tb927.4.3390	TGAGGCACTGCGGGACATTGTTATGTACAATCCTGTATCTGATGTTTGGATGTTTCACCAGAAAGTTTTC	-	4	884038	884107	-0.652704	-1.7218	0.0943974	0.999493	-4.54723
Tb11.02.0190	3QTB00021_J_11			<a href=http://www.genedb.org/genedb/Search?organism=tryp&name=Tb11.02.0190>Tb11.02.0190</a>	Q386Q1				11	Tb927_11_01_v4: complement(738468..741713)	hypothetical protein, conserved	7963	0	0	0				2QTB00021_J_11	Tb11.02.0190	AAACGACTTAACTTACACTGACAATGTAGTCAAAAAGCATCATAATAAAGAGGTGTATGACGGCTCTGTT	-	11.1	738909	738978	-0.652523	-1.26538	0.214532	0.999493	-4.5804
Tb927.7.3150	3QTB00016_L_23			<a href=http://www.genedb.org/genedb/Search?organism=tryp&name=Tb927.7.3150>Tb927.7.3150</a>	Q57YC5			Tb07.13M20.160	7	Tb927_07_v4: 798592..800280	hypothetical protein, conserved	3404	0	0	0				2QTB00016_L_23	Tb927.7.3150	CACCGAATCATATTCAAAAGTATATTAGTCCCACAACACTTCCTGAGGAACTCGGCGGTACAAGCAATTT	+	7	799358	799427	-0.652515	-1.42314	0.16401	0.999493	-4.56982
Tb10.61.0300	3QTB00016_P_9	similar to Lipase precursor (EC 3.1.1.3) (Triacylglycerol lipase). (Swiss-Prot:P21811) (Rhizopus niveus;Rhizopus oryzae;);go_function=triacylglycerol lipase activity;go_process=lipid metabolism		<a href=http://www.genedb.org/genedb/Search?organism=tryp&name=Tb10.61.0300>Tb10.61.0300</a>	Q387R7			TRYP_x-61h03.q2kb185_43	10	Tb927_10_v4: 3862486..3864180	class 3 lipase, putative,triacylglycerol lipase, putative	7671	0	0	0	GO:0004806	GO:0006629	GO:0005575	2QTB00016_P_9	Tb10.61.0300	TGCAAAGGTTTGGTCTGACGCCTAATTTTCACCACATTGTACATCAATTAGATATTGTTCCCCGACTATT	+	10	3863675	3863744	-0.652296	-1.31763	0.196632	0.999493	-4.57701
Tb927.3.2620	3QTB00023_E_9			<a href=http://www.genedb.org/genedb/Search?organism=tryp&name=Tb927.3.2620>Tb927.3.2620</a>	Q582X4			Tb03.48O8.200	3	Tb927_03_v4: complement(662834..668887)	hypothetical protein, conserved	1100	1	0	0				2QTB00023_E_9	Tb927.3.2620	GAAGGGCAATTATTTTTTATGTCTTACTTTTGTTTTAGCTCTCTGCTAACTTTACTTACCGAGTGCCGTA	-	3	668809	668878	-0.652199	-1.58991	0.12132	0.999493	-4.55759
Tb927.5.2740	3QTB00016_A_16			<a href=http://www.genedb.org/genedb/Search?organism=tryp&name=Tb927.5.2740>Tb927.5.2740</a>	Q57ZV0			Tb05.26K5.650	5	Tb927_05_v4: 865337..866962	hypothetical protein, conserved	2265	0	0	0				2QTB00016_A_16	Tb927.5.2740	GAAACTAGACGCACAACTCCACAAACAAATCAATACTGTATATAAAATCACTCCAACATTGTACCTTATG	+	5	866347	866416	-0.65108	-1.29398	0.204587	0.999493	-4.57856
Tb10.6k15.0850	3QTB00002_H_8			<a href=http://www.genedb.org/genedb/Search?organism=tryp&name=Tb10.6k15.0850>Tb10.6k15.0850</a>	Q38A22			TRYPtp6k15-3d06.p1c_124	10	Tb927_10_v4: complement(2316786..2317121)	hypothetical protein	7060	1	0	0				2QTB00002_H_8	Tb10.6k15.0850	ACCAACTTCTTTGCTCTTCCGTGAGAAACGTGTGAATACTGGGGAAGCAAACCTTCCACTTTCCATGGGC	-	10	2316978	2317047	-0.650985	-1.37313	0.178901	0.999493	-4.57328
Tb10.70.6680	3QTB00021_M_9	;go_function=ATP binding; protein serine/threonine kinase activity;go_process=protein amino acid phosphorylation		<a href=http://www.genedb.org/genedb/Search?organism=tryp&name=Tb10.70.6680>Tb10.70.6680</a>	Q38CA2			TRYP_x-70a06.p2kb545_920	10	Tb927_10_v4: complement(361482..364445)	serine/threonine-protein kinase, putative	6279	0	0	0	GO:0004674 GO:0004674 GO:0005524 GO:0005524	GO:0006468 GO:0006468	GO:0005575 GO:0005575	2QTB00021_M_9	Tb10.70.6680	TACCAATATCTCTTTACATAGTACGGAGCGACATTGATGTCTCTTGCAGCAGAACGTCCATTGTGTCAGA	-	10	361795	361864	-0.650861	-1.59852	0.119388	0.999493	-4.55693
Tb10.6k15.2070	3QTB00007_H_9			<a href=http://www.genedb.org/genedb/Search?organism=tryp&name=Tb10.6k15.2070>Tb10.6k15.2070</a>	Q38AC3			TRYPtp6k15-3d06.p1c_308	10	Tb927_10_v4: 2061042..2061758	hypothetical protein, conserved	6959	0	0	0				2QTB00007_H_9	Tb10.6k15.2070	CTATTGGTTCTTCAAGTCGCTTTCGCTTACGTGTCTGCTTCTAGACGAAGTCCTCTTGTTGAGGTTGGAA	+	10	2061428	2061497	-0.650635	-1.71107	0.0963824	0.999493	-4.5481
Tb927.4.3100	3QTB00011_H_21			<a href=http://www.genedb.org/genedb/Search?organism=tryp&name=Tb927.4.3100>Tb927.4.3100</a>	Q583Y7			Tb04.2H8.620	4	Tb927_04_v4: 817233..818327	hypothetical protein, conserved	1727	0	0	0	GO:0003674	GO:0008150	GO:0005575	2QTB00011_H_21	Tb927.4.3100	ATTAACTTATGGGGATGTGAAGACATTGCCGATGTGAGTGTGCTTGGTAAGATACCAACTTTACGTGAGC	+	4	817761	817830	-0.650546	-1.69926	0.0986087	0.999493	-4.54904
Tb927.5.4410	3QTB00006_L_20			<a href=http://www.genedb.org/genedb/Search?organism=tryp&name=Tb927.5.4410>Tb927.5.4410</a>	Q57Z08			Tb05.45E22.760	5	Tb927_05_v4: complement(1308833..1309489)	hypothetical protein, conserved	2432	0	0	0				2QTB00006_L_20	Tb927.5.4410	AATTACTTCGTCGAGCTGTAAAAAACCAGAACCACAATCGTTTGCTGCCGCATCAGAGCGCACATGATTA	-	5	1309038	1309107	-0.650008	-1.61876	0.114945	0.999493	-4.55538
Tb10.389.1250	3QTB00004_I_18			<a href=http://www.genedb.org/genedb/Search?organism=tryp&name=Tb10.389.1250>Tb10.389.1250</a>	Q388Z7				10	Tb927_10_v4: complement(2946071..2946514)	hypothetical protein, conserved	7335	0	1	0	GO:0003674	GO:0008150	GO:0005575	2QTB00004_I_18	Tb10.389.1250	TGCTCCACCGGTCTTAATAGTTGTCCAACGTGTAGAAGCCACATCACCACGCGGATACATACATTCAATT	-	10	2946076	2946145	-0.649317	-1.72995	0.092912	0.999493	-4.54657
Tb927.3.1800	3QTB00022_J_15			<a href=http://www.genedb.org/genedb/Search?organism=tryp&name=Tb927.3.1800>Tb927.3.1800</a>	Q57ZD1			Tb03.30P12.450	3	Tb927_03_v4: complement(465708..470093)	hypothetical protein, conserved	1019	0	0	0				2QTB00022_J_15	Tb927.3.1800	TGAGGAAGTTAAGCCACATATTCCTCATGCTTGGTGTGATTACTTGTGCAGTATGGAGTTAGAGGATATT	-	3	467280	467349	-0.648529	-1.52734	0.136133	0.999493	-4.5623
Tb927.1.5260	3QTB00005_F_15	GPI-Anchor Signal predicted for Tb927.1.5260 by DGPI v2.04 with cleavage site probability 2.1199 near 157		<a href=http://www.genedb.org/genedb/Search?organism=tryp&name=Tb927.1.5260>Tb927.1.5260</a>	Q4GY55				1	Tb927_01_v4: 1041565..1042104	hypothetical protein	514	1	2	1				2QTB00005_F_15	Tb927.1.5260	TTTCAGTAACGCCGGTGAGTCAGCGCCCGCAACGTCTCCGAACAAACCTTTGATTATCCTGGTAAGTTTT	+	1	1041585	1041654	-0.646702	-1.34082	0.189067	0.999493	-4.57547
Tb927.1.1290	3QTB00002_N_3			<a href=http://www.genedb.org/genedb/Search?organism=tryp&name=Tb927.1.1290>Tb927.1.1290</a>	Q4GZ90				1	Tb927_01_v4: 337453..337776	hypothetical protein, unlikely	122	0	2	0				2QTB00002_N_3	Tb927.1.1290	AACACAAATGTCTCTATGTGGAAATATTGGCGAGAGTACCGCTGTTGTTTTGATGATATGTTTCAATTTT	+	1	337566	337635	-0.646364	-1.7482	0.0896586	0.999493	-4.54509
Tb927.8.5510	3QTB00012_H_23	;go_process=DNA repair;go_component=nucleus		<a href=http://www.genedb.org/genedb/Search?organism=tryp&name=Tb927.8.5510>Tb927.8.5510</a>	Q57X31			Tb08.26E13.110	8	Tb927_08_v4: 1630582..1631772	apurinic/apyrimidinic endonuclease, putative	4395	0	0	0	GO:0003674	GO:0006281	GO:0005634	2QTB00012_H_23	Tb927.8.5510	TTATCACCTGGAATGTTGCCGGATTGCGTGGACTCTTGAAGAAAGATAGTGAGGCGATTAAGAAGTTGTT	+	8	1630865	1630934	-0.645908	-1.17489	0.248385	0.999493	-4.58602
Tb11.01.3940	3QTB00006_L_8	;go_function=RNA binding;go_process=RNA processing		<a href=http://www.genedb.org/genedb/Search?organism=tryp&name=Tb11.01.3940>Tb11.01.3940</a>	Q382W9	RBP9			11	Tb927_11_01_v4: 3171698..3172351	RNA-binding protein, putative	8901	0	0	0	GO:0003723	GO:0006396	GO:0005575	2QTB00006_L_8	Tb11.01.3940	ACAACAGTCAAACCAATCAACACCACCGACATTTTATATGATGGTACCAGACGCCATGCAGGCCGTTCCT	+	11.1	3172267	3172336	-0.645823	-1.26596	0.214325	0.999493	-4.58037
Tb11.01.2600	3QTB00004_N_4			<a href=http://www.genedb.org/genedb/Search?organism=tryp&name=Tb11.01.2600>Tb11.01.2600</a>	Q383J6				11	Tb927_11_01_v4: 2838774..2839256	hypothetical protein	8774	0	2	0				2QTB00004_N_4	Tb11.01.2600	GTTACGGACGTACTGGAGTGATGAGAGGATGAAGCAAAAGGATGTAAAAGAAAGACTTTCACCGGACTGT	+	11.1	2838839	2838908	-0.645792	-1.62558	0.113481	0.999493	-4.55485
Tb927.7.6240	3QTB00015_P_10			<a href=http://www.genedb.org/genedb/Search?organism=tryp&name=Tb927.7.6240>Tb927.7.6240</a>	Q57VI7			Tb07.2F2.560	7	Tb927_07_v4: complement(1690742..1692325)	hypothetical protein, conserved	3714	0	0	0				2QTB00015_P_10	Tb927.7.6240	TTCCAAAGTTTCAGGAGGTTCTGCACGAAACGGTAGCGAAGCACGGTAATGTATACTATCTGAGCTCTTT	-	7	1691937	1692006	-0.644392	-1.36175	0.182432	0.999493	-4.57406
Tb10.70.7980	3QTB00009_H_23			<a href=http://www.genedb.org/genedb/Search?organism=tryp&name=Tb10.70.7980>Tb10.70.7980</a>	Q38CK2			TRYP_x-70a06.p2kb545_1095	10	Tb927_10_v4: 99383..100294	hypothetical protein, conserved	6179	0	0	0				2QTB00009_H_23	Tb10.70.7980	TTCAAATCCTGTTGTTGGACTTCTTTGCGGTATTCCACTGTACGATGTCTATACTGCGCTCACTAAAAGA	+	10	99682	99751	-0.644131	-1.22862	0.227841	0.999493	-4.58273
Tb09.160.5460	3QTB00002_N_2			<a href=http://www.genedb.org/genedb/Search?organism=tryp&name=Tb09.160.5460>Tb09.160.5460</a>	Q38EK2			chr9contig160.tmp0432	9	Tb927_09_v4: 1175253..1175594	hypothetical protein, unlikely	5315	0	3	0				2QTB00002_N_2	Tb09.160.5460	TACGCCTTCCTATTTCAGTTCATTTATCTATTCATTCATTTCTTTATATATTTTCATTTACAATAATAAT	+	9	1175287	1175356	-0.64367	-1.62055	0.11456	0.999493	-4.55524
Tb11.02.0450	3QTB00011_P_20			<a href=http://www.genedb.org/genedb/Search?organism=tryp&name=Tb11.02.0450>Tb11.02.0450</a>	Q386L7				11	Tb927_11_01_v4: complement(836696..837823)	hypothetical protein, conserved	7998	0	0	0				2QTB00011_P_20	Tb11.02.0450	TGACTGATGAAGATCTTCGTGGATTTTACTTGGGAAAGTTGCTGACATATTACACCCGATTTACTGTTGA	-	11.1	837324	837393	-0.642958	-1.71439	0.0957648	0.999493	-4.54783
Tb11.39.0005	3QTB00016_J_16			<a href=http://www.genedb.org/genedb/Search?organism=tryp&name=Tb11.39.0005>Tb11.39.0005</a>	Q4FKA7				11	Tb927_11_01_v4: complement(524032..525744)	hypothetical protein, conserved	7890	1	6	0				2QTB00016_J_16	Tb11.39.0005	TTTGTAAAGAGTTTTTTAATTTCCAACAGTTAAACAAGGGCATTATGGCCGCTGAGTTGCAGCTGTCTCA	-	11.1	524771	524840	-0.642851	-1.76304	0.0870823	0.999493	-4.54388
Tb927.3.2470	3QTB00017_D_9	PUF8 : personnal communication (Van-Duc Luu and Christine Clayton, University of Heidelberg)		<a href=http://www.genedb.org/genedb/Search?organism=tryp&name=Tb927.3.2470>Tb927.3.2470</a>	Q582W0			Tb03.48O8.410	3	Tb927_03_v4: 619537..621351	RNA-binding protein, putative,pumillio RNA binding protein 8, putative	1085	0	0	0				2QTB00017_D_9	Tb927.3.2470	TACAAACACAAATACCCAACAGTTGACAAACTGCTAAAAAAGATTGAGCCAAAATTCGACACATATGTGA	+	3	619843	619912	-0.642432	-1.46003	0.153667	0.999493	-4.5672
Tb927.7.6070	3QTB00022_A_22	Number of repeated genes in array uncertain, region may contain misassembly.;go_function=adenylate cyclase activity;go_process=intracellular signaling cascade;go_component=integral to membrane		<a href=http://www.genedb.org/genedb/Search?organism=tryp&name=Tb927.7.6070>Tb927.7.6070</a>	Q57VK4			Tb07.2F2.280	7	Tb927_07_v4: complement(1646448..1650251)	receptor-type adenylate cyclase GRESAG 4, putative	3697	1	1	0	GO:0004016	GO:0007242	GO:0016021	2QTB00022_A_22	Tb927.7.6070	TTGGTATTGAAGTTTTGCGTTCGCCTTTGCTATCAAGATCCAGCCATCCTGGCGATAACGGTGATTTGAC	-	7	1646539	1646608	-0.642371	-1.59177	0.120899	0.999493	-4.55745
Tb10.70.2310	3QTB00009_D_23			<a href=http://www.genedb.org/genedb/Search?organism=tryp&name=Tb10.70.2310>Tb10.70.2310</a>	Q38BB2			TRYP_x-70a06.p2kb545_309	10	Tb927_10_v4: complement(1218633..1219538)	hypothetical protein, conserved	6620	0	0	0				2QTB00009_D_23	Tb10.70.2310	AAACTCAACCCCAATGGGCCTATGCCAGTCATGCCAAATATAAGTCCGACGCCTCATAAGGGAACGAAAA	-	10	1219364	1219433	-0.639958	-1.15499	0.256329	0.999493	-4.5872
Tb10.70.5510	3QTB00017_M_20	;go_function=ferredoxin-NADP+ reductase activity;go_process=electron transport;go_component=mitochondrion		<a href=http://www.genedb.org/genedb/Search?organism=tryp&name=Tb10.70.5510>Tb10.70.5510</a>	Q38C21			TRYP_x-70a06.p2kb545_751	10	Tb927_10_v4: 575089..576891	adrenodoxin reductase, putative,ferredoxin NADP+ reductase-like protein	6361	0	0	0	GO:0004324	GO:0006118	GO:0005739	2QTB00017_M_20	Tb10.70.5510	TAATGTTGCTTTGGATTGTACTCGTGTCTTAGCCGCATCATACAAATATTTCTGCCCCACCGATATGAAT	+	10	575670	575739	-0.639443	-1.72098	0.0945475	0.999493	-4.5473
Tb10.70.5300	3QTB00005_J_15			<a href=http://www.genedb.org/genedb/Search?organism=tryp&name=Tb10.70.5300>Tb10.70.5300</a>	Q38C04			TRYP_x-70a06.p2kb545_721	10	Tb927_10_v4: complement(618652..619197)	hypothetical protein	6378	0	3	0				2QTB00005_J_15	Tb10.70.5300	TACCCAATTTTCATTTGTGGGTGCCAGAACTTTGTTTTACTGCGGTCGTGTTACACAGCAATGCAACTAA	-	10	619076	619145	-0.639062	-1.68787	0.100796	0.999493	-4.54995
Tb10.6k15.1120	3QTB00021_A_21			<a href=http://www.genedb.org/genedb/Search?organism=tryp&name=Tb10.6k15.1120>Tb10.6k15.1120</a>	Q38A46			TRYPtp6k15-3d06.p1c_162	10	Tb927_10_v4: 2258726..2261599	hypothetical protein, conserved	7036	0	0	0				2QTB00021_A_21	Tb10.6k15.1120	CATTTCGTATTGAAGTTCTTGTCCGCTATTTGTCAAACTAATATAAGTCGTGAGGATATGCTGAACGTGA	+	10	2258807	2258876	-0.637361	-1.54374	0.132115	0.999493	-4.56108
Tb09.160.1810	3QTB00001_A_16			<a href=http://www.genedb.org/genedb/Search?organism=tryp&name=Tb09.160.1810>Tb09.160.1810</a>	Q38FL0		3C4.230	chr9contig160.tmp0555	9	Tb927_09_v4: 633560..633712	hypothetical protein, unlikely	4953	0	0	0				2QTB00001_A_16	Tb09.160.1810	ATGGGAAAACAAGAATTTTATCCACACAACCTTATGGCTCCACTATTTTCCCCCTCCCCAGCCTCGCGCA	+	9	633596	633665	-0.637268	-1.46738	0.151667	0.999493	-4.56667
Tb11.02.5350	3QTB00017_M_8			<a href=http://www.genedb.org/genedb/Search?organism=tryp&name=Tb11.02.5350>Tb11.02.5350</a>	Q384S0				11	Tb927_11_01_v4: 2069621..2071420	hypothetical protein, conserved	8448	0	0	0	GO:0003674	GO:0008150	GO:0005575	2QTB00017_M_8	Tb11.02.5350	AGTATTTTCGGCTTTCCCCATCTCAAACCCTCAATGAGACATTGCGTACCCTCTTCTTCATCAATGAGTT	+	11.1	2070942	2071011	-0.637105	-1.36549	0.181266	0.999493	-4.5738
Tb927.2.4240	3QTB00011_P_11	;go_function=GTP binding		<a href=http://www.genedb.org/genedb/Search?organism=tryp&name=Tb927.2.4240>Tb927.2.4240</a>	Q7YV09		28H13.470		2	Tb927_02_v4: complement(755907..757010)	GTP binding protein, putative	708	0	0	0	GO:0003674	GO:0008150	GO:0005575	2QTB00011_P_11	Tb927.2.4240	GCATGGGATAAATTTATTGAACAACCAAATCTCGAGGCGGCAGAGCTTAAAATGGCCTATGTGGATGCCA	-	2	755963	756032	-0.636889	-1.53209	0.13496	0.999493	-4.56195
Tb927.7.5610	3QTB00021_L_23			<a href=http://www.genedb.org/genedb/Search?organism=tryp&name=Tb927.7.5610>Tb927.7.5610</a>	Q582H6			Tb07.10C21.390	7	Tb927_07_v4: 1516847..1520119	hypothetical protein, conserved	3651	0	0	0	GO:0003674	GO:0008150	GO:0005575	2QTB00021_L_23	Tb927.7.5610	GTTTATTATGAGCCGATTGAAGGGTATTGTATTGAATCTTTACACAGACATGGGGCTTTTCCGTCAAGTT	+	7	1519681	1519750	-0.636675	-1.75344	0.0887406	0.999493	-4.54466
Tb10.70.3780	3QTB00009_H_8	GPI-Anchor Signal predicted for Tb10.70.3780 by DGPI v2.04 with cleavage site probability 0.684 near 286		<a href=http://www.genedb.org/genedb/Search?organism=tryp&name=Tb10.70.3780>Tb10.70.3780</a>	Q38BN7			TRYP_x-70a06.p2kb545_506	10	Tb927_10_v4: 936295..937221	hypothetical protein	6495	1	0	1				2QTB00009_H_8	Tb10.70.3780	GAAGCTAAGTTGGATCATGAAATTCTGAGAGAAACTGTGTATAGCGTGGAACGGAATTTGTTGGTGATTA	+	10	936646	936715	-0.636564	-1.61929	0.114831	0.999493	-4.55534
Tb10.6k15.0530	3QTB00020_B_17	;go_function=ATP binding; ATP-dependent helicase activity;go_process=nucleobase, nucleoside, nucleotide and nucleic acid metabolism		<a href=http://www.genedb.org/genedb/Search?organism=tryp&name=Tb10.6k15.0530>Tb10.6k15.0530</a>	Q389Z8			TRYPtp6k15-3d06.p1c_78	10	Tb927_10_v4: 2384491..2387127	ATP-dependent DEAD/H RNA helicase, putative,ATP-dependent RNA helicase, putative	7084	0	0	0	GO:0005524 GO:0005524 GO:0008026 GO:0008026	GO:0006139 GO:0006139	GO:0005575 GO:0005575	2QTB00020_B_17	Tb10.6k15.0530	GACCTTTATTTGTATTATTTCCTCAAGATGTACCGTGAGAGGTCGATTGTGTTTGTTAATGCCATATCTA	+	10	2386288	2386357	-0.635078	-1.52262	0.137308	0.999493	-4.56265
Tb11.47.0005	3QTB00006_L_10			<a href=http://www.genedb.org/genedb/Search?organism=tryp&name=Tb11.47.0005>Tb11.47.0005</a>	Q387A8				11	Tb927_11_01_v4: 417832..418485	hypothetical protein, conserved	7855	1	0	0				2QTB00006_L_10	Tb11.47.0005	TGGATAAATTCTTAGCGAAGTATAGGAATAAATTTGGGAACCGCTTACAGGTAGTGAACAGTGCAATTGG	+	11.1	418280	418349	-0.634912	-1.59688	0.119753	0.999493	-4.55706
Tb927.8.6550	3QTB00008_L_21			<a href=http://www.genedb.org/genedb/Search?organism=tryp&name=Tb927.8.6550>Tb927.8.6550</a>	Q57TV8			Tb08.30K1.320	8	Tb927_08_v4: 1888924..1889745	hypothetical protein, conserved	4499	1	0	0				2QTB00008_L_21	Tb927.8.6550	TTTGGTAACGCGAAAAAGTCGCGAAAAAAGGGAATTCCGGCAAGATTTGACACTCCATCAGGTCATTCAA	+	8	1889433	1889502	-0.634864	-1.42062	0.164737	0.999493	-4.56999
Tb11.01.7290	3QTB00012_H_11	;go_function=hydrolase activity;go_process=metabolism		<a href=http://www.genedb.org/genedb/Search?organism=tryp&name=Tb11.01.7290>Tb11.01.7290</a>	Q381M2				11	Tb927_11_01_v4: complement(4088375..4089562)	NUDIX hydrolase, conserved	9253	0	0	0	GO:0016787	GO:0008152	GO:0005575	2QTB00012_H_11	Tb11.01.7290	ATTCAACTGGAGAAATTATCGCATCCACCAGCACGCTTTGATCTCCTCACCAATTCATTTGTGTACAAGT	-	11.1	4089262	4089331	-0.634789	-1.46204	0.153116	0.999493	-4.56706
Tb11.02.2700	3QTB00016_D_23	;go_function=lyase activity;go_process=fumarate metabolism		<a href=http://www.genedb.org/genedb/Search?organism=tryp&name=Tb11.02.2700>Tb11.02.2700</a>	Q385R3				11	Tb927_11_01_v4: 1417555..1419222	fumarate hydratase class I, putative	8204	0	0	0	GO:0016829	GO:0006106	GO:0005739	2QTB00016_D_23	Tb11.02.2700	AAGCCTGATGAATCGAAGGGTTATACCTATCGCGATCTGGAAATGGAACAAATGGTTATGGATATTTGCC	+	11.1	1418371	1418440	-0.63471	-1.36053	0.182813	0.999493	-4.57414
Tb10.389.0830	3QTB00014_N_15	;go_function=nucleic acid binding		<a href=http://www.genedb.org/genedb/Search?organism=tryp&name=Tb10.389.0830>Tb10.389.0830</a>	Q388X0				10	Tb927_10_v4: complement(3022813..3024237)	hypothetical protein, conserved	7362	0	0	0	GO:0003676	GO:0008150	GO:0005575	2QTB00014_N_15	Tb10.389.0830	ACTCCAACAATATCAAGGGGAAAAAGAGTGTCGTTGGAAATAACGGCAGCGGTTTCAATAAAGAAGAACA	-	10	3023468	3023537	-0.634491	-1.42522	0.163412	0.999493	-4.56967
Tb11.01.3650	3QTB00016_B_17			<a href=http://www.genedb.org/genedb/Search?organism=tryp&name=Tb11.01.3650>Tb11.01.3650</a>	Q383A2				11	Tb927_11_01_v4: 3095953..3097614	hypothetical protein, conserved	8868	0	0	0				2QTB00016_B_17	Tb11.01.3650	ACATAGTGTTTTGCATCGAATTCAACGACTTATTGACCATGCGTATTTTCCGTCCCTTCCTTAAGCTACA	+	11.1	3097172	3097241	-0.634345	-1.40611	0.168968	0.999493	-4.57101
Tb927.3.4930	3QTB00006_H_23			<a href=http://www.genedb.org/genedb/Search?organism=tryp&name=Tb927.3.4930>Tb927.3.4930</a>	Q582P3			Tb03.48K5.690	3	Tb927_03_v4: 1382459..1383085	hypothetical protein, conserved	1330	0	0	0				2QTB00006_H_23	Tb927.3.4930	GCTCCGGTGGGCTATCGGGTGGAAAACCCAATAATGACAAAACCTGATTGGTTCGTTCTTCGGTTATGTG	+	3	1382981	1383050	-0.634291	-1.62925	0.112698	0.999493	-4.55456
Tb927.7.4360	3QTB00010_D_9			<a href=http://www.genedb.org/genedb/Search?organism=tryp&name=Tb927.7.4360>Tb927.7.4360</a>	Q57UR6			Tb07.5F10.60	7	Tb927_07_v4: complement(1154351..1155343)	hypothetical protein, conserved	3525	0	0	0				2QTB00010_D_9	Tb927.7.4360	ACCCATTTACTTCAGGAGGATTTGTGCTGAGTCGCAACCTTATTTTTATTAGGCTGGAGGCCAAGCGAGA	-	7	1154781	1154850	-0.632301	-1.60568	0.117801	0.999493	-4.55638
Tb10.6k15.3430	3QTB00003_M_18			<a href=http://www.genedb.org/genedb/Search?organism=tryp&name=Tb10.6k15.3430>Tb10.6k15.3430</a>	Q38AN7			TRYPtp6k15-3d06.p1c_487	10	Tb927_10_v4: complement(1809828..1810202)	hypothetical protein, unlikely	6845	0	2	0				2QTB00003_M_18	Tb10.6k15.3430	TTACGCGCGCCATAGCCGTGGTTGGTTACGTTTTTTTCTTGAGTATTTCCCGCTTTTCTTTTGTGTTCCC	-	10	1809999	1810068	-0.632036	-1.78274	0.0837607	0.999493	-4.54226
Tb11.01.1410	3QTB00014_P_22			<a href=http://www.genedb.org/genedb/Search?organism=tryp&name=Tb11.01.1410>Tb11.01.1410</a>	Q383W4				11	Tb927_11_01_v4: complement(2569581..2571035)	hypothetical protein, conserved	8656	0	0	0				2QTB00014_P_22	Tb11.01.1410	AGGATGCGCATGTGCAACGTATGCTTGAAGATGTCGGGCGTACACAGTCGAAATTACGTAGTTTTGTCTC	-	11.1	2569699	2569768	-0.631991	-1.51573	0.139038	0.999493	-4.56316
Tb927.1.4640	3QTB00001_I_21	unlikely gene predicted by glimmer		<a href=http://www.genedb.org/genedb/Search?organism=tryp&name=Tb927.1.4640>Tb927.1.4640</a>	Q4GYB4				1	Tb927_01_v4: 953468..953599	hypothetical protein, unlikely	451	1	1	0				NA	NA	NA	NA	NA	NA	NA	-0.631961	-1.32086	0.195567	0.999493	-4.5768
Tb09.244.2460	3QTB00008_G_7	GPI-Anchor Signal predicted for Tb09.244.2460 by DGPI v2.04 with cleavage site probability 0.702 near 234;go_component=cell surface; lipid raft		<a href=http://www.genedb.org/genedb/Search?organism=tryp&name=Tb09.244.2460>Tb09.244.2460</a>	Q38CV5	BARP		chr9contig244a01.tmp0246	9	Tb927_09_v4: 2380595..2381362	BARP protein	5914	1	0	1	GO:0003674	GO:0008150	GO:0009986 GO:0045121	2QTB00008_G_7	Tb09.244.2460	GTATTGTGTCACGTTGCGGAGCAACTTCGAGGGTTACCGGATACAGTGAGTTCTGCTCTTGTTACTGCTG	+	9	2380721	2380790	-0.63166	-1.58555	0.122307	0.999493	-4.55792
Tb09.160.3660	3QTB00001_C_12			<a href=http://www.genedb.org/genedb/Search?organism=tryp&name=Tb09.160.3660>Tb09.160.3660</a>	Q38F39		28G16.140	chr9contig160.tmp0507c	9	Tb927_09_v4: complement(861702..861857)	hypothetical protein, unlikely	5125	0	0	0				2QTB00001_C_12	Tb09.160.3660	GCAACAGTGACAAAATGAGTCTATTGTTTAATAGGGTAAGAGTTAAATATCTTTCCGCACATCACCTATT	-	9	861721	861790	-0.631459	-1.322	0.19519	0.999493	-4.57672
Tb09.160.5070	3QTB00008_N_3	;go_function=DNA topoisomerase type I activity;go_process=chromatin assembly or disassembly; DNA topological change;go_component=nucleus		<a href=http://www.genedb.org/genedb/Search?organism=tryp&name=Tb09.160.5070>Tb09.160.5070</a>	Q38EP5			chr9contig160.tmp0393	9	Tb927_09_v4: 1081758..1082579	DNA topoisomerase type IB small subunit	5270	0	0	0	GO:0003917	GO:0006265 GO:0006333	GO:0005634	2QTB00008_N_3	Tb09.160.5070	AAAAATGAAACAGGATAATAAAACTGTTTCGTTGGGCACAAGTAAGGTAAATTATATAGACCCACGGATT	+	9	1082402	1082471	-0.631366	-1.4596	0.153784	0.999493	-4.56723
Tb927.5.2660	3QTB00020_I_16			<a href=http://www.genedb.org/genedb/Search?organism=tryp&name=Tb927.5.2660>Tb927.5.2660</a>	Q57ZU2			Tb05.26K5.760	5	Tb927_05_v4: 848661..851243	hypothetical protein, conserved	2257	0	0	0				2QTB00020_I_16	Tb927.5.2660	TGTAACCGTCAAACCTTCTTCAGGAGAACCACCATGTAAAGTAACAAAATATGAAAACAATGCAATAGGT	+	5	850325	850394	-0.630955	-1.34542	0.187594	0.999493	-4.57516
Tb927.7.4910	3QTB00011_D_20			<a href=http://www.genedb.org/genedb/Search?organism=tryp&name=Tb927.7.4910>Tb927.7.4910</a>	Q57XA7			Tb07.26A24.90	7	Tb927_07_v4: complement(1294952..1296061)	hypothetical protein, conserved	3581	0	0	0				2QTB00011_D_20	Tb927.7.4910	AAGAAGGGCTACAACATGACTGATATCAACACAACTTCGACACGCGTACATCCACTTGCTCGATGGCAAA	-	7	1295896	1295965	-0.630487	-1.34195	0.188705	0.999493	-4.57539
Tb11.01.8530	3QTB00005_B_2			<a href=http://www.genedb.org/genedb/Search?organism=tryp&name=Tb11.01.8530>Tb11.01.8530</a>	Q381A8				11	Tb927_11_01_v4: complement(4406252..4407109)	hypothetical protein	9367	1	6	0				2QTB00005_B_2	Tb11.01.8530	GTGTGCCCCACATTTTTTTCTTTTGCCACCATTTGTACCGGTGGAAGTTTTGTTCCTCTGCTTTTACTTT	-	11.1	4406317	4406386	-0.630418	-1.39399	0.172566	0.999493	-4.57185
Tb09.211.2850	3QTB00005_P_9	similar to Peptidyl-prolyl cis-trans isomerase 10 (EC 5.2.1.8) (PPIase)(Rotamase) (Cyclophilin-10). (Swiss-Prot:P52017) (Caenorhabditis elegans;);go_function=peptidyl-prolyl cis-trans isomerase activity;go_process=protein folding		<a href=http://www.genedb.org/genedb/Search?organism=tryp&name=Tb09.211.2850>Tb09.211.2850</a>	Q38DM0	PPIase		chr9contig211.tmp0324	9	Tb927_09_v4: 1774228..1774779	cyclophilin type peptidyl-prolyl cis-trans isomerase, putative	5647	0	0	0	GO:0003755 GO:0003755	GO:0006457 GO:0006457	GO:0005575 GO:0005575	2QTB00005_P_9	Tb09.211.2850	GGCGAGGATTCTTAGTACCACGGTTTTATATAACCCATTTGCCGAGGGCCACATCAAGCTAAATGTATGA	+	9	1774710	1774779	-0.630106	-1.49575	0.144149	0.999493	-4.56462
Tb927.1.2730	3QTB00011_G_16			<a href=http://www.genedb.org/genedb/Search?organism=tryp&name=Tb927.1.2730>Tb927.1.2730</a>	Q4GYU9				1	Tb927_01_v4: 628874..629938	hypothetical protein, conserved	266	1	0	0				2QTB00011_G_16	Tb927.1.2730	GGAGGATTATCGTCTTGTTCCCACATTACTTCCGTTACTTGATATGGTGGATCATTTACCTTCCAGTAAT	+	1	629713	629782	-0.629869	-1.48645	0.146582	0.999493	-4.5653
Tb09.211.2970	3QTB00022_E_16	similar to Structural maintenance of chromosome 1 (Cohesin complex subunit psm1)(Chromosome segregation protein smc1). (Swiss-Prot:O94383) (Schizosaccharomyces pombe); similar to Structural maintenance of chromosome 1- like 1 protein (SMC1alphaprotein;go_function=ATP binding;go_process=chromosome segregation; mitotic sister chromatid segregation;go_component=condensin complex; nucleus		<a href=http://www.genedb.org/genedb/Search?organism=tryp&name=Tb09.211.2970>Tb09.211.2970</a>	Q38DK9	SMC1		chr9contig211.tmp0337	9	Tb927_09_v4: 1796997..1800824	structural maintenance of chromosome 1, putative	5658	0	0	0	GO:0005524	GO:0000070 GO:0007059	GO:0000796 GO:0005634	2QTB00022_E_16	Tb09.211.2970	TGAAAAGAATAAGTCTTACTTGGAGGAAATAAACCAGAATAGGAAGGATATCAGTGACCTGCGAAATTTA	+	9	1797857	1797926	-0.629517	-1.14858	0.258924	0.999493	-4.58758
Tb09.354.0050	3QTB00002_J_16			<a href=http://www.genedb.org/genedb/Search?organism=tryp&name=Tb09.354.0050>Tb09.354.0050</a>	Q38G48				9	Tb927_09_v4: 9646..9984	hypothetical protein	4685	0	0	0				2QTB00002_J_16	Tb09.354.0050	TACTAAGTATTCCACGGTCCAGCGCCCTGCTCAGGTAGAGGAACCCAAATTACTGATGCAACCCCCGTCT	+	9	9759	9828	-0.628901	-1.60791	0.11731	0.999493	-4.55621
Tb927.6.3920	3QTB00004_J_4			<a href=http://www.genedb.org/genedb/Search?organism=tryp&name=Tb927.6.3920>Tb927.6.3920</a>	Q585Z0			Tb06.4F7.480	6	Tb927_06_v4: complement(1156031..1156510)	hypothetical protein, conserved	2910	0	0	0				2QTB00004_J_4	Tb927.6.3920	TGACGTACACAACGATACGGTTCAGGCTATCAAGGAGCGATATGGAAAGTTAACAGGCCACATATTTTAT	-	6	1156373	1156442	-0.628822	-1.49388	0.144637	0.999493	-4.56476
Tb09.160.4120	3QTB00022_M_6			<a href=http://www.genedb.org/genedb/Search?organism=tryp&name=Tb09.160.4120>Tb09.160.4120</a>	Q38EZ3		28G16.355	chr9contig160.tmp0312	9	Tb927_09_v4: 914808..918848	hypothetical protein, conserved	5171	0	0	0	GO:0003674 GO:0003674	GO:0008150 GO:0008150	GO:0005575 GO:0005575	2QTB00022_M_6	Tb09.160.4120	CAAAAGTGGACAATTTTATACAGCAGTCCATTAATCGCCGCAACACATTGATGATCCCAATTACAGATGA	+	9	918589	918658	-0.628749	-1.55717	0.128897	0.999493	-4.56007
Tb927.1.1450	3QTB00001_P_9	unlikely gene predicted by glimmer		<a href=http://www.genedb.org/genedb/Search?organism=tryp&name=Tb927.1.1450>Tb927.1.1450</a>	Q4GZ74				1	Tb927_01_v4: complement(364207..364428)	hypothetical protein, unlikely	138	1	0	0				2QTB00001_P_9	Tb927.1.1450	CTTATGTATTGAATATAAGCGAACGTATTCACGTATTTATCATCCACGCACAAAGGCTGCATCCATGTGA	-	1	364207	364276	-0.628334	-1.28142	0.20891	0.999493	-4.57937
Tb927.8.6640	3QTB00017_D_11			<a href=http://www.genedb.org/genedb/Search?organism=tryp&name=Tb927.8.6640>Tb927.8.6640</a>	Q57TU9			Tb08.30K1.500	8	Tb927_08_v4: complement(1917871..1919685)	hypothetical protein, conserved	4508	0	0	0				2QTB00017_D_11	Tb927.8.6640	TAAAGAGTGCAAAAATCTTGAGGCAATGGTTCATGTTTCGACGTGTTATGTTAATTATAGCGTACAAGGG	-	8	1919161	1919230	-0.627516	-1.36813	0.180446	0.999493	-4.57362
Tb927.4.2790	3QTB00016_F_24			<a href=http://www.genedb.org/genedb/Search?organism=tryp&name=Tb927.4.2790>Tb927.4.2790</a>	Q583V6			Tb04.2H8.1250	4	Tb927_04_v4: 738781..740490	hypothetical protein, conserved	1696	0	0	0				2QTB00016_F_24	Tb927.4.2790	TGACTTCTACAATGCCTTTCTCCTTAGTGCTTTAGTGAATTCCCATGCAGATGTGCAACTGGTACTTGAT	+	4	739182	739251	-0.627086	-1.61088	0.116658	0.999493	-4.55598
Tb927.2.5440	3QTB00021_C_15			<a href=http://www.genedb.org/genedb/Search?organism=tryp&name=Tb927.2.5440>Tb927.2.5440</a>	Q7YUP3		1F7.90		2	Tb927_02_v4: complement(968688..971576)	hypothetical protein, conserved	792	0	1	0	GO:0003674	GO:0008150	GO:0005575	2QTB00021_C_15	Tb927.2.5440	ATTTCCATTGCTGAGTTTCCAGAGGCGGAGGAAGTTCAAGATAGTCTTGAGGGTGATATCTTAAATACGA	-	2	970157	970226	-0.626629	-1.46363	0.152684	0.999493	-4.56694
Tb09.211.2880	3QTB00021_A_20			<a href=http://www.genedb.org/genedb/Search?organism=tryp&name=Tb09.211.2880>Tb09.211.2880</a>	Q38DL7			chr9contig211.tmp0327	9	Tb927_09_v4: 1779088..1782099	hypothetical protein, conserved	5650	0	9	0				2QTB00021_A_20	Tb09.211.2880	TCCCTTAATGACGTACTTTATGTTTACTATAATTAATTCGCACGACACTATCTCGCAATTTGGTTGTGAT	+	9	1780419	1780488	-0.625236	-1.06316	0.295369	0.999493	-4.59246
Tb11.02.3340	3QTB00016_P_10			<a href=http://www.genedb.org/genedb/Search?organism=tryp&name=Tb11.02.3340>Tb11.02.3340</a>	Q385K5			Tb11.212.0720	11	Tb927_11_01_v4: 1566455..1568179	hypothetical protein, conserved	8262	0	0	0				2QTB00016_P_10	Tb11.02.3340	CGTACGCTATCAACATATTACAGAATACTTGTATTTATCACTATTGCAAGGGCGACACTTCTCACCCAGG	+	11.1	1567791	1567860	-0.624861	-1.75906	0.0877674	0.999493	-4.54421
Tb09.160.1430	3QTB00001_F_5			<a href=http://www.genedb.org/genedb/Search?organism=tryp&name=Tb09.160.1430>Tb09.160.1430</a>	Q38FP5		3C4.385	chr9contig160.tmp0545c	9	Tb927_09_v4: complement(592800..593000)	hypothetical protein, unlikely	4918	1	2	0				2QTB00001_F_5	Tb09.160.1430	TCCCTTTTTGTGTTCATATGCCACAATTTTTTTATCTGTTGCTCTCTGCTTATATATATTTACATATGTA	-	9	592919	592988	-0.624587	-1.68646	0.101069	0.999493	-4.55007
Tb11.01.1100	3QTB00021_E_8	similar to ATP-dependent DNA-binding helicase;go_function=DNA helicase activity;go_process=DNA repair		<a href=http://www.genedb.org/genedb/Search?organism=tryp&name=Tb11.01.1100>Tb11.01.1100</a>	Q383Z6				11	Tb927_11_01_v4: 2508292..2511321	helicase-like protein	8624	1	0	0	GO:0003678	GO:0006281	GO:0005634	2QTB00021_E_8	Tb11.01.1100	TCAAACTAACCAAATGGACACTTGTGGAGCTACTTTCCCTACTGTATGACGTATTCAAAGCCGTCACAGA	+	11.1	2509550	2509619	-0.624338	-1.46019	0.153621	0.999493	-4.56719
Tb10.26.0900	3QTB00022_P_23			<a href=http://www.genedb.org/genedb/Search?organism=tryp&name=Tb10.26.0900>Tb10.26.0900</a>	Q389M5				10	Tb927_10_v4: complement(2652044..2656669)	hypothetical protein, conserved	7207	1	2	0				2QTB00022_P_23	Tb10.26.0900	AATCGATTAATACTAAAATTGAACACGACGGGTAAATCACGTGTCTTTCATGCTGCACGGGGTAAAATAA	-	10	2654188	2654257	-0.623692	-1.16234	0.253373	0.999493	-4.58677
Tb11.03.0290	3QTB00007_H_20	;go_function=protein kinase activity;go_process=protein amino acid phosphorylation		<a href=http://www.genedb.org/genedb/Search?organism=tryp&name=Tb11.03.0290>Tb11.03.0290</a>	Q387G5				11	Tb927_11_01_v4: 218105..218845	protein kinase, putative	7798	1	0	0	GO:0004672	GO:0006468	GO:0005575	2QTB00007_H_20	Tb11.03.0290	TTCTACAGTCACCCTGCCGTATGCAAATATCGGCTTCCAAAGCCTTACAGGCACCCTACATTGGATAAAA	+	11.1	218183	218252	-0.622856	-1.4719	0.150449	0.999493	-4.56635
Tb09.160.3800	3QTB00008_P_9			<a href=http://www.genedb.org/genedb/Search?organism=tryp&name=Tb09.160.3800>Tb09.160.3800</a>	Q38F25		28G16.210	chr9contig160.tmp0294	9	Tb927_09_v4: 876962..877786	hypothetical protein, conserved	5139	0	0	0				2QTB00008_P_9	Tb09.160.3800	GCCGTTATTTACAGGGAGAGCAAACTTGGTATAAGCTATCTCCTCTTGACAACCTCTATTATCCAGTTGA	+	9	877521	877590	-0.622609	-1.48705	0.146423	0.999493	-4.56525
Tb927.1.4150	3QTB00002_P_9	GPI-Anchor Signal predicted for Tb927.1.4150 by DGPI v2.04 with cleavage site probability 0.124699995 near 70		<a href=http://www.genedb.org/genedb/Search?organism=tryp&name=Tb927.1.4150>Tb927.1.4150</a>	Q4GYG3				1	Tb927_01_v4: 866280..866606	hypothetical protein, unlikely	402	1	3	1				2QTB00002_P_9	Tb927.1.4150	TCGTTGGGGCGACTAGTGATCGTTCGCTGCCGCGCGTTCATTTACATTACTCCAGTAAATAAATATATGC	+	1	866385	866454	-0.62257	-1.91187	0.0645421	0.999493	-4.53134
Tb927.7.830	3QTB00023_M_21	similar to GB|AAC53043.1|GP|1835784|MMU86137 telomerase protein-1 telomerase-associated protein 1 {Mus musculus}; similar to GB|AAC51107.1|1848277|HSU86136 telomerase-associated protein TP-1 {Homo sapiens}		<a href=http://www.genedb.org/genedb/Search?organism=tryp&name=Tb927.7.830>Tb927.7.830</a>	Q57VS9			Tb07.29K4.430	7	Tb927_07_v4: complement(191360..199780)	telomerase-associated protein, putative	3174	0	0	0	GO:0003674	GO:0008150	GO:0005575	2QTB00023_M_21	Tb927.7.830	AAATACGTCGTGAAAACGGTATCTTAAGCTGTGTGGAAAATGTATGTGATATATGTCGCACTCTCCTGCA	-	7	198180	198249	-0.622555	-1.28969	0.206055	0.999493	-4.57884
Tb09.160.2000	3QTB00012_H_10	similar to Ribosomal large subunit pseudouridine synthase C (EC 4.2.1.70)(Pseudouridylate synthase) (Uracil hydrolyase). (Swiss-Prot:Q92IS6) (Rickettsia conorii);go_function=pseudouridine synthase activity; RNA binding;go_process=RNA processing		<a href=http://www.genedb.org/genedb/Search?organism=tryp&name=Tb09.160.2000>Tb09.160.2000</a>	Q38FJ3		3C4.150	chr9contig160.tmp0175	9	Tb927_09_v4: 646615..647835	pseudouridylate synthase, putative	4970	0	0	0	GO:0003723 GO:0009982	GO:0006396	GO:0005575	2QTB00012_H_10	Tb09.160.2000	CTTCATCTACATCATCGCAAAATTCAATTACCCTACAAAAATACGGCGGGGGAGTTTATTTGTGTCACTG	+	9	647683	647752	-0.622054	-1.63463	0.11156	0.999493	-4.55415
Tb927.4.4930	3QTB00022_H_9			<a href=http://www.genedb.org/genedb/Search?organism=tryp&name=Tb927.4.4930>Tb927.4.4930</a>	Q584L2			Tb04.3M17.180	4	Tb927_04_v4: complement(1348450..1352787)	hypothetical protein, conserved	1911	0	0	0				2QTB00022_H_9	Tb927.4.4930	AATCAGCTCTGTCGCCAAGCAGTAATGAGACCGAAGATTGCTCATCCATCACATCGCTACGTGGGGAATT	-	4	1352330	1352399	-0.621211	-1.46786	0.151538	0.999493	-4.56664
Tb09.160.1790	3QTB00016_B_24			<a href=http://www.genedb.org/genedb/Search?organism=tryp&name=Tb09.160.1790>Tb09.160.1790</a>	Q38FL2		3C4.240	chr9contig160.tmp0166c	9	Tb927_09_v4: complement(630945..632645)	hypothetical protein, conserved	4951	0	0	0				2QTB00016_B_24	Tb09.160.1790	TTATCGTCCCTTGCCTGAGGACGGTAAACCATTATTATTTTTCGACACAACAGCTTGTCTTTTTAGAGAA	-	9	632178	632247	-0.619656	-1.58139	0.123255	0.999493	-4.55824
Tb927.6.1220	3QTB00016_P_23			<a href=http://www.genedb.org/genedb/Search?organism=tryp&name=Tb927.6.1220>Tb927.6.1220</a>	Q585C5			Tb06.3A7.740	6	Tb927_06_v4: complement(463493..465190)	hypothetical protein, conserved	2640	0	0	0				2QTB00016_P_23	Tb927.6.1220	TAGAAGGAAAGAAGGCCTTACGAGACCAACTGCAGCAGGCAGCGTTTGAATCACTAGATAATCATAAAAA	-	6	464535	464604	-0.618793	-1.17706	0.247527	0.999493	-4.58589
Tb927.2.6050	3QTB00020_E_10	;go_process=retrograde transport, Golgi to ER;go_component=COPI vesicle coat; Golgi apparatus		<a href=http://www.genedb.org/genedb/Search?organism=tryp&name=Tb927.2.6050>Tb927.2.6050</a>	Q7YUJ5		36E18.25		2	Tb927_02_v4: 1092946..1095501	beta prime COP protein	822	0	0	0		GO:0006890 GO:0006890	GO:0030126 GO:0005794	2QTB00020_E_10	Tb927.2.6050	AGAACAGGGTTCTTTGCATTGATAAGGACCTGAACATTACAAGTTACCTAATTCCTCTCGGTATAATTGA	+	2	1094651	1094720	-0.618266	-1.48298	0.147496	0.999493	-4.56555
Tb11.22.0005	3QTB00017_J_4	;go_function=phenylalanine-tRNA ligase activity;go_process=phenylalanyl-tRNA aminoacylation;go_component=cytoplasm; phenylalanine-tRNA ligase complex		<a href=http://www.genedb.org/genedb/Search?organism=tryp&name=Tb11.22.0005>Tb11.22.0005</a>	Q386S3				11	Tb927_11_01_v4: 656609..658483	phenylalanyl-tRNA synthetase (beta subunit), putative	7940	0	0	0	GO:0004826	GO:0006432	GO:0005737 GO:0009328	2QTB00017_J_4	Tb11.22.0005	ACATTGCTGTAGTGAGTCTAGCAGTTTTGAAGATATACACGGACTTGTGGAATTTGTCATGGCTAAACTT	+	11.1	658183	658252	-0.617835	-1.57	0.125883	0.999493	-4.5591
Tb10.6k15.1180	3QTB00019_H_11	;go_process=intracellular protein transport; vesicle-mediated transport;go_component=clathrin coat of trans-Golgi network vesicle; coated pit; Golgi apparatus; Golgi trans face		<a href=http://www.genedb.org/genedb/Search?organism=tryp&name=Tb10.6k15.1180>Tb10.6k15.1180</a>	Q38A51			TRYPtp6k15-3d06.p1c_172	10	Tb927_10_v4: 2247738..2250047	adaptin complex 4 subunit, putative,beta-adaptin 4 protein, putative	7031	0	0	0	GO:0003674	GO:0006886 GO:0016192	GO:0005794 GO:0005802 GO:0005905 GO:0030130	2QTB00019_H_11	Tb10.6k15.1180	ATGTATGACATTATGAATTTATTGGATGAACACCTCCAGACGAGGAATAGCGGTACTGTACTAAGTGTGT	+	10	2248467	2248536	-0.616828	-1.21369	0.233415	0.999493	-4.58365
Tb09.211.2450	3QTB00014_B_12			<a href=http://www.genedb.org/genedb/Search?organism=tryp&name=Tb09.211.2450>Tb09.211.2450</a>	Q38DR1			chr9contig211.tmp0283c	9	Tb927_09_v4: complement(1713497..1714927)	hypothetical protein, conserved	5606	0	0	0				2QTB00014_B_12	Tb09.211.2450	AAGCCAAAAGCTCATCAAGGCACTATGAATTTTCTGGATGATGAACATTACGACTTTATAAAGCCCAAAT	-	9	1713757	1713826	-0.615491	-1.40047	0.170636	0.999493	-4.5714
Tb09.211.1770	3QTB00006_H_9	;go_process=vesicle-mediated transport		<a href=http://www.genedb.org/genedb/Search?organism=tryp&name=Tb09.211.1770>Tb09.211.1770</a>	Q38DX7			chr9contig211.tmp0208c	9	Tb927_09_v4: complement(1573808..1574431)	hypothetical protein, conserved	5540	0	0	0	GO:0003674	GO:0016192	GO:0005575	2QTB00006_H_9	Tb09.211.1770	AATGGATGTTGCATCTGAATACATGGAAACCGCAATAGGGCAAACAACGTCTACCAGCATGCCGGAGGAT	-	9	1573985	1574054	-0.615269	-1.37515	0.178281	0.999493	-4.57314
Tb10.6k15.2300	3QTB00005_I_18	GPI-Anchor Signal predicted for Tb10.6k15.2300 by DGPI v2.04, no cleavage site predicted		<a href=http://www.genedb.org/genedb/Search?organism=tryp&name=Tb10.6k15.2300>Tb10.6k15.2300</a>	Q38AE2			TRYPtp6k15-3d06.p1c_336	10	Tb927_10_v4: complement(2020433..2020954)	hypothetical protein, conserved	6940	1	0	0				2QTB00005_I_18	Tb10.6k15.2300	TCGCTTGTGCATGTTGTTTCCAAAATATACAAGAAGCCCAGATTTGTTCCAATTCATGGTACGTATGTGG	-	10	2020495	2020564	-0.615133	-1.31976	0.19593	0.999493	-4.57687
Tb11.01.2980	3QTB00001_M_4			<a href=http://www.genedb.org/genedb/Search?organism=tryp&name=Tb11.01.2980>Tb11.01.2980</a>	Q383F9				11	Tb927_11_01_v4: 2933647..2933829	hypothetical protein, unlikely	8811	0	0	0				2QTB00001_M_4	Tb11.01.2980	CCTCGTGTGCGTGCAATAAAGATATTAAAGTGGCTAAAGTGGAAGCTGACATGAGGAATCAGGTTGCTGA	+	11.1	2933690	2933759	-0.613973	-1.44706	0.157244	0.999493	-4.56813
Tb09.160.3980	3QTB00020_B_15	;go_function=RNA binding;go_process=protein biosynthesis		<a href=http://www.genedb.org/genedb/Search?organism=tryp&name=Tb09.160.3980>Tb09.160.3980</a>	Q38F09		28G16.290	chr9contig160.tmp0306	9	Tb927_09_v4: 894858..897494	hypothetical protein, conserved	5155	0	0	0	GO:0003723	GO:0006412	GO:0005575	2QTB00020_B_15	Tb09.160.3980	TAAGAGTGGCTTCGCGAATTCCATTCAAGATCATGTTGACATATGTTTACTTGCCGTCAACAACCGAGAT	+	9	897107	897176	-0.613966	-1.50476	0.141827	0.999493	-4.56396
Tb11.01.8000	3QTB00004_L_11			<a href=http://www.genedb.org/genedb/Search?organism=tryp&name=Tb11.01.8000>Tb11.01.8000</a>	Q381F4				11	Tb927_11_01_v4: complement(4270039..4270503)	hypothetical protein, conserved	9321	0	1	0				2QTB00004_L_11	Tb11.01.8000	ACCAATTCCCCGGAGGTCCGCCCCCCCAGAAGAAACGGATGATGTGAAACAATCTCTGCTTCGCTACGTA	-	11.1	4270372	4270441	-0.613806	-1.30977	0.199251	0.999493	-4.57753
Tb927.8.7860	3QTB00022_I_2	;go_function=adenylate cyclase activity;go_process=intracellular signaling cascade;go_component=integral to membrane		<a href=http://www.genedb.org/genedb/Search?organism=tryp&name=Tb927.8.7860>Tb927.8.7860</a>	Q57U57			Tb08.6H23.130	8	Tb927_08_v4: 2298363..2302259	receptor-type adenylate cyclase GRESAG 4, putative	4630	1	4	0	GO:0004016	GO:0007242	GO:0016021	2QTB00022_I_2	Tb927.8.7860	TTATTATCATTATTCTCTCATTTCTCTTCTTTAAGACTTACGAATTCCTCAAGTCAAGTCACCAGTGTTA	NA	Nonspecific_4	0	0	-0.61277	-1.16066	0.254045	0.999493	-4.58687
Tb927.4.3980	3QTB00015_E_4	similar to Chaperone protein dnaJ (Immunoreactive heat shock protein dnaJ). (Swiss-Prot:Q9XCA6) [Porphyromonas gingivalis;];go_function=protein binding;go_process=protein folding		<a href=http://www.genedb.org/genedb/Search?organism=tryp&name=Tb927.4.3980>Tb927.4.3980</a>	Q57Y02			Tb04.1D20.670	4	Tb927_04_v4: complement(1056599..1058086)	chaperone protein DNAJ, putative	1815	0	0	0	GO:0051082	GO:0006457	GO:0005575	2QTB00015_E_4	Tb927.4.3980	ATGATGACATCTACCGTAAGTCTCGCAAGCGGAAGAATAAGATAATGGACTGGGTAAAGAAAAGCTTGTC	-	4	1057539	1057608	-0.611607	-1.29735	0.203441	0.999493	-4.57834
Tb10.61.0740	3QTB00010_J_15	;go_process=protein folding		<a href=http://www.genedb.org/genedb/Search?organism=tryp&name=Tb10.61.0740>Tb10.61.0740</a>	Q387V3			TRYP_x-61h03.q2kb185_118	10	Tb927_10_v4: 3754233..3755234	FKBP-type peptidyl-prolyl cis-trans isomerase, conserved,FKBP-type peptidylprolyl cis-trans isomerase, putative	7635	0	0	0	GO:0003674	GO:0006457	GO:0005575	2QTB00010_J_15	Tb10.61.0740	CTCTATATAACTCCGGAGGATAATGATAAGGCGGAACAAAATTTCCTCCAATATTTGTCTGAGCGTTGGT	+	10	3754491	3754560	-0.610839	-1.5495	0.130728	0.999493	-4.56065
Tb927.3.5690	3QTB00010_B_23			<a href=http://www.genedb.org/genedb/Search?organism=tryp&name=Tb927.3.5690>Tb927.3.5690</a>	Q57VH4			Tb03.2H15.520	3	Tb927_03_v4: 1592952..1593944	hypothetical protein, conserved	1406	1	0	0				2QTB00010_B_23	Tb927.3.5690	ATGGAGGGTTCTGGTGAGGAAAGGAAAATAAAATGCACAAGAGAAACATCGAAAACAGTTCCTCAACCTA	+	3	1593624	1593693	-0.60839	-1.25261	0.219087	0.999493	-4.58122
Tb11.01.4701	3QTB00015_L_10	similar to Lysosomal acid phosphatase precursor (EC 3.1.3.2) (LAP). (Swiss-Prot:P11117) (Homo sapiens);go_function=acid phosphatase activity;go_component=integral to membrane; lysosomal membrane		<a href=http://www.genedb.org/genedb/Search?organism=tryp&name=Tb11.01.4701>Tb11.01.4701</a>	Q9GNT0	MBAP1			11	Tb927_11_01_v4: complement(3457035..3458609)	membrane-bound acid phosphatase 1 precursor	9000	1	2	0	GO:0003993	GO:0008150	GO:0005765 GO:0016021	2QTB00015_L_10	Tb11.01.4701	TATTGTTGCAACATGTGAAGCAGTTACGCAATGTGACAGAATTTTGCTTCAGGGAGGAATTTGGGTATAA	-	11.1	3457861	3457930	-0.608159	-1.23043	0.22717	0.999493	-4.58261
Tb09.160.4230	3QTB00001_A_18			<a href=http://www.genedb.org/genedb/Search?organism=tryp&name=Tb09.160.4230>Tb09.160.4230</a>	Q38EY3		28G16.405	chr9contig160.tmp0530	9	Tb927_09_v4: 934250..934402	hypothetical protein, unlikely	5181	1	1	0				2QTB00001_A_18	Tb09.160.4230	TTTACCAAGCTAGTTGTGATACGCCGCGTATCGTTAAGTGGCGAAGGAGGAAGAAGGAACGAAAGCGAAA	+	9	934328	934397	-0.605997	-1.48783	0.146219	0.999493	-4.5652
Tb927.5.2370	3QTB00012_P_11	similar to GB:BAD13383.1: streptothricin acetyl-transferase {Escherichia coli};go_function=hydrolase activity;go_process=metabolism		<a href=http://www.genedb.org/genedb/Search?organism=tryp&name=Tb927.5.2370>Tb927.5.2370</a>	Q582C8			Tb05.3C6.460	5	Tb927_05_v4: 754907..756112	hydrolase, alpha/beta fold family, putative	2228	0	0	0				2QTB00012_P_11	Tb927.5.2370	TGTAAAATTTTGCATGCGTTTAGCTTCATGTGGTTACTACGTTATCCGTTTTGACAATCGAGATATTGGT	+	5	755101	755170	-0.605573	-1.20808	0.235539	0.999493	-4.584
Tb927.2.2220	3QTB00009_P_20			<a href=http://www.genedb.org/genedb/Search?organism=tryp&name=Tb927.2.2220>Tb927.2.2220</a>	Q7YVK6		25N14.155		2	Tb927_02_v4: complement(424198..425139)	hypothetical protein, conserved	614	0	0	0				2QTB00009_P_20	Tb927.2.2220	ATGCCGAACGATATGTTGTTTCATATAATTGCAGGGAGTGCAGTTCCACGCTGTTTAGCAGCAATGACTT	-	2	424682	424751	-0.605499	-1.36788	0.180524	0.999493	-4.57364
Tb09.211.1800	3QTB00015_E_10			<a href=http://www.genedb.org/genedb/Search?organism=tryp&name=Tb09.211.1800>Tb09.211.1800</a>	Q38DX4			chr9contig211.tmp0211c	9	Tb927_09_v4: complement(1577982..1579469)	hypothetical protein, conserved	5543	0	0	0				2QTB00015_E_10	Tb09.211.1800	GCCCAGGTATACCGATATCTGAGAGAGTCGAACTACATCGAAGCTGCGGATGCTTTGAAAGCAAGTAATC	-	9	1579364	1579433	-0.60519	-1.46311	0.152826	0.999493	-4.56698
Tb927.6.1780	3QTB00012_P_22	;go_function=ATP binding; protein kinase activity;go_process=protein amino acid phosphorylation		<a href=http://www.genedb.org/genedb/Search?organism=tryp&name=Tb927.6.1780>Tb927.6.1780</a>	Q585N3			Tb06.28P18.710	6	Tb927_06_v4: complement(594439..595674)	mitogen-activated protein kinase, putative,protein kinase, putative	2697	0	0	0	GO:0004672 GO:0005524	GO:0006468	GO:0005575	2QTB00012_P_22	Tb927.6.1780	ATATTGCCGCGGCTGCTGAAAAGGAGTATGCGTTATTTAAAGATTTTCTCCTCAAGTTGTTGTTGTACAA	-	6	594641	594710	-0.604862	-1.44846	0.156852	0.999493	-4.56803
Tb927.1.1490	3QTB00003_J_11			<a href=http://www.genedb.org/genedb/Search?organism=tryp&name=Tb927.1.1490>Tb927.1.1490</a>	Q4GZ69				1	Tb927_01_v4: complement(373646..374032)	hypothetical protein, unlikely	142	0	0	0				2QTB00003_J_11	Tb927.1.1490	CAGGACACGGAGCGCCACAAAAGGAATTGGACAGGGTGGGATGCAATTAACGAATATTTCAAATGGCAAT	-	1	373952	374021	-0.604189	-1.47425	0.14982	0.999493	-4.56618
Tb11.02.2450	3QTB00012_E_10			<a href=http://www.genedb.org/genedb/Search?organism=tryp&name=Tb11.02.2450>Tb11.02.2450</a>	Q385T4				11	Tb927_11_01_v4: 1365320..1366480	hypothetical protein, conserved	8183	1	1	0				2QTB00012_E_10	Tb11.02.2450	GATGCTGAGAATGTCACGTTAAAGATTGTCCGAGAGTTAGTTCTACGTGATGTTGGAGATGTGGTATTAA	+	11.1	1365386	1365455	-0.604097	-1.1177	0.271704	0.999493	-4.58938
Tb927.7.5190	3QTB00021_P_10			<a href=http://www.genedb.org/genedb/Search?organism=tryp&name=Tb927.7.5190>Tb927.7.5190</a>	Q57ZH0			Tb07.27E10.440	7	Tb927_07_v4: 1365358..1368912	hypothetical protein, conserved	3609	0	0	0				2QTB00021_P_10	Tb927.7.5190	TGGAATTGTACCACCTCCTCACAATGCTCTCAGCATTAAAAATCGCACAAAAGTTGGATTAACTCTTTTG	+	7	1366077	1366146	-0.603747	-1.42334	0.163954	0.999493	-4.5698
Tb09.v1.0710	3QTB00001_B_15			<a href=http://www.genedb.org/genedb/Search?organism=tryp&name=Tb09.v1.0710>Tb09.v1.0710</a>	Q38D12				9	Tb927_09_v4: complement(2228383..2228577)	hypothetical protein, unlikely	5857	0	0	0				2QTB00001_B_15	Tb09.v1.0710	CAGCTTCTACACATCTAAATGCGTCTCGCAACGGTCGAACTCCCGTCTCCACCCACCGCGCCGAATGGTA	-	9	2228384	2228453	-0.60337	-1.37371	0.178722	0.999493	-4.57324
Tb11.02.4990	3QTB00010_A_21			<a href=http://www.genedb.org/genedb/Search?organism=tryp&name=Tb11.02.4990>Tb11.02.4990</a>	Q384V7				11	Tb927_11_01_v4: complement(1976412..1977353)	hypothetical protein, conserved	8410	0	0	0	GO:0003674	GO:0008150	GO:0005575	2QTB00010_A_21	Tb11.02.4990	TACAAACCGCGCGTGGTGTTGTTGACCGTCGCTTTAATTGCCTTGAGGACCTACTCAATGAAACTGCTGT	-	11.1	1977205	1977274	-0.603192	-1.18315	0.245139	0.999493	-4.58552
Tb927.7.4020	3QTB00019_I_14	similar to Protein phosphatase 2C (EC 3.1.3.16) (PP2C). (Swiss-Prot:P49444) [Paramecium tetraurelia];go_function=protein phosphatase type 2C activity;go_process=dephosphorylation		<a href=http://www.genedb.org/genedb/Search?organism=tryp&name=Tb927.7.4020>Tb927.7.4020</a>	Q57UN2	PP2C		Tb07.5F10.630	7	Tb927_07_v4: 1062389..1064629	protein phosphatase 2C, putative	3491	0	0	0	GO:0016791	GO:0016311	GO:0005575	2QTB00019_I_14	Tb927.7.4020	TAAAAATGAACAGCTCTCCCCCTCGACGCTATTTTCACCGAGGGGCTATAAACTGCAACTCAAGCGAAAA	+	7	1062759	1062828	-0.60316	-1.33384	0.19132	0.999493	-4.57593
Tb927.4.3170	3QTB00020_J_5			<a href=http://www.genedb.org/genedb/Search?organism=tryp&name=Tb927.4.3170>Tb927.4.3170</a>	Q583Z4			Tb04.2H8.530	4	Tb927_04_v4: 835158..837848	hypothetical protein, conserved	1734	0	9	0				2QTB00020_J_5	Tb927.4.3170	GCTATTGATTTCCTTATCGACTTCAACATGTTTTTTGAGGTTGTTTTGTATCATCTCTTATCTAATTTCG	+	4	837207	837276	-0.602799	-1.46358	0.152699	0.999493	-4.56695
Tb927.6.2760	3QTB00022_L_23			<a href=http://www.genedb.org/genedb/Search?organism=tryp&name=Tb927.6.2760>Tb927.6.2760</a>	Q583Q8			Tb06.5F5.260	6	Tb927_06_v4: 826200..830705	hypothetical protein, conserved	2795	0	0	0				2QTB00022_L_23	Tb927.6.2760	GACTCACTGGTTGGTAATATGCTTAATAATGAACCTTTCGAAGTGAATGTTCCGATAGGGACAAATGAAA	+	6	826389	826458	-0.602593	-1.07865	0.288505	0.999493	-4.5916
Tb927.8.6220	3QTB00016_L_22			<a href=http://www.genedb.org/genedb/Search?organism=tryp&name=Tb927.8.6220>Tb927.8.6220</a>	Q57YM3			Tb08.11J15.500	8	Tb927_08_v4: 1810913..1812631	hypothetical protein, conserved	4466	0	0	0				2QTB00016_L_22	Tb927.8.6220	AAAAGTATCCACGACTCAGTTATGAAAAGTGTTTTACTTTGCGAGCAGCAACATTGGCGCTTCGGTATGA	+	8	1811643	1811712	-0.601512	-1.52542	0.13661	0.999493	-4.56244
Tb09.211.2400	3QTB00018_I_8			<a href=http://www.genedb.org/genedb/Search?organism=tryp&name=Tb09.211.2400>Tb09.211.2400</a>	Q38DR7			chr9contig211.tmp0276c	9	Tb927_09_v4: complement(1694812..1696797)	hypothetical protein, conserved,predicted zinc finger protein	5600	0	0	0	GO:0003674	GO:0008150	GO:0005575	2QTB00018_I_8	Tb09.211.2400	TGACATATACAAGTACTATCGGAGAAATGAGCTAAATAAACTAATGGCCGCACTGAGGGATATTTTGGAG	-	9	1696339	1696408	-0.60078	-1.33172	0.192009	0.999493	-4.57607
Tb09.160.4540	3QTB00019_F_12			<a href=http://www.genedb.org/genedb/Search?organism=tryp&name=Tb09.160.4540>Tb09.160.4540</a>	Q38EV4			chr9contig160.tmp0340	9	Tb927_09_v4: 969249..971624	protein phosphatase 2A regulatory subunit, putative	5211	0	0	0				2QTB00019_F_12	Tb09.160.4540	ATTGCTTGATACACGCAGAGGACATGGACACAAAAGCGATCGTGGAAGAAATGATTCCCGGAATGTTACT	+	9	969691	969760	-0.600246	-1.39906	0.171055	0.999493	-4.5715
Tb927.7.5350	3QTB00015_B_12			<a href=http://www.genedb.org/genedb/Search?organism=tryp&name=Tb927.7.5350>Tb927.7.5350</a>	Q57ZF4			Tb07.27E10.710	7	Tb927_07_v4: 1428286..1429836	hypothetical protein, conserved	3625	0	0	0				2QTB00015_B_12	Tb927.7.5350	ACAGAGAGCTTTGGATGTATCTGCTTATATGTCCTCGCAACCTTTGTCAATGTCTTCACGGCATAATACA	+	7	1428405	1428474	-0.599615	-1.44141	0.15882	0.999493	-4.56853
Tb927.8.8030	3QTB00006_D_11			<a href=http://www.genedb.org/genedb/Search?organism=tryp&name=Tb927.8.8030>Tb927.8.8030</a>	Q57U42			Tb08.6H23.300	8	Tb927_08_v4: 2380374..2380991	hypothetical protein, conserved	4647	1	1	1				2QTB00006_D_11	Tb927.8.8030	CCACACACGCGGGTTACATTTCAGTTTAATGTTATGGACGCCGATGGCCGGGAGATACGGGCAACGTTAC	+	8	2380503	2380572	-0.59935	-1.21056	0.234598	0.999493	-4.58385
Tb11.01.4570	3QTB00015_A_20			<a href=http://www.genedb.org/genedb/Search?organism=tryp&name=Tb11.01.4570>Tb11.01.4570</a>	Q382Q9				11	Tb927_11_01_v4: complement(3338580..3340058)	hypothetical protein, conserved	8961	0	0	0				2QTB00015_A_20	Tb11.01.4570	ATTCTACGAACCCGCCATGTCCGGAGGGATGGATCAAAGTTCAGTTTTGCAACAGTCTCACGAAAAATTA	-	11.1	3339801	3339870	-0.598721	-1.13615	0.264015	0.999493	-4.58831
Tb927.5.620	3QTB00013_A_2			<a href=http://www.genedb.org/genedb/Search?organism=tryp&name=Tb927.5.620>Tb927.5.620</a>	Q57VF0			Tb05.30F7.650	5	Tb927_05_v4: complement(206605..207870)	hypothetical protein	2052	1	1	0				2QTB00013_A_2	Tb927.5.620	GGCTACGAAGAGACAATGGAAAAGATGGAAGAGCTTCGAAACAACATAAAGAAGCTCAACAGAATTCGTT	-	5	207000	207069	-0.598611	-0.801388	0.428597	0.999493	-4.60529
Tb09.160.2410	3QTB00001_L_21			<a href=http://www.genedb.org/genedb/Search?organism=tryp&name=Tb09.160.2410>Tb09.160.2410</a>	Q38FF2		1L12.75	chr9contig160.tmp0458	9	Tb927_09_v4: 703765..703980	hypothetical protein	5011	1	1	0				2QTB00001_L_21	Tb09.160.2410	TTCTTGCAAATAACGACGATGATTATGGTTGCTACTGTTGATGCTGTTTTTTCCCCTACGGCGCTTACTT	+	9	703906	703975	-0.597888	-1.36959	0.179994	0.999493	-4.57352
Tb927.7.6850	3QTB00019_J_13	similar to GB:AAG32055.1: putative trans-sialidase B38p {Trypanosoma brucei}(PMID:12071958); 98.6% identity to GB:AAG32055.1: putative trans-sialidase B38p {Trypanosoma brucei}(PMID:12071958);go_function=exo-alpha-sialidase activity; sialyltransferase activity;go_process=pathogenesis; sialic acid transport;go_component=cell surface		<a href=http://www.genedb.org/genedb/Search?organism=tryp&name=Tb927.7.6850>Tb927.7.6850</a>	Q57XJ2	TbTS		Tb07.25D22.110	7	Tb927_07_v4: complement(1916651..1918966)	trans-sialidase	3775	1	0	0	GO:0004308 GO:0008373	GO:0009405 GO:0015739	GO:0009986	2QTB00019_J_13	Tb927.7.6850	AAAGTGGATGCTCATGTCAATGGAGAGCTCATAATAAAAGAAGTGAGTGTAGGCGCTTCTGAATCTTCTG	-	7	1916896	1916965	-0.597303	-1.41487	0.166403	0.999493	-4.5704
Tb11.01.6490	3QTB00018_I_15			<a href=http://www.genedb.org/genedb/Search?organism=tryp&name=Tb11.01.6490>Tb11.01.6490</a>	Q381U9				11	Tb927_11_01_v4: complement(3887423..3889360)	hypothetical protein, conserved	9175	0	0	0	GO:0003674	GO:0008150	GO:0005575	2QTB00018_I_15	Tb11.01.6490	AAATATCAATCCCCTTTAGCGCGTAAACTTATGACTGTAAGGCATGAAAACACATTCAACCGCACAACTT	-	11.1	3888097	3888166	-0.597247	-1.0991	0.279618	0.999493	-4.59044
Tb10.6k15.2460	3QTB00015_A_18	;go_function=ATPase activity		<a href=http://www.genedb.org/genedb/Search?organism=tryp&name=Tb10.6k15.2460>Tb10.6k15.2460</a>	Q38AF7			TRYPtp6k15-3d06.p1c_360	10	Tb927_10_v4: complement(1990243..1991721)	ATPase, putative	6925	0	0	0	GO:0016887	GO:0008150	GO:0005575	2QTB00015_A_18	Tb10.6k15.2460	TTCCAGTGCCTTGCCAAAACTTTCCACACGGTTATAATTACAAACATACCGCAGATCAGCAGGTTAAATA	-	10	1990569	1990638	-0.597093	-1.51111	0.140206	0.999493	-4.5635
Tb927.8.1910	3QTB00012_D_9	;go_function=metallopeptidase activity;go_process=proteolysis and peptidolysis		<a href=http://www.genedb.org/genedb/Search?organism=tryp&name=Tb927.8.1910>Tb927.8.1910</a>	Q581Z1	ArgE	ArgE	Tb08.26N11.370	8	Tb927_08_v4: complement(617921..619105)	acetylornithine deacetylase, putative,metallo-peptidase, Clan MH, Family M18	4034	0	0	0	GO:0008237	GO:0006508	GO:0005575	2QTB00012_D_9	Tb927.8.1910	AAGATCCTTTTCTCATTTTGCTTCGTCGTATTGCAAGGGATAACGCGGTACGTAAGGTTGCGTATGCCAC	-	8	618096	618165	-0.596436	-1.70413	0.0976857	0.999493	-4.54866
Tb927.8.1310	3QTB00010_L_21	;go_function=ATP:ADP antiporter activity;go_process=transport;go_component=integral to membrane; membrane		<a href=http://www.genedb.org/genedb/Search?organism=tryp&name=Tb927.8.1310>Tb927.8.1310</a>	Q57VM4			Tb08.29O4.550	8	Tb927_08_v4: complement(424654..425658)	mitochondrial carrier protein, putative,ADP/ATP mitochondrial translocase, putative,adenine nucleotide mitochondrial translocator, putative	3974	0	5	0	GO:0005471	GO:0006810	GO:0016020 GO:0016021	2QTB00010_L_21	Tb927.8.1310	ACTGCTTCCGTTGCATTCATTCTATCGAGGGGATTCGTAGTTTCTGGCGTGGTAATCTTGTTCAAGTAGG	-	8	425306	425375	-0.59604	-1.52819	0.135924	0.999493	-4.56224
Tb11.02.0720	3QTB00005_L_21			<a href=http://www.genedb.org/genedb/Search?organism=tryp&name=Tb11.02.0720>Tb11.02.0720</a>	Q386J0				11	Tb927_11_01_v4: 889544..890092	hypothetical protein	8025	0	0	0				2QTB00005_L_21	Tb11.02.0720	TTATTTTACCGTCAGACGTGGCAATGTACTACCCAATAAAGTTGGAAACAGGGATGGTACGTCTTTCCAT	+	11.1	889726	889795	-0.594618	-1.12946	0.266787	0.999493	-4.5887
Tb09.160.3200	3QTB00001_D_11			<a href=http://www.genedb.org/genedb/Search?organism=tryp&name=Tb09.160.3200>Tb09.160.3200</a>	Q38F82		1L12.495	chr9contig160.tmp0490	9	Tb927_09_v4: 799771..799968	hypothetical protein, unlikely	5081	0	2	0				2QTB00001_D_11	Tb09.160.3200	AAATTTGGGAAAGCTCTTTTTATTCTACGAGTTTTTCATTTCTACTCCTTTTTTTGTTCCTAACGTCAAG	+	9	799815	799884	-0.594518	-1.41053	0.16767	0.999493	-4.5707
Tb10.70.1570	3QTB00021_A_23			<a href=http://www.genedb.org/genedb/Search?organism=tryp&name=Tb10.70.1570>Tb10.70.1570</a>	Q38B59			TRYP_x-70a06.p2kb545_215	10	Tb927_10_v4: 1369958..1372831	hypothetical protein, conserved	6673	0	0	0				2QTB00021_A_23	Tb10.70.1570	TGAAATCTGTTACCACGGGAGTTGGTGGAACTGATACACTGATTGAGGAAATTGTGAAGTCTTTGTTAGA	+	10	1371540	1371609	-0.594066	-1.15766	0.25525	0.999493	-4.58704
Tb927.8.3240	3QTB00008_D_23	;go_function=C-5 sterol desaturase activity;go_process=lipid metabolism;go_component=integral to membrane		<a href=http://www.genedb.org/genedb/Search?organism=tryp&name=Tb927.8.3240>Tb927.8.3240</a>	Q57YY9			Tb08.28L1.250	8	Tb927_08_v4: 965642..966454	lathosterol oxidase, putative	4167	1	4	0	GO:0000248	GO:0006629	GO:0016021	2QTB00008_D_23	Tb927.8.3240	CCAAATAATTCACGAGATATTTATTGCCGTTGCGTCTGTACCCTTTATGGCAATTTTAATGACACCTGCT	+	8	965848	965917	-0.593861	-1.24695	0.221128	0.999493	-4.58158
Tb927.8.7180	3QTB00007_E_6			<a href=http://www.genedb.org/genedb/Search?organism=tryp&name=Tb927.8.7180>Tb927.8.7180</a>	Q57YS4			Tb08.10K10.590	8	Tb927_08_v4: 2064371..2065057	hypothetical protein, conserved	4562	0	0	0				2QTB00007_E_6	Tb927.8.7180	AAGTAATGGCGACAGTATAAGCATTAGCAGTTCACAGGATTCTGCGATCCCAGCATCAAGGACATCCTTT	+	8	2064628	2064697	-0.593851	-1.5669	0.126606	0.999493	-4.55934
Tb927.3.3900	3QTB00017_F_4	similar to Carnitine O-palmitoyltransferase II, mitochondrial precursor(EC 2.3.1.21) (CPT II) (Swiss-Prot:P23786) [Homo sapiens];go_function=carnitine O-palmitoyltransferase activity;go_process=fatty acid metabolism		<a href=http://www.genedb.org/genedb/Search?organism=tryp&name=Tb927.3.3900>Tb927.3.3900</a>	Q57WC6	CPT II		Tb03.28C22.510	3	Tb927_03_v4: 1084019..1085884	carnitine O-palmitoyltransferase II, putative	1227	0	0	0				2QTB00017_F_4	Tb927.3.3900	ATTCGTATATTGAGGCCTTGTGGGAAGACATGTATTTGAGCAATCGTGAACCCGTATTAGTGAATGTCAA	+	3	1084260	1084329	-0.593374	-1.40572	0.169084	0.999493	-4.57104
Tb11.01.6980	3QTB00021_J_18	similar to Phosphatidylinositol 3-kinase VPS34- like (EC 2.7.1.137) (PI3-kinase)(PtdIns-3-kinase) (PI3K). (Swiss-Prot:P54676) (Dictyostelium discoideum;);go_function=phosphotransferase activity, alcohol group as acceptor;go_process=regulation of cell cycle;go_component=integral to membrane		<a href=http://www.genedb.org/genedb/Search?organism=tryp&name=Tb11.01.6980>Tb11.01.6980</a>	Q381Q2				11	Tb927_11_01_v4: complement(4004787..4008269)	phosphatidylinositol 3-kinase catalytic subunit, putative	9222	0	1	0	GO:0016773	GO:0000074	GO:0016021	2QTB00021_J_18	Tb11.01.6980	CTGTCGATAATTCGAGTCCCATCACTAGCGATACTTTCTGTGTTTAACTACTTTTCCCCCGTTTGTTTTT	-	11.1	4008185	4008254	-0.593246	-1.08729	0.284727	0.999493	-4.59111
Tb10.70.7680	3QTB00007_H_11			<a href=http://www.genedb.org/genedb/Search?organism=tryp&name=Tb10.70.7680>Tb10.70.7680</a>	Q38CI2			TRYP_x-70a06.p2kb545_1056	10	Tb927_10_v4: 152753..153469	hypothetical protein, conserved	6199	0	0	0				2QTB00007_H_11	Tb10.70.7680	ATCAGCTATTTTGTAAGCGGAATAATGAACTACACAAAAGTAACAGAGCCGCCGTTTTTAATGCTTGGAA	+	10	153327	153396	-0.593121	-1.32794	0.19324	0.999493	-4.57633
Tb927.2.2470	3QTB00019_D_13	;go_function=alpha-catenin binding; RNA editase activity;go_process=insertion or deletion editing;go_component=mitochondrion; mRNA editing complex		<a href=http://www.genedb.org/genedb/Search?organism=tryp&name=Tb927.2.2470>Tb927.2.2470</a>	Q95W15	KREPA1	MP81,25N14.30		2	Tb927_02_v4: complement(487442..489730)	RNA-editing complex protein,KREPA1	631	0	0	0	GO:0045294 GO:0003969 GO:0003969	GO:0016550 GO:0006381	GO:0005739	2QTB00019_D_13	Tb927.2.2470	CGAGCTCTGCTTTTACGAAACCTTCGAACTTACTGAGGAGGATGTACACTATTTATTGCTTCATGAAGCA	-	2	489470	489539	-0.591554	-1.12935	0.266831	0.999493	-4.58871
Tb10.6k15.3980	3QTB00022_N_2			<a href=http://www.genedb.org/genedb/Search?organism=tryp&name=Tb10.6k15.3980>Tb10.6k15.3980</a>	Q38AS8			TRYPtp6k15-3d06.p1c_580	10	Tb927_10_v4: 1706091..1711274	hypothetical protein, conserved	6804	0	0	0				2QTB00022_N_2	Tb10.6k15.3980	CACTTTACAGCAAACTATTTGACGCACAAAGCAGTCCAAATATTGTTATTGGAGCCTTACGGTATTCTTT	+	10	1709769	1709838	-0.590836	-1.0989	0.279705	0.999493	-4.59046
Tb927.6.1900	3QTB00014_P_11			<a href=http://www.genedb.org/genedb/Search?organism=tryp&name=Tb927.6.1900>Tb927.6.1900</a>	Q585M1			Tb06.28P18.1050	6	Tb927_06_v4: complement(628716..630143)	bystin, putative	2709	0	0	0				2QTB00014_P_11	Tb927.6.1900	TGTTTAAACCAGTGGCATTTTATAAGGGATTTATTCTCCCACTTGCAGCTGACGATGAGTGTACGCTGAA	-	6	629119	629188	-0.590221	-1.6608	0.106156	0.999493	-4.5521
Tb927.3.4710	3QTB00016_E_6			<a href=http://www.genedb.org/genedb/Search?organism=tryp&name=Tb927.3.4710>Tb927.3.4710</a>	Q582R4			Tb03.48K5.250	3	Tb927_03_v4: complement(1330991..1332625)	hypothetical protein, conserved	1308	0	0	0				2QTB00016_E_6	Tb927.3.4710	GTTTGATGGAAAGAACAGAAGCATTCATAATGATTGTAAACAACTGATGGGGAAGACCAGTTTAGCTCCT	-	3	1331084	1331153	-0.590165	-1.18955	0.242648	0.999493	-4.58513
Tb927.4.4810	3QTB00011_H_23	;go_component=integral to membrane		<a href=http://www.genedb.org/genedb/Search?organism=tryp&name=Tb927.4.4810>Tb927.4.4810</a>	Q583G6			Tb04.3I12.60	4	Tb927_04_v4: complement(1315303..1316397)	hypothetical protein, conserved	1899	0	2	0				2QTB00011_H_23	Tb927.4.4810	CAAGCAATAAACCTTGCTTTCGCTGCTTTTCTATTTGCGTGCGTTGCCGTCGTAATGACTGAGTACATGA	-	4	1315917	1315986	-0.589742	-1.47612	0.14932	0.999493	-4.56604
Tb10.26.0430	3QTB00017_H_9			<a href=http://www.genedb.org/genedb/Search?organism=tryp&name=Tb10.26.0430>Tb10.26.0430</a>	Q389J3				10	Tb927_10_v4: 2733869..2735692	hypothetical protein, conserved	7239	0	0	0				2QTB00017_H_9	Tb10.26.0430	TTACAAACAAACACACCAGCCCTTTCACGCCTTTGAATATGCTACGCGTGTATCTAAAGATTATCGCATC	+	10	2735059	2735128	-0.589626	-1.48736	0.146341	0.999493	-4.56523
Tb09.211.3130	3QTB00015_L_11			<a href=http://www.genedb.org/genedb/Search?organism=tryp&name=Tb09.211.3130>Tb09.211.3130</a>	Q38DJ3			chr9contig211.tmp0354	9	Tb927_09_v4: 1826673..1828208	hypothetical protein, conserved	5674	0	0	0				2QTB00015_L_11	Tb09.211.3130	ATGTCCAATATGTGGAAAACCAATTCTTTTTCTTCAACGCGCACTTGCGGGAGAGGGTTCACTTCAATCA	+	9	1827661	1827730	-0.589552	-1.11717	0.271929	0.999493	-4.58941
Tb927.6.1460	3QTB00013_E_9	identical to:GB:CAB82895.1: cyclin {Trypanosoma brucei} (PMID:10722661);go_function=cyclin binding;go_process=G1/S transition of mitotic cell cycle;go_component=cyclin-dependent protein kinase holoenzyme complex		<a href=http://www.genedb.org/genedb/Search?organism=tryp&name=Tb927.6.1460>Tb927.6.1460</a>	Q585A1	CYC3	CycB1	Tb06.3A7.1310	6	Tb927_06_v4: complement(514514..515758)	cyclin 3,mitotic cyclin, putative	2665	0	0	0	GO:0003674	GO:0000082	GO:0005575	2QTB00013_E_9	Tb927.6.1460	AAATATGGTCGAAGGGAAAAGTGCTATTAATTACATTCAGGGTAAACTTGGTATATCATCTAGTCGATGT	-	6	514649	514718	-0.589077	-1.31847	0.196355	0.999493	-4.57695
Tb927.4.5270	3QTB00010_B_18	UDP-Gal or UDP-GlcNAc-dependent glycosyltransferase, putative : curated by Mike Ferguson.;go_function=UDP-glycosyltransferase activity;go_process=GPI anchor biosynthesis;go_component=integral to membrane		<a href=http://www.genedb.org/genedb/Search?organism=tryp&name=Tb927.4.5270>Tb927.4.5270</a>	Q584H9			Tb04.3M17.830	4	Tb927_04_v4: complement(1430553..1431755)	UDP-Gal or UDP-GlcNAc-dependent glycosyltransferase, putative	1945	1	1	0	GO:0008194	GO:0006506	GO:0016021	2QTB00010_B_18	Tb927.4.5270	TCTATGAAGATGTGATGGTTGGAATGATACTGAGAGAAAAGGTAGTGTACAGAAACCTAATAAGTGTGGA	NA	Nonspecific_7	0	0	-0.588261	-1.09149	0.282901	0.999493	-4.59088
Tb09.211.0210	3QTB00014_L_10			<a href=http://www.genedb.org/genedb/Search?organism=tryp&name=Tb09.211.0210>Tb09.211.0210</a>	Q38EE0			chr9contig211.tmp0022c	9	Tb927_09_v4: complement(1301344..1302789)	hypothetical protein, conserved,tyrosine phosphatase, putative	5377	1	1	0	GO:0003674	GO:0008150	GO:0005575	2QTB00014_L_10	Tb09.211.0210	TAGAAAGCTGCAGCACTGGAGTGTGAATTGCAGTCACATGGAGTATCAAAGATTTGCGTGGAACGTACAA	-	9	1302148	1302217	-0.588027	-1.40636	0.168893	0.999493	-4.57099
Tb11.02.4690	3QTB00005_N_3			<a href=http://www.genedb.org/genedb/Search?organism=tryp&name=Tb11.02.4690>Tb11.02.4690</a>	Q384Y4				11	Tb927_11_01_v4: complement(1908755..1909303)	hypothetical protein	8383	1	3	0				2QTB00005_N_3	Tb11.02.4690	ATATACATAAGCATATACAGGCACATGCACGCGTCATCGACCCATTGATCCAATGCAGTATCGCGGGTAC	-	11.1	1909119	1909188	-0.587773	-1.56384	0.127323	0.999493	-4.55957
Tb09.160.0890	3QTB00015_B_15			<a href=http://www.genedb.org/genedb/Search?organism=tryp&name=Tb09.160.0890>Tb09.160.0890</a>	Q38FU9			chr9contig160.tmp0089c	9	Tb927_09_v4: complement(468296..469810)	hypothetical protein, conserved	4864	0	0	0				2QTB00015_B_15	Tb09.160.0890	AGGTACCACTGGATGGAAACCCCCGATAACGTTGTTCTTGAAAAAAATGGGCAAACCATGAATCTCAACT	-	9	469483	469552	-0.587294	-1.6512	0.108113	0.999493	-4.55285
Tb927.7.7030	3QTB00018_M_15	;go_function=zinc ion binding		<a href=http://www.genedb.org/genedb/Search?organism=tryp&name=Tb927.7.7030>Tb927.7.7030</a>	Q57XS3			Tb07.21H15.370	7	Tb927_07_v4: complement(2009501..2011456)	hypothetical protein, conserved	3793	0	0	0	GO:0008270	GO:0008150	GO:0005575	2QTB00018_M_15	Tb927.7.7030	GTATCAACACTTGTTGAAGGAGCGGTTCCAGAGTTCGGAGGTAGTATTTCAATGGACTCCCTAAGGGCCT	-	7	2010913	2010982	-0.586839	-1.09817	0.28002	0.999493	-4.5905
Tb927.7.7190	3QTB00022_I_20			<a href=http://www.genedb.org/genedb/Search?organism=tryp&name=Tb927.7.7190>Tb927.7.7190</a>	Q57XT9			Tb07.21H15.140	7	Tb927_07_v4: complement(2063715..2067671)	hypothetical protein, conserved	3809	0	0	0				2QTB00022_I_20	Tb927.7.7190	TGTAACTTCTTTTCAAAAGAAAGAGACAGTAAGTAATGATGTGTCACCCACTGTCAACACCTCTAGAGCG	-	7	2065956	2066025	-0.586682	-1.18868	0.242984	0.999493	-4.58518
Tb10.26.0440	3QTB00022_M_22			<a href=http://www.genedb.org/genedb/Search?organism=tryp&name=Tb10.26.0440>Tb10.26.0440</a>	Q389J4				10	Tb927_10_v4: 2729348..2733433	hypothetical protein, conserved	7238	0	0	0				2QTB00022_M_22	Tb10.26.0440	ATCAGAGGCAGCAGCTTAATAAGAAACTTTTTGCCTTTTGCACGAAATCAACAGATGGACCAATGAATGC	+	10	2732604	2732673	-0.5865	-1.35341	0.185053	0.999493	-4.57462
Tb927.5.520	3QTB00016_E_9	similar to GB:AAF68388.1: stomatin-like protein {Zea mays}; similar to GB:AAO46793.1: stomatin-like protein {Leishmania enriettii}; similar to GB:AAF68388.1: stomatin-like protein {Zea mays};go_component=integral to membrane; mitochondrion		<a href=http://www.genedb.org/genedb/Search?organism=tryp&name=Tb927.5.520>Tb927.5.520</a>	Q57VW1			Tb05.29K2.700	5	Tb927_05_v4: complement(164933..166528)	stomatin-like protein, putative	2042	0	0	0			GO:0016021	2QTB00016_E_9	Tb927.5.520	TTCCTTCGCATCGTGGACACGTGCAAGGCCAGCTACAACATTGAGAATCCCATTTACAATTTGCTCAATC	-	5	165718	165787	-0.586389	-1.20311	0.23743	0.999493	-4.5843
Tb11.01.4960	3QTB00020_L_23	regulator of nonsense transcripts 1 (pseudogene)		<a href=http://www.genedb.org/genedb/Search?organism=tryp&name=Tb11.01.4960>Tb11.01.4960</a>	-				11	Tb927_11_01_v4: complement(3526600..3532680)	regulator of nonsense transcripts 1, putative,nonsense mRNA reducing factor 1, putative	9025	0	0	0				2QTB00020_O_1	Tb11.01.4960	CGATTTCGAAAGTTTCTCAATCTTACGGTGTCAGAGTTTGCAAAACATGCGGGTATTATCACTTTTTACC	-	11.1	3527172	3527241	-0.586249	-1.32574	0.193963	0.999493	-4.57647
Tb927.4.4330	3QTB00007_L_20	;go_function=protein serine/threonine phosphatase activity;go_process=protein amino acid dephosphorylation		<a href=http://www.genedb.org/genedb/Search?organism=tryp&name=Tb927.4.4330>Tb927.4.4330</a>	Q57Y37			Tb04.1D20.130	4	Tb927_04_v4: complement(1143480..1144232)	serine/threonine protein phosphatase, putative	1850	0	0	0	GO:0004722	GO:0006470	GO:0005575	2QTB00007_L_20	Tb927.4.4330	TCCATCCGCAGCGCCCACTGGACTGCCAATACATCGATGAGGTTACCACCCTACGTAATCTCATTGAGAA	-	4	1143739	1143808	-0.586228	-1.28483	0.207728	0.999493	-4.57915
Tb927.3.3110	3QTB00021_D_23			<a href=http://www.genedb.org/genedb/Search?organism=tryp&name=Tb927.3.3110>Tb927.3.3110</a>	Q57ZK1			Tb03.27C5.700	3	Tb927_03_v4: complement(796976..800161)	hypothetical protein, conserved	1149	0	0	0				2QTB00021_D_23	Tb927.3.3110	ATTCTAAGAATGACACAGTTGCACGACAGAATTTGTATGAGGATTTGGCGGAGGTGGTTAAATTACGGTT	-	3	799704	799773	-0.586099	-1.50422	0.141963	0.999493	-4.564
Tb927.8.3620	3QTB00017_P_10	Tandemly repeated. This gene is not in a VSG expression site but its gene product is similar to GP:311494: expression site associated gene {Trypanosoma brucei}.; Tandemly repeated. This gene is not in a VSG expression site but its gene product is 93% similar to GP:311494: expression site associated gene {Trypanosoma brucei}.;go_function=biopterin transporter activity;go_process=biopterin transpor…		<a href=http://www.genedb.org/genedb/Search?organism=tryp&name=Tb927.8.3620>Tb927.8.3620</a>	Q580Y2			Tb08.10J17.820	8	Tb927_08_v4: complement(1085476..1087374)	folate transporter, putative,expression site-associated gene 10 (ESAG10) protein, putative	4205	0	12	0	GO:0015224	GO:0015877	GO:0016021	2QTB00017_P_10	Tb927.8.3620	ATGTACCGGTGGCTGGCTTCCTTGTTTTTGTCATTACCTTCACAGTTGCTAACCTTGATATCCTCACACA	-	8	1086803	1086872	-0.585983	-1.5336	0.134588	0.999493	-4.56183
Tb927.1.2160	3QTB00003_P_21			<a href=http://www.genedb.org/genedb/Search?organism=tryp&name=Tb927.1.2160>Tb927.1.2160</a>	Q4GZ05				1	Tb927_01_v4: 548865..549257	calpain-like protein fragment, putative	209	0	0	0	GO:0003674	GO:0008150	GO:0005575	2QTB00003_P_21	Tb927.1.2160	AGTGATACCAAAAATAAGCGATGGGCTTTTTATAATGACTCGCCATGTTACACCATTCATGTGGCCATTC	+	1	548967	549036	-0.585974	-1.40867	0.168215	0.999493	-4.57083
Tb09.160.0050	3QTB00002_L_11			<a href=http://www.genedb.org/genedb/Search?organism=tryp&name=Tb09.160.0050>Tb09.160.0050</a>	Q38G22			chr9contig160.tmp0005	9	Tb927_09_v4: 246770..247093	hypothetical protein, unlikely	4769	0	0	0				2QTB00002_L_11	Tb09.160.0050	ACTGTTGGAATCAGCCTTTGAGAACGAGCCACTGCCCACTAAAACCCTCTTAAGTGAATATTATTTTCAA	+	9	246844	246913	-0.584672	-1.22041	0.230894	0.999493	-4.58324
Tb10.70.7690	3QTB00022_J_20			<a href=http://www.genedb.org/genedb/Search?organism=tryp&name=Tb10.70.7690>Tb10.70.7690</a>	Q38CI3			TRYP_x-70a06.p2kb545_1058	10	Tb927_10_v4: 147358..152415	hypothetical protein, conserved	6198	0	0	0				2QTB00022_J_20	Tb10.70.7690	ATACAATAGGCGGATGACGAACTTTTTTGCTCTACTCAAACCCTATCTCCCTTCAAAGAGGGTGAAATTT	+	10	151521	151590	-0.584611	-1.43029	0.161964	0.999493	-4.56931
Tb10.61.2200	3QTB00020_E_22			<a href=http://www.genedb.org/genedb/Search?organism=tryp&name=Tb10.61.2200>Tb10.61.2200</a>	Q388F1			TRYP_x-61h03.q2kb185_334	10	Tb927_10_v4: complement(3475769..3478333)	hypothetical protein, conserved	7534	0	1	0				2QTB00020_E_22	Tb10.61.2200	TGCTATCGAAGAATTCAAAGAAGTTTGCGAGGAATATACGAAAAAGATACAACGCGGTGACGTGATTCCT	-	10	3477251	3477320	-0.584369	-1.29434	0.204466	0.999493	-4.57854
Tb10.70.7200	3QTB00014_B_13			<a href=http://www.genedb.org/genedb/Search?organism=tryp&name=Tb10.70.7200>Tb10.70.7200</a>	Q38CE5			TRYP_x-70a06.p2kb545_993	10	Tb927_10_v4: 257659..259065	hypothetical protein, conserved	6236	0	1	0				2QTB00014_B_13	Tb10.70.7200	CTTTACAATGGTGTACATTGTTTGTCTTCACGTACTGATTGTTGTGGTTCCGTTAATGCTGTCCAGTTAG	+	10	258996	259065	-0.58434	-1.12655	0.267998	0.999493	-4.58887
Tb11.02.0490	3QTB00013_E_21	;go_function=RNA binding;go_process=RNA editing;go_component=mRNA editing complex		<a href=http://www.genedb.org/genedb/Search?organism=tryp&name=Tb11.02.0490>Tb11.02.0490</a>	Q86MV9	KREPB4	MP46		11	Tb927_11_01_v4: complement(845502..846746)	RNA-editing complex protein,KREPB4	8003	0	0	0	GO:0003723	GO:0016547	GO:0045293	2QTB00013_E_21	Tb11.02.0490	TCGAAGAGGCGCCTAGCTCATTTTTTCGATATACTTGACATGCGTAAAATGGTTTTAAATGGTGACAGTT	-	11.1	846092	846161	-0.584164	-1.24461	0.221976	0.999493	-4.58172
Tb11.02.2390	3QTB00013_L_22	Acts on pyruvate dehydrogenase (lipoamide) EC 1.2.4.1 Acts on pyruvate dehydrogenase (lipoamide) EC1.2.4.1;go_function=[pyruvate dehydrogenase (lipoamide)] kinase activity;go_component=mitochondrion		<a href=http://www.genedb.org/genedb/Search?organism=tryp&name=Tb11.02.2390>Tb11.02.2390</a>	Q385U0				11	Tb927_11_01_v4: 1353986..1355323	pyruvate dehydrogenase (lipoamide) kinase, putative	8177	0	0	0	GO:0004740	GO:0042866	GO:0005739	2QTB00013_L_22	Tb11.02.2390	GTCCCCAACTACGTGACATTATACACCGACTGGACTTTATTGAAAAACAGATTATTGATCTCAAGGCTTT	+	11.1	1354014	1354083	-0.583815	-1.313	0.198171	0.999493	-4.57731
Tb927.2.4560	3QTB00016_L_21			<a href=http://www.genedb.org/genedb/Search?organism=tryp&name=Tb927.2.4560>Tb927.2.4560</a>	Q7YUX6		30M24.300		2	Tb927_02_v4: complement(812051..813739)	hypothetical protein, conserved	728	0	0	0	GO:0003674	GO:0008150	GO:0005575	2QTB00016_L_21	Tb927.2.4560	TAATTGGACAACCGGTGGATGTGATATTGAATTTTTTGAAAGACCCATTAGGCACGCGATCATTGCAGCT	-	2	812160	812229	-0.583698	-1.5939	0.120421	0.999493	-4.55729
Tb927.2.3580	3QTB00014_M_18	;go_function=DNA binding; transcription factor activity;go_process=regulation of transcription, DNA-dependent; RNA elongation;go_component=nucleus		<a href=http://www.genedb.org/genedb/Search?organism=tryp&name=Tb927.2.3580>Tb927.2.3580</a>	Q7YV74		28H13.140		2	Tb927_02_v4: complement(641498..642901)	transcription elongation factor S-II, putative,transcription elongation factor A protein 1, putati	679	0	0	0	GO:0003677 GO:0003700	GO:0006355 GO:0006354	GO:0005634	2QTB00014_M_18	Tb927.2.3580	AGAACTACAGATCCGGTCAGCGGATGAACCGACAACTAAATTTATTAAGTGCATTAAGTGCAAACATAAT	-	2	641513	641582	-0.583292	-1.34782	0.186829	0.999493	-4.575
Tb927.7.6190	3QTB00006_L_11			<a href=http://www.genedb.org/genedb/Search?organism=tryp&name=Tb927.7.6190>Tb927.7.6190</a>	Q57VJ2			Tb07.2F2.510	7	Tb927_07_v4: complement(1676434..1677063)	hypothetical protein, conserved	3709	0	0	0	GO:0003674	GO:0008150	GO:0005575	2QTB00006_L_11	Tb927.7.6190	TGTTGGTAATGTTTCGTTTTTGTCGCGGGTGCGGCGTTGCATGAAATTCTGTTGCACATGTGAAGATGAT	-	7	1676440	1676509	-0.5832	-1.55383	0.129692	0.999493	-4.56032
Tb927.1.750	3QTB00022_E_7			<a href=http://www.genedb.org/genedb/Search?organism=tryp&name=Tb927.1.750>Tb927.1.750</a>	Q4GZE3				1	Tb927_01_v4: complement(242278..245925)	hypothetical protein, conserved	69	0	0	0				2QTB00022_E_7	Tb927.1.750	ATTCCGGAACGAATGCCTGAACGCCCTTCATTTAACTGATATGGACAACATAATTATTTATGATAGTAAT	-	1	243919	243988	-0.583051	-1.12549	0.268441	0.999493	-4.58893
Tb927.5.2070	3QTB00017_P_22			<a href=http://www.genedb.org/genedb/Search?organism=tryp&name=Tb927.5.2070>Tb927.5.2070</a>	Q57ZS6			Tb05.1P6.140	5	Tb927_05_v4: complement(653289..655193)	hypothetical protein, conserved	2198	0	0	0				2QTB00017_P_22	Tb927.5.2070	ATGAAATCTGTGTTTGATATTGCCAGAAGTCATGTCACGTTTCCTGTTTCGAGGGACGGCACAGCGTTAC	-	5	655124	655193	-0.582999	-1.33528	0.190854	0.999493	-4.57584
Tb10.70.1070	3QTB00014_F_16			<a href=http://www.genedb.org/genedb/Search?organism=tryp&name=Tb10.70.1070>Tb10.70.1070</a>	Q38B17			TRYP_x-70a06.p2kb545_151	10	Tb927_10_v4: complement(1467649..1469085)	hypothetical protein, conserved	6715	0	0	0				2QTB00014_F_16	Tb10.70.1070	AACGGAGATGTAGAGAGTGATGCATTCAGCGGAGACTTTTCTTCTACGCCTGATAATGATCCAAAAATGT	-	10	1468842	1468911	-0.582829	-1.33803	0.189965	0.999493	-4.57565
Tb927.4.2600	3QTB00022_F_16			<a href=http://www.genedb.org/genedb/Search?organism=tryp&name=Tb927.4.2600>Tb927.4.2600</a>	Q584C7			Tb04.1H19.1210	4	Tb927_04_v4: 687074..691960	hypothetical protein, conserved	1677	0	0	0				2QTB00022_F_16	Tb927.4.2600	TCCATAACGAATACCTTAGATTAACCATCGATACGTACCTTGAGCAACAAGAGGCATACATGAATATCAT	+	4	690465	690534	-0.582813	-1.19331	0.241191	0.999493	-4.5849
Tb927.1.4090	3QTB00001_F_15	unlikely gene predicted by glimmer		<a href=http://www.genedb.org/genedb/Search?organism=tryp&name=Tb927.1.4090>Tb927.1.4090</a>	Q4GYG8				1	Tb927_01_v4: 861503..861703	hypothetical protein, unlikely	397	0	0	0				2QTB00001_F_15	Tb927.1.4090	CAACAGTAGAAAACCTAAGCAAGGAAACAGTAGCAGAGTAAACAAATTATCGAAAAAAGAAAGAGCTAGG	+	1	861595	861664	-0.582745	-1.3543	0.184773	0.999493	-4.57456
Tb927.1.5330	3QTB00016_M_9	GPI-Anchor Signal predicted for Tb927.1.5330 by DGPI v2.04, no cleavage site predicted		<a href=http://www.genedb.org/genedb/Search?organism=tryp&name=Tb927.1.5330>Tb927.1.5330</a>	Q4GY50				1	Tb927_01_v4: complement(1056242..1057855)	variant surface glycoprotein (VSG, atypical), putative	521	1	0	0		GO:0020033	GO:0016021	2QTB00016_M_9	Tb927.1.5330	AAGAAGCTTAAAGACGCGGTGTTGGGGGATGACGTCGGTAATAAAGCAAGTGTCACAATAGCAAAAACTT	-	1	1057252	1057321	-0.582168	-1.20564	0.236467	0.999493	-4.58415
Tb09.160.2950	3QTB00001_F_16			<a href=http://www.genedb.org/genedb/Search?organism=tryp&name=Tb09.160.2950>Tb09.160.2950</a>	Q38FA7		1L12.365	chr9contig160.tmp0478	9	Tb927_09_v4: 762004..762237	hypothetical protein, unlikely	5056	1	1	0				2QTB00001_F_16	Tb09.160.2950	TGTGAGGGAAAGGGAGAGATTCTCAGGGTTCGAAGAGAAACACAAGGAGCGATGAAAATGTGTGCGGCTG	+	9	762160	762229	-0.582122	-1.43384	0.160955	0.999493	-4.56906
Tb927.4.4520	3QTB00015_B_9	similar to Pistil-specific extensin-like protein precursor (PELP). (Swiss-Prot:Q03211) {Nicotiana tabacum}		<a href=http://www.genedb.org/genedb/Search?organism=tryp&name=Tb927.4.4520>Tb927.4.4520</a>	Q583D7			Tb04.3I12.700	4	Tb927_04_v4: complement(1238955..1240469)	hypothetical protein, conserved	1869	0	0	0				2QTB00015_B_9	Tb927.4.4520	ATATAAGTGATGTGGACTACGATAACGCGGGGCAAACAAATATAACATCTGGAAGAGATATCAACGGTGA	-	4	1239151	1239220	-0.581775	-1.3868	0.174729	0.999493	-4.57234
Tb10.70.4320	3QTB00013_P_22			<a href=http://www.genedb.org/genedb/Search?organism=tryp&name=Tb10.70.4320>Tb10.70.4320</a>	Q38BS8			TRYP_x-70a06.p2kb545_579	10	Tb927_10_v4: 825678..827024	hypothetical protein, conserved	6454	0	0	0				2QTB00013_P_22	Tb10.70.4320	AAAAGGTATGATTAAAGACGCTTGTAGTGATGTGATTGATCTTCATGTTGCTGTTAAGGGGGACGAGTTG	+	10	825725	825794	-0.581366	-1.49293	0.144884	0.999493	-4.56483
Tb927.7.5880	3QTB00013_M_19	;go_function=di-trans,poly-cis-decaprenylcistransferase activity;go_process=peptidoglycan biosynthesis;go_component=integral to membrane		<a href=http://www.genedb.org/genedb/Search?organism=tryp&name=Tb927.7.5880>Tb927.7.5880</a>	Q582K3			Tb07.10C21.70	7	Tb927_07_v4: 1581148..1582407	cis-prenyltransferase-like protein	3678	1	1	0				2QTB00013_M_19	Tb927.7.5880	CAAAACCTGGCCCGAGATAAATAGAGAGGACCTTGTTAAACTCTTACAAGATCATGATAAGCGTGACAAA	+	7	1582323	1582392	-0.581273	-1.21914	0.231369	0.999493	-4.58332
Tb927.4.520	3QTB00006_M_18			<a href=http://www.genedb.org/genedb/Search?organism=tryp&name=Tb927.4.520>Tb927.4.520</a>	Q57US3			Tb04.5D20.670	4	Tb927_04_v4: complement(144882..145493)	hypothetical protein, conserved	1469	0	0	0				2QTB00006_M_18	Tb927.4.520	AAAACAACGACTGCGTCTCATACCAAACGCAAGTGAAAAATATGATTGGGGTGTTGTAAACCCTCTCGAG	-	4	145173	145242	-0.580544	-1.47845	0.148699	0.999493	-4.56588
Tb10.70.4100	3QTB00020_H_11	curated by M. Parsons, P. Ward, J. Mottram; probably only fragment as end of contig; similar to GB:AAM69001.1: serine-threonine protein kinase 2 {Leishmania major};go_function=ATP binding; protein serine/threonine kinase activity;go_process=protein amino acid phosphorylation		<a href=http://www.genedb.org/genedb/Search?organism=tryp&name=Tb10.70.4100>Tb10.70.4100</a>	Q38BR3			TRYP_x-70a06.p2kb545_549	10	Tb927_10_v4: 858529..861204	protein kinase, putative	6469	0	0	0	GO:0004674 GO:0004674 GO:0005524 GO:0005524	GO:0006468 GO:0006468	GO:0005575 GO:0005575	2QTB00020_H_11	Tb10.70.4100	GACGCGATTAACATATCATCAAACAATGTTGATCCGTTTCGGTTTCAACGTGTAGCCATCAAGTGCTATA	+	10	859411	859480	-0.580167	-0.974105	0.337038	0.999493	-4.59719
Tb927.4.630	3QTB00009_D_9			<a href=http://www.genedb.org/genedb/Search?organism=tryp&name=Tb927.4.630>Tb927.4.630</a>	Q57ZZ1			Tb04.5E12.1110	4	Tb927_04_v4: complement(183833..184738)	hypothetical protein, conserved	1480	0	0	0				2QTB00009_D_9	Tb927.4.630	TGCGGCACAAGCTAAACCGCTTTTGGACGACTTTAATGATATATCGTTGGCGCAACACTACTATCAGGAA	-	4	184487	184556	-0.579444	-1.42513	0.16344	0.999493	-4.56968
Tb11.01.7710	3QTB00017_H_10			<a href=http://www.genedb.org/genedb/Search?organism=tryp&name=Tb11.01.7710>Tb11.01.7710</a>	Q381I1				11	Tb927_11_01_v4: complement(4190198..4192069)	hypothetical protein, conserved	9294	0	0	0	GO:0003674	GO:0008150	GO:0005575	2QTB00017_H_10	Tb11.01.7710	AGCGTGATGGTGCGTTTCTTATTTGCGTATCAAACCGTGCCGCTTGCTTTATTCAGTTGTTTGAATATAA	-	11.1	4191093	4191162	-0.578629	-1.45549	0.15491	0.999493	-4.56753
Tb09.211.3360	3QTB00003_J_3			<a href=http://www.genedb.org/genedb/Search?organism=tryp&name=Tb09.211.3360>Tb09.211.3360</a>	Q38DH0			chr9contig211.tmp0379c	9	Tb927_09_v4: complement(1875686..1876072)	hypothetical protein, unlikely	5697	0	2	0				2QTB00003_J_3	Tb09.211.3360	ATGCTTGTTTGTTAACACATGTAAGGAAAAGAGTGAATAGAAACAAATTCACATGGGGCATACACGCACA	-	9	1875708	1875777	-0.578468	-1.31374	0.197925	0.999493	-4.57727
Tb11.55.0011	3QTB00005_B_4			<a href=http://www.genedb.org/genedb/Search?organism=tryp&name=Tb11.55.0011>Tb11.55.0011</a>	Q386Y5				11	Tb927_11_01_v4: complement(497017..497568)	hypothetical protein, conserved	7878	1	4	0				2QTB00005_B_4	Tb11.55.0011	GATGCTGTTTTTGTCCTTAACCGCCCTAAAACACCTGATACACCACACCCTTTAGGCGAATTAGTTTTAT	-	11.1	497421	497490	-0.578065	-1.74471	0.0902719	0.999493	-4.54538
Tb927.7.3180	3QTB00013_F_3	identical to GB:AAL85340.1: adaptor medium chain 1 {Trypanosoma brucei}; similar to Adaptor-related protein complex 1, mu 1 subunit (Mu-adaptin 1)(Adaptor protein complex AP-1 mu-1 subunit) (Golgi adaptor HA1/AP1adaptin mu-1 subunit) (Clathrin assembly protein assembly proteincomplex 1 medium chain 1) (Clathrin coat assembly protein AP47)(Clathrin coat associated protein AP47) (AP-mu chain family…		<a href=http://www.genedb.org/genedb/Search?organism=tryp&name=Tb927.7.3180>Tb927.7.3180</a>	Q57YC8			Tb07.13M20.120	7	Tb927_07_v4: 820174..821472	mu-adaptin 1, putative,adaptor complex AP-1 medium subunit, putative	3407	0	0	0				2QTB00013_F_3	Tb927.7.3180	CTGGTAAGTATAAGTACCGTAAAAACGAAGTCTTCCTTGATGTTATTGAGAGTGTGAACATCCTTCTCTC	+	7	820679	820748	-0.577982	-1.56359	0.127382	0.999493	-4.55959
Tb927.3.5070	3QTB00017_H_23			<a href=http://www.genedb.org/genedb/Search?organism=tryp&name=Tb927.3.5070>Tb927.3.5070</a>	Q582N0			Tb03.48K5.860	3	Tb927_03_v4: 1421350..1423176	hypothetical protein, conserved	1344	0	0	0				2QTB00017_H_23	Tb927.3.5070	ACTTCGGGATTTGTACGTAAAAGCGCCCGATGCTAAAGATCCCCCATTGGAACGTTATGTAGTGGTCTTT	+	3	1422993	1423062	-0.577685	-1.19074	0.242188	0.999493	-4.58506
Tb927.8.460	3QTB00015_L_22	;go_process=antigenic variation;go_component=integral to membrane		<a href=http://www.genedb.org/genedb/Search?organism=tryp&name=Tb927.8.460>Tb927.8.460</a>	Q57XI6			Tb08.25E9.600	8	Tb927_08_v4: 125412..126989	variant surface glycoprotein (VSG, atypical), putative	3889	1	0	0		GO:0020033	GO:0016021	2QTB00015_L_22	Tb927.8.460	ATACTGGATAAACGCGGAAGATGAAATAGAAACAGACAAAGGGCCGGAAAAAATTCTAAGATCCGCAGGG	+	8	125726	125795	-0.577681	-1.21067	0.234559	0.999493	-4.58384
Tb11.01.1500	3QTB00017_L_22			<a href=http://www.genedb.org/genedb/Search?organism=tryp&name=Tb11.01.1500>Tb11.01.1500</a>	Q383V4				11	Tb927_11_01_v4: complement(2582752..2584641)	hypothetical protein, conserved	8666	0	0	0				2QTB00017_L_22	Tb11.01.1500	ATTTGCATGACTATATTGAAAATACTACTATGCGTGAGATTCAGGGCAAACCAACAGGTGATCCGACAGA	-	11.1	2583143	2583212	-0.576892	-1.31116	0.198787	0.999493	-4.57744
Tb927.1.730	3QTB00016_H_22			<a href=http://www.genedb.org/genedb/Search?organism=tryp&name=Tb927.1.730>Tb927.1.730</a>	Q4GZE5				1	Tb927_01_v4: complement(237834..239543)	hypothetical protein, conserved	67	0	0	0				2QTB00016_H_22	Tb927.1.730	CTCGGGAGGGAAGAAGAACGCATGCTTCTTGAAACTGTTTTTGTACTTTACATGTGTCAAGGGCAAATGT	-	1	237932	238001	-0.57678	-1.32726	0.193464	0.999493	-4.57637
Tb927.7.3580	3QTB00017_I_2	;go_function=ATP binding; protein serine/threonine kinase activity;go_process=protein amino acid phosphorylation		<a href=http://www.genedb.org/genedb/Search?organism=tryp&name=Tb927.7.3580>Tb927.7.3580</a>	Q57WH3			Tb07.28B13.440	7	Tb927_07_v4: complement(933093..934883)	protein kinase, putative	3447	0	0	0	GO:0004674 GO:0005524	GO:0006468	GO:0005575	2QTB00017_I_2	Tb927.7.3580	ATTAATTATGTGGACAGTTTCCTTACCAACAAATCCGATTACATTTGCATTGTGATGGAGTACGCAGATG	-	7	934625	934694	-0.576069	-1.05109	0.300795	0.999493	-4.59312
Tb927.6.3790	3QTB00019_H_10	similar to GB:AAC02215: valosin-containing protein homolog {Trypanosoma brucei} ; similar to SAV protein. (Swiss-Prot:Q07590) {Sulfolobus acidocaldarius} ; similar to SP:Q58556: Cell division cycle protein 48 homolog MJ1156. {Methanocaldococcus jannaschii};go_function=ATPase activity;go_process=regulation of transcription, DNA-dependent; two-component signal transduction system (phosphorelay)		<a href=http://www.genedb.org/genedb/Search?organism=tryp&name=Tb927.6.3790>Tb927.6.3790</a>	Q585X7			Tb06.4F7.680	6	Tb927_06_v4: complement(1123077..1125464)	valosin-containing protein homolog, putative,AAA ATPase	2897	0	0	0				2QTB00019_H_10	Tb927.6.3790	AAAGATTGTGCCTCCATCTGCTCTTAGACAGTTTCAGGTTTCTATTCCGTCCGTAAAATGGAGTGATATT	-	6	1123878	1123947	-0.576058	-1.46777	0.151564	0.999493	-4.56665
Tb09.354.0090	3QTB00015_I_22	GPI-Anchor Signal predicted for Tb09.354.0090 by DGPI v2.04 with cleavage site probability 0.75399995 near 476;go_process=antigenic variation;go_component=integral to membrane		<a href=http://www.genedb.org/genedb/Search?organism=tryp&name=Tb09.354.0090>Tb09.354.0090</a>	Q38G46				9	Tb927_09_v4: 24885..26384	variant surface glycoprotein (VSG), putative	4690	1	0	1		GO:0020033 GO:0020033	GO:0016021 GO:0016021	2QTB00015_I_22	Tb09.354.0090	AGAATTTACAGCAGTCAAAGATACAGTAAAAACCGAAAAAAACATTGACAAGTCTCCAGTTTACACCAGG	+	9	25142	25211	-0.575541	-1.22639	0.228664	0.999493	-4.58286
Tb927.8.3070	3QTB00004_E_18			<a href=http://www.genedb.org/genedb/Search?organism=tryp&name=Tb927.8.3070>Tb927.8.3070</a>	Q57W66			Tb08.28F14.580	8	Tb927_08_v4: 923210..923647	hypothetical protein, conserved	4150	0	1	0				2QTB00004_E_18	Tb927.8.3070	CATAGCATGGAGGAGAACGCAAATGAGGTACTCCGCGTGTTGAAATACGATACGACGAAGGAGCTTCCTG	+	8	923441	923510	-0.575482	-1.51865	0.138302	0.999493	-4.56294
Tb10.6k15.0480	3QTB00004_D_22			<a href=http://www.genedb.org/genedb/Search?organism=tryp&name=Tb10.6k15.0480>Tb10.6k15.0480</a>	Q389Z3			TRYPtp6k15-3d06.p1c_73	10	Tb927_10_v4: 2393545..2394018	hypothetical protein, conserved	7089	1	0	0				2QTB00004_D_22	Tb10.6k15.0480	TGTTGCTTTTGTAAAGGCAAAAGGGGTTGAGGCATTTGAGAAATATGTTGCAGAGGAATCGACGAACGCA	+	10	2393889	2393958	-0.575164	-1.35887	0.183333	0.999493	-4.57425
Tb10.6k15.2170	3QTB00007_B_21			<a href=http://www.genedb.org/genedb/Search?organism=tryp&name=Tb10.6k15.2170>Tb10.6k15.2170</a>	Q38AD1			TRYPtp6k15-3d06.p1c_322	10	Tb927_10_v4: complement(2037090..2037797)	hypothetical protein, conserved,S. cerevisiae PSP1 homologue, putative	6951	0	0	0				2QTB00007_B_21	Tb10.6k15.2170	CTAGTGCAGTTTAAATGTCATCAAAAAGAGTTTTCTTCTCCTATTCTGGTTGGGAAAGGCCAATATGTCG	-	10	2037458	2037527	-0.574909	-1.29076	0.205689	0.999493	-4.57877
Tb11.02.0020	3QTB00004_P_10			<a href=http://www.genedb.org/genedb/Search?organism=tryp&name=Tb11.02.0020>Tb11.02.0020</a>	Q386R8				11	Tb927_11_01_v4: complement(681679..683619)	hypothetical protein, conserved	7946	0	0	0	GO:0003674	GO:0008150	GO:0005575	2QTB00018_K_1	Tb11.02.0020	ACTTCATCGTGCGCAAGGCCGCATTAGACAAGAAGATTGATACAGACCCATTGGTTACCTATGAGGATAT	-	11.1	682400	682469	-0.574768	-1.41947	0.16507	0.999493	-4.57008
Tb11.01.6000	3QTB00010_L_20			<a href=http://www.genedb.org/genedb/Search?organism=tryp&name=Tb11.01.6000>Tb11.01.6000</a>	Q381Z7				11	Tb927_11_01_v4: 3770970..3771995	hypothetical protein, conserved	9127	0	4	0				2QTB00010_L_20	Tb11.01.6000	TAAAAACGATGAGTTTGATATAAGTTTTTTTAGCGTCGACAGTGAATGGTGGAACATGGGCAACCCCGAT	+	11.1	3771671	3771740	-0.573636	-1.37881	0.177159	0.999493	-4.57289
Tb09.160.0980	3QTB00002_E_5			<a href=http://www.genedb.org/genedb/Search?organism=tryp&name=Tb09.160.0980>Tb09.160.0980</a>	Q38FT9			chr9contig160.tmp0098c	9	Tb927_09_v4: complement(487723..487986)	hypothetical protein, unlikely	4874	1	2	0				2QTB00002_E_5	Tb09.160.0980	GTTGCTTTTGCTATTCCCTCCATTTACTTTTCACTTTTTATTTCATAGTTTGCTTTATGTTTATGGAAGG	-	9	487880	487949	-0.573572	-1.53328	0.134666	0.999493	-4.56186
Tb11.02.1170	3QTB00011_P_22			<a href=http://www.genedb.org/genedb/Search?organism=tryp&name=Tb11.02.1170>Tb11.02.1170</a>	Q386E3				11	Tb927_11_01_v4: 1064964..1066091	hypothetical protein, conserved	8072	0	0	0				2QTB00011_P_22	Tb11.02.1170	AACTTTAGCCAAGAAAACACTGCAAGGAGGTGTTTCAGGGAAATGCGGCTCACAGATCATCATAGCGCAT	+	11.1	1064969	1065038	-0.573319	-1.2963	0.203798	0.999493	-4.57841
Tb11.02.4900	3QTB00004_P_8	GPI-Anchor Signal predicted for Tb11.02.4900 by DGPI v2.04, no cleavage site predicted		<a href=http://www.genedb.org/genedb/Search?organism=tryp&name=Tb11.02.4900>Tb11.02.4900</a>	Q384W6				11	Tb927_11_01_v4: complement(1957973..1958458)	hypothetical protein, conserved	8401	1	1	0				2QTB00004_P_8	Tb11.02.4900	AATAATCATGGGAAAGTTATTCTGGTAGAAATGGGTGCGCTTTGCAACGGAGATAAAGTGGATCCTCACT	-	11.1	1958230	1958299	-0.57301	-1.25388	0.218628	0.999493	-4.58114
Tb10.389.1910	3QTB00009_L_8			<a href=http://www.genedb.org/genedb/Search?organism=tryp&name=Tb10.389.1910>Tb10.389.1910</a>	Q389F5				10	Tb927_10_v4: 2826797..2827729	hypothetical protein, conserved	7277	0	0	0				2QTB00009_L_8	Tb10.389.1910	AACCGAGATATGCTCGTTCACCAGTTCAGAGACTTCTACAAAACACTTCAACATTGCTCTCTTGTCGACA	+	10	2826896	2826965	-0.572806	-1.48869	0.145992	0.999493	-4.56513
Tb927.8.5700	3QTB00012_L_9			<a href=http://www.genedb.org/genedb/Search?organism=tryp&name=Tb927.8.5700>Tb927.8.5700</a>	Q57X12			Tb08.26E13.380	8	Tb927_08_v4: 1686435..1687631	hypothetical protein, conserved	4414	0	0	0	GO:0003674	GO:0008150	GO:0005575	2QTB00012_L_9	Tb927.8.5700	CAATCACTGAAGTACATGCATTTGGCGGATGCCCTTCTACAGGAGATGTCTTACCCATCCTTGGAAGATT	+	8	1687539	1687608	-0.572784	-1.50106	0.142778	0.999493	-4.56423
Tb927.8.3880	3QTB00009_H_11	;go_component=integral to membrane		<a href=http://www.genedb.org/genedb/Search?organism=tryp&name=Tb927.8.3880>Tb927.8.3880</a>	Q581A8			Tb08.10J17.360	8	Tb927_08_v4: complement(1157696..1158607)	hypothetical protein, conserved	4231	1	2	0	GO:0003674	GO:0008150	GO:0016021	2QTB00009_H_11	Tb927.8.3880	ACCGCCATGGACGATCAATTTCTATATGGTGTTTACGTGCCACCAGCTGCTTACGGTAAGTTGCATAATA	-	8	1158238	1158307	-0.572697	-1.34211	0.188654	0.999493	-4.57538
Tb09.160.2880	3QTB00001_I_14	GPI-Anchor Signal predicted for Tb09.160.2880 by DGPI v2.04, no cleavage site predicted		<a href=http://www.genedb.org/genedb/Search?organism=tryp&name=Tb09.160.2880>Tb09.160.2880</a>	Q38FB3		1L12.330	chr9contig160.tmp0475	9	Tb927_09_v4: 755621..755791	hypothetical protein, unlikely	5050	0	1	0				2QTB00001_I_14	Tb09.160.2880	ATTCTCTTCAACTTTCGTTTTTGTTGTTTCTTCCTCATTTCTACTTCTCGCACGTAAATGCAAATCTGCT	+	9	755703	755772	-0.572447	-1.79845	0.0811897	0.999493	-4.54096
Tb927.7.1940	3QTB00004_D_8			<a href=http://www.genedb.org/genedb/Search?organism=tryp&name=Tb927.7.1940>Tb927.7.1940</a>	Q57V16			Tb07.43M14.380	7	Tb927_07_v4: 464036..464509	hypothetical protein	3285	0	0	0				2QTB00004_D_8	Tb927.7.1940	AAAACGGTTTTCTGCTTTCCGAGGTCTTTTCGTCATTCACAGCATTTCTCGTGAACGGCGTCCACTTCAA	+	7	464070	464139	-0.572138	-1.32663	0.193672	0.999493	-4.57641
Tb927.5.1200	3QTB00009_H_20	identical to GB:CAC39254.1: Csl4p homologue {Trypanosoma brucei} (PMID:11447124); 100% identical to GB:CAC39254.1: Csl4p homologue {Trypanosoma brucei} (PMID:11447124);go_function=3'-5'-exoribonuclease activity;go_process=rRNA processing;go_component=cytoplasmic exosome (RNase complex); nuclear exosome (RNase complex)		<a href=http://www.genedb.org/genedb/Search?organism=tryp&name=Tb927.5.1200>Tb927.5.1200</a>	Q57VE3	CSL4		Tb05.30H13.130	5	Tb927_05_v4: 403408..404337	exosome component CSL4,Csl4p homologue	2111	0	0	0				2QTB00009_H_20	Tb927.5.1200	ATTCTCGTGTTGTTTCCAAGTCTGATGGTGCGGTGTCAAGCCAAATCATTACGACACTTCTGGGCATTGT	+	5	403574	403643	-0.571374	-1.43946	0.159368	0.999493	-4.56867
Tb11.02.0770	3QTB00022_F_18	;go_function=DNA-directed DNA polymerase activity;go_process=DNA replication;go_component=mitochondrion		<a href=http://www.genedb.org/genedb/Search?organism=tryp&name=Tb11.02.0770>Tb11.02.0770</a>	Q8MWB2	POLID			11	Tb927_11_01_v4: 922436..927325	mitochondrial DNA polymerase I protein D, putative	8030	0	0	0	GO:0003887	GO:0006260	GO:0005739	2QTB00022_F_18	Tb11.02.0770	TCCGAAACAAGTCACTCGCCGTCAAATCAACTAATTTTTCTCCAACACACCTTAAGAATTACCCAGTGCA	+	11.1	926952	927021	-0.570615	-1.78987	0.0825846	0.999493	-4.54167
Tb927.1.530	3QTB00008_N_13	GPI-Anchor Signal predicted for Tb927.1.530 by DGPI v2.04 with cleavage site probability 0.702 near 253		<a href=http://www.genedb.org/genedb/Search?organism=tryp&name=Tb927.1.530>Tb927.1.530</a>	Q4GZE9				1	Tb927_01_v4: complement(203196..204017)	hypothetical protein, conserved	47	0	0	1				2QTB00008_N_13	Tb927.1.530	ATTGGTGTTGCTCCATATCTTCGTTGCCGCTCTTTTCCTCAAGACGGTTTTCCTCTGAAACTTTTTTCTA	-	1	203843	203912	-0.57001	-1.22965	0.227456	0.999493	-4.58266
Tb10.70.0670	3QTB00019_M_7			<a href=http://www.genedb.org/genedb/Search?organism=tryp&name=Tb10.70.0670>Tb10.70.0670</a>	Q38AZ0			TRYP_x-70a06.p2kb545_101	10	Tb927_10_v4: complement(1556364..1558559)	hypothetical protein, conserved	6742	0	0	0				2QTB00019_M_7	Tb10.70.0670	ACTTACGAACTGCGTAACACTTCTGCAACTTCTCTATCCATCACTGGAGTTTCCTATTTTTTCCGTGTTT	-	10	1556892	1556961	-0.569538	-1.04877	0.301847	0.999493	-4.59324
Tb11.02.4710	3QTB00005_B_3	weak similarity to NADH-ubiquinone oxidoreductase chain 5 (EC 1.6.5.3). (Swiss-Prot:P04540) (Trypanosoma brucei brucei;);go_component=integral to membrane		<a href=http://www.genedb.org/genedb/Search?organism=tryp&name=Tb11.02.4710>Tb11.02.4710</a>	Q384Y2				11	Tb927_11_01_v4: complement(1912563..1913096)	hypothetical protein, conserved	8385	1	6	0	GO:0003674	GO:0008150	GO:0016021	2QTB00005_B_3	Tb11.02.4710	AAAAAGAATAATAACAATAATAAAAAGGATAGAGCAACGTGAGAAGGAAAGAGAACGTCAAAATAGGTGA	-	11.1	1912563	1912632	-0.569237	-1.52022	0.137909	0.999493	-4.56282
Tb927.4.5000	3QTB00020_I_6			<a href=http://www.genedb.org/genedb/Search?organism=tryp&name=Tb927.4.5000>Tb927.4.5000</a>	Q584K5			Tb04.3M17.350	4	Tb927_04_v4: complement(1367938..1370517)	hypothetical protein, conserved	1918	0	0	0				2QTB00020_I_6	Tb927.4.5000	GTTGCGGCAAAAGTTATTTCGCATTCCTGGAAATATCGCCGTCTCCGTTGGTCTCCACTGGGATTTCGTC	-	4	1370437	1370506	-0.569099	-1.4994	0.143206	0.999493	-4.56435
Tb927.4.4710	3QTB00021_K_4			<a href=http://www.genedb.org/genedb/Search?organism=tryp&name=Tb927.4.4710>Tb927.4.4710</a>	Q583F6			Tb04.3I12.220	4	Tb927_04_v4: complement(1295040..1298129)	hypothetical protein, conserved	1888	0	0	0				2QTB00021_K_4	Tb927.4.4710	GTAAAGGCTATAAGTAATGTTTTTCTTTGCTTGGGGCTGATCTTCTACAACCTTCTGTTTGACCACAACG	-	4	1295477	1295546	-0.567608	-1.47633	0.149262	0.999493	-4.56603
Tb927.3.3410	3QTB00014_C_19	;go_function=aminopeptidase I activity;go_process=proteolysis and peptidolysis;go_component=cytoplasm		<a href=http://www.genedb.org/genedb/Search?organism=tryp&name=Tb927.3.3410>Tb927.3.3410</a>	Q57V45			Tb03.3K10.500	3	Tb927_03_v4: complement(871164..872519)	aspartyl aminopeptidase, putative,metallo-peptidase, Clan MH, Family M20	1179	0	0	0				2QTB00014_C_19	Tb927.3.3410	TTAACTGTTGCAGGAAGGGTTATAATTTCCTCCTCTAAGTTGGTAAAACGGTTGGTCAAGGTGAATAAAC	-	3	872063	872132	-0.567174	-1.19744	0.2396	0.999493	-4.58465
Tb10.389.0410	3QTB00001_D_22			<a href=http://www.genedb.org/genedb/Search?organism=tryp&name=Tb10.389.0410>Tb10.389.0410</a>	Q388U1				10	Tb927_10_v4: 3106841..3107071	hypothetical protein, unlikely	7391	0	0	0				2QTB00001_D_22	Tb10.389.0410	AAAAATTGAAATATCTTTTACCAGCGCTGCTTCCCCTTGGAGATAAATCTCCATTACGGTTCCTCGGTGG	+	10	3106905	3106974	-0.565929	-1.18089	0.246025	0.999493	-4.58566
Tb927.1.5110	3QTB00011_J_15	GPI-Anchor Signal predicted for Tb927.1.5110 by DGPI v2.04, no cleavage site predicted		<a href=http://www.genedb.org/genedb/Search?organism=tryp&name=Tb927.1.5110>Tb927.1.5110</a>	Q4GY70				1	Tb927_01_v4: 1019645..1020739	expression site-associated gene 11 (ESAG11) protein, putative	498	1	0	0	GO:0003674	GO:0008150	GO:0016021	2QTB00011_J_15	Tb927.1.5110	CAGATGATGGTGTGTTGACTACGCTAAATAATTATAAAACCGATCAACCGGTTGAATTAACGGACAATAA	+	1	1020249	1020318	-0.56529	-1.25053	0.219836	0.999493	-4.58135
Tb10.6k15.1360	3QTB00017_I_6			<a href=http://www.genedb.org/genedb/Search?organism=tryp&name=Tb10.6k15.1360>Tb10.6k15.1360</a>	Q38A67			TRYPtp6k15-3d06.p1c_197	10	Tb927_10_v4: 2210079..2211869	hypothetical protein, conserved	7015	0	0	0				2QTB00017_I_6	Tb10.6k15.1360	AAAAGTTCTTTTCGAGTCTGATCGACTTCAAGAATTGTAACGCAGAAGCGGTACGACAGCACATAATGGG	+	10	2210899	2210968	-0.564395	-1.19216	0.241637	0.999493	-4.58497
Tb927.8.3360	3QTB00003_F_4			<a href=http://www.genedb.org/genedb/Search?organism=tryp&name=Tb927.8.3360>Tb927.8.3360</a>	Q57YX7			Tb08.28L1.420	8	Tb927_08_v4: 1007953..1008351	hypothetical protein, conserved	4179	1	3	0				2QTB00003_F_4	Tb927.8.3360	CTGCAGTTGTCATGTCGCTTCTTTTCATTACAGCTGGTGTGCCGGATATTAGGCGTTGTTGTATTCACTC	+	8	1007984	1008053	-0.564291	-1.65067	0.108221	0.999493	-4.55289
Tb10.05.0050	3QTB00004_H_8			<a href=http://www.genedb.org/genedb/Search?organism=tryp&name=Tb10.05.0050>Tb10.05.0050</a>	Q388N8				10	Tb927_10_v4: complement(3252750..3253226)	hypothetical protein, conserved,hypothetical protein	7444	0	1	0				2QTB00004_H_8	Tb10.05.0050	TGTTCGGTAACATATGGTTGTCCTTTGTCTATCACGCCTACACGGTGGGACCGACAACTCCCGTCCTTGA	-	10	3252880	3252949	-0.562572	-1.45924	0.153882	0.999493	-4.56726
Tb11.01.3260	3QTB00019_N_4	similar to Cullin homolog 1 (CUL-1). (Swiss- Prot:Q9WTX6) (Mus musculus) and Cullin homolog 1 (CUL-1). (Swiss-Prot:Q13616) (Homo sapiens;);go_function=protein binding;go_process=cell proliferation		<a href=http://www.genedb.org/genedb/Search?organism=tryp&name=Tb11.01.3260>Tb11.01.3260</a>	Q383D5				11	Tb927_11_01_v4: 3002743..3005160	cullin 1, putative	8835	0	0	0	GO:0005515	GO:0008283	GO:0005575	2QTB00019_N_4	Tb11.01.3260	ATAACTCTAACAGCTGTTTAAGTGCTATAAATGATTTTGCGAAGCACGGTATACTCGATATTCACGAGGA	+	11.1	3004679	3004748	-0.561615	-1.30101	0.202197	0.999493	-4.5781
Tb927.3.2750	3QTB00020_M_22			<a href=http://www.genedb.org/genedb/Search?organism=tryp&name=Tb927.3.2750>Tb927.3.2750</a>	Q57ZN7			Tb03.27C5.70	3	Tb927_03_v4: complement(703304..705919)	hypothetical protein, conserved	1113	0	0	0				2QTB00020_M_22	Tb927.3.2750	AAAAAGTACTTTAATCACTACAGTTCGGCACCAAACCTGGCTCTGCAAGCGACGCTCTGCTATTTATATC	-	3	704347	704416	-0.56153	-1.43471	0.160709	0.999493	-4.569
Tb10.70.0320	3QTB00010_H_20			<a href=http://www.genedb.org/genedb/Search?organism=tryp&name=Tb10.70.0320>Tb10.70.0320</a>	Q38AV8			TRYP_x-70a06.p2kb545_46	10	Tb927_10_v4: 1639441..1640460	hypothetical protein, conserved	6774	0	0	0				2QTB00010_H_20	Tb10.70.0320	AGTTAACGGCCGATATCATGGATAAACAAGAACAAATACATCAAGCTAACAAAAAATTGAAAGAGTTATC	+	10	1640153	1640222	-0.561512	-1.15883	0.25478	0.999493	-4.58698
Tb10.406.0630	3QTB00017_E_4			<a href=http://www.genedb.org/genedb/Search?organism=tryp&name=Tb10.406.0630>Tb10.406.0630</a>	Q389U7				10	Tb927_10_v4: complement(2494375..2496156)	hypothetical protein, conserved	7135	0	0	0				2QTB00017_E_4	Tb10.406.0630	ATGAATCTGCGCACTACATGAGTAAGTATATGGCACTACTTCTTCACCCTCCAACGCTAATTGGGACTAA	-	10	2494571	2494640	-0.561438	-1.4003	0.170686	0.999493	-4.57141
Tb10.61.0020	3QTB00003_P_24			NA	NA	NA	NA	NA	NA	NA	NA	NA	NA	NA	NA	NA	NA	NA	NA	NA	NA	NA	NA	NA	NA	-0.561375	-0.724732	0.473685	0.999493	-4.60842
Tb11.01.1880	3QTB00020_M_2	Two conserved regions, central part diverged, in cross-species comparisons.		<a href=http://www.genedb.org/genedb/Search?organism=tryp&name=Tb11.01.1880>Tb11.01.1880</a>	Q383R7				11	Tb927_11_01_v4: 2656530..2659127	hypothetical protein, conserved	8703	0	0	0	GO:0003674	GO:0008150	GO:0005575	2QTB00020_M_2	Tb11.01.1880	TTGCCGTGCTTCAAAAGAAACGTGTCGCTGAATTTAACAAAGTAGAGGTGGTATTGCAACTAATTGCTAA	+	11.1	2658922	2658991	-0.560622	-1.27409	0.211464	0.999493	-4.57985
Tb927.1.2700	3QTB00012_P_10			<a href=http://www.genedb.org/genedb/Search?organism=tryp&name=Tb927.1.2700>Tb927.1.2700</a>	Q4GYV2				1	Tb927_01_v4: 622544..623776	hypothetical protein, conserved	263	0	0	0				2QTB00012_P_10	Tb927.1.2700	CAACCTACCGTTATAGTTCAATGGTGGAGAGCAAATGTTTTATCTTCATGTGTTGACTTTCCATCCTCAT	+	1	623528	623597	-0.559037	-1.3223	0.195092	0.999493	-4.5767
Tb927.7.4460	3QTB00020_A_4			<a href=http://www.genedb.org/genedb/Search?organism=tryp&name=Tb927.7.4460>Tb927.7.4460</a>	Q57X62			Tb07.26A24.970	7	Tb927_07_v4: complement(1185462..1187990)	hypothetical protein, conserved	3535	0	0	0				2QTB00020_A_4	Tb927.7.4460	AACACTCGCTTACCGGAAAGCAATGTCTTTTATTGAGAATAATGATCCAAAAGGTGGGTTCATAAATCGT	-	7	1185489	1185558	-0.558908	-1.16821	0.251031	0.999493	-4.58642
Tb11.02.5240	3QTB00016_J_3			<a href=http://www.genedb.org/genedb/Search?organism=tryp&name=Tb11.02.5240>Tb11.02.5240</a>	Q384T1				11	Tb927_11_01_v4: 2044779..2046458	hypothetical protein, conserved	8437	0	0	0				2QTB00016_J_3	Tb11.02.5240	ATGGAGTTAATTGAGAAGGATGACGTTGTTGCATACTTTGACACAGAGTATCTTTCCGTGTACAAGATGA	+	11.1	2045394	2045463	-0.558635	-1.2683	0.213497	0.999493	-4.58022
Tb927.7.1160	3QTB00003_N_11			<a href=http://www.genedb.org/genedb/Search?organism=tryp&name=Tb927.7.1160>Tb927.7.1160</a>	Q57WT4			Tb07.27M11.310	7	Tb927_07_v4: 298178..298570	hypothetical protein, conserved	3207	0	0	0				2QTB00003_N_11	Tb927.7.1160	TCAAAACAGGGACGGTATATAATGTGAATCAGTCTGTGGCAACGGAAATTAGGGCGTATGGACGCTACGT	+	7	298380	298449	-0.558435	-1.47246	0.150298	0.999493	-4.56631
Tb927.8.2840	3QTB00014_D_21			<a href=http://www.genedb.org/genedb/Search?organism=tryp&name=Tb927.8.2840>Tb927.8.2840</a>	Q57W88			Tb08.28F14.220	8	Tb927_08_v4: 850288..851700	hypothetical protein, conserved	4127	0	0	0				2QTB00014_D_21	Tb927.8.2840	CATTACACGTTACCTGATTTTGATATTTGGGGAAACGACGTTACCATTGGCTTCTTGGTCATGTCCCATT	+	8	850795	850864	-0.557294	-1.22009	0.231013	0.999493	-4.58326
Tb927.3.2270	3QTB00013_D_22			<a href=http://www.genedb.org/genedb/Search?organism=tryp&name=Tb927.3.2270>Tb927.3.2270</a>	Q582U0			Tb03.48O8.650	3	Tb927_03_v4: 587858..589183	hypothetical protein, conserved	1065	0	0	0				2QTB00013_D_22	Tb927.3.2270	ATCACCTTTACAGTCTTTACATGGAGCAACGCTAACATTCGAATTGAAGGATCAAAACAACTCGTTCAGA	+	3	588047	588116	-0.556909	-1.25582	0.217934	0.999493	-4.58101
Tb927.5.3650	3QTB00019_L_22			<a href=http://www.genedb.org/genedb/Search?organism=tryp&name=Tb927.5.3650>Tb927.5.3650</a>	Q57UA1			Tb05.6E7.460	5	Tb927_05_v4: 1145233..1147647	hypothetical protein, conserved	2356	0	0	0				2QTB00019_L_22	Tb927.5.3650	GTAGTAATTTATCACCATCTGCCCATAGGTGGGTTTGCACTACATGCTCAAAGAAGATCAGTTTTACATG	+	5	1145510	1145579	-0.556675	-1.22315	0.229871	0.999493	-4.58307
Tb11.02.0980	3QTB00019_J_12			<a href=http://www.genedb.org/genedb/Search?organism=tryp&name=Tb11.02.0980>Tb11.02.0980</a>	Q386G2				11	Tb927_11_01_v4: 1011666..1014062	hypothetical protein, conserved	8053	0	0	0				2QTB00019_J_12	Tb11.02.0980	GGTTACGGAGATATCGTGTATGTACTAGGGAGGTCTTGTGCTTTTGAGGTGCATATGGAGTCATCAAAAA	+	11.1	1012050	1012119	-0.556157	-1.34828	0.18668	0.999493	-4.57496
Tb10.406.0100	3QTB00006_D_22			<a href=http://www.genedb.org/genedb/Search?organism=tryp&name=Tb10.406.0100>Tb10.406.0100</a>	Q389Q1				10	Tb927_10_v4: complement(2578221..2578865)	hypothetical protein, conserved	7181	1	0	0				2QTB00006_D_22	Tb10.406.0100	AGAAAGGTTCATTTAATGGATCTTCGTCGTCTCCCTCAGATTTCTTCGATGGCCGCTTCGTAGGGGGGAG	-	10	2578633	2578702	-0.555419	-1.25003	0.220016	0.999493	-4.58138
Tb927.8.990	3QTB00010_I_7	;go_function=RNA binding;go_process=RNA processing		<a href=http://www.genedb.org/genedb/Search?organism=tryp&name=Tb927.8.990>Tb927.8.990</a>	Q57XH6			Tb08.25L8.90	8	Tb927_08_v4: complement(316912..317868)	RNA-binding protein, putative	3942	0	0	0	GO:0003723	GO:0006396	GO:0005575	2QTB00010_I_7	Tb927.8.990	TACGTTTTGCGCCAAACTGGACCAGAGCCGTGTTGGTGGCCTTAGTATTATTCCTTCACCATCCATTGCT	-	8	317128	317197	-0.555411	-1.24376	0.222287	0.999493	-4.58178
Tb11.01.6960	3QTB00019_E_20			<a href=http://www.genedb.org/genedb/Search?organism=tryp&name=Tb11.01.6960>Tb11.01.6960</a>	Q381Q4				11	Tb927_11_01_v4: complement(3997578..3999806)	hypothetical protein, conserved	9220	0	0	0				2QTB00019_E_20	Tb11.01.6960	AGTTTTGGGACGGCAATCCCAGTAGCGCAGACAGTAGAAGACTTTGATAAAATTTCGGATATTCTAACTT	-	11.1	3997685	3997754	-0.555087	-1.1888	0.242938	0.999493	-4.58518
Tb927.3.1440	3QTB00019_P_22	similar to Spastin (Fragment). (Swiss-Prot:Q9QYY8) [Mus musculus];go_function=ATP binding;go_process=protein metabolism		<a href=http://www.genedb.org/genedb/Search?organism=tryp&name=Tb927.3.1440>Tb927.3.1440</a>	Q57XX7			Tb03.1J15.400	3	Tb927_03_v4: 367098..369542	AAA ATPase, putative,spastin, putative	983	0	0	0				2QTB00019_P_22	Tb927.3.1440	GCACAAATTCTACAAAAACTACTTAACACGGTGGAAACTCCAAATACTTTGAGCTCAGAGGCGTGGGAGA	+	3	369213	369282	-0.554334	-1.35313	0.185142	0.999493	-4.57464
Tb09.211.0860	3QTB00014_D_23	;go_function=transferase activity, transferring glycosyl groups;go_process=biosynthesis		<a href=http://www.genedb.org/genedb/Search?organism=tryp&name=Tb09.211.0860>Tb09.211.0860</a>	Q38E70			chr9contig211.tmp0105c	9	Tb927_09_v4: complement(1416487..1417899)	glycosyl transferase, putative	5447	1	0	0	GO:0016757	GO:0009058	GO:0005575	2QTB00014_D_23	Tb09.211.0860	TTGCTTCTGCAGGTGGTATGTGGAAGTATTTTACTCTTTTATGAATCGTGTGTTGTCAATACGATGACTC	-	9	1417440	1417509	-0.554285	-1.40494	0.169312	0.999493	-4.57109
Tb09.160.0815	3QTB00001_L_22	;go_function=structural constituent of ribosome;go_process=protein biosynthesis;go_component=ribosome		<a href=http://www.genedb.org/genedb/Search?organism=tryp&name=Tb09.160.0815>Tb09.160.0815</a>	Q38FV6			229.t01444	9	Tb927_09_v4: complement(445472..445720)	60S ribosomal protein L38, putative	4856	0	0	0	GO:0003735	GO:0006412	GO:0005840	2QTB00001_L_22	Tb09.160.0815	AAAAGAAGGCTGACAAGATCGAACGCTCCATCCATCCATCCGTAAAGAAGATCACCGTCACTTCCCGTTC	-	9	445503	445572	-0.553878	-1.44294	0.158392	0.999493	-4.56842
Tb09.211.1890	3QTB00003_L_20			<a href=http://www.genedb.org/genedb/Search?organism=tryp&name=Tb09.211.1890>Tb09.211.1890</a>	Q38DW5			chr9contig211.tmp0222c	9	Tb927_09_v4: complement(1598832..1599236)	hypothetical protein, conserved	5552	0	2	0				2QTB00003_L_20	Tb09.211.1890	TGAATATGGCAAACATCATCTGTTTTGCTCTGCTGATACTTTTGGTTATATTGTTAAGCCTCGTGGAAGG	-	9	1598971	1599040	-0.553726	-1.30035	0.202422	0.999493	-4.57814
Tb10.6k15.3800	3QTB00020_E_6	curated by J. Mottram		<a href=http://www.genedb.org/genedb/Search?organism=tryp&name=Tb10.6k15.3800>Tb10.6k15.3800</a>	Q38AR6			TRYPtp6k15-3d06.p1c_550	10	Tb927_10_v4: 1735865..1738417	dipeptidyl-peptidase 8-like serine peptidase,serine peptidase, Clan SC, Family S9B	6816	0	0	0				2QTB00020_E_6	Tb10.6k15.3800	TTTCTTCCTTGCTAATGCAAGAAACAGGCTGGAGAGTGTGCTATACAGCGTTGTGATAAACCTGGATGCA	+	10	1737265	1737334	-0.552162	-1.35609	0.184208	0.999493	-4.57444
Tb927.5.3030	3QTB00022_A_8			<a href=http://www.genedb.org/genedb/Search?organism=tryp&name=Tb927.5.3030>Tb927.5.3030</a>	Q57ZX9			Tb05.26K5.80	5	Tb927_05_v4: 948230..952012	hypothetical protein, conserved	2294	0	0	0	GO:0003674	GO:0008150	GO:0005575	2QTB00022_A_8	Tb927.5.3030	TTGTCAGCAACACATATTGAATAGGAATCTTGTTTACGCACTAAATGTAGCCATGCGGTTAATGGATTAT	+	5	951286	951355	-0.551922	-1.27374	0.211585	0.999493	-4.57987
Tb927.7.4850	3QTB00007_E_4			<a href=http://www.genedb.org/genedb/Search?organism=tryp&name=Tb927.7.4850>Tb927.7.4850</a>	Q57XA1			Tb07.26A24.260	7	Tb927_07_v4: complement(1275440..1276126)	hypothetical protein, conserved	3574	0	0	0				2QTB00007_E_4	Tb927.7.4850	TAGTTCAATCGGTATCTTCAAAAACGTCCACTAGAAAGGAGATGGCGTCATTAACGAGAGAGGCGGCAGA	-	7	1275846	1275915	-0.551754	-1.40169	0.170273	0.999493	-4.57131
Tb927.6.3650	3QTB00005_N_15	similar to GP:1262824: ADP-ribosylation factor-like protein {Leishmania tarentolae}; 66.7% similar to GP:1262824: ADP-ribosylation factor-like protein {Leishmania tarentolae};go_function=GTP binding;go_process=small GTPase mediated signal transduction		<a href=http://www.genedb.org/genedb/Search?organism=tryp&name=Tb927.6.3650>Tb927.6.3650</a>	Q585W3			Tb06.4F7.880	6	Tb927_06_v4: complement(1087819..1088370)	ADP-ribosylation factor, putative	2883	0	0	0				2QTB00005_N_15	Tb927.6.3650	AATCTCACGCTGCATTTGTGGATGTTCTAAAGGGCATTGAAGGTGCTCCGGTTTTGGTGTTTGCGAATAA	-	6	1087979	1088048	-0.551699	-1.52719	0.136171	0.999493	-4.56231
Tb11.03.0740	3QTB00020_M_4			<a href=http://www.genedb.org/genedb/Search?organism=tryp&name=Tb11.03.0740>Tb11.03.0740</a>	Q387L2				11	Tb927_11_01_v4: complement(89217..91814)	hypothetical protein, conserved	7751	0	0	0				2QTB00020_M_4	Tb11.03.0740	TAGATCCATCAATTGATTCTGAGATCAGTTGTAAAGAGCAAAAACCCATTAATCCTATACGGGGCAGTTT	-	11.1	90136	90205	-0.551606	-0.988006	0.330285	0.999493	-4.59647
Tb11.02.0460	3QTB00019_H_22			<a href=http://www.genedb.org/genedb/Search?organism=tryp&name=Tb11.02.0460>Tb11.02.0460</a>	Q386L6				11	Tb927_11_01_v4: complement(838467..840857)	hypothetical protein, conserved	7999	0	0	0				2QTB00019_H_22	Tb11.02.0460	TGCGGTGGTCCAAACGAGATAATCGTGTGGAGGAGTCTAATTTGTGGAGTTTGCTATTAGAACTTCTACT	-	11.1	840565	840634	-0.551397	-1.26805	0.213587	0.999493	-4.58023
Tb927.7.6810	3QTB00021_I_19	similar over 436aa to GB:AAN72135.1: protein phosphatase 2A 62 kDa B regulatory subunit {Arabidopsis thaliana}		<a href=http://www.genedb.org/genedb/Search?organism=tryp&name=Tb927.7.6810>Tb927.7.6810</a>	Q57Y48			Tb07.15M23.650	7	Tb927_07_v4: complement(1881848..1884778)	hypothetical protein, conserved	3771	0	0	0	GO:0003674	GO:0008150	GO:0005575	2QTB00021_I_19	Tb927.7.6810	TAATGGTCTTGGCCGGCGATCGAAATCTGCCGTAAAGGATAGAATAAATTATGAAGAGTTTGTTTGGTTT	-	7	1882277	1882346	-0.551301	-0.813518	0.421708	0.999493	-4.60477
Tb927.3.4490	3QTB00017_N_3	;go_function=protein prenyltransferase activity;go_process=protein amino acid prenylation		<a href=http://www.genedb.org/genedb/Search?organism=tryp&name=Tb927.3.4490>Tb927.3.4490</a>	Q580J3			Tb03.26J7.830	3	Tb927_03_v4: complement(1254394..1256232)	protein farnesyltransferase alpha subunit, putative	1286	0	0	0				2QTB00017_N_3	Tb927.3.4490	GGCACGGCGTCTATTCGTTGAAGATGACATAAGAAGGAAATATTGGAAGCATGAGATGAATATCGTTATG	-	3	1254412	1254481	-0.551045	-1.30417	0.20113	0.999493	-4.57789
Tb10.70.1850	3QTB00018_A_22			<a href=http://www.genedb.org/genedb/Search?organism=tryp&name=Tb10.70.1850>Tb10.70.1850</a>	Q38B78			TRYP_x-70a06.p2kb545_249	10	Tb927_10_v4: 1304572..1306539	hypothetical protein, conserved	6654	0	0	0	GO:0003674 GO:0003674	GO:0008150 GO:0008150	GO:0005575 GO:0005575	2QTB00018_A_22	Tb10.70.1850	TGCATCGACTTTTGATACAAAAAGGGGACAGCATTACTGAAGAGGAGCGCGGGAACATTATGAATCAAAT	+	10	1305680	1305749	-0.55086	-1.10105	0.278783	0.999493	-4.59033
Tb927.6.400	3QTB00014_P_9	;go_function=metallopeptidase activity;go_process=proteolysis and peptidolysis		<a href=http://www.genedb.org/genedb/Search?organism=tryp&name=Tb927.6.400>Tb927.6.400</a>	Q581E8			Tb06.28F21.350	6	Tb927_06_v4: 190663..192090	peptidase M20/M25/M40, putative	2557	0	0	0				2QTB00014_P_9	Tb927.6.400	TATGCTCCTCGAACGTATTGAAGATACAAATACCGGTGAAGTAAAAATTATCGAAGCAAACTGTGACATC	+	6	191388	191457	-0.550814	-1.26342	0.215226	0.999493	-4.58053
Tb09.211.1410	3QTB00003_P_20			<a href=http://www.genedb.org/genedb/Search?organism=tryp&name=Tb09.211.1410>Tb09.211.1410</a>	Q38E14			chr9contig211.tmp0168	9	Tb927_09_v4: 1516626..1517036	hypothetical protein, unlikely	5503	0	0	0				2QTB00003_P_20	Tb09.211.1410	TTTTCGGATCCTCTCGCCCCCTGCGCGTCCTCTCGGGTATCGACGGCATCCTTTATTGCGATATGGGGAC	+	9	1516751	1516820	-0.550552	-1.10226	0.278263	0.999493	-4.59027
Tb09.160.5420	3QTB00003_A_16			<a href=http://www.genedb.org/genedb/Search?organism=tryp&name=Tb09.160.5420>Tb09.160.5420</a>	Q38EL1			chr9contig160.tmp0428	9	Tb927_09_v4: 1152668..1153030	hypothetical protein, unlikely	5306	0	0	0				2QTB00003_A_16	Tb09.160.5420	AACTACCCACCGTCCCCTTCTTTCCAGTTACTACACACTCGAATTGCCTCGATTAAAAATATCATGCCTT	+	9	1152955	1153024	-0.550523	-1.31155	0.198656	0.999493	-4.57741
Tb927.7.180	3QTB00013_N_23			<a href=http://www.genedb.org/genedb/Search?organism=tryp&name=Tb927.7.180>Tb927.7.180</a>	Q57U36			Tb07.8P12.190	7	Tb927_07_v4: complement(27072..28385)	hypothetical protein	3109	1	0	0				2QTB00013_N_23	Tb927.7.180	AAAGGTAACCAAAAATGCATTACGAAGGATAAAAGAGGCCCGAGAAGTGACTAAAGATGCAACAAGAATT	-	7	28203	28272	-0.550447	-1.29495	0.204256	0.999493	-4.5785
Tb11.02.4650	3QTB00014_L_21			<a href=http://www.genedb.org/genedb/Search?organism=tryp&name=Tb11.02.4650>Tb11.02.4650</a>	Q384Y8				11	Tb927_11_01_v4: complement(1899889..1901310)	hypothetical protein, conserved	8379	0	0	0				2QTB00014_L_21	Tb11.02.4650	ATAGCAATTCACAAGACATTGGAAACCATCATGGGAAGCAAGGCCACACGCGATACTCTCAACTATAAAC	-	11.1	1901019	1901088	-0.550349	-1.30861	0.19964	0.999493	-4.5776
Tb11.52.0009	3QTB00006_D_8			<a href=http://www.genedb.org/genedb/Search?organism=tryp&name=Tb11.52.0009>Tb11.52.0009</a>	Q382P3				11	Tb927_11_01_v4: complement(3400344..3400985)	hypothetical protein, conserved	8978	0	0	0				2QTB00006_D_8	Tb11.52.0009	AACTGTAGTGAGGGGTGCAGGAAGCACCTCTGGAGATGTCAGTGTACAACAACGTAATCACATAATGGTT	-	11.1	3400608	3400677	-0.549817	-1.38323	0.175811	0.999493	-4.57259
Tb927.8.4400	3QTB00018_M_10			<a href=http://www.genedb.org/genedb/Search?organism=tryp&name=Tb927.8.4400>Tb927.8.4400</a>	Q57VZ5			Tb08.29H22.780	8	Tb927_08_v4: complement(1309520..1311526)	hypothetical protein, conserved	4283	0	0	0				2QTB00018_M_10	Tb927.8.4400	ATGAGAGCGTTCGAAAAAAGTTTTGTAAAAATGATGCGTGTGACAGAAGCAGAGTCACTTGACGACCTTG	-	8	1310344	1310413	-0.54967	-1.20774	0.235669	0.999493	-4.58402
Tb09.160.1330	3QTB00011_F_4			<a href=http://www.genedb.org/genedb/Search?organism=tryp&name=Tb09.160.1330>Tb09.160.1330</a>	Q38FQ3			chr9contig160.tmp0133c	9	Tb927_09_v4: complement(581009..582118)	hypothetical protein, conserved	4910	1	2	0				2QTB00011_F_4	Tb09.160.1330	TGGCATCGTGACCTTCCACACGTTATGGAATACAACAAATACTTGTCTAAGTTCCTAGAGAGCTTTTTCT	-	9	581020	581089	-0.54924	-1.52786	0.136004	0.999493	-4.56226
Tb10.6k15.2670	3QTB00018_M_21			<a href=http://www.genedb.org/genedb/Search?organism=tryp&name=Tb10.6k15.2670>Tb10.6k15.2670</a>	Q38AH6			TRYPtp6k15-3d06.p1c_393	10	Tb927_10_v4: complement(1947266..1949221)	hypothetical protein, conserved	6906	0	0	0				2QTB00018_M_21	Tb10.6k15.2670	ATAACCTACAGGTACTTCGCGAGCGCATAAAGGAAAACAAAAACACACAGACTCTGAACAAGAGAAAGTT	-	10	1948257	1948326	-0.548946	-1.10375	0.277625	0.999493	-4.59018
Tb11.01.2350	3QTB00020_D_11			<a href=http://www.genedb.org/genedb/Search?organism=tryp&name=Tb11.01.2350>Tb11.01.2350</a>	Q383M1				11	Tb927_11_01_v4: 2763965..2766610	hypothetical protein, conserved	8749	0	0	0				2QTB00020_D_11	Tb11.01.2350	AGGAATGCACTTTACTTCCTAGTGATGAACTAGAAAAATCACTGTTGAATATTATGCTGGTATACAAGGC	+	11.1	2764935	2765004	-0.548935	-0.923316	0.362494	0.999493	-4.59972
Tb927.3.4620	3QTB00022_D_23			<a href=http://www.genedb.org/genedb/Search?organism=tryp&name=Tb927.3.4620>Tb927.3.4620</a>	Q582S3			Tb03.48K5.90	3	Tb927_03_v4: complement(1303395..1307639)	hypothetical protein, conserved	1299	0	0	0				2QTB00022_D_23	Tb927.3.4620	GCAAGTTTTGAACTTCTCGCTGAAAAACTGCATCGTAACGAATCCCTGAACAAGATGGACTGTTCATTAA	-	3	1305701	1305770	-0.548531	-0.958934	0.344513	0.999493	-4.59795
Tb10.6k15.0520	3QTB00005_J_11			<a href=http://www.genedb.org/genedb/Search?organism=tryp&name=Tb10.6k15.0520>Tb10.6k15.0520</a>	Q389Z7			TRYPtp6k15-3d06.p1c_77	10	Tb927_10_v4: 2387440..2387985	hypothetical protein, conserved	7085	0	0	0				2QTB00005_J_11	Tb10.6k15.0520	GAGACTTATTTCTTTAGCAACGAGAACTGTGTTTCACAGAATGAAGTGCTTCGTGACGCTTCACACGGTT	+	10	2387442	2387511	-0.548497	-1.23007	0.227301	0.999493	-4.58264
Tb927.7.5640	3QTB00008_H_9			<a href=http://www.genedb.org/genedb/Search?organism=tryp&name=Tb927.7.5640>Tb927.7.5640</a>	Q582H9			Tb07.10C21.360	7	Tb927_07_v4: 1525781..1526596	hypothetical protein, conserved	3654	0	0	0				2QTB00008_H_9	Tb927.7.5640	CGGGAACTGTGCATGAGACGTGGAGTACGCAGTCGGTGGCCTTCGCAGATGTTTTAGAAAAGATCAAAGC	+	7	1525953	1526022	-0.547749	-1.278	0.210098	0.999493	-4.57959
Tb927.8.7290	3QTB00016_A_23			<a href=http://www.genedb.org/genedb/Search?organism=tryp&name=Tb927.8.7290>Tb927.8.7290</a>	Q57YT1			Tb08.10K10.390	8	Tb927_08_v4: 2091209..2092798	hypothetical protein, conserved	4573	0	0	0	GO:0003674	GO:0008150	GO:0005575	2QTB00016_A_23	Tb927.8.7290	ATAGTTTTACACTCTTCCTTACAGCCGATGGTCGGGTTTACGGTTGTGGAGCAACAAATGCTGGGCAATT	+	8	2092008	2092077	-0.547399	-1.20449	0.236904	0.999493	-4.58422
Tb927.8.4940	3QTB00016_M_10			<a href=http://www.genedb.org/genedb/Search?organism=tryp&name=Tb927.8.4940>Tb927.8.4940</a>	Q57UV8			Tb08.4A8.650	8	Tb927_08_v4: 1460551..1462203	hypothetical protein, conserved	4337	0	0	0				2QTB00016_M_10	Tb927.8.4940	TTTATATATAGTATAACCATTCAAATGAAGGTAAGCGAAATAACAGATTCCAACGTGCTCCTTAATCTCA	+	8	1461838	1461907	-0.546806	-1.23307	0.226198	0.999493	-4.58245
Tb927.2.5330	3QTB00011_D_8	;go_component=integral to membrane		<a href=http://www.genedb.org/genedb/Search?organism=tryp&name=Tb927.2.5330>Tb927.2.5330</a>	Q7YUQ4		1F7.35		2	Tb927_02_v4: 950366..951475	hypothetical protein, conserved	786	1	2	0	GO:0003674	GO:0008150	GO:0016021	2QTB00011_D_8	Tb927.2.5330	AGGACGCATAAAGTGGACGAGTAAAAACACTGCTACAAGAACCGAAAACTACGTTATCTTATGTGAAGTC	+	2	951007	951076	-0.546787	-1.10864	0.275539	0.999493	-4.5899
Tb11.02.5650	3QTB00020_I_10	;go_function=oxidoreductase activity;go_process=metabolism		<a href=http://www.genedb.org/genedb/Search?organism=tryp&name=Tb11.02.5650>Tb11.02.5650</a>	Q384P1				11	Tb927_11_01_v4: complement(2142464..2145043)	oxidoreductase-like protein	8478	0	0	0	GO:0016491	GO:0008152	GO:0005575	2QTB00020_I_10	Tb11.02.5650	AGAACTAGTGGTGAGGATTATGCTCAAGATGGAATTTATATGAACTCCGTAGACACGGGTTGGATTACAG	-	11.1	2142622	2142691	-0.546515	-1.23075	0.227053	0.999493	-4.58259
Tb927.5.460	3QTB00002_D_8			<a href=http://www.genedb.org/genedb/Search?organism=tryp&name=Tb927.5.460>Tb927.5.460</a>	Q57VW7			Tb05.29K2.500	5	Tb927_05_v4: complement(142422..142754)	hypothetical protein, conserved	2036	0	0	0				2QTB00002_D_8	Tb927.5.460	GGTTGTATTGAAGGGTGGCGGTACGACTTATGCGGTGGGTAATGGCCGGCAAATGCCTTGGGAGGAAGTT	-	5	142683	142752	-0.546448	-1.2172	0.232095	0.999493	-4.58344
Tb11.01.0260	3QTB00020_J_3	similar to Exosome complex exonuclease RRP44 (EC 3.1.13.-) (Ribosomal RNAprocessing protein 44) (Protein DIS3) (Swiss-Prot:Q08162) (Saccharomyces cerevisiae);go_function=GDP-dissociation stimulator activity;go_process=rRNA processing;go_component=exosome (RNase complex)		<a href=http://www.genedb.org/genedb/Search?organism=tryp&name=Tb11.01.0260>Tb11.01.0260</a>	Q384J0				11	Tb927_11_01_v4: 2269085..2271772	exosome complex exonuclease RRP44, putative	8529	0	0	0	GO:0016219	GO:0006364	GO:0000178	2QTB00020_J_3	Tb11.01.0260	TTTCTATCATGGTGAAGAACACTCTGTCTCTAGCGAAGTATTGTACAAACGGTGAAAATTTTACTAACAA	+	11.1	2270868	2270937	-0.545828	-1.15683	0.255584	0.999493	-4.58709
Tb11.02.1410	3QTB00021_P_23			<a href=http://www.genedb.org/genedb/Search?organism=tryp&name=Tb11.02.1410>Tb11.02.1410</a>	Q386C3				11	Tb927_11_01_v4: 1123221..1126547	hypothetical protein, conserved	8092	0	0	0				2QTB00021_P_23	Tb11.02.1410	AATGAATATGTAAAGAAGGCCCAAAAATATGATACATTGATTGAGCGGTTGATGCTAAAGGATAGCATGT	+	11.1	1125132	1125201	-0.545184	-0.991264	0.328715	0.999493	-4.5963
Tb927.2.3190	3QTB00004_L_21	;go_component=integral to membrane		<a href=http://www.genedb.org/genedb/Search?organism=tryp&name=Tb927.2.3190>Tb927.2.3190</a>	Q7YVB3		10C8.395		2	Tb927_02_v4: 591980..592447	hypothetical protein, conserved	663	1	3	0				2QTB00004_L_21	Tb927.2.3190	AAGGGACCCCGCGCCCAATTGCGATATATGTTTGATGATTACCGTCGTGCCGCCTCTGCTGTTTACATTA	+	2	592211	592280	-0.54505	-1.29366	0.204697	0.999493	-4.57858
Tb927.5.350	3QTB00015_H_22	similar to GP:790933: invariant surface glycoprotein {Trypanosoma brucei}(PMID:7723788); 98% similar to GP:790933: invariant surface glycoprotein {Trypanosoma brucei}(PMID:7723788);go_component=plasma membrane		<a href=http://www.genedb.org/genedb/Search?organism=tryp&name=Tb927.5.350>Tb927.5.350</a>	Q57VX8	ISG75		Tb05.29K2.240	5	Tb927_05_v4: complement(104475..106043)	75 kDa invariant surface glycoprotein, putative	2025	1	1	0	GO:0003674	GO:0008150	GO:0005886	2QTB00015_H_22	Tb927.5.350	GGTATGCGATACTCAAACTTGAAACTCTAGTCCGCAATTCCTTGGGGGTGACTCACTATGCTCAGAGATT	-	5	105199	105268	-0.544889	-1.33638	0.190499	0.999493	-4.57576
Tb09.160.0310	3QTB00002_D_10			<a href=http://www.genedb.org/genedb/Search?organism=tryp&name=Tb09.160.0310>Tb09.160.0310</a>	Q38G10			chr9contig160.tmp0031c	9	Tb927_09_v4: complement(322200..322532)	hypothetical protein, unlikely	4802	0	2	0				2QTB00002_D_10	Tb09.160.0310	TTTTTTCATTACTTCAATTGCTGCTGTGACGTATTGTTGGAATCGTGGGTTGTGCAAGTCGAGCCCACAA	-	9	322386	322455	-0.544757	-1.23092	0.22699	0.999493	-4.58258
Tb09.244.1910	3QTB00003_H_9			<a href=http://www.genedb.org/genedb/Search?organism=tryp&name=Tb09.244.1910>Tb09.244.1910</a>	Q38CR1			chr9contig244a01.tmp0191	9	Tb927_09_v4: complement(2512339..2512722)	hypothetical protein, unlikely	5966	0	3	0				2QTB00003_H_9	Tb09.244.1910	CGGTGTAATTTCCTTTCATACTGTGCTATTTTCTCTTAGGTTATTTTATTCCATACTTTCGTTTATTCTT	-	9	2512423	2512492	-0.544643	-1.10221	0.278284	0.999493	-4.59027
Tb927.6.920	3QTB00021_M_11	synonym: Tb06.3A7.280; helicase (pseudogene), putative		<a href=http://www.genedb.org/genedb/Search?organism=tryp&name=Tb927.6.920>Tb927.6.920</a>	-			Tb06.3A7.280	6	Tb927_06_v4: complement(393404..396370)	helicase, putative	2610	0	0	0				2QTB00021_F_10	Tb927.6.920	ACAATTATACCAACAAAAGGGGTGCCAAGAGTTAACACCGGCGGAACGAATGAAAAACTCTTTCTCATTC	-	6	390210	390279	-0.544305	-1.13942	0.262668	0.999493	-4.58812
Tb927.8.7500	3QTB00006_F_15			<a href=http://www.genedb.org/genedb/Search?organism=tryp&name=Tb927.8.7500>Tb927.8.7500</a>	Q57V71			Tb08.30P3.20	8	Tb927_08_v4: 2162558..2163178	hypothetical protein, conserved	4594	1	1	0				2QTB00006_F_15	Tb927.8.7500	GTGCATATGGGTTCGGGTGAGGAGACAAGCAGAGTACATTACAGTGCGGTGGGAGGGGAACTGCCCACGA	+	8	2163080	2163149	-0.543988	-1.39501	0.172261	0.999493	-4.57178
Tb11.01.6860	3QTB00010_I_21			<a href=http://www.genedb.org/genedb/Search?organism=tryp&name=Tb11.01.6860>Tb11.01.6860</a>	Q381R4				11	Tb927_11_01_v4: complement(3980864..3981820)	hypothetical protein, conserved	9210	1	1	0				2QTB00010_I_21	Tb11.01.6860	GTTCAGTACTCAAAGGATGACCCGCTGAGTTTCACAGTCTTACGGAAGCCTAATGCTAAATCGAATGGTG	-	11.1	3980950	3981019	-0.543083	-1.15591	0.255957	0.999493	-4.58715
Tb927.6.5240	3QTB00015_G_17	;go_process=antigenic variation;go_component=integral to membrane		<a href=http://www.genedb.org/genedb/Search?organism=tryp&name=Tb927.6.5240>Tb927.6.5240</a>	Q583L8			Tb06.1I18.10	6	Tb927_06_v4: complement(1451185..1452651)	variant surface glycoprotein (VSG, atypical), putative	3042	1	0	1		GO:0020033	GO:0016021	2QTB00015_G_17	Tb927.6.5240	TAGATCCCTTGGCAACTGAGGAAATCACTTACGACAATGATAACAACCCTGTAAAAACAACGATCAAAGA	-	6	1451483	1451552	-0.542897	-1.41253	0.167085	0.999493	-4.57056
Tb927.7.3510	3QTB00014_N_4			<a href=http://www.genedb.org/genedb/Search?organism=tryp&name=Tb927.7.3510>Tb927.7.3510</a>	Q57WG6			Tb07.28B13.550	7	Tb927_07_v4: complement(907346..908794)	hypothetical protein, conserved	3440	0	0	0				2QTB00014_N_4	Tb927.7.3510	TGATGACGATACGTATTTTCCTGAGTGGGTGAATGCACTCCCTTATAGCATACGAGACCGAGTAAAGTTT	-	7	908144	908213	-0.542822	-1.58893	0.121541	0.999493	-4.55767
Tb927.7.4860	3QTB00010_H_8			<a href=http://www.genedb.org/genedb/Search?organism=tryp&name=Tb927.7.4860>Tb927.7.4860</a>	Q57XA2			Tb07.26A24.230	7	Tb927_07_v4: complement(1277697..1278716)	hypothetical protein, conserved	3575	0	0	0				2QTB00010_H_8	Tb927.7.4860	AAATCCCGGTGAAGGAGCAATACAGTCTGTGGCTTGTTGATGTGGGAAGCAGTAACGGAACATTTGTTAA	-	7	1278361	1278430	-0.542586	-1.17346	0.248949	0.999493	-4.5861
Tb927.6.2520	3QTB00020_E_20			<a href=http://www.genedb.org/genedb/Search?organism=tryp&name=Tb927.6.2520>Tb927.6.2520</a>	Q584Q4			Tb06.4M18.1120	6	Tb927_06_v4: 764427..766991	hypothetical protein, conserved	2771	0	0	0				2QTB00020_E_20	Tb927.6.2520	TTTCAAACAAAAGCGAAATTGGGAATGCCAAACCTACAATGGGAAAGAATATAGATTATACTGCTAATTC	+	6	766465	766534	-0.542077	-1.06539	0.294372	0.999493	-4.59233
Tb10.70.1600	3QTB00008_N_16			<a href=http://www.genedb.org/genedb/Search?organism=tryp&name=Tb10.70.1600>Tb10.70.1600</a>	Q38B61			TRYP_x-70a06.p2kb545_219	10	Tb927_10_v4: 1366569..1367414	hypothetical protein, conserved	6671	0	0	0				2QTB00008_N_16	Tb10.70.1600	ATATAGACGAATATCTCTTATTGTCTTATTTCCGCCATTACAAAATGTATGTGTACGCTTTCGTGCCTCA	+	10	1366960	1367029	-0.542013	-1.35249	0.185345	0.999493	-4.57468
Tb927.4.2620	3QTB00007_B_4			<a href=http://www.genedb.org/genedb/Search?organism=tryp&name=Tb927.4.2620>Tb927.4.2620</a>	Q584C5			Tb04.1H19.1230	4	Tb927_04_v4: 693278..694009	hypothetical protein, conserved	1679	0	0	0				2QTB00007_B_4	Tb927.4.2620	AAAAACCGGGCTAGCGGTCTCGTTGTGGCCACGCTTCCTTTTGAGGTTCTCCCCGAAGTGTCAAGTGCCA	+	4	693395	693464	-0.541972	-1.41541	0.166246	0.999493	-4.57036
Tb927.2.3780	3QTB00020_I_21	;go_function=GTP binding; translation initiation factor activity;go_process=protein biosynthesis		<a href=http://www.genedb.org/genedb/Search?organism=tryp&name=Tb927.2.3780>Tb927.2.3780</a>	Q7YV54		28H13.240		2	Tb927_02_v4: complement(672844..675345)	translation initiation factor IF-2, putative	686	0	0	0	GO:0003743 GO:0005525 GO:0005525	GO:0006412	GO:0005575	2QTB00020_I_21	Tb927.2.3780	CGGGCGACAGTTTGATAAATCGGATGAACTCTTCTCACTCATTTCCCGTCCATCTGTTAATGCGATTAAA	-	2	672925	672994	-0.541871	-1.3183	0.196412	0.999493	-4.57696
Tb10.61.0790	3QTB00004_A_4			<a href=http://www.genedb.org/genedb/Search?organism=tryp&name=Tb10.61.0790>Tb10.61.0790</a>	Q387V7			TRYP_x-61h03.q2kb185_124	10	Tb927_10_v4: 3749433..3749864	hypothetical protein, unlikely	7631	1	1	0				2QTB00004_A_4	Tb10.61.0790	ATTGGAAAAGAATGTCAGTACACCGTGGGCTCCGTTCCTTCTTCCGTACGCATGCAAAAGGTAAGTATGT	+	10	3749611	3749680	-0.541208	-1.56996	0.125893	0.999493	-4.55911
Tb927.8.650	3QTB00022_A_14	;go_function=ATPase activity, coupled to transmembrane movement of ions, phosphorylative mechanism; hydrolase activity;go_process=cation transport;go_component=integral to membrane		<a href=http://www.genedb.org/genedb/Search?organism=tryp&name=Tb927.8.650>Tb927.8.650</a>	Q57YG5			Tb08.12O16.210	8	Tb927_08_v4: complement(179692..183477)	cation-transporting ATPase, putative	3908	1	8	0	GO:0015662 GO:0016787	GO:0006812	GO:0016021	2QTB00022_A_14	Tb927.8.650	CAACTTCTTTCATGCTGTTTGTATACCTATCGTAATATTTTTTCACGGGCTGCTCTCACTATTTACGATA	-	8	183235	183304	-0.541002	-1.01393	0.317937	0.999493	-4.59512
Tb927.4.3340	3QTB00013_N_3			<a href=http://www.genedb.org/genedb/Search?organism=tryp&name=Tb927.4.3340>Tb927.4.3340</a>	Q584B1			Tb04.2H8.100	4	Tb927_04_v4: complement(872259..873569)	hypothetical protein, conserved	1751	0	0	0				2QTB00013_N_3	Tb927.4.3340	GATTTAGATGTCTATCAACCGATACAATGCTCGAGGTGGAGGATGCAATTGCGAGTGTCAATGCCCTTTT	-	4	872602	872671	-0.540835	-1.51702	0.138712	0.999493	-4.56306
Tb11.01.8370	3QTB00019_L_23			<a href=http://www.genedb.org/genedb/Search?organism=tryp&name=Tb11.01.8370>Tb11.01.8370</a>	Q381C2				11	Tb927_11_01_v4: complement(4359423..4361750)	hypothetical protein, conserved	9353	0	0	0				2QTB00019_L_23	Tb11.01.8370	AATGCTCGACTGAAGGAGTATTTGAAGAGCACCCAAGTTAACACTGATGATGTTATCCGCAAAAAGGTAA	-	11.1	4360049	4360118	-0.54021	-0.956951	0.345498	0.999493	-4.59805
Tb10.70.5620	3QTB00003_L_9	mitochondrial processing peptidase alpha subunit (pseudogene)		<a href=http://www.genedb.org/genedb/Search?organism=tryp&name=Tb10.70.5620>Tb10.70.5620</a>	-			TRYP_x-70a06.p2kb545_768	10	Tb927_10_v4: 554304..555743	mitochondrial processing peptidase alpha subunit (pseudogene), putative,metallo-peptidase, Clan ME, Family M16 (pseudogene), putative	6352	0	0	0				2QTB00006_M_5	Tb10.70.5620	TACATTTCCGAAACTGCGCAGCCTCAAAAGGGTAAAGCAGTCTGACTATTATAACTTTATTGGACGATTT	+	10	555665	555734	-0.540157	-1.14922	0.258663	0.999493	-4.58754
Tb927.1.1470	3QTB00017_M_3			<a href=http://www.genedb.org/genedb/Search?organism=tryp&name=Tb927.1.1470>Tb927.1.1470</a>	Q4GZ72				1	Tb927_01_v4: 367865..369622	hypothetical protein, conserved	140	0	0	0	GO:0003674	GO:0008150	GO:0005575	2QTB00017_M_3	Tb927.1.1470	ATTGTTTTTCATTCTATGGCCGCCGCATTAATATCATTGGTCACTTTGGCTGTTACGAATCCGAGGATAG	+	1	368232	368301	-0.540061	-1.20125	0.23814	0.999493	-4.58442
Tb927.6.3930	3QTB00013_I_4			<a href=http://www.genedb.org/genedb/Search?organism=tryp&name=Tb927.6.3930>Tb927.6.3930</a>	Q585Z1			Tb06.4F7.470	6	Tb927_06_v4: complement(1156851..1158131)	hypothetical protein, conserved	2911	1	0	0				2QTB00013_I_4	Tb927.6.3930	CGTCGGTTTAACTATAACTTCGAGGAAAAGTTCGTTTACTTTAGCCCGTTCGACTATGATCGAACATTTG	-	6	1157282	1157351	-0.539987	-1.2471	0.221073	0.999493	-4.58157
Tb927.7.7510	3QTB00007_D_20			<a href=http://www.genedb.org/genedb/Search?organism=tryp&name=Tb927.7.7510>Tb927.7.7510</a>	Q57TY8			Tb07.30D13.190	7	Tb927_07_v4: 2176304..2177041	hypothetical protein	3841	0	0	0				2QTB00007_D_20	Tb927.7.7510	GCTTAATGGACCAAGGGGAAATGTGGCTGAAAAGCCAGAAGCAAAACAGGGACATAGTGAGAAGATAACT	+	7	2176618	2176687	-0.539823	-1.24371	0.222302	0.999493	-4.58178
Tb927.8.2580	3QTB00021_B_14			<a href=http://www.genedb.org/genedb/Search?organism=tryp&name=Tb927.8.2580>Tb927.8.2580</a>	Q57XD1			Tb08.26A17.570	8	Tb927_08_v4: 758502..761843	hypothetical protein, conserved	4101	0	0	0				2QTB00021_B_14	Tb927.8.2580	ATGACGCATTGTTGTTGGATTTCTACAGCCATACTATCAGTCAAATGTGTTCTTCACTCTTTAAAGATTA	+	8	759904	759973	-0.539789	-1.14497	0.260396	0.999493	-4.58779
Tb927.7.4930	3QTB00009_D_11	identical to GP:2114394: ribonuclease H1 {Trypanosoma brucei}EGAD|141244|150614 ribonuclease H1 {Trypanosoma brucei} (PMID:9178276); 99.3% identical to GP:2114394: ribonuclease H1 {Trypanosoma brucei}EGAD|141244|150614 ribonuclease H1 {Trypanosoma brucei} (PMID:9178276);go_function=ribonuclease H1 activity;go_process=RNA catabolism		<a href=http://www.genedb.org/genedb/Search?organism=tryp&name=Tb927.7.4930>Tb927.7.4930</a>	Q57XA9			Tb07.26A24.40	7	Tb927_07_v4: complement(1300340..1301245)	ribonuclease H1	3583	0	0	0				2QTB00009_D_11	Tb927.7.4930	TTTTCAGTACCTGGGAGGAGTGCCAGAAGCAGGTCTCAGGGTTCTCTGGAGCCCGTTTTAAGTCTTTTTT	-	7	1301127	1301196	-0.539753	-1.21177	0.234143	0.999493	-4.58377
Tb927.4.1580	3QTB00006_L_9			<a href=http://www.genedb.org/genedb/Search?organism=tryp&name=Tb927.4.1580>Tb927.4.1580</a>	Q581S3			Tb04.2L9.940	4	Tb927_04_v4: complement(407935..408564)	hypothetical protein, conserved	1575	0	0	0				2QTB00006_L_9	Tb927.4.1580	ATGTGGTTTTATGGTTCTGCTCGAACTGCAGCATACTCCTCCCAACGTCCGTCCCAGAATGTGTAAAATG	-	4	408059	408128	-0.53965	-1.54451	0.13193	0.999493	-4.56102
Tb927.8.5440	3QTB00006_N_4	similar to SP:Q26680: FCA2_TRYBB Flagellar calcium-binding protein TB-24 (24 kDa calflagin) (24 kDacalcimedin). {Trypanosoma brucei brucei}(PMID: 7818488); 99.1% similar to SP:Q26680: FCA2_TRYBB Flagellar calcium-binding protein TB-24 (24 kDa calflagin) (24 kDacalcimedin). {Trypanosoma brucei brucei}(PMID: 7818488);go_function=calcium ion binding;go_process=ciliary or flagellar motility;go_compon…		<a href=http://www.genedb.org/genedb/Search?organism=tryp&name=Tb927.8.5440>Tb927.8.5440</a>	Q57UL6	Tb-24		Tb08.5H5.50	8	Tb927_08_v4: 1613150..1613806	flagellar calcium-binding protein,24 kDa calflagin,24 kDa calcimedin	4387	0	0	0	GO:0005509	GO:0001539	GO:0019861	2QTB00006_N_4	Tb927.8.5440	CAGGATCGAAGAATACAACGAACTCCAAGGATGGTGCCGCCAGTAAGGGTGGAAAGGACGGGAAAACTAC	+	8	1613160	1613229	-0.539636	-1.40694	0.168724	0.999493	-4.57095
Tb927.1.3600	3QTB00001_M_9	unlikely gene predicted by glimmer		<a href=http://www.genedb.org/genedb/Search?organism=tryp&name=Tb927.1.3600>Tb927.1.3600</a>	Q4GYL3				1	Tb927_01_v4: complement(765947..766087)	hypothetical protein, unlikely	352	0	0	0				2QTB00001_M_9	Tb927.1.3600	TGCTTCTGCTCCATCAGAAACATGTGAATCCTTCTGATGACGAATTTACACTACCTTGCCGACTTTCCTT	-	1	765978	766047	-0.539516	-1.11676	0.272101	0.999493	-4.58944
Tb10.26.0180	3QTB00019_P_9			<a href=http://www.genedb.org/genedb/Search?organism=tryp&name=Tb10.26.0180>Tb10.26.0180</a>	Q389G9				10	Tb927_10_v4: 2791832..2794174	hypothetical protein, conserved	7263	0	0	0				2QTB00019_P_9	Tb10.26.0180	AAGTGGACAGTGGTAAATTGCCATCTCCCTCTAGTGCAGTGACCGGTAACGTTTCCAAAAACAAAAACGA	+	10	2793783	2793852	-0.539306	-1.61239	0.11633	0.999493	-4.55587
Tb11.02.1240	3QTB00007_L_11			<a href=http://www.genedb.org/genedb/Search?organism=tryp&name=Tb11.02.1240>Tb11.02.1240</a>	Q386D6				11	Tb927_11_01_v4: 1086822..1087544	hypothetical protein	8079	0	0	0				2QTB00007_L_11	Tb11.02.1240	AACACTCGCGTCAGGTCGATGAGGAATACGGTTATCCTCCGTCACATTATCACACACTTACTGTGAATTG	+	11.1	1087246	1087315	-0.539205	-1.12805	0.26737	0.999493	-4.58878
Tb11.01.6140	3QTB00016_D_22			<a href=http://www.genedb.org/genedb/Search?organism=tryp&name=Tb11.01.6140>Tb11.01.6140</a>	Q381Y3				11	Tb927_11_01_v4: 3798892..3800595	hypothetical protein, conserved	9141	0	0	0				2QTB00016_D_22	Tb11.01.6140	GTGAATCCCTTGCGCTGCCAGATGTATCACCACACTCAGAAAAGAAAAAAACAATACTTTGTCCCTTGTA	+	11.1	3800525	3800594	-0.539111	-1.29387	0.204626	0.999493	-4.57857
Tb10.70.7600	3QTB00016_I_9			<a href=http://www.genedb.org/genedb/Search?organism=tryp&name=Tb10.70.7600>Tb10.70.7600</a>	Q38CH8			TRYP_x-70a06.p2kb545_1047	10	Tb927_10_v4: 163744..165348	hypothetical protein, conserved	6203	0	0	0				2QTB00016_I_9	Tb10.70.7600	TGTTGATACCATTAAAGGAAACAAATTTTATGAGAAGCAACCGAGGCGGATGATCGACTATGAGCGTAGA	+	10	164859	164928	-0.539098	-1.01802	0.316016	0.999493	-4.5949
Tb927.2.4400	3QTB00021_N_24			<a href=http://www.genedb.org/genedb/Search?organism=tryp&name=Tb927.2.4400>Tb927.2.4400</a>	Q7YUZ3		30M24.380		2	Tb927_02_v4: complement(777988..781533)	hypothetical protein, conserved	715	0	0	0				2QTB00021_N_24	Tb927.2.4400	CCGGATCAACGTACTCTAAAGAAGCATATAAACGATGAGAGAATTGTGGACGCTATGCTATTTCAGCAGA	-	2	780288	780357	-0.538901	-1.24144	0.22313	0.999493	-4.58192
Tb11.02.2410	3QTB00015_A_22	contains ENTH domain (IPR001026) found in proteins involved in endocytosis and cytoskeletal machinery; curated by Mark Field;go_function=clathrin binding;go_process=receptor mediated endocytosis;go_component=clathrin coat of coated pit		<a href=http://www.genedb.org/genedb/Search?organism=tryp&name=Tb11.02.2410>Tb11.02.2410</a>	Q385T8				11	Tb927_11_01_v4: 1358987..1360465	clathrin coat assembly protein, putative	8179	0	0	0	GO:0030276	GO:0006898	GO:0005737 GO:0030132	2QTB00015_A_22	Tb11.02.2410	ATACTTTCAGACCGGGCAATCTTTATACTTGACGGCTTTAGTGGGTTTACTCTTCAGCAGAAAAAGGATT	+	11.1	1359671	1359740	-0.538852	-1.40659	0.168825	0.999493	-4.57097
Tb11.01.3070	3QTB00021_M_20			<a href=http://www.genedb.org/genedb/Search?organism=tryp&name=Tb11.01.3070>Tb11.01.3070</a>	Q383F0				11	Tb927_11_01_v4: 2959341..2962463	hypothetical protein, conserved	8820	0	0	0				2QTB00021_M_20	Tb11.01.3070	TCTTTCAGTTTGTACTAAATAAAGGTGATTGGCCCTGGCGTTCGTTCTGTACAGCTATGCATTTCATTGT	+	11.1	2960809	2960878	-0.538612	-1.16591	0.251947	0.999493	-4.58655
Tb10.61.1920	3QTB00009_L_9	;go_function=RNA binding;go_process=rRNA processing;go_component=nucleus		<a href=http://www.genedb.org/genedb/Search?organism=tryp&name=Tb10.61.1920>Tb10.61.1920</a>	Q388C9			TRYP_x-61h03.q2kb185_290	10	Tb927_10_v4: complement(3526988..3527902)	fibrillarin, putative	7556	0	0	0	GO:0003723	GO:0006364	GO:0005634	2QTB00007_E_14	Tb10.61.1920	GTGGTTTTGTTATTTCGATAAAGGCCAATTGCATTGATTCGACAGCGGACTCTGCTACTGTTTTTGCATC	NA	Nonspecific_2	0	0	-0.538611	-1.45463	0.155147	0.999493	-4.56759
Tb11.01.7590	3QTB00015_E_18	;go_function=amino acid-polyamine transporter activity;go_process=amino acid transport;go_component=integral to membrane		<a href=http://www.genedb.org/genedb/Search?organism=tryp&name=Tb11.01.7590>Tb11.01.7590</a>	Q381J1				11	Tb927_11_01_v4: complement(4161365..4162852)	amino acid transporter, putative	9284	0	11	0	GO:0005279	GO:0006865	GO:0016021	2QTB00015_E_18	Tb11.01.7590	TGCGGTATTCTGTACGCACTCACTATTTTGTTTGCGTATGGTGAGTTTGGTGGTGCTATCGACAACTCAA	-	11.1	4161853	4161922	-0.538605	-1.44203	0.158647	0.999493	-4.56848
Tb11.17.0002	3QTB00010_N_23	;go_component=integral to membrane		<a href=http://www.genedb.org/genedb/Search?organism=tryp&name=Tb11.17.0002>Tb11.17.0002</a>	Q380X2				11	Tb927_11_01_v4: 4813472..4814476	expression site-associated gene (ESAG) protein, putative,expression site-associated gene 1 (ESAG1) protein, putative	9471	1	0	0	GO:0003674	GO:0008150	GO:0016021	2QTB00010_N_23	Tb11.17.0002	ATGCCTAAAATACACTTGAAGAAGACTAGGATAGGAGTGTGGTTGAGTTTGTCTTTTCTTCTTATAAGTT	+	11.1	4813472	4813541	-0.538348	-1.2886	0.206432	0.999493	-4.57891
Tb927.3.4820	3QTB00009_N_3	;go_function=acyltransferase activity;go_process=metabolism;go_component=integral to membrane		<a href=http://www.genedb.org/genedb/Search?organism=tryp&name=Tb927.3.4820>Tb927.3.4820</a>	Q582Q3			Tb03.48K5.450	3	Tb927_03_v4: complement(1357383..1358300)	acyltransferase, putative	1319	1	3	0				2QTB00009_N_3	Tb927.3.4820	AACACCAGAGACACTAAAGGACTTCCGCCTCGGTACGTTCGCAATGATAACGAAGCACCGGTCACGACTT	-	3	1357611	1357680	-0.537748	-1.44748	0.157125	0.999493	-4.5681
Tb927.5.4090	3QTB00007_L_21			<a href=http://www.genedb.org/genedb/Search?organism=tryp&name=Tb927.5.4090>Tb927.5.4090</a>	Q57Z40			Tb05.45E22.370	5	Tb927_05_v4: complement(1254438..1255163)	hypothetical protein, conserved	2400	0	0	0				2QTB00007_L_21	Tb927.5.4090	CAACAAAAAACGGGTGCAGCTCCCGTCGCACATGCATTACCTCATTTAGGACAATCCGTGGCCCCTTCAC	-	5	1254647	1254716	-0.537121	-1.36469	0.181515	0.999493	-4.57386
Tb927.8.5150	3QTB00002_A_18			<a href=http://www.genedb.org/genedb/Search?organism=tryp&name=Tb927.8.5150>Tb927.8.5150</a>	Q57UI7			Tb08.5H5.560	8	Tb927_08_v4: 1534992..1535279	hypothetical protein, conserved	4358	1	1	0				2QTB00002_A_18	Tb927.8.5150	AGGAAATACACGAAATACAAATGCGGGTGAAGTATCGTTCCGAGTTTTGGGAAAAGGGAAATGAGTTTGT	+	8	1535080	1535149	-0.537033	-1.17533	0.24821	0.999493	-4.58599
Tb927.8.6420	3QTB00015_I_8	;go_function=oxidoreductase activity;go_process=metabolism		<a href=http://www.genedb.org/genedb/Search?organism=tryp&name=Tb927.8.6420>Tb927.8.6420</a>	Q57YP3			Tb08.11J15.120	8	Tb927_08_v4: 1860404..1861900	short-chain dehydrogenase, putative	4486	0	0	0	GO:0016491	GO:0008152	GO:0005575	2QTB00015_I_8	Tb927.8.6420	ATTTACCACGCACAAGAACTCGCTAGTCGTTCCTACCACTCCACAACGAAAGGAAATGCATCATTTTGTC	+	8	1861373	1861442	-0.536774	-1.15041	0.258183	0.999493	-4.58747
Tb10.61.2500	3QTB00002_P_22	GPI-Anchor Signal predicted for Tb10.61.2500 by DGPI v2.04, no cleavage site predicted		<a href=http://www.genedb.org/genedb/Search?organism=tryp&name=Tb10.61.2500>Tb10.61.2500</a>	Q388H3			TRYP_x-61h03.q2kb185_381	10	Tb927_10_v4: complement(3401320..3401664)	hypothetical protein	7512	1	2	0				2QTB00002_P_22	Tb10.61.2500	CCAGTTTCTGTGCGGTAATTGGTGTTTGACATGCATTACAACTGTTCGCGTGTCTGGAATGTGTCTATAC	-	10	3401587	3401656	-0.53626	-1.21213	0.234005	0.999493	-4.58375
Tb927.5.2710	3QTB00020_F_16			<a href=http://www.genedb.org/genedb/Search?organism=tryp&name=Tb927.5.2710>Tb927.5.2710</a>	Q57ZU7			Tb05.26K5.700	5	Tb927_05_v4: 858158..860932	hypothetical protein, conserved	2262	0	0	0				2QTB00020_F_16	Tb927.5.2710	TCTTGAGATGGAGAACGAAATGAATGATAAGTTGGTCAAATTACTTGACGTTAAATTAGTAGAAATGCGA	+	5	860401	860470	-0.534623	-1.27188	0.21224	0.999493	-4.57999
Tb927.7.2570	3QTB00014_L_9			<a href=http://www.genedb.org/genedb/Search?organism=tryp&name=Tb927.7.2570>Tb927.7.2570</a>	Q57XL7			Tb07.22O10.680	7	Tb927_07_v4: complement(659885..661306)	hypothetical protein, conserved	3346	0	0	0				2QTB00014_L_9	Tb927.7.2570	AACTATTAAACGTTCGAAAGATCAACTACACGTCGACCTGGACAATAAGGGCAAGGTTCTCGCTGTCAAT	-	7	660350	660419	-0.534266	-1.19059	0.242244	0.999493	-4.58507
Tb09.160.1130	3QTB00001_F_12			<a href=http://www.genedb.org/genedb/Search?organism=tryp&name=Tb09.160.1130>Tb09.160.1130</a>	Q38FS3			chr9contig160.tmp0113c	9	Tb927_09_v4: complement(514887..515120)	hypothetical protein, unlikely	4890	1	1	0				2QTB00001_F_12	Tb09.160.1130	TGTTTTCCTTTATTTCCTTACATTTCCTTACCTTTTTCCCTTTACCAACACTACGACTAGCACGTTCTCG	-	9	514896	514965	-0.534193	-1.48063	0.148118	0.999493	-4.56572
Tb927.5.2460	3QTB00015_A_6			<a href=http://www.genedb.org/genedb/Search?organism=tryp&name=Tb927.5.2460>Tb927.5.2460</a>	Q582C0			Tb05.3C6.580	5	Tb927_05_v4: 789733..791211	hypothetical protein, conserved	2237	0	0	0				2QTB00015_A_6	Tb927.5.2460	TTTTCACCGAGACATGGATGAAGCGCTTGGATACTACTATAGGATTGTGGAAGAAAATAACAGGTCTATC	+	5	790974	791043	-0.53403	-1.26008	0.216412	0.999493	-4.58074
Tb09.160.0540	3QTB00003_N_17			<a href=http://www.genedb.org/genedb/Search?organism=tryp&name=Tb09.160.0540>Tb09.160.0540</a>	Q38FY5			chr9contig160.tmp0054c	9	Tb927_09_v4: complement(371133..371525)	hypothetical protein, conserved	4827	0	0	0				2QTB00003_N_17	Tb09.160.0540	TGCATTGATTGTAAACGTCTGTGTATACTTTGCGGAGTGCATCGTACTCTTGACAACTTTAGTGGTGCGG	-	9	371309	371378	-0.533833	-1.38784	0.174416	0.999493	-4.57227
Tb927.7.2760	3QTB00008_H_20			<a href=http://www.genedb.org/genedb/Search?organism=tryp&name=Tb927.7.2760>Tb927.7.2760</a>	Q57Y86			Tb07.13M20.680	7	Tb927_07_v4: 719444..720280	hypothetical protein, conserved	3365	0	0	0				2QTB00008_H_20	Tb927.7.2760	ATTGATATTCGTAGCAAAGGCTATTACGCCTGGAAGACAAAAAAGTCGTCTCATTTGGTTCTTACTTTAG	+	7	720077	720146	-0.533442	-1.24483	0.221897	0.999493	-4.58171
Tb10.6k15.0070	3QTB00011_N_4	GPI-Anchor Signal predicted for Tb10.6k15.0070 by DGPI v2.04 with cleavage site probability 1.131 near 356		<a href=http://www.genedb.org/genedb/Search?organism=tryp&name=Tb10.6k15.0070>Tb10.6k15.0070</a>	Q389V6	PAG4		TRYPtp6k15-3d06.p1c_12	10	Tb927_10_v4: complement(2473086..2474207)	procyclin-associated gene 4 (PAG4) protein	7126	1	0	1	GO:0003674	GO:0008150	GO:0005575	2QTB00011_N_4	Tb10.6k15.0070	GAAACTGAAGGTATTGAGAAGTAATTCGAGTGGCTTCGAGTGTACCAAGGCGAAGGTGTTTATAACATAT	-	10	2473917	2473986	-0.532791	-1.34156	0.188831	0.999493	-4.57542
Tb927.7.3290	3QTB00011_L_20			<a href=http://www.genedb.org/genedb/Search?organism=tryp&name=Tb927.7.3290>Tb927.7.3290</a>	Q57WE4			Tb07.28B13.840	7	Tb927_07_v4: complement(847493..848614)	hypothetical protein, conserved	3418	0	0	0	GO:0003674	GO:0008150	GO:0005575	2QTB00011_L_20	Tb927.7.3290	ATTGTTTATAGAAGAAAGTGAGCCGTGTTTGCTTACCGCATCTGACGACCGTACCATAGCGTACTGGGAT	-	7	848360	848429	-0.532397	-1.2771	0.210412	0.999493	-4.57965
Tb927.8.4350	3QTB00021_K_24			<a href=http://www.genedb.org/genedb/Search?organism=tryp&name=Tb927.8.4350>Tb927.8.4350</a>	Q57W00			Tb08.29H22.670	8	Tb927_08_v4: complement(1291050..1294157)	hypothetical protein, conserved	4278	0	13	0				2QTB00021_K_24	Tb927.8.4350	TATTTGATGCAAAGCTGTGGTTTCGGCATTTGTTTCTTTATACTTTGCTACTTCTCGTTTCCTTCCTGTA	-	8	1293070	1293139	-0.532126	-1.205	0.23671	0.999493	-4.58419
Tb09.211.1460	3QTB00003_H_22			<a href=http://www.genedb.org/genedb/Search?organism=tryp&name=Tb09.211.1460>Tb09.211.1460</a>	Q38E09			chr9contig211.tmp0173	9	Tb927_09_v4: 1520202..1520603	hypothetical protein, unlikely	5508	1	1	0				2QTB00003_H_22	Tb09.211.1460	ATTTCCCAACCCGCTAGCGTCCGCACAACTTTTGATAGTGCTTTTCGAATCTTGCTCGAGAAACAGATCT	+	9	1520267	1520336	-0.531957	-1.14811	0.259117	0.999493	-4.58761
Tb927.7.3070	3QTB00015_I_4			<a href=http://www.genedb.org/genedb/Search?organism=tryp&name=Tb927.7.3070>Tb927.7.3070</a>	Q57YB7			Tb07.13M20.270	7	Tb927_07_v4: 776417..777913	hypothetical protein, conserved	3396	0	8	0				2QTB00015_I_4	Tb927.7.3070	TCAATGGCAAAACTCCCAGTAACGTGGTAGCAAAGTCCTCGGGGGTAAAGAAAAAGATTGTTAAGATAAA	+	7	776442	776511	-0.531344	-1.26585	0.214365	0.999493	-4.58037
Tb11.01.0860	3QTB00019_H_13	;go_function=zinc ion binding		<a href=http://www.genedb.org/genedb/Search?organism=tryp&name=Tb11.01.0860>Tb11.01.0860</a>	Q384B6				11	Tb927_11_01_v4: 2443793..2446102	hypothetical protein, conserved	8603	0	0	0	GO:0008270	GO:0008150	GO:0005575	2QTB00019_H_13	Tb11.01.0860	AACTGAGGAATAAGTTACGAAGTGGAGTTCTTGACGAAGAATGTGGCATTTGTTTTTTGAGGATTAACAC	+	11.1	2445174	2445243	-0.531149	-1.0816	0.287211	0.999493	-4.59143
Tb927.3.1940	3QTB00013_P_21			<a href=http://www.genedb.org/genedb/Search?organism=tryp&name=Tb927.3.1940>Tb927.3.1940</a>	Q57ZB7			Tb03.30P12.840	3	Tb927_03_v4: complement(510641..511957)	hypothetical protein, conserved	1033	0	1	0				2QTB00013_P_21	Tb927.3.1940	ATGTTGTGCTTGTTCCCACAGTTGGTTATACCACGCCGAGAGCCTTTGCTAATTCCATACTGTTTGATTG	-	3	511455	511524	-0.530561	-1.46347	0.152729	0.999493	-4.56696
Tb927.2.380	3QTB00019_D_22	;go_component=nucleus		<a href=http://www.genedb.org/genedb/Search?organism=tryp&name=Tb927.2.380>Tb927.2.380</a>	Q7YW05		3B10.145		2	Tb927_02_v4: complement(61399..63768)	retrotransposon hot spot (RHS) protein, putative,retrotransposon hot spot protein 2 (RHS2), putative	535	0	0	0	GO:0003674	GO:0008150	GO:0005634	2QTB00019_D_22	Tb927.2.380	CTCCGCGAAGAGCGATTCAAGAGGGTGAGGAAAAGCCAAAGGTCCATGTGTTTGACCGGGATGTGTACAT	-	2	62972	63041	-0.530542	-1.37296	0.178954	0.999493	-4.57329
Tb927.8.7770	3QTB00016_H_23			<a href=http://www.genedb.org/genedb/Search?organism=tryp&name=Tb927.8.7770>Tb927.8.7770</a>	Q57U66			Tb08.6H23.40	8	Tb927_08_v4: 2256953..2258632	hypothetical protein, conserved	4621	0	0	0				2QTB00016_H_23	Tb927.8.7770	ATGACCTTCGGCACCAGTTAGATGAGTTACACGTATGGAAGGACAACGCGCAACATTATGTTGTGCATGA	+	8	2258556	2258625	-0.53035	-1.29358	0.204723	0.999493	-4.57859
Tb927.8.8040	3QTB00008_A_9	;go_function=hydrolase activity; protein serine/threonine phosphatase activity;go_process=protein amino acid dephosphorylation		<a href=http://www.genedb.org/genedb/Search?organism=tryp&name=Tb927.8.8040>Tb927.8.8040</a>	Q57U41			Tb08.6H23.310	8	Tb927_08_v4: 2382665..2383423	diadenosine tetraphosphatase, putative	4648	0	0	1	GO:0004722 GO:0016787	GO:0006470	GO:0005575	2QTB00008_A_9	Tb927.8.8040	TGGTGACACTTCCTAACGTAACGGGGCGCGTCATAATTGTAGGAGACATTCATGGATGTCGGGCGCAATT	+	8	2382690	2382759	-0.529684	-1.16254	0.25329	0.999493	-4.58675
Tb10.6k15.1300	3QTB00007_F_15			<a href=http://www.genedb.org/genedb/Search?organism=tryp&name=Tb10.6k15.1300>Tb10.6k15.1300</a>	Q38A62			TRYPtp6k15-3d06.p1c_189	10	Tb927_10_v4: 2221742..2222455	hypothetical protein, conserved	7020	0	0	0				2QTB00007_F_15	Tb10.6k15.1300	GGACTGCCTATCGATTTATGAAGTACCAAATGTACCTAACACCTACGTGTGTGATAATGCCACCGCTGTA	+	10	2222082	2222151	-0.529607	-1.46185	0.153171	0.999493	-4.56707
Tb927.2.6080	3QTB00015_P_24			<a href=http://www.genedb.org/genedb/Search?organism=tryp&name=Tb927.2.6080>Tb927.2.6080</a>	Q9U5J6		36E18.40		2	Tb927_02_v4: 1097579..1099165	hypothetical protein, conserved	824	0	0	0				2QTB00015_P_24	Tb927.2.6080	ATAACATCGTTAAGTATAGGGAACATAGTGGTACAGATTCAAATGACTGTGTAGAAACATACGAAGAACT	+	2	1097712	1097781	-0.529487	-0.840732	0.406503	0.999493	-4.60357
Tb11.01.1230	3QTB00011_E_12	;go_function=DNA binding;go_component=nucleus		<a href=http://www.genedb.org/genedb/Search?organism=tryp&name=Tb11.01.1230>Tb11.01.1230</a>	Q383Y2				11	Tb927_11_01_v4: complement(2535460..2536521)	ADP-ribosylation factor GTPase activating protein, putative	8638	0	0	0	GO:0003677	GO:0008150	GO:0005634	2QTB00011_E_12	Tb11.01.1230	TTCAGCGTGTGCATCATTGCACCGAAACAAGCAACATAAAGTAAAAGGTATCACCATGACGGAGTTCACA	-	11.1	2536333	2536402	-0.528939	-1.15944	0.254534	0.999493	-4.58694
Tb927.3.3150	3QTB00019_B_24			<a href=http://www.genedb.org/genedb/Search?organism=tryp&name=Tb927.3.3150>Tb927.3.3150</a>	Q57ZJ7			Tb03.27C5.780	3	Tb927_03_v4: complement(809741..812098)	hypothetical protein, conserved	1153	0	0	0				2QTB00019_B_24	Tb927.3.3150	ACTGTATGAAGAATGGAGCCTCCTCAGAGAAGGTGAAGTGGTTAAATTTGCTTTCGCAAAAGCTGTTGAA	-	3	810675	810744	-0.528936	-1.18337	0.245054	0.999493	-4.58551
Tb927.4.4300	3QTB00016_N_11			<a href=http://www.genedb.org/genedb/Search?organism=tryp&name=Tb927.4.4300>Tb927.4.4300</a>	Q57Y34			Tb04.1D20.170	4	Tb927_04_v4: complement(1137686..1139377)	hypothetical protein, conserved	1847	0	0	0				2QTB00016_N_11	Tb927.4.4300	ACCCACCAGGAGGTATGTCAAATACAAGCTGCAGTATAGAGAAGATTTCACTCTCAAATGATAGTAACAA	-	4	1137888	1137957	-0.528706	-1.16304	0.253091	0.999493	-4.58673
Tb927.3.5500	3QTB00010_D_8	;go_function=DNA-directed RNA polymerase activity;go_process=transcription, DNA-dependent;go_component=nucleus		<a href=http://www.genedb.org/genedb/Search?organism=tryp&name=Tb927.3.5500>Tb927.3.5500</a>	Q580S5	RPB3		Tb03.5L5.710	3	Tb927_03_v4: 1538252..1539265	DNA-directed RNA polymerase II subunit 3, putative,RNA polymerase subunit, putative	1387	0	0	0				2QTB00010_D_8	Tb927.3.5500	ACTTTACATTCACAGTGGAGACTACTGGCGTCCTTCCTGTACTTCAGTTAATAAGAGATGCGGTTGATGT	+	3	1539024	1539093	-0.527837	-1.47752	0.148945	0.999493	-4.56594
Tb10.70.1120	3QTB00021_A_22	contains Zn-finger in Ran binding domain		<a href=http://www.genedb.org/genedb/Search?organism=tryp&name=Tb10.70.1120>Tb10.70.1120</a>	Q38B22			TRYP_x-70a06.p2kb545_156	10	Tb927_10_v4: complement(1442388..1445399)	hypothetical protein, conserved,predicted RanGDP binding protein	6710	0	0	0				2QTB00021_A_22	Tb10.70.1120	CAAAAGATGTCTGTGGGGTTTCTTTTCAGCCAATTGATTCGAGTGTTTGTTGTTATGGACCTAAAACACT	-	10	1442671	1442740	-0.52781	-1.13602	0.264068	0.999493	-4.58832
Tb11.55.0022	3QTB00021_F_16			<a href=http://www.genedb.org/genedb/Search?organism=tryp&name=Tb11.55.0022>Tb11.55.0022</a>	Q386Z6				11	Tb927_11_01_v4: complement(471853..475266)	hypothetical protein, conserved	7867	1	0	0				2QTB00021_F_16	Tb11.55.0022	TGTATATGTATGGGTACTCAGTGCAGCTTATACGAGGATTATTTTTGTCCATCGAGAAATTTCTGCAAGA	-	11.1	474779	474848	-0.527783	-1.29964	0.202663	0.999493	-4.57819
Tb10.70.1190	3QTB00019_P_13	identical to GB:AAC02215: valosin-containing protein homolog (Trypanosoma brucei);go_function=ATPase activity;go_component=cytoplasm; membrane		<a href=http://www.genedb.org/genedb/Search?organism=tryp&name=Tb10.70.1190>Tb10.70.1190</a>	Q38B27	VCP		TRYP_x-70a06.p2kb545_164	10	Tb927_10_v4: complement(1429902..1432244)	valosin-containing protein homolog,Transitional endoplasmic reticulum ATPase, putative	6705	0	0	0	GO:0016887	GO:0008150	GO:0005737 GO:0016020	2QTB00019_P_13	Tb10.70.1190	CCATTGCAAAGGAAATTCAACTTGAGGAAGCAAGAGCGAACGGTGTCCTTAATGAAGATCAGGATATTGA	-	10	1430110	1430179	-0.527626	-1.29408	0.204554	0.999493	-4.57855
Tb11.01.6030	3QTB00008_P_21	;go_function=endopeptidase activity;go_process=proteolysis and peptidolysis;go_component=proteasome regulatory particle (sensu Eukaryota)		<a href=http://www.genedb.org/genedb/Search?organism=tryp&name=Tb11.01.6030>Tb11.01.6030</a>	Q381Z4				11	Tb927_11_01_v4: 3777343..3778167	proteasome regulatory non-ATP-ase subunit	9130	0	0	0	GO:0004175	GO:0006508	GO:0005838	2QTB00008_P_21	Tb11.01.6030	TCGTTTTCACCCGGAGGGAAGATATCGCAAAAAGGGAGGTTCCGTTTCAAGAAATGCTCGGTCATCACCT	+	11.1	3778064	3778133	-0.526717	-1.39223	0.173096	0.999493	-4.57197
Tb927.3.2070	3QTB00022_M_18			<a href=http://www.genedb.org/genedb/Search?organism=tryp&name=Tb927.3.2070>Tb927.3.2070</a>	Q57ZA4			Tb03.30P12.1070	3	Tb927_03_v4: complement(543223..547281)	hypothetical protein, conserved	1045	0	0	0				2QTB00022_M_18	Tb927.3.2070	TATCTCACTCTTTTTGAGGATGAAAAGTTGAGTAAAGCATTAGAAACATGGGAGCTTAGCATATTTGCCT	-	3	543792	543861	-0.526676	-1.24987	0.220072	0.999493	-4.58139
Tb927.7.1720	3QTB00008_L_20	similar to HIRA-interacting protein 5 (CGI-33). (Swiss-Prot:Q9UMS0) [Homo sapiens;];go_function=protein binding;go_process=iron-sulfur cluster assembly;go_component=mitochondrial matrix		<a href=http://www.genedb.org/genedb/Search?organism=tryp&name=Tb927.7.1720>Tb927.7.1720</a>	Q57V38	HIRIP5		Tb07.43M14.100	7	Tb927_07_v4: 427230..428072	HIRA-interacting protein 5, putative	3263	0	0	0	GO:0003674	GO:0016226		2QTB00008_L_20	Tb927.7.1720	TAATGTTCGTTACATTAGCATGGATGACGGAACAGTTTTCGTGCTGCTGGAGGGCGCATGCAAGTCCTGT	+	7	427829	427898	-0.526617	-1.24563	0.221606	0.999493	-4.58166
Tb927.7.2050	3QTB00019_N_16			NA	NA	NA	NA	NA	NA	NA	NA	NA	NA	NA	NA	NA	NA	NA	NA	NA	NA	NA	NA	NA	NA	-0.526354	-1.20969	0.234928	0.999493	-4.5839
Tb09.160.3460	3QTB00004_A_19			<a href=http://www.genedb.org/genedb/Search?organism=tryp&name=Tb09.160.3460>Tb09.160.3460</a>	Q38F59		28G16.45	chr9contig160.tmp0271	9	Tb927_09_v4: 832974..833387	hypothetical protein, unlikely	5105	0	0	0				2QTB00004_A_19	Tb09.160.3460	TGTTCTTTCTAGCGAGACTGCCGGTCGAGAAGTGTGTGTGTGGAGACACGCTGCTACGTGGGGTCGTCCT	+	9	833084	833153	-0.526293	-1.04741	0.302465	0.999493	-4.59332
Tb10.61.1590	3QTB00018_A_20	;go_process=flagellum organization and biogenesis; intraflagellar transport		<a href=http://www.genedb.org/genedb/Search?organism=tryp&name=Tb10.61.1590>Tb10.61.1590</a>	Q388B0			TRYP_x-61h03.q2kb185_239	10	Tb927_10_v4: 3587443..3589410	intraflagellar transport protein component, putative	7577	0	0	0	GO:0003674	GO:0042073 GO:0043064	GO:0019861	2QTB00018_A_20	Tb10.61.1590	AGGAGGAACTCCCACGTGATTTCACTAAATTATTCCAAATCGAGACATTTAAACTTGATACAGATATGAT	+	10	3588527	3588596	-0.526231	-1.19206	0.241678	0.999493	-4.58498
Tb927.1.4530	3QTB00001_G_21	unlikely gene predicted by glimmer		<a href=http://www.genedb.org/genedb/Search?organism=tryp&name=Tb927.1.4530>Tb927.1.4530</a>	Q4GYC5				1	Tb927_01_v4: 937516..937638	hypothetical protein, unlikely	440	1	1	0				2QTB00001_G_21	Tb927.1.4530	TTATTTTTGTTATTATTGTGTGCTGTATTAATCAGTGAAAGCTGCAGTTATTTGGTGCTAACAACGGTGG	+	1	937543	937612	-0.52585	-1.35067	0.18592	0.999493	-4.5748
Tb11.02.5330	3QTB00004_A_7			<a href=http://www.genedb.org/genedb/Search?organism=tryp&name=Tb11.02.5330>Tb11.02.5330</a>	Q384S2				11	Tb927_11_01_v4: 2068060..2068470	hypothetical protein, conserved	8446	0	0	0				2QTB00004_A_7	Tb11.02.5330	ACTTTACAAAAGCGCCAACTGCATTATTAGAGGTGGTTATCAAGTATCTGTACTACAAGCATAGATATGA	+	11.1	2068313	2068382	-0.525445	-1.15688	0.255565	0.999493	-4.58709
Tb10.6k15.1950	3QTB00022_E_20	;go_component=flagellar axoneme		<a href=http://www.genedb.org/genedb/Search?organism=tryp&name=Tb10.6k15.1950>Tb10.6k15.1950</a>	Q38AB3	FTZC		TRYPtp6k15-3d06.p1c_293,embl.104	10	Tb927_10_v4: 2087132..2090968	flagellum transition zone component	6969	0	0	0	GO:0003674	GO:0008150	GO:0035086	2QTB00022_E_20	Tb10.6k15.1950	TTTCATGGATAATTCACAGAGGCAGCGGTTGCTTACAAAGCATATTGACGATGTTCTAATCGTCCGGCAA	+	10	2088652	2088721	-0.524862	-1.12506	0.268618	0.999493	-4.58896
Tb927.1.4170	3QTB00001_M_6	unlikely gene predicted by glimmer		<a href=http://www.genedb.org/genedb/Search?organism=tryp&name=Tb927.1.4170>Tb927.1.4170</a>	Q4GYG1				1	Tb927_01_v4: 867629..867811	hypothetical protein, unlikely	404	0	1	0				2QTB00001_M_6	Tb927.1.4170	ATTTACTAATGCATTTATATTTACATATGTTGCCACCCATTTTGCTTTTCTTTTCTTTTTGGTTGCACGG	+	1	867705	867774	-0.524611	-1.4509	0.156176	0.999493	-4.56785
Tb927.6.1730	3QTB00022_E_18			<a href=http://www.genedb.org/genedb/Search?organism=tryp&name=Tb927.6.1730>Tb927.6.1730</a>	Q585N8			Tb06.28P18.620	6	Tb927_06_v4: complement(577316..581146)	hypothetical protein, conserved	2692	1	0	0				2QTB00022_E_18	Tb927.6.1730	TGCCATTGACTCCGAGGAATGTGCAGAACTTAGTGGGCTATTATTTGATTATGAAAATGAAAAGAGTTTG	-	6	578324	578393	-0.524321	-1.09805	0.28007	0.999493	-4.5905
Tb11.01.2120	3QTB00010_H_22			<a href=http://www.genedb.org/genedb/Search?organism=tryp&name=Tb11.01.2120>Tb11.01.2120</a>	Q383P4				11	Tb927_11_01_v4: 2706970..2707989	hypothetical protein, conserved	8726	0	0	0	GO:0003674	GO:0008150	GO:0005575	2QTB00010_H_22	Tb11.01.2120	GTGAAATGTAACGTGGTGTCGCATTGTTGCATTGAGGACTTTCTGTCCACGTACGATGAAGAAAAGTTGA	+	11.1	2707834	2707903	-0.52397	-1.39064	0.173572	0.999493	-4.57208
Tb927.7.4890	3QTB00020_E_18			<a href=http://www.genedb.org/genedb/Search?organism=tryp&name=Tb927.7.4890>Tb927.7.4890</a>	Q57XA5			Tb07.26A24.190	7	Tb927_07_v4: complement(1282113..1284674)	hypothetical protein, conserved	3579	1	1	0				2QTB00020_E_18	Tb927.7.4890	AGTAATGACGAATTGCAATGCGCGAAAAGCGGTAAACAGAGAAACTTCGTAGTGCAACTACAGCAGATTA	-	7	1283249	1283318	-0.523949	-0.795143	0.432169	0.999493	-4.60556
Tb927.5.1590	3QTB00008_E_9			<a href=http://www.genedb.org/genedb/Search?organism=tryp&name=Tb927.5.1590>Tb927.5.1590</a>	Q57VA4			Tb05.30H13.850	5	Tb927_05_v4: 505212..505976	hypothetical protein, conserved	2150	0	0	0				2QTB00008_E_9	Tb927.5.1590	AGTTCCTCTTTACAAGTAGCAAATGTAACGCGGGTAAATCAAATCAACATCTTTCTAAGTGTAGCATGTT	+	5	505396	505465	-0.5234	-1.08897	0.283999	0.999493	-4.59102
Tb11.01.4200	3QTB00013_E_15			<a href=http://www.genedb.org/genedb/Search?organism=tryp&name=Tb11.01.4200>Tb11.01.4200</a>	Q382U3				11	Tb927_11_01_v4: 3237676..3238920	hypothetical protein, conserved	8927	0	0	0				2QTB00013_E_15	Tb11.01.4200	CATACCTAAAAGTAAGCAGCAATTACTTATCCACGATAACGAACATATTCGCCCAGCCGCTCAGTCAAGT	+	11.1	3237921	3237990	-0.523111	-1.16798	0.251121	0.999493	-4.58643
Tb10.61.2990	3QTB00003_I_16			<a href=http://www.genedb.org/genedb/Search?organism=tryp&name=Tb10.61.2990>Tb10.61.2990</a>	Q388K7			TRYP_x-61h03.q2kb185_445	10	Tb927_10_v4: complement(3323985..3324356)	hypothetical protein, conserved	7476	0	0	0				2QTB00003_I_16	Tb10.61.2990	TACAGAAGATCAAATAAGCGTTCATACACTTAACGAGGCTGTCGAAACGGGCAATCATGCAATGAGAAAA	-	10	3323991	3324060	-0.52264	-1.21394	0.233321	0.999493	-4.58364
Tb10.6k15.2030	3QTB00016_A_9	;go_function=glucose transporter activity;go_process=glucose transport;go_component=integral to membrane		<a href=http://www.genedb.org/genedb/Search?organism=tryp&name=Tb10.6k15.2030>Tb10.6k15.2030</a>	Q38AB9	THT1E		TRYPtp6k15-3d06.p1c_303	10	Tb927_10_v4: 2074808..2076394	glucose transporter,glucose transporter 1E	6963	0	12	0	GO:0005355	GO:0015758	GO:0016021	2QTB00016_A_9	Tb10.6k15.2030	CTGAAGAAATCATTTATCATTGTCTCAATCACTTGTACTATAGCTTGTGTTGTGGTGCAGGTAGCGATTG	+	10	2075249	2075318	-0.522009	-1.13668	0.263797	0.999493	-4.58828
Tb927.2.5760	3QTB00023_A_2			<a href=http://www.genedb.org/genedb/Search?organism=tryp&name=Tb927.2.5760>Tb927.2.5760</a>	Q7YUM4		1F7.250		2	Tb927_02_v4: 1034074..1043301	hypothetical protein, conserved	806	0	0	0	GO:0003674	GO:0008150	GO:0005575	2QTB00023_A_2	Tb927.2.5760	AAATTCTGGCGAAGTGCCCATTTGAGAACACATGGAGGTTATATGAATCAAAGAAATCTTTTAATAACTC	+	2	1035059	1035128	-0.521848	-0.914705	0.366932	0.999493	-4.60013
Tb927.3.4950	3QTB00014_L_23			<a href=http://www.genedb.org/genedb/Search?organism=tryp&name=Tb927.3.4950>Tb927.3.4950</a>	Q582P1			Tb03.48K5.720	3	Tb927_03_v4: 1387078..1388502	hypothetical protein, conserved	1332	0	2	0				2QTB00014_L_23	Tb927.3.4950	CAAGTTCCCAAATTGAAGAAGCCCTTCCTTGTCACTGTTACTGTTGTGGTGATGGTAGTCGCACTGTTTC	+	3	1388356	1388425	-0.521539	-1.39673	0.171748	0.999493	-4.57166
Tb927.3.5590	3QTB00018_D_10			<a href=http://www.genedb.org/genedb/Search?organism=tryp&name=Tb927.3.5590>Tb927.3.5590</a>	Q580R6			Tb03.5L5.830	3	Tb927_03_v4: 1563415..1565502	hypothetical protein, conserved	1396	0	0	0				2QTB00018_D_10	Tb927.3.5590	AACTTTAATAACATTATTGAAGTTTTAGAAGAGCGGTGGAACATCTCCCCGGCATCATTATGGGCGTTAA	+	3	1563829	1563898	-0.521428	-1.26221	0.215653	0.999493	-4.58061
Tb927.6.3880	3QTB00015_M_4			<a href=http://www.genedb.org/genedb/Search?organism=tryp&name=Tb927.6.3880>Tb927.6.3880</a>	Q585Y6			Tb06.4F7.550	6	Tb927_06_v4: complement(1147974..1149476)	hypothetical protein, conserved	2906	0	0	0				2QTB00015_M_4	Tb927.6.3880	TGAAATACGCTTTATTGACTCACTAACAATCAAGTTCGATACGGATGAAAAACCATACGTGGCGTGTACT	-	6	1148445	1148514	-0.520716	-1.14288	0.26125	0.999493	-4.58792
Tb11.02.3110	3QTB00021_M_8	;go_function=ATP binding; DNA binding; DNA-dependent ATPase activity;go_process=chromatin remodeling		<a href=http://www.genedb.org/genedb/Search?organism=tryp&name=Tb11.02.3110>Tb11.02.3110</a>	Q385M5			Tb11.212.0960	11	Tb927_11_01_v4: 1518927..1522040	DNA repair and recombination protein RAD54, putative	8242	0	0	0	GO:0003677 GO:0005524 GO:0008094	GO:0006338	GO:0005634	2QTB00021_M_8	Tb11.02.3110	AAACACTGGACGTCATTGCTGCCATGTGTAAAACCAAAAAGATTAGTTTCTTTCAGCTCGACGGTAGTAT	+	11.1	1521109	1521178	-0.520386	-1.11735	0.271853	0.999493	-4.5894
Tb11.02.4880	3QTB00013_E_18			<a href=http://www.genedb.org/genedb/Search?organism=tryp&name=Tb11.02.4880>Tb11.02.4880</a>	Q384W8				11	Tb927_11_01_v4: complement(1954516..1955787)	hypothetical protein, conserved	8399	0	0	0				2QTB00013_E_18	Tb11.02.4880	TGGCTTCGGACTGCAAATTTGAGTGCAAATTTGAGGGGTTTTATTTAGGTTCTGTACACCTCTTAACAGA	-	11.1	1954601	1954670	-0.519918	-0.962457	0.342767	0.999493	-4.59778
Tb927.8.4600	3QTB00011_C_3	;go_function=zinc ion binding;go_component=integral to membrane		<a href=http://www.genedb.org/genedb/Search?organism=tryp&name=Tb927.8.4600>Tb927.8.4600</a>	Q57UZ1			Tb08.4A8.200	8	Tb927_08_v4: complement(1360917..1361954)	hypothetical protein, conserved	4303	1	2	0	GO:0008270	GO:0008150	GO:0016021	2QTB00011_C_3	Tb927.8.4600	ATTTGCTCATTGTGATTTTACCTCTTCTAGGTACAGGTGGTTTGCTCATCGTAAGTTCGACGATAATGTA	-	8	1361449	1361518	-0.519837	-1.46006	0.153658	0.999493	-4.5672
Tb11.02.1470	3QTB00019_K_19			<a href=http://www.genedb.org/genedb/Search?organism=tryp&name=Tb11.02.1470>Tb11.02.1470</a>	Q386B7				11	Tb927_11_01_v4: 1139591..1141780	hypothetical protein, conserved	8098	1	0	0				2QTB00019_K_19	Tb11.02.1470	AACCGGAAAAACAAGGACGTAAGCCCATGCATACGGTAGAAATTGGTGTTACAGACAGCAATAGCGATAA	+	11.1	1141155	1141224	-0.519446	-1.26833	0.213487	0.999493	-4.58022
Tb09.211.0080	3QTB00020_L_11			<a href=http://www.genedb.org/genedb/Search?organism=tryp&name=Tb09.211.0080>Tb09.211.0080</a>	Q38EF3			chr9contig211.tmp0008c	9	Tb927_09_v4: complement(1276769..1279471)	hypothetical protein, conserved	5364	0	0	0				2QTB00020_L_11	Tb09.211.0080	TGATAATGCGACTAAATATAAGTTGATTGTGTTCAACAGGTTTGTTGACGGTTGCTACAAAACGGAAGGG	-	9	1277318	1277387	-0.519398	-1.09721	0.280433	0.999493	-4.59055
Tb927.5.1990	3QTB00010_L_9			<a href=http://www.genedb.org/genedb/Search?organism=tryp&name=Tb927.5.1990>Tb927.5.1990</a>	Q57ZR8			Tb05.1P6.340	5	Tb927_05_v4: 615801..616805	hypothetical protein, conserved	2190	1	1	0				2QTB00010_L_9	Tb927.5.1990	AAATACAGTTGGGACCCGTATGCGGTGCTGCTCACAGATCACGATTTAGAACGTGTAAAGAAATCATACA	+	5	616176	616245	-0.519152	-1.16961	0.250475	0.999493	-4.58633
Tb927.3.1310	3QTB00022_O_5			<a href=http://www.genedb.org/genedb/Search?organism=tryp&name=Tb927.3.1310>Tb927.3.1310</a>	Q57XW4			Tb03.1J15.590	3	Tb927_03_v4: 323362..327123	hypothetical protein, conserved	970	0	0	0				2QTB00022_O_5	Tb927.3.1310	GTATGTTGACAGAGATACCAGAGCAGAATCAATACAATACACTAAAAGCGGTATTCAAGGGAATGATATT	+	3	323829	323898	-0.518884	-1.25825	0.217064	0.999493	-4.58086
Tb927.6.2930	3QTB00016_A_21	;go_function=ATP binding		<a href=http://www.genedb.org/genedb/Search?organism=tryp&name=Tb927.6.2930>Tb927.6.2930</a>	Q583P1			Tb06.5F5.590	6	Tb927_06_v4: 877717..879306	hypothetical protein, conserved	2812	0	0	0				2QTB00016_A_21	Tb927.6.2930	TTAAGCGATATCCCTTGTATGATGTGAAATCGTTCAAGTCACTGTTCTTCCCCAATAAGCAAAAACTCAT	+	6	878477	878546	-0.518647	-1.22908	0.22767	0.999493	-4.5827
Tb10.70.7280	3QTB00022_M_16			<a href=http://www.genedb.org/genedb/Search?organism=tryp&name=Tb10.70.7280>Tb10.70.7280</a>	Q38CF3			TRYP_x-70a06.p2kb545_1001	10	Tb927_10_v4: 229803..233858	hypothetical protein, conserved	6228	0	0	0				2QTB00022_M_16	Tb10.70.7280	AAAAATGTGTTGAAAATGAAAGCGATGGCCTCTGCGATACTCTAGTGAAGATACCTTCCGTAAAAATGCA	+	10	231436	231505	-0.518554	-1.01476	0.317546	0.999493	-4.59507
Tb11.03.0150	3QTB00006_P_11			<a href=http://www.genedb.org/genedb/Search?organism=tryp&name=Tb11.03.0150>Tb11.03.0150</a>	Q387F3				11	Tb927_11_01_v4: 248953..249588	hypothetical protein, conserved	7810	0	0	0				2QTB00006_P_11	Tb11.03.0150	ATGACTATAGGGTAAAAAATAATATTCAAGACGGGTCTCCAGCTATGCAGTGTCTTTTTCGTCAATTTGA	+	11.1	249299	249368	-0.517881	-1.29547	0.20408	0.999493	-4.57846
Tb09.160.4060	3QTB00004_F_3			<a href=http://www.genedb.org/genedb/Search?organism=tryp&name=Tb09.160.4060>Tb09.160.4060</a>	Q38EZ9		28G16.330	chr9contig160.tmp0309	9	Tb927_09_v4: 908354..908809	hypothetical protein, unlikely	5165	0	3	0				2QTB00004_F_3	Tb09.160.4060	TGGTCCTCCTTCTCCTCTGCTGTGGGCTCCGTGGCCCATGCGTCAACACACAATAAGGTGCATGCGCACA	+	9	908693	908762	-0.51728	-1.31052	0.199002	0.999493	-4.57748
Tb927.6.3830	3QTB00014_A_9			<a href=http://www.genedb.org/genedb/Search?organism=tryp&name=Tb927.6.3830>Tb927.6.3830</a>	Q585Y1			Tb06.4F7.630	6	Tb927_06_v4: complement(1135395..1136744)	hypothetical protein, conserved	2901	0	0	0				2QTB00014_A_9	Tb927.6.3830	CGCGCCTTTGAATATCAAATGCAAGAGGAAACTTTAGAACCTGTGGATTTCTCTAACTATGGTGGCTTTA	-	6	1135718	1135787	-0.516787	-1.17266	0.249263	0.999493	-4.58615
Tb927.5.1210	3QTB00009_L_20	;go_function=oxidoreductase activity;go_process=metabolism;go_component=integral to membrane		<a href=http://www.genedb.org/genedb/Search?organism=tryp&name=Tb927.5.1210>Tb927.5.1210</a>	Q57VE2			Tb05.30H13.140	5	Tb927_05_v4: 404983..405918	short-chain dehydrogenase, putative	2112	1	2	0				2QTB00009_L_20	Tb927.5.1210	TTGCTCGGTGCCATGGTAGCAGCTATTGGCCTCTACCGCGTGGTTCAGTTTGTACATTTAACTTTCTTCA	+	5	405010	405079	-0.516482	-1.16025	0.254208	0.999493	-4.58689
Tb10.05.0230	3QTB00016_H_10			<a href=http://www.genedb.org/genedb/Search?organism=tryp&name=Tb10.05.0230>Tb10.05.0230</a>	Q388P7				10	Tb927_10_v4: complement(3225440..3227149)	zinc metallopeptidase, putative	7435	0	1	0				2QTB00016_H_10	Tb10.05.0230	ATAATCAAAAATAATACCGAAAAAGTTGAGATCGTTGTGGGCGAGCTGCTAAGTAAAAAGGAGCTCATGA	-	10	3225541	3225610	-0.516051	-1.42255	0.16418	0.999493	-4.56986
Tb927.8.5970	3QTB00019_E_16	;go_function=protein binding;go_process=cell cycle		<a href=http://www.genedb.org/genedb/Search?organism=tryp&name=Tb927.8.5970>Tb927.8.5970</a>	Q57YJ8			Tb08.11J15.900	8	Tb927_08_v4: 1748496..1750724	cullin, putative	4441	0	0	0	GO:0005515	GO:0007049	GO:0005575	2QTB00019_E_16	Tb927.8.5970	ATAATTTTACTAGTAAACTAAAGAAGATGAAGATAGCAATGGGGAGGGACCAAAATATTGTTGCTGCCCA	+	8	1750408	1750477	-0.515757	-1.05901	0.297227	0.999493	-4.59268
Tb10.70.3260	3QTB00006_L_23			<a href=http://www.genedb.org/genedb/Search?organism=tryp&name=Tb10.70.3260>Tb10.70.3260</a>	Q38BJ8			TRYP_x-70a06.p2kb545_436	10	Tb927_10_v4: complement(1060914..1061543)	hypothetical protein, conserved	6534	0	0	0				2QTB00006_L_23	Tb10.70.3260	ATGAATTGGTTTCTAGCCGCACGCATTCTGGAACTTCTGTGAGTTTCAAAGGTGGTGATTATCCCACTAA	-	10	1061353	1061422	-0.515623	-1.2095	0.234999	0.999493	-4.58391
Tb927.7.350	3QTB00007_J_3			<a href=http://www.genedb.org/genedb/Search?organism=tryp&name=Tb927.7.350>Tb927.7.350</a>	Q57U19			Tb07.8P12.540	7	Tb927_07_v4: complement(62823..63542)	hypothetical protein	3126	0	0	0				2QTB00007_J_3	Tb927.7.350	ACACAATACAAACAAGAAGGAAGTTGTTTTGTGATTTTGTCACGCCACATCCCCTTAGCAAAGTCACCGA	-	7	63079	63148	-0.515269	-1.59496	0.120184	0.999493	-4.55721
Tb927.2.3660	3QTB00023_A_18			<a href=http://www.genedb.org/genedb/Search?organism=tryp&name=Tb927.2.3660>Tb927.2.3660</a>	Q7YV66		28H13.180		2	Tb927_02_v4: complement(650279..661012)	hypothetical protein, conserved	682	0	0	0				2QTB00023_A_18	Tb927.2.3660	ATCTTTGCAAAATTCACAACTAGGATCAGAGTTGGACAGCACGTGGTGGTACAATAATAAACCATTCATC	-	2	659519	659588	-0.515022	-1.08178	0.287133	0.999493	-4.59142
Tb11.01.7070	3QTB00006_D_21			<a href=http://www.genedb.org/genedb/Search?organism=tryp&name=Tb11.01.7070>Tb11.01.7070</a>	Q381P3				11	Tb927_11_01_v4: complement(4036236..4036853)	hypothetical protein, conserved	9231	0	0	0				2QTB00006_D_21	Tb11.01.7070	TTCAGAAATCAGTTTTTAATGCCCCGGAGAGCGACTCCAATCAAGAGCTAAAGCGGTTCTCAGATACTGT	-	11.1	4036255	4036324	-0.514968	-1.38304	0.175869	0.999493	-4.5726
Tb10.70.6220	3QTB00012_I_4	identical to GB:AAL86696.1: histone deacetylase-like protein HDO1 {Trypanosoma brucei;} (PMID:12100550);go_function=histone deacetylase activity;go_process=histone deacetylation		<a href=http://www.genedb.org/genedb/Search?organism=tryp&name=Tb10.70.6220>Tb10.70.6220</a>	Q38C74	DAC1	HDO1	TRYP_x-70a06.p2kb545_850	10	Tb927_10_v4: 452401..453567	histone deacetylase 1,histone deacetylase-like 1 protein	6307	0	0	0	GO:0004407 GO:0004407	GO:0016575 GO:0016575	GO:0005634 GO:0005634	2QTB00012_I_4	Tb10.70.6220	TGGATTCTGTTACGTGAATGATATTGTTATCGCCATTATTGAGCTACTGAAATGCCATGATAGAGTTTTA	+	10	452850	452919	-0.51487	-1.10678	0.276332	0.999493	-4.59001
Tb11.01.1210	3QTB00016_B_3			<a href=http://www.genedb.org/genedb/Search?organism=tryp&name=Tb11.01.1210>Tb11.01.1210</a>	Q383Y5				11	Tb927_11_01_v4: complement(2531271..2532929)	hypothetical protein, conserved	8635	0	0	0				2QTB00016_B_3	Tb11.01.1210	AAAATAAAATCCTACAGAAGTAAAATGGGTCATGATGCTGACATCCTTGGTTCACAACGTTTAGAGGAGT	-	11.1	2532776	2532845	-0.5148	-1.29939	0.202746	0.999493	-4.57821
Tb927.3.2250	3QTB00009_M_4			<a href=http://www.genedb.org/genedb/Search?organism=tryp&name=Tb927.3.2250>Tb927.3.2250</a>	Q582T8			Tb03.48O8.690	3	Tb927_03_v4: complement(583617..584513)	hypothetical protein, conserved	1063	0	0	0				2QTB00009_M_4	Tb927.3.2250	AAAAATTTCGCAGAGAAATCAGAGTATATGGAAAGATTGCTAGAATGTTTGGCAGTTCGCTTGGACCGCT	-	3	584102	584171	-0.514712	-1.19894	0.239027	0.999493	-4.58456
Tb927.4.870	3QTB00023_E_14	;go_function=microtubule motor activity;go_process=microtubule-based movement;go_component=dynein complex		<a href=http://www.genedb.org/genedb/Search?organism=tryp&name=Tb927.4.870>Tb927.4.870</a>	Q580B5			Tb04.5E12.710	4	Tb927_04_v4: complement(238338..251684)	dynein heavy chain, putative	1504	0	0	0				2QTB00023_E_14	Tb927.4.870	TAACACGTATGTGACAAATTTTGATATTGAGTTGTTCAACCTGATAAGGGAGGCGAAGTATTTGGATCGA	-	4	249921	249990	-0.514562	-0.840505	0.406629	0.999493	-4.60358
Tb927.7.1070	3QTB00020_H_23	similar to GB:AAO63565.1: RNA editing complex protein MP100; putative exonuclease {Trypanosoma brucei}(PMID:12649499) Protein identified by mass spectrometry.; 99% similar to GB:AAO63565.1: RNA editing complex protein MP100; putative exonuclease {Trypanosoma brucei}(PMID:12649499) Protein identified by mass spectrometry.;go_process=RNA editing;go_component=mRNA editing complex		<a href=http://www.genedb.org/genedb/Search?organism=tryp&name=Tb927.7.1070>Tb927.7.1070</a>	Q57WU3	KREX1	MP100,KREPC1	Tb07.27M11.120	7	Tb927_07_v4: 272237..274921	RNA-editing complex protein,exonuclease,KREX1	3198	0	0	0				2QTB00020_H_23	Tb927.7.1070	TGCGACGACGTACCGACAGTCCAAAATTACAGATCGCTTCCAGCTGTTAATAACTAAAAAGGAAATTGAA	+	7	272269	272338	-0.513822	-0.944701	0.351626	0.999493	-4.59867
Tb09.160.3250	3QTB00001_A_7			<a href=http://www.genedb.org/genedb/Search?organism=tryp&name=Tb09.160.3250>Tb09.160.3250</a>	Q38F78		1L12.515	chr9contig160.tmp0491	9	Tb927_09_v4: 811391..811486	hypothetical protein, unlikely	5085	0	0	0				2QTB00001_A_7	Tb09.160.3250	GTCGTTTTTGTTGTTAAGAGCGACGGTGATGTCCATCGCCCCTTGCAGATGCTCGCGAGGCGAGAATTGG	+	9	811409	811478	-0.513399	-1.355	0.184553	0.999493	-4.57451
Tb11.01.0810	3QTB00014_D_11	Zinc finger domain.;go_function=metal ion binding;go_component=integral to membrane		<a href=http://www.genedb.org/genedb/Search?organism=tryp&name=Tb11.01.0810>Tb11.01.0810</a>	Q384C1				11	Tb927_11_01_v4: 2429728..2431137	hypothetical protein, conserved	8598	0	4	0	GO:0046872	GO:0008150	GO:0016021	2QTB00014_D_11	Tb11.01.0810	ATAAAATATGGTTTCTGCACCCTCTGGTTTACTGTGTTGAATATCTTTTCTTTGGTGATAAACCGGTAGC	+	11.1	2430119	2430188	-0.513224	-1.37215	0.179201	0.999493	-4.57335
Tb927.6.4360	3QTB00003_F_17			<a href=http://www.genedb.org/genedb/Search?organism=tryp&name=Tb927.6.4360>Tb927.6.4360</a>	Q587A2			Tb06.26G9.960	6	Tb927_06_v4: complement(1228784..1229167)	hypothetical protein, conserved	2954	0	0	0				2QTB00003_F_17	Tb927.6.4360	TACAGTTATTGTTCAACATAGGAACCAAACTGTCTTCTTAGCATTACCGGAAGGGGCCTCGTGGCGAGAT	-	6	1229084	1229153	-0.512508	-1.39293	0.172886	0.999493	-4.57192
Tb10.61.0250	3QTB00011_L_9	curated by M. Parsons, P. Ward, J. Mottram;go_function=ATP binding; protein serine/threonine kinase activity;go_process=protein amino acid phosphorylation		<a href=http://www.genedb.org/genedb/Search?organism=tryp&name=Tb10.61.0250>Tb10.61.0250</a>	Q26776	MAPK2	MPK4	TRYP_x-61h03.q2kb185_33	10	Tb927_10_v4: 3877524..3878621	protein kinase, putative,mitogen-activated protein kinase, putative	7677	0	0	0	GO:0004674 GO:0004674 GO:0005524 GO:0005524	GO:0006468 GO:0006468	GO:0005575 GO:0005575	2QTB00011_L_9	Tb10.61.0250	AACATTATCAGTACCTAATGATTCAGGCGTTTCGTGGGCTTTTCTACTTGCACACCGCAAAAGTTATACA	+	10	3877915	3877984	-0.512116	-1.27236	0.212072	0.999493	-4.57996
Tb927.7.1650	3QTB00019_I_12			<a href=http://www.genedb.org/genedb/Search?organism=tryp&name=Tb927.7.1650>Tb927.7.1650</a>	Q57TZ5			Tb07.29D18.90	7	Tb927_07_v4: 412010..414250	hypothetical protein, conserved	3256	0	0	0				2QTB00019_I_12	Tb927.7.1650	AGCGCACTTCTAATCAACTGAATGTATTGCGGAGATATGAGGGAGACCGACGTAGTGAGGATCAGTATTT	+	7	412611	412680	-0.511525	-1.16945	0.250537	0.999493	-4.58634
Tb11.01.0470	3QTB00006_M_8			<a href=http://www.genedb.org/genedb/Search?organism=tryp&name=Tb11.01.0470>Tb11.01.0470</a>	Q384L2				11	Tb927_11_01_v4: 2206610..2207218	hypothetical protein, conserved	8507	0	0	0				2QTB00006_M_8	Tb11.01.0470	AAGACGTTACTGCGTTGATTGTTCCATCTTTGTTACCACCGATCATTGTGGTTTGCCTCGAGCATCTGGT	+	11.1	2206869	2206938	-0.511481	-0.930585	0.358775	0.999493	-4.59936
Tb927.1.1160	3QTB00016_E_23			<a href=http://www.genedb.org/genedb/Search?organism=tryp&name=Tb927.1.1160>Tb927.1.1160</a>	Q4GZA2				1	Tb927_01_v4: 319653..321248	hypothetical protein, conserved	110	1	0	0				2QTB00016_E_23	Tb927.1.1160	GAAGTGGACGCAGTGGATAGTGTGCCGTTTCTCAACCATATGAAGCGATTGTATTTTCATTCCAGACAAA	+	1	320421	320490	-0.511069	-1.10241	0.278197	0.999493	-4.59026
Tb927.8.6690	3QTB00022_B_4	;go_function=ATP binding; ATP-dependent helicase activity;go_process=nucleobase, nucleoside, nucleotide and nucleic acid metabolism;go_component=nucleus		<a href=http://www.genedb.org/genedb/Search?organism=tryp&name=Tb927.8.6690>Tb927.8.6690</a>	Q57TU4			Tb08.30K1.580	8	Tb927_08_v4: complement(1934721..1939367)	ATP-dependent DEAD/H DNA helicase recQ, putative	4513	0	0	0	GO:0005524 GO:0008026	GO:0006139	GO:0005634	2QTB00022_B_4	Tb927.8.6690	ACGTCACGAGTATTCTTATAGACTTCTTCAACATTACCATATACATTGGCTCTCTAACTCAAAAACAGCT	-	8	1936687	1936756	-0.511063	-1.35764	0.18372	0.999493	-4.57433
Tb10.61.2880	3QTB00020_J_15	identical to GB:AAF29446.1: aconitase {Trypanosoma brucei brucei;} (PMID:10644738)		<a href=http://www.genedb.org/genedb/Search?organism=tryp&name=Tb10.61.2880>Tb10.61.2880</a>	Q388J9	ACO		embl.4	10	Tb927_10_v4: complement(3338143..3340836)	aconitase	7484	0	0	0				2QTB00020_J_15	Tb10.61.2880	ACATCGAAAGCAGTTGAAAATATACTGAGTTGGAGCGAGAACTGCCACAAGAGTATTGAAATCCCCTTCA	-	10	3340566	3340635	-0.510994	-1.3599	0.18301	0.999493	-4.57418
Tb11.02.2770	3QTB00014_K_3			<a href=http://www.genedb.org/genedb/Search?organism=tryp&name=Tb11.02.2770>Tb11.02.2770</a>	Q385Q7			Tb11.212.1310	11	Tb927_11_01_v4: 1437111..1438475	hypothetical protein, conserved	8210	1	0	0				2QTB00014_K_3	Tb11.02.2770	GGAAGATATCAAACATGGTTTACTTGTCTTGCTGAGGCGTGTCCTTCAAATTGATTTCTATGGCGAAAAT	+	11.1	1437911	1437980	-0.510595	-1.47713	0.14905	0.999493	-4.56597
Tb927.6.4320	3QTB00012_L_23			<a href=http://www.genedb.org/genedb/Search?organism=tryp&name=Tb927.6.4320>Tb927.6.4320</a>	Q586Z8			Tb06.26G9.1010	6	Tb927_06_v4: complement(1223573..1224772)	hypothetical protein, conserved	2950	1	1	0				2QTB00012_L_23	Tb927.6.4320	CGTAACTACCTTTTGAAAGAGGAATGGAATGCCCTGACAACTTCACACACTAGTAACACAAGTTATGATA	-	6	1224229	1224298	-0.51015	-1.17157	0.249697	0.999493	-4.58622
Tb09.160.2210	3QTB00006_B_16	;go_function=electron transporter activity;go_process=electron transport		<a href=http://www.genedb.org/genedb/Search?organism=tryp&name=Tb09.160.2210>Tb09.160.2210</a>	Q38FH2		3C4.40	chr9contig160.tmp0191	9	Tb927_09_v4: 672498..673139	glutaredoxin-like protein	4991	1	0	0	GO:0004362	GO:0006118	GO:0005575	2QTB00006_B_16	Tb09.160.2210	TTACTGTTTCTGCCCTTTTTCTGCCCATCGCTCTGCCTCATCTCAAGGTTACACACGCCTAATGCGGCGA	+	9	672524	672593	-0.510131	-1.38076	0.176563	0.999493	-4.57276
Tb927.4.2970	3QTB00010_P_11	;go_function=protein binding;go_process=protein folding		<a href=http://www.genedb.org/genedb/Search?organism=tryp&name=Tb927.4.2970>Tb927.4.2970</a>	Q583X4			Tb04.2H8.910	4	Tb927_04_v4: 788021..789028	chaperone protein DNAJ, putative	1714	0	0	0	GO:0051082	GO:0006457	GO:0005575	2QTB00010_P_11	Tb927.4.2970	AAGTGCGAATTCGCTGTGCTATAAAGCAATTTGAGGATCTGGCATGGAAAAAATTAGTCAAATACGTGCA	+	4	788901	788970	-0.510106	-0.930836	0.358647	0.999493	-4.59935
Tb10.61.1400	3QTB00007_I_4			<a href=http://www.genedb.org/genedb/Search?organism=tryp&name=Tb10.61.1400>Tb10.61.1400</a>	Q388A0			TRYP_x-61h03.q2kb185_210	10	Tb927_10_v4: 3619208..3619900	hypothetical protein, conserved	7587	0	0	0	GO:0003674	GO:0008150	GO:0005575	2QTB00007_I_4	Tb10.61.1400	ACCTGTGTGATACGGAAGATGAACCAGTTGTCGATTTTGAAGTGAATAACCGAATTGTCGTACGATATCA	+	10	3619410	3619479	-0.510091	-1.31585	0.197224	0.999493	-4.57713
Tb927.3.4500	3QTB00016_P_21	;go_function=lyase activity;go_process=fumarate metabolism;go_component=mitochondrion		<a href=http://www.genedb.org/genedb/Search?organism=tryp&name=Tb927.3.4500>Tb927.3.4500</a>	Q580J2			Tb03.26J7.860	3	Tb927_03_v4: complement(1257999..1259696)	fumarate hydratase, putative	1287	0	0	0				2QTB00016_P_21	Tb927.3.4500	GACAAGACAGAATACTACAATATTCCCGGAGATTACGTAAAGGAAATCGAGGTAATGGGCCGTAAAGTGT	-	3	1259501	1259570	-0.50977	-1.24991	0.220059	0.999493	-4.58139
Tb927.5.5240	3QTB00015_M_18	;go_process=antigenic variation;go_component=integral to membrane		<a href=http://www.genedb.org/genedb/Search?organism=tryp&name=Tb927.5.5240>Tb927.5.5240</a>	Q57UD6			Tb05.5M21.180	5	Tb927_05_v4: complement(1571160..1572665)	variant surface glycoprotein (VSG), putative	2515	1	0	0		GO:0020033	GO:0016021	2QTB00015_M_18	Tb927.5.5240	TATTGACCTTACAATTCCAGAGGAACCGAACTTAAAAAACCAAGACTTCAAAGACATCATCAAACTAAAT	-	5	1572435	1572504	-0.509762	-1.13778	0.263345	0.999493	-4.58822
Tb09.v1.0260	3QTB00001_K_21			<a href=http://www.genedb.org/genedb/Search?organism=tryp&name=Tb09.v1.0260>Tb09.v1.0260</a>	Q38EQ8				9	Tb927_09_v4: 1064406..1064543	hypothetical protein, unlikely	5257	0	0	0				2QTB00001_K_21	Tb09.v1.0260	CCCTAGAAGGCAAGTCCGCTCACCTGACACCATATATGTGGTAGAAGCGGTAAGGAAAATGGGCAAATTC	+	9	1064444	1064513	-0.508924	-1.181	0.245983	0.999493	-4.58565
Tb10.6k15.0830	3QTB00005_F_3			<a href=http://www.genedb.org/genedb/Search?organism=tryp&name=Tb10.6k15.0830>Tb10.6k15.0830</a>	Q38A20			TRYPtp6k15-3d06.p1c_122	10	Tb927_10_v4: 2318938..2319477	hypothetical protein	7062	0	1	0				2QTB00005_F_3	Tb10.6k15.0830	TGCTTACGAATTGCCTTACGAACGGAGAATGGTTGTCACTCTTTCGCTTTCACGGTTGTCTGCTCCCTCC	+	10	2319362	2319431	-0.508765	-1.33779	0.190044	0.999493	-4.57567
Tb927.7.740	3QTB00016_I_24	;go_function=protein binding;go_process=protein folding;go_component=integral to membrane		<a href=http://www.genedb.org/genedb/Search?organism=tryp&name=Tb927.7.740>Tb927.7.740</a>	Q57VS0			Tb07.29K4.580	7	Tb927_07_v4: complement(167245..168888)	chaperone protein DNAJ, putative	3165	0	2	0	GO:0051082	GO:0006457	GO:0016021	2QTB00016_I_24	Tb927.7.740	AATAAGCAAACCATGGACGCTCTAATGAATTCCCTCAGAGATTATTATCAACAGCAGAAACGAGGTGAAG	-	7	167253	167322	-0.508019	-1.23036	0.227195	0.999493	-4.58262
Tb927.3.1580	3QTB00016_I_4			<a href=http://www.genedb.org/genedb/Search?organism=tryp&name=Tb927.3.1580>Tb927.3.1580</a>	Q57XZ1			Tb03.1J15.50	3	Tb927_03_v4: complement(412885..414525)	hypothetical protein, conserved	997	0	0	0				2QTB00016_I_4	Tb927.3.1580	TACATTCAACTCACATATCATTTGGGGGAAAAGCTCGGAATAAAGAACGTTGACCACTACTTCAATTTAC	-	3	414363	414432	-0.507973	-0.925642	0.361301	0.999493	-4.5996
Tb10.6k15.2400	3QTB00020_M_20			<a href=http://www.genedb.org/genedb/Search?organism=tryp&name=Tb10.6k15.2400>Tb10.6k15.2400</a>	Q38AF2			TRYPtp6k15-3d06.p1c_351	10	Tb927_10_v4: complement(1999418..2002030)	hypothetical protein, conserved	6930	0	0	0				2QTB00020_M_20	Tb10.6k15.2400	AGAGAGAGCTAACAAAGCACTGTGCAACATTCGCTACATCGATTCTTGGAGATCATTATAACGACAGTAT	-	10	2000151	2000220	-0.507742	-1.15683	0.255586	0.999493	-4.58709
Tb927.1.3670	3QTB00019_A_9			<a href=http://www.genedb.org/genedb/Search?organism=tryp&name=Tb927.1.3670>Tb927.1.3670</a>	Q4GYK7				1	Tb927_01_v4: 776625..778766	expression site-associated gene (ESAG) protein, putative,expression site-associated gene 8 (ESAG8) protein, putative	358	0	0	0	GO:0003674	GO:0008150	GO:0005575	2QTB00019_A_9	Tb927.1.3670	ATAGATGTATTTTTAAAATCAGAAATAAAAGCCTTCTCCACCTGAGTTGCGTTAGTTGCCGTAGGATAAC	+	1	777187	777256	-0.507621	-1.29701	0.203556	0.999493	-4.57836
Tb927.4.1150	3QTB00019_E_4			<a href=http://www.genedb.org/genedb/Search?organism=tryp&name=Tb927.4.1150>Tb927.4.1150</a>	Q580E3			Tb04.5E12.280	4	Tb927_04_v4: complement(302414..304639)	hypothetical protein, conserved	1532	0	1	0				2QTB00019_E_4	Tb927.4.1150	GAATTGTGTATTATTACCTCCGGTACAAAGGACCATTGTTTTTTATTCGCAAAATCGAAATTAGAGGGGT	-	4	302959	303028	-0.507324	-0.965984	0.341026	0.999493	-4.5976
Tb11.01.2060	3QTB00006_N_3	;go_component=integral to membrane		<a href=http://www.genedb.org/genedb/Search?organism=tryp&name=Tb11.01.2060>Tb11.01.2060</a>	Q383Q0				11	Tb927_11_01_v4: 2695395..2696024	hypothetical protein, conserved	8720	0	4	0	GO:0003674	GO:0008150	GO:0016021	2QTB00006_N_3	Tb11.01.2060	TATCTGTTTCCGTTGTTGCCGCGCCGCTGGGCAGCAAACAAAGTGGGGGAGATTACTTCTCTTGTTTATT	+	11.1	2695786	2695855	-0.507239	-1.09291	0.282286	0.999493	-4.59079
Tb09.160.0400	3QTB00018_E_8			<a href=http://www.genedb.org/genedb/Search?organism=tryp&name=Tb09.160.0400>Tb09.160.0400</a>	Q38G01			chr9contig160.tmp0040c	9	Tb927_09_v4: complement(337774..339750)	hypothetical protein, conserved	4811	1	0	0				2QTB00018_E_8	Tb09.160.0400	AAGAAGGTGTGGATAGTATTATTCCTCTCTACAATGAGTTGTTGGCTCTTCGAAGCGAACGAAGGCAAAA	-	9	338807	338876	-0.507169	-1.0967	0.280654	0.999493	-4.59058
Tb927.7.5590	3QTB00022_H_10			<a href=http://www.genedb.org/genedb/Search?organism=tryp&name=Tb927.7.5590>Tb927.7.5590</a>	Q582H4			Tb07.10C21.420	7	Tb927_07_v4: 1504697..1509634	hypothetical protein, conserved	3649	0	0	0				2QTB00022_H_10	Tb927.7.5590	TAATAGGAGGGGAAATAAAACCGCTATTGTTATCGTTGACTCCCTTTGTTTATTCGGTTGTAAAAGCTTC	+	7	1506598	1506667	-0.50707	-1.26063	0.216217	0.999493	-4.58071
Tb927.8.1550	3QTB00019_N_15			<a href=http://www.genedb.org/genedb/Search?organism=tryp&name=Tb927.8.1550>Tb927.8.1550</a>	Q580G8			Tb08.29O9.260	8	Tb927_08_v4: 503216..505552	hypothetical protein, conserved	3998	0	0	0				2QTB00019_N_15	Tb927.8.1550	ATGTAGAGAATACTCAGAAGCACATTAAGGACTTAGATCAAAAGAACGCTGAGGCAAACAAAGCCGCCCA	+	8	504321	504390	-0.507026	-1.13164	0.265882	0.999493	-4.58857
Tb927.8.1590	3QTB00023_E_6	;go_function=ubiquitin-protein ligase activity;go_process=ubiquitin cycle;go_component=intracellular; mitochondrion		<a href=http://www.genedb.org/genedb/Search?organism=tryp&name=Tb927.8.1590>Tb927.8.1590</a>	Q580G4	upl3	upl3	Tb08.29O9.320	8	Tb927_08_v4: 516817..529731	ubiquitin-protein ligase, putative	4002	0	0	0	GO:0004842	GO:0006512	GO:0005622 GO:0005739	2QTB00023_E_6	Tb927.8.1590	CACTGTTGTTGATAAGCATCCAAAGGCTTTTTGTACCGTGTTTAATAGCGCTTGCATTGTGCACATTGTT	+	8	523023	523092	-0.50676	-1.09958	0.279414	0.999493	-4.59042
Tb10.70.0620	3QTB00017_L_23	check underlying sequence - possible longer orf		<a href=http://www.genedb.org/genedb/Search?organism=tryp&name=Tb10.70.0620>Tb10.70.0620</a>	Q38AY5			TRYP_x-70a06.p2kb545_94	10	Tb927_10_v4: complement(1570389..1572224)	hypothetical protein, conserved	6747	0	0	0	GO:0003674 GO:0003674	GO:0008150 GO:0008150	GO:0005575 GO:0005575	2QTB00017_L_23	Tb10.70.0620	TGCTTGCCCGTGGTGAGTGTTACATTAAGATGGGGGATTATCAAAAGGCATTATTCGACTTCTTGACTGT	-	10	1570960	1571029	-0.506715	-1.05437	0.299314	0.999493	-4.59294
Tb11.02.4850	3QTB00004_B_17	GPI-Anchor Signal predicted for Tb11.02.4850 by DGPI v2.04 with cleavage site probability 0.13599999 near 120;go_component=integral to membrane		<a href=http://www.genedb.org/genedb/Search?organism=tryp&name=Tb11.02.4850>Tb11.02.4850</a>	Q384X1				11	Tb927_11_01_v4: complement(1948335..1948787)	hypothetical protein, conserved	8396	1	4	1	GO:0003674	GO:0008150	GO:0016021	2QTB00004_B_17	Tb11.02.4850	CAGTGCGGTGGGTTTCCTCCTTCTTCTTTTCATTTTGTCATTTATTGTATCTCCACTTGTAGTTTCTTTT	-	11.1	1948382	1948451	-0.506711	-1.24963	0.22016	0.999493	-4.58141
Tb10.6k15.2800	3QTB00007_I_10			<a href=http://www.genedb.org/genedb/Search?organism=tryp&name=Tb10.6k15.2800>Tb10.6k15.2800</a>	Q38AI7			TRYPtp6k15-3d06.p1c_408	10	Tb927_10_v4: complement(1930232..1930924)	hypothetical protein	6895	0	0	0				2QTB00007_I_10	Tb10.6k15.2800	GCTATATACAAACGATACAGAGGGTACTACGCGAAATTCTTCGGATTCTAGTGATTACAGTTCCGCTTCT	-	10	1930238	1930307	-0.506607	-1.20885	0.235244	0.999493	-4.58395
Tb10.70.6250	3QTB00003_B_3			<a href=http://www.genedb.org/genedb/Search?organism=tryp&name=Tb10.70.6250>Tb10.70.6250</a>	Q38C75			TRYP_x-70a06.p2kb545_853	10	Tb927_10_v4: complement(447281..447658)	hypothetical protein	6306	1	0	0				2QTB00003_B_3	Tb10.70.6250	TTGCTGTCACACTGCTGGTGGTGCTTCCCCTGCGCTGGATCGACCCGGCGGTATTCAATCGAGTGGCGCT	-	10	447565	447634	-0.506506	-0.976146	0.33604	0.999493	-4.59708
Tb09.160.5350	3QTB00015_E_21			<a href=http://www.genedb.org/genedb/Search?organism=tryp&name=Tb09.160.5350>Tb09.160.5350</a>	Q38EL6			chr9contig160.tmp0421c	9	Tb927_09_v4: complement(1133103..1134566)	variant surface glycoprotein (VSG)-related, putative	5299	1	0	0				2QTB00015_E_21	Tb09.160.5350	TATAAGCTTGGCCGTAGAGTATCAGAGTTTTTCTGATTTGGAGAGAGCAACTAAAGATTGGGAAGAAATA	-	9	1134300	1134369	-0.506095	-1.06879	0.29286	0.999493	-4.59214
Tb10.6k15.1800	3QTB00016_C_3	possible ubiquinone biosynthesis protein; possible ABC1 kinase		<a href=http://www.genedb.org/genedb/Search?organism=tryp&name=Tb10.6k15.1800>Tb10.6k15.1800</a>	Q38AA0			TRYPtp6k15-3d06.p1c_266	10	Tb927_10_v4: 2117693..2119282	hypothetical protein, conserved	6982	1	2	0	GO:0003674	GO:0008150	GO:0005575	2QTB00016_C_3	Tb10.6k15.1800	CGTATGTGTCTTTGTTATTTGCAGTTCTTGTGCTGGAGTCCTTCATTATGAACCTCAACCCGGAGTTTAA	+	10	2119020	2119089	-0.506044	-1.23358	0.226009	0.999493	-4.58242
Tb09.160.5390	3QTB00014_J_15	GPI-Anchor Signal predicted for Tb09.160.5390 by DGPI v2.04 with cleavage site probability 0.15599999 near 448;go_component=integral to membrane		<a href=http://www.genedb.org/genedb/Search?organism=tryp&name=Tb09.160.5390>Tb09.160.5390</a>	Q38EL3			chr9contig160.tmp0425c	9	Tb927_09_v4: complement(1140297..1141715)	expression site-associated gene 2 (ESAG2) protein, putative	5303	1	0	1	GO:0003674	GO:0008150	GO:0016021	2QTB00014_J_15	Tb09.160.5390	CCCTCTTTCAAGAACCGTGAGAAAGAAGCTAATATTCTGAATGAGTTGGAGGAAATGGTCAGTGTGGTGG	-	9	1141433	1141502	-0.50599	-1.15133	0.257806	0.999493	-4.58742
Tb10.61.1040	3QTB00010_D_20	;go_function=DNA-directed RNA polymerase activity;go_process=transcription, DNA-dependent;go_component=nucleus		<a href=http://www.genedb.org/genedb/Search?organism=tryp&name=Tb10.61.1040>Tb10.61.1040</a>	Q387X6	RPC40		TRYP_x-61h03.q2kb185_160	10	Tb927_10_v4: 3698730..3699743	DNA-directed RNA polymerase, alpha subunit, putative,RNA polymerase subunit, putative	7612	0	0	0	GO:0003899	GO:0006351	GO:0005634	2QTB00010_D_20	Tb10.61.1040	TAATCATTCTCACGAACCGCACAGAGAAACTGTTAACGAAGTTATTGCTAAAAGGGACACATCCTCCGTA	+	10	3699518	3699587	-0.505917	-1.31661	0.196971	0.999493	-4.57708
Tb09.v1.0600	3QTB00001_J_3			<a href=http://www.genedb.org/genedb/Search?organism=tryp&name=Tb09.v1.0600>Tb09.v1.0600</a>	Q38E98				9	Tb927_09_v4: 1368884..1369093	hypothetical protein, unlikely	5419	1	0	0				2QTB00001_J_3	Tb09.v1.0600	TATCTTGCGAGTGCAATCCGAGTAGGGAATCACGCACCCAGCCACCAGCAACGCGCAGAGTGGCGTTTAT	+	9	1368891	1368960	-0.505807	-1.08056	0.287668	0.999493	-4.59149
Tb927.2.4230	3QTB00023_A_22	;go_component=nuclear lamina		<a href=http://www.genedb.org/genedb/Search?organism=tryp&name=Tb927.2.4230>Tb927.2.4230</a>	Q7YV10		28H13.465		2	Tb927_02_v4: complement(743768..754711)	NUP-1 protein, putative	707	0	0	0	GO:0003674	GO:0008150	GO:0005652	2QTB00023_A_22	Tb927.2.4230	GGAAGTTTAACACCAAATGATACAGAAGGATCACTGAGAACATATAATGCCGGATTGAAAACACAGTTAT	-	2	752737	752806	-0.505119	-1.16079	0.253993	0.999493	-4.58686
Tb09.211.2460	3QTB00020_D_9	GPI-Anchor Signal predicted for Tb09.211.2460 by DGPI v2.04 with cleavage site probability 0.14400001 near 846		<a href=http://www.genedb.org/genedb/Search?organism=tryp&name=Tb09.211.2460>Tb09.211.2460</a>	Q38DR0			chr9contig211.tmp0284c	9	Tb927_09_v4: complement(1715230..1717875)	hypothetical protein, conserved	5607	0	1	1				2QTB00020_D_9	Tb09.211.2460	AAAAGAATAAGCTGCCGTTTTTTTGCATCTCATATTGTAGTGGTGTTGTGTATTATTGTAAGCTTAATGG	-	9	1715253	1715322	-0.504669	-1.23602	0.22511	0.999493	-4.58226
Tb09.211.3310	3QTB00011_M_16	;go_function=ATP binding; DNA binding;go_process=DNA replication;go_component=DNA replication factor C complex		<a href=http://www.genedb.org/genedb/Search?organism=tryp&name=Tb09.211.3310>Tb09.211.3310</a>	Q38DH5			chr9contig211.tmp0374	9	Tb927_09_v4: 1861209..1862282	replication factor C, subunit 3, putative	5692	0	0	0	GO:0003677 GO:0003677 GO:0005524 GO:0005524	GO:0006260 GO:0006260	GO:0005634 GO:0005634 GO:0005663 GO:0005663	2QTB00011_M_16	Tb09.211.3310	TGATGGCGATGGATCTCCCACAAGACTGTAAATGTTTTCTTTTGATAAAACTGGCGGATGTGGAATACTA	+	9	1862092	1862161	-0.504448	-1.16488	0.252355	0.999493	-4.58662
Tb11.01.5130	3QTB00007_E_15			<a href=http://www.genedb.org/genedb/Search?organism=tryp&name=Tb11.01.5130>Tb11.01.5130</a>	Q382I4				11	Tb927_11_01_v4: complement(3559133..3559798)	hypothetical protein, conserved	9040	0	0	0				2QTB00007_E_15	Tb11.01.5130	TCAAGTGTAGTTCCCGATGTTGAGAGTAAGTTGTTGGCCCGCTACAGCACTTTTTTGGGTAACAGGAGTA	-	11.1	3559279	3559348	-0.504424	-1.34266	0.188476	0.999493	-4.57534
Tb927.8.1710	3QTB00012_D_10			<a href=http://www.genedb.org/genedb/Search?organism=tryp&name=Tb927.8.1710>Tb927.8.1710</a>	Q580F3			Tb08.29O9.490	8	Tb927_08_v4: complement(567707..568921)	protein phosphatase 2A, regulatory subunit B, putative,phosphotyrosyl phosphate activator protein, putative	4014	0	0	0				2QTB00012_D_10	Tb927.8.1710	AGTATGCTCTATAATATCAGCGGGGTGGATTCATGGAAGAAAACGTACACAGGTATGGTTAAAATGTATG	-	8	567787	567856	-0.504028	-1.19254	0.241491	0.999493	-4.58495
Tb11.01.4920	3QTB00020_C_7			<a href=http://www.genedb.org/genedb/Search?organism=tryp&name=Tb11.01.4920>Tb11.01.4920</a>	Q382K2				11	Tb927_11_01_v4: complement(3513813..3516272)	hypothetical protein, conserved	9021	0	0	0				2QTB00020_C_7	Tb11.01.4920	CGTGCGATGGAAATAGTTGAGCATTCACCAAATATGAGTTATACGTACCCCACTCCGTTCCTCAAGGTTT	-	11.1	3514097	3514166	-0.503543	-1.30202	0.201856	0.999493	-4.57803
Tb10.61.1770	3QTB00020_E_4			<a href=http://www.genedb.org/genedb/Search?organism=tryp&name=Tb10.61.1770>Tb10.61.1770</a>	Q388B8			TRYP_x-61h03.q2kb185_268	10	Tb927_10_v4: 3558163..3560715	hypothetical protein, conserved	7569	0	0	0				2QTB00020_E_4	Tb10.61.1770	GATACTAAATCCATATAGTTCCAGTTTCAATACCTTTAATCAAGTGGGTATCATTGCCATGGCGGGCCAC	+	10	3558594	3558663	-0.50344	-1.01406	0.317876	0.999493	-4.59511
Tb927.7.6920	3QTB00017_H_22			<a href=http://www.genedb.org/genedb/Search?organism=tryp&name=Tb927.7.6920>Tb927.7.6920</a>	Q57XR2			Tb07.21H15.540	7	Tb927_07_v4: complement(1971838..1973712)	hypothetical protein, conserved	3782	1	1	0				2QTB00017_H_22	Tb927.7.6920	TTATGACTTCCGTCAAGCACCTACTCCGCATGCCATAATGATGGGGCTTAACCACCAAAACATTAAAGAA	-	7	1972468	1972537	-0.503424	-1.05966	0.296934	0.999493	-4.59265
Tb927.7.2680	3QTB00018_L_22			<a href=http://www.genedb.org/genedb/Search?organism=tryp&name=Tb927.7.2680>Tb927.7.2680</a>	Q57Y78			Tb07.13M20.790	7	Tb927_07_v4: complement(700738..702864)	hypothetical protein, conserved	3357	0	0	0				2QTB00018_L_22	Tb927.7.2680	AGCCACTTGCATAAGGGAAGGAGTATAGTAAGTAGCGAAAGGGATGGAACTCATTCTGGGAAGTTGTCTT	-	7	701352	701421	-0.502707	-1.14711	0.259523	0.999493	-4.58767
Tb11.02.1690	3QTB00017_N_12			<a href=http://www.genedb.org/genedb/Search?organism=tryp&name=Tb11.02.1690>Tb11.02.1690</a>	Q385Z6			TRYP_xi-1013a02.q1k_96	11	Tb927_11_01_v4: complement(1207811..1209703)	hypothetical protein, conserved	8120	0	0	0				2QTB00017_N_12	Tb11.02.1690	ATTGCATTGCAAATGAAACATCCACCTACTGCATGAATGAGAATGAATCCGTTATCTTTCTCCGTGATAA	-	11.1	1208313	1208382	-0.502689	-1.10144	0.278612	0.999493	-4.59031
Tb11.18.0011	3QTB00015_E_20			<a href=http://www.genedb.org/genedb/Search?organism=tryp&name=Tb11.18.0011>Tb11.18.0011</a>	Q386U4				11	Tb927_11_01_v4: 591796..593283	hypothetical protein, conserved	7919	0	0	0				2QTB00015_E_20	Tb11.18.0011	AACTATAGCAAAGCTCGATGAATTCTTAAAGGACGTTATTGGGGAAATGACCCAAGTAGTGGATGAACGA	+	11.1	592869	592938	-0.50255	-0.972784	0.337684	0.999493	-4.59725
Tb10.70.2730	3QTB00021_M_19			<a href=http://www.genedb.org/genedb/Search?organism=tryp&name=Tb10.70.2730>Tb10.70.2730</a>	Q38BF2			TRYP_x-70a06.p2kb545_367	10	Tb927_10_v4: complement(1152399..1155371)	hypothetical protein, conserved	6580	1	0	0				2QTB00021_M_19	Tb10.70.2730	ATATCCACAAGTGTGTTGAAGATTCTTACGAGGCTTTGCGCCGTCTGTTTGATCGAATAATATCACGAGA	-	10	1153054	1153123	-0.502275	-1.07152	0.291653	0.999493	-4.59199
Tb10.389.0590	3QTB00006_H_11			<a href=http://www.genedb.org/genedb/Search?organism=tryp&name=Tb10.389.0590>Tb10.389.0590</a>	Q388V3				10	Tb927_10_v4: complement(3071622..3072245)	hypothetical protein, conserved	7379	0	0	0				2QTB00006_H_11	Tb10.389.0590	CGCCCTGGAGTAACGGTGGGCAGACGGAGGATTTCCACCTGGAGGATCGATTCTTCTACGAAAACTTTTC	-	10	3071797	3071866	-0.502072	-1.14862	0.258908	0.999493	-4.58758
Tb927.5.300	3QTB00010_M_15	similar to GB:AAO54300.1: oxidoreductase, 2OG-Fe(II) oxygenase family {Pseudomonas syringae pv. tomato str. DC300}.; 70% similar to GB:AAO54300.1: oxidoreductase, 2OG-Fe(II) oxygenase family {Pseudomonas syringae pv. tomato str. DC300}.;go_function=oxidoreductase activity;go_process=metabolism		<a href=http://www.genedb.org/genedb/Search?organism=tryp&name=Tb927.5.300>Tb927.5.300</a>	Q57XH4			Tb05.25N21.30	5	Tb927_05_v4: complement(72589..73551)	iron/ascorbate oxidoreductase family protein, putative	2020	0	0	0	GO:0016491	GO:0008152		2QTB00010_M_15	Tb927.5.300	CCAAATTTGATGAACCTTTGAGTGTGTTCCGTATGCTACATTATCCTCCACAAAAGCAAGGGACCCGTTA	-	5	72974	73043	-0.50184	-0.996748	0.326085	0.999493	-4.59602
Tb09.211.3440	3QTB00013_A_18			<a href=http://www.genedb.org/genedb/Search?organism=tryp&name=Tb09.211.3440>Tb09.211.3440</a>	Q38DG2			chr9contig211.tmp0387	9	Tb927_09_v4: 1894977..1896242	hypothetical protein, conserved	5705	0	0	0				2QTB00013_A_18	Tb09.211.3440	TTGATAACTCGGAGACTGACTCGCTTAACAACAATGAAGATTACCCGTTTTTGGATGAGATTGACGCATA	+	9	1895986	1896055	-0.501543	-1.15592	0.255952	0.999493	-4.58715
Tb927.5.940	3QTB00020_B_5	similar to GB:AAN40014.1: NADH-dependent fumarate reductase {Trypanosoma brucei} (PMID:12138089); 84.1% similarity to GB:AAN40014.1: NADH-dependent fumarate reductase {Trypanosoma brucei} (PMID:12138089);go_function=fumarate reductase (NADH) activity;go_process=glucose metabolism;go_component=glycosome		<a href=http://www.genedb.org/genedb/Search?organism=tryp&name=Tb927.5.940>Tb927.5.940</a>	Q57W39			Tb05.28F8.440	5	Tb927_05_v4: 314137..316770	NADH-dependent fumarate reductase, putative	2085	1	1	0				2QTB00020_B_5	Tb927.5.940	ATGTCTTTTGTCGCCGTTAACTTCAGTATCTATGTGTCACCCTTTCTGGCTGCAATTTTTTGTTTGTTCT	+	5	314178	314247	-0.501322	-1.14871	0.258874	0.999493	-4.58757
Tb927.6.1640	3QTB00009_G_18	;go_function=endonuclease activity; nucleic acid binding;go_process=DNA catabolism		<a href=http://www.genedb.org/genedb/Search?organism=tryp&name=Tb927.6.1640>Tb927.6.1640</a>	Q585P6			Tb06.28P18.440	6	Tb927_06_v4: complement(556535..557425)	single strand-specific nuclease, putative	2683	1	0	0				2QTB00009_G_18	Tb927.6.1640	GTCATTGGAGCGGCCCCTTAATACGGAGGATTACTCTAAAGTTAGAGATTTTGCCACTAAACTGATTGCA	-	6	556763	556832	-0.50118	-1.38145	0.176354	0.999493	-4.57271
Tb927.2.1800	3QTB00021_I_10	;go_function=DNA-directed DNA polymerase activity;go_process=DNA replication;go_component=nucleus		<a href=http://www.genedb.org/genedb/Search?organism=tryp&name=Tb927.2.1800>Tb927.2.1800</a>	Q7YVP5		27H14.40		2	Tb927_02_v4: 331701..334781	DNA polymerase delta catalytic subunit, putative	594	0	0	0	GO:0003887	GO:0006260	GO:0005634	2QTB00021_I_10	Tb927.2.1800	TGTTATGATTCGATGCGTTATAAATGCCGATGAAAGTGACACCAATAAATTGCAACAGGCGATGGATTTT	+	2	333725	333794	-0.501179	-1.03957	0.306038	0.999493	-4.59374
Tb927.8.870	3QTB00009_I_4	;go_function=ATP binding; protein serine/threonine kinase activity;go_process=protein amino acid phosphorylation		<a href=http://www.genedb.org/genedb/Search?organism=tryp&name=Tb927.8.870>Tb927.8.870</a>	Q57YE4			Tb08.12O16.490	8	Tb927_08_v4: complement(257844..258734)	serine/threonine kinase, putative,protein kinase, putative	3930	0	0	0	GO:0004674 GO:0005524	GO:0006468	GO:0005575	2QTB00009_I_4	Tb927.8.870	GGAGTATCGCATGTCACGTCACTTTTCACCTAACGCTCGAAGTCTTATTTCGCGCATGCTAACCGTAGAC	-	8	257982	258051	-0.501172	-1.11299	0.273694	0.999493	-4.58965
Tb927.7.6040	3QTB00022_A_20	Number of repeated genes in array uncertain, region may contain misassembly. similar to GB:CAD21883.1: ESAG4 {Trypanosoma brucei}; Number of repeated genes in array uncertain, region may contain misassembly.;go_function=adenylate cyclase activity;go_process=intracellular signaling cascade;go_component=integral to membrane		<a href=http://www.genedb.org/genedb/Search?organism=tryp&name=Tb927.7.6040>Tb927.7.6040</a>	Q57VK7			Tb07.2F2.250	7	Tb927_07_v4: complement(1626783..1630586)	receptor-type adenylate cyclase GRESAG 4, putative	3694	1	1	0	GO:0004016	GO:0007242	GO:0016021	2QTB00022_A_20	Tb927.7.6040	ATGAGGTTGCGGACCCCTCGTTGAGTGAGGTGAGTTCTCTACATGCTGGGTTAACTGATTCTGCCAGGCA	-	7	1627192	1627261	-0.500935	-1.0539	0.299526	0.999493	-4.59296
Tb927.8.2390	3QTB00022_P_11			<a href=http://www.genedb.org/genedb/Search?organism=tryp&name=Tb927.8.2390>Tb927.8.2390</a>	Q57XF0			Tb08.26A17.200	8	Tb927_08_v4: 717345..721940	hypothetical protein, conserved	4082	1	0	0				2QTB00022_P_11	Tb927.8.2390	TCATGTTAACGGACTATTGCTCGACTATTCATTTACATCTTCTTAATCAACGGACACCCATGGAGTATTC	+	8	720115	720184	-0.500925	-0.938544	0.354733	0.999493	-4.59897
Tb927.5.2150	3QTB00016_A_19			<a href=http://www.genedb.org/genedb/Search?organism=tryp&name=Tb927.5.2150>Tb927.5.2150</a>	Q582F0			Tb05.3C6.60	5	Tb927_05_v4: complement(678505..680094)	hypothetical protein, conserved	2206	0	0	0				2QTB00016_A_19	Tb927.5.2150	TCAAGTATTTTAGGTATGGTATTGAATACGCGGTTGACAATGAGCTGGAGCGGATGCTACGTTACTTTAA	-	5	679430	679499	-0.50075	-1.07583	0.289746	0.999493	-4.59175
Tb11.01.3640	3QTB00017_H_11	;go_function=oxidoreductase activity;go_process=electron transport		<a href=http://www.genedb.org/genedb/Search?organism=tryp&name=Tb11.01.3640>Tb11.01.3640</a>	Q383A3				11	Tb927_11_01_v4: 3093005..3094828	acyl-coa dehydrogenase, putative	8867	0	0	0	GO:0016491	GO:0006118	GO:0005575	2QTB00017_H_11	Tb11.01.3640	ACAAAATTAACTTTTACTCCACTATAGCCAATACGTGCCTAACCACATGGAATTTTCAGGCCATCTCCCG	+	11.1	3094188	3094257	-0.499612	-1.21848	0.231616	0.999493	-4.58336
Tb10.70.5700	3QTB00006_E_18			<a href=http://www.genedb.org/genedb/Search?organism=tryp&name=Tb10.70.5700>Tb10.70.5700</a>	Q38C36			TRYP_x-70a06.p2kb545_778	10	Tb927_10_v4: 542011..542610	hypothetical protein, conserved	6345	0	1	0				2QTB00006_E_18	Tb10.70.5700	TGATGCTTCTTGGGCATTACACTACAACTGCAGGCATAAGGTCACGACTGGAGAGTTGCCATTATCCTTT	+	10	542264	542333	-0.499068	-1.39518	0.17221	0.999493	-4.57177
Tb927.3.770	3QTB00005_J_3			<a href=http://www.genedb.org/genedb/Search?organism=tryp&name=Tb927.3.770>Tb927.3.770</a>	Q57WW0			Tb03.27F10.720	3	Tb927_03_v4: complement(185886..186431)	hypothetical protein, conserved	916	0	0	0				2QTB00005_J_3	Tb927.3.770	ATATGGGCAGAACCTTCCGGATTATATCATGAAAAAGCGGCTTCCTAATAACACTCACTATGAACTGTTT	-	3	186126	186195	-0.499068	-1.37155	0.179388	0.999493	-4.57339
Tb09.211.4950	3QTB00005_H_22			<a href=http://www.genedb.org/genedb/Search?organism=tryp&name=Tb09.211.4950>Tb09.211.4950</a>	Q38D15			chr9contig211.tmp0543	9	Tb927_09_v4: 2214727..2215290	hypothetical protein	5853	1	2	0				2QTB00005_H_22	Tb09.211.4950	TACTCATCGGTACATTGCGATGGTGGCCGATGGCTTTGTTGGTAAGGGGAAGATATCACGAAGTTACGAA	+	9	2214902	2214971	-0.498935	-1.05273	0.300055	0.999493	-4.59303
Tb09.160.1540	3QTB00002_L_20			<a href=http://www.genedb.org/genedb/Search?organism=tryp&name=Tb09.160.1540>Tb09.160.1540</a>	Q38FN5		3C4.350	chr9contig160.tmp0147	9	Tb927_09_v4: 602204..602545	hypothetical protein, unlikely	4928	0	0	0				2QTB00002_L_20	Tb09.160.1540	ATGCATCAAAGAGGGGCTCCTCACCAACACTCCCGGTCCTGATGGTTTATTTTTCAACTTAGAACTTAAA	+	9	602332	602401	-0.498492	-1.09447	0.281613	0.999493	-4.59071
Tb927.6.710	3QTB00007_L_23	;go_function=dephospho-CoA kinase activity;go_process=coenzyme A biosynthesis;go_component=cytoplasm		<a href=http://www.genedb.org/genedb/Search?organism=tryp&name=Tb927.6.710>Tb927.6.710</a>	Q583T2			Tb06.3D8.620	6	Tb927_06_v4: complement(297088..297813)	dephospho-CoA kinase, putative	2588	0	1	0				2QTB00007_L_23	Tb927.6.710	ACCGCTTCTTTATGAATCCAACATTTACACATGGCTCGTTGACCGGGTGGTAGTTGTGTCGTGTAGTGAA	-	6	297373	297442	-0.49836	-1.19805	0.239367	0.999493	-4.58461
Tb11.47.0007	3QTB00020_I_18			<a href=http://www.genedb.org/genedb/Search?organism=tryp&name=Tb11.47.0007>Tb11.47.0007</a>	Q387B0				11	Tb927_11_01_v4: 409596..412178	hypothetical protein, conserved	7853	0	0	0	GO:0003674	GO:0008150	GO:0005575	2QTB00020_I_18	Tb11.47.0007	TTCGTAACTTATGCAACCGAAACAAAGAGGAGATGGATTTTGATAAACCAATTGTCTTAGCTTCTCTACA	+	11.1	409774	409843	-0.498285	-1.0913	0.282983	0.999493	-4.59089
Tb11.47.0002	3QTB00022_H_11	;go_function=1-phosphatidylinositol-4-phosphate 5-kinase activity; zinc ion binding		<a href=http://www.genedb.org/genedb/Search?organism=tryp&name=Tb11.47.0002>Tb11.47.0002</a>	Q387A6				11	Tb927_11_01_v4: 423851..428194	phosphatidylinositol (3,5) kinase, putative	7857	0	0	0	GO:0008270 GO:0016308		GO:0005575	2QTB00022_H_11	Tb11.47.0002	GTAATTGTATAACCGACGCTGACACAACTAATGTTACTGAGGAAAGAGGAAGATCATTGTTGAAGCAAGC	+	11.1	426612	426681	-0.49811	-0.941326	0.353327	0.999493	-4.59883
Tb09.244.2410	3QTB00008_A_20	GPI-Anchor Signal predicted for Tb09.244.2410 by DGPI v2.04 with cleavage site probability 0.51600003 near 240;go_component=cell surface; lipid raft		<a href=http://www.genedb.org/genedb/Search?organism=tryp&name=Tb09.244.2410>Tb09.244.2410</a>	Q38CV0	BARP		chr9contig244a01.tmp0241	9	Tb927_09_v4: 2389689..2390474	BARP protein	5919	1	0	1	GO:0003674	GO:0008150	GO:0009986 GO:0045121	2QTB00008_A_20	Tb09.244.2410	TTACAAAAGCTGGCACTTTGTGAAAACATCGACAAGAGTTTACGACAGTTGGCATCAAAGTGCTCGAAGA	+	9	2390100	2390169	-0.498084	-0.935976	0.356034	0.999493	-4.5991
Tb10.26.0540	3QTB00011_J_4			<a href=http://www.genedb.org/genedb/Search?organism=tryp&name=Tb10.26.0540>Tb10.26.0540</a>	Q389J9				10	Tb927_10_v4: 2710487..2711602	hypothetical protein, conserved	7233	0	0	0				2QTB00011_J_4	Tb10.26.0540	GATCAATTTTGATAGTGTTCTTTCAATATTACAGGGAGGAATTCCTGCGTTTTCGAACGCGGCGCAGTGA	+	10	2711533	2711602	-0.497985	-1.33939	0.189527	0.999493	-4.57556
Tb927.4.2850	3QTB00018_H_11			<a href=http://www.genedb.org/genedb/Search?organism=tryp&name=Tb927.4.2850>Tb927.4.2850</a>	Q583W2			Tb04.2H8.1150	4	Tb927_04_v4: 752534..754579	hypothetical protein, conserved	1702	0	0	0				2QTB00018_H_11	Tb927.4.2850	TTTACCTCCCGTCCCGGACAATGCGAGTAATGAAGAAGTACGGGAGTATATTATGCGAAATGTTCGATTG	+	4	754336	754405	-0.497874	-0.962702	0.342646	0.999493	-4.59776
Tb11.01.5380	3QTB00012_A_18			<a href=http://www.genedb.org/genedb/Search?organism=tryp&name=Tb11.01.5380>Tb11.01.5380</a>	Q382F5				11	Tb927_11_01_v4: 3619438..3620592	hypothetical protein, conserved	9069	0	0	0				2QTB00012_A_18	Tb11.01.5380	TAAGTGAATCGCATATTGGGGAGAAAGTTATCCATACTTCCATAATGAAAAACAGTGAGGGTAAAGTACT	+	11.1	3620120	3620189	-0.497868	-1.03483	0.308214	0.999493	-4.594
Tb927.4.3420	3QTB00017_B_15	;go_function=ATP binding; protein serine/threonine kinase activity;go_process=protein amino acid phosphorylation		<a href=http://www.genedb.org/genedb/Search?organism=tryp&name=Tb927.4.3420>Tb927.4.3420</a>	Q585K8			Tb04.26G5.140	4	Tb927_04_v4: complement(892337..894148)	serine/threonine-protein kinase, putative,protein kinase, putative	1759	0	0	0	GO:0004674 GO:0005524	GO:0006468	GO:0005575	2QTB00017_B_15	Tb927.4.3420	TTGTGCATGTGGATTTTAAGCCGGATAATGTACTGATAGACGAGGCAGGGGATTATAAACTTAGTGATTT	-	4	893109	893178	-0.496951	-1.12659	0.267979	0.999493	-4.58887
Tb10.70.4340	3QTB00003_P_9			<a href=http://www.genedb.org/genedb/Search?organism=tryp&name=Tb10.70.4340>Tb10.70.4340</a>	Q38BT0			TRYP_x-70a06.p2kb545_581	10	Tb927_10_v4: 822336..822728	hypothetical protein, conserved	6452	0	0	0				2QTB00003_P_9	Tb10.70.4340	GCCCCGGAGGAGGGGCTCCAGTTTCACACGACGTAAACAAACGAAGGGACAATTTGCCTGATCATGTGTT	+	10	822388	822457	-0.496877	-1.16384	0.252772	0.999493	-4.58668
Tb10.6k15.2630	3QTB00007_I_8			<a href=http://www.genedb.org/genedb/Search?organism=tryp&name=Tb10.6k15.2630>Tb10.6k15.2630</a>	Q38AH2			TRYPtp6k15-3d06.p1c_387	10	Tb927_10_v4: complement(1957966..1958658)	hypothetical protein, conserved	6910	0	0	0				2QTB00007_I_8	Tb10.6k15.2630	AACGCTTTTTAATGGTATATGTTGTGGGGGCGGATGGAACAGCTAAGATGGAGTTTGTAGAAAATTTAGA	-	10	1958126	1958195	-0.496833	-1.03909	0.30626	0.999493	-4.59377
Tb927.1.1560	3QTB00019_I_7			<a href=http://www.genedb.org/genedb/Search?organism=tryp&name=Tb927.1.1560>Tb927.1.1560</a>	Q4GZ63				1	Tb927_01_v4: 399676..401853	vesicular-fusion protein NsF, putative,N-ethylmaleimide sensitive factor (NsF)	149	0	0	0	GO:0016887	GO:0006886	GO:0005575	2QTB00019_I_7	Tb927.1.1560	TTTTAGTACTAATTAAGCGGCCACCACCAAATGAACGAAAGTTACTTGTTGTTGCGACTACCTCAATGTC	+	1	401498	401567	-0.496789	-1.0362	0.307588	0.999493	-4.59393
Tb927.3.1610	3QTB00018_E_22	;go_function=ATP binding; protein serine/threonine kinase activity;go_process=protein amino acid phosphorylation		<a href=http://www.genedb.org/genedb/Search?organism=tryp&name=Tb927.3.1610>Tb927.3.1610</a>	Q57ZF0			Tb03.30P12.100	3	Tb927_03_v4: complement(419800..421779)	protein kinase, putative	1000	0	0	0	GO:0004674 GO:0005524	GO:0006468	GO:0005575	2QTB00018_E_22	Tb927.3.1610	TCGATACAATGATACAATAGAAGATATTTATTATGTGGCCTCACGTCCAAAACTCCGAGAGGTTCTGGGG	-	3	419911	419980	-0.496532	-1.03754	0.306973	0.999493	-4.59385
Tb10.70.6210	3QTB00009_P_10	similar to Nucleotide-binding protein 1 (NBP 1). (Swiss-Prot:Q9R060) (Mus musculus;);go_function=nucleotide binding		<a href=http://www.genedb.org/genedb/Search?organism=tryp&name=Tb10.70.6210>Tb10.70.6210</a>	Q38C73	NBP 1		TRYP_x-70a06.p2kb545_849	10	Tb927_10_v4: 453801..454739	nucleotide binding protein, putative	6308	0	0	0	GO:0000166 GO:0003674		GO:0005575	2QTB00009_P_10	Tb10.70.6210	GAGGTAAACTTCTGTCAAAAGGCAAAATTGAACATAATGGGTATTGTTGAAAATATGAGCGGTTTCGTGT	+	10	454431	454500	-0.496496	-1.13396	0.264921	0.999493	-4.58844
Tb927.8.3710	3QTB00019_F_4	;go_function=exonuclease activity;go_component=intracellular		<a href=http://www.genedb.org/genedb/Search?organism=tryp&name=Tb927.8.3710>Tb927.8.3710</a>	Q580Z1			Tb08.10J17.670	8	Tb927_08_v4: complement(1112356..1114725)	hypothetical protein, conserved	4214	0	0	0	GO:0004527	GO:0008150	GO:0005622	2QTB00019_F_4	Tb927.8.3710	TTCACCTATTTCCGTTGAGTTAAACCTGTTTGACGACGCCTGCGTTCTTAGCGATATCGTTCCTAACAAT	-	8	1112902	1112971	-0.496408	-1.45641	0.154659	0.999493	-4.56746
Tb10.6k15.0130	3QTB00018_I_10			<a href=http://www.genedb.org/genedb/Search?organism=tryp&name=Tb10.6k15.0130>Tb10.6k15.0130</a>	Q389W2			TRYPtp6k15-3d06.p1c_23	10	Tb927_10_v4: 2459852..2461837	hypothetical protein, conserved	7120	0	0	0	GO:0003674	GO:0008150	GO:0005575	2QTB00018_I_10	Tb10.6k15.0130	ACAACGCCCCAAAGAAGGAAGAGAGGGATATTGCCTACCGTTCGCAACATTTAATCATAGAGCGCGAAAA	+	10	2460519	2460588	-0.496254	-1.09006	0.283523	0.999493	-4.59096
Tb11.01.4450	3QTB00012_I_8	Curated by J. Mottram.		<a href=http://www.genedb.org/genedb/Search?organism=tryp&name=Tb11.01.4450>Tb11.01.4450</a>	Q382S0				11	Tb927_11_01_v4: 3311926..3313092	cyclin 1,serine peptidase family S51, peptidase E, putative	8950	0	1	0				2QTB00012_I_8	Tb11.01.4450	TATCCTTTTGGAACTAAATTTTGTTTTACCGCTTTCACATACACACTGTTTCCCCTTCTTTCTATCCGTC	+	11.1	3311947	3312016	-0.496196	-0.801315	0.428639	0.999493	-4.60529
Tb927.7.3330	3QTB00023_E_10	Region still in closure. Gene sequence is repetitive and contains two streches of Ns.		<a href=http://www.genedb.org/genedb/Search?organism=tryp&name=Tb927.7.3330>Tb927.7.3330</a>	Q57WE8			Tb07.28B13.760	7	Tb927_07_v4: complement(858888..871892)	hypothetical protein, conserved	3422	0	0	0				2QTB00023_E_10	Tb927.7.3330	TCTGTAAAAATAATGAAATTATATCTGTAGATGCAAAAAAGCAGAGCGAATACATACAGGATGTACATCG	-	7	863866	863935	-0.495764	-1.14775	0.259263	0.999493	-4.58763
Tb11.01.7330	3QTB00021_E_10			<a href=http://www.genedb.org/genedb/Search?organism=tryp&name=Tb11.01.7330>Tb11.01.7330</a>	Q381L7				11	Tb927_11_01_v4: complement(4095921..4098950)	hypothetical protein, conserved	9258	0	0	0				2QTB00021_E_10	Tb11.01.7330	CACATTGCTAGGTTTCAGAGATTCTGTAGAGGTTATGCTTACGCAAGTCGTGGAAATGATCAAATTGTAA	-	11.1	4095921	4095990	-0.495683	-1.04442	0.303825	0.999493	-4.59348
Tb11.02.2650	3QTB00011_F_12			<a href=http://www.genedb.org/genedb/Search?organism=tryp&name=Tb11.02.2650>Tb11.02.2650</a>	Q385R7				11	Tb927_11_01_v4: 1404805..1405914	hypothetical protein, conserved	8200	0	0	0	GO:0003674	GO:0008150	GO:0005575	2QTB00011_F_12	Tb11.02.2650	TAATAATCTTCGATAATTCCACTGCCTGCTGCAAACTGAACCCGCGTAATGCTGTTATTGTTGATGACTT	+	11.1	1405562	1405631	-0.495659	-1.36321	0.181975	0.999493	-4.57396
Tb10.70.7150	3QTB00012_A_14	GPI-Anchor Signal predicted for Tb10.70.7150 by DGPI v2.04 with cleavage site probability 0.24939999 near 361; similar to TolA protein. (Swiss-Prot:P19934) (Escherichia coli;)		<a href=http://www.genedb.org/genedb/Search?organism=tryp&name=Tb10.70.7150>Tb10.70.7150</a>	Q38CE1			TRYP_x-70a06.p2kb545_987	10	Tb927_10_v4: 269970..271124	hypothetical protein, conserved	6240	1	0	1	GO:0003674	GO:0008150	GO:0005575	2QTB00012_A_14	Tb10.70.7150	AGACGGAACTGTCAAAGCGTCAAAGAGCACGCAGACCTTGTACGAAAAACTGCAGAAGGATGTAATGGAT	+	10	270197	270266	-0.495539	-0.880131	0.385105	0.999493	-4.60177
Tb927.5.3540	3QTB00021_C_16			<a href=http://www.genedb.org/genedb/Search?organism=tryp&name=Tb927.5.3540>Tb927.5.3540</a>	Q57UB2			Tb05.6E7.240	5	Tb927_05_v4: 1112027..1115050	hypothetical protein, conserved	2345	1	7	0				2QTB00021_C_16	Tb927.5.3540	GTTTCTCCTTCGATGGTACAGAATGACTGAAGGCGTCGTAAATATTAGCTCTAAAACTCTTATAGACGAT	+	5	1114966	1115035	-0.49546	-1.44961	0.156533	0.999493	-4.56795
Tb927.1.4630	3QTB00015_P_22			<a href=http://www.genedb.org/genedb/Search?organism=tryp&name=Tb927.1.4630>Tb927.1.4630</a>	Q4GYB5				1	Tb927_01_v4: 951841..953424	hypothetical protein, conserved	450	0	0	0	GO:0003674	GO:0008150	GO:0005575	NA	NA	NA	NA	NA	NA	NA	-0.495239	-1.20796	0.235584	0.999493	-4.58401
Tb11.02.4410	3QTB00012_D_20			<a href=http://www.genedb.org/genedb/Search?organism=tryp&name=Tb11.02.4410>Tb11.02.4410</a>	Q385B3				11	Tb927_11_01_v4: complement(1820178..1821392)	hypothetical protein, conserved	8354	0	0	0				2QTB00012_D_20	Tb11.02.4410	TACTGAAGATTATGTCCGAATGCTAAGGCACACAATTAAGCAGCATGATGCGGAGAAGTTGGCGTTGATT	-	11.1	1821234	1821303	-0.494915	-0.967107	0.340472	0.999493	-4.59754
Tb09.160.4090	3QTB00022_E_19	identical to DNA topoisomerase II (EC 5.99.1.3)(Swiss-Prot:P12531) (Trypanosoma brucei brucei);go_function=DNA topoisomerase (ATP-hydrolyzing) activity;go_process=DNA topological change;go_component=nucleus		<a href=http://www.genedb.org/genedb/Search?organism=tryp&name=Tb09.160.4090>Tb09.160.4090</a>	Q38EZ6	TOP2	28G16.345	chr9contig160.tmp0310	9	Tb927_09_v4: 910107..913772	DNA topoisomerase II	5168	0	0	0	GO:0003918	GO:0006265	GO:0005634	2QTB00022_E_19	Tb09.160.4090	CGAGGTGGATATTGATCGTAGCAAGAAAATGCTAACGGTCACAGATTTTGTGCATAAGGAGATGGTTCAT	+	9	912050	912119	-0.494737	-0.882127	0.384041	0.999493	-4.60168
Tb10.6k15.3750	3QTB00012_H_9			<a href=http://www.genedb.org/genedb/Search?organism=tryp&name=Tb10.6k15.3750>Tb10.6k15.3750</a>	Q38AR3			TRYPtp6k15-3d06.p1c_541	10	Tb927_10_v4: 1743168..1744355	hypothetical protein, conserved	6819	0	1	0				2QTB00012_H_9	Tb10.6k15.3750	AAGCCGTATTGCAACAAGAATCCACGAATGCCCTCAAGAGATGGCGAATGGCAGCTACAAGGATGTAGTT	+	10	1743839	1743908	-0.494651	-1.13149	0.265943	0.999493	-4.58858
Tb10.70.0510	3QTB00017_N_15			<a href=http://www.genedb.org/genedb/Search?organism=tryp&name=Tb10.70.0510>Tb10.70.0510</a>	Q38AX4			TRYP_x-70a06.p2kb545_76	10	Tb927_10_v4: complement(1594936..1596777)	hypothetical protein, conserved	6758	0	0	0				2QTB00017_N_15	Tb10.70.0510	AAACCTCACGAAGGAGTGCTCTATCCTGTGCGACGTTATACCAAATTACAAAATATCTGCAACGATCGAA	-	10	1596598	1596667	-0.493995	-1.37374	0.178713	0.999493	-4.57324
Tb11.01.6460	3QTB00007_I_17			<a href=http://www.genedb.org/genedb/Search?organism=tryp&name=Tb11.01.6460>Tb11.01.6460</a>	Q381V2				11	Tb927_11_01_v4: complement(3881056..3881727)	hypothetical protein, conserved	9172	0	0	0				2QTB00007_I_17	Tb11.01.6460	ATCTCCCTTACGTGCTCAAGGGGGCATTCCAACACCTCCAAAAAGTCAAATGAAGTTATCCGATTTCTTT	-	11.1	3881086	3881155	-0.493706	-1.2475	0.220929	0.999493	-4.58154
Tb10.389.0370	3QTB00017_O_5			<a href=http://www.genedb.org/genedb/Search?organism=tryp&name=Tb10.389.0370>Tb10.389.0370</a>	Q388T8				10	Tb927_10_v4: complement(3115008..3116771)	hypothetical protein, conserved	7394	1	2	0				2QTB00017_O_5	Tb10.389.0370	TATACAAAGCAAAGGCAAACGAGTATGGGTGGATTGAGGATGCCACATTAGCTAAACAACAAGAATGTGA	-	10	3115261	3115330	-0.493629	-1.26965	0.213024	0.999493	-4.58013
Tb10.61.3190	3QTB00009_M_18	;go_function=structural constituent of ribosome;go_process=protein biosynthesis;go_component=ribosome		<a href=http://www.genedb.org/genedb/Search?organism=tryp&name=Tb10.61.3190>Tb10.61.3190</a>	Q388M6			TRYP_x-61h03.q2kb185_477	10	Tb927_10_v4: complement(3282535..3283431)	60S ribosomal protein L7, putative	7457	0	0	0	GO:0003735	GO:0006412	GO:0005840	2QTB00009_M_18	Tb10.61.3190	ACATAGCTCCCTTTGATTTCCACCCACCACGGCAGTTATTCATGGAGCGGCATCGTAACGTGTATCAGAA	-	10	3282674	3282743	-0.493534	-1.43302	0.161187	0.999493	-4.56912
Tb11.01.4480	3QTB00021_I_7			<a href=http://www.genedb.org/genedb/Search?organism=tryp&name=Tb11.01.4480>Tb11.01.4480</a>	Q382R7				11	Tb927_11_01_v4: 3319278..3322202	hypothetical protein, conserved	8953	1	0	0	GO:0003674	GO:0008150	GO:0005575	2QTB00021_I_7	Tb11.01.4480	CCGGGATATCTTTGGGAATATATTTGCGCTTTACAATAAGCATAAATGGATTGTGAGCAGACTTGAGTCA	+	11.1	3319490	3319559	-0.493058	-0.813976	0.421449	0.999493	-4.60475
Tb927.1.4180	3QTB00019_G_16			<a href=http://www.genedb.org/genedb/Search?organism=tryp&name=Tb927.1.4180>Tb927.1.4180</a>	Q4GYG0				1	Tb927_01_v4: 868118..870352	hypothetical protein, conserved,leucine-rich repeat protein (LRRP), putative	405	0	0	0	GO:0003674	GO:0008150	GO:0005575	2QTB00019_G_16	Tb927.1.4180	AAGATTGACCATAATCACTTTACTGACGAATCTTGTGAATCATTTACCGCGCTTCTAGAGAGCAACCGTT	+	1	869579	869648	-0.492961	-1.05185	0.30045	0.999493	-4.59308
Tb927.1.760	3QTB00019_D_11			<a href=http://www.genedb.org/genedb/Search?organism=tryp&name=Tb927.1.760>Tb927.1.760</a>	Q4GZE2				1	Tb927_01_v4: complement(246646..248931)	hypothetical protein, conserved	70	0	0	0				2QTB00019_D_11	Tb927.1.760	TATGGATCGGAACGTCAAAGGGGTTTGTGATAGTTTTTTTCCTTCAACCATTAGGGAATGTCGTTAGTAA	-	1	248045	248114	-0.492905	-1.17472	0.24845	0.999493	-4.58603
Tb927.8.3340	3QTB00011_O_3			<a href=http://www.genedb.org/genedb/Search?organism=tryp&name=Tb927.8.3340>Tb927.8.3340</a>	Q57YX9			Tb08.28L1.380	8	Tb927_08_v4: 1001110..1002162	hypothetical protein, conserved	4177	0	0	0				2QTB00011_O_3	Tb927.8.3340	TTTATGGTCGTGTGCCAATGGTTATGCTCCTTGAGATGAAAGAAAACCGCTCCTTTGTATTAGATTTTAC	+	8	1001384	1001453	-0.492597	-1.27945	0.209595	0.999493	-4.5795
Tb927.4.1980	3QTB00020_I_7			<a href=http://www.genedb.org/genedb/Search?organism=tryp&name=Tb927.4.1980>Tb927.4.1980</a>	Q583J5			Tb04.29M18.620	4	Tb927_04_v4: complement(499917..502412)	hypothetical protein, conserved	1615	0	0	0				2QTB00020_I_7	Tb927.4.1980	AAAACGTAGCGAAGGGGAACAAGATAATATGGAGGAGGCTTACAATTTTCTATTTGATTGCAGCGGTGCC	-	4	500364	500433	-0.491419	-1.05191	0.300424	0.999493	-4.59307
Tb927.8.1060	3QTB00019_E_10	;go_function=malonyl-CoA decarboxylase activity;go_process=fatty acid biosynthesis;go_component=mitochondrion		<a href=http://www.genedb.org/genedb/Search?organism=tryp&name=Tb927.8.1060>Tb927.8.1060</a>	Q57VP8			Tb08.29O4.110	8	Tb927_08_v4: complement(339737..341962)	malonyl-CoA decarboxylase, mitochondrial precursor, putative	3949	0	0	0	GO:0050080	GO:0006633	GO:0005739	2QTB00019_E_10	Tb927.8.1060	CAGACTGATGGATTTGCGTCGATGTGTAATGTATTTTCAAAAGAGGTGCCATTGCCAGGTGGCACAGCTT	-	8	341135	341204	-0.490615	-0.93037	0.358885	0.999493	-4.59937
Tb927.8.5020	3QTB00013_H_22			<a href=http://www.genedb.org/genedb/Search?organism=tryp&name=Tb927.8.5020>Tb927.8.5020</a>	Q57UH4			Tb08.5H5.870	8	Tb927_08_v4: 1486247..1487578	hypothetical protein, conserved	4345	0	0	0	GO:0003674	GO:0008150	GO:0005575	2QTB00013_H_22	Tb927.8.5020	TACTGTAACTGAGGACATACACAACTATAAGATATTGCATGAGGCGGTTAACAAAGAGAAGAGTTCATCC	+	8	1486867	1486936	-0.49028	-1.08924	0.283878	0.999493	-4.591
Tb927.4.1270	3QTB00014_A_8	;go_function=ATP-dependent 5' to 3' DNA helicase activity; ATPase activity;go_component=nucleus		<a href=http://www.genedb.org/genedb/Search?organism=tryp&name=Tb927.4.1270>Tb927.4.1270</a>	Q581V4			Tb04.2L9.390	4	Tb927_04_v4: complement(336560..337939)	RuvB-like DNA helicase, putative	1544	0	0	0				2QTB00014_A_8	Tb927.4.1270	AGGGTCAAGACGCACTTTCCATTGTGAATAGCCTCATGAAACAAAAGAAAACAGAAATAACGGAGAAACT	-	4	337107	337176	-0.490032	-1.07198	0.291449	0.999493	-4.59197
Tb11.02.1810	3QTB00022_H_1			<a href=http://www.genedb.org/genedb/Search?organism=tryp&name=Tb11.02.1810>Tb11.02.1810</a>	Q385Y9			TRYP_xi-1013a02.q1k_80	11	Tb927_11_01_v4: complement(1222924..1227222)	hypothetical protein, conserved	8127	0	0	0				2QTB00022_H_1	Tb11.02.1810	ATCTGGTTTCTACTACGGCAGTTTTAATAACAATAATCCGCACGTGTCTAACGCAGGCAGAGGTTACAAT	-	11.1	1225315	1225384	-0.48981	-1.07274	0.291113	0.999493	-4.59193
Tb927.7.5870	3QTB00006_J_15			<a href=http://www.genedb.org/genedb/Search?organism=tryp&name=Tb927.7.5870>Tb927.7.5870</a>	Q582K2			Tb07.10C21.80	7	Tb927_07_v4: 1580201..1580827	hypothetical protein, conserved	3677	0	0	0				2QTB00006_J_15	Tb927.7.5870	CGTAGATTTTGCAAATGGATGTTATGTTCTCCTTTCGCCACTGATTGGAACCCTTCAATCCTTGTCACTT	+	7	1580629	1580698	-0.489763	-1.19594	0.240179	0.999493	-4.58474
Tb11.18.0003	3QTB00019_N_24			<a href=http://www.genedb.org/genedb/Search?organism=tryp&name=Tb11.18.0003>Tb11.18.0003</a>	Q386T2				11	Tb927_11_01_v4: 624296..626725	hypothetical protein, conserved	7931	0	0	0	GO:0003674	GO:0008150	GO:0005575	2QTB00019_N_24	Tb11.18.0003	TATGCACTACTCGAAGCTCCTGTTGAAATACAGGTCGTGCGCTTTAACCCATTGAGAACAAATCTAATTG	+	11.1	625244	625313	-0.489312	-1.12932	0.266843	0.999493	-4.58871
Tb09.211.4190	3QTB00009_N_4			<a href=http://www.genedb.org/genedb/Search?organism=tryp&name=Tb09.211.4190>Tb09.211.4190</a>	Q38D90			chr9contig211.tmp0465c	9	Tb927_09_v4: complement(2054950..2055885)	hypothetical protein, conserved	5778	0	0	0				2QTB00009_N_4	Tb09.211.4190	GTTGAATGAAGTGGACCACATCGAGGAAATTGCAGCTCAGCACGCTAAGCGGGAAGCAAAACGCCAAGCT	-	9	2055250	2055319	-0.489197	-1.22092	0.230702	0.999493	-4.5832
Tb09.211.0290	3QTB00017_D_13			<a href=http://www.genedb.org/genedb/Search?organism=tryp&name=Tb09.211.0290>Tb09.211.0290</a>	Q38ED2			chr9contig211.tmp0033c	9	Tb927_09_v4: complement(1311402..1313216)	hypothetical protein, conserved	5385	0	0	0	GO:0003674 GO:0003674	GO:0008150 GO:0008150	GO:0005575 GO:0005575	2QTB00017_D_13	Tb09.211.0290	ATAGCAGTGTGTGTTCCGATACTTCGTTTACGAGTAGCGTTTTATCCGATTCTAGTATATTTAGCTTGAA	-	9	1312543	1312612	-0.489135	-1.04601	0.303101	0.999493	-4.59339
Tb11.03.0130	3QTB00018_A_10			<a href=http://www.genedb.org/genedb/Search?organism=tryp&name=Tb11.03.0130>Tb11.03.0130</a>	Q387F1				11	Tb927_11_01_v4: 255742..257706	hypothetical protein, conserved	7812	1	4	0				2QTB00018_A_10	Tb11.03.0130	CTGGGATCATCCTTGTCTTACTAAGTTTGTCACTGGTAAATACGTCGTTGTTGGTTTCGGGAAATTTGTG	+	11.1	256829	256898	-0.488818	-1.13428	0.264789	0.999493	-4.58842
Tb09.v1.0720	3QTB00001_N_3			<a href=http://www.genedb.org/genedb/Search?organism=tryp&name=Tb09.v1.0720>Tb09.v1.0720</a>	Q38D11				9	Tb927_09_v4: complement(2229380..2229595)	hypothetical protein, unlikely	5858	0	0	0				2QTB00001_N_3	Tb09.v1.0720	GACTCTAAAAAGAGGTTCTAACAATGTTGCTGGCAGCCGAATCACTAAGCGTGTACTTGAGACCGCCTAA	-	9	2229380	2229449	-0.488772	-1.07879	0.288443	0.999493	-4.59159
Tb10.05.0260	3QTB00011_B_4	;go_function=RNA binding;go_process=RNA processing		<a href=http://www.genedb.org/genedb/Search?organism=tryp&name=Tb10.05.0260>Tb10.05.0260</a>	Q388P4	RBP12			10	Tb927_10_v4: complement(3233093..3234196)	RNA-binding protein, putative	7438	0	0	0	GO:0003723 GO:0003723	GO:0006396 GO:0006396	GO:0005575 GO:0005575	2QTB00011_B_4	Tb10.05.0260	TACACAGCAAAAACAATCTGAGAGTGGCTCTAACAAGAAAGAGACTTGTACCGGACGTACGTGGACTTTT	-	10	3233252	3233321	-0.488705	-1.20113	0.238188	0.999493	-4.58442
Tb10.389.1890	3QTB00010_E_21			<a href=http://www.genedb.org/genedb/Search?organism=tryp&name=Tb10.389.1890>Tb10.389.1890</a>	Q389F3				10	Tb927_10_v4: 2831251..2832201	hypothetical protein, conserved	7279	0	0	0				2QTB00010_E_21	Tb10.389.1890	TGTTACTACACTTGTATACATTGACAAGTATGGACGGCCGGTTCGAAATGGAACGGAGACGGATGTTTCA	+	10	2831445	2831514	-0.488584	-0.947216	0.350362	0.999493	-4.59854
Tb927.4.2870	3QTB00008_P_22			<a href=http://www.genedb.org/genedb/Search?organism=tryp&name=Tb927.4.2870>Tb927.4.2870</a>	Q583W4			Tb04.2H8.1120	4	Tb927_04_v4: 756688..757539	hypothetical protein, conserved	1704	0	0	0				2QTB00008_P_22	Tb927.4.2870	ATTCGGCAGCTGGAAATAGGTAAGCGCAAACAGATGGAGGACATGGAGACCATACGTCTGCAACTCAAAA	+	4	757366	757435	-0.488183	-1.1493	0.258632	0.999493	-4.58754
Tb927.5.1480	3QTB00004_L_10			<a href=http://www.genedb.org/genedb/Search?organism=tryp&name=Tb927.5.1480>Tb927.5.1480</a>	Q57VB5			Tb05.30H13.630	5	Tb927_05_v4: complement(469818..470300)	hypothetical protein	2139	0	2	0				2QTB00004_L_10	Tb927.5.1480	AGAAAGAACTTGCACTGCAGGTTTGGCGTATGGGATTGTTGAGTATTCGGTTTAACGACATGTTACTGTT	-	5	469945	470014	-0.487793	-1.03222	0.309416	0.999493	-4.59414
Tb09.211.0490	3QTB00002_N_15			<a href=http://www.genedb.org/genedb/Search?organism=tryp&name=Tb09.211.0490>Tb09.211.0490</a>	Q38EA9			chr9contig211.tmp0062c	9	Tb927_09_v4: complement(1347939..1348265)	hypothetical protein, unlikely	5408	1	0	0				2QTB00002_N_15	Tb09.211.0490	AAAGAGAAGTACCTTCATTCTCTTCCCTTTGGGACATTTTTCATCTTTGTAACTCGTTGTTTGTACAAAT	-	9	1348099	1348168	-0.487707	-1.26682	0.21402	0.999493	-4.58031
Tb927.1.4670	3QTB00003_L_21			<a href=http://www.genedb.org/genedb/Search?organism=tryp&name=Tb927.1.4670>Tb927.1.4670</a>	Q4GYB1				1	Tb927_01_v4: complement(957223..957612)	hypothetical protein, unlikely	454	1	2	0				2QTB00003_L_21	Tb927.1.4670	CAGCTCAGCTCCCCGTCGCACACGTCCCAATTGCTCCCAAAAACAAGTTATTTTTCCCTCATTTTTTTCC	-	1	957531	957600	-0.487022	-1.23537	0.225351	0.999493	-4.5823
Tb11.01.6150	3QTB00017_I_14			<a href=http://www.genedb.org/genedb/Search?organism=tryp&name=Tb11.01.6150>Tb11.01.6150</a>	Q381Y2				11	Tb927_11_01_v4: 3801644..3803434	hypothetical protein, conserved	9142	0	0	0				2QTB00017_I_14	Tb11.01.6150	AACTTTTGTCTTACCATGTTCCGCATCAGACGAAAATAAAGTCGTAACTCCTGTGTACCTGCATATCTAT	+	11.1	3801970	3802039	-0.486507	-0.942445	0.352762	0.999493	-4.59878
Tb11.01.4370	3QTB00019_N_12			<a href=http://www.genedb.org/genedb/Search?organism=tryp&name=Tb11.01.4370>Tb11.01.4370</a>	Q382S8				11	Tb927_11_01_v4: 3291750..3294170	hypothetical protein, conserved	8942	1	0	0				2QTB00019_N_12	Tb11.01.4370	AAAATACGGACACCACTGACTGTATTTAACGAATTGATAAAATCCCGTTTCGGAGAAGAACCACCAAAGG	+	11.1	3293961	3294030	-0.486491	-1.1128	0.273776	0.999493	-4.58966
Tb09.160.5380	3QTB00011_H_24	GPI-Anchor Signal predicted for Tb09.160.5380 by DGPI v2.04, no cleavage site predicted;go_component=integral to membrane		<a href=http://www.genedb.org/genedb/Search?organism=tryp&name=Tb09.160.5380>Tb09.160.5380</a>	Q38EL4			chr9contig160.tmp0424c	9	Tb927_09_v4: complement(1139014..1140129)	expression site-associated gene 11 (ESAG11) protein, putative	5302	1	1	0	GO:0003674	GO:0008150	GO:0016021	2QTB00011_H_24	Tb09.160.5380	TAAACTAAAAGAATTGTTAACTCAGAGCCCGATAGTGCGTAGATATTTCAAGGAGAGTGGGAAGAAGCGC	-	9	1139122	1139191	-0.486144	-0.817445	0.419493	0.999493	-4.6046
Tb927.8.2880	3QTB00021_F_4			<a href=http://www.genedb.org/genedb/Search?organism=tryp&name=Tb927.8.2880>Tb927.8.2880</a>	Q57W84			Tb08.28F14.260	8	Tb927_08_v4: complement(872795..876190)	hypothetical protein, conserved	4131	0	0	0				2QTB00021_F_4	Tb927.8.2880	AAATTTTATCTTGGAGAGTGTTTTAAAACTGTACCTGGAATTGTTCGTAATGCATCACGGTGGGAACTAC	-	8	874738	874807	-0.486103	-1.20276	0.237565	0.999493	-4.58433
Tb10.6k15.2280	3QTB00011_P_8			<a href=http://www.genedb.org/genedb/Search?organism=tryp&name=Tb10.6k15.2280>Tb10.6k15.2280</a>	Q38AE0			TRYPtp6k15-3d06.p1c_334	10	Tb927_10_v4: complement(2024416..2025540)	hypothetical protein, conserved	6942	0	0	0				2QTB00011_P_8	Tb10.6k15.2280	CGAGATCATGGGTGTGATGGAGCTTAAAAAGCAAAGAACTGATGAAATTCTCCTTGAGTCAAAGAAGAAT	-	10	2024893	2024962	-0.486076	-1.19604	0.240139	0.999493	-4.58474
Tb927.2.5240	3QTB00015_H_11			<a href=http://www.genedb.org/genedb/Search?organism=tryp&name=Tb927.2.5240>Tb927.2.5240</a>	Q7YUR3		30J2.70		2	Tb927_02_v4: 921221..922750	hypothetical protein, conserved,WD-repeat protein	777	0	0	0	GO:0003674	GO:0008150	GO:0005575	2QTB00015_H_11	Tb927.2.5240	AGTATATTGCAGAGCACGGATGTTGTCCAATAACTGGTGAGGCTCTTCACAAGGAGGATCTCATTGCAGT	+	2	921309	921378	-0.485973	-1.09544	0.281195	0.999493	-4.59065
Tb927.6.1850	3QTB00015_N_10			<a href=http://www.genedb.org/genedb/Search?organism=tryp&name=Tb927.6.1850>Tb927.6.1850</a>	Q585M6			Tb06.28P18.860	6	Tb927_06_v4: complement(611676..613256)	hypothetical protein, conserved	2704	1	1	0				2QTB00015_N_10	Tb927.6.1850	TAGTAATGTTTTCATCATTTTATTGTTTGTATGTTTGGGGTCTTTCGACTACATGAAAAGGCTTAGGGTG	-	6	611700	611769	-0.485895	-1.0415	0.305157	0.999493	-4.59364
Tb927.7.1850	3QTB00010_P_21			<a href=http://www.genedb.org/genedb/Search?organism=tryp&name=Tb927.7.1850>Tb927.7.1850</a>	Q57V25			Tb07.43M14.280	7	Tb927_07_v4: 447061..448068	hypothetical protein, conserved	3276	0	0	0				NA	NA	NA	NA	NA	NA	NA	-0.485331	-1.17457	0.248511	0.999493	-4.58604
Tb927.4.3050	3QTB00004_J_15			<a href=http://www.genedb.org/genedb/Search?organism=tryp&name=Tb927.4.3050>Tb927.4.3050</a>	Q583Y2			Tb04.2H8.740	4	Tb927_04_v4: 809336..809800	hypothetical protein	1722	0	0	0				2QTB00004_J_15	Tb927.4.3050	TACGAACGGATATCAGACTTACCAATCGAGGAACAAGAGAAAAGAGGAGCAACTACGTTTGTAGCATATA	+	4	809720	809789	-0.485089	-1.27889	0.209788	0.999493	-4.57954
Tb927.4.450	3QTB00021_P_22	;go_function=transporter activity;go_process=ER to Golgi transport;go_component=cytoplasm; ER-Golgi transport vesicle membrane; Golgi membrane		<a href=http://www.genedb.org/genedb/Search?organism=tryp&name=Tb927.4.450>Tb927.4.450</a>	Q57UT0			Tb04.5D20.570	4	Tb927_04_v4: complement(131219..134797)	coatomer alpha subunit, putative	1462	0	0	0	GO:0005215	GO:0006888		2QTB00021_P_22	Tb927.4.450	CCTTTTTTTCGGAACCATCAATAAGGATTAAGAGCGCGGCATTTGATGAGCAAAGAAATATCCTTTATTA	-	4	133215	133284	-0.484909	-1.10221	0.278285	0.999493	-4.59027
Tb11.01.7930	3QTB00017_H_1			<a href=http://www.genedb.org/genedb/Search?organism=tryp&name=Tb11.01.7930>Tb11.01.7930</a>	Q381G1				11	Tb927_11_01_v4: complement(4242155..4243975)	hypothetical protein, conserved	9314	0	0	0				2QTB00017_H_1	Tb11.01.7930	AAAATGGAGAATTCTTGGAGTGCATCATTGTTTTACTACGGAATAATAAAGGGAATATGTGGGCAGGTAC	-	11.1	4243621	4243690	-0.484766	-1.1743	0.248616	0.999493	-4.58605
Tb927.6.1100	3QTB00015_A_10			<a href=http://www.genedb.org/genedb/Search?organism=tryp&name=Tb927.6.1100>Tb927.6.1100</a>	Q585D7			Tb06.3A7.550	6	Tb927_06_v4: complement(432654..434132)	hypothetical protein, conserved	2628	0	0	0				2QTB00015_A_10	Tb927.6.1100	AAAGTCTTGGTGGAAATGAGGAAACTGATTACCGATGCTCTGAAGGATCCATATGCCGCTTCAGGAAAGC	-	6	433394	433463	-0.484389	-1.07456	0.290308	0.999493	-4.59182
Tb927.5.3590	3QTB00017_J_3			<a href=http://www.genedb.org/genedb/Search?organism=tryp&name=Tb927.5.3590>Tb927.5.3590</a>	Q57UA7			Tb05.6E7.320	5	Tb927_05_v4: 1122744..1124570	hypothetical protein, conserved	2350	0	0	0				2QTB00017_J_3	Tb927.5.3590	TATGCTAAATTTATCAAGAAATAAGGGTACGAAGAAAAAAGGTACTCCTGCTGCTAAAGGAGGCAACAGC	+	5	1123061	1123130	-0.484293	-0.982032	0.333176	0.999493	-4.59678
Tb09.244.2020	3QTB00014_N_16			<a href=http://www.genedb.org/genedb/Search?organism=tryp&name=Tb09.244.2020>Tb09.244.2020</a>	Q38CR7			chr9contig244a01.tmp0202	9	Tb927_09_v4: complement(2480584..2482032)	nucleoside transporter 1, putative	5953	0	11	0				2QTB00014_N_16	Tb09.244.2020	TAACCCTTCGCCTCTATATTGGTCTTGTCTTTCCGATTATCTTAGTATTTTCTGTGATGATGGTTACCAT	-	9	2481683	2481752	-0.484057	-1.0104	0.3196	0.999493	-4.5953
Tb10.26.0950	3QTB00018_J_23			<a href=http://www.genedb.org/genedb/Search?organism=tryp&name=Tb10.26.0950>Tb10.26.0950</a>	Q389N0				10	Tb927_10_v4: complement(2639452..2641506)	hypothetical protein, conserved	7202	0	0	0				2QTB00018_J_23	Tb10.26.0950	TTTATACGTTGAATTAATCCAAGAAGTAGGTGGTGAGGTAAGCGGAGGGACATCGTTTCGTCTCTTTCTT	-	10	2641000	2641069	-0.48395	-1.13575	0.264179	0.999493	-4.58833
Tb11.02.0580	3QTB00007_L_8	;go_process=vesicle-mediated transport		<a href=http://www.genedb.org/genedb/Search?organism=tryp&name=Tb11.02.0580>Tb11.02.0580</a>	Q386K3				11	Tb927_11_01_v4: complement(862306..863052)	vesicular protein trafficking mediator, putative	8012	0	0	0	GO:0003674	GO:0016192	GO:0005575	2QTB00007_L_8	Tb11.02.0580	TTCTTTTTCTTCTGTACTCAGAAAGCGGGAGTATTGGAACGACATGAGCACTACGAACCCACTCGATGTC	-	11.1	862894	862963	-0.483813	-1.09369	0.281952	0.999493	-4.59075
Tb927.6.3950	3QTB00005_A_21			<a href=http://www.genedb.org/genedb/Search?organism=tryp&name=Tb927.6.3950>Tb927.6.3950</a>	Q585Z3			Tb06.4F7.400	6	Tb927_06_v4: complement(1161262..1161753)	hypothetical protein, conserved	2913	0	0	0				2QTB00005_A_21	Tb927.6.3950	TCACTGCGTCGTCATTACCACAGTGATTCTGAGGAAAGCGATCATTTTTTCCCCGAGCATCTTCAAGTAA	-	6	1161615	1161684	-0.483499	-1.12364	0.269212	0.999493	-4.58904
Tb927.8.6540	3QTB00011_A_16	;go_process=transcription;go_component=transcription factor TFIIH complex		<a href=http://www.genedb.org/genedb/Search?organism=tryp&name=Tb927.8.6540>Tb927.8.6540</a>	Q57TV9			Tb08.30K1.310	8	Tb927_08_v4: 1887580..1888635	DNA repair and transcription factor protein, putative	4498	0	0	0	GO:0003674	GO:0006350	GO:0005675	2QTB00011_A_16	Tb927.8.6540	TATAGTTCTCGCCTCGTCATCGGTAACCATTGTGGACCCACTAGACGTTTTTGCTGTGCAGAAAATCGTA	+	8	1887975	1888044	-0.48341	-1.13621	0.263991	0.999493	-4.58831
Tb927.7.2470	3QTB00019_C_15	similar over 190aa to GTPase-activating protein GYP7 (GAP for YPT7). (Swiss-Prot:P48365) [Saccharomyces cerevisiae];go_function=protein kinase activity		<a href=http://www.genedb.org/genedb/Search?organism=tryp&name=Tb927.7.2470>Tb927.7.2470</a>	Q57XM7			Tb07.22O10.520	7	Tb927_07_v4: complement(634852..637008)	GTPase activating protein, putative	3336	0	0	0				2QTB00019_C_15	Tb927.7.2470	TTTCACCTATTGCTCTTCTGGCCCAAGACGAAGTGGAGGCGTTTATGATTTTTAGTTGTTTTATTGCAAA	-	7	635354	635423	-0.483271	-1.18567	0.244158	0.999493	-4.58537
Tb927.6.700	3QTB00021_E_9	;go_function=alanine-tRNA ligase activity;go_process=alanyl-tRNA aminoacylation;go_component=cytoplasm		<a href=http://www.genedb.org/genedb/Search?organism=tryp&name=Tb927.6.700>Tb927.6.700</a>	Q583T3			Tb06.3D8.610	6	Tb927_06_v4: complement(293742..296642)	alanyl-tRNA synthetase, putative	2587	0	0	0				2QTB00021_E_9	Tb927.6.700	TGCTTCTTCCTGATTCTGAAATGGGCCCCGAGGATATCGGTATTATACTTGATGTTACAAACTTTTACGC	-	6	295048	295117	-0.4832	-1.32026	0.195764	0.999493	-4.57683
Tb10.389.0620	3QTB00004_P_23			<a href=http://www.genedb.org/genedb/Search?organism=tryp&name=Tb10.389.0620>Tb10.389.0620</a>	Q388V6				10	Tb927_10_v4: complement(3063512..3063982)	hypothetical protein, conserved	7376	0	0	0				2QTB00004_P_23	Tb10.389.0620	ATTACGGAAAGAATAAATTGGATGAGTTGCGACATATGAGTCCAGACATGAGGTTCTCATTGGTACACTA	-	10	3063513	3063582	-0.483067	-1.05128	0.300711	0.999493	-4.59311
Tb927.7.2170	3QTB00022_L_1			<a href=http://www.genedb.org/genedb/Search?organism=tryp&name=Tb927.7.2170>Tb927.7.2170</a>	Q57XQ7			Tb07.22O10.90	7	Tb927_07_v4: complement(559785..564230)	hypothetical protein, conserved	3306	0	0	0				2QTB00022_L_1	Tb927.7.2170	GGTATATAATATGAAGTACACACTTCTGTACGACTACTTGCATTGCCTCAAAATGGTGCTCAAGTACAAT	-	7	560340	560409	-0.483037	-1.26118	0.216021	0.999493	-4.58067
Tb927.3.1100	3QTB00012_J_9	;go_function=exonuclease activity;go_component=intracellular		<a href=http://www.genedb.org/genedb/Search?organism=tryp&name=Tb927.3.1100>Tb927.3.1100</a>	Q57WZ1			Tb03.27F10.130	3	Tb927_03_v4: 268960..270153	hypothetical protein, conserved	949	0	0	0				2QTB00012_J_9	Tb927.3.1100	CAATTCCTTCAACAACACTTTGATGTGGAGATGGAGCGTCGAGGTATAACAGAGACAAAACTCTTAGCTA	+	3	269077	269146	-0.483019	-1.22715	0.228382	0.999493	-4.58282
Tb927.8.5790	3QTB00004_D_10			<a href=http://www.genedb.org/genedb/Search?organism=tryp&name=Tb927.8.5790>Tb927.8.5790</a>	Q57YI0			Tb08.11J15.1180	8	Tb927_08_v4: 1708629..1709102	hypothetical protein	4423	1	0	0				2QTB00004_D_10	Tb927.8.5790	GGCGTGCCAACTTGCGTATGAATGGTTGGATGGGAATTTCTTCGGTAGAATAATGGAAGAGAATGTTCTA	+	8	1708997	1709066	-0.482925	-1.02258	0.313889	0.999493	-4.59466
Tb927.8.7330	3QTB00007_A_18			<a href=http://www.genedb.org/genedb/Search?organism=tryp&name=Tb927.8.7330>Tb927.8.7330</a>	Q57YT5			Tb08.10K10.320	8	Tb927_08_v4: complement(2101996..2102679)	hypothetical protein	4577	1	0	1				2QTB00007_A_18	Tb927.8.7330	GTGAAAGACGCAATGAAGAAAGGATGTAAAGAGAGTTCGGAAGATGATGCCAAAAAGACCGCTGGAGACT	-	8	2102451	2102520	-0.482831	-1.01729	0.316361	0.999493	-4.59494
Tb09.160.3910	3QTB00007_B_15			<a href=http://www.genedb.org/genedb/Search?organism=tryp&name=Tb09.160.3910>Tb09.160.3910</a>	Q38F16		28G16.255	chr9contig160.tmp0303	9	Tb927_09_v4: 888942..889649	hypothetical protein, conserved	5148	0	0	0				2QTB00007_B_15	Tb09.160.3910	ACTAGGCGGAGTTGAGGCAACGGGTAGGACTTTGGCACTAGCGGAAGACAACGCAAGAAGTGCCCTTCTG	+	9	889397	889466	-0.482497	-1.31962	0.195975	0.999493	-4.57688
Tb927.8.3010	3QTB00019_A_16			<a href=http://www.genedb.org/genedb/Search?organism=tryp&name=Tb927.8.3010>Tb927.8.3010</a>	Q57W72			Tb08.28F14.420	8	Tb927_08_v4: 903463..905676	hypothetical protein, conserved	4144	0	0	0				2QTB00019_A_16	Tb927.8.3010	ATGTAATCTCCGTCGAAAGCAAAGAGACAAACATTATGAATAGCCTAGGGAAGGAGCTGGGTCACACACA	+	8	904514	904583	-0.482004	-0.918917	0.364757	0.999493	-4.59993
Tb11.01.7110	3QTB00018_M_23	;go_function=methionyl-tRNA formyltransferase activity;go_process=methionyl-tRNA aminoacylation;go_component=mitochondrion		<a href=http://www.genedb.org/genedb/Search?organism=tryp&name=Tb11.01.7110>Tb11.01.7110</a>	Q381N8				11	Tb927_11_01_v4: complement(4052668..4054623)	methionyl-trna formyltransferase	9236	0	0	0	GO:0004479	GO:0006431	GO:0005739	2QTB00018_M_23	Tb11.01.7110	TATCAAACTTCCACCGAGAGGGATGTTTATGGATGGCGGAGATGTGTTGCTTCAGCGAACTATACCAATA	-	11.1	4053778	4053847	-0.481941	-1.03157	0.309717	0.999493	-4.59417
Tb10.61.1280	3QTB00008_F_3			<a href=http://www.genedb.org/genedb/Search?organism=tryp&name=Tb10.61.1280>Tb10.61.1280</a>	Q387Y8			TRYP_x-61h03.q2kb185_194	10	Tb927_10_v4: 3639626..3640438	hypothetical protein, conserved	7599	0	0	0				2QTB00008_F_3	Tb10.61.1280	ATACAGAATGAGATCAGTAATTGCCTGACCGAGATGAAGACACTGGATGCGGAGATTCGCAGACTTAATA	+	10	3640307	3640376	-0.481371	-1.3118	0.198574	0.999493	-4.57739
Tb11.01.4740	3QTB00016_J_19			<a href=http://www.genedb.org/genedb/Search?organism=tryp&name=Tb11.01.4740>Tb11.01.4740</a>	Q382L8				11	Tb927_11_01_v4: complement(3476405..3478087)	hypothetical protein, conserved	9005	1	1	0				2QTB00016_J_19	Tb11.01.4740	GGCATATGCTTGAGTATTCGCAAAGTCTCCCTCCTTTCTGCGATATTGTTGTGCTTAACCTCATTGAGGT	-	11.1	3477375	3477444	-0.481317	-1.14584	0.260043	0.999493	-4.58774
Tb927.2.5000	3QTB00012_F_22			<a href=http://www.genedb.org/genedb/Search?organism=tryp&name=Tb927.2.5000>Tb927.2.5000</a>	Q7YUT6		30M24.80		2	Tb927_02_v4: complement(884008..885228)	hypothetical protein, conserved	757	0	0	0				2QTB00012_F_22	Tb927.2.5000	TCAAAGGAGAGGTATTACTAACAAAAACGGAGTGTGTGGACGGAGCTGGCGTGGCTCGTGGTTCACAAAA	-	2	884159	884228	-0.480698	-1.21845	0.231628	0.999493	-4.58336
Tb11.01.0370	3QTB00008_P_10			<a href=http://www.genedb.org/genedb/Search?organism=tryp&name=Tb11.01.0370>Tb11.01.0370</a>	Q384K1				11	Tb927_11_01_v4: 2242594..2243442	hypothetical protein, conserved	8518	0	0	0				2QTB00008_P_10	Tb11.01.0370	TGGATACACAGTGTGAGAAAATAGCCAAGGATCTCCTCGCGGTGGATTATAGTAGTGATAAGCGTGATTT	+	11.1	2243282	2243351	-0.480249	-1.07164	0.291597	0.999493	-4.59199
Tb10.100.0220	3QTB00009_E_16	;go_function=5'-3' exonuclease activity;go_process=DNA catabolism;go_component=mitochondrion		<a href=http://www.genedb.org/genedb/Search?organism=tryp&name=Tb10.100.0220>Tb10.100.0220</a>	Q38CK4				10	Tb927_10_v4: 93364..94251	mitochondrial structure specific endonuclease I (SSE-1), putative	6177	0	0	0	GO:0008409	GO:0006308	GO:0005739	2QTB00009_E_16	Tb10.100.0220	CCCAAACATAACAAGCTAATTATATGTTTCGATCAAGGTGATGGCGGCCGTCGAGAGATTTACCCAAAGT	+	10	93580	93649	-0.480128	-1.13901	0.26284	0.999493	-4.58814
Tb11.01.8330	3QTB00017_P_23	;go_function=zinc ion binding		<a href=http://www.genedb.org/genedb/Search?organism=tryp&name=Tb11.01.8330>Tb11.01.8330</a>	Q381C5				11	Tb927_11_01_v4: complement(4349697..4351547)	hypothetical protein, conserved	9350	0	0	0	GO:0008270	GO:0008150	GO:0005575	2QTB00017_P_23	Tb11.01.8330	AAGAAAATACAATTAAATAATGTTTCCCACTTCAAGAATGTTCAGTCTCGGCTAAATCTGGGTGCCAAGA	-	11.1	4350206	4350275	-0.480121	-1.0361	0.30763	0.999493	-4.59393
Tb927.8.3680	3QTB00018_I_9			<a href=http://www.genedb.org/genedb/Search?organism=tryp&name=Tb927.8.3680>Tb927.8.3680</a>	Q580Y8			Tb08.10J17.750	8	Tb927_08_v4: complement(1100892..1102829)	hypothetical protein, conserved	4211	0	0	0	GO:0003674	GO:0008150	GO:0005575	2QTB00018_I_9	Tb927.8.3680	AAAAAACTATGAATTAAAGATAAAATCCCTCACACAGACGCATGAAGCCGCAGTGCGGAAGTTGGTAAGT	-	8	1102167	1102236	-0.479859	-0.936946	0.355542	0.999493	-4.59905
Tb927.4.3070	3QTB00013_P_10			<a href=http://www.genedb.org/genedb/Search?organism=tryp&name=Tb927.4.3070>Tb927.4.3070</a>	Q583Y4			Tb04.2H8.690	4	Tb927_04_v4: 812413..813759	hypothetical protein, conserved	1724	0	0	0				2QTB00013_P_10	Tb927.4.3070	GGAATCAGCGGGACCTTTAGAGCAGGAAATGCCCAAATTGTTGGAGGAGGCAAATGAAATGGATATGGTT	+	4	813516	813585	-0.479455	-1.22035	0.230918	0.999493	-4.58324
Tb10.6k15.0280	3QTB00012_J_20			<a href=http://www.genedb.org/genedb/Search?organism=tryp&name=Tb10.6k15.0280>Tb10.6k15.0280</a>	Q389X6			TRYPtp6k15-3d06.p1c_48	10	Tb927_10_v4: 2427755..2428978	hypothetical protein, conserved	7106	1	0	0				2QTB00012_J_20	Tb10.6k15.0280	TGGCCCAATAAAGAAAATTTCTCGGCAACGGCCTATATATATGAATTCGGAAAGCGTGTACTCGGCAGTT	+	10	2428904	2428973	-0.479377	-1.20542	0.236551	0.999493	-4.58416
Tb927.6.1580	3QTB00014_B_6	;go_function=polynucleotide 3'-phosphatase activity; polynucleotide 5'-hydroxyl-kinase activity;go_process=single strand break repair;go_component=nucleus		<a href=http://www.genedb.org/genedb/Search?organism=tryp&name=Tb927.6.1580>Tb927.6.1580</a>	Q585Q2			Tb06.28P18.320	6	Tb927_06_v4: complement(544746..546176)	polynucleotide kinase 3prime-phosphatase, putative	2677	0	0	0				2QTB00014_B_6	Tb927.6.1580	TATAACGTGTACCAGTCTAAATTTGATAGTTGGACGGCTGATTCGGTGAGGTCAATGGGAATCGAAGAAT	-	6	544823	544892	-0.479321	-1.33536	0.190827	0.999493	-4.57583
Tb10.6k15.0050	3QTB00011_H_8	similar to PAG1 protein precursor. (Swiss- Prot:Q01889) (Trypanosoma brucei brucei)		<a href=http://www.genedb.org/genedb/Search?organism=tryp&name=Tb10.6k15.0050>Tb10.6k15.0050</a>	Q389V4	PAG5		TRYPtp6k15-3d06.p1c_9	10	Tb927_10_v4: complement(2475654..2476766)	procyclin-associated gene 5 (PAG5) protein	7128	1	0	0	GO:0003674	GO:0008150	GO:0005575	2QTB00011_H_8	Tb10.6k15.0050	AGTAAAGGTGGTGAAAGACTATAAACTATTTGCAGAACTGGAAAGAAAAGTCGACGCGTCGCATAAACAT	-	10	2475858	2475927	-0.479229	-1.07391	0.290595	0.999493	-4.59186
Tb927.5.2480	3QTB00010_P_20			<a href=http://www.genedb.org/genedb/Search?organism=tryp&name=Tb927.5.2480>Tb927.5.2480</a>	Q582B8			Tb05.3C6.620	5	Tb927_05_v4: 794831..795865	hypothetical protein, conserved	2239	0	0	0				2QTB00010_P_20	Tb927.5.2480	TACATCTGTTTTTGGTCGTTACTTATCTCAACAATTATCAACGCTGCATGTAAGGGAATGCATTGGTTCA	+	5	795373	795442	-0.479177	-1.04842	0.302008	0.999493	-4.59326
Tb927.5.2140	3QTB00020_A_2	;go_function=nucleic acid binding;go_process=mRNA catabolism, nonsense-mediated decay;go_component=cytoplasm		<a href=http://www.genedb.org/genedb/Search?organism=tryp&name=Tb927.5.2140>Tb927.5.2140</a>	Q582F1			Tb05.3C6.50	5	Tb927_05_v4: complement(674982..677510)	regulator of nonsense transcripts 1, putative,nonsense mRNA reducing factor 1, putative	2205	0	0	0				2QTB00020_A_2	Tb927.5.2140	GTGATTCCACTTTAGAGTGCTACATATGTCGATCTTCGAATATTTTTTCCTTGGGATTTATGCCTTCAAA	-	5	677191	677260	-0.478177	-0.674264	0.504804	0.999493	-4.61032
Tb927.4.4350	3QTB00006_M_16			<a href=http://www.genedb.org/genedb/Search?organism=tryp&name=Tb927.4.4350>Tb927.4.4350</a>	Q57Y39			Tb04.1D20.110	4	Tb927_04_v4: complement(1146231..1146842)	hypothetical protein, conserved	1852	1	1	0				2QTB00006_M_16	Tb927.4.4350	GAGAAACTTTGCTTGTGGGATTTCGTGCCTCCACACACCCGTGCCACCTTTCAGTTTTATGTTGTTGAGA	-	4	1146683	1146752	-0.477937	-1.34964	0.18625	0.999493	-4.57487
Tb09.160.1060	3QTB00014_M_7			<a href=http://www.genedb.org/genedb/Search?organism=tryp&name=Tb09.160.1060>Tb09.160.1060</a>	Q38FT1			chr9contig160.tmp0106c	9	Tb927_09_v4: complement(501307..502677)	hypothetical protein, conserved	4882	0	0	0				2QTB00014_M_7	Tb09.160.1060	CGCCGGGAGGTCCCCGCTGATATTGATAAGTTTCTGTCGAATTTGTTTCAACAAAATACATGCATAAAAC	-	9	502254	502323	-0.477843	-1.04287	0.304533	0.999493	-4.59357
Tb11.12.0006	3QTB00017_B_12	GPI-Anchor Signal predicted for Tb11.12.0006 by DGPI v2.04 with cleavage site probability 0.342 near 594;go_function=metalloendopeptidase activity;go_process=cell adhesion; proteolysis and peptidolysis;go_component=membrane		<a href=http://www.genedb.org/genedb/Search?organism=tryp&name=Tb11.12.0006>Tb11.12.0006</a>	Q384F7				11	Tb927_11_01_v4: 2348643..2350496	major surface protease gp63, putative,surface protease homologue	8562	0	0	1	GO:0004222	GO:0006508 GO:0007155	GO:0016020	2QTB00017_B_12	Tb11.12.0006	TAGTCACTACAGTGAGCTAACATTGGCCTTTTTCCTTGATACGGGGTTTTATAGGGTAAATTGGGAGAAA	+	11.1	2349809	2349878	-0.47775	-1.15661	0.255672	0.999493	-4.58711
Tb927.7.2300	3QTB00022_A_19			<a href=http://www.genedb.org/genedb/Search?organism=tryp&name=Tb927.7.2300>Tb927.7.2300</a>	Q57XP4			Tb07.22O10.260	7	Tb927_07_v4: complement(590576..594187)	hypothetical protein, conserved	3319	0	0	0				2QTB00022_A_19	Tb927.7.2300	TTTGGATGAGTCTTCGCATATGATAACCATTCTTTCGGGGCAATGCTGTGTGTTTCTAAACAATGATTTA	-	7	592997	593066	-0.477745	-0.957475	0.345238	0.999493	-4.59803
Tb09.160.0520	3QTB00022_F_4			<a href=http://www.genedb.org/genedb/Search?organism=tryp&name=Tb09.160.0520>Tb09.160.0520</a>	Q38FY7			chr9contig160.tmp0052c	9	Tb927_09_v4: complement(364404..369221)	hypothetical protein, conserved	4825	0	0	0				2QTB00022_F_4	Tb09.160.0520	TGAAAGAATCTAACGACAAACTATCGGTTTTGCAAGAGGAAAATGGGAAGCTGAAGGAAAGTATTGCTGA	-	9	365011	365080	-0.477698	-1.23931	0.223908	0.999493	-4.58206
Tb927.5.2100	3QTB00014_I_20			<a href=http://www.genedb.org/genedb/Search?organism=tryp&name=Tb927.5.2100>Tb927.5.2100</a>	Q57ZS9			Tb05.1P6.80	5	Tb927_05_v4: complement(663434..664831)	hypothetical protein, conserved	2201	1	0	0				2QTB00014_I_20	Tb927.5.2100	AAACTGGTTACAAACGTTGTTCAACCCCATCTTAAGTCAGCGAAAGTTGATGTGGCGTCGGCGGCTGTTT	-	5	663997	664066	-0.477654	-1.17589	0.24799	0.999493	-4.58596
Tb09.211.1450	3QTB00002_M_10			<a href=http://www.genedb.org/genedb/Search?organism=tryp&name=Tb09.211.1450>Tb09.211.1450</a>	Q38E10			chr9contig211.tmp0172	9	Tb927_09_v4: 1519587..1519892	hypothetical protein, unlikely	5507	1	1	0				2QTB00002_M_10	Tb09.211.1450	ATATATTTTTACACGCATTAAACATTCCTCAACACCACTCCCCCAAAGGTTCCACGTGCCCTTTAGACTC	+	9	1519652	1519721	-0.476935	-1.16067	0.25404	0.999493	-4.58687
Tb11.01.6520	3QTB00018_K_15			<a href=http://www.genedb.org/genedb/Search?organism=tryp&name=Tb11.01.6520>Tb11.01.6520</a>	Q381U6				11	Tb927_11_01_v4: complement(3893714..3895660)	hypothetical protein, conserved	9178	0	0	0				2QTB00018_K_15	Tb11.01.6520	CTCTCGTCCAAAGTCGTTTGTATGCCCCACTTTATGAATTTCCAGCGGTGAAGCATGATCTACAACATAT	-	11.1	3894237	3894306	-0.476663	-1.43528	0.160547	0.999493	-4.56896
Tb927.7.1310	3QTB00022_M_8			<a href=http://www.genedb.org/genedb/Search?organism=tryp&name=Tb927.7.1310>Tb927.7.1310</a>	Q57WR9			Tb07.27M11.570	7	Tb927_07_v4: 336723..340766	hypothetical protein, conserved	3222	0	0	0				2QTB00022_M_8	Tb927.7.1310	AACAAAATAGATATTGTTGCTCAAGAAAGCACTCTAAATCTCATGGAATATCTTCGGTCACCAAGGTTGC	+	7	340392	340461	-0.476519	-1.01394	0.317934	0.999493	-4.59511
Tb10.70.4370	3QTB00019_B_16			<a href=http://www.genedb.org/genedb/Search?organism=tryp&name=Tb10.70.4370>Tb10.70.4370</a>	Q38BT3			TRYP_x-70a06.p2kb545_586	10	Tb927_10_v4: 815930..818284	hypothetical protein, conserved	6449	0	0	0				2QTB00019_B_16	Tb10.70.4370	TCGTGATCTTCAAGAGTTACTAATGGTCAAAGAAAAGAAGTGTGAGGAATTAAAAGCACAGAACTTAGAA	+	10	816853	816922	-0.476448	-1.17195	0.249546	0.999493	-4.58619
Tb927.8.1940	3QTB00017_L_10	;go_component=integral to membrane		<a href=http://www.genedb.org/genedb/Search?organism=tryp&name=Tb927.8.1940>Tb927.8.1940</a>	Q581Y8			Tb08.26N11.400	8	Tb927_08_v4: complement(622214..624100)	endosomal integral membrane protein, putative	4037	1	9	0	GO:0003674	GO:0008150	GO:0016021	2QTB00017_L_10	Tb927.8.1940	ATCGAGAGTAAAGAAAAATGGTCTACTAGGTGGGATATTTATTTAAGTGTTCACAAGGAAAAAAACCACT	-	8	623305	623374	-0.476345	-1.11827	0.271465	0.999493	-4.58935
Tb927.7.6460	3QTB00020_A_18	;go_process=cell-matrix adhesion;go_component=integral to membrane; integrin complex		<a href=http://www.genedb.org/genedb/Search?organism=tryp&name=Tb927.7.6460>Tb927.7.6460</a>	Q582L3			Tb07.33N13.410	7	Tb927_07_v4: 1753202..1755739	FG-GAP repeat protein, putative,intergrin alpha chain protein, putative	3736	1	1	0				2QTB00020_A_18	Tb927.7.6460	AAATTCTCTCTCACAGTGACCATTTACGACGACAGGAAGGGAAAAGATACTGGGCAATTGTACAACCTTG	+	7	1755392	1755461	-0.47624	-1.18285	0.245258	0.999493	-4.58554
Tb10.70.1340	3QTB00007_M_10			<a href=http://www.genedb.org/genedb/Search?organism=tryp&name=Tb10.70.1340>Tb10.70.1340</a>	Q38B39			TRYP_x-70a06.p2kb545_185	10	Tb927_10_v4: 1409063..1409761	hypothetical protein, conserved	6693	0	0	0				2QTB00007_M_10	Tb10.70.1340	CCTTCAAAAGACCATAGAACTGCTACACCTCATTCGATATGCAAATCACCACAATCAAAAGGTTGTGATG	+	10	1409384	1409453	-0.476183	-1.13101	0.266141	0.999493	-4.58861
Tb11.01.6550	3QTB00023_I_15			<a href=http://www.genedb.org/genedb/Search?organism=tryp&name=Tb11.01.6550>Tb11.01.6550</a>	Q381U3				11	Tb927_11_01_v4: complement(3901352..3911164)	hypothetical protein, conserved	9181	0	0	0				2QTB00018_L_2	Tb11.01.6550	AAAAGGAACAAAAGCCGTGGAAAGTATGTTTGTTACTGTTTTCTTCGACGCACTATATATGTGCCACATT	-	11.1	3909701	3909770	-0.47609	-0.783844	0.43868	0.999493	-4.60603
Tb927.1.1310	3QTB00013_B_15			<a href=http://www.genedb.org/genedb/Search?organism=tryp&name=Tb927.1.1310>Tb927.1.1310</a>	Q4GZ88				1	Tb927_01_v4: 339557..340849	hypothetical protein, conserved	124	1	1	0				2QTB00013_B_15	Tb927.1.1310	TATGGTTGGAGCGATTAACGAGTGCTGTGTTTGACATTTTTTATAGCGCGATGCGTGAAGGGAATGAACC	+	1	339696	339765	-0.475643	-1.15891	0.254749	0.999493	-4.58697
Tb927.4.1700	3QTB00018_B_16	;go_function=ATP binding; protein serine/threonine kinase activity;go_process=protein amino acid phosphorylation		<a href=http://www.genedb.org/genedb/Search?organism=tryp&name=Tb927.4.1700>Tb927.4.1700</a>	Q581R1			Tb04.2L9.1220	4	Tb927_04_v4: complement(434137..436215)	protein kinase, putative	1587	0	0	0	GO:0004674 GO:0005524	GO:0006468	GO:0005575	2QTB00018_B_16	Tb927.4.1700	ATGATGTGGATAGTGGGTGTTTCATAGAGAAATTTACGAGCAAAGAATCGTCTCCAAAGGGCAGATTATT	-	4	434861	434930	-0.475635	-1.2192	0.231347	0.999493	-4.58331
Tb927.7.2100	3QTB00018_E_6	;go_function=GMP synthase (glutamine-hydrolyzing) activity;go_process=purine ribonucleotide biosynthesis		<a href=http://www.genedb.org/genedb/Search?organism=tryp&name=Tb927.7.2100>Tb927.7.2100</a>	Q57V01			Tb07.43M14.550	7	Tb927_07_v4: complement(532663..534639)	GMP synthase, putative,glutamine amidotransferase, putative	3301	0	0	0	GO:0003922	GO:0009152	GO:0005575	2QTB00018_E_6	Tb927.7.2100	CAAATAAAGAAGAGTGGAACTCCCTTGGGCGTCTTGCATTGGTTATTCCAAAGTTAACGTCAAATGTTAA	-	7	533054	533123	-0.475632	-1.02946	0.310696	0.999493	-4.59429
Tb927.2.5630	3QTB00006_D_10			<a href=http://www.genedb.org/genedb/Search?organism=tryp&name=Tb927.2.5630>Tb927.2.5630</a>	Q7YSH6		1F7.185		2	Tb927_02_v4: 1015115..1015759	hypothetical protein, conserved	799	0	0	0	GO:0003674	GO:0008150	GO:0005575	NA	NA	NA	NA	NA	NA	NA	-0.475429	-1.05376	0.299589	0.999493	-4.59297
Tb927.1.290	3QTB00022_H_13			<a href=http://www.genedb.org/genedb/Search?organism=tryp&name=Tb927.1.290>Tb927.1.290</a>	Q9N949				1	Tb927_01_v4: 112972..117318	leucine-rich repeat protein (LRRP), putative	25	0	0	0	GO:0003674	GO:0008150	GO:0005575	2QTB00022_H_13	Tb927.1.290	ACCTAGACAACGTGTATGGCTGGTCTGATGTTTCTTGTGAACTGAGAAAAAGGAGAGTACATATCCGTTA	+	1	117248	117317	-0.475403	-1.17754	0.247338	0.999493	-4.58586
Tb11.01.0725	3QTB00012_D_23	GPI-Anchor Signal predicted for Tb11.01.0730 by DGPI v2.04, no cleavage site predicted;go_function=metal ion transporter activity;go_process=metal ion transport;go_component=integral to membrane; membrane		<a href=http://www.genedb.org/genedb/Search?organism=tryp&name=Tb11.01.0725>Tb11.01.0725</a>	Q384C8				11	Tb927_11_01_v4: 2417613..2418797	cation transporter, putative	8591	0	9	0	GO:0046873	GO:0030001	GO:0016020 GO:0016021	2QTB00012_D_23	Tb11.01.0725	CAGATGCTTTGGGATGTTTGCGGCTCTTTGGCTTGGCGCTGCGTTGATGGCCGTGTTAGGAAAATGGGTC	NA	Nonspecific_2	0	0	-0.475355	-1.32564	0.193996	0.999493	-4.57648
Tb10.6k15.2875	3QTB00003_D_10			<a href=http://www.genedb.org/genedb/Search?organism=tryp&name=Tb10.6k15.2875>Tb10.6k15.2875</a>	Q38AJ2			234.t00481	10	Tb927_10_v4: complement(1921434..1921829)	hypothetical protein, conserved	6890	0	0	0				2QTB00003_D_10	Tb10.6k15.2875	GTAAAGCGCAACCGCATGCGACATATATACGATGGAACAGAAGGCAACGATGAGGACGTCACACAAATGT	-	10	1921601	1921670	-0.475321	-1.06883	0.292842	0.999493	-4.59214
Tb927.4.5360	3QTB00004_P_22	synonym: Tb04.24M18.160; hypothetical protein, conserved (pseudogene) Overlapping BAC (RPCI-93:3M17) contains a complete gene.; hypothetical protein, conserved (pseudogene)		<a href=http://www.genedb.org/genedb/Search?organism=tryp&name=Tb927.4.5360>Tb927.4.5360</a>	-			Tb04.24M18.160	4	Tb927_04_v4: complement(1459247..1459852)	hypothetical protein, conserved	1955	0	0	0				2QTB00004_P_22	Tb927.4.5360	CTGTTCTTCCAATTATCGATGGGGAAGACCATGCGCATACAGAGAGCGCGTTCTCTCAATTGCCTAAGTA	-	4	1458622	1458691	-0.475182	-1.12891	0.267015	0.999493	-4.58873
Tb09.211.3060	3QTB00004_J_1			<a href=http://www.genedb.org/genedb/Search?organism=tryp&name=Tb09.211.3060>Tb09.211.3060</a>	Q38DJ9			chr9contig211.tmp0347c	9	Tb927_09_v4: complement(1816553..1817014)	hypothetical protein, unlikely	5668	0	0	0				2QTB00004_J_1	Tb09.211.3060	TTTTTGTTTGCTCTTTCTCCTTTTCACATCCCCCTTTTACTCTTTTGCTCTTATATTCTCCCTTTCCCTG	-	9	1816759	1816828	-0.474951	-0.942284	0.352843	0.999493	-4.59879
Tb927.6.2530	3QTB00006_H_22			<a href=http://www.genedb.org/genedb/Search?organism=tryp&name=Tb927.6.2530>Tb927.6.2530</a>	Q584Q3			Tb06.4M18.1130	6	Tb927_06_v4: 767437..768087	hypothetical protein	2772	1	4	0				2QTB00006_H_22	Tb927.6.2530	TGGGGTTTTCATGTTCCAATCATTGTGTGTGTTTGTATGACGCACTCTAGCACGTCGCTCTGTTTTTATT	+	6	767980	768049	-0.47441	-1.10451	0.277298	0.999493	-4.59014
Tb10.61.1650	3QTB00003_E_6			<a href=http://www.genedb.org/genedb/Search?organism=tryp&name=Tb10.61.1650>Tb10.61.1650</a>	Q388B2			TRYP_x-61h03.q2kb185_247	10	Tb927_10_v4: complement(3582030..3582395)	hypothetical protein	7575	0	0	0				2QTB00003_E_6	Tb10.61.1650	CCCACAGAACTTCCCTTGCAAACCACCCACCCTCCCCCTTCGTGAAGCCGTTAAATAACACAATTTATTT	-	10	3582217	3582286	-0.47408	-1.19504	0.240524	0.999493	-4.5848
Tb11.01.3360	3QTB00009_A_16			<a href=http://www.genedb.org/genedb/Search?organism=tryp&name=Tb11.01.3360>Tb11.01.3360</a>	Q383C7				11	Tb927_11_01_v4: 3027759..3028640	hypothetical protein, conserved	8843	0	0	0				2QTB00009_A_16	Tb11.01.3360	AAGTTGATATGGCACAACGCCAAGGCCGCTATGGACATTAAGATGACAGTGGTGGATTTTATTCTCCGTA	+	11.1	3028212	3028281	-0.473563	-1.29278	0.204997	0.999493	-4.57864
Tb11.02.1670	3QTB00016_O_21	hypothetical protein		<a href=http://www.genedb.org/genedb/Search?organism=tryp&name=Tb11.02.1670>Tb11.02.1670</a>	-			TRYP_xi-1013a02.q1k_99	11	Tb927_11_01_v4: complement(1201027..1202643)	hypothetical protein, conserved	8118	0	0	0				2QTB00016_O_21	Tb11.02.1670	TATCATTCGAGGGCTTTCATACCCTACTAACATTTCTGTTAACCACGTGCTTTGTAATCATGCGCCACTT	-	11.1	1202065	1202134	-0.473536	-0.778619	0.44171	0.999493	-4.60625
Tb10.70.6720	3QTB00016_A_24			<a href=http://www.genedb.org/genedb/Search?organism=tryp&name=Tb10.70.6720>Tb10.70.6720</a>	Q38CA6			TRYP_x-70a06.p2kb545_926	10	Tb927_10_v4: complement(354113..355738)	hypothetical protein, conserved	6275	0	0	0				2QTB00016_A_24	Tb10.70.6720	AGTCATGCAATCATGTCAATAAATCCTCGCGACACGTTGTAGCTCTGGATCGCAGCTGCAAAAATAATAG	-	10	354513	354582	-0.473389	-1.19666	0.239903	0.999493	-4.5847
Tb927.7.4400	3QTB00019_B_3	;go_function=inositol-trisphosphate 3-kinase activity		<a href=http://www.genedb.org/genedb/Search?organism=tryp&name=Tb927.7.4400>Tb927.7.4400</a>	Q57X56			Tb07.26A24.1100	7	Tb927_07_v4: complement(1168213..1170483)	inositol polyphosphate kinase-like protein, putative	3529	0	0	0				2QTB00019_B_3	Tb927.7.4400	ACTTCGCCGTGCATTCTTTCAGGATCATGTGTACCGTTTCTTTACCTCTTCCTTGTTATTTGTGTACGAT	-	7	1168372	1168441	-0.473218	-1.07168	0.29158	0.999493	-4.59198
Tb927.6.3070	3QTB00010_D_10			<a href=http://www.genedb.org/genedb/Search?organism=tryp&name=Tb927.6.3070>Tb927.6.3070</a>	Q583M7			Tb06.5F5.810	6	Tb927_06_v4: 908128..909141	hypothetical protein, conserved	2826	0	0	0				2QTB00010_D_10	Tb927.6.3070	TATAACAACCCCTTCAAGAATAACAGTGAGGTTGACGACATTTGCTTTGCCCCTTTCTTCTCACAAATGT	+	6	908149	908218	-0.472789	-1.05621	0.298488	0.999493	-4.59284
Tb927.3.3010	3QTB00001_P_21			<a href=http://www.genedb.org/genedb/Search?organism=tryp&name=Tb927.3.3010>Tb927.3.3010</a>	Q57ZL1			Tb03.27C5.480	3	Tb927_03_v4: complement(771764..771988)	hypothetical protein, conserved	1139	1	1	0				2QTB00001_P_21	Tb927.3.3010	ACGAACTGATTGGACGCTACTGCGGTTTGGCTTTTATTCCTTTTACGGTGTGTGTATGTGGCGGCAGTAT	-	3	771831	771900	-0.472636	-1.33081	0.192305	0.999493	-4.57613
Tb927.4.960	3QTB00021_N_16			<a href=http://www.genedb.org/genedb/Search?organism=tryp&name=Tb927.4.960>Tb927.4.960</a>	Q580C4			Tb04.5E12.600	4	Tb927_04_v4: complement(263441..266977)	hypothetical protein, conserved	1513	0	0	0	GO:0003674	GO:0008150	GO:0005575	2QTB00021_N_16	Tb927.4.960	GAATAAATTTTGTTAATACAAGCAACACTCATATCATACTTCTCGCGCCGCACAGTTCTAAGGAATGTGT	-	4	265656	265725	-0.471811	-1.2562	0.217797	0.999493	-4.58099
Tb11.02.3500	3QTB00020_D_22			<a href=http://www.genedb.org/genedb/Search?organism=tryp&name=Tb11.02.3500>Tb11.02.3500</a>	Q385J3			Tb11.212.0560	11	Tb927_11_01_v4: 1604354..1607110	hypothetical protein, conserved	8274	0	0	0				2QTB00020_D_22	Tb11.02.3500	CAACTACGTGCATTGAGACAAAGGATGGTAATACTGCGAATGAAACGTCACGGGAGGACAAGTTAATAGA	+	11.1	1606908	1606977	-0.470968	-1.00305	0.323081	0.999493	-4.59569
Tb10.26.0260	3QTB00013_M_8			<a href=http://www.genedb.org/genedb/Search?organism=tryp&name=Tb10.26.0260>Tb10.26.0260</a>	Q389H7				10	Tb927_10_v4: 2775731..2777017	hypothetical protein, conserved	7255	0	0	0	GO:0003674	GO:0008150	GO:0005575	2QTB00013_M_8	Tb10.26.0260	TTACATCTTGCCACGTCTCTACTCACAAGTATCAAAAAAAGCAACGACGGTAACAGCAGTGATGTGATTA	+	10	2776760	2776829	-0.470852	-1.00646	0.321464	0.999493	-4.59551
Tb11.02.5380	3QTB00021_G_19	similar to Exosome complex exonuclease RRP44 (EC 3.1.13.-) (Ribosomal RNAprocessing protein 44) (DIS3 protein homolog) (Swiss-Prot:Q9Y2L1) (Homo sapiens);go_function=GDP-dissociation stimulator activity;go_process=rRNA processing;go_component=exosome (RNase complex); mitochondrion		<a href=http://www.genedb.org/genedb/Search?organism=tryp&name=Tb11.02.5380>Tb11.02.5380</a>	Q384R7	RRP44			11	Tb927_11_01_v4: 2075286..2078204	exosome complex exonuclease RRP44p homologue	8451	0	0	0	GO:0016219	GO:0006364	GO:0000178 GO:0005739	2QTB00021_G_19	Tb11.02.5380	AAACTTGTGTTCTATTGTTGCTGACGAGGACAGATATGCATTCTCAATTATGTGGGAGTTTGATGAGAAT	+	11.1	2076995	2077064	-0.470669	-1.18347	0.245014	0.999493	-4.5855
Tb927.8.5590	3QTB00008_D_21			<a href=http://www.genedb.org/genedb/Search?organism=tryp&name=Tb927.8.5590>Tb927.8.5590</a>	Q57X23			Tb08.26E13.210	8	Tb927_08_v4: 1661197..1662009	hypothetical protein, conserved	4403	0	0	0				2QTB00008_D_21	Tb927.8.5590	TCGTGACCACTGTCGCCGGGCGGAGACGCTGTTGTACCTTAAGCGTATCACGTACGAACCTGTGAATGTT	+	8	1661724	1661793	-0.470525	-1.08074	0.287587	0.999493	-4.59148
Tb927.6.930	3QTB00011_M_8	similar to GP:19032268: metacaspase {Trypanosoma brucei}(PMID:12062425); 100% similar to GP:19032268: metacaspase {Trypanosoma brucei}(PMID:12062425);go_function=peptidase activity;go_process=aerobic respiration; proteolysis and peptidolysis;go_component=nucleus		<a href=http://www.genedb.org/genedb/Search?organism=tryp&name=Tb927.6.930>Tb927.6.930</a>	Q585F4	TbMCA4		Tb06.3A7.290	6	Tb927_06_v4: complement(397321..398394)	metacaspase MCA3,cysteine peptidase, Clan CD, family C13, putative	2611	1	0	0	GO:0008233 GO:0008233	GO:0009060 GO:0006508	GO:0005634	2QTB00011_M_8	Tb927.6.930	CCCAAGGTGTCTTTTGAGTCTCTGCTCTACAATATCAAAAGCAAGTAGTGCAAAGGGCACCAATGATTTT	-	6	398314	398383	-0.470326	-0.933578	0.357252	0.999493	-4.59922
Tb10.61.2940	3QTB00003_D_21			<a href=http://www.genedb.org/genedb/Search?organism=tryp&name=Tb10.61.2940>Tb10.61.2940</a>	Q388K5			TRYP_x-61h03.q2kb185_440	10	Tb927_10_v4: complement(3327817..3328197)	hypothetical protein, unlikely	7478	0	0	0				2QTB00003_D_21	Tb10.61.2940	TCCATTGCTCTGTATACGGAATTGCCACACCGCAAAAGGGGAGACACCACCAAGGATAGTGTTCATCCCA	-	10	3327916	3327985	-0.470302	-1.06551	0.29432	0.999493	-4.59233
Tb09.160.0380	3QTB00001_L_20			<a href=http://www.genedb.org/genedb/Search?organism=tryp&name=Tb09.160.0380>Tb09.160.0380</a>	Q38G03			chr9contig160.tmp0038c	9	Tb927_09_v4: complement(335471..335719)	hypothetical protein, conserved	4809	0	0	0				2QTB00001_L_20	Tb09.160.0380	TACTGGAGGACGGCAAGTTGCGTTACCCATGTCCTTGCGGTGATCTATTTGAACTCTCCCTAAGTGAGTT	-	9	335607	335676	-0.469478	-1.31767	0.196621	0.999493	-4.57701
Tb927.1.2910	3QTB00001_N_15	unlikely gene predicted by glimmer		<a href=http://www.genedb.org/genedb/Search?organism=tryp&name=Tb927.1.2910>Tb927.1.2910</a>	Q4GYT3				1	Tb927_01_v4: 652719..652937	hypothetical protein, unlikely	282	0	0	0				2QTB00001_N_15	Tb927.1.2910	ACTGCGCTGAAGTTGTGAGAACTGCTGAAGCATCATCCTCAAAAAAGAAGTGGCATGTAAAAGCTGATCC	+	1	652723	652792	-0.469409	-1.1307	0.266271	0.999493	-4.58863
Tb10.61.2600	3QTB00004_J_16			<a href=http://www.genedb.org/genedb/Search?organism=tryp&name=Tb10.61.2600>Tb10.61.2600</a>	Q388I1			TRYP_x-61h03.q2kb185_396	10	Tb927_10_v4: complement(3377910..3378389)	hypothetical protein, conserved	7504	0	0	0				2QTB00004_J_16	Tb10.61.2600	CTGGAAGTGGGGAAGGAATCGGCGAAGGTCGCGTGATGGCGGACCGATCCAGACACGTGGAAGAACTGCG	-	10	3378109	3378178	-0.469112	-1.37864	0.177211	0.999493	-4.5729
Tb927.7.4320	3QTB00008_F_4			<a href=http://www.genedb.org/genedb/Search?organism=tryp&name=Tb927.7.4320>Tb927.7.4320</a>	Q57UR2			Tb07.5F10.120	7	Tb927_07_v4: complement(1145574..1146407)	hypothetical protein, conserved	3521	0	0	0				2QTB00008_F_4	Tb927.7.4320	TGCGTTCGTTCACTGATCACTCCCGCATCGCACGACCATTAGGACAACAATTGCAATTACCACTCATCAG	-	7	1145722	1145791	-0.469048	-1.33237	0.191798	0.999493	-4.57603
Tb11.01.1600	3QTB00006_A_18			<a href=http://www.genedb.org/genedb/Search?organism=tryp&name=Tb11.01.1600>Tb11.01.1600</a>	Q383U6				11	Tb927_11_01_v4: 2605884..2606477	hypothetical protein, conserved	8674	0	0	0				2QTB00006_A_18	Tb11.01.1600	TAAACCTTACGTTGCGTTGCAGGAGAGAAAAATAATGGGAGTTCAAGTTCCTTCAGATAGCGTATCTCTT	+	11.1	2606348	2606417	-0.468806	-1.09055	0.283312	0.999493	-4.59093
Tb927.8.2910	3QTB00017_O_17	Gene within a repeat region that may contain misassembly.;go_function=calcium ion binding; mannosyl-oligosaccharide 1,2-alpha-mannosidase activity;go_process=N-linked glycosylation;go_component=membrane		<a href=http://www.genedb.org/genedb/Search?organism=tryp&name=Tb927.8.2910>Tb927.8.2910</a>	Q57W82			Tb08.28F14.300	8	Tb927_08_v4: 882717..884483	mannosyl-oligosaccharide 1,2-alpha-mannosidase IB, putative	4134	1	0	0	GO:0004571 GO:0005509	GO:0006487	GO:0016020	2QTB00017_O_17	Tb927.8.2910	TGATGAGAGAGGAAAGGTTCCACCAGTACGGAAATGGTGAAAGTAGAAAGTTGCATAATGTCAGCGATAT	+	8	882778	882847	-0.468697	-1.22579	0.228889	0.999493	-4.5829
Tb927.2.4140	3QTB00019_K_3			<a href=http://www.genedb.org/genedb/Search?organism=tryp&name=Tb927.2.4140>Tb927.2.4140</a>	Q7YV19		28H13.420		2	Tb927_02_v4: complement(726265..728454)	hypothetical protein, conserved	702	0	0	0				2QTB00019_K_3	Tb927.2.4140	GAGGAGATTTGACTTAGTTAAGATGGAAAAAGTTGGGCTGTTGTATCCAGGGTTGATGAACGACTGTCCT	-	2	726313	726382	-0.468604	-1.22939	0.227555	0.999493	-4.58268
Tb10.389.1690	3QTB00022_L_11	GPI-Anchor Signal predicted for Tb10.389.1690 by DGPI v2.04 with cleavage site probability 1.5480001 near 1464		<a href=http://www.genedb.org/genedb/Search?organism=tryp&name=Tb10.389.1690>Tb10.389.1690</a>	Q389D6				10	Tb927_10_v4: 2864808..2869289	hypothetical protein, conserved	7296	0	7	1	GO:0003674	GO:0008150	GO:0005575	2QTB00022_L_11	Tb10.389.1690	TATGAACTAACGGTATACGACCTCTCTATGCAATCTTTCGTCGGAAAAGACAATGTTAAAGGGAGTGTTG	+	10	2867991	2868060	-0.468152	-0.80759	0.425066	0.999493	-4.60503
Tb927.6.2210	3QTB00021_D_22	similar to Vacuolar protein 8. (Swiss-Prot:P39968) [Saccharomyces cerevisiae]		<a href=http://www.genedb.org/genedb/Search?organism=tryp&name=Tb927.6.2210>Tb927.6.2210</a>	Q584T5			Tb06.4M18.580	6	Tb927_06_v4: 699807..703193	hypothetical protein, conserved	2740	0	0	0				2QTB00021_D_22	Tb927.6.2210	AACTTGTCGTGCCATAGTCACCCTCTCACTAATTTCGACGTCTTACAAAGATAAACTGTTTGAGCTTGGT	+	6	701630	701699	-0.468043	-1.06085	0.296405	0.999493	-4.59258
Tb10.61.0580	3QTB00023_A_16			<a href=http://www.genedb.org/genedb/Search?organism=tryp&name=Tb10.61.0580>Tb10.61.0580</a>	Q387U1			TRYP_x-61h03.q2kb185_96	10	Tb927_10_v4: 3799760..3810142	hypothetical protein, conserved	7647	0	0	0	GO:0003674 GO:0003674	GO:0008150 GO:0008150	GO:0005575 GO:0005575	2QTB00023_A_16	Tb10.61.0580	TATTTAATTGTTGGATGTCGCTCTGCAATTGTTTGTATTACACCGAAGAAGATATGGAGGCTTTGTTTGC	+	10	3806958	3807027	-0.466905	-1.12022	0.270644	0.999493	-4.58924
Tb927.1.2130	3QTB00001_I_18	unlikely gene predicted by glimmer		<a href=http://www.genedb.org/genedb/Search?organism=tryp&name=Tb927.1.2130>Tb927.1.2130</a>	Q4GZ08				1	Tb927_01_v4: 543136..543306	hypothetical protein, unlikely	206	0	0	0				2QTB00001_I_18	Tb927.1.2130	TGGTGCCTCAAAAGGGGTCAGTAATGGTGATGGGGAATTTCAAGAGTTTTTACTGCACATCCGCATGCTT	+	1	543159	543228	-0.466612	-1.05603	0.298569	0.999493	-4.59285
Tb927.7.5670	3QTB00009_D_8			<a href=http://www.genedb.org/genedb/Search?organism=tryp&name=Tb927.7.5670>Tb927.7.5670</a>	Q582I2			Tb07.10C21.330	7	Tb927_07_v4: 1533677..1534600	hypothetical protein, conserved	3657	0	0	0				2QTB00009_D_8	Tb927.7.5670	TGAACAACACGTTTACACATGGTGTTCCCCGTGTCAATACACCCATTGGCGATCGCTTTAGCATTATAGC	+	7	1534323	1534392	-0.466602	-1.19736	0.239632	0.999493	-4.58466
Tb11.02.5060	3QTB00021_A_11	similar to GB:AAF24984.1: HepA-related protein HARP {Homo sapiens};go_function=ATP binding; DNA binding;go_process=chromatin remodeling		<a href=http://www.genedb.org/genedb/Search?organism=tryp&name=Tb11.02.5060>Tb11.02.5060</a>	Q384V0				11	Tb927_11_01_v4: complement(1993120..1995978)	SNF2 DNA repair protein, putative	8417	0	0	0	GO:0003677 GO:0005524 GO:0005524	GO:0006338	GO:0005634	2QTB00021_A_11	Tb11.02.5060	AGTCCCTCTTCCAAAAGGTTTATTCGGATAATTGGATTGAAAGTCGTGAAAAAATACTAGACATTGTTGA	-	11.1	1994618	1994687	-0.466457	-1.14727	0.259457	0.999493	-4.58766
Tb927.7.5360	3QTB00010_M_6	;go_component=integral to membrane		<a href=http://www.genedb.org/genedb/Search?organism=tryp&name=Tb927.7.5360>Tb927.7.5360</a>	Q57ZF3			Tb07.27E10.720	7	Tb927_07_v4: 1430380..1431363	hypothetical protein, conserved	3626	0	6	0				2QTB00010_M_6	Tb927.7.5360	AGTAAACTATCATACACTTAGTTGGGTGTTTATTGCCTTGGGTACTTTCGTAAACGCATCGCGGTTTCCT	+	7	1431057	1431126	-0.466276	-1.19819	0.239315	0.999493	-4.5846
Tb11.57.0005	3QTB00004_B_16			<a href=http://www.genedb.org/genedb/Search?organism=tryp&name=Tb11.57.0005>Tb11.57.0005</a>	Q386T5			254.t00021	11	Tb927_11_01_v4: 615582..616052	hypothetical protein, conserved	7928	0	0	0				2QTB00004_B_16	Tb11.57.0005	AGTTGTTGTTCAGGTGAAACGGAATGATTCCGGTGAGTTGATGCGACGAGTTCTAAGCCCTATGGTGTAA	+	11.1	615983	616052	-0.465814	-1.19142	0.241924	0.999493	-4.58502
Tb11.02.0970	3QTB00018_P_10			<a href=http://www.genedb.org/genedb/Search?organism=tryp&name=Tb11.02.0970>Tb11.02.0970</a>	Q386G3				11	Tb927_11_01_v4: 1008770..1010905	hypothetical protein, conserved	8052	0	0	0				2QTB00018_P_10	Tb11.02.0970	ATGCAGCAGACCGAAAAGCGTGTGGGTGGTAACTGTGACGATGATGAGGTAATAGCTACTTATAACGTGT	+	11.1	1008770	1008839	-0.465766	-1.12798	0.267401	0.999493	-4.58879
Tb11.01.5550	3QTB00013_D_8			<a href=http://www.genedb.org/genedb/Search?organism=tryp&name=Tb11.01.5550>Tb11.01.5550</a>	Q382D9				11	Tb927_11_01_v4: 3646838..3648160	hypothetical protein, conserved	9085	0	0	0				2QTB00013_D_8	Tb11.01.5550	CCAGAGCAAACGCAAGTCACGTAACGGAATTTGGGAGAAGTTTTATTCGTGGGAGAAACGTATAGAGTAA	+	11.1	3648091	3648160	-0.46567	-1.142	0.261612	0.999493	-4.58797
Tb927.1.1910	3QTB00022_A_4			<a href=http://www.genedb.org/genedb/Search?organism=tryp&name=Tb927.1.1910>Tb927.1.1910</a>	Q4GZ27				1	Tb927_01_v4: 493801..497577	hypothetical protein, conserved	184	0	0	0	GO:0003674	GO:0008150	GO:0005575	2QTB00022_A_4	Tb927.1.1910	GTATGTTAGTAACGAAATAGATTGTACTAGTGAGGAAGCTGTAACTTATGCGACACCATCTACTCTGCTC	+	1	495936	496005	-0.46518	-0.800229	0.429258	0.999493	-4.60534
Tb11.47.0034	3QTB00010_H_21	;go_component=radial spoke		<a href=http://www.genedb.org/genedb/Search?organism=tryp&name=Tb11.47.0034>Tb11.47.0034</a>	Q387D7				11	Tb927_11_01_v4: 328168..329166	radial spoke protein 3,RSP3	7826	0	0	0		ciliary	GO:0001534	2QTB00010_H_21	Tb11.47.0034	TGCCCATGTCAACATATGCGCGAGACGAGGAAGAGCGAGTGGTTCGCGAGGCAAACAGACGTCGCAAGGA	+	11.1	328343	328412	-0.465069	-0.976475	0.33588	0.999493	-4.59706
Tb927.5.1950	3QTB00017_L_21			<a href=http://www.genedb.org/genedb/Search?organism=tryp&name=Tb927.5.1950>Tb927.5.1950</a>	Q57ZR4			Tb05.1P6.490	5	Tb927_05_v4: 601910..603745	hypothetical protein, conserved	2186	0	1	0				2QTB00017_L_21	Tb927.5.1950	TTTTGTTTGCTATTATTAGGGGGGATAGTTACAGTAATGAATTAGATATTGCTATGAGTGAAATCGGCTA	+	5	603675	603744	-0.464718	-1.21568	0.232667	0.999493	-4.58353
Tb11.02.3690	3QTB00010_A_4			<a href=http://www.genedb.org/genedb/Search?organism=tryp&name=Tb11.02.3690>Tb11.02.3690</a>	Q385H8			Tb11.212.0370	11	Tb927_11_01_v4: 1647931..1648896	hypothetical protein, conserved	8289	0	0	0				2QTB00010_A_4	Tb11.02.3690	ATACTGTACTACTCGAGCGAATTGGAAAGCAGGACGCAGCAATTAGAGTTAAGAAAGCAAGAGGTCCAAT	+	11.1	1648222	1648291	-0.46469	-1.17212	0.249478	0.999493	-4.58618
Tb927.6.1930	3QTB00010_J_3			<a href=http://www.genedb.org/genedb/Search?organism=tryp&name=Tb927.6.1930>Tb927.6.1930</a>	Q585L8			Tb06.28P18.1130	6	Tb927_06_v4: complement(637056..638057)	hypothetical protein, conserved	2712	1	4	0				2QTB00010_J_3	Tb927.6.1930	TATAAATAAGCCGGTGAGTTCATGGAATGTTGTGGATGTTGAGTACTGGATGAATAACACATTAGGATAT	-	6	637884	637953	-0.464576	-1.20918	0.23512	0.999493	-4.58393
Tb927.1.230	3QTB00003_D_22			<a href=http://www.genedb.org/genedb/Search?organism=tryp&name=Tb927.1.230>Tb927.1.230</a>	Q8IFH9				1	Tb927_01_v4: 90305..90700	hypothetical protein, unlikely	18	0	0	0				2QTB00003_D_22	Tb927.1.230	CCACAAATAAACAAACAAATAAACAACCAAACATTTTTAAATGTTGTTGTGAAACGGAAATTGAATCACG	+	1	90533	90602	-0.464395	-0.940381	0.353804	0.999493	-4.59888
Tb927.1.1780	3QTB00004_E_9			<a href=http://www.genedb.org/genedb/Search?organism=tryp&name=Tb927.1.1780>Tb927.1.1780</a>	Q4GZ41				1	Tb927_01_v4: 467566..467982	hypothetical protein, unlikely	171	1	5	0				2QTB00004_E_9	Tb927.1.1780	TATTATCTTCGATCCGTCCACTATTATTTCCTTTCTCGTTTTGCGTTATTTGTACACTAAAAGTTGCTAT	+	1	467891	467960	-0.464345	-1.18098	0.24599	0.999493	-4.58565
Tb927.5.2300	3QTB00020_N_12	;go_function=actin binding;go_process=cell organization and biogenesis		<a href=http://www.genedb.org/genedb/Search?organism=tryp&name=Tb927.5.2300>Tb927.5.2300</a>	Q582D5			Tb05.3C6.300	5	Tb927_05_v4: 717126..719957	formin, putative	2221	0	0	0				2QTB00020_N_12	Tb927.5.2300	AGAACGATTGGAAAAATGCGTGACGCTGGTTCATACTATTGCAGAAGATAATCCCTGGACTTCAAAACTT	+	5	719648	719717	-0.464092	-1.03537	0.307966	0.999493	-4.59397
Tb927.1.1360	3QTB00003_M_9	GPI-Anchor Signal predicted for Tb927.1.1360 by DGPI v2.04 with cleavage site probability 0.696 near 83		<a href=http://www.genedb.org/genedb/Search?organism=tryp&name=Tb927.1.1360>Tb927.1.1360</a>	Q4GZ83				1	Tb927_01_v4: 348721..349077	hypothetical protein, unlikely	129	1	2	1				2QTB00003_M_9	Tb927.1.1360	CCCTCAGTCAGTCTCTTTCCGTCTGGCTTTGTTTTTCTCATAGCCATTTTTACCTTGTTTCTATTACTGT	+	1	348817	348886	-0.463911	-1.08408	0.286128	0.999493	-4.59129
Tb927.6.2160	3QTB00009_E_4			<a href=http://www.genedb.org/genedb/Search?organism=tryp&name=Tb927.6.2160>Tb927.6.2160</a>	Q584U0			Tb06.4M18.470	6	Tb927_06_v4: 690029..690916	hypothetical protein, conserved	2735	0	0	0				2QTB00009_E_4	Tb927.6.2160	GACTACTTTGCTTTGAGAAGTATGGATTTGTTCACAAGCCGTTAACGATGGCATCTTGGTCTGATTTTTT	+	6	690246	690315	-0.463324	-1.15317	0.257063	0.999493	-4.58731
Tb11.02.0630	3QTB00018_G_5	similar to similar to Adrenoleukodystrophy protein homolog (ALDP). (Swiss-Prot:P48410) (Mus musculus);go_function=ATP binding; ATPase activity, coupled to transmembrane movement of substances;go_process=transport;go_component=ATP-binding cassette (ABC) transporter complex (sensu Eukaryota); integral to membrane		<a href=http://www.genedb.org/genedb/Search?organism=tryp&name=Tb11.02.0630>Tb11.02.0630</a>	Q386J8	ABCD1; ALDP			11	Tb927_11_01_v4: complement(871181..873106)	ABC transporter, putative,adrenoleukodystrophy protein homolog	8017	1	4	0	GO:0005524 GO:0042626	GO:0006810	GO:0016021 GO:0043191	2QTB00018_G_5	Tb11.02.0630	TCAGAAGAACTTTAGGGAATTGTTACTTGGCATCGGTGATATCGCTTTATATGCCTTACCCGCAACCGTA	-	11.1	872669	872738	-0.462788	-1.19413	0.240877	0.999493	-4.58485
Tb09.160.0650	3QTB00023_E_20			<a href=http://www.genedb.org/genedb/Search?organism=tryp&name=Tb09.160.0650>Tb09.160.0650</a>	Q38FX4			chr9contig160.tmp0065c	9	Tb927_09_v4: complement(388394..401833)	hypothetical protein, conserved	4838	0	0	0				2QTB00023_E_20	Tb09.160.0650	ATATTTTAAAATGCAGGTCATACCAATTTAATCGTCTAACTGGTTATGAGGGATGGGGTGAGTTCACTGA	-	9	400323	400392	-0.462573	-0.909202	0.369787	0.999493	-4.6004
Tb927.4.540	3QTB00015_P_11			<a href=http://www.genedb.org/genedb/Search?organism=tryp&name=Tb927.4.540>Tb927.4.540</a>	Q57US1			Tb04.5D20.700	4	Tb927_04_v4: complement(148745..150292)	hypothetical protein, conserved	1471	1	1	0				2QTB00015_P_11	Tb927.4.540	GTTTTATTTTCGACTTCATCATTGGTAATAGTGATCGCGGTATGAATGACCACAACAACTTTGTGTACGG	-	4	149214	149283	-0.462485	-0.983447	0.332489	0.999493	-4.59671
Tb927.3.4570	3QTB00019_E_11	;go_function=phosphatidylinositol N-acetylglucosaminyltransferase activity;go_process=GPI anchor biosynthesis;go_component=integral to membrane		<a href=http://www.genedb.org/genedb/Search?organism=tryp&name=Tb927.3.4570>Tb927.3.4570</a>	Q582S8			Tb03.48K5.30	3	Tb927_03_v4: complement(1276960..1279122)	N-acetylglucosaminyltransferase, putative	1294	0	4	0				2QTB00019_E_11	Tb927.3.4570	ATTTCGCCTCCGTATGGTGATCCATTGGCTTTTGTTACTAAGAGGGGATACAAGAGTCTGTTGTCTTCAT	-	3	1278028	1278097	-0.4621	-1.09611	0.280904	0.999493	-4.59061
Tb927.3.2110	3QTB00013_E_6			<a href=http://www.genedb.org/genedb/Search?organism=tryp&name=Tb927.3.2110>Tb927.3.2110</a>	Q57ZA0			Tb03.30P12.1170	3	Tb927_03_v4: complement(556358..557629)	hypothetical protein, conserved	1049	0	0	0	GO:0003674	GO:0008150	GO:0005575	2QTB00013_E_6	Tb927.3.2110	TATCATTGACAATAGCCCTGTGGCGTACTTATTTCAGCAGCGTAATGCAATTCCAATTCCGTCTTGGTTT	-	3	556508	556577	-0.461853	-1.02039	0.314909	0.999493	-4.59477
Tb10.70.7300	3QTB00022_N_3			<a href=http://www.genedb.org/genedb/Search?organism=tryp&name=Tb10.70.7300>Tb10.70.7300</a>	Q38CF5			TRYP_x-70a06.p2kb545_1004	10	Tb927_10_v4: 224264..228772	hypothetical protein, conserved	6226	0	0	0	GO:0003674 GO:0003674	GO:0008150 GO:0008150	GO:0005575 GO:0005575	2QTB00022_N_3	Tb10.70.7300	TACGAGACCAGAAAAATAGCAGTGTAACTTCCTCAACTTCTCAGGCGTGTACTAAAGTTCCCATATATGT	+	10	226719	226788	-0.461697	-0.977241	0.335506	0.999493	-4.59702
Tb927.8.790	3QTB00022_I_4			<a href=http://www.genedb.org/genedb/Search?organism=tryp&name=Tb927.8.790>Tb927.8.790</a>	Q57YF2			Tb08.12O16.360	8	Tb927_08_v4: complement(217610..221509)	hypothetical protein, conserved	3922	0	0	0				2QTB00022_I_4	Tb927.8.790	ATGTGATGGATTTGAAGTTGGTACAGTTGTTTGCGCTACTAAAGATGCATGAATGTTCTGATCGAATAAA	-	8	218508	218577	-0.461545	-0.866057	0.392665	0.999493	-4.60242
Tb09.160.1640	3QTB00001_J_13			<a href=http://www.genedb.org/genedb/Search?organism=tryp&name=Tb09.160.1640>Tb09.160.1640</a>	Q38FM6			chr9contig160.tmp0155	9	Tb927_09_v4: 616785..616997	hypothetical protein, unlikely	4937	1	1	0				2QTB00001_J_13	Tb09.160.1640	AGTTTTTATTTTTCAACCGTATCTTCTCTTTTCTTCTCCTCGTTTCCAACTGCTTTCCCTCTATTCTACC	+	9	616807	616876	-0.461329	-0.979825	0.334248	0.999493	-4.59689
Tb927.3.580	3QTB00018_L_10			<a href=http://www.genedb.org/genedb/Search?organism=tryp&name=Tb927.3.580>Tb927.3.580</a>	Q57TQ8			Tb03.6N20.570	3	Tb927_03_v4: complement(126588..128708)	leucine-rich repeat protein (LRRP), putative	897	0	0	0	GO:0003674	GO:0008150	GO:0005575	2QTB00018_L_10	Tb927.3.580	TGATGATGAGTGTGTCATTAAAGTCAGTACATTCAAGCAACTGGTTCATTTGAACTGCGAAAATTGCCTC	-	3	127671	127740	-0.461222	-1.04916	0.301671	0.999493	-4.59322
Tb927.3.4810	3QTB00008_P_20			<a href=http://www.genedb.org/genedb/Search?organism=tryp&name=Tb927.3.4810>Tb927.3.4810</a>	Q582Q4			Tb03.48K5.420	3	Tb927_03_v4: complement(1354950..1355801)	hypothetical protein, conserved	1318	0	0	0				2QTB00008_P_20	Tb927.3.4810	TTCTTCCTTTTAAACCTTCGGACATCATGGCGCTAGAGGTGCAGCGTGCACAATTCTTTCTGTGTGAATT	-	3	1355359	1355428	-0.461105	-1.2587	0.216903	0.999493	-4.58083
Tb927.7.3370	3QTB00017_I_4			<a href=http://www.genedb.org/genedb/Search?organism=tryp&name=Tb927.7.3370>Tb927.7.3370</a>	Q57WF2			Tb07.28B13.700	7	Tb927_07_v4: complement(879960..881750)	hypothetical protein, conserved	3426	0	0	0				2QTB00017_I_4	Tb927.7.3370	TCTTTCTCAATGCCAAAGAAATGGAGGCGCTGACGAAAAAGAATACCCAAACATTGGAAGAAGAAATGCA	-	7	881155	881224	-0.460836	-0.901515	0.373798	0.999493	-4.60077
Tb10.6k15.3070	3QTB00021_E_14			<a href=http://www.genedb.org/genedb/Search?organism=tryp&name=Tb10.6k15.3070>Tb10.6k15.3070</a>	Q38AK6			TRYPtp6k15-3d06.p1c_442	10	Tb927_10_v4: complement(1884867..1887899)	hypothetical protein, conserved	6876	0	0	0				2QTB00021_E_14	Tb10.6k15.3070	ATCGGAGCTTTGAGTTCATTTTTTTCTGTAGAGCCCCTTGAGAATATGCTACAGATGTTAGTGTGTGTCA	-	10	1885568	1885637	-0.460378	-0.974355	0.336915	0.999493	-4.59717
Tb09.211.4070	3QTB00005_N_16	GPI-Anchor Signal predicted for Tb09.211.4070 by DGPI v2.04 with cleavage site probability 0.64599997 near 160		<a href=http://www.genedb.org/genedb/Search?organism=tryp&name=Tb09.211.4070>Tb09.211.4070</a>	Q38DA1			chr9contig211.tmp0451c	9	Tb927_09_v4: complement(2035524..2036093)	hypothetical protein	5766	1	0	1				2QTB00005_N_16	Tb09.211.4070	AAGATGTAACGGAAGTAACGAAGACCGACACGTGCGTAGACGGTGGAGAGTGTGAGTCCAATGGAGGTGG	-	9	2035606	2035675	-0.460342	-1.22357	0.229713	0.999493	-4.58304
Tb927.4.2140	3QTB00021_A_8			<a href=http://www.genedb.org/genedb/Search?organism=tryp&name=Tb927.4.2140>Tb927.4.2140</a>	Q584H3			Tb04.1H19.60	4	Tb927_04_v4: 553424..556426	MBO2,flagellar component	1631	0	0	0				2QTB00021_A_8	Tb927.4.2140	ATTGCGCTCTGCAAAATTATAAAAGAGCAGAAGGATGTAAAGGACAACATAACCAGTGTAATGAAAACTA	+	4	554453	554522	-0.459829	-0.946051	0.350947	0.999493	-4.5986
[truncated: 7,466 more rows]
