# Supplementary material for: Genome-wide expression profiling of in vivo-derived bloodstream parasite stages and dynamic analysis of mRNA alterations during synchronous differentiation in Trypanosoma brucei
Source: BMC Genomics. 2009 Sep 11;10:427. doi: 10.1186/1471-2164-10-427 (PMC2753553; doi:10.1186/1471-2164-10-427)
Supplement: Additional file 2 — Pairwise comparisons between different individual time-points for all genes represented on the microarrays. Each column contains data with respect to each oligonucleotide represented on the array, with the parent Gene ID, product description, Protein ID, oligonucleotide sequence, oligonucleotide co-ordinates, signal intensity and statistical association provided for each. Annotations with respect to the presence of a signal peptide, transmembrane domain or GO classification are also detailed. [file 1471-2164-10-427-S2.zip › Additional file 2/Supp Mat2-T48-T0_global_normalised.xls]

## Sheet: T48-T0_global_normalised.xls
Name	Oligo.ID	Common.Name.of.Primary.Target	Gene.Symbol	GeneDBlink	ProteinID	Primary.Name	Synonyms	Prev..Sys..Id	Chromosome	Location	Product	Geneindex	SignalPep	TMs	GPI	GO.F	GO.P	GO.C	OligoID	Gene	OligoSequence	OligoStrand	OligoChromosome	OligoStart	OligoEnd	logFC	t	P.Value	adj.P.Val	B
Tb927.1.3510	3QTB00001_D_3	unlikely gene predicted by glimmer		<a href=http://www.genedb.org/genedb/Search?organism=tryp&name=Tb927.1.3510>Tb927.1.3510</a>	Q4GYM2				1	Tb927_01_v4: 754952..755146	hypothetical protein, unlikely	343	0	0	0				2QTB00001_D_3	Tb927.1.3510	TACGGTTCCACCTTGCCGCAACTATTTGAAATCCCCTCCCCTTCCTCAGCTTTTGGATTTCCCTCCTCTC	+	1	754975	755044	-2.9611	-4.09334	0.00025524	0.0956835	0.443097
Tb09.160.3000	3QTB00001_B_11			<a href=http://www.genedb.org/genedb/Search?organism=tryp&name=Tb09.160.3000>Tb09.160.3000</a>	Q38FA1		1L12.400	chr9contig160.tmp0481c	9	Tb927_09_v4: complement(774766..774960)	hypothetical protein, unlikely	5062	0	0	0				2QTB00001_B_11	Tb09.160.3000	CACAAAATATTCGCTCATCCTTCCCCCAAACTCATCCATTTCCTCCCCTCCACTTTTTTAGATGGTACTT	-	9	774864	774933	-2.91565	-4.65953	4.93735e-05	0.0471462	1.85518
Tb09.v1.0050	3QTB00001_C_23			<a href=http://www.genedb.org/genedb/Search?organism=tryp&name=Tb09.v1.0050>Tb09.v1.0050</a>	Q38G15				9	Tb927_09_v4: complement(311066..311176)	hypothetical protein, unlikely	4797	1	1	0				2QTB00001_C_23	Tb09.v1.0050	TGTACACACTTTCGGCACGCTCTCATGTTAATATCATCTTTGTTATTATTATTATAACCCTAACTATTAT	-	9	311106	311175	-2.88729	-4.10113	0.000249616	0.0956835	0.462256
Tb10.26.0220	3QTB00020_N_6	;go_function=hormone activity; voltage-gated chloride channel activity;go_process=chloride transport;go_component=extracellular region; membrane		<a href=http://www.genedb.org/genedb/Search?organism=tryp&name=Tb10.26.0220>Tb10.26.0220</a>	Q389H3				10	Tb927_10_v4: 2783672..2786497	chloride channel protein, putative	7259	0	11	0	GO:0005179 GO:0005247	GO:0006821	GO:0005576 GO:0016020	2QTB00020_N_6	Tb10.26.0220	CAGAGACAATGCTCTCTCTCCCTGTTCTAATGATATTTCTGCTGATTTACTACACGTCTTCCGCAATTTT	+	10	2785290	2785359	-2.77882	-3.845	0.000516688	0.123345	-0.16301
Tb10.61.0450	3QTB00020_K_16			<a href=http://www.genedb.org/genedb/Search?organism=tryp&name=Tb10.61.0450>Tb10.61.0450</a>	Q387T0			TRYP_x-61h03.q2kb185_67	10	Tb927_10_v4: 3837297..3839891	hypothetical protein, conserved	7658	0	0	0				2QTB00020_K_16	Tb10.61.0450	AGAAGCTATTGTCTCCAACTTTACTTTGTAGTTCCCCCTCGTCGAACATTCGTTTTCTTGTCATATTAAA	+	10	3838684	3838753	-2.62548	-3.68804	0.000801671	0.135805	-0.540026
Tb10.6k15.3640	3QTB00010_B_15	;go_function=oxidoreductase activity;go_process=electron transport;go_component=mitochondrion		<a href=http://www.genedb.org/genedb/Search?organism=tryp&name=Tb10.6k15.3640>Tb10.6k15.3640</a>	Q38AQ4	AOX	TAO	TRYPtp6k15-3d06.p1c_525,embl.209	10	Tb927_10_v4: 1762481..1763470	alternative oxidase	6828	1	1	0	GO:0016491	GO:0006118	GO:0005739	2QTB00010_B_15	Tb10.6k15.3640	ATCATTATTACGCAAGCCATTATGTACCTCTTCCTCCTGGTCGCCTATGTGATTTCCCCCCGTTTTGTAC	+	10	1763027	1763096	-2.5326	-3.15759	0.0033748	0.215463	-1.76772
Tb927.3.2540	3QTB00012_H_22	VSG-related: pers. comm. Dave Barry (University of Glasgow, UK)		<a href=http://www.genedb.org/genedb/Search?organism=tryp&name=Tb927.3.2540>Tb927.3.2540</a>	Q582W6			Tb03.48O8.310	3	Tb927_03_v4: complement(637733..638956)	variant surface glycoprotein (VSG)-related, putative	1092	0	0	0				2QTB00012_H_22	Tb927.3.2540	TAAACTTTCACCCTTTAAAAGTGTCCCTGCCCCTCTCATTGGAGATTTCTCTACTATCTGTTTCATTTTT	-	3	638868	638937	-2.52997	-3.54494	0.00119052	0.157405	-0.878888
Tb10.70.2820	3QTB00007_I_13	GPI-Anchor Signal predicted for Tb10.70.2820 by DGPI v2.04, no cleavage site predicted		<a href=http://www.genedb.org/genedb/Search?organism=tryp&name=Tb10.70.2820>Tb10.70.2820</a>	Q38BF9			TRYP_x-70a06.p2kb545_379	10	Tb927_10_v4: complement(1138112..1138783)	hypothetical protein	6573	1	7	0				2QTB00007_I_13	Tb10.70.2820	TGGTTTGTGCGAGTCGGCATTTTCACTATTCGCTTTGCTTACTTACATTTGTGCGTCCCCCCCTCTTTTT	-	10	1138238	1138307	-2.50589	-4.89381	2.47831e-05	0.0425971	2.44641
Tb927.8.6800	3QTB00017_K_7			<a href=http://www.genedb.org/genedb/Search?organism=tryp&name=Tb927.8.6800>Tb927.8.6800</a>	Q57TT3			Tb08.30K1.710	8	Tb927_08_v4: complement(1964868..1966625)	hypothetical protein, conserved	4524	1	2	0				2QTB00017_K_7	Tb927.8.6800	GCTTTCGTCTTATTTTATTTGTGACCTTCTTTGTATACAGGCTTGCTACCCTTCCTGCGTCCGTTCCTCT	-	8	1966540	1966609	-2.47616	-3.45936	0.00150431	0.17228	-1.07903
Tb09.160.2080	3QTB00004_H_23	GPI-Anchor Signal predicted for Tb09.160.2080 by DGPI v2.04 with cleavage site probability 0.12900001 near 121		<a href=http://www.genedb.org/genedb/Search?organism=tryp&name=Tb09.160.2080>Tb09.160.2080</a>	Q38FI5		3C4.110	chr9contig160.tmp0182c	9	Tb927_09_v4: complement(658499..658960)	hypothetical protein, unlikely	4978	1	0	1				2QTB00004_H_23	Tb09.160.2080	ATGCCCCCTTCCCCAATGGATCCCTTTTCAGTCCTTCTATCCGCCTCATTGCGCATACACACTTTTATTT	-	9	658891	658960	-2.38025	-3.26662	0.00252855	0.203629	-1.5222
Tb927.7.6000	3QTB00017_K_12	Number of repeated genes in array uncertain, region may contain misassembly.;go_component=integral to membrane		<a href=http://www.genedb.org/genedb/Search?organism=tryp&name=Tb927.7.6000>Tb927.7.6000</a>	Q57VL1			Tb07.2F2.150	7	Tb927_07_v4: 1615025..1616821	hypothetical protein, conserved	3690	1	13	0				2QTB00017_K_12	Tb927.7.6000	CGTCTACGGTTTTGCTATTCTTTTGATTCTCATTGTGTTCCTCCCCCTGCAGGGATCACTGTCCGCCTAT	+	7	1615759	1615828	-2.33452	-3.01599	0.00488052	0.24712	-2.08039
Tb09.160.4070	3QTB00002_C_17			<a href=http://www.genedb.org/genedb/Search?organism=tryp&name=Tb09.160.4070>Tb09.160.4070</a>	Q38EZ8		28G16.335	chr9contig160.tmp0524	9	Tb927_09_v4: 908876..909136	hypothetical protein, unlikely	5166	1	1	0				2QTB00002_C_17	Tb09.160.4070	GAGCTCGGCTCCCTTCCGTTTCCATCCTTACTTAAATTTATCAGTATTGTTATTATTATGTTGTCATTAT	+	9	908888	908957	-2.32832	-4.13887	0.000224017	0.0956835	0.555298
Tb927.8.1610	3QTB00017_G_1	;go_function=metalloendopeptidase activity;go_process=cell adhesion; proteolysis and peptidolysis;go_component=membrane		<a href=http://www.genedb.org/genedb/Search?organism=tryp&name=Tb927.8.1610>Tb927.8.1610</a>	Q580G2			Tb08.29O9.350	8	Tb927_08_v4: 537061..538806	major surface protease gp63, putative,GP63, putative,metallopeptidase, putative	4004	0	2	1	GO:0004222	GO:0006508 GO:0007155	GO:0016020	2QTB00017_G_1	Tb927.8.1610	GTTCAATACAATAACTGATGTAACATTATTGTTTTCTCTCTTCCCCTTGTTCCTCCCATGTGTCAAAAGG	+	8	537063	537132	-2.27872	-3.22685	0.00281063	0.208229	-1.61222
Tb927.4.4410	3QTB00022_K_19	;go_function=adenylate cyclase activity;go_process=intracellular signaling cascade;go_component=integral to membrane		<a href=http://www.genedb.org/genedb/Search?organism=tryp&name=Tb927.4.4410>Tb927.4.4410</a>	Q581G5			Tb04.3I12.1110	4	Tb927_04_v4: complement(1168174..1171908)	receptor-type adenylate cyclase GRESAG 4, putative	1858	1	1	0	GO:0004016	GO:0007242	GO:0016021	2QTB00022_K_19	Tb927.4.4410	AAGTTTCTTCTCACTCGGGGGGGTTGCAGCTGCTATAATGCTTTCTTCATCCTCCAATTCCTTCTGCGGT	-	4	1168234	1168303	-2.25658	-4.03688	0.000299927	0.107399	0.304386
Tb927.7.3980	3QTB00020_N_5			<a href=http://www.genedb.org/genedb/Search?organism=tryp&name=Tb927.7.3980>Tb927.7.3980</a>	Q57UM8			Tb07.5F10.700	7	Tb927_07_v4: 1047000..1049714	immunodominant antigen, putative,tc40 antigen-like	3487	0	0	0				2QTB00020_N_5	Tb927.7.3980	AATTAACATGTACTTTAGGCTCTCCGACCCCGTCACCATTTCGTGCTTTTCATTCTTTATTAATGCAGAA	+	7	1047356	1047425	-2.25084	-3.05649	0.00439491	0.240573	-1.9917
Tb927.1.5130	3QTB00001_I_4	unlikely gene predicted by glimmer		<a href=http://www.genedb.org/genedb/Search?organism=tryp&name=Tb927.1.5130>Tb927.1.5130</a>	Q4GY68				1	Tb927_01_v4: 1021859..1022026	hypothetical protein, unlikely	500	1	1	0				2QTB00001_I_4	Tb927.1.5130	CTGTGTGCCCGTGCTCGCTTCCCTCATAAGTTTATCTTGCCTTTCCGTTGCTGCATTTTTATGGGAAAAA	+	1	1021919	1021988	-2.23326	-3.31426	0.00222627	0.190808	-1.41371
Tb927.1.390	3QTB00002_A_2	gene predicted by glimmer		<a href=http://www.genedb.org/genedb/Search?organism=tryp&name=Tb927.1.390>Tb927.1.390</a>	Q8IFH2				1	Tb927_01_v4: 147175..147459	hypothetical protein, unlikely	35	0	1	0				2QTB00002_A_2	Tb927.1.390	TTTTTTACTCCGCCATTCCTTCCGCTGTGCCTTTCACCCCTTCTTTGACATTCACTGCGTTCATATGTAA	+	1	147390	147459	-2.23301	-4.01463	0.000319563	0.109853	0.249869
Tb09.244.2990	3QTB00001_N_11			<a href=http://www.genedb.org/genedb/Search?organism=tryp&name=Tb09.244.2990>Tb09.244.2990</a>	Q38D03			chr9contig244a01.tmp0288	9	Tb927_09_v4: complement(2287439..2287657)	hypothetical protein, unlikely	5866	1	1	0				2QTB00001_N_11	Tb09.244.2990	AATTTACCCTATAGATCCCTTTCTACCCCTTACTGGCATTTCCTCGCCCTCTCGTTTTTGACTCACTTCA	-	9	2287555	2287624	-2.16558	-3.854	0.00050375	0.123345	-0.14123
Tb927.4.1230	3QTB00008_C_14			<a href=http://www.genedb.org/genedb/Search?organism=tryp&name=Tb927.4.1230>Tb927.4.1230</a>	Q580F1			Tb04.5E12.30	4	Tb927_04_v4: complement(329308..330096)	hypothetical protein	1540	0	0	0				2QTB00008_C_14	Tb927.4.1230	AACGGTTCCTCGCATGGAAATAATATTCATTTGGTTTTGAGGGTATGTTTGTCTTTGCTTCTGTTAACTG	-	4	329319	329388	-2.15432	-3.77907	0.000621792	0.125843	-0.322003
Tb10.389.0150	3QTB00023_M_13			<a href=http://www.genedb.org/genedb/Search?organism=tryp&name=Tb10.389.0150>Tb10.389.0150</a>	Q388R9				10	Tb927_10_v4: complement(3166712..3174667)	hypothetical protein, conserved	7413	0	0	0				2QTB00023_M_13	Tb10.389.0150	TAAAGCGATGTCACAAACTCTGCAGGTACGTTTAAGTAAGCCACCAAAGGATATAACTCCAGTTCATAAA	-	10	3170813	3170882	-2.14964	-3.70579	0.000763033	0.135805	-0.497657
Tb09.211.1970	3QTB00005_E_11			<a href=http://www.genedb.org/genedb/Search?organism=tryp&name=Tb09.211.1970>Tb09.211.1970</a>	Q38DV7			chr9contig211.tmp0231	9	Tb927_09_v4: 1615030..1615575	hypothetical protein, unlikely	5560	0	4	0				2QTB00005_E_11	Tb09.211.1970	CTCACGAGGCAAATTCACACGTATCATTTCCCCCCTCTCTAACCACTTCTCCTTTTGTTTATATATCTAT	+	9	1615361	1615430	-2.13847	-3.74129	0.000691099	0.129115	-0.412702
Tb10.70.1690	3QTB00006_P_24	;go_function=RNA binding;go_process=translation;go_component=cytoplasm		<a href=http://www.genedb.org/genedb/Search?organism=tryp&name=Tb10.70.1690>Tb10.70.1690</a>	Q38B67			TRYP_x-70a06.p2kb545_230	10	Tb927_10_v4: 1347311..1347970	40S ribosomal protein S10, putative	6665	0	1	0	GO:0003723	GO:0006412	GO:0005737	2QTB00006_P_24	Tb10.70.1690	TTTTCGTACAAATTACTGTTACGACTTCACTTCCCCTTCCTGTTGGTCTTCTTCATTTATGCCTGACCAC	+	10	1347363	1347432	-2.13736	-3.4904	0.00138225	0.17228	-1.00667
Tb09.211.4050	3QTB00002_F_9	GPI-Anchor Signal predicted for Tb09.211.4050 by DGPI v2.04 with cleavage site probability 0.124699995 near 81		<a href=http://www.genedb.org/genedb/Search?organism=tryp&name=Tb09.211.4050>Tb09.211.4050</a>	Q38DA3			chr9contig211.tmp0449c	9	Tb927_09_v4: complement(2034327..2034641)	hypothetical protein, unlikely	5764	1	1	1				2QTB00002_F_9	Tb09.211.4050	TTTTATTCCAACCCCACCCTGTTCTCTCTATCCTCTCCTTCCTTAACTGTTACCTCCATGTCATCCTTTT	-	9	2034392	2034461	-2.12641	-3.56367	0.0011308	0.157405	-0.834823
Tb09.142.0190	3QTB00002_G_11	GPI-Anchor Signal predicted for Tb09.142.0190 by DGPI v2.04, no cleavage site predicted		<a href=http://www.genedb.org/genedb/Search?organism=tryp&name=Tb09.142.0190>Tb09.142.0190</a>	Q38G43				9	Tb927_09_v4: complement(126568..126837)	hypothetical protein, unlikely	4724	0	2	0				2QTB00002_G_11	Tb09.142.0190	AATTATACCATATTCTCTCTCACTTACGCCCCCTATTCAAAACTTTTATTGTTTCGAGTGCCTCTCTTCC	-	9	126722	126791	-2.11187	-3.55793	0.00114879	0.157405	-0.848337
Tb927.5.2140	3QTB00020_A_2	;go_function=nucleic acid binding;go_process=mRNA catabolism, nonsense-mediated decay;go_component=cytoplasm		<a href=http://www.genedb.org/genedb/Search?organism=tryp&name=Tb927.5.2140>Tb927.5.2140</a>	Q582F1			Tb05.3C6.50	5	Tb927_05_v4: complement(674982..677510)	regulator of nonsense transcripts 1, putative,nonsense mRNA reducing factor 1, putative	2205	0	0	0				2QTB00020_A_2	Tb927.5.2140	GTGATTCCACTTTAGAGTGCTACATATGTCGATCTTCGAATATTTTTTCCTTGGGATTTATGCCTTCAAA	-	5	677191	677260	-2.0641	-2.67349	0.0115461	0.313499	-2.80383
Tb927.8.1270	3QTB00016_N_1			<a href=http://www.genedb.org/genedb/Search?organism=tryp&name=Tb927.8.1270>Tb927.8.1270</a>	Q57VM8			Tb08.29O4.460	8	Tb927_08_v4: complement(401510..403198)	hypothetical protein, conserved	3970	0	0	0				2QTB00016_N_1	Tb927.8.1270	GAACTTTCATTTTTCTTCCCTTTTGGACCCACCGTTGCCCTTGTATTCCATTTGAGTGTACTACCACGTT	-	8	403108	403177	-2.04576	-3.18071	0.00317545	0.211085	-1.71599
Tb11.02.2180	3QTB00004_A_12	GPI-Anchor Signal predicted for Tb11.02.2180 by DGPI v2.04 with cleavage site probability 0.124699995 near 111		<a href=http://www.genedb.org/genedb/Search?organism=tryp&name=Tb11.02.2180>Tb11.02.2180</a>	Q385V9			TRYP_xi-1013a02.q1k_31	11	Tb927_11_01_v4: 1299937..1300368	hypothetical protein	8157	1	3	1				2QTB00004_A_12	Tb11.02.2180	AATACATGTATGCCTCCCCCTTTATTAAGATTGTTTTATTCGTTTCACTGTTACTCTTCCTGTCCGAATA	+	11.1	1300160	1300229	-2.03478	-4.20648	0.000184447	0.0888405	0.722433
Tb927.7.7320	3QTB00019_C_17			<a href=http://www.genedb.org/genedb/Search?organism=tryp&name=Tb927.7.7320>Tb927.7.7320</a>	Q57TW9			Tb07.30D13.470	7	Tb927_07_v4: complement(2112740..2114896)	hypothetical protein, conserved	3822	0	5	0				2QTB00019_C_17	Tb927.7.7320	AACGCCATGTATTTCCTGGCCATGATATATTCCCTCTTCACTCTTTTGTATGCTTATTTGATCAACTTCC	-	7	2114035	2114104	-2.01918	-3.4658	0.00147816	0.17228	-1.06404
Tb927.3.5770	3QTB00004_O_24			<a href=http://www.genedb.org/genedb/Search?organism=tryp&name=Tb927.3.5770>Tb927.3.5770</a>	Q57VG7			Tb03.2H15.720	3	Tb927_03_v4: complement(1611685..1612137)	hypothetical protein	1414	0	0	0				2QTB00004_O_24	Tb927.3.5770	CTATTGGTTGTTTTTAAGCATTCTTTCTTATAGCCCTTTCGCCCCGCACCCACTGCAGTTGTTTGATTTA	-	3	1612009	1612078	-1.98693	-3.02127	0.00481448	0.24712	-2.06887
Tb11.02.4450	3QTB00016_E_1			<a href=http://www.genedb.org/genedb/Search?organism=tryp&name=Tb11.02.4450>Tb11.02.4450</a>	Q385A9				11	Tb927_11_01_v4: complement(1840377..1841969)	hypothetical protein, conserved	8358	0	0	0				2QTB00016_E_1	Tb11.02.4450	AGCGTCAACGTTCATGGAACACTTCAGGGATTTTGCTTGTACCACTCTTACAACATCTCGAATACAATTT	-	11.1	1840922	1840991	-1.96168	-2.9765	0.00540254	0.24712	-2.16626
Tb927.1.4450	3QTB00021_L_18			<a href=http://www.genedb.org/genedb/Search?organism=tryp&name=Tb927.1.4450>Tb927.1.4450</a>	Q4GYD3				1	Tb927_01_v4: 916553..920056	hypothetical protein, conserved	432	0	7	0	GO:0003674	GO:0008150	GO:0005575	2QTB00021_L_18	Tb927.1.4450	TTACGCCTTTTACCATCGTTGTGGTGCTCGTTACAACTATCTATCAGATTGTCCTCCTTTTTATGGCCTT	+	1	917154	917223	-1.94539	-3.22885	0.00279569	0.208229	-1.60769
Tb10.6k15.3300	3QTB00019_C_21			<a href=http://www.genedb.org/genedb/Search?organism=tryp&name=Tb10.6k15.3300>Tb10.6k15.3300</a>	Q38AM6			TRYPtp6k15-3d06.p1c_469	10	Tb927_10_v4: complement(1839888..1842044)	hypothetical protein, conserved	6856	0	0	0				2QTB00019_C_21	Tb10.6k15.3300	TTTGAAAATGTTTATAGTTTTTCGGAATGTGCGTTTCTAATCAGCGCAACCTCCTCTTCGCCCTTTCCCA	-	10	1841738	1841807	-1.9292	-2.45837	0.0193311	0.381243	-3.23094
Tb927.2.5540	3QTB00023_E_13			<a href=http://www.genedb.org/genedb/Search?organism=tryp&name=Tb927.2.5540>Tb927.2.5540</a>	Q7YUN7		1F7.140		2	Tb927_02_v4: complement(988011..994193)	hypothetical protein, conserved	796	0	0	0	GO:0003674	GO:0008150	GO:0005575	2QTB00023_E_13	Tb927.2.5540	TGTTTCCTCGACATGATGATCGAGGAACTGGTGCCCTGACAAATGGGACGAGTGGAGCGGTATATCAGAG	-	2	993187	993256	-1.92293	-3.46351	0.00148742	0.17228	-1.06938
Tb927.7.3170	3QTB00012_M_14			<a href=http://www.genedb.org/genedb/Search?organism=tryp&name=Tb927.7.3170>Tb927.7.3170</a>	Q57YC7			Tb07.13M20.130	7	Tb927_07_v4: 818368..819543	hypothetical protein, conserved	3406	0	0	0				2QTB00012_M_14	Tb927.7.3170	ACCACCAAATGCCATGTCCTTTCTCCGCGATCTAGTGAAAATCGATGTCCTTTTTGTCGATATGTTATAT	+	7	819234	819303	-1.91718	-3.17861	0.00319305	0.211085	-1.72069
Tb927.4.3300	3QTB00019_E_1	similar to SP:Q9Y4W6: AFG3-like protein 2 (EC 3.4.24.-) (Paraplegin-like protein). [Human] {Homo sapiens}(PMID:11549317); 65% similar to SP:Q9Y4W6: AFG3-like protein 2 (EC 3.4.24.-) (Paraplegin-like protein). [Human] {Homo sapiens}(PMID:11549317);go_function=ATPase activity; metalloendopeptidase activity; unfolded protein binding;go_process=cell cycle; protein folding;go_component=integral to mem…		<a href=http://www.genedb.org/genedb/Search?organism=tryp&name=Tb927.4.3300>Tb927.4.3300</a>	Q584A7			Tb04.2H8.240	4	Tb927_04_v4: complement(862494..864653)	mitochondrial ATP-dependent zinc metallopeptidase, putative,metallo-peptidase, Clan MA(E) Family M41	1747	1	1	0				2QTB00019_E_1	Tb927.4.3300	ATATACTCGTTGGAATCCAAACGTATTACCCATGGGTGCCTATGTTACTCCTTTGTCTCCTGCCCCTTTT	-	4	863956	864025	-1.89177	-2.7468	0.00964104	0.29804	-2.65322
Tb927.5.2320	3QTB00019_A_8			<a href=http://www.genedb.org/genedb/Search?organism=tryp&name=Tb927.5.2320>Tb927.5.2320</a>	Q582D3			Tb05.3C6.330	5	Tb927_05_v4: 724866..727076	hypothetical protein, conserved	2223	0	0	0				2QTB00019_A_8	Tb927.5.2320	ACAATATCTTCAGGGATTTTCCCTTACTTCGGGTTGTCTTGCCTTCCCGTATTTTTTCAAGATGGATTTA	+	5	725150	725219	-1.88826	-2.57531	0.0146461	0.345053	-3.00159
Tb11.57.0047	3QTB00005_M_1	variant surface glycoprotein (VSG, pseudogene), putative point mutation		<a href=http://www.genedb.org/genedb/Search?organism=tryp&name=Tb11.57.0047>Tb11.57.0047</a>	-				11	Tb927_11_03_v4: complement(127588..129168)	variant surface glycoprotein (VSG, pseudogene), putative,variant surface glycoprotein (VSG), point mutation	9640	0	0	0				2QTB00005_M_1	Tb11.57.0047	AGAGGACCCAACAAAAAGATGTCTTTATCACGCCCTAAGCGAACAACTAATCACCGAACTGCGGAAAATA	-	11.3	128797	128866	-1.87631	-3.12943	0.00363369	0.216239	-1.83047
Tb927.1.3740	3QTB00003_G_13	GPI-Anchor Signal predicted for Tb927.1.3740 by DGPI v2.04, no cleavage site predicted		<a href=http://www.genedb.org/genedb/Search?organism=tryp&name=Tb927.1.3740>Tb927.1.3740</a>	Q4GYK1				1	Tb927_01_v4: 801841..802191	hypothetical protein, unlikely	364	0	1	0				2QTB00003_G_13	Tb927.1.3740	ACAAAAAAACATATTCGAAACGAATATTATCTCGAATCGCCACTTCTCTTATCTGGTGGGCTCTGCCCGC	+	1	801886	801955	-1.86942	-2.99619	0.00513598	0.24712	-2.12352
Tb11.01.6230	3QTB00015_I_13	GPI-Anchor Signal predicted for Tb11.01.6230 by DGPI v2.04 with cleavage site probability 0.20879999 near 465;go_component=integral to membrane		<a href=http://www.genedb.org/genedb/Search?organism=tryp&name=Tb11.01.6230>Tb11.01.6230</a>	Q381X5				11	Tb927_11_01_v4: 3821406..3822872	expression site-associated gene 2 (ESAG2) protein, putative	9149	1	0	1	GO:0003674	GO:0008150	GO:0016021	2QTB00015_I_13	Tb11.01.6230	TAATGATAATGCGCAACCTGAGGAGGGGAGTTTAGATAAATGTGAATATTGGGGTATGTTTTCTATTTTG	+	11.1	3822773	3822842	-1.86572	-3.60928	0.000997227	0.155088	-0.727148
Tb11.01.1020	3QTB00013_E_13			<a href=http://www.genedb.org/genedb/Search?organism=tryp&name=Tb11.01.1020>Tb11.01.1020</a>	Q384A3				11	Tb927_11_01_v4: 2488931..2490175	hypothetical protein, conserved	8617	0	0	0				2QTB00013_E_13	Tb11.01.1020	GAACATAGAACTTGTTATGGGAGAGCACTCAGACGCAGCTTTACGAAAATATAAGGCTTCACTTGAGGAG	+	11.1	2489884	2489953	-1.84339	-3.20114	0.00300862	0.210443	-1.67012
Tb927.5.1890	3QTB00021_A_14			<a href=http://www.genedb.org/genedb/Search?organism=tryp&name=Tb927.5.1890>Tb927.5.1890</a>	Q57ZQ8			Tb05.1P6.600	5	Tb927_05_v4: 584841..587846	hypothetical protein, conserved	2180	0	5	0				2QTB00021_A_14	Tb927.5.1890	TTTTCTGACTCAGTTCTACCCACTGGAAATTGCGTCCTACCCGTTGAGTATTATAGTTTTTCTGTTAAAG	+	5	586991	587060	-1.82824	-2.8623	0.00722403	0.2676	-2.41112
Tb09.211.4710	3QTB00018_A_18	GPI-Anchor Signal predicted for Tb09.211.4710 by DGPI v2.04 with cleavage site probability 0.76 near 635		<a href=http://www.genedb.org/genedb/Search?organism=tryp&name=Tb09.211.4710>Tb09.211.4710</a>	Q38D39			chr9contig211.tmp0519c	9	Tb927_09_v4: complement(2161709..2163676)	hypothetical protein, conserved	5829	0	0	1				2QTB00018_A_18	Tb09.211.4710	TTATTATTCGCCGCCGACTTCATCACGACATTGTGGTACCCGACTCTTGTTTCGTTCTTCAACACTTTAA	-	9	2162436	2162505	-1.82618	-2.36731	0.0238872	0.405173	-3.40462
Tb927.6.4960	3QTB00010_A_7	;go_function=nucleic acid binding		<a href=http://www.genedb.org/genedb/Search?organism=tryp&name=Tb927.6.4960>Tb927.6.4960</a>	Q586G8			Tb06.30P15.530	6	Tb927_06_v4: 1366032..1366973	zinc finger-domain protein, putative	3014	1	1	0	GO:0003676	GO:0008150	GO:0005575	2QTB00010_A_7	Tb927.6.4960	ATACCATCACACTATGTGTTTGCTACCATCACGGCTTTGGACTCCACTGTTCTTCATTTCGCCTCTTTGT	+	6	1366074	1366143	-1.82589	-2.52681	0.0164456	0.363325	-3.09755
Tb09.160.1750	3QTB00002_M_23	GPI-Anchor Signal predicted for Tb09.160.1750 by DGPI v2.04, no cleavage site predicted		<a href=http://www.genedb.org/genedb/Search?organism=tryp&name=Tb09.160.1750>Tb09.160.1750</a>	Q38FL6		3C4.260	chr9contig160.tmp0163c	9	Tb927_09_v4: complement(625204..625485)	hypothetical protein, unlikely	4947	1	2	0				2QTB00002_M_23	Tb09.160.1750	ATGCCCGCCCTATTTTCAATTTTTTGCATTCACTTTATCACATTATTTCATACAGTTCTTTTTTCGTTTG	-	9	625416	625485	-1.82408	-3.4672	0.00147256	0.17228	-1.0608
Tb09.v1.0540	3QTB00009_E_1			<a href=http://www.genedb.org/genedb/Search?organism=tryp&name=Tb09.v1.0540>Tb09.v1.0540</a>	Q38EG1				9	Tb927_09_v4: complement(1262918..1263775)	hypothetical protein, conserved	5356	1	1	0				NA	NA	NA	NA	NA	NA	NA	-1.80939	-2.6766	0.0114586	0.313499	-2.79748
Tb11.01.8380	3QTB00014_A_23			<a href=http://www.genedb.org/genedb/Search?organism=tryp&name=Tb11.01.8380>Tb11.01.8380</a>	Q381C1				11	Tb927_11_01_v4: complement(4362985..4364889)	hypothetical protein, conserved	9354	0	10	0				2QTB00014_A_23	Tb11.01.8380	CTCTTTAGCGTGTTCTTTTTGGTTTTATATCATTTGATTTATCACTGTAGTTCCCCCTTCTTTAGCCGGC	-	11.1	4363176	4363245	-1.80851	-3.62742	0.000948448	0.150944	-0.684172
Tb927.3.5210	3QTB00010_I_1			<a href=http://www.genedb.org/genedb/Search?organism=tryp&name=Tb927.3.5210>Tb927.3.5210</a>	Q580V4			Tb03.5L5.270	3	Tb927_03_v4: 1461094..1462050	hypothetical protein, conserved	1358	0	2	0				2QTB00010_I_1	Tb927.3.5210	ACTGTACTGGGGATTCGCAGTATATGTTTTACGACCAAATGGGAGGTGGGGAAACAAAATCTATTTTAGA	+	3	1461875	1461944	-1.80717	-3.31764	0.00220616	0.190808	-1.40598
Tb11.01.4300	3QTB00021_I_14			<a href=http://www.genedb.org/genedb/Search?organism=tryp&name=Tb11.01.4300>Tb11.01.4300</a>	Q382T5				11	Tb927_11_01_v4: 3268466..3271546	hypothetical protein, conserved	8935	0	0	0				2QTB00021_I_14	Tb11.01.4300	GAAAAACTGGATGGAAACATACATAAAACAATCGTGACAAGGCGTAACAAAGCTGATGAGTGCCACAAAG	+	11.1	3269741	3269810	-1.80221	-3.34973	0.002024	0.190808	-1.33247
Tb927.1.4510	3QTB00002_O_4			<a href=http://www.genedb.org/genedb/Search?organism=tryp&name=Tb927.1.4510>Tb927.1.4510</a>	Q4GYC7				1	Tb927_01_v4: 933794..934099	hypothetical protein, unlikely	438	0	1	0				2QTB00002_O_4	Tb927.1.4510	CATATTTGCTTCTCGCCTCTCCTGTTTTTGCTTTTATATCCTTCGGTATGTTGGAAGGTATTTATCCCAT	+	1	933980	934049	-1.77543	-3.89488	0.000448877	0.123345	-0.042157
Tb927.1.1800	3QTB00004_E_2			<a href=http://www.genedb.org/genedb/Search?organism=tryp&name=Tb927.1.1800>Tb927.1.1800</a>	Q4GZ39				1	Tb927_01_v4: 468994..469428	hypothetical protein, unlikely	173	0	1	0				2QTB00004_E_2	Tb927.1.1800	TTGCTCATTTATTGAATTACTTCATGCTTTCGACACTTCAACCTCCCACCTCCTCCCACTTATCACGGAA	+	1	469196	469265	-1.76962	-3.30076	0.00230819	0.190808	-1.44451
Tb09.v1.0910	3QTB00002_I_10			<a href=http://www.genedb.org/genedb/Search?organism=tryp&name=Tb09.v1.0910>Tb09.v1.0910</a>	Q38CP4				9	Tb927_09_v4: 2785290..2785589	hypothetical protein, unlikely	6062	0	2	0				2QTB00002_I_10	Tb09.v1.0910	ATGCACGATAATGACCCCCATCGTATTTCGTTGCTTCAAGCCTTAAATATTTTATCTCTCTTTATTACTC	+	9	2785290	2785359	-1.76613	-2.93385	0.00602523	0.250555	-2.25832
Tb11.01.4620	3QTB00023_A_13			<a href=http://www.genedb.org/genedb/Search?organism=tryp&name=Tb11.01.4620>Tb11.01.4620</a>	Q382Q4				11	Tb927_11_01_v4: complement(3348951..3354446)	ubiquitin ligase, putative	8966	0	0	0				2QTB00023_A_13	Tb11.01.4620	AGAATTATTTTTATATGGGTTTGAAATCCCCAAGTTATCCCGTTTTTCCATTTGGGAACGCTCTATTCTT	-	11.1	3353328	3353397	-1.7637	-2.54219	0.0158541	0.358822	-3.06725
Tb11.02.1990	3QTB00019_P_5	;go_function=oxidoreductase activity;go_process=electron transport;go_component=integral to membrane		<a href=http://www.genedb.org/genedb/Search?organism=tryp&name=Tb11.02.1990>Tb11.02.1990</a>	Q385X4			TRYP_xi-1013a02.q1k_56	11	Tb927_11_01_v4: complement(1259653..1261992)	ferric reductase, putative,ferric reductase transmembrane component, putative	8142	1	11	0	GO:0016491	GO:0006118	GO:0016021	2QTB00019_P_5	Tb11.02.1990	CTACACAATTCCACTTATCACCCTTACGACACTTTTTTCCCTTGTTTCGACAATCATTTTTGCATTGGAG	-	11.1	1260571	1260640	-1.75092	-2.97434	0.00543261	0.24712	-2.17095
Tb09.211.0460	3QTB00003_N_19			<a href=http://www.genedb.org/genedb/Search?organism=tryp&name=Tb09.211.0460>Tb09.211.0460</a>	Q38EB3			chr9contig211.tmp0058c	9	Tb927_09_v4: complement(1337831..1338223)	hypothetical protein, conserved	5404	0	0	0				2QTB00003_N_19	Tb09.211.0460	TATGCTCGCCTTCTATAATGTGCTTCCTCACATCACAGAGTCCCACCTAAAGGAAGTGTACGCGCTGTTT	-	9	1337849	1337918	-1.743	-3.97912	0.000353542	0.112698	0.163011
Tb09.211.4100	3QTB00005_I_1			<a href=http://www.genedb.org/genedb/Search?organism=tryp&name=Tb09.211.4100>Tb09.211.4100</a>	Q38D98			chr9contig211.tmp0456c	9	Tb927_09_v4: complement(2039539..2040036)	hypothetical protein, conserved	5770	0	0	0				2QTB00005_I_1	Tb09.211.4100	GTCTGCAGACTCAACCATCGCTAATCAACCTCCCGACGAGCGCCTCGAGCGTATGTGCCCCTAGTGTCAG	-	9	2039609	2039678	-1.72618	-3.40702	0.00173402	0.17532	-1.20047
Tb11.47.0019	3QTB00015_G_13	;go_component=integral to membrane		<a href=http://www.genedb.org/genedb/Search?organism=tryp&name=Tb11.47.0019>Tb11.47.0019</a>	Q387C2				11	Tb927_11_01_v4: 372572..374035	hypothetical protein, conserved	7841	1	2	0	GO:0003674	GO:0008150	GO:0016021	2QTB00015_G_13	Tb11.47.0019	TCACGTTTTGTGCTTCTTAATCTATATATTTATCTCTCGGTACTGTTTTTTATGCCTTACCCGACAAGTT	+	11.1	372830	372899	-1.71546	-2.97802	0.00538155	0.24712	-2.16298
Tb10.70.2780	3QTB00009_I_1			<a href=http://www.genedb.org/genedb/Search?organism=tryp&name=Tb10.70.2780>Tb10.70.2780</a>	Q4FKQ4			TRYP_x-70a06.p2kb545_372	10	Tb927_10_v4: complement(1143014..1143877)	hypothetical protein, conserved,predicted SAP domain protein	6575	0	0	0				2QTB00009_I_1	Tb10.70.2780	AATGAACAAACAGGGTACAACGCCATGATTGTCGTGCAACTTCGTCGGCTTCTCCATAAAAGAGGGCTAT	-	10	1143334	1143403	-1.71237	-3.02685	0.0047456	0.24712	-2.05668
Tb11.01.6710	3QTB00021_H_9			<a href=http://www.genedb.org/genedb/Search?organism=tryp&name=Tb11.01.6710>Tb11.01.6710</a>	Q381S8				11	Tb927_11_01_v4: complement(3946572..3949802)	hypothetical protein, conserved	9196	1	0	0				2QTB00021_H_9	Tb11.01.6710	AGATGGCGTTTACCAAGCATCCTGCTTGTTGTTTCCTCAAAAATATATCCGCTTCCTTTTTCCCGTTACT	-	11.1	3948022	3948091	-1.7115	-2.26072	0.0304428	0.438234	-3.60221
Tb927.3.2710	3QTB00021_G_20	;go_function=ATP binding; catalytic activity;go_process=fructose 2,6-bisphosphate metabolism		<a href=http://www.genedb.org/genedb/Search?organism=tryp&name=Tb927.3.2710>Tb927.3.2710</a>	Q582Y3			Tb03.48O8.70	3	Tb927_03_v4: complement(689701..692772)	6-phosphofructo-2-kinase/fructose-2,6-biphospha ta se,putative	1109	0	0	0	GO:0005524 GO:0003824	GO:0006003	GO:0005575	2QTB00021_G_20	Tb927.3.2710	TGCGGACTAGCAAGTCTCATCTCGTTCTTTTTATTAAATCTTCACCCTGTTGCTCATCCCATTTATATTG	-	3	690555	690624	-1.69924	-3.16163	0.00333908	0.215463	-1.75868
Tb927.4.1020	3QTB00015_M_1	similar to Serine palmitoyltransferase 1 (EC 2.3.1.50) (Long chain basebiosynthesis protein 1) (LCB 1) (Serine-palmitoyl-CoA transferase 1)(SPT 1) (SPT1). (Swiss-Prot:O35704) [Mus musculus;];go_function=serine C-palmitoyltransferase activity;go_process=biosynthesis; sphingolipid metabolism;go_component=integral to membrane		<a href=http://www.genedb.org/genedb/Search?organism=tryp&name=Tb927.4.1020>Tb927.4.1020</a>	Q580D0			Tb04.5E12.470	4	Tb927_04_v4: complement(276640..278112)	serine-palmitoyl-CoA transferase, putative	1519	1	1	1				2QTB00015_M_1	Tb927.4.1020	TGCCAAGTTTCTTGGTGTTGAAGATTCCCTCATCTTTAGTTTCTCCTTTGCTACGATTTCAACGCTTATT	-	4	277549	277618	-1.69035	-3.2076	0.00295766	0.210443	-1.6556
Tb10.70.0670	3QTB00019_M_7			<a href=http://www.genedb.org/genedb/Search?organism=tryp&name=Tb10.70.0670>Tb10.70.0670</a>	Q38AZ0			TRYP_x-70a06.p2kb545_101	10	Tb927_10_v4: complement(1556364..1558559)	hypothetical protein, conserved	6742	0	0	0				2QTB00019_M_7	Tb10.70.0670	ACTTACGAACTGCGTAACACTTCTGCAACTTCTCTATCCATCACTGGAGTTTCCTATTTTTTCCGTGTTT	-	10	1556892	1556961	-1.68242	-2.84577	0.0075312	0.270808	-2.44612
Tb927.1.5120	3QTB00010_O_6			<a href=http://www.genedb.org/genedb/Search?organism=tryp&name=Tb927.1.5120>Tb927.1.5120</a>	Q4GY69				1	Tb927_01_v4: 1020872..1021855	expression site-associated gene (ESAG) protein, putative,expression site-associated gene 1 (ESAG1) protein, putative	499	1	0	0	GO:0003674	GO:0008150	GO:0016021	2QTB00010_O_6	Tb927.1.5120	AATACTTATTTTCAACTCAAACTCCACGTTCATAGTATGCTTTCCCCTCTCACAATTCCCCTTGGTGCTG	+	1	1021640	1021709	-1.67609	-3.23622	0.00274153	0.208229	-1.59104
Tb09.160.5530	3QTB00011_E_13			<a href=http://www.genedb.org/genedb/Search?organism=tryp&name=Tb09.160.5530>Tb09.160.5530</a>	Q38EJ5			chr9contig160.tmp0439c	9	Tb927_09_v4: complement(1183792..1184832)	hypothetical protein, conserved	5322	0	0	0	GO:0003674 GO:0003674	GO:0008150 GO:0008150	GO:0005575 GO:0005575	2QTB00011_E_13	Tb09.160.5530	TAACCGCAACTGCATCACTGCTTTAGAGCGTCATATAGAGGTTTTGAAGGAATACATCGCTGAGAGTAAT	-	9	1184155	1184224	-1.67269	-2.28638	0.0287314	0.428935	-3.55522
Tb927.8.3760	3QTB00005_E_1			<a href=http://www.genedb.org/genedb/Search?organism=tryp&name=Tb927.8.3760>Tb927.8.3760</a>	Q580Z6			Tb08.10J17.590	8	Tb927_08_v4: complement(1122396..1122890)	hypothetical protein	4219	0	3	0				2QTB00005_E_1	Tb927.8.3760	GCTATTACATTGCACGTTTCCGTTGGTACTGCAACTTTGGTTGGTTGAACCATACGACACGAAGCAATAA	-	8	1122396	1122465	-1.67141	-2.67617	0.0114706	0.313499	-2.79836
Tb10.389.0650	3QTB00013_D_6			<a href=http://www.genedb.org/genedb/Search?organism=tryp&name=Tb10.389.0650>Tb10.389.0650</a>	Q388V8				10	Tb927_10_v4: complement(3058601..3059923)	hypothetical protein, conserved	7374	0	0	0				2QTB00013_D_6	Tb10.389.0650	CGAAATATCCTTCCCGGTGTTTTTCTGTTGAGTGTTCCCACCTCTGCAATTTTTTTCTCTAGTCCACCAC	-	10	3059410	3059479	-1.66468	-3.0589	0.00436755	0.240573	-1.98641
Tb09.160.3060	3QTB00019_E_23			<a href=http://www.genedb.org/genedb/Search?organism=tryp&name=Tb09.160.3060>Tb09.160.3060</a>	Q38F96		1L12.425	chr9contig160.tmp0246	9	Tb927_09_v4: 778806..780971	hypothetical protein	5067	0	0	0				2QTB00019_E_23	Tb09.160.3060	ATCGAGTTATGCTATTCTTCTAGCTGTCTAACACATCCCCTCTCATCTAATTATTGCTGTTGTTTTCAAT	+	9	778857	778926	-1.66084	-3.16371	0.00332091	0.215463	-1.75405
Tb927.5.2470	3QTB00014_K_16			<a href=http://www.genedb.org/genedb/Search?organism=tryp&name=Tb927.5.2470>Tb927.5.2470</a>	Q582B9			Tb05.3C6.590	5	Tb927_05_v4: 791672..793072	hypothetical protein, conserved	2238	0	0	0				2QTB00014_K_16	Tb927.5.2470	TAATGAGAGGTTTAAATGCTGATCCAACTGCCTTTTCGCTGTCGACTACTCCAACTTGCTTTTTTCTTTC	+	5	792885	792954	-1.65787	-2.66215	0.0118701	0.317793	-2.82689
Tb10.70.6180	3QTB00017_I_10	;go_function=ATP binding; ATP-dependent helicase activity;go_process=nucleobase, nucleoside, nucleotide and nucleic acid metabolism		<a href=http://www.genedb.org/genedb/Search?organism=tryp&name=Tb10.70.6180>Tb10.70.6180</a>	Q38C70			TRYP_x-70a06.p2kb545_846	10	Tb927_10_v4: 458690..460480	ATP-dependent DEAD/H RNA helicase, putative	6311	0	0	0	GO:0005524 GO:0005524 GO:0008026 GO:0008026	GO:0006139 GO:0006139	GO:0005575 GO:0005575	2QTB00017_I_10	Tb10.70.6180	ACCTCATAATGAGTTCTTTTTCTCCTCCCGCGTCGACTGGGCCATTTCTTCTAATATTTCTTTTCAGCAA	+	10	459060	459129	-1.65429	-3.70052	0.000774316	0.135805	-0.510248
Tb09.211.2300	3QTB00019_H_12	;go_function=ATP binding; ATP-dependent helicase activity;go_process=nucleobase, nucleoside, nucleotide and nucleic acid metabolism		<a href=http://www.genedb.org/genedb/Search?organism=tryp&name=Tb09.211.2300>Tb09.211.2300</a>	Q38DS7			chr9contig211.tmp0266c	9	Tb927_09_v4: complement(1676033..1678420)	ATP-dependent DEAD/H RNA helicase, putative	5590	0	3	0	GO:0005524 GO:0005524 GO:0008026 GO:0008026	GO:0006139 GO:0006139	GO:0005575 GO:0005575	2QTB00019_H_12	Tb09.211.2300	TGCATTTGGTTCACCTTTATTCTCTGGTTATAAACGATACCATTTCCTACAGTTTTGTATATTCTGTGTT	-	9	1678200	1678269	-1.64657	-2.9165	0.00629753	0.253393	-2.29558
Tb927.8.650	3QTB00022_A_14	;go_function=ATPase activity, coupled to transmembrane movement of ions, phosphorylative mechanism; hydrolase activity;go_process=cation transport;go_component=integral to membrane		<a href=http://www.genedb.org/genedb/Search?organism=tryp&name=Tb927.8.650>Tb927.8.650</a>	Q57YG5			Tb08.12O16.210	8	Tb927_08_v4: complement(179692..183477)	cation-transporting ATPase, putative	3908	1	8	0	GO:0015662 GO:0016787	GO:0006812	GO:0016021	2QTB00022_A_14	Tb927.8.650	CAACTTCTTTCATGCTGTTTGTATACCTATCGTAATATTTTTTCACGGGCTGCTCTCACTATTTACGATA	-	8	183235	183304	-1.6419	-2.82659	0.00790285	0.273749	-2.48659
Tb10.70.4700	3QTB00012_E_13	;go_function=RNA binding;go_process=nuclear mRNA splicing, via spliceosome;go_component=nucleus		<a href=http://www.genedb.org/genedb/Search?organism=tryp&name=Tb10.70.4700>Tb10.70.4700</a>	Q38BV4	TSR1IP		TRYP_x-70a06.p2kb545_633,embl.375	10	Tb927_10_v4: 753100..754236	splicing factor PTSR1 interacting protein	6428	0	0	0	GO:0003723	GO:0000398	GO:0005634	2QTB00012_E_13	Tb10.70.4700	ACCTGAGTACGATAAGGACACCAAGGAGCGCATATACCGCCAAGAATGGCTCGAGTATTTTAATTACATT	+	10	753114	753183	-1.63306	-2.42875	0.0207182	0.387223	-3.28793
Tb927.7.5580	3QTB00007_M_1	similar to GP:15983735: cell cycle associated protein Mob1-2 {Trypanosoma brucei}; 100% similar to GP:15983735: cell cycle associated protein Mob1-2 {Trypanosoma brucei};go_process=regulation of cell cycle;go_component=spindle pole body		<a href=http://www.genedb.org/genedb/Search?organism=tryp&name=Tb927.7.5580>Tb927.7.5580</a>	Q95UM8	MOB1B		Tb07.10C21.430	7	Tb927_07_v4: 1503385..1504062	cell cycle associated protein MOB1, putative	3648	0	0	0				2QTB00007_M_1	Tb927.7.5580	AAGCGTTTTAAGGCAAAGCTCTTCGACTCCGACAGAACATACAAACCTAAGAAAAAGCATAAGGAAGGAA	+	7	1503388	1503457	-1.62514	-2.68232	0.0112994	0.313499	-2.78582
Tb11.01.8530	3QTB00005_B_2			<a href=http://www.genedb.org/genedb/Search?organism=tryp&name=Tb11.01.8530>Tb11.01.8530</a>	Q381A8				11	Tb927_11_01_v4: complement(4406252..4407109)	hypothetical protein	9367	1	6	0				2QTB00005_B_2	Tb11.01.8530	GTGTGCCCCACATTTTTTTCTTTTGCCACCATTTGTACCGGTGGAAGTTTTGTTCCTCTGCTTTTACTTT	-	11.1	4406317	4406386	-1.62501	-3.30062	0.00230906	0.190808	-1.44483
Tb09.160.1810	3QTB00001_A_16			<a href=http://www.genedb.org/genedb/Search?organism=tryp&name=Tb09.160.1810>Tb09.160.1810</a>	Q38FL0		3C4.230	chr9contig160.tmp0555	9	Tb927_09_v4: 633560..633712	hypothetical protein, unlikely	4953	0	0	0				2QTB00001_A_16	Tb09.160.1810	ATGGGAAAACAAGAATTTTATCCACACAACCTTATGGCTCCACTATTTTCCCCCTCCCCAGCCTCGCGCA	+	9	633596	633665	-1.62254	-3.43181	0.0016213	0.17228	-1.14305
Tb09.160.0800	3QTB00006_A_13			<a href=http://www.genedb.org/genedb/Search?organism=tryp&name=Tb09.160.0800>Tb09.160.0800</a>	Q38FV8			chr9contig160.tmp0080	9	Tb927_09_v4: 442114..442686	hypothetical protein, unlikely	4854	0	0	0				2QTB00006_A_13	Tb09.160.0800	AAATAGTTTCTTTGTTTTTCTTCAGCCTTCCGGGCACATGCCCACCCTTCCCCATCTCATACAGCTACCG	+	9	442208	442277	-1.61501	-3.07385	0.00420112	0.237497	-1.9535
Tb11.01.4450	3QTB00012_I_8	Curated by J. Mottram.		<a href=http://www.genedb.org/genedb/Search?organism=tryp&name=Tb11.01.4450>Tb11.01.4450</a>	Q382S0				11	Tb927_11_01_v4: 3311926..3313092	cyclin 1,serine peptidase family S51, peptidase E, putative	8950	0	1	0				2QTB00012_I_8	Tb11.01.4450	TATCCTTTTGGAACTAAATTTTGTTTTACCGCTTTCACATACACACTGTTTCCCCTTCTTTCTATCCGTC	+	11.1	3311947	3312016	-1.61496	-2.39563	0.0223754	0.397614	-3.35108
Tb11.01.0410	3QTB00007_A_1			<a href=http://www.genedb.org/genedb/Search?organism=tryp&name=Tb11.01.0410>Tb11.01.0410</a>	Q384K5				11	Tb927_11_01_v4: 2218645..2219304	ER lumen retaining receptor protein, putative	8514	1	4	0				2QTB00007_A_1	Tb11.01.0410	CTGTGGCTATTCTACCACAAATCTTCTTACTGGAATATACAGAACGCTACGAAGCACTCACATCGCATTA	+	11.1	2219042	2219111	-1.60695	-2.59282	0.0140421	0.340706	-2.96664
Tb09.211.3840	3QTB00017_E_13			<a href=http://www.genedb.org/genedb/Search?organism=tryp&name=Tb09.211.3840>Tb09.211.3840</a>	Q38DC5			chr9contig211.tmp0428	9	Tb927_09_v4: 1986342..1988084	hypothetical protein, conserved	5742	0	0	0				2QTB00017_E_13	Tb09.211.3840	TTCTTCTGTACCAGATAAACAGAATGTTGGTCTTTATGAGGAAATGTGGCTTACGGATATGCCAAAAATT	+	9	1986830	1986899	-1.59777	-2.56529	0.0150022	0.347501	-3.0215
Tb927.6.4180	3QTB00004_M_18			<a href=http://www.genedb.org/genedb/Search?organism=tryp&name=Tb927.6.4180>Tb927.6.4180</a>	Q586B6			Tb06.4F7.90	6	Tb927_06_v4: complement(1201473..1201922)	hypothetical protein, conserved	2936	0	2	0				2QTB00004_M_18	Tb927.6.4180	TTATATGGTACCGGCCTCGCTTTCATTGTGCTACAGTTTCTTAACTTCTTTGGTTATATTCAAATAAACT	-	6	1201649	1201718	-1.58484	-2.86888	0.00710518	0.2676	-2.39717
Tb927.2.5870	3QTB00023_E_1			<a href=http://www.genedb.org/genedb/Search?organism=tryp&name=Tb927.2.5870>Tb927.2.5870</a>	Q7YUL3		1F7.305		2	Tb927_02_v4: 1063364..1069342	hypothetical protein, conserved	813	0	0	0	GO:0003674	GO:0008150	GO:0005575	2QTB00023_E_1	Tb927.2.5870	ACTTGTTGTTAGTTCAAATAGCCGTGAGGTTAATGGTGGTGTTAAGAATTTATCCAGTGGTAATTCTTCT	+	2	1067731	1067800	-1.57893	-2.78283	0.00881611	0.285908	-2.57832
Tb927.7.4020	3QTB00019_I_14	similar to Protein phosphatase 2C (EC 3.1.3.16) (PP2C). (Swiss-Prot:P49444) [Paramecium tetraurelia];go_function=protein phosphatase type 2C activity;go_process=dephosphorylation		<a href=http://www.genedb.org/genedb/Search?organism=tryp&name=Tb927.7.4020>Tb927.7.4020</a>	Q57UN2	PP2C		Tb07.5F10.630	7	Tb927_07_v4: 1062389..1064629	protein phosphatase 2C, putative	3491	0	0	0	GO:0016791	GO:0016311	GO:0005575	2QTB00019_I_14	Tb927.7.4020	TAAAAATGAACAGCTCTCCCCCTCGACGCTATTTTCACCGAGGGGCTATAAACTGCAACTCAAGCGAAAA	+	7	1062759	1062828	-1.57849	-3.20641	0.00296697	0.210443	-1.65827
Tb927.1.5060	3QTB00011_E_1	GPI-Anchor Signal predicted for Tb927.1.5060 by DGPI v2.04 with cleavage site probability 2.4940002 near 327		<a href=http://www.genedb.org/genedb/Search?organism=tryp&name=Tb927.1.5060>Tb927.1.5060</a>	Q4GY74				1	Tb927_01_v4: 1013265..1014302	variant surface glycoprotein (VSG)-related, putative	493	1	0	1				2QTB00011_E_1	Tb927.1.5060	TAAGGGGTTAGAAGGATCACAAAAAGATGGAAACCCAAATGCGCAAACAACTACCAGTACTGAGAAAGAT	+	1	1014140	1014209	-1.57686	-3.23737	0.00273321	0.208229	-1.58846
Tb10.6k15.2980	3QTB00004_A_1			<a href=http://www.genedb.org/genedb/Search?organism=tryp&name=Tb10.6k15.2980>Tb10.6k15.2980</a>	Q38AJ8			TRYPtp6k15-3d06.p1c_430	10	Tb927_10_v4: complement(1908043..1908453)	hypothetical protein	6884	0	0	0				2QTB00004_A_1	Tb10.6k15.2980	ATATCAGTCGGTCCAAAATGCGACCCTCCCTTCCCACGCAGAACGACAGCTTTTTTCGCCACATTGGAAG	-	10	1908096	1908165	-1.57581	-2.47746	0.0184828	0.378192	-3.19396
Tb09.244.2020	3QTB00014_N_16			<a href=http://www.genedb.org/genedb/Search?organism=tryp&name=Tb09.244.2020>Tb09.244.2020</a>	Q38CR7			chr9contig244a01.tmp0202	9	Tb927_09_v4: complement(2480584..2482032)	nucleoside transporter 1, putative	5953	0	11	0				2QTB00014_N_16	Tb09.244.2020	TAACCCTTCGCCTCTATATTGGTCTTGTCTTTCCGATTATCTTAGTATTTTCTGTGATGATGGTTACCAT	-	9	2481683	2481752	-1.5716	-3.01333	0.00491418	0.24712	-2.0862
Tb11.30.0002	3QTB00007_M_18			<a href=http://www.genedb.org/genedb/Search?organism=tryp&name=Tb11.30.0002>Tb11.30.0002</a>	Q380W9				11	Tb927_11_01_v4: complement(4891696..4892394)	hypothetical protein, unlikely	9502	0	5	0				2QTB00007_M_18	Tb11.30.0002	CCAGCGCGTCCGTTTTACTAGCTTGTACTTTGTTGTCCACTCGGGTTTTAATCACTTTTCCTATTATAAT	-	11.1	4892260	4892329	-1.55664	-3.25074	0.00263779	0.206083	-1.55821
Tb10.61.3040	3QTB00021_L_9			<a href=http://www.genedb.org/genedb/Search?organism=tryp&name=Tb10.61.3040>Tb10.61.3040</a>	Q388L1			TRYP_x-61h03.q2kb185_453	10	Tb927_10_v4: complement(3314622..3317882)	hypothetical protein, conserved	7472	0	0	0				2QTB00021_L_9	Tb10.61.3040	TTTGAAGGAAACAAATGTGTTTCTTTTTATCACACACGTCTGCCTTTCTCGTCTCTCTGTCATTATTGCT	-	10	3316311	3316380	-1.55548	-1.84489	0.0739763	0.577264	-4.30812
Tb09.160.1850	3QTB00002_A_13			<a href=http://www.genedb.org/genedb/Search?organism=tryp&name=Tb09.160.1850>Tb09.160.1850</a>	Q38FK6			chr9contig160.tmp0169c	9	Tb927_09_v4: complement(637415..637672)	hypothetical protein, unlikely	4957	1	0	0				2QTB00002_A_13	Tb09.160.1850	CGATTGGTTGCCACTGCTGTGGCTCGACCACCCCTTCCCAAGTCTTTCTGCTTCGGGTTGTCGCTACTCA	-	9	637445	637514	-1.55197	-3.13993	0.00353506	0.215463	-1.80711
Tb11.52.0005	3QTB00019_A_2			<a href=http://www.genedb.org/genedb/Search?organism=tryp&name=Tb11.52.0005>Tb11.52.0005</a>	Q382P5				11	Tb927_11_01_v4: complement(3386310..3388517)	hypothetical protein, conserved	8975	0	11	0				2QTB00019_A_2	Tb11.52.0005	TCAGCATGCTAATGTTACACCATGAATCATACAATGTTTTTAAGACGAATCCGTTTGTGGATAATCTTTT	-	11.1	3387577	3387646	-1.55069	-2.46953	0.0188311	0.380583	-3.20935
Tb927.8.7720	3QTB00007_M_13	;go_component=integral to membrane		<a href=http://www.genedb.org/genedb/Search?organism=tryp&name=Tb927.8.7720>Tb927.8.7720</a>	Q57V91			Tb08.30P3.250	8	Tb927_08_v4: 2222999..2223676	hypothetical protein, conserved	4616	1	1	0	GO:0003674	GO:0008150	GO:0016021	2QTB00007_M_13	Tb927.8.7720	AGCTAATAAATGCGTTCGCCACGTCATGAACGCTGTTGGGGTAGGAAGAAGTCTGGTCGCTTCCCGATAA	+	8	2223607	2223676	-1.54519	-3.04592	0.00451706	0.242184	-2.01491
Tb10.6k15.0300	3QTB00013_A_20			<a href=http://www.genedb.org/genedb/Search?organism=tryp&name=Tb10.6k15.0300>Tb10.6k15.0300</a>	Q389X8			TRYPtp6k15-3d06.p1c_51	10	Tb927_10_v4: 2424826..2426091	hypothetical protein, conserved	7104	1	1	0				2QTB00013_A_20	Tb10.6k15.0300	TCAACATCGGTTTCACCTTTGTTCAAGGTTTTTTCTACGCTTTCCGAAACTCTTTTTACCTGTATTCCAG	+	10	2424964	2425033	-1.5396	-3.25462	0.00261066	0.206083	-1.54941
Tb11.46.0012	3QTB00007_I_1			<a href=http://www.genedb.org/genedb/Search?organism=tryp&name=Tb11.46.0012>Tb11.46.0012</a>	Q386W4				11	Tb927_11_01_v4: 550614..551282	hypothetical protein, conserved	7899	0	0	0				2QTB00007_I_1	Tb11.46.0012	ACTATGCAAGGTTATGAAAATTACAGAAGAACCACGCGTTGTGAAAGAGCTGAGTGATATTTTACTCTTT	+	11.1	550652	550721	-1.53839	-2.36545	0.02399	0.405173	-3.40814
Tb09.160.4600	3QTB00018_I_19	;go_function=ATP binding; ATPase activity, coupled to transmembrane movement of substances;go_process=transport;go_component=integral to membrane; internal side of plasma membrane		<a href=http://www.genedb.org/genedb/Search?organism=tryp&name=Tb09.160.4600>Tb09.160.4600</a>	Q38EU8			chr9contig160.tmp0346	9	Tb927_09_v4: 984637..986577	ABC transporter, putative	5217	0	7	0	GO:0005524 GO:0005524 GO:0042626	GO:0006810 GO:0006810	GO:0009898 GO:0016021 GO:0016021	2QTB00018_I_19	Tb09.160.4600	ACTCGTGCAGACACTCTTCGTTGGTATTCTGATGGCCCTTTTCTATTTTCGGATTACTTTGGATCAAAAT	+	9	985734	985803	-1.53709	-2.08866	0.0444704	0.491864	-3.90731
Tb10.70.7220	3QTB00018_I_13			<a href=http://www.genedb.org/genedb/Search?organism=tryp&name=Tb10.70.7220>Tb10.70.7220</a>	Q38CE7			TRYP_x-70a06.p2kb545_995	10	Tb927_10_v4: 252691..254628	hypothetical protein, conserved	6234	0	0	0				2QTB00018_I_13	Tb10.70.7220	ACGGGGTCTGAGTCGAATTTAATTGACTGTATATATTTCGAAGCCTTTCTAGCGCGAATGGCGTTCATGA	+	10	253921	253990	-1.53384	-2.71413	0.0104508	0.30549	-2.72065
Tb09.244.2170	3QTB00005_E_13			<a href=http://www.genedb.org/genedb/Search?organism=tryp&name=Tb09.244.2170>Tb09.244.2170</a>	Q38CT2			chr9contig244a01.tmp0217	9	Tb927_09_v4: complement(2451240..2451734)	hypothetical protein, conserved	5938	0	0	0	GO:0003674	GO:0008150	GO:0005575	2QTB00005_E_13	Tb09.244.2170	CAAATAAAAAAAGAGGAAAAATGTTATGCCACATTCACACGGCAAGAAAGCTTCAACAGTGGATTGGAGG	-	9	2451617	2451686	-1.52943	-2.92345	0.00618702	0.252859	-2.28066
Tb09.160.3750	3QTB00001_A_17			<a href=http://www.genedb.org/genedb/Search?organism=tryp&name=Tb09.160.3750>Tb09.160.3750</a>	Q38F30		28G16.185	chr9contig160.tmp0510	9	Tb927_09_v4: 870422..870523	hypothetical protein, unlikely	5134	0	0	0				2QTB00001_A_17	Tb09.160.3750	TACCCTGCGCGCCCTTCTTCCTTTCCTTTTCACTTACCCCTATTTGATGATTGTGGATTTTTCTTTCCAA	+	9	870440	870509	-1.52608	-2.90409	0.00649913	0.257389	-2.32213
Tb10.70.4310	3QTB00005_N_24			<a href=http://www.genedb.org/genedb/Search?organism=tryp&name=Tb10.70.4310>Tb10.70.4310</a>	Q38BS7			TRYP_x-70a06.p2kb545_578	10	Tb927_10_v4: 827246..827815	hypothetical protein	6455	0	2	0				2QTB00005_N_24	Tb10.70.4310	TTGTTCATAAATTTAAAAGACCTTCGATTTTCCCTTTCCCCTTATTTTCGTGGGAGCTGCCCCCTTCTTT	+	10	827511	827580	-1.52403	-3.58518	0.00106577	0.157405	-0.784097
Tb11.01.2680	3QTB00008_F_22	;go_function=structural constituent of ribosome;go_process=protein biosynthesis;go_component=cytosolic small ribosomal subunit (sensu Eukaryota); intracellular; organellar small ribosomal subunit		<a href=http://www.genedb.org/genedb/Search?organism=tryp&name=Tb11.01.2680>Tb11.01.2680</a>	Q383I8				11	Tb927_11_01_v4: 2853527..2854360	40S ribosomal protein SA, putative	8782	1	0	0	GO:0003735	GO:0006412	GO:0000314 GO:0005622 GO:0005843	2QTB00008_F_22	Tb11.01.2680	TCGTGACCTTATTTTCCTTGTGCTTTCACCCTTCTCTCCCTCTCTTAGTTCCAAAGCATTACGCAACTCC	NA	Nonspecific_2	0	0	-1.52144	-3.06563	0.00429187	0.237963	-1.97161
Tb11.01.7360	3QTB00005_K_4			<a href=http://www.genedb.org/genedb/Search?organism=tryp&name=Tb11.01.7360>Tb11.01.7360</a>	Q381L4				11	Tb927_11_01_v4: complement(4104265..4104786)	hypothetical protein	9261	0	2	0				2QTB00005_K_4	Tb11.01.7360	TCACCCGCGCGTACACGCATTCGTCTTTATACCCTCCACTGTCGTTCTCATTTACCCTCGTCTCTGTACT	-	11.1	4104543	4104612	-1.51351	-3.01459	0.00489823	0.24712	-2.08345
Tb10.70.1250	3QTB00006_M_1			<a href=http://www.genedb.org/genedb/Search?organism=tryp&name=Tb10.70.1250>Tb10.70.1250</a>	Q38B30			TRYP_x-70a06.p2kb545_172	10	Tb927_10_v4: complement(1424406..1424993)	hypothetical protein, conserved	6702	0	0	0				2QTB00006_M_1	Tb10.70.1250	TCACATGTTGTTTGGAAACCCCGTAAAATATTGGGACATTTCAGCCATGTACGTTCCATCCTCCCGATTT	-	10	1424730	1424799	-1.50092	-2.44446	0.0199717	0.383515	-3.25776
Tb927.1.3710	3QTB00003_F_7			<a href=http://www.genedb.org/genedb/Search?organism=tryp&name=Tb927.1.3710>Tb927.1.3710</a>	Q4GYK4				1	Tb927_01_v4: complement(791965..792345)	hypothetical protein, unlikely	361	0	0	0				2QTB00003_F_7	Tb927.1.3710	TGTATTCGCTATGCACTTATGATTATACAAATGCAGCCCCCGCCGTTTTTCCAGTTGGTTTCCAAAACGT	-	1	792017	792086	-1.50008	-2.95872	0.00565439	0.24712	-2.20473
Tb11.12.0018	3QTB00005_B_7			<a href=http://www.genedb.org/genedb/Search?organism=tryp&name=Tb11.12.0018>Tb11.12.0018</a>	Q384E5				11	Tb927_11_01_v4: 2373921..2374454	hypothetical protein	8574	0	0	0				2QTB00005_B_7	Tb11.12.0018	CATATATACAAACTGTCCCTTGTGGCCCGTGATCCCCATTCCGCAAATACCGAGAGTGGCTCATGGCTTT	+	11.1	2373971	2374040	-1.49782	-2.75766	0.00938517	0.295444	-2.63071
Tb927.7.4500	3QTB00016_A_3	similar to Sorting nexin 4. (Swiss-Prot:P47057) {Saccharomyces cerevisiae}		<a href=http://www.genedb.org/genedb/Search?organism=tryp&name=Tb927.7.4500>Tb927.7.4500</a>	Q57X66			Tb07.26A24.860	7	Tb927_07_v4: complement(1199213..1200799)	hypothetical protein, conserved	3539	0	0	0				2QTB00016_A_3	Tb927.7.4500	GTTGAGTCCGCCGTTCTTGGTGCTGGTATGATTCGACCCATTACCTTCTTTCCTATTGTCACTACAGTTA	-	7	1200508	1200577	-1.49629	-2.22867	0.0327084	0.446839	-3.66036
Tb927.3.2870	3QTB00018_A_2			<a href=http://www.genedb.org/genedb/Search?organism=tryp&name=Tb927.3.2870>Tb927.3.2870</a>	Q57ZM5			Tb03.27C5.250	3	Tb927_03_v4: complement(740401..742365)	hypothetical protein, conserved	1125	1	1	0				2QTB00018_A_2	Tb927.3.2870	TATATTATAGGGCAGGGTACTGATTGTTCTTCCCTCGTGAATTCTACCACATGTTATTATGAGCATTTTA	-	3	741045	741114	-1.49536	-2.11806	0.0417294	0.481126	-3.85644
Tb927.8.2110	3QTB00011_M_14			<a href=http://www.genedb.org/genedb/Search?organism=tryp&name=Tb927.8.2110>Tb927.8.2110</a>	Q581X1			Tb08.26N11.650	8	Tb927_08_v4: 659961..661034	hypothetical protein, conserved	4054	0	0	0				2QTB00011_M_14	Tb927.8.2110	TCACTGCAACGCGCAGCTGCCGCCGCTTGGAGAAGAACTATTTAAGATTTGCTATCATCATGACATTACT	+	8	660719	660788	-1.4884	-2.9911	0.00520376	0.24712	-2.1346
Tb927.4.4780	3QTB00005_J_5			<a href=http://www.genedb.org/genedb/Search?organism=tryp&name=Tb927.4.4780>Tb927.4.4780</a>	Q583G3			Tb04.3I12.110	4	Tb927_04_v4: complement(1311843..1312388)	hypothetical protein	1895	1	2	0				2QTB00005_J_5	Tb927.4.4780	ATTCCTCGTCCGTAACTCTAAGTTGCCTTACCTTTCCCTGCTTCTTTGTGACCCTTTATCCATCCCGCCG	-	4	1312282	1312351	-1.48589	-3.18578	0.00313326	0.211085	-1.70463
Tb09.211.1710	3QTB00002_I_6			<a href=http://www.genedb.org/genedb/Search?organism=tryp&name=Tb09.211.1710>Tb09.211.1710</a>	Q38DY3			chr9contig211.tmp0202	9	Tb927_09_v4: 1565329..1565628	hypothetical protein, unlikely	5534	0	2	0				2QTB00002_I_6	Tb09.211.1710	TTTTATTTCTAACATGCCACACCTCTCAAACGGCTATGATTATCATTGTGATTCTCTCCTTTTTACTATA	+	9	1565547	1565616	-1.48273	-2.73869	0.00983632	0.299284	-2.67
Tb927.7.2140	3QTB00012_A_1			NA	NA	NA	NA	NA	NA	NA	NA	NA	NA	NA	NA	NA	NA	NA	NA	NA	NA	NA	NA	NA	NA	-1.47112	-2.1568	0.0383456	0.472052	-3.7886
Tb10.406.0080	3QTB00014_G_3	;go_function=metal ion binding		<a href=http://www.genedb.org/genedb/Search?organism=tryp&name=Tb10.406.0080>Tb10.406.0080</a>	Q389Q0				10	Tb927_10_v4: complement(2579509..2580867)	hypothetical protein, conserved	7182	1	4	0	GO:0046872	GO:0008150	GO:0005575	2QTB00014_G_3	Tb10.406.0080	CGGACGCTGCGTGGGCTTCTTCAACTACAAATTGTACCTTCTCGTTATATTTTATACATTTTTATGTACC	-	10	2580325	2580394	-1.46937	-2.42047	0.0211214	0.387774	-3.30376
Tb927.5.1960	3QTB00012_I_1			<a href=http://www.genedb.org/genedb/Search?organism=tryp&name=Tb927.5.1960>Tb927.5.1960</a>	Q57ZR5			Tb05.1P6.450	5	Tb927_05_v4: 605900..607042	hypothetical protein, conserved	2187	0	0	1				2QTB00012_I_1	Tb927.5.1960	AGGAAATTGAGTTAACCCGCAGTCTCCTTCCTCATTTTGAGCAGTTCTTCACTGTGGAGAGTAAAGTTGT	+	5	606144	606213	-1.46654	-2.67157	0.0116002	0.313499	-2.80773
Tb09.160.3770	3QTB00001_F_23	GPI-Anchor Signal predicted for Tb09.160.3770 by DGPI v2.04 with cleavage site probability 2.5800002 near 30		<a href=http://www.genedb.org/genedb/Search?organism=tryp&name=Tb09.160.3770>Tb09.160.3770</a>	Q38F28		28G16.195	chr9contig160.tmp0511	9	Tb927_09_v4: 874325..874528	hypothetical protein, unlikely	5136	1	2	1				2QTB00001_F_23	Tb09.160.3770	TTTTGCTCGGCACCTTTACTGAATATATTCTACCAACGGCTTCTTCCATGTATTCCCCTCTCGTAGTAGT	+	9	874443	874512	-1.46554	-2.34524	0.0251292	0.407264	-3.44606
Tb927.5.1760	3QTB00018_I_4			<a href=http://www.genedb.org/genedb/Search?organism=tryp&name=Tb927.5.1760>Tb927.5.1760</a>	Q57ZP5			Tb05.1P6.790	5	Tb927_05_v4: 549453..551438	hypothetical protein, conserved	2167	1	1	0				2QTB00018_I_4	Tb927.5.1760	TCTTTGCTTTTATGAGCTTCTCGTACTTTGTTCCGATGGTTTATTGGTACTTCTCTTCTCCCAACATCAT	+	5	549565	549634	-1.46472	-2.93325	0.00603457	0.250555	-2.25962
Tb11.55.0005	3QTB00013_G_5			<a href=http://www.genedb.org/genedb/Search?organism=tryp&name=Tb11.55.0005>Tb11.55.0005</a>	Q386X9				11	Tb927_11_01_v4: complement(509425..510669)	hypothetical protein, conserved	7884	0	1	0				2QTB00013_G_5	Tb11.55.0005	ACTATTTACTGCAGTCTGCAGAGTTCCTATTATTTCACATAAAGTATTGTTATTTGTTTTTGGACATTTT	-	11.1	510566	510635	-1.46446	-2.62777	0.0129052	0.334305	-2.89649
Tb927.7.1010	3QTB00005_E_14			<a href=http://www.genedb.org/genedb/Search?organism=tryp&name=Tb927.7.1010>Tb927.7.1010</a>	Q57VU7			Tb07.29K4.100	7	Tb927_07_v4: 262523..263038	hypothetical protein, conserved	3192	0	0	0				2QTB00005_E_14	Tb927.7.1010	ACGCGTTGGCTCCCGTTCGTCTCTTCTGACCTTAAGGATTATCTTAACCGCTATTGGGCGGTTATGTTTA	+	7	262541	262610	-1.45651	-2.48658	0.0180897	0.375515	-3.17624
Tb927.2.5900	3QTB00021_J_19			<a href=http://www.genedb.org/genedb/Search?organism=tryp&name=Tb927.2.5900>Tb927.2.5900</a>	Q7YUL0		1F7.320		2	Tb927_02_v4: 1073497..1076748	hypothetical protein, conserved	815	0	0	0				2QTB00021_J_19	Tb927.2.5900	TTAGTAATGTTTGGAGTGTGGAGTTCTATTTCCCCCTTCGCAGATCACTTCACGTCGTTGTATTTTCTTG	+	2	1076248	1076317	-1.44946	-2.16207	0.0379043	0.470736	-3.77929
Tb11.01.4590	3QTB00011_M_13			<a href=http://www.genedb.org/genedb/Search?organism=tryp&name=Tb11.01.4590>Tb11.01.4590</a>	Q382Q7				11	Tb927_11_01_v4: complement(3343894..3344943)	hypothetical protein, conserved	8963	0	0	0				2QTB00011_M_13	Tb11.01.4590	AAAATTTCTTCTGAAGCCTTTATGATTGATCCGGCGCTGTATTATGTGCTGGGGAATTTGAACACGACTG	-	11.1	3344013	3344082	-1.44859	-2.94821	0.0058085	0.24712	-2.22742
Tb927.1.1410	3QTB00004_C_24			<a href=http://www.genedb.org/genedb/Search?organism=tryp&name=Tb927.1.1410>Tb927.1.1410</a>	Q4GZ78				1	Tb927_01_v4: complement(359665..360099)	hypothetical protein, unlikely	134	1	3	0				2QTB00004_C_24	Tb927.1.1410	CGGGAAAACTTTATGTCACCTTTTTCTTTCTCTTCGTTAAGTTCTCCACCTTCCGTACTGCCCTTCTTTC	-	1	359972	360041	-1.44749	-3.07138	0.00422819	0.237497	-1.95895
Tb10.61.0620	3QTB00023_A_14			<a href=http://www.genedb.org/genedb/Search?organism=tryp&name=Tb10.61.0620>Tb10.61.0620</a>	Q387U4			TRYP_x-61h03.q2kb185_102	10	Tb927_10_v4: 3783512..3793870	hypothetical protein, conserved	7644	0	0	0				2QTB00023_A_14	Tb10.61.0620	AAAACTTAGTGATAAGATTAAGTCACTTGAGAGTCACATGAGGCAGGAAAAATTAACGGATATGAAACCT	+	10	3792493	3792562	-1.44177	-2.2633	0.0302666	0.437587	-3.5975
Tb10.6k15.0550	3QTB00011_A_22			<a href=http://www.genedb.org/genedb/Search?organism=tryp&name=Tb10.6k15.0550>Tb10.6k15.0550</a>	Q38A00			TRYPtp6k15-3d06.p1c_80	10	Tb927_10_v4: 2379516..2380571	hypothetical protein, conserved	7082	1	2	0				2QTB00011_A_22	Tb10.6k15.0550	AAGAGACTTTACTTCATCCTCCTTTCATTGGTTCGTCTTCACGCTTCACGTATGCCTTACCTGCTTTAGA	+	10	2379667	2379736	-1.44049	-2.49514	0.0177277	0.373411	-3.15956
Tb927.3.1640	3QTB00005_A_13			<a href=http://www.genedb.org/genedb/Search?organism=tryp&name=Tb927.3.1640>Tb927.3.1640</a>	Q57ZE7			Tb03.30P12.210	3	Tb927_03_v4: complement(434405..434896)	hypothetical protein	1003	0	3	0				2QTB00005_A_13	Tb927.3.1640	ATGCTGTTAGTGTGGCGTAACTTTCCCTCTTTTCCTTCCATAATTGTTTCATTGTGCAAAAAATGCGTTC	-	3	434827	434896	-1.43954	-2.56479	0.0150202	0.347501	-3.0225
Tb927.3.3730	3QTB00023_C_1	similar to GP:18478576: ABCA1.2 transporter {Leishmania tropica} ; similar to ATP-binding cassette, sub-family A, member 3 (ATP-binding cassettetransporter 3) (ATP-binding cassette 3) (ABC-C transporter). (Swiss-Prot:Q99758) {Homo sapiens}; similar to GP:18478576: ABCA1.2 transporter {Leishmania tropica};go_function=ATP binding; ATPase activity, coupled to transmembrane movement of substances;go_…		<a href=http://www.genedb.org/genedb/Search?organism=tryp&name=Tb927.3.3730>Tb927.3.3730</a>	Q57WA9			Tb03.28C22.830	3	Tb927_03_v4: 1037620..1043157	ABC transporter, putative	1210	1	11	0	GO:0005524	GO:0006810	GO:0016021	2QTB00023_C_1	Tb927.3.3730	TACTGTTCGTATTATACTGGAGTTTCTTGTGCCAAATAAGAGCGTTGTGCCTCTTCTTGAGTACCTTTTT	+	3	1038875	1038944	-1.43934	-2.6895	0.0111023	0.31283	-2.77114
Tb10.6k15.0720	3QTB00004_L_20			<a href=http://www.genedb.org/genedb/Search?organism=tryp&name=Tb10.6k15.0720>Tb10.6k15.0720</a>	Q38A12			TRYPtp6k15-3d06.p1c_104	10	Tb927_10_v4: 2335812..2336294	hypothetical protein	7070	0	4	0				2QTB00004_L_20	Tb10.6k15.0720	TACACTTTGGTGTGGTTTTTATTTTCCTCTGTGACCTTGTGGGGCACCTTACCTCATTTTGTTACTCATT	+	10	2336028	2336097	-1.43585	-3.43125	0.00162377	0.17228	-1.14435
Tb927.7.4400	3QTB00019_B_3	;go_function=inositol-trisphosphate 3-kinase activity		<a href=http://www.genedb.org/genedb/Search?organism=tryp&name=Tb927.7.4400>Tb927.7.4400</a>	Q57X56			Tb07.26A24.1100	7	Tb927_07_v4: complement(1168213..1170483)	inositol polyphosphate kinase-like protein, putative	3529	0	0	0				2QTB00019_B_3	Tb927.7.4400	ACTTCGCCGTGCATTCTTTCAGGATCATGTGTACCGTTTCTTTACCTCTTCCTTGTTATTTGTGTACGAT	-	7	1168372	1168441	-1.43444	-2.98396	0.00530003	0.24712	-2.15008
Tb927.3.5730	3QTB00011_C_18			<a href=http://www.genedb.org/genedb/Search?organism=tryp&name=Tb927.3.5730>Tb927.3.5730</a>	Q57VH2			Tb03.2H15.590	3	Tb927_03_v4: 1600338..1601399	hypothetical protein, conserved	1410	1	0	0				NA	NA	NA	NA	NA	NA	NA	-1.43334	-3.0205	0.00482414	0.24712	-2.07056
Tb11.01.5190	3QTB00013_E_1	;go_component=integral to membrane		<a href=http://www.genedb.org/genedb/Search?organism=tryp&name=Tb11.01.5190>Tb11.01.5190</a>	Q382H7				11	Tb927_11_01_v4: complement(3570778..3572019)	hypothetical protein, conserved	9047	1	1	0	GO:0003674	GO:0008150	GO:0016021	2QTB00013_E_1	Tb11.01.5190	TTGTCTTGTATTTATTGCTGACCTCCTTGTGGTCATAACTATTCTTTTCCACGCTCTCTTCTTATTGGGC	-	11.1	3571909	3571978	-1.43145	-3.12789	0.00364843	0.216239	-1.8339
Tb11.01.4340	3QTB00011_A_24			<a href=http://www.genedb.org/genedb/Search?organism=tryp&name=Tb11.01.4340>Tb11.01.4340</a>	Q382T1				11	Tb927_11_01_v4: 3285063..3286118	hypothetical protein, conserved	8939	1	2	0				2QTB00011_A_24	Tb11.01.4340	TTGTCATAATGTCGCTATTGTTTTTGGTGGATACATTCAATTACTTGTTTTACCTTTTGCCGGGCCTTTC	+	11.1	3285190	3285259	-1.43089	-2.48025	0.018362	0.376618	-3.18856
Tb10.6k15.1280	3QTB00018_I_1			<a href=http://www.genedb.org/genedb/Search?organism=tryp&name=Tb10.6k15.1280>Tb10.6k15.1280</a>	Q38A60			TRYPtp6k15-3d06.p1c_186	10	Tb927_10_v4: 2226076..2228010	hypothetical protein, conserved	7022	0	0	0				2QTB00018_I_1	Tb10.6k15.1280	TTTATCGAATTAAAAGCATGTGCAATGCAAAGACAGGATGAAAAGACGATGGAGCGCGACGGCTATAATA	+	10	2227471	2227540	-1.42806	-2.5909	0.0141072	0.340706	-2.97048
Tb11.02.1850	3QTB00003_C_23			<a href=http://www.genedb.org/genedb/Search?organism=tryp&name=Tb11.02.1850>Tb11.02.1850</a>	Q385Y6			TRYP_xi-1013a02.q1k_73	11	Tb927_11_01_v4: complement(1230357..1230704)	hypothetical protein	8130	1	2	0				2QTB00003_C_23	Tb11.02.1850	TTATTTGCATTACACTCTTGCTGATTATCCAACATTCTCTTTTACCTCCTCGTCTTAAACTGTTGTTTTA	-	11.1	1230361	1230430	-1.42712	-2.97623	0.00540624	0.24712	-2.16684
Tb927.8.1000	3QTB00008_I_13			<a href=http://www.genedb.org/genedb/Search?organism=tryp&name=Tb927.8.1000>Tb927.8.1000</a>	Q57VQ4			Tb08.29O4.30	8	Tb927_08_v4: complement(319329..320102)	hypothetical protein, conserved	3943	0	0	0				2QTB00008_I_13	Tb927.8.1000	ATGAAACGGCCTTCCTGGTCGATGTCATGCCGGTCTCCAGCTTTTGATACGATTAAAGATAGAATCAGTT	-	8	320000	320069	-1.42556	-2.62292	0.0130576	0.334551	-2.90626
Tb11.01.3830	3QTB00005_I_13			<a href=http://www.genedb.org/genedb/Search?organism=tryp&name=Tb11.01.3830>Tb11.01.3830</a>	Q382Y0				11	Tb927_11_01_v4: complement(3154742..3155239)	hypothetical protein	8890	0	0	0				2QTB00005_I_13	Tb11.01.3830	TGCTACCGCAGGACAGAAAACGTGCTGAAAATGCAGCAAACCGCAACCTTCTACGGTTTCAACAAATTCA	-	11.1	3154963	3155032	-1.42114	-2.42521	0.0208896	0.387547	-3.2947
Tb11.01.6980	3QTB00021_J_18	similar to Phosphatidylinositol 3-kinase VPS34- like (EC 2.7.1.137) (PI3-kinase)(PtdIns-3-kinase) (PI3K). (Swiss-Prot:P54676) (Dictyostelium discoideum;);go_function=phosphotransferase activity, alcohol group as acceptor;go_process=regulation of cell cycle;go_component=integral to membrane		<a href=http://www.genedb.org/genedb/Search?organism=tryp&name=Tb11.01.6980>Tb11.01.6980</a>	Q381Q2				11	Tb927_11_01_v4: complement(4004787..4008269)	phosphatidylinositol 3-kinase catalytic subunit, putative	9222	0	1	0	GO:0016773	GO:0000074	GO:0016021	2QTB00021_J_18	Tb11.01.6980	CTGTCGATAATTCGAGTCCCATCACTAGCGATACTTTCTGTGTTTAACTACTTTTCCCCCGTTTGTTTTT	-	11.1	4008185	4008254	-1.42066	-2.39171	0.0225794	0.399275	-3.35852
Tb927.4.4950	3QTB00017_J_6			<a href=http://www.genedb.org/genedb/Search?organism=tryp&name=Tb927.4.4950>Tb927.4.4950</a>	Q584L0			Tb04.3M17.270	4	Tb927_04_v4: complement(1358626..1360503)	hypothetical protein, conserved	1913	0	0	0				2QTB00017_J_6	Tb927.4.4950	CTCTATTTATTTATTTTTTTGTCATCAACTTCCTCTGCAATTACTGACCTCTATTTAAACGGTCATATAG	-	4	1360380	1360449	-1.41927	-2.00274	0.0534129	0.527952	-4.05294
Tb10.70.4650	3QTB00019_M_2			<a href=http://www.genedb.org/genedb/Search?organism=tryp&name=Tb10.70.4650>Tb10.70.4650</a>	Q38BV2			TRYP_x-70a06.p2kb545_625	10	Tb927_10_v4: 760193..762442	hypothetical protein, conserved	6430	0	0	0				2QTB00019_M_2	Tb10.70.4650	AGAACATGATTTAGTGAACACTGGAGTGGAAGGTGAAGATAATACCGATGGCAAAATGCAATACCTGCAA	+	10	761845	761914	-1.41474	-2.58487	0.0143136	0.341698	-2.98254
Tb927.8.5670	3QTB00005_K_16			<a href=http://www.genedb.org/genedb/Search?organism=tryp&name=Tb927.8.5670>Tb927.8.5670</a>	Q57X15			Tb08.26E13.350	8	Tb927_08_v4: 1681520..1682044	hypothetical protein, conserved	4411	0	0	0				2QTB00005_K_16	Tb927.8.5670	TTGACCCCATTCCAAACGATCCCATGTTTTTTATTGTCGAAAAGTCCAAATACTGGCCGCCCCCTTCCCT	+	8	1681770	1681839	-1.41449	-3.1939	0.00306673	0.210844	-1.68639
Tb09.160.4100	3QTB00001_H_9			<a href=http://www.genedb.org/genedb/Search?organism=tryp&name=Tb09.160.4100>Tb09.160.4100</a>	Q38EZ5		28G16.350	chr9contig160.tmp0526c	9	Tb927_09_v4: complement(913853..914059)	hypothetical protein, unlikely	5169	1	2	0				2QTB00001_H_9	Tb09.160.4100	TATTAGCATCACTGCCACTAACCGCCTTTTTTCTTTCTATGTATTAATTCTCACGATTTATTTCATCCCA	-	9	913982	914051	-1.41421	-2.67421	0.0115257	0.313499	-2.80235
Tb09.211.4660	3QTB00004_O_6			<a href=http://www.genedb.org/genedb/Search?organism=tryp&name=Tb09.211.4660>Tb09.211.4660</a>	Q38D44			chr9contig211.tmp0514	9	Tb927_09_v4: 2151194..2151643	hypothetical protein, unlikely	5824	1	1	0				2QTB00004_O_6	Tb09.211.4660	TTTCTCTTCTCCCTTCGTATATATCACGTTCCGTTGTTCATCATTGATTCCCTCACCGCCAAATTACATA	+	9	2151250	2151319	-1.4132	-3.44635	0.0015585	0.17228	-1.10929
Tb09.160.1800	3QTB00001_M_13			<a href=http://www.genedb.org/genedb/Search?organism=tryp&name=Tb09.160.1800>Tb09.160.1800</a>	Q38FL1		3C4.235	chr9contig160.tmp0554c	9	Tb927_09_v4: complement(632869..633012)	hypothetical protein, unlikely	4952	1	1	0				2QTB00001_M_13	Tb09.160.1800	TGCATATGTTTATTTTGTATGCTCAATTATGTGTAGTTCGTGCTTACGGTTCATGGAAAGTTTACCCATT	-	9	632942	633011	-1.4131	-2.73826	0.00984682	0.299284	-2.67089
Tb927.6.1790	3QTB00005_M_16			<a href=http://www.genedb.org/genedb/Search?organism=tryp&name=Tb927.6.1790>Tb927.6.1790</a>	Q585N2			Tb06.28P18.770	6	Tb927_06_v4: complement(601485..602012)	hypothetical protein	2698	1	4	0				2QTB00005_M_16	Tb927.6.1790	AAAAAAATACCATTTCAATATTTTATGCTTTCTTTGTGACCATAATTATCCATACCCATTTCTTAAATAT	-	6	601798	601867	-1.41192	-2.92905	0.00609946	0.250807	-2.26864
Tb927.8.5290	3QTB00017_B_6			<a href=http://www.genedb.org/genedb/Search?organism=tryp&name=Tb927.8.5290>Tb927.8.5290</a>	Q57UK1			Tb08.5H5.350	8	Tb927_08_v4: 1575347..1577200	hypothetical protein, conserved	4372	0	0	0	GO:0003674	GO:0008150	GO:0005575	2QTB00017_B_6	Tb927.8.5290	TTTTTGCTCGACGCCGATTCCTGTGGGATGTCGTCAACTGAAAAACGTGTGATTTTCTTCTCTTCAACCA	+	8	1575461	1575530	-1.40939	-2.42222	0.0210354	0.387774	-3.30041
Tb11.01.6350	3QTB00012_A_13			<a href=http://www.genedb.org/genedb/Search?organism=tryp&name=Tb11.01.6350>Tb11.01.6350</a>	Q381W3				11	Tb927_11_01_v4: complement(3853613..3854743)	hypothetical protein, conserved	9161	0	0	0				2QTB00012_A_13	Tb11.01.6350	TCGGGAAGGTTGGGATAAACTTAGGAAAGCGAGAGAAACAATAATGAAAGGATTTCTAGGGACTAATATC	-	11.1	3854567	3854636	-1.40746	-2.42628	0.0208373	0.387547	-3.29264
Tb09.160.4730	3QTB00003_H_18			<a href=http://www.genedb.org/genedb/Search?organism=tryp&name=Tb09.160.4730>Tb09.160.4730</a>	Q38ET3			chr9contig160.tmp0359c	9	Tb927_09_v4: complement(1016287..1016688)	hypothetical protein, unlikely	5232	0	2	0				2QTB00003_H_18	Tb09.160.4730	GCTTCACCAAGTCAAAACCATGTGCTTTGTGCCCTGTTCCTCCCCCCTTTCTATCATCGGTCGCTATTTT	-	9	1016500	1016569	-1.40503	-3.09759	0.00394924	0.226265	-1.9011
Tb927.1.3160	3QTB00001_M_18	unlikely gene predicted by glimmer		<a href=http://www.genedb.org/genedb/Search?organism=tryp&name=Tb927.1.3160>Tb927.1.3160</a>	Q4GYQ7				1	Tb927_01_v4: 687105..687290	hypothetical protein, unlikely	308	1	0	0				2QTB00001_M_18	Tb927.1.3160	CGCTCACTACTCTCATTCACGCTTTATTTTTCCTCCTACCGTATTTCATCCTTTACTGCTACCGACGTGT	+	1	687135	687204	-1.40482	-2.88792	0.00677114	0.260947	-2.35665
Tb927.1.4750	3QTB00001_P_17	unlikely gene predicted by glimmer		<a href=http://www.genedb.org/genedb/Search?organism=tryp&name=Tb927.1.4750>Tb927.1.4750</a>	Q4GYA3				1	Tb927_01_v4: 975344..975565	hypothetical protein, unlikely	462	0	0	0				2QTB00001_P_17	Tb927.1.4750	TTTTACATTGTTTATACGCCTCTGCCTAATTGTTTATTTGTCGTGGTTAACTTTTACGACTGCCATTCTT	+	1	975470	975539	-1.40031	-3.20779	0.0029562	0.210443	-1.65518
Tb927.4.5090	3QTB00005_N_13			<a href=http://www.genedb.org/genedb/Search?organism=tryp&name=Tb927.4.5090>Tb927.4.5090</a>	Q584J7			Tb04.3M17.570	4	Tb927_04_v4: complement(1395760..1396311)	hypothetical protein	1927	0	0	0				2QTB00005_N_13	Tb927.4.5090	GAACCCCGCCAATTTTTGCCTCCCCGCGAGGCGCTTTCCCCATCAAGCCTATTAGTTCATGTTTCATCTT	-	4	1396200	1396269	-1.39703	-2.96977	0.00549663	0.24712	-2.18084
Tb11.02.4210	3QTB00022_E_2	AAA ATPase domain;go_function=ATPase activity;go_process=protein metabolism		<a href=http://www.genedb.org/genedb/Search?organism=tryp&name=Tb11.02.4210>Tb11.02.4210</a>	Q385D4				11	Tb927_11_01_v4: complement(1760866..1764681)	AAA ATPase, putative	8333	0	0	0	GO:0016887	GO:0019538	GO:0005575	2QTB00022_E_2	Tb11.02.4210	AAAAAATAACATTTTTCATGCGTAAGGGAGCTGATATCCTTTCCAAATGGGTTGGAGAAGCAGAGCGGCA	-	11.1	1763528	1763597	-1.39447	-2.41668	0.0213088	0.388712	-3.31101
Tb11.01.8570	3QTB00013_M_13			<a href=http://www.genedb.org/genedb/Search?organism=tryp&name=Tb11.01.8570>Tb11.01.8570</a>	Q381A5				11	Tb927_11_01_v4: complement(4415152..4416408)	dynein light intermediate chain, putative	9370	0	0	0	GO:0003674	GO:0008150	GO:0005575	2QTB00013_M_13	Tb11.01.8570	GAAATACATCAGGTAAGGGCAAGACTAAAGTGAAACCAACAACGGCACTGGACTATCAATATACGACGCG	-	11.1	4416008	4416077	-1.39082	-2.55386	0.0154184	0.353348	-3.04417
Tb11.01.3380	3QTB00017_D_17	;go_function=histone acetyltransferase activity;go_process=histone acetylation		<a href=http://www.genedb.org/genedb/Search?organism=tryp&name=Tb11.01.3380>Tb11.01.3380</a>	Q383C5	HAT2			11	Tb927_11_01_v4: 3031526..3033340	histone acetyltransferase, putative	8845	0	0	0	GO:0004402	GO:0016573	GO:0005634	2QTB00017_D_17	Tb11.01.3380	CAATGAAAGCATTGATACTAACCCTTTCATTCGAGATGCTTACCTTTGCCCGTTCTCCCTCCGTATATAT	+	11.1	3032176	3032245	-1.38607	-2.1896	0.0356734	0.462293	-3.73045
Tb927.1.3540	3QTB00002_L_8			<a href=http://www.genedb.org/genedb/Search?organism=tryp&name=Tb927.1.3540>Tb927.1.3540</a>	Q4GYL9				1	Tb927_01_v4: complement(756133..756471)	hypothetical protein, unlikely	346	1	2	0				2QTB00002_L_8	Tb927.1.3540	GAACTTCGTGTTTGCGCGTGAATCTATCGATTATTCCACGTTCGCTTTTCCCACCTTCCTCTTTGTTTTT	-	1	756367	756436	-1.38382	-2.53906	0.0159727	0.358822	-3.07341
Tb927.4.140	3QTB00002_E_13			<a href=http://www.genedb.org/genedb/Search?organism=tryp&name=Tb927.4.140>Tb927.4.140</a>	Q57UV5			Tb04.5D20.110	4	Tb927_04_v4: 17401..17667	hypothetical protein	1431	0	0	0				2QTB00002_E_13	Tb927.4.140	TTACATTAGGCAAAACCAACTATGAAAAAAATGGCAATACATTCCAAAATATTCCCTCATCATTGCAGAA	+	4	17591	17660	-1.38177	-2.46172	0.01918	0.381243	-3.22447
Tb927.6.2030	3QTB00018_E_1	;go_function=ATP binding; protein serine/threonine kinase activity;go_process=protein amino acid phosphorylation		<a href=http://www.genedb.org/genedb/Search?organism=tryp&name=Tb927.6.2030>Tb927.6.2030</a>	Q584V3			Tb06.4M18.220	6	Tb927_06_v4: complement(664216..666135)	protein kinase, putative	2722	0	0	0	GO:0004674 GO:0005524	GO:0006468	GO:0005575	2QTB00018_E_1	Tb927.6.2030	CAATTTGTTTATAACAGGGAATGGCGTCTTGAAAGTTGGTGATTTCGGTACTAGCAAAGATTTGCAGTCA	-	6	664951	665020	-1.37829	-2.2885	0.0285941	0.428935	-3.55133
Tb927.8.960	3QTB00023_I_1			<a href=http://www.genedb.org/genedb/Search?organism=tryp&name=Tb927.8.960>Tb927.8.960</a>	Q57XH9			Tb08.25L8.40	8	Tb927_08_v4: complement(299328..305912)	hypothetical protein, conserved	3939	1	2	0				2QTB00023_I_1	Tb927.8.960	TTTCTGTGTAATGGTTGGCCCTACCACAAGGGTGGCAGGTTATATTCACCATCTGAGAACAAGGTAACTG	NA	Nonspecific_2	0	0	-1.37772	-2.24374	0.0316246	0.444814	-3.63308
Tb927.1.4370	3QTB00017_M_22			<a href=http://www.genedb.org/genedb/Search?organism=tryp&name=Tb927.1.4370>Tb927.1.4370</a>	Q4GYE1				1	Tb927_01_v4: 903224..905026	hypothetical protein, conserved	424	1	1	0				2QTB00017_M_22	Tb927.1.4370	TTACTAACTGTGATGTTTCCCTTTTACGCAGCAGCACATTATTCATACCATCTGATAGTTCCTCTTTTTC	+	1	903363	903432	-1.37423	-2.83804	0.00767896	0.271576	-2.46245
Tb10.6k15.3460	3QTB00023_M_1			<a href=http://www.genedb.org/genedb/Search?organism=tryp&name=Tb10.6k15.3460>Tb10.6k15.3460</a>	Q38AP0			TRYPtp6k15-3d06.p1c_490	10	Tb927_10_v4: complement(1797775..1805340)	hypothetical protein, conserved	6842	0	0	0				2QTB00023_M_1	Tb10.6k15.3460	TTCGGCTTGAGTACGGGTTCTATGTATCATATTTCAAAGAGGAAGGGCTATATGTAATTAATGGCTTTTA	-	10	1804901	1804970	-1.36956	-2.11687	0.0418371	0.481126	-3.85851
Tb09.211.0200	3QTB00016_I_15			<a href=http://www.genedb.org/genedb/Search?organism=tryp&name=Tb09.211.0200>Tb09.211.0200</a>	Q38EE1			chr9contig211.tmp0021c	9	Tb927_09_v4: complement(1299539..1301146)	hypothetical protein, conserved	5376	0	0	0				2QTB00016_I_15	Tb09.211.0200	TCCCATCCTCTGTGATTTCATCTATTCCTTCGATCTTCTACTTACTAAAAGAACTTGTTACCTCAGTAGT	-	9	1301046	1301115	-1.36754	-1.85731	0.0721423	0.571127	-4.28863
Tb927.5.4110	3QTB00020_I_22			<a href=http://www.genedb.org/genedb/Search?organism=tryp&name=Tb927.5.4110>Tb927.5.4110</a>	Q57Z38			Tb05.45E22.410	5	Tb927_05_v4: complement(1258046..1260631)	hypothetical protein, conserved	2402	0	0	0				2QTB00020_I_22	Tb927.5.4110	ATTGGAGTTTGAAGATTTTTTTGTCCGCCGCTCTGCTGAGTTACTAATGCTGAAGAATCAAGCGATATCA	-	5	1259714	1259783	-1.36721	-2.42999	0.0206583	0.387223	-3.28555
Tb927.3.150	3QTB00016_I_1	;go_process=antigenic variation;go_component=integral to membrane		<a href=http://www.genedb.org/genedb/Search?organism=tryp&name=Tb927.3.150>Tb927.3.150</a>	Q57TS0			Tb03.6N20.50	3	Tb927_03_v4: 10161..11765	variant surface glycoprotein (VSG), putative	854	1	0	1		GO:0020033	GO:0016021	2QTB00016_I_1	Tb927.3.150	TCTTAACAACGCAAATTAAGAAAGTAATTGACGACATACAGGCAACGGTGGACATTACCCAAAAAATTAA	+	3	10570	10639	-1.3672	-2.70244	0.0107553	0.309037	-2.74464
Tb11.03.0180	3QTB00012_M_13	;go_process=RNA editing;go_component=mRNA editing complex		<a href=http://www.genedb.org/genedb/Search?organism=tryp&name=Tb11.03.0180>Tb11.03.0180</a>	Q387F6	KREPB5	MP44		11	Tb927_11_01_v4: 241921..243069	RNA-editing complex protein,KREPB5	7807	1	0	0	GO:0003674	GO:0016547	GO:0045293	2QTB00012_M_13	Tb11.03.0180	TAATAATGCGCTCTTCCCTCCTTCAGACGCTCTTATTCTTCACGTGTTGTGCTGTCACGTATTGGAGAGT	+	11.1	242562	242631	-1.35567	-2.04401	0.0489384	0.511144	-3.98357
Tb927.2.2530	3QTB00020_I_13			<a href=http://www.genedb.org/genedb/Search?organism=tryp&name=Tb927.2.2530>Tb927.2.2530</a>	Q7YVH9		10C8.65		2	Tb927_02_v4: complement(497929..500427)	hypothetical protein, conserved	636	1	0	0				2QTB00020_I_13	Tb927.2.2530	GAACGTGTGCAATGATCAAGTAGCTGAAAAGGTTGCGTGTTTACAAATCATTCTATCCGCGGTTGTTTCC	-	2	499945	500014	-1.35319	-2.34411	0.0251943	0.407264	-3.44817
Tb927.2.4950	3QTB00022_F_9			<a href=http://www.genedb.org/genedb/Search?organism=tryp&name=Tb927.2.4950>Tb927.2.4950</a>	Q7YUU1		30M24.105		2	Tb927_02_v4: complement(872188..876462)	hypothetical protein, conserved	753	0	0	0				2QTB00022_F_9	Tb927.2.4950	CTTTTATCGTTACAAAATATTTTACCAATTTCCTGTATTCCTTCGGAGGCAGAGCGCTTTTCCCCTTTTT	-	2	875532	875601	-1.35223	-2.66254	0.011859	0.317793	-2.82611
Tb10.6k15.1640	3QTB00016_I_14			<a href=http://www.genedb.org/genedb/Search?organism=tryp&name=Tb10.6k15.1640>Tb10.6k15.1640</a>	Q38A88			TRYPtp6k15-3d06.p1c_241	10	Tb927_10_v4: 2154242..2155882	hypothetical protein, conserved	6994	1	6	0				2QTB00016_I_14	Tb10.6k15.1640	ATTTTAGAAAATGACAGAGCCTTCCGCATCGAATCAAATAGGGCAATGACGGTTTCCATCCATCTTATTG	+	10	2154251	2154320	-1.35165	-2.34987	0.0248642	0.407264	-3.4374
Tb927.2.4480	3QTB00006_M_13			<a href=http://www.genedb.org/genedb/Search?organism=tryp&name=Tb927.2.4480>Tb927.2.4480</a>	Q7YUY4		30M24.340		2	Tb927_02_v4: complement(794858..795448)	hypothetical protein, conserved	722	0	0	0				2QTB00006_M_13	Tb927.2.4480	TAATGCCGATTTGAAGGTGCGTCGGGATATGGAGTTTGAGCGGGAACAGGAGCATTGGAAAAAAGTTGCT	-	2	795116	795185	-1.35106	-2.45158	0.0196416	0.381554	-3.24405
Tb11.02.0370	3QTB00005_E_8	hypothetical protein GPI-Anchor Signal predicted for Tb11.02.0370 by DGPI v2.04 with cleavage site probability 0.516 near 149		<a href=http://www.genedb.org/genedb/Search?organism=tryp&name=Tb11.02.0370>Tb11.02.0370</a>	-				11	Tb927_11_01_v4: complement(814771..815259)	hypothetical protein, conserved	7989	0	0	0				2QTB00005_E_8	Tb11.02.0370	TTACTTTACCTGCGGAGTCTGGCCTCTTCCATCCGCCTTCAAGACGTTTTCTTTTTGTATTCGGGTTTTG	-	11.1	814998	815067	-1.3457	-2.58588	0.0142786	0.341698	-2.98051
Tb11.01.1830	3QTB00007_E_13			<a href=http://www.genedb.org/genedb/Search?organism=tryp&name=Tb11.01.1830>Tb11.01.1830</a>	Q383S2				11	Tb927_11_01_v4: 2648579..2649244	hypothetical protein, conserved	8698	0	0	0	GO:0003674	GO:0008150	GO:0005575	2QTB00007_E_13	Tb11.01.1830	ACAGGGGTCAAACTTGCTGAAGATATAAACTATTGGATCAGGTACATCGACTGCGCACTCAGCCATCCAC	+	11.1	2648588	2648657	-1.34509	-2.49388	0.0177806	0.37361	-3.16202
Tb11.02.5140	3QTB00008_O_4	;go_function=metal ion binding;go_component=integral to membrane		<a href=http://www.genedb.org/genedb/Search?organism=tryp&name=Tb11.02.5140>Tb11.02.5140</a>	Q384U2				11	Tb927_11_01_v4: 2021546..2022349	hypothetical protein, conserved	8426	1	4	0	GO:0046872	GO:0008150	GO:0016021	2QTB00008_O_4	Tb11.02.5140	TAGGAATATCGTTCCCTTTATTTTTGTTGCATACACCACCATTCAATTGGTACTTGTGCTCTCTTTGCTT	+	11.1	2022085	2022154	-1.33956	-2.98525	0.00528251	0.24712	-2.14729
Tb09.211.4550	3QTB00006_P_16	;go_function=structural constituent of ribosome;go_process=protein biosynthesis;go_component=intracellular; ribosome		<a href=http://www.genedb.org/genedb/Search?organism=tryp&name=Tb09.211.4550>Tb09.211.4550</a>	Q38D53			chr9contig211.tmp0503c	9	Tb927_09_v4: complement(2136039..2136698)	60S ribosomal protein L12, putative	5815	1	0	0	GO:0003735	GO:0006412	GO:0005622 GO:0005840	2QTB00006_P_16	Tb09.211.4550	TGCTTCGAACTTATGCCCTCTTGTTCTCTCGCGCAGGACACGCTGTGATTTGCATCTTTCTCTCTCCCCT	-	9	2136597	2136666	-1.33944	-2.09438	0.0439252	0.489615	-3.89746
Tb09.160.3330	3QTB00001_K_15			<a href=http://www.genedb.org/genedb/Search?organism=tryp&name=Tb09.160.3330>Tb09.160.3330</a>	Q38F70		1L12.555	chr9contig160.tmp0495	9	Tb927_09_v4: 819389..819526	hypothetical protein, unlikely	5093	0	0	0				2QTB00001_K_15	Tb09.160.3330	TGTTAGGCCTGGGAAATTCGACCTCACTGCTTTCCCTTATCACCACTTTGCTCGTTTTCCCGTGCATCTC	+	9	819403	819472	-1.33943	-2.61695	0.0132478	0.335038	-2.91828
Tb09.211.1030	3QTB00011_G_24	similar to Phosphatidylcholine:ceramide cholinephosphotransferase 2 (EC 2.7.-.-)(Sphingomyelin synthase 2). (Swiss-Prot:Q9D4B1) (Mus musculus;);go_function=ceramide cholinephosphotransferase activity;go_process=sphingomyelin biosynthesis;go_component=membrane		<a href=http://www.genedb.org/genedb/Search?organism=tryp&name=Tb09.211.1030>Tb09.211.1030</a>	Q38E53			chr9contig211.tmp0126c	9	Tb927_09_v4: complement(1453745..1454812)	phosphatidylcholine:ceramide cholinephosphotransferase 2, putative	5464	1	5	0	GO:0047493	GO:0006686	GO:0016020	2QTB00011_G_24	Tb09.211.1030	AAGATATCATTTCTCTCTGTGGTTACGGACGTTCTGATTGCATTCCTCTCTTCACTGAGCTTCTTTACCT	-	9	1454479	1454548	-1.33855	-2.46239	0.0191496	0.381243	-3.22316
Tb09.160.0350	3QTB00016_M_1			<a href=http://www.genedb.org/genedb/Search?organism=tryp&name=Tb09.160.0350>Tb09.160.0350</a>	Q38G06			chr9contig160.tmp0035c	9	Tb927_09_v4: complement(329260..330873)	hypothetical protein, conserved	4806	0	0	0				2QTB00016_M_1	Tb09.160.0350	TTATTGAAGACATTGTCACTGAAAACAGGAAGCGAATGGAGTTAATGGGTATCAACGCAAATAATGAATC	-	9	330764	330833	-1.33768	-2.32282	0.0264501	0.416409	-3.48786
Tb927.3.1500	3QTB00011_L_21	VSG-related: pers. comm. Dave Barry (University of Glasgow, UK);go_process=antigenic variation;go_component=integral to membrane		<a href=http://www.genedb.org/genedb/Search?organism=tryp&name=Tb927.3.1500>Tb927.3.1500</a>	Q57XY3			Tb03.1J15.250	3	Tb927_03_v4: complement(388094..389194)	variant surface glycoprotein (VSG)-related, putative	989	1	0	0		GO:0020033	GO:0016021	2QTB00011_L_21	Tb927.3.1500	TAATAGGGCGGTGTGGAGACCAGATGAAGACGCGGGGGAAAGGTGGTATTTTCTCAAAGAACAGTGCTCA	-	3	388457	388526	-1.33692	-2.99974	0.00508926	0.24712	-2.1158
Tb09.160.2620	3QTB00016_O_16			<a href=http://www.genedb.org/genedb/Search?organism=tryp&name=Tb09.160.2620>Tb09.160.2620</a>	Q38FD4		1L12.195	chr9contig160.tmp0222	9	Tb927_09_v4: 726777..728432	hypothetical protein, conserved	5029	0	0	0				2QTB00016_O_16	Tb09.160.2620	TGAAGCACTTAGAAGATGTTAGTTCATATTGCCCTCTTTGTCGTTTTTCGATGTCGTCTCTTGAAACTAA	+	9	727555	727624	-1.33609	-2.21307	0.033865	0.450245	-3.68846
Tb09.v1.0310	3QTB00011_J_2	GPI-Anchor Signal predicted for Tb09.v1.0310 by DGPI v2.04 with cleavage site probability 0.172 near 332;go_component=integral to membrane		<a href=http://www.genedb.org/genedb/Search?organism=tryp&name=Tb09.v1.0310>Tb09.v1.0310</a>	Q38EK7				9	Tb927_09_v4: complement(1160935..1162050)	expression site-associated gene 11 (ESAG11) protein, putative	5310	1	1	1	GO:0003674	GO:0008150	GO:0016021	2QTB00011_J_2	Tb09.v1.0310	TACGAAAGAATTACAAAACAGTACCGTGATGTACAGCCAACCCTTACATCCTTTGCAAAGCATGAAAATA	-	9	1161111	1161180	-1.33085	-2.70064	0.0108031	0.309037	-2.74833
Tb927.7.470	3QTB00009_K_2			<a href=http://www.genedb.org/genedb/Search?organism=tryp&name=Tb927.7.470>Tb927.7.470</a>	Q57U07			Tb07.8P12.680	7	Tb927_07_v4: complement(85331..86224)	hypothetical protein	3138	1	2	0				2QTB00009_K_2	Tb927.7.470	TTTTACGACCGATTGCCGCCGCTCCTCAAGAAAGCAATGGATCAAACACAATAAGTGTACCACCCATTGA	-	7	86097	86166	-1.32871	-2.89231	0.0066962	0.25947	-2.34728
Tb927.5.1090	3QTB00019_J_14	;go_function=tRNA ligase activity;go_process=protein biosynthesis; tRNA aminoacylation for protein translation;go_component=cytoplasm		<a href=http://www.genedb.org/genedb/Search?organism=tryp&name=Tb927.5.1090>Tb927.5.1090</a>	Q57W54			Tb05.28F8.150	5	Tb927_05_v4: 352618..355017	threonyl-tRNA synthetase, putative	2101	0	0	0	GO:0004812	GO:0006412 GO:0006418	GO:0005737	2QTB00019_J_14	Tb927.5.1090	AGATCCACAGCGCTCTCATTTTTCTCAAGGATGTTTATGACGTCCTCGGCTTTAAGTTCTTTTTGAAGCA	+	5	353948	354017	-1.32741	-2.23945	0.0319301	0.445173	-3.64087
Tb09.160.5610	3QTB00001_J_16			<a href=http://www.genedb.org/genedb/Search?organism=tryp&name=Tb09.160.5610>Tb09.160.5610</a>	Q38EI7			chr9contig160.tmp0447	9	Tb927_09_v4: 1199183..1199422	hypothetical protein, unlikely	5330	1	1	0				2QTB00001_J_16	Tb09.160.5610	ATAATAATAATAAAACGGACTATTTTCCACTCCGCGTACCACTTTTGGTCTCCTCTCTTAACACTTTATT	+	9	1199189	1199258	-1.31803	-2.78524	0.00876334	0.285273	-2.57329
Tb927.7.7160	3QTB00021_E_11			<a href=http://www.genedb.org/genedb/Search?organism=tryp&name=Tb927.7.7160>Tb927.7.7160</a>	Q57XT6			Tb07.21H15.190	7	Tb927_07_v4: complement(2051227..2054127)	dual specificity protein phosphatase, putative	3806	0	0	0				2QTB00021_E_11	Tb927.7.7160	AAGAAGAATTTAGCAAAACCATGCCGCTGCCTCTCACTACAACCTTTAATTGGGATGAGGAGTTGACAGA	-	7	2053742	2053811	-1.31595	-3.20179	0.00300344	0.210443	-1.66866
Tb927.7.5770	3QTB00014_I_2	similar to GP:6048279: protein kinase {Trypanosoma brucei}; 99.8% similar to GP:6048279: protein kinase {Trypanosoma brucei};go_function=ATP binding; protein kinase activity;go_process=protein amino acid phosphorylation		<a href=http://www.genedb.org/genedb/Search?organism=tryp&name=Tb927.7.5770>Tb927.7.5770</a>	Q582J2			Tb07.10C21.210	7	Tb927_07_v4: 1556268..1557662	protein kinase, putative	3667	0	0	0	GO:0004672 GO:0005524	GO:0006468	GO:0005575	2QTB00014_I_2	Tb927.7.5770	TTGCTATAAAAAATATGACAACGACAAACAGTTATATGCACTAAAGCGAATGCGCAAGACGGATATGATA	+	7	1556522	1556591	-1.31462	-2.14694	0.0391823	0.472475	-3.80594
Tb09.211.4800	3QTB00020_M_1			<a href=http://www.genedb.org/genedb/Search?organism=tryp&name=Tb09.211.4800>Tb09.211.4800</a>	Q38D30			chr9contig211.tmp0528c	9	Tb927_09_v4: complement(2179652..2182159)	hypothetical protein, conserved	5838	1	7	0				2QTB00020_M_1	Tb09.211.4800	TATCTAAATTGTACAACTTGACTCTGTATATAGCCTTTCCATGGGTTTCAACCACTGTCTTCCTTGAGTT	-	9	2180070	2180139	-1.31243	-2.0348	0.0499076	0.513601	-3.99915
Tb11.01.6020	3QTB00011_I_8			<a href=http://www.genedb.org/genedb/Search?organism=tryp&name=Tb11.01.6020>Tb11.01.6020</a>	Q381Z5				11	Tb927_11_01_v4: 3775820..3776887	hypothetical protein, conserved	9129	0	0	0				2QTB00011_I_8	Tb11.01.6020	AAGTTATTATCTCCTCTTCCCACTGTAAGGATTTGTGACCCTACAACTTCTCTCGGTCCCGTAAGTGTTA	+	11.1	3776066	3776135	-1.3106	-2.7327	0.00998301	0.301032	-2.68238
Tb11.02.5730	3QTB00020_P_16	;go_function=DNA binding;go_process=DNA replication initiation		<a href=http://www.genedb.org/genedb/Search?organism=tryp&name=Tb11.02.5730>Tb11.02.5730</a>	Q384N2				11	Tb927_11_01_v4: complement(2167774..2170620)	minichromosome maintenance (MCM) complex subunit, putative	8487	0	0	0	GO:0003677	GO:0006270	GO:0005575	2QTB00020_P_16	Tb11.02.5730	CCATATCGTTTGACTCTAACGTCAATCTTACAACACCAATTCTTTCGCGTTTCGATCTCCTCTTTGTTGT	-	11.1	2168627	2168696	-1.31032	-2.31366	0.0270075	0.419714	-3.50486
Tb11.02.0780	3QTB00017_E_7	;go_function=monooxygenase activity;go_process=aromatic compound metabolism;go_component=integral to membrane		<a href=http://www.genedb.org/genedb/Search?organism=tryp&name=Tb11.02.0780>Tb11.02.0780</a>	Q386I4				11	Tb927_11_01_v4: 928055..929794	squalene monooxygenase, putative	8031	0	2	0	GO:0004497	GO:0006725	GO:0005575 GO:0016021	2QTB00017_E_7	Tb11.02.0780	ATTATTGGATCAGTTGTTTTCCTAGCGGTAACGGTAACATTCCTCTTTGTTCTGTTTGATCATGCTGTAT	+	11.1	928067	928136	-1.30816	-2.07699	0.0456026	0.493841	-3.92737
Tb927.8.4510	3QTB00018_A_1			<a href=http://www.genedb.org/genedb/Search?organism=tryp&name=Tb927.8.4510>Tb927.8.4510</a>	Q57VY4			Tb08.29H22.950	8	Tb927_08_v4: complement(1335481..1337385)	hypothetical protein, conserved	4294	0	0	0				2QTB00018_A_1	Tb927.8.4510	GCTGAGCACACCTTTCTTTTGTGCAAACCTGATGCTGAGCAATACCATCGTAATATTCTTCAGATAGTGG	-	8	1337277	1337346	-1.30803	-2.60018	0.0137953	0.340706	-2.95192
Tb927.2.4020	3QTB00017_B_13	;go_function=catalytic activity		<a href=http://www.genedb.org/genedb/Search?organism=tryp&name=Tb927.2.4020>Tb927.2.4020</a>	Q7YV30		28H13.360		2	Tb927_02_v4: complement(707607..709418)	ubiquitin activating enzyme, putative	696	0	0	0	GO:0003824 GO:0003824	GO:0008150	GO:0005575	2QTB00017_B_13	Tb927.2.4020	TAATAATTACTTTGTGGAACTGAGCGATTACGCAGCAAGAAAACCTTTATCAGAAGTGTTGGTGAAGCGA	-	2	709158	709227	-1.30745	-2.93472	0.00601198	0.250555	-2.25646
Tb11.01.7170	3QTB00014_A_2	;go_function=delta14-sterol reductase activity;go_process=ergosterol biosynthesis;go_component=integral to membrane		<a href=http://www.genedb.org/genedb/Search?organism=tryp&name=Tb11.01.7170>Tb11.01.7170</a>	Q381N2				11	Tb927_11_01_v4: complement(4065107..4066483)	C-14 sterol reductase, putative	9242	1	6	0	GO:0050613	GO:0006696	GO:0016021	2QTB00014_A_2	Tb11.01.7170	TTACTCCGGTTGGAAAGCAAGTGAAGGGTGTGAAACTCTCTGATGGAACATGTCTCACGTACAATATCAA	-	11.1	4066065	4066134	-1.30708	-2.14888	0.0390162	0.472475	-3.80253
Tb927.7.2390	3QTB00021_A_5			<a href=http://www.genedb.org/genedb/Search?organism=tryp&name=Tb927.7.2390>Tb927.7.2390</a>	Q57XN5			Tb07.22O10.380	7	Tb927_07_v4: complement(613867..616722)	hypothetical protein, conserved	3328	0	0	0				2QTB00021_A_5	Tb927.7.2390	TGCTACATCACCGGATGTTTCATTTGTTAATTCCATTGTTGGTCTAAAAACCCGTCTATTGACACCATTT	-	7	616564	616633	-1.3045	-1.83251	0.0758432	0.57944	-4.32743
Tb927.7.5060	3QTB00015_P_17			<a href=http://www.genedb.org/genedb/Search?organism=tryp&name=Tb927.7.5060>Tb927.7.5060</a>	Q57ZI3			Tb07.27E10.280	7	Tb927_07_v4: 1335266..1336813	hypothetical protein, conserved	3596	0	11	1				2QTB00015_P_17	Tb927.7.5060	GTTTTTCAAACTCCTCTATCTTCCTCATGAGCACACCGTTTCTTGCGATGTACTGGGCATTTTACTTTTT	+	7	1335783	1335852	-1.30297	-2.11454	0.042049	0.481126	-3.86255
Tb09.244.2040	3QTB00002_O_7			<a href=http://www.genedb.org/genedb/Search?organism=tryp&name=Tb09.244.2040>Tb09.244.2040</a>	Q38CR9			chr9contig244a01.tmp0204	9	Tb927_09_v4: complement(2477805..2478086)	hypothetical protein, unlikely	5951	1	0	0				2QTB00002_O_7	Tb09.244.2040	GCGATTATTGGCGTTCCTTCTTCTGTTCTGCCTCTAACCTGCACGCACCTTATTGGTTGGTGTCCCCTTC	-	9	2477818	2477887	-1.2993	-2.90822	0.00643138	0.255932	-2.3133
Tb09.160.1600	3QTB00004_K_11			<a href=http://www.genedb.org/genedb/Search?organism=tryp&name=Tb09.160.1600>Tb09.160.1600</a>	Q38FN0		3C4.325	chr9contig160.tmp0152c	9	Tb927_09_v4: complement(612893..613318)	hypothetical protein, unlikely	4933	1	0	0				2QTB00004_K_11	Tb09.160.1600	CGTTGTACGCTGTTTGTTCCAGGCGCGTTTATAATATTTTCTTCCCCCGTCGTTTTGTATCTTGCTCAGC	-	9	613024	613093	-1.299	-2.95046	0.0057752	0.24712	-2.22257
Tb10.70.7150	3QTB00012_A_14	GPI-Anchor Signal predicted for Tb10.70.7150 by DGPI v2.04 with cleavage site probability 0.24939999 near 361; similar to TolA protein. (Swiss-Prot:P19934) (Escherichia coli;)		<a href=http://www.genedb.org/genedb/Search?organism=tryp&name=Tb10.70.7150>Tb10.70.7150</a>	Q38CE1			TRYP_x-70a06.p2kb545_987	10	Tb927_10_v4: 269970..271124	hypothetical protein, conserved	6240	1	0	1	GO:0003674	GO:0008150	GO:0005575	2QTB00012_A_14	Tb10.70.7150	AGACGGAACTGTCAAAGCGTCAAAGAGCACGCAGACCTTGTACGAAAAACTGCAGAAGGATGTAATGGAT	+	10	270197	270266	-1.29675	-2.11559	0.0419536	0.481126	-3.86073
Tb09.160.1890	3QTB00001_C_15			<a href=http://www.genedb.org/genedb/Search?organism=tryp&name=Tb09.160.1890>Tb09.160.1890</a>	Q38FK2		3C4.205	chr9contig160.tmp0558	9	Tb927_09_v4: 639233..639343	hypothetical protein, unlikely	4961	0	0	0				2QTB00001_C_15	Tb09.160.1890	ATAACTCCGAATATATCTGAAGGGTTAAATCCTGTCCCATCTCCTTCCCCGCCCGACACTGACCATTTCA	+	9	639248	639317	-1.29568	-2.67427	0.011524	0.313499	-2.80223
Tb927.2.2240	3QTB00022_E_13	;go_function=tRNA binding;go_process=transport;go_component=nucleus		<a href=http://www.genedb.org/genedb/Search?organism=tryp&name=Tb927.2.2240>Tb927.2.2240</a>	Q7YSX3		25N14.145		2	Tb927_02_v4: complement(427699..431358)	tRNA exportin, putative,exportin-t, putative	616	0	0	0	GO:0000049	GO:0006810	GO:0005634	2QTB00022_E_13	Tb927.2.2240	TATACCTCCCCTAATAAAAACAGTAGCGGCAGCGGAAGCAACGCATGTAGCGAAAGTATTAAAATTAATA	-	2	428724	428793	-1.29243	-2.05854	0.0474431	0.50367	-3.95889
Tb10.389.1180	3QTB00020_B_4	;go_function=ATP binding; ATPase activity, coupled to transmembrane movement of ions, phosphorylative mechanism;go_process=proton transport;go_component=plasma membrane		<a href=http://www.genedb.org/genedb/Search?organism=tryp&name=Tb10.389.1180>Tb10.389.1180</a>	Q388Z3				10	Tb927_10_v4: complement(2959445..2962183)	P-type H+-ATPase, putative	7339	0	7	0	GO:0005524 GO:0015662	GO:0015992	GO:0005886	2QTB00020_B_4	Tb10.389.1180	TGATGGTGTTCCTGTCGAGGGTCTTGCACGAGGTGAAACTGTTGCGGATAGATTGTATCCACTTTGGGTT	-	10	2959601	2959670	-1.2898	-2.54177	0.0158698	0.358822	-3.06807
Tb09.160.1390	3QTB00003_H_14			<a href=http://www.genedb.org/genedb/Search?organism=tryp&name=Tb09.160.1390>Tb09.160.1390</a>	Q38FP8		3C4.405	chr9contig160.tmp0136c	9	Tb927_09_v4: complement(586319..586720)	hypothetical protein, unlikely	4915	0	1	0				2QTB00003_H_14	Tb09.160.1390	TTTGTTTGTTTTTCCCCTTCACTTCAACTTCACTTTACTTTACCGCCACCGCTGCCCCCGGTGTCTCACT	-	9	586395	586464	-1.28749	-2.58357	0.0143583	0.341816	-2.98513
Tb927.4.2470	3QTB00022_K_24			<a href=http://www.genedb.org/genedb/Search?organism=tryp&name=Tb927.4.2470>Tb927.4.2470</a>	Q584E0			Tb04.1H19.920	4	Tb927_04_v4: 646319..650353	hypothetical protein, conserved	1664	0	0	0				2QTB00022_K_24	Tb927.4.2470	GTAACAATTCAAACGAGAAAAGAGATGAAATTGCGTTAGTGGAAGAATGCTGTCCAGTTGACAGCGAATA	+	4	648891	648960	-1.2867	-2.45054	0.0196895	0.381554	-3.24605
Tb927.5.620	3QTB00013_A_2			<a href=http://www.genedb.org/genedb/Search?organism=tryp&name=Tb927.5.620>Tb927.5.620</a>	Q57VF0			Tb05.30F7.650	5	Tb927_05_v4: complement(206605..207870)	hypothetical protein	2052	1	1	0				2QTB00013_A_2	Tb927.5.620	GGCTACGAAGAGACAATGGAAAAGATGGAAGAGCTTCGAAACAACATAAAGAAGCTCAACAGAATTCGTT	-	5	207000	207069	-1.28562	-1.58095	0.123356	0.655604	-4.6967
Tb09.211.1840	3QTB00004_G_14			<a href=http://www.genedb.org/genedb/Search?organism=tryp&name=Tb09.211.1840>Tb09.211.1840</a>	Q38DX0			chr9contig211.tmp0217c	9	Tb927_09_v4: complement(1592103..1592543)	hypothetical protein, unlikely	5547	0	2	0				2QTB00004_G_14	Tb09.211.1840	CGCTCGGTATGTTCTTCCTCCCTTTTCACGTTGTTTGGTGGATTCAGCTATCCGTTTGCATCTCTTTTAA	-	9	1592103	1592172	-1.28543	-2.65346	0.0121242	0.322587	-2.84454
Tb927.7.770	3QTB00011_A_1	;go_function=zinc ion binding		<a href=http://www.genedb.org/genedb/Search?organism=tryp&name=Tb927.7.770>Tb927.7.770</a>	Q57VS3			Tb07.29K4.520	7	Tb927_07_v4: complement(175574..176608)	hypothetical protein, conserved	3168	0	0	0	GO:0008270	GO:0008150	GO:0005575	2QTB00011_A_1	Tb927.7.770	ACAGCAAGGAGAAGTCGTTGTCGACATGAATAATGCTGGTAGTAGTGAGACTGATGTTGCGCATGATGTA	-	7	176084	176153	-1.28297	-2.29429	0.0282215	0.427752	-3.54066
Tb10.406.0050	3QTB00010_O_1	Glycine-rich, supporting evidence from SMART and PFAM, similar to Glycine-rich cell wall structural protein precursor. (Swiss-Prot:P27483) (Arabidopsis thaliana;);go_function=RNA binding;go_process=RNA processing		<a href=http://www.genedb.org/genedb/Search?organism=tryp&name=Tb10.406.0050>Tb10.406.0050</a>	Q389P7				10	Tb927_10_v4: complement(2586434..2587396)	RNA-binding protein, putative,HNRNPA	7185	1	0	0	GO:0003723	GO:0006396	GO:0005575	2QTB00010_O_1	Tb10.406.0050	CATGGACTGCTGCCCCCCCTAGCTTCAACCCCCCTGTGCGGCGTGTGGATCCGTTAACCCTTACCGCGGT	-	10	2586861	2586930	-1.28093	-2.86645	0.0071488	0.2676	-2.40232
Tb11.02.2060	3QTB00017_M_1	;go_process=ciliary or flagellar motility;go_component=radial spoke		<a href=http://www.genedb.org/genedb/Search?organism=tryp&name=Tb11.02.2060>Tb11.02.2060</a>	Q385W9			TRYP_xi-1013a02.q1k_47	11	Tb927_11_01_v4: 1272964..1274721	flagellar radial spoke component, putative,flagellar radial spoke protein 4, putative	8147	0	0	0	GO:0003674	GO:0001539	GO:0001534	2QTB00017_M_1	Tb11.02.2060	ACGACATCGCCAACAACCCATCTAAGTTTAATGATATGTTCACTCTTCTGCAAAAACACAGTTTTGTAGA	+	11.1	1273106	1273175	-1.27636	-1.90453	0.0655216	0.559289	-4.21363
Tb11.52.0017	3QTB00004_A_14			<a href=http://www.genedb.org/genedb/Search?organism=tryp&name=Tb11.52.0017>Tb11.52.0017</a>	Q382N6				11	Tb927_11_01_v4: complement(3414693..3415124)	hypothetical protein	8986	1	2	0				2QTB00004_A_14	Tb11.52.0017	GTGTTCGAGTGCTCTGATTTTCCTCCTTTTTTGTACCCGCAAATCGTTTTGTGTTCCGCCGATTTGTTAT	-	11.1	3414917	3414986	-1.27543	-2.71443	0.0104429	0.30549	-2.72002
Tb927.4.2050	3QTB00003_J_24			<a href=http://www.genedb.org/genedb/Search?organism=tryp&name=Tb927.4.2050>Tb927.4.2050</a>	Q583I8			Tb04.29M18.720	4	Tb927_04_v4: complement(513717..514121)	hypothetical protein	1622	1	1	0				2QTB00003_J_24	Tb927.4.2050	AGGTCCCAGGCACACTCCGCAGGAGTCATTACCTCGTACGATTGTGCTGCTTTCCCCCTCTTTTTCCCTT	-	4	514033	514102	-1.27538	-3.4382	0.00159342	0.17228	-1.12823
Tb927.1.1740	3QTB00023_I_2			<a href=http://www.genedb.org/genedb/Search?organism=tryp&name=Tb927.1.1740>Tb927.1.1740</a>	Q4GZ45				1	Tb927_01_v4: 441389..462853	hypothetical protein	167	0	0	0				2QTB00023_I_2	Tb927.1.1740	GTATTATTGAAGATACTGAGTTTTGTATGCGTAATATTTTCTCCGACGTTTTTAATTTCTTAGTTGAAAC	+	1	462249	462318	-1.27045	-1.77021	0.0858604	0.593632	-4.42303
Tb10.61.0270	3QTB00006_E_1			<a href=http://www.genedb.org/genedb/Search?organism=tryp&name=Tb10.61.0270>Tb10.61.0270</a>	Q387R4			TRYP_x-61h03.q2kb185_36	10	Tb927_10_v4: 3874384..3874959	hypothetical protein	7675	0	0	0				2QTB00006_E_1	Tb10.61.0270	CTGACCCCAGTCCCGCACCGTATTCCTCGTTTTTTTAGTTTCCAATCTCAGCTTCGCGTTGCACACTGGA	+	10	3874417	3874486	-1.26817	-2.84603	0.00752629	0.270808	-2.44558
Tb927.7.3110	3QTB00016_I_3	similar to Cis,cis-muconate transport protein. (Swiss-Prot:P94131) [Acinetobacter calcoaceticus];go_function=transporter activity;go_process=transport;go_component=integral to membrane		<a href=http://www.genedb.org/genedb/Search?organism=tryp&name=Tb927.7.3110>Tb927.7.3110</a>	Q57YC1			Tb07.13M20.210	7	Tb927_07_v4: 788738..790342	transporter protein, putative	3400	0	12	0				2QTB00016_I_3	Tb927.7.3110	TACTAATTCGAGTGCTCGTCCTTCACATATTTTTTACCTTCTGCTTCGCGACTGTTACGGTGTATGTCAT	+	7	789078	789147	-1.26785	-2.16602	0.037577	0.470736	-3.77231
Tb09.160.5670	3QTB00022_M_14			<a href=http://www.genedb.org/genedb/Search?organism=tryp&name=Tb09.160.5670>Tb09.160.5670</a>	Q38EI1			chr9contig160.tmp0453c	9	Tb927_09_v4: complement(1213949..1218004)	hypothetical protein, conserved,predicted tetratricopeptide repeat protein	5336	0	0	0	GO:0003674 GO:0003674	GO:0008150 GO:0008150	GO:0005575 GO:0005575	2QTB00022_M_14	Tb09.160.5670	TCTTGAATTGTTACTTCGTCACGTTCCCGGCTGTTTGGAGGGACAACTTCTTCTGTCAAAAGTATATTTT	-	9	1216487	1216556	-1.26541	-1.9028	0.0657552	0.559289	-4.21641
Tb11.01.5640	3QTB00013_H_13			<a href=http://www.genedb.org/genedb/Search?organism=tryp&name=Tb11.01.5640>Tb11.01.5640</a>	Q382D1				11	Tb927_11_01_v4: 3659349..3660650	hypothetical protein, conserved	9093	0	0	0				2QTB00013_H_13	Tb11.01.5640	TCTTTTGCCAATTGCTTCCCCTTTTTGTACTTCGCAAGTTTCACATGTATTCGATCTGCCGTTGCGTTAC	+	11.1	3660389	3660458	-1.2649	-1.70073	0.0983284	0.617668	-4.52647
Tb11.01.8460	3QTB00013_I_16	;go_function=protein binding;go_process=cytokinesis; regulation of cell cycle;go_component=nuclear cyclin-dependent protein kinase holoenzyme complex		<a href=http://www.genedb.org/genedb/Search?organism=tryp&name=Tb11.01.8460>Tb11.01.8460</a>	Q381B4	CYC6	CycB2		11	Tb927_11_01_v4: complement(4389978..4391258)	cyclin 6,mitotic cyclin (pers. comm. J. Mottram, Univ. of Glasgow)	9361	0	0	0	GO:0005515	GO:0000074 GO:0000910	GO:0019908	2QTB00013_I_16	Tb11.01.8460	ACGAGAAAATGCGAATGATTCTCGTCGATTGGCTTATTGACGTTCACCTAAAGTTTAAACTACATCCCGA	-	11.1	4390825	4390894	-1.2576	-2.53953	0.0159547	0.358822	-3.07248
Tb927.7.2430	3QTB00006_A_2			<a href=http://www.genedb.org/genedb/Search?organism=tryp&name=Tb927.7.2430>Tb927.7.2430</a>	Q57XN1			Tb07.22O10.460	7	Tb927_07_v4: complement(628064..628657)	hypothetical protein	3332	0	1	0				2QTB00006_A_2	Tb927.7.2430	GAGCATCTTTTCCCCGAGATGTTCCCCTATTGAAATGTACCGAAACGCCTTTTATATGTCACTTTTATTA	-	7	628460	628529	-1.25124	-2.4245	0.0209241	0.387547	-3.29605
Tb927.8.5360	3QTB00005_A_3			<a href=http://www.genedb.org/genedb/Search?organism=tryp&name=Tb927.8.5360>Tb927.8.5360</a>	Q57UK8			Tb08.5H5.170	8	Tb927_08_v4: complement(1592618..1593106)	hypothetical protein, conserved	4379	1	0	0				2QTB00005_A_3	Tb927.8.5360	AACAACAACTACAATTTCCCCCTCGCCGCCGCCAGGGGATCTCACACCTTCCCCAAGGCATGAGCAACCA	-	8	1592624	1592693	-1.25005	-2.72551	0.0101617	0.303229	-2.69721
Tb927.8.490	3QTB00009_A_1			<a href=http://www.genedb.org/genedb/Search?organism=tryp&name=Tb927.8.490>Tb927.8.490</a>	Q57XI4			Tb08.25E9.690	8	Tb927_08_v4: complement(138767..139618)	hypothetical protein	3892	1	0	1				2QTB00009_A_1	Tb927.8.490	AGCTTCGAATCTGTGGGAAGAACAATGAAAGGCTGGAATTTTTTGGGGATAAATCCCGTGTGTCAACTAA	-	8	139285	139354	-1.24915	-1.73059	0.0927963	0.605536	-4.48243
Tb11.02.5760	3QTB00013_O_12			<a href=http://www.genedb.org/genedb/Search?organism=tryp&name=Tb11.02.5760>Tb11.02.5760</a>	Q384M9				11	Tb927_11_01_v4: complement(2175121..2176410)	hypothetical protein, conserved	8490	0	0	0				2QTB00013_O_12	Tb11.02.5760	AGGAGAGATGTATTACTATCGTAATTGCCCCCGATGTTCTCTTATGTGTTACTTTCCACACATAGCGTAC	-	11.1	2175925	2175994	-1.24821	-2.39235	0.022546	0.399275	-3.35731
Tb927.1.5170	3QTB00014_I_13			<a href=http://www.genedb.org/genedb/Search?organism=tryp&name=Tb927.1.5170>Tb927.1.5170</a>	Q4GY64				1	Tb927_01_v4: 1027246..1028607	variant surface glycoprotein (VSG)-related, putative	504	1	0	0	GO:0042280	GO:0020033	GO:0016021	2QTB00014_I_13	Tb927.1.5170	ACTAGTATCGTAACTTTGCAAGAGGGGATAAACTCAATTATGTATGGAGAGAATGACAGTGGTGGCAATT	+	1	1027681	1027750	-1.2477	-2.22474	0.0329965	0.446839	-3.66746
Tb927.5.2010	3QTB00006_E_13			<a href=http://www.genedb.org/genedb/Search?organism=tryp&name=Tb927.5.2010>Tb927.5.2010</a>	Q57ZS0			Tb05.1P6.230	5	Tb927_05_v4: 628909..629487	hypothetical protein	2192	0	0	0				2QTB00006_E_13	Tb927.5.2010	TTAGTGTGCGTTTTTGAATATGCCTGCCACAACCCCGATCCAGTAGTTTTGTCTTTTCCTAAGCGTTGTA	+	5	629326	629395	-1.24683	-2.64951	0.0122415	0.322718	-2.85255
Tb927.8.8020	3QTB00010_C_9	;go_function=hydrolase activity;go_process=lipid metabolism		<a href=http://www.genedb.org/genedb/Search?organism=tryp&name=Tb927.8.8020>Tb927.8.8020</a>	Q57U43			Tb08.6H23.290	8	Tb927_08_v4: 2376682..2377626	monoglyceride lipase, putative	4646	0	0	0	GO:0016787	GO:0006629	GO:0005575	2QTB00010_C_9	Tb927.8.8020	TTTGATGATTTTATTGTTGACTTTTTTCTCTTCAAGAGGCATGTATTTTCCCTCTATCCGGAATATGAAG	+	8	2377012	2377081	-1.24617	-2.36191	0.0241859	0.405173	-3.41479
Tb927.8.7920	3QTB00022_A_16	;go_function=adenylate cyclase activity;go_process=intracellular signaling cascade;go_component=integral to membrane		<a href=http://www.genedb.org/genedb/Search?organism=tryp&name=Tb927.8.7920>Tb927.8.7920</a>	Q57U53			Tb08.6H23.190	8	Tb927_08_v4: 2323274..2327068	receptor-type adenylate cyclase GRESAG 4, putative	4636	1	2	0	GO:0004016	GO:0007242	GO:0016021	2QTB00022_A_16	Tb927.8.7920	TCCTTTGATAGACGCTCCAGCACGTCCCGTCCCCTCTTAAATGCTGTTTCTGAGGAGTGTAGTTTAGCTT	+	8	2326880	2326949	-1.24576	-2.5935	0.0140191	0.340706	-2.96529
Tb927.8.6730	3QTB00017_E_14			<a href=http://www.genedb.org/genedb/Search?organism=tryp&name=Tb927.8.6730>Tb927.8.6730</a>	Q57TU0			Tb08.30K1.640	8	Tb927_08_v4: complement(1948980..1950764)	hypothetical protein, conserved	4517	1	6	0				2QTB00017_E_14	Tb927.8.6730	TATTTTGTTACCAGTTTTGGCTGGTTTACTTCTCGCCTTAATCGTGGTCATTTTTCCACTGACCTTTTTC	-	8	1950504	1950573	-1.24339	-2.64417	0.0124013	0.32493	-2.86335
Tb927.8.670	3QTB00009_M_1			<a href=http://www.genedb.org/genedb/Search?organism=tryp&name=Tb927.8.670>Tb927.8.670</a>	Q57YG3			Tb08.12O16.240	8	Tb927_08_v4: complement(187367..188239)	hypothetical protein, conserved	3910	0	0	0				2QTB00009_M_1	Tb927.8.670	ACAAGACTGAAAAGGAAGCTTCTTCATTATTAACTAGAGAGCAAATAGCCCGTCTGCACACCGTAACGTT	-	8	188007	188076	-1.24334	-1.93592	0.0614172	0.54753	-4.16296
Tb927.2.1920	3QTB00015_G_15	;go_component=plasma membrane		<a href=http://www.genedb.org/genedb/Search?organism=tryp&name=Tb927.2.1920>Tb927.2.1920</a>	Q7YVN3		25N14.305		2	Tb927_02_v4: 354730..356196	expression site-associated gene (ESAG) protein, putative,expression site-associated gene 5 (ESAG5) protein, putative	600	1	0	0	GO:0003674	GO:0008150	GO:0005886	2QTB00015_G_15	Tb927.2.1920	CAACCTAACGGGGCTTCTTTTTAATGTTTCCACCGGTGCTTTCACTATGGGAATGAATTCAGCAGTGATT	+	2	356070	356139	-1.24013	-3.32483	0.00216407	0.190808	-1.38955
Tb11.47.0026	3QTB00014_A_1			<a href=http://www.genedb.org/genedb/Search?organism=tryp&name=Tb11.47.0026>Tb11.47.0026</a>	Q387C9				11	Tb927_11_01_v4: 350886..352232	hypothetical protein, conserved	7834	0	0	0				2QTB00014_A_1	Tb11.47.0026	GGCACAAATAAAGAATATCATGCTACTGGCCAATGAGGAACCACCACAAGGTGAAGATGAGGCCTCCATT	+	11.1	350978	351047	-1.23759	-1.93698	0.0612816	0.547325	-4.16123
Tb10.6k15.1780	3QTB00012_I_20			<a href=http://www.genedb.org/genedb/Search?organism=tryp&name=Tb10.6k15.1780>Tb10.6k15.1780</a>	Q38A98			TRYPtp6k15-3d06.p1c_263	10	Tb927_10_v4: 2122666..2123835	hypothetical protein, conserved	6984	1	3	0				2QTB00012_I_20	Tb10.6k15.1780	CACTGTAAACGGAAGTGTGGGTAGTGTTTCTATTATTACTGTTCTTGCCATTTCCTCTCTAAAAATCACT	+	10	2122752	2122821	-1.23688	-2.03326	0.0500707	0.513601	-4.00174
Tb09.211.2130	3QTB00004_I_5			<a href=http://www.genedb.org/genedb/Search?organism=tryp&name=Tb09.211.2130>Tb09.211.2130</a>	Q38DU4			chr9contig211.tmp0249	9	Tb927_09_v4: 1647793..1648215	hypothetical protein, unlikely	5573	0	1	0				2QTB00004_I_5	Tb09.211.2130	AACTCCCGTTTCTTCTCTCCCTCTTTTCGCACTGATGCTCATTTTCCCGCATGCCGCGCCAACTCCGAGG	+	9	1648060	1648129	-1.23685	-3.3548	0.00199656	0.190808	-1.32083
Tb927.8.1010	3QTB00015_M_13	;go_function=protein binding;go_process=protein folding;go_component=integral to membrane		<a href=http://www.genedb.org/genedb/Search?organism=tryp&name=Tb927.8.1010>Tb927.8.1010</a>	Q57VQ3			Tb08.29O4.50	8	Tb927_08_v4: complement(320857..322329)	chaperone protein DNAJ, putative	3944	0	1	0	GO:0005515	GO:0006457	GO:0005575 GO:0016021	2QTB00015_M_13	Tb927.8.1010	TCTATACGTACAAGCAAAGTGACCGTAGCTTCACAGATAATCCCTTCTCGACCTCGAACCCCTTTTCGAT	-	8	321536	321605	-1.23661	-2.47248	0.0187011	0.380583	-3.20364
Tb09.211.2920	3QTB00014_N_14	probably integral membrance protein, contains MATE efflux family protein domain;go_function=antiporter activity; drug transporter activity;go_process=multidrug transport;go_component=membrane		<a href=http://www.genedb.org/genedb/Search?organism=tryp&name=Tb09.211.2920>Tb09.211.2920</a>	Q38DL3			chr9contig211.tmp0331	9	Tb927_09_v4: 1788006..1789454	membrane transporter protein, putative	5654	0	10	0	GO:0015238 GO:0015297	GO:0006855	GO:0016020	2QTB00014_N_14	Tb09.211.2920	TCGGATATGGTTCCCTATTTTTTAACTTTTCATGTGTTAGACGCCGTTCAGTCGAATTTTTTAGCGATTT	+	9	1789104	1789173	-1.23631	-2.01584	0.0519555	0.521618	-4.03104
Tb11.02.5260	3QTB00009_P_11	;go_function=metal ion binding;go_component=integral to membrane		<a href=http://www.genedb.org/genedb/Search?organism=tryp&name=Tb11.02.5260>Tb11.02.5260</a>	Q384S9				11	Tb927_11_01_v4: 2048821..2049738	hypothetical protein, conserved,predicted zinc finger protein	8439	1	4	0	GO:0046872	GO:0008150	GO:0016021	2QTB00009_P_11	Tb11.02.5260	AATGATTTGGGAGTCGCTGAGTTAGTTTTTCTTTTCTTTTTACTTTCCATCGCCTACACCTCCGCCTTTA	+	11.1	2049025	2049094	-1.23575	-2.71695	0.0103783	0.305449	-2.71483
Tb927.3.2940	3QTB00009_F_13			<a href=http://www.genedb.org/genedb/Search?organism=tryp&name=Tb927.3.2940>Tb927.3.2940</a>	Q57ZL8			Tb03.27C5.390	3	Tb927_03_v4: complement(758484..759392)	hypothetical protein, conserved	1132	0	0	0				2QTB00009_F_13	Tb927.3.2940	ATGATAATGTAATATCAAATTACCCGTCCTTTCGCTTTTTTCTTGGTAACACTTGGAGGAATCTTTTTGT	-	3	758734	758803	-1.23491	-2.75935	0.00934593	0.295444	-2.62721
Tb11.02.2280	3QTB00011_G_3			<a href=http://www.genedb.org/genedb/Search?organism=tryp&name=Tb11.02.2280>Tb11.02.2280</a>	Q385U9			TRYP_xi-1013a02.q1k_19	11	Tb927_11_01_v4: 1325455..1326495	hypothetical protein, conserved	8167	0	0	0				2QTB00011_G_3	Tb11.02.2280	AGATGAAATAACTTACGTCCACTTACCCCCTTCTGTGCATACCATGTACATTTTCTTCTGGTTCTCTGTT	+	11.1	1326168	1326237	-1.23393	-1.66943	0.104422	0.631972	-4.57196
Tb10.389.1310	3QTB00004_M_13			<a href=http://www.genedb.org/genedb/Search?organism=tryp&name=Tb10.389.1310>Tb10.389.1310</a>	Q389A1				10	Tb927_10_v4: complement(2938578..2939006)	predicted S. cerevisiae Got1 homologue,predicted to be involved in ER-Golgi transport	7331	1	3	0				2QTB00004_M_13	Tb10.389.1310	TTTCGTTGCTGGCATCGCATTAGTTATGGGTCCAAGTCGATTCAAGTCCTTCTTCCTGTTTCGCCGCCGT	-	10	2938806	2938875	-1.23368	-2.83977	0.0076456	0.271576	-2.45879
Tb927.8.7860	3QTB00022_I_2	;go_function=adenylate cyclase activity;go_process=intracellular signaling cascade;go_component=integral to membrane		<a href=http://www.genedb.org/genedb/Search?organism=tryp&name=Tb927.8.7860>Tb927.8.7860</a>	Q57U57			Tb08.6H23.130	8	Tb927_08_v4: 2298363..2302259	receptor-type adenylate cyclase GRESAG 4, putative	4630	1	4	0	GO:0004016	GO:0007242	GO:0016021	2QTB00022_I_2	Tb927.8.7860	TTATTATCATTATTCTCTCATTTCTCTTCTTTAAGACTTACGAATTCCTCAAGTCAAGTCACCAGTGTTA	NA	Nonspecific_4	0	0	-1.23078	-2.14139	0.0396605	0.472475	-3.81568
Tb927.1.1860	3QTB00004_A_18			<a href=http://www.genedb.org/genedb/Search?organism=tryp&name=Tb927.1.1860>Tb927.1.1860</a>	Q4GZ33				1	Tb927_01_v4: 481791..482222	hypothetical protein, unlikely	179	1	2	0				2QTB00004_A_18	Tb927.1.1860	AATCCCTTCTCCGCTTCTTCACTCCGGACTTACTTTTAGCTGCCATCCTTTTCATTGTTTGTTTGATGTT	+	1	482090	482159	-1.22988	-2.49929	0.0175547	0.373411	-3.15147
Tb927.3.4470	3QTB00015_A_2			<a href=http://www.genedb.org/genedb/Search?organism=tryp&name=Tb927.3.4470>Tb927.3.4470</a>	Q580J5			Tb03.26J7.810	3	Tb927_03_v4: complement(1251153..1252631)	hypothetical protein, conserved	1284	0	0	0	GO:0003674	GO:0008150	GO:0005575	2QTB00015_A_2	Tb927.3.4470	TCTTTTCATTGACAGATTCTTCGAAACAAGCGTAATGATGGCGTGTTCTGAGTTAGATTTTAGGAAGTTT	-	3	1251483	1251552	-1.22347	-1.95729	0.0587514	0.544617	-4.12809
Tb927.5.4000	3QTB00004_D_6			<a href=http://www.genedb.org/genedb/Search?organism=tryp&name=Tb927.5.4000>Tb927.5.4000</a>	Q57Z49			Tb05.45E22.250	5	Tb927_05_v4: 1238372..1238845	hypothetical protein	2391	0	1	0				2QTB00004_D_6	Tb927.5.4000	ACCTCAGCGGACATTTCCTCACCTTCCTTTGAGTTTATCTAAACTCTTCCCGTATACATCATTTTCTACA	+	5	1238431	1238500	-1.22175	-2.48673	0.0180836	0.375515	-3.17596
Tb10.70.7520	3QTB00010_N_11	;go_function=metal ion binding		<a href=http://www.genedb.org/genedb/Search?organism=tryp&name=Tb10.70.7520>Tb10.70.7520</a>	Q38CH1			TRYP_x-70a06.p2kb545_1035	10	Tb927_10_v4: 177882..178886	hypothetical protein, conserved	6210	1	5	0	GO:0046872	GO:0008150	GO:0005575	2QTB00010_N_11	Tb10.70.7520	AACAACCGTTACTTTTTAATGATGGTGTTGTACTTGTTGCTTTCAACAGGTTTTGTGTCATCTATGTTAT	+	10	178350	178419	-1.22141	-1.88956	0.0675617	0.559593	-4.23757
Tb11.01.6150	3QTB00017_I_14			<a href=http://www.genedb.org/genedb/Search?organism=tryp&name=Tb11.01.6150>Tb11.01.6150</a>	Q381Y2				11	Tb927_11_01_v4: 3801644..3803434	hypothetical protein, conserved	9142	0	0	0				2QTB00017_I_14	Tb11.01.6150	AACTTTTGTCTTACCATGTTCCGCATCAGACGAAAATAAAGTCGTAACTCCTGTGTACCTGCATATCTAT	+	11.1	3801970	3802039	-1.21759	-2.16658	0.0375302	0.470736	-3.77131
Tb09.211.1230	3QTB00021_M_1			<a href=http://www.genedb.org/genedb/Search?organism=tryp&name=Tb09.211.1230>Tb09.211.1230</a>	Q38E32			chr9contig211.tmp0149c	9	Tb927_09_v4: complement(1483663..1486620)	hypothetical protein, conserved	5485	0	0	0				2QTB00021_M_1	Tb09.211.1230	TTACGACAAAGAATTTAGAGTTGCAAAACCAGATAAGTGTGCTGGAAAAACGCTTAGAAACGCTTAGCAC	-	9	1485620	1485689	-1.21427	-1.97229	0.0569406	0.536565	-4.10344
Tb11.02.1960	3QTB00002_M_13			<a href=http://www.genedb.org/genedb/Search?organism=tryp&name=Tb11.02.1960>Tb11.02.1960</a>	Q385X6			TRYP_xi-1013a02.q1k_60	11	Tb927_11_01_v4: complement(1254181..1254459)	hypothetical protein, unlikely	8140	1	1	0				2QTB00002_M_13	Tb11.02.1960	TTATGCCGGTGGCGTTTCCCAGGGGCCACTGCTGCGGGTTGCGCTGAAAGGTGTAAAAACCTTTGTTCCT	-	11.1	1254226	1254295	-1.21399	-2.41294	0.0214948	0.388897	-3.31815
Tb10.6k15.1260	3QTB00018_E_13			<a href=http://www.genedb.org/genedb/Search?organism=tryp&name=Tb10.6k15.1260>Tb10.6k15.1260</a>	Q38A58			TRYPtp6k15-3d06.p1c_184	10	Tb927_10_v4: 2229839..2231758	hypothetical protein, conserved	7024	0	0	0				2QTB00018_E_13	Tb10.6k15.1260	TCTCCAGACGCTTGGTTTCCAAACGTTCGTTGAGTGCCCGTTCAAATACGCCATTATATTCCTTGGAATA	+	10	2230435	2230504	-1.21158	-2.36337	0.0241051	0.405173	-3.41205
Tb11.02.1040	3QTB00009_M_13			<a href=http://www.genedb.org/genedb/Search?organism=tryp&name=Tb11.02.1040>Tb11.02.1040</a>	Q386F6				11	Tb927_11_01_v4: 1026548..1027420	XPA-interacting protein, putative	8059	1	0	0	GO:0003674	GO:0008150	GO:0005575	2QTB00009_M_13	Tb11.02.1040	AGAAAGGTAAAAAGACGTATTTCATAAATTTGGATCCGGCAGTTGCGGATGTTCCTTACGGCGCCAACAT	+	11.1	1026645	1026714	-1.21152	-2.28609	0.0287506	0.428935	-3.55576
Tb09.160.0500	3QTB00015_I_1	;go_function=ATP binding; protein kinase activity;go_process=protein amino acid phosphorylation		<a href=http://www.genedb.org/genedb/Search?organism=tryp&name=Tb09.160.0500>Tb09.160.0500</a>	Q38FZ0			chr9contig160.tmp0050c	9	Tb927_09_v4: complement(360346..361812)	protein kinase, putative	4822	0	0	0	GO:0004672 GO:0004672 GO:0005524 GO:0005524	GO:0006468 GO:0006468	GO:0005575 GO:0005575	2QTB00015_I_1	Tb09.160.0500	ACCTATCGTTCGTGGAAGAAAATTGTAACAGAGTTGGAAATAATGCAAGATGTGGATCATCATAATGTTG	-	9	361218	361287	-1.21103	-1.88662	0.0679692	0.559593	-4.24226
Tb927.5.630	3QTB00012_P_9	;go_function=acid phosphatase activity;go_component=extracellular region; integral to membrane		<a href=http://www.genedb.org/genedb/Search?organism=tryp&name=Tb927.5.630>Tb927.5.630</a>	Q57VF1			Tb05.30F7.630	5	Tb927_05_v4: complement(209175..210380)	acidic phosphatase, putative	2053	1	1	0				2QTB00012_P_9	Tb927.5.630	TGGAGAAAGTCAAGGTAAGAACAAAGCACCGAGTCAACACTGCGACACTGATGTATACAATAACGAATCT	-	5	209814	209883	-1.20888	-2.62746	0.0129147	0.334305	-2.89711
Tb927.7.3040	3QTB00018_A_13			<a href=http://www.genedb.org/genedb/Search?organism=tryp&name=Tb927.7.3040>Tb927.7.3040</a>	Q57YB4			Tb07.13M20.330	7	Tb927_07_v4: 765163..767070	hypothetical protein, conserved	3393	0	0	0	GO:0003674	GO:0008150	GO:0005575	2QTB00018_A_13	Tb927.7.3040	GTCTCAACTTACTATCGCTAGAGACGCTAAAGTTTCATGACATTGTGCCGAATGTGTCGTACACCCAACT	+	7	766925	766994	-1.2075	-2.49564	0.0177068	0.373411	-3.15859
Tb927.1.3120	3QTB00021_J_14			<a href=http://www.genedb.org/genedb/Search?organism=tryp&name=Tb927.1.3120>Tb927.1.3120</a>	Q4GYR1				1	Tb927_01_v4: 679153..682632	separase, putative,cysteine peptidase, Clan CD, family C50, putative	304	0	0	0	GO:0004197	GO:0008150	GO:0005575	2QTB00021_J_14	Tb927.1.3120	TGCTATCACGTGAATTTGTATGAAATCCCTCGCACACCTGTATATTTAGTTCTTGATAATGAGCTCCACT	+	1	681805	681874	-1.20663	-2.81867	0.00806132	0.275435	-2.50325
Tb11.01.4070	3QTB00020_M_13	;go_function=DNA binding;go_process=DNA replication initiation		<a href=http://www.genedb.org/genedb/Search?organism=tryp&name=Tb11.01.4070>Tb11.01.4070</a>	Q382V6				11	Tb927_11_01_v4: 3208971..3211481	minichromosome maintenance (MCM) complex subunit, putative	8914	0	0	0	GO:0003677	GO:0006270	GO:0005575	2QTB00020_M_13	Tb11.01.4070	AGTTGCGGCAAACAATATTCCTATAGAATCAATCATAACCTCTCAGTATTTGAAGATAAACAGTTAGTAC	+	11.1	3209676	3209745	-1.20641	-2.03176	0.050231	0.513601	-4.00427
Tb09.211.0240	3QTB00003_I_11			<a href=http://www.genedb.org/genedb/Search?organism=tryp&name=Tb09.211.0240>Tb09.211.0240</a>	Q38ED7			chr9contig211.tmp0025c	9	Tb927_09_v4: complement(1305586..1305939)	hypothetical protein, unlikely	5380	1	3	0				2QTB00003_I_11	Tb09.211.0240	CTATTCTTCCCTCTTTTTTGTTTTTCGGTTACTTTCGTTTCCCCCTCTCTTTCGTTTATCCATTCGAACA	-	9	1305725	1305794	-1.20617	-2.93237	0.00604813	0.250555	-2.26152
Tb927.3.5760	3QTB00009_E_2	similar to PIR:B39581: GRESAG protein 9u (fragment) {Trypanosoma equiperdum}		<a href=http://www.genedb.org/genedb/Search?organism=tryp&name=Tb927.3.5760>Tb927.3.5760</a>	Q57VG8			Tb03.2H15.670	3	Tb927_03_v4: complement(1607474..1608361)	hypothetical protein, conserved	1413	1	0	0				2QTB00009_E_2	Tb927.3.5760	ATGACTCTCAAAATTGCGGTAACATTACTTTTAACCCTAAGAGCAAGTACGCCCTATACTATATTATCGA	-	3	1608292	1608361	-1.20184	-1.94927	0.0597395	0.545196	-4.14121
Tb927.1.2760	3QTB00001_E_13	gene predicted by glimmer		<a href=http://www.genedb.org/genedb/Search?organism=tryp&name=Tb927.1.2760>Tb927.1.2760</a>	Q4GYU6				1	Tb927_01_v4: 634113..634226	hypothetical protein	269	0	0	0				2QTB00001_E_13	Tb927.1.2760	TGTGGGTTTCCATCTACCGATGTGGGGCCCGCGCGACTTTACCGCAGGCACAGAGAGGGAAAGAGGATGA	+	1	634114	634183	-1.20117	-2.09059	0.0442861	0.49119	-3.904
Tb10.6k15.0890	3QTB00013_A_1	;go_component=integral to membrane		<a href=http://www.genedb.org/genedb/Search?organism=tryp&name=Tb10.6k15.0890>Tb10.6k15.0890</a>	Q38A25			TRYPtp6k15-3d06.p1c_130	10	Tb927_10_v4: 2307390..2308625	expression site-associated gene (ESAG) protein, putative,expression site-associated gene 3 (ESAG3) protein, putative	7057	1	1	0	GO:0003674	GO:0008150	GO:0016021	2QTB00013_A_1	Tb10.6k15.0890	GTAGGAGTTTGCTAACTAAGACCAGCTTAACGATCTACGGCGCTAAAGGAGAAAAATATATTCGTAAGTT	+	10	2308486	2308555	-1.20085	-1.98912	0.0549663	0.531161	-4.0756
Tb927.1.4360	3QTB00001_M_1	unlikely gene predicted by glimmer		<a href=http://www.genedb.org/genedb/Search?organism=tryp&name=Tb927.1.4360>Tb927.1.4360</a>	Q4GYE2				1	Tb927_01_v4: 902621..902758	hypothetical protein, unlikely	423	0	1	0				2QTB00001_M_1	Tb927.1.4360	AAAACTTTACATTCCCTATATTATGTTCACAGCTGCCTTCATTTCTTTGCACTTTCTCTACTCCGTATAA	+	1	902689	902758	-1.19911	-2.92123	0.0062221	0.252859	-2.28542
Tb927.5.3790	3QTB00008_E_14			<a href=http://www.genedb.org/genedb/Search?organism=tryp&name=Tb927.5.3790>Tb927.5.3790</a>	Q57U87			Tb05.6E7.710	5	Tb927_05_v4: 1178644..1179435	hypothetical protein, conserved	2370	1	4	0				2QTB00008_E_14	Tb927.5.3790	TCATTCGAACTATCAGCCACTTAACAGCGAGGAAGGAAGGTGGTTTCACCGGATACGAAACTTTATTATG	+	5	1178661	1178730	-1.19696	-2.00834	0.0527854	0.525699	-4.04359
Tb927.1.5140	3QTB00003_O_2			<a href=http://www.genedb.org/genedb/Search?organism=tryp&name=Tb927.1.5140>Tb927.1.5140</a>	Q4GY67				1	Tb927_01_v4: complement(1024733..1025107)	hypothetical protein, unlikely	501	0	1	0				2QTB00003_O_2	Tb927.1.5140	GCAACCCCCCTCCTCGCATATCATACTCACCGTCCACACAACATAACTTCCAATTTTACTGAAAAAGAAA	-	1	1024945	1025014	-1.19597	-2.64962	0.012238	0.322718	-2.85232
Tb927.8.1700	3QTB00019_M_14			<a href=http://www.genedb.org/genedb/Search?organism=tryp&name=Tb927.8.1700>Tb927.8.1700</a>	Q580F4			Tb08.29O9.480	8	Tb927_08_v4: complement(564780..567035)	hypothetical protein, conserved	4013	1	0	0				2QTB00019_M_14	Tb927.8.1700	GAATGTAGGAGATATTCGTACGAGCGTGATTTTGCCGAAGAAAAAAATGTATACAACCCTTCACCCATAT	-	8	566883	566952	-1.19549	-2.05123	0.0481901	0.507531	-3.97132
Tb927.8.8110	3QTB00017_M_2			<a href=http://www.genedb.org/genedb/Search?organism=tryp&name=Tb927.8.8110>Tb927.8.8110</a>	Q57WL9			Tb08.28A12.130	8	Tb927_08_v4: 2396703..2398502	hypothetical protein, conserved	4655	0	0	0	GO:0003674	GO:0008150	GO:0005575	2QTB00017_M_2	Tb927.8.8110	ACAATTAGTGAATTGTTCCGTATGTGGCTCAAATGTGGTGATTCGTGATCTTGATGACCATTTTTTTCGT	+	8	2396942	2397011	-1.19464	-1.69379	0.0996528	0.621042	-4.53661
Tb927.4.840	3QTB00013_A_13	;go_function=ATP binding		<a href=http://www.genedb.org/genedb/Search?organism=tryp&name=Tb927.4.840>Tb927.4.840</a>	Q580B2			Tb04.5E12.750	4	Tb927_04_v4: complement(233778..235016)	hypothetical protein, conserved	1501	0	0	0				2QTB00013_A_13	Tb927.4.840	TATGTCGAAGGCAACAGACATGGAGTTGAAGGTGTACTTTGCAACAAACGACACGCACGTTATCGTTGAT	-	4	234033	234102	-1.1944	-2.26431	0.0301977	0.437587	-3.59565
Tb11.01.4740	3QTB00016_J_19			<a href=http://www.genedb.org/genedb/Search?organism=tryp&name=Tb11.01.4740>Tb11.01.4740</a>	Q382L8				11	Tb927_11_01_v4: complement(3476405..3478087)	hypothetical protein, conserved	9005	1	1	0				2QTB00016_J_19	Tb11.01.4740	GGCATATGCTTGAGTATTCGCAAAGTCTCCCTCCTTTCTGCGATATTGTTGTGCTTAACCTCATTGAGGT	-	11.1	3477375	3477444	-1.1902	-2.60267	0.0137129	0.340706	-2.94695
Tb09.211.0430	3QTB00020_L_8	;go_function=voltage-gated chloride channel activity;go_process=chloride transport;go_component=membrane		<a href=http://www.genedb.org/genedb/Search?organism=tryp&name=Tb09.211.0430>Tb09.211.0430</a>	Q38EB7			chr9contig211.tmp0053c	9	Tb927_09_v4: complement(1332370..1335186)	chloride channel protein, putative	5400	0	11	0	GO:0005247	GO:0006821	GO:0016020	2QTB00020_L_8	Tb09.211.0430	ATTTAAGCATTCCACTCAATGTGTATTCAATTGCACCATCGTTTTTCCTTGGCATCGTCTGTGGTTTGTT	-	9	1334006	1334075	-1.18387	-2.21264	0.0338967	0.450245	-3.68922
Tb09.160.3790	3QTB00001_A_19			<a href=http://www.genedb.org/genedb/Search?organism=tryp&name=Tb09.160.3790>Tb09.160.3790</a>	Q38F26		28G16.205	chr9contig160.tmp0512c	9	Tb927_09_v4: complement(876781..876882)	hypothetical protein, unlikely	5138	0	0	0				2QTB00001_A_19	Tb09.160.3790	TATGTCACTCCCTCCCGTTTTCTTTTCCTCACAAATGCCTTTGTTCCACAGCTCAGATTTATATTTATTT	-	9	876810	876879	-1.18043	-2.4544	0.0195119	0.381243	-3.2386
Tb927.6.3520	3QTB00018_M_1			<a href=http://www.genedb.org/genedb/Search?organism=tryp&name=Tb927.6.3520>Tb927.6.3520</a>	Q584Z2			Tb06.2N9.210	6	Tb927_06_v4: complement(1047814..1049766)	hypothetical protein, conserved	2870	0	1	0				2QTB00018_M_1	Tb927.6.3520	TTTCTCTACAAATCTGTGTTTTGATCATTATCTTATTCCTCGCAGCAACCCTCTACGATCTCAAGTTATG	-	6	1048276	1048345	-1.17984	-1.95008	0.059639	0.545196	-4.13988
Tb927.1.3880	3QTB00022_N_6			<a href=http://www.genedb.org/genedb/Search?organism=tryp&name=Tb927.1.3880>Tb927.1.3880</a>	Q4GYI9				1	Tb927_01_v4: 827008..832221	hypothetical protein, conserved	376	0	8	0	GO:0003674	GO:0008150	GO:0005575	2QTB00022_N_6	Tb927.1.3880	TCTACTACTATTCGTTGTACTGGTAGATCCGCAATCCACTTGGTTAATTCTCCTGCTGTTGTTTATATTT	+	1	829140	829209	-1.1796	-2.40004	0.0221481	0.394898	-3.34271
Tb11.02.1570	3QTB00003_F_3			<a href=http://www.genedb.org/genedb/Search?organism=tryp&name=Tb11.02.1570>Tb11.02.1570</a>	Q386A5			TRYP_xi-1013a02.q1k_117	11	Tb927_11_01_v4: 1179716..1180096	hypothetical protein, unlikely	8110	0	0	0				2QTB00003_F_3	Tb11.02.1570	GGGCACATGCCTCCATTTTGTTCTGTTTGTTGCGACCACCGTCAGCGTAGTAATACATATCACATCTTTT	+	11.1	1179836	1179905	-1.1788	-2.59057	0.0141185	0.340706	-2.97115
Tb11.02.3430	3QTB00013_E_16	;go_function=protein binding;go_process=protein folding;go_component=integral to membrane		<a href=http://www.genedb.org/genedb/Search?organism=tryp&name=Tb11.02.3430>Tb11.02.3430</a>	Q385J7			Tb11.212.0630	11	Tb927_11_01_v4: 1590348..1591619	chaperone protein DNAJ, putative	8270	0	1	0	GO:0005515	GO:0006457	GO:0016021	2QTB00013_E_16	Tb11.02.3430	TTAGTTCATATCATCCCAGTGCTTCAAACATTGTTGTAGAATTTATTGAGTTAAACATACATATCGACGA	+	11.1	1590895	1590964	-1.17877	-2.30871	0.0273134	0.42294	-3.51404
Tb10.70.1170	3QTB00017_A_13	GPI-Anchor Signal predicted for Tb10.70.1170 by DGPI v2.04, no cleavage site predicted;go_function=amino acid-polyamine transporter activity;go_process=amino acid transport;go_component=membrane		<a href=http://www.genedb.org/genedb/Search?organism=tryp&name=Tb10.70.1170>Tb10.70.1170</a>	Q38B26			TRYP_x-70a06.p2kb545_162	10	Tb927_10_v4: complement(1433746..1435476)	amino acid tansporter, putative	6706	0	10	0	GO:0005279 GO:0005279	GO:0006865 GO:0006865	GO:0016020 GO:0016020	2QTB00017_A_13	Tb10.70.1170	GCGTACATTATTTTTAGTCTCTTTGTGTGGGTAGCAGGAATTTATTTTACTTTCGCCCCAATGCTATCAA	-	10	1433751	1433820	-1.17755	-1.94424	0.0603665	0.545196	-4.14941
Tb11.01.7320	3QTB00004_F_6			<a href=http://www.genedb.org/genedb/Search?organism=tryp&name=Tb11.01.7320>Tb11.01.7320</a>	Q381L9				11	Tb927_11_01_v4: complement(4093507..4093980)	hypothetical protein	9256	0	3	0				2QTB00004_F_6	Tb11.01.7320	TTTATTGTTTTTCAATGACGAATCTAGTTCCTAAAGCACATCCCTTCCCCTTTCTTTTTGCAAGTGGTCT	-	11.1	4093613	4093682	-1.1751	-2.60731	0.0135599	0.339748	-2.93762
Tb09.160.5400	3QTB00008_C_16	;go_component=membrane		<a href=http://www.genedb.org/genedb/Search?organism=tryp&name=Tb09.160.5400>Tb09.160.5400</a>	Q38EL2			chr9contig160.tmp0426c	9	Tb927_09_v4: complement(1145331..1146119)	expression site-associated gene 9 (ESAG9) protein, putative	5304	1	0	0	GO:0003674	GO:0008150	GO:0016020	2QTB00008_C_16	Tb09.160.5400	ATGGTCAACCCCATGGAAGTCCAGAATCGAGTGTGAAGTCATCTAACGAACTCCCGCAAGCGAATTATGT	-	9	1145674	1145743	-1.17292	-2.75339	0.00948489	0.296328	-2.63956
Tb927.7.6210	3QTB00008_A_14			<a href=http://www.genedb.org/genedb/Search?organism=tryp&name=Tb927.7.6210>Tb927.7.6210</a>	Q57VJ0			Tb07.2F2.530	7	Tb927_07_v4: complement(1680051..1680836)	hypothetical protein, conserved	3711	0	0	0				2QTB00008_A_14	Tb927.7.6210	ATTGTGAGGTGTATCATTAAGGATATTGAGAGGCGCTGGGAACAGCGGAAACGGGAGAAGGCGCTCTACA	-	7	1680554	1680623	-1.17264	-2.06784	0.0465074	0.498982	-3.94303
Tb927.1.4640	3QTB00001_I_21	unlikely gene predicted by glimmer		<a href=http://www.genedb.org/genedb/Search?organism=tryp&name=Tb927.1.4640>Tb927.1.4640</a>	Q4GYB4				1	Tb927_01_v4: 953468..953599	hypothetical protein, unlikely	451	1	1	0				NA	NA	NA	NA	NA	NA	NA	-1.17145	-2.24903	0.031252	0.443918	-3.62348
Tb10.6k15.0680	3QTB00019_N_5			<a href=http://www.genedb.org/genedb/Search?organism=tryp&name=Tb10.6k15.0680>Tb10.6k15.0680</a>	Q38A09			TRYPtp6k15-3d06.p1c_98	10	Tb927_10_v4: 2343819..2346149	hypothetical protein, conserved	7073	0	0	0				2QTB00019_N_5	Tb10.6k15.0680	TGAGTTTGTTCAAGCACAAAAACTTCTCGCTGCGTCACTTAATATCTCACCCTGCCCCGAAGTATTCGAT	+	10	2345201	2345270	-1.16979	-2.79155	0.00862669	0.282584	-2.56012
Tb11.02.2760	3QTB00021_C_11			<a href=http://www.genedb.org/genedb/Search?organism=tryp&name=Tb11.02.2760>Tb11.02.2760</a>	Q385Q8			Tb11.212.1320	11	Tb927_11_01_v4: 1433383..1436283	hypothetical protein, conserved	8209	1	1	0				2QTB00021_C_11	Tb11.02.2760	TTTTAGTACAGGATTTATCTTCTGTTATCATAGACGAATTGGAGGGTCGCAGCCACATCGTTGAAGAAGA	+	11.1	1433774	1433843	-1.16673	-2.75789	0.00937984	0.295444	-2.63024
Tb927.1.5310	3QTB00003_A_7	GPI-Anchor Signal predicted for Tb927.1.5310 by DGPI v2.04 with cleavage site probability 1.1019999 near 92		<a href=http://www.genedb.org/genedb/Search?organism=tryp&name=Tb927.1.5310>Tb927.1.5310</a>	Q4GY51				1	Tb927_01_v4: 1053081..1053425	hypothetical protein, unlikely	519	1	2	1				2QTB00003_A_7	Tb927.1.5310	TAGTTCTTATTTTTCTCACCCTGTTATCCCATTACTTTACACCCATAGTCCTCTATTATGCATATTATAA	+	1	1053356	1053425	-1.1665	-1.94638	0.0600986	0.545196	-4.14592
Tb927.6.500	3QTB00014_M_17	similar to GB:CAD21888.1: ESAG2 {Trypanosoma brucei}		<a href=http://www.genedb.org/genedb/Search?organism=tryp&name=Tb927.6.500>Tb927.6.500</a>	Q581F5			Tb06.28F21.120	6	Tb927_06_v4: 220660..222033	gene related to expression site-associated gene 2 (GRESAG2), putative	2567	1	0	1				2QTB00014_M_17	Tb927.6.500	TGATGGGCTCAACTATATAAATATTACAACTGACTTTCTTATATTATTGTTTTCATCTTTCATTTGTATA	+	6	221958	222027	-1.16649	-1.83991	0.0747226	0.578388	-4.3159
Tb927.5.3420	3QTB00016_A_1	;go_component=mitochondrion		<a href=http://www.genedb.org/genedb/Search?organism=tryp&name=Tb927.5.3420>Tb927.5.3420</a>	Q57UC4			Tb05.6E7.60	5	Tb927_05_v4: complement(1079337..1080923)	hypothetical protein, conserved	2333	0	1	0				2QTB00016_A_1	Tb927.5.3420	ATGCTGAATATTGCTGGGTTCTTCTTTCGTGGTTATGATCTCTCAGGAATTGTTTCCAAGCTTAACAAAA	-	5	1080227	1080296	-1.16606	-2.38156	0.0231153	0.402848	-3.37774
Tb09.244.2230	3QTB00006_H_8			<a href=http://www.genedb.org/genedb/Search?organism=tryp&name=Tb09.244.2230>Tb09.244.2230</a>	Q38CT7			chr9contig244a01.tmp0223	9	Tb927_09_v4: complement(2435726..2436373)	hypothetical protein, conserved	5933	1	0	0				2QTB00006_H_8	Tb09.244.2230	GTTTCACCTGGCATCATTTTCTCCAGTCAACCCTCTTTCAGTTATTTGTCTGTCTTTTTCCAAAGCAACA	NA	Nonspecific_2	0	0	-1.16417	-2.30467	0.0275651	0.424542	-3.5215
Tb09.211.1180	3QTB00002_A_22			<a href=http://www.genedb.org/genedb/Search?organism=tryp&name=Tb09.211.1180>Tb09.211.1180</a>	Q38E37			chr9contig211.tmp0144c	9	Tb927_09_v4: complement(1475836..1476123)	hypothetical protein, unlikely	5480	1	2	0				2QTB00002_A_22	Tb09.211.1180	TTTTGCTCTCGTTTTGCGCGCATCTTTCAGCCATAACCACTTAGTTTTCACTTTCTCCTGCGTGGCCAAC	-	9	1475863	1475932	-1.16315	-2.31464	0.0269479	0.419547	-3.50306
Tb927.3.3880	3QTB00004_A_13			<a href=http://www.genedb.org/genedb/Search?organism=tryp&name=Tb927.3.3880>Tb927.3.3880</a>	Q57WC4			Tb03.28C22.546	3	Tb927_03_v4: 1080873..1081286	hypothetical protein, conserved	1225	0	0	0				2QTB00004_A_13	Tb927.3.3880	AATGTCGCCATTACCCACGCAACCAACTTCTGTCCCCAGTGTGGCCTCATTGAAGGCAGTTCTCACGCCG	+	3	1080890	1080959	-1.16278	-2.20123	0.0347667	0.456055	-3.70968
Tb09.244.0040	3QTB00003_I_13			<a href=http://www.genedb.org/genedb/Search?organism=tryp&name=Tb09.244.0040>Tb09.244.0040</a>	Q38CM6			chr9contig244a01.tmp0004	9	Tb927_09_v4: 3029095..3029448	hypothetical protein, unlikely	6145	0	0	0				2QTB00003_I_13	Tb09.244.0040	TGCTGCATTCAATTCATTCGTTATCTTGTTGTTGCAAAGGTGCCCTCACTCCGCTACATGGGCTGCGCTG	+	9	3029241	3029310	-1.16133	-2.16636	0.0375489	0.470736	-3.77171
Tb11.02.3890	3QTB00014_I_14			<a href=http://www.genedb.org/genedb/Search?organism=tryp&name=Tb11.02.3890>Tb11.02.3890</a>	Q385G2			Tb11.212.0170	11	Tb927_11_01_v4: complement(1689788..1691182)	hypothetical protein, conserved	8305	1	11	0				2QTB00014_I_14	Tb11.02.3890	AAAGCGAACGACATCACTGAAAAGGGTACGAAAGCCCACAATACGAAGAAAAAACAGTTCTGAAGATAAT	-	11.1	1691096	1691165	-1.15946	-1.71778	0.0951365	0.612522	-4.5014
Tb10.70.3940	3QTB00023_A_1			<a href=http://www.genedb.org/genedb/Search?organism=tryp&name=Tb10.70.3940>Tb10.70.3940</a>	Q38BP8			TRYP_x-70a06.p2kb545_526	10	Tb927_10_v4: 902396..907804	hypothetical protein, conserved	6484	1	0	0				2QTB00023_A_1	Tb10.70.3940	AAAAGAGAGAACCACCGCAGCATCCTTCTCTTATTTTATTTACATGATTGCAGGTGTTAACTACCGACAT	+	10	907075	907144	-1.15857	-2.35858	0.024372	0.406705	-3.42106
Tb927.5.3400	3QTB00021_E_16	similar to PIR:A45598: H+-exporting ATPase - SP:P35315: Probable calcium-transporting ATPase (Calcium pump). {Trypanosoma brucei brucei} ; similar to GB:AAD08694.1: SERCA-type calcium-ATPase {Trypanosoma cruzi} ; similar to GB:AAC47505.1: organelle-type Ca2+-ATPase {Leishmania amazonensis};go_function=ATP binding; ATPase activity, coupled to transmembrane movement of ions, phosphorylative mechani…		<a href=http://www.genedb.org/genedb/Search?organism=tryp&name=Tb927.5.3400>Tb927.5.3400</a>	Q57Z55			Tb05.27M3.570	5	Tb927_05_v4: complement(1074204..1077239)	calcium-translocating P-type ATPase,calcium pump	2331	0	10	0				2QTB00021_E_16	Tb927.5.3400	CCGACCAAGCAGCAATGTGTGGCTTCTTTTCGCTATTTTTTCATCTCTTTCTCTGCACCTAATCATAATG	-	5	1074420	1074489	-1.1579	-1.95497	0.0590355	0.544617	-4.13189
Tb927.6.1400	3QTB00008_M_13	;go_function=peptidyl-prolyl cis-trans isomerase activity;go_process=protein folding		<a href=http://www.genedb.org/genedb/Search?organism=tryp&name=Tb927.6.1400>Tb927.6.1400</a>	Q585A7	PPIase		Tb06.3A7.1230	6	Tb927_06_v4: complement(505874..506656)	cyclophilin-type peptidyl-prolyl cis-trans isomerase, putative	2659	0	0	0	GO:0003755	GO:0006457	GO:0005575	2QTB00008_M_13	Tb927.6.1400	AAAACTAGAAGGTGTACGGCACTCCCGCAGGAAAAAGGGAGATTCGAGGTTACAACGACCAGAAAATGAT	-	6	506576	506645	-1.15488	-1.7518	0.0890271	0.596609	-4.45077
Tb10.70.1280	3QTB00007_A_22	GPI-Anchor Signal predicted for Tb10.70.1280 by DGPI v2.04 with cleavage site probability 0.344 near 206		<a href=http://www.genedb.org/genedb/Search?organism=tryp&name=Tb10.70.1280>Tb10.70.1280</a>	Q38B33			TRYP_x-70a06.p2kb545_176	10	Tb927_10_v4: 1421203..1421886	hypothetical protein, conserved	6699	1	0	1	GO:0003674	GO:0008150	GO:0005575	2QTB00007_A_22	Tb10.70.1280	CTACCACATGATCGCTTCCTCGCTTTATTTACTGAACACTTTTTAAGCAATTCTCAACTTGTGTTGAATT	+	10	1421773	1421842	-1.15395	-2.64724	0.0123091	0.3235	-2.85714
Tb927.6.4770	3QTB00019_O_17			<a href=http://www.genedb.org/genedb/Search?organism=tryp&name=Tb927.6.4770>Tb927.6.4770</a>	Q587E3			Tb06.26G9.150	6	Tb927_06_v4: 1328290..1330497	hypothetical protein, conserved	2995	0	0	0				2QTB00019_O_17	Tb927.6.4770	AATGTTTCAGTCTATCAAAAATTGTACCCCAGTTTTTGTTTTTAACGGTATCCAGTATTCTCCAGATTCT	+	6	1328535	1328604	-1.15032	-1.495	0.144346	0.670443	-4.81235
Tb927.6.840	3QTB00011_A_2			<a href=http://www.genedb.org/genedb/Search?organism=tryp&name=Tb927.6.840>Tb927.6.840</a>	Q585G2			Tb06.3A7.90	6	Tb927_06_v4: complement(357614..358669)	hypothetical protein, conserved	2601	0	0	0				2QTB00011_A_2	Tb927.6.840	AACAATTGCACCACAACGGAATGTAGCTCCACCAAGTGATATTATTTTTTTGGTAGGTGACTCTCTCACG	-	6	357782	357851	-1.14951	-2.03202	0.0502027	0.513601	-4.00383
Tb927.5.650	3QTB00022_M_13	;go_function=adenylate cyclase activity;go_process=intracellular signaling cascade;go_component=integral to membrane		<a href=http://www.genedb.org/genedb/Search?organism=tryp&name=Tb927.5.650>Tb927.5.650</a>	Q57VF3			Tb05.30F7.530	5	Tb927_05_v4: 223741..227490	receptor-type adenylate cyclase GRESAG 4, putative	2055	1	1	0	GO:0004016	GO:0007242	GO:0016021	2QTB00022_M_13	Tb927.5.650	TCGGATGCGATGAGGTTTTTGATGAAGTTGGTAACTGACAACCGTACCAACAGTGCATATATTTTGTCAC	+	5	224440	224509	-1.14892	-1.97042	0.0571628	0.53748	-4.10651
Tb10.61.3060	3QTB00010_M_1	curated by J. Mottram		<a href=http://www.genedb.org/genedb/Search?organism=tryp&name=Tb10.61.3060>Tb10.61.3060</a>	Q388L3			embl.340	10	Tb927_10_v4: complement(3311102..3312061)	GPI-anchor transamidase subunit 8 (GPI8),cysteine peptidase, Clan CD, family C13	7470	1	0	0				2QTB00010_M_1	Tb10.61.3060	ACGATATCGTAAACTAGTTTTTCTTGTTGACACATGCCGTGCGCTTTCCTTGTGTCTTGAGATAAAAGCA	-	10	3311453	3311522	-1.1488	-2.85153	0.00742284	0.270305	-2.43394
Tb927.1.2650	3QTB00001_N_22	gene predicted by glimmer		<a href=http://www.genedb.org/genedb/Search?organism=tryp&name=Tb927.1.2650>Tb927.1.2650</a>	Q4GYV7				1	Tb927_01_v4: 617733..617984	hypothetical protein, unlikely	258	0	2	0				2QTB00001_N_22	Tb927.1.2650	ATTATTATTGTTATTGTTGATGTTGCTGCCATTTTCAGTGTTCCGCATCGCTGTGCCCTTCTGTGTTGTT	+	1	617913	617982	-1.14704	-2.34704	0.025026	0.407264	-3.4427
Tb10.61.0280	3QTB00022_I_3	;go_function=adenylate cyclase activity;go_process=intracellular signaling cascade;go_component=integral to membrane		<a href=http://www.genedb.org/genedb/Search?organism=tryp&name=Tb10.61.0280>Tb10.61.0280</a>	Q387R5			TRYP_x-61h03.q2kb185_40	10	Tb927_10_v4: 3867126..3870836	receptor-type adenylate cyclase GRESAG 4, putative,expression site-associated gene 4 (ESAG4) protein, putative	7674	1	2	0	GO:0004016 GO:0004016	GO:0007242 GO:0007242	GO:0016021 GO:0016021	2QTB00022_I_3	Tb10.61.0280	TAGTCATGATAGTGCTCGTGTGTTCGTTCCATTTTTCGATGTAGTACTGCTTCATGAAGAATTTTTTAAC	+	10	3869135	3869204	-1.14698	-2.06041	0.0472532	0.503214	-3.9557
Tb927.7.7140	3QTB00010_E_13			<a href=http://www.genedb.org/genedb/Search?organism=tryp&name=Tb927.7.7140>Tb927.7.7140</a>	Q57XT4			Tb07.21H15.220	7	Tb927_07_v4: complement(2045035..2045985)	hypothetical protein, conserved	3804	0	0	0				2QTB00010_E_13	Tb927.7.7140	GATGGACAAAGGTGTGCCGTATGTGAGTCCCAACAGAACAGGGGGAATGGTAGAAAGCAATAAAGAACAT	-	7	2045449	2045518	-1.14693	-2.29584	0.0281227	0.427224	-3.53781
Tb10.6k15.3070	3QTB00021_E_14			<a href=http://www.genedb.org/genedb/Search?organism=tryp&name=Tb10.6k15.3070>Tb10.6k15.3070</a>	Q38AK6			TRYPtp6k15-3d06.p1c_442	10	Tb927_10_v4: complement(1884867..1887899)	hypothetical protein, conserved	6876	0	0	0				2QTB00021_E_14	Tb10.6k15.3070	ATCGGAGCTTTGAGTTCATTTTTTTCTGTAGAGCCCCTTGAGAATATGCTACAGATGTTAGTGTGTGTCA	-	10	1885568	1885637	-1.14613	-2.22814	0.032747	0.446839	-3.66132
Tb927.3.3140	3QTB00003_B_4			<a href=http://www.genedb.org/genedb/Search?organism=tryp&name=Tb927.3.3140>Tb927.3.3140</a>	Q57ZJ8			Tb03.27C5.760	3	Tb927_03_v4: complement(809070..809465)	hypothetical protein, conserved	1152	0	1	0				2QTB00003_B_4	Tb927.3.3140	CAGTAGGACCCGCGTGTCGTCTCACCACATCATTTCTTACCTTTTGCGGGCTTCTGCTGCTATTTTGGTT	-	3	809281	809350	-1.13657	-2.43655	0.0203444	0.38596	-3.27297
Tb09.211.2120	3QTB00006_I_5			<a href=http://www.genedb.org/genedb/Search?organism=tryp&name=Tb09.211.2120>Tb09.211.2120</a>	Q38DU5			chr9contig211.tmp0248	9	Tb927_09_v4: 1647056..1647637	hypothetical protein, unlikely	5572	0	1	0				2QTB00006_I_5	Tb09.211.2120	TTCACTTCGCTCCCTTTCCTTCTGTCTGGTCGTACCGTTGCGCTTTCGCTCTCATTTATTGTTTATCATT	+	9	1647422	1647491	-1.13619	-2.17477	0.0368601	0.468603	-3.75681
Tb927.4.870	3QTB00023_E_14	;go_function=microtubule motor activity;go_process=microtubule-based movement;go_component=dynein complex		<a href=http://www.genedb.org/genedb/Search?organism=tryp&name=Tb927.4.870>Tb927.4.870</a>	Q580B5			Tb04.5E12.710	4	Tb927_04_v4: complement(238338..251684)	dynein heavy chain, putative	1504	0	0	0				2QTB00023_E_14	Tb927.4.870	TAACACGTATGTGACAAATTTTGATATTGAGTTGTTCAACCTGATAAGGGAGGCGAAGTATTTGGATCGA	-	4	249921	249990	-1.13448	-1.70219	0.098053	0.617668	-4.52434
Tb09.v1.0090	3QTB00001_C_16			<a href=http://www.genedb.org/genedb/Search?organism=tryp&name=Tb09.v1.0090>Tb09.v1.0090</a>	Q38FV4				9	Tb927_09_v4: complement(449299..449454)	hypothetical protein, unlikely	4858	1	0	0				2QTB00001_C_16	Tb09.v1.0090	ATGTCTGTACTCCTTTCAGTTGTATATCCCCCTCCTTTTACATTTGCGCTTTCTTTGTCTTCCTTCGATT	-	9	449385	449454	-1.13344	-2.1082	0.0426313	0.48207	-3.87356
Tb09.v1.0340	3QTB00001_G_13			<a href=http://www.genedb.org/genedb/Search?organism=tryp&name=Tb09.v1.0340>Tb09.v1.0340</a>	Q38EI0				9	Tb927_09_v4: complement(1218099..1218221)	hypothetical protein, unlikely	5337	1	1	0				2QTB00001_G_13	Tb09.v1.0340	AAACTTTGTGTAATATTTTCTCGCTTTTGGTTATTTTCCCCCATACCGTGGTCTGTTACTGCCATCATAA	-	9	1218140	1218209	-1.13219	-2.34128	0.025358	0.407502	-3.45346
Tb927.3.4190	3QTB00019_K_5	;go_component=integral to membrane		<a href=http://www.genedb.org/genedb/Search?organism=tryp&name=Tb927.3.4190>Tb927.3.4190</a>	Q580M3			Tb03.26J7.350	3	Tb927_03_v4: complement(1176215..1178404)	endosomal integral membrane protein, putative	1256	1	12	1				2QTB00019_K_5	Tb927.3.4190	AATTGGCAATTCACACTTTTGCTTCCTCTTTACTGTATTTCTTGTACATGGGATTGATATCGTATGCCTA	-	3	1176297	1176366	-1.13195	-1.82097	0.0776196	0.583097	-4.34533
Tb09.244.0810	3QTB00002_F_22			<a href=http://www.genedb.org/genedb/Search?organism=tryp&name=Tb09.244.0810>Tb09.244.0810</a>	Q38CP3			chr9contig244a01.tmp0081	9	Tb927_09_v4: complement(2810028..2810363)	hypothetical protein	6068	1	0	0				2QTB00002_F_22	Tb09.244.0810	TGTGTGGGTTTTTCTCTCACTCTCTTCCTCCTTCCCTGTCCGTGCATCTCGACGCTGGCGATGGAAATGG	-	9	2810253	2810322	-1.13142	-2.58897	0.0141731	0.340706	-2.97435
Tb927.6.5090	3QTB00020_C_3			<a href=http://www.genedb.org/genedb/Search?organism=tryp&name=Tb927.6.5090>Tb927.6.5090</a>	Q586I1			Tb06.30P15.330	6	Tb927_06_v4: 1390185..1392644	hypothetical protein, conserved	3027	0	9	0				2QTB00020_C_3	Tb927.6.5090	GGTTCACTGTGTTCCGTAAAAGGTCACACTGGTCTGTGTACTTTGCTATATTTCTAATTGTAACTTTAGT	+	6	1391296	1391365	-1.13061	-1.79494	0.0817577	0.587971	-4.3854
Tb09.211.3800	3QTB00017_M_17			<a href=http://www.genedb.org/genedb/Search?organism=tryp&name=Tb09.211.3800>Tb09.211.3800</a>	Q38DC9			chr9contig211.tmp0424	9	Tb927_09_v4: 1980292..1982052	hypothetical protein, conserved	5738	1	0	0				2QTB00017_M_17	Tb09.211.3800	ATGCCCCGGAAGAACTTTCTGCGTGCACCTCTTTCACATTCATTTATGCATATCGGTTTTGCAATTATGT	+	9	1980361	1980430	-1.12776	-1.59243	0.120751	0.649393	-4.68084
Tb09.244.2680	3QTB00010_E_1			<a href=http://www.genedb.org/genedb/Search?organism=tryp&name=Tb09.244.2680>Tb09.244.2680</a>	Q38CY2			chr9contig244a01.tmp0268	9	Tb927_09_v4: 2314427..2315374	hypothetical protein, conserved	5887	0	0	0				2QTB00010_E_1	Tb09.244.2680	AGTGAAATACTTTCAAGCGATGTTTGATCGATTTGATGGTGTGCTTGCTGAGGAAATTCATCTGAGACAT	+	9	2314780	2314849	-1.12604	-2.30243	0.0277058	0.425477	-3.52565
Tb10.70.3410	3QTB00019_C_22	;go_function=ATP binding; protein kinase activity;go_process=protein amino acid phosphorylation		<a href=http://www.genedb.org/genedb/Search?organism=tryp&name=Tb10.70.3410>Tb10.70.3410</a>	Q38BL0			TRYP_x-70a06.p2kb545_458	10	Tb927_10_v4: complement(1031998..1034220)	protein kinase, putative	6522	0	0	0	GO:0004672 GO:0004672 GO:0005524 GO:0005524	GO:0006468 GO:0006468		2QTB00019_C_22	Tb10.70.3410	TACTATTGATGTACTACTTTCTTCCGGGGCCTTTGAATATACACTAGTTCGATTTTGCCGTATCTCTGGA	-	10	1032109	1032178	-1.12534	-1.88087	0.0687704	0.560985	-4.25139
Tb09.211.4620	3QTB00004_K_15			<a href=http://www.genedb.org/genedb/Search?organism=tryp&name=Tb09.211.4620>Tb09.211.4620</a>	Q38D46			chr9contig211.tmp0510c	9	Tb927_09_v4: complement(2147929..2148354)	hypothetical protein, unlikely	5822	1	4	0				2QTB00004_K_15	Tb09.211.4620	TTTCGTATTGTTTCCTTTGAGACCGCTCGGCTTACTCATCATTTCATTTCATTCCTTCGCAGCTGTTTTA	-	9	2148076	2148145	-1.12342	-2.82973	0.0078409	0.272813	-2.47998
Tb927.2.2500	3QTB00008_N_12			<a href=http://www.genedb.org/genedb/Search?organism=tryp&name=Tb927.2.2500>Tb927.2.2500</a>	Q7YVI0		25N14.15		2	Tb927_02_v4: complement(492455..493300)	hypothetical protein, conserved	633	1	2	0				2QTB00008_N_12	Tb927.2.2500	TTAAGCGTAACCCGCTTGTCCTCGTAACGCATATGTTTGTGCATGCTTCTGATGAACACTTTGTGGGAAA	-	2	493095	493164	-1.1228	-2.36706	0.0239012	0.405173	-3.40511
Tb927.8.2950	3QTB00015_I_19	similar toGP:12581504: GU1 {Trypanosoma brucei}; 42% similar toGP:12581504: GU1 {Trypanosoma brucei}		<a href=http://www.genedb.org/genedb/Search?organism=tryp&name=Tb927.8.2950>Tb927.8.2950</a>	Q57W78			Tb08.28F14.340	8	Tb927_08_v4: 890666..892135	hypothetical protein, conserved	4138	0	0	0	GO:0003674	GO:0008150	GO:0005575	2QTB00015_I_19	Tb927.8.2950	TGTTCCGGATGGGTGATTCACAGATAGAGAATATCATGTTTCTTTCGTCCTTGCAGTTTCTTCGTGTGTT	+	8	891672	891741	-1.12249	-1.6715	0.10401	0.631972	-4.56898
Tb10.70.6690	3QTB00009_A_13			<a href=http://www.genedb.org/genedb/Search?organism=tryp&name=Tb10.70.6690>Tb10.70.6690</a>	Q38CA3			TRYP_x-70a06.p2kb545_922	10	Tb927_10_v4: complement(359514..360365)	hypothetical protein, conserved	6278	1	0	0				2QTB00009_A_13	Tb10.70.6690	AGTTTTTGCTCCTATCAGTCGTCGTCGATAACCTCTACTTCTACATCTTCCACACCCTTATCGCCTGGTG	-	10	359951	360020	-1.12223	-2.14156	0.0396459	0.472475	-3.81538
Tb09.160.3560	3QTB00014_E_1			<a href=http://www.genedb.org/genedb/Search?organism=tryp&name=Tb09.160.3560>Tb09.160.3560</a>	Q38F48			chr9contig160.tmp0280	9	Tb927_09_v4: 850662..852017	hypothetical protein, conserved	5116	0	0	0				2QTB00014_E_1	Tb09.160.3560	GGCCCAACTCAATCCAGATCAAAAAAAGAAGCTGCGCAAGGAGTTTGTAACTCCGCCAACTAACATAGAA	+	9	851231	851300	-1.12208	-1.51202	0.139974	0.666137	-4.78988
Tb11.01.0470	3QTB00006_M_8			<a href=http://www.genedb.org/genedb/Search?organism=tryp&name=Tb11.01.0470>Tb11.01.0470</a>	Q384L2				11	Tb927_11_01_v4: 2206610..2207218	hypothetical protein, conserved	8507	0	0	0				2QTB00006_M_8	Tb11.01.0470	AAGACGTTACTGCGTTGATTGTTCCATCTTTGTTACCACCGATCATTGTGGTTTGCCTCGAGCATCTGGT	+	11.1	2206869	2206938	-1.11741	-1.86743	0.0706768	0.567955	-4.27268
Tb11.02.0680	3QTB00006_G_7			<a href=http://www.genedb.org/genedb/Search?organism=tryp&name=Tb11.02.0680>Tb11.02.0680</a>	Q386J3				11	Tb927_11_01_v4: complement(880956..881534)	hypothetical protein, conserved	8022	0	4	0				2QTB00006_G_7	Tb11.02.0680	TTTCATCTCATGGCCTGCTTTGTGGTCACTTCTAACACTGTTACTTGTTACGTTCTACCTATTAACTTAT	-	11.1	881265	881334	-1.11424	-2.81079	0.00822187	0.277144	-2.5198
Tb11.01.0910	3QTB00020_O_23	;go_function=DNA binding; DNA topoisomerase type I activity;go_process=DNA modification; DNA topological change; DNA unwinding		<a href=http://www.genedb.org/genedb/Search?organism=tryp&name=Tb11.01.0910>Tb11.01.0910</a>	Q384B1				11	Tb927_11_01_v4: 2459296..2461821	DNA topoisomerase III, putative	8608	0	0	0	GO:0003677 GO:0003917	GO:0006265 GO:0006268 GO:0006304	GO:0005634	2QTB00020_O_23	Tb11.01.0910	TCTTCTTTGGAAAGTTTCGTTACTTCAAGGAAAACATTGAGCGCTTTGATGCCCTTATGGGAGCTTCATT	+	11.1	2461028	2461097	-1.11222	-2.46912	0.0188492	0.380583	-3.21014
Tb10.6k15.2750	3QTB00004_I_15			<a href=http://www.genedb.org/genedb/Search?organism=tryp&name=Tb10.6k15.2750>Tb10.6k15.2750</a>	Q38AI2			TRYPtp6k15-3d06.p1c_401	10	Tb927_10_v4: complement(1938302..1938724)	hypothetical protein, conserved	6900	1	4	0				2QTB00004_I_15	Tb10.6k15.2750	GTTTCACATATGGACAATTCCCCTGGGTCTGGTTTCACTCGTACTTTTCCTCAATCTTGTTGCGATCATA	-	10	1938332	1938401	-1.11184	-2.33054	0.0259884	0.412075	-3.4735
Tb927.7.3580	3QTB00017_I_2	;go_function=ATP binding; protein serine/threonine kinase activity;go_process=protein amino acid phosphorylation		<a href=http://www.genedb.org/genedb/Search?organism=tryp&name=Tb927.7.3580>Tb927.7.3580</a>	Q57WH3			Tb07.28B13.440	7	Tb927_07_v4: complement(933093..934883)	protein kinase, putative	3447	0	0	0	GO:0004674 GO:0005524	GO:0006468	GO:0005575	2QTB00017_I_2	Tb927.7.3580	ATTAATTATGTGGACAGTTTCCTTACCAACAAATCCGATTACATTTGCATTGTGATGGAGTACGCAGATG	-	7	934625	934694	-1.11023	-1.86075	0.0716415	0.569925	-4.28322
Tb10.70.7080	3QTB00014_M_14	Curated by J. Mottram. similar to Serine carboxypeptidase III precursor (EC 3.4.16.5). (Swiss- Prot:32826)(Arabidopsis thaliana);go_function=serine carboxypeptidase activity;go_process=proteolysis and peptidolysis		<a href=http://www.genedb.org/genedb/Search?organism=tryp&name=Tb10.70.7080>Tb10.70.7080</a>	Q38CD5	CBP1		TRYP_x-70a06.p2kb545_977	10	Tb927_10_v4: complement(281984..283384)	serine carboxypeptidase III precursor, putative,serine peptidase, Clan SC, Family S10	6246	1	1	0	GO:0004185	GO:0006508	GO:0005575	2QTB00014_M_14	Tb10.70.7080	AAAATAAGTACTTATGATATCCGAAGAAAATGCAACGCAACACTTTGCTACAAATTTGATGCCATACCCG	-	10	282430	282499	-1.10789	-1.94348	0.0604616	0.545196	-4.15065
Tb927.8.6130	3QTB00009_I_2			<a href=http://www.genedb.org/genedb/Search?organism=tryp&name=Tb927.8.6130>Tb927.8.6130</a>	Q57YL4			Tb08.11J15.620	8	Tb927_08_v4: 1789528..1790418	hypothetical protein, conserved	4457	0	0	0				2QTB00009_I_2	Tb927.8.6130	GGAGGAACTATTTTCCGTACTGTTAGAATCCTGTACACCGTCCCGCTCTCGTGTTGAGACACTAACACAA	+	8	1789557	1789626	-1.10663	-2.19401	0.035327	0.459304	-3.72258
Tb09.244.1960	3QTB00002_M_14			<a href=http://www.genedb.org/genedb/Search?organism=tryp&name=Tb09.244.1960>Tb09.244.1960</a>	Q38CR3			chr9contig244a01.tmp0196	9	Tb927_09_v4: 2500084..2500389	hypothetical protein	5960	0	0	0				2QTB00002_M_14	Tb09.244.1960	CCCGGGCCACACTGCACCCATTAAAAGAAGTATTGAAGCATGCTCACCAAACGACAAAATCAGAAAGAAC	+	9	2500202	2500271	-1.10553	-1.94511	0.0602574	0.545196	-4.14799
Tb09.211.2310	3QTB00011_H_4	curated by J. Mottram;go_function=catalytic activity		<a href=http://www.genedb.org/genedb/Search?organism=tryp&name=Tb09.211.2310>Tb09.211.2310</a>	Q38DS6			chr9contig211.tmp0267c	9	Tb927_09_v4: complement(1678815..1679927)	Bem46-like serine peptidase,Serine peptidase, Clan SC, Family S09X	5591	1	1	0	GO:0003824	GO:0008150	GO:0005575	2QTB00011_H_4	Tb09.211.2310	TCAACCATGTTTCTCGTTCTTGCTGTTATCCTTGTTCGAATACTATGTTAAGCCGCTTTGCCTCCATATT	-	9	1679064	1679133	-1.10442	-1.75798	0.0879536	0.596585	-4.44148
Tb927.8.1100	3QTB00020_F_3	;go_function=ATP binding; protein serine/threonine kinase activity;go_process=protein amino acid phosphorylation		<a href=http://www.genedb.org/genedb/Search?organism=tryp&name=Tb927.8.1100>Tb927.8.1100</a>	Q57VP4			Tb08.29O4.170	8	Tb927_08_v4: complement(351667..354324)	protein kinase, putative	3953	0	0	0	GO:0004674 GO:0005524	GO:0006468	GO:0005575	2QTB00020_F_3	Tb927.8.1100	CCTAACCTGAATTTCCTCAGAAATCGTTGGACATTTTCTTTTCCATCATCACAACTACTTTTACTGCGAT	-	8	353595	353664	-1.1039	-1.56579	0.126866	0.657964	-4.7175
Tb11.02.4590	3QTB00016_E_20			<a href=http://www.genedb.org/genedb/Search?organism=tryp&name=Tb11.02.4590>Tb11.02.4590</a>	Q384Z4				11	Tb927_11_01_v4: complement(1884535..1886169)	hypothetical protein, conserved,leucine-rich repeat protein (LRRP), putative	8373	0	0	0	GO:0003674	GO:0008150	GO:0005575	2QTB00016_E_20	Tb11.02.4590	AGAAAGAAATTCTTTGCTCTATTGAACAACTGGACCTATCCCACAACAACATTCCGTCCCTTGGTAGTCT	-	11.1	1886033	1886102	-1.10362	-2.19879	0.0349548	0.456055	-3.71403
Tb09.160.3210	3QTB00014_O_14	similar to RUB-activating enzyme (Ubiquitin activating enzyme E1 like protein) (Swiss-Prot:O65041) (Arabidopsis thaliana);go_function=ubiquitin activating enzyme activity;go_process=protein modification; ubiquitin cycle;go_component=mitochondrion		<a href=http://www.genedb.org/genedb/Search?organism=tryp&name=Tb09.160.3210>Tb09.160.3210</a>	Q38F81		1L12.500	chr9contig160.tmp0254	9	Tb927_09_v4: 800061..801464	ubiquitin-activating enzyme E1, putative	5082	0	0	0	GO:0004839	GO:0006464 GO:0006512	GO:0005739	2QTB00014_O_14	Tb09.160.3210	ATGCTTTTCATACTACAATGGTTCGACAAAATGTGGCCTCACGTCGTACGTAACCGACCTTATCCCTAAT	+	9	801059	801128	-1.10358	-1.77741	0.0846495	0.592716	-4.41213
Tb927.6.3760	3QTB00010_F_4			<a href=http://www.genedb.org/genedb/Search?organism=tryp&name=Tb927.6.3760>Tb927.6.3760</a>	Q585X4			Tb06.4F7.730	6	Tb927_06_v4: complement(1118856..1119872)	hypothetical protein, conserved	2894	0	0	0				2QTB00010_F_4	Tb927.6.3760	TGTAGAAACTTTTCCTCATGGTAATTTTGGTGAGGGTGCCGTCATTTCCTCGAGTTTCGTTTCTTATGAT	-	6	1119633	1119702	-1.10245	-1.85048	0.0731453	0.57548	-4.29935
Tb11.02.0160	3QTB00012_N_16			<a href=http://www.genedb.org/genedb/Search?organism=tryp&name=Tb11.02.0160>Tb11.02.0160</a>	Q386Q4				11	Tb927_11_01_v4: complement(731533..732762)	hypothetical protein, conserved	7960	0	0	0				2QTB00012_N_16	Tb11.02.0160	TGTACATTATTATATTATCTCTATACACAAGATGGGCCCTCCGCCAGCAAGTCAGTAATGATTTTGGAGA	-	11.1	732024	732093	-1.09951	-2.59664	0.0139137	0.340706	-2.95902
Tb927.6.2620	3QTB00005_O_16			<a href=http://www.genedb.org/genedb/Search?organism=tryp&name=Tb927.6.2620>Tb927.6.2620</a>	Q584P4			Tb06.4M18.1380	6	Tb927_06_v4: 790731..791264	hypothetical protein, conserved	2781	1	4	0				2QTB00005_O_16	Tb927.6.2620	TACCTGTTGAAAGGATACTTTCCTTTTTATTCGTTAGGGGTTGCCTTTTCTGCTTGCATTATATCCCTAT	+	6	790818	790887	-1.09905	-2.14869	0.0390325	0.472475	-3.80286
Tb927.4.1010	3QTB00002_K_7			<a href=http://www.genedb.org/genedb/Search?organism=tryp&name=Tb927.4.1010>Tb927.4.1010</a>	Q580C9			Tb04.5E12.480	4	Tb927_04_v4: complement(275955..276230)	hypothetical protein	1518	1	2	0				2QTB00002_K_7	Tb927.4.1010	ATTGCTACGTGCTGCTGCTGTTTGTTTCTGCTCCTTGCCTTTCCCATGTCGTTTCGACCCTCAATATCTT	-	4	275995	276064	-1.09724	-2.11899	0.0416444	0.481126	-3.85481
Tb10.70.3020	3QTB00009_I_3			<a href=http://www.genedb.org/genedb/Search?organism=tryp&name=Tb10.70.3020>Tb10.70.3020</a>	Q38BH7			TRYP_x-70a06.p2kb545_402	10	Tb927_10_v4: 1110070..1110933	hypothetical protein, conserved	6555	0	0	0				2QTB00009_I_3	Tb10.70.3020	GTTTAAGACGTCCCTTCCATTTGGTCTCACGTTCGCTACGTTTTCATTAATTGGTGGCTCCTTACCTCGT	+	10	1110801	1110870	-1.09702	-2.17574	0.0367819	0.468301	-3.7551
Tb927.8.7990	3QTB00023_G_14			<a href=http://www.genedb.org/genedb/Search?organism=tryp&name=Tb927.8.7990>Tb927.8.7990</a>	Q57U46			Tb08.6H23.260	8	Tb927_08_v4: 2355893..2370721	hypothetical protein, conserved	4643	0	0	0				2QTB00023_G_14	Tb927.8.7990	CGTAGCGATTCAAATGCACATTATTGAGGTTATTTCTTGGCTCTTTTTGTTTATTATACCACTTCCGCTA	+	8	2358535	2358604	-1.09686	-2.37072	0.0237005	0.404973	-3.39821
Tb11.01.2970	3QTB00005_B_1			<a href=http://www.genedb.org/genedb/Search?organism=tryp&name=Tb11.01.2970>Tb11.01.2970</a>	Q383G0				11	Tb927_11_01_v4: 2932826..2933359	hypothetical protein, conserved	8810	0	0	0				2QTB00005_B_1	Tb11.01.2970	ATAGACCGCTCTCAACTGGTCACAGAAAGGACCAAGTGCCAACGACTAGTACACCCTCCATCCTTTGTTT	+	11.1	2933091	2933160	-1.09655	-2.40976	0.0216542	0.390754	-3.32421
Tb11.01.5120	3QTB00021_A_1			<a href=http://www.genedb.org/genedb/Search?organism=tryp&name=Tb11.01.5120>Tb11.01.5120</a>	Q382I5				11	Tb927_11_01_v4: complement(3555720..3558569)	hypothetical protein, conserved	9039	1	1	0				2QTB00021_A_1	Tb11.01.5120	TCTTCTTAACAGCATATTATCAAAGGTATCCGAAAACCAAGCACCAAATGTTGTAACTGCACGCGTCAAC	-	11.1	3557802	3557871	-1.0964	-2.07359	0.0459367	0.49508	-3.93319
Tb927.3.2410	3QTB00009_M_2	;go_function=zinc ion binding		<a href=http://www.genedb.org/genedb/Search?organism=tryp&name=Tb927.3.2410>Tb927.3.2410</a>	Q582V4			Tb03.48O8.510	3	Tb927_03_v4: 608797..609693	peroxisome assembly protein, putative	1079	0	0	0	GO:0008270	GO:0008150	GO:0005575	2QTB00009_M_2	Tb927.3.2410	AAAATGGTGAAGGTGCCCCCCGTACATATCTTAAACTAGGATTTGTGTTAATGCTCGAGCTGTTGATTCG	+	3	609278	609347	-1.09533	-2.25905	0.030557	0.438409	-3.60525
Tb927.7.4410	3QTB00013_G_10			<a href=http://www.genedb.org/genedb/Search?organism=tryp&name=Tb927.7.4410>Tb927.7.4410</a>	Q57X57			Tb07.26A24.1050	7	Tb927_07_v4: complement(1172804..1174081)	hypothetical protein, conserved	3530	0	0	0				2QTB00013_G_10	Tb927.7.4410	TACACTCCAAGTGAACGAGAGGCGATTTATCGTCATGTAAGTATATTTCGGGAACTTCCCCTACAATCAC	-	7	1173043	1173112	-1.09469	-2.49074	0.0179131	0.374891	-3.16815
Tb11.02.3800	3QTB00017_B_2			<a href=http://www.genedb.org/genedb/Search?organism=tryp&name=Tb11.02.3800>Tb11.02.3800</a>	Q385G9			Tb11.212.0260	11	Tb927_11_01_v4: complement(1673682..1675532)	hypothetical protein, conserved	8298	0	0	0				2QTB00017_B_2	Tb11.02.3800	GTACGGTTCAGTAGCTGCCAATAATTGCCTTTTTCCCCATTTATCGCCTCTGGATAAAAAACTTTATGTG	-	11.1	1674099	1674168	-1.09348	-2.2271	0.0328232	0.446839	-3.6632
Tb927.3.3940	3QTB00017_E_2	similar over 202 aa to SP:P19339: Sex-lethal protein. {Drosophila melanogaster};go_function=RNA binding;go_process=RNA processing		<a href=http://www.genedb.org/genedb/Search?organism=tryp&name=Tb927.3.3940>Tb927.3.3940</a>	Q57WD0			Tb03.28C22.400	3	Tb927_03_v4: 1097682..1099463	RNA-binding protein, putative	1231	0	0	0	GO:0003723	GO:0006396	GO:0005575	2QTB00017_E_2	Tb927.3.3940	GTAGTGATGTGTATGACGCCGATTCATCATTATCGCTTGATTTTCTGGAGAATTTGGGCGCGGCGGAGTT	+	3	1099318	1099387	-1.0925	-2.16572	0.0376014	0.470736	-3.77284
Tb09.160.3180	3QTB00001_J_15			<a href=http://www.genedb.org/genedb/Search?organism=tryp&name=Tb09.160.3180>Tb09.160.3180</a>	Q38F84		1L12.485	chr9contig160.tmp0488	9	Tb927_09_v4: 799071..799283	hypothetical protein, unlikely	5079	1	2	0				2QTB00001_J_15	Tb09.160.3180	TGTGTACATTTACGAGTTCAGTATTGTTGTTACCATCATTTATTTTGTCTTAATTGCCTTGCTGGTGTTT	+	9	799127	799196	-1.09157	-2.34368	0.025219	0.407264	-3.44897
Tb927.5.1530	3QTB00016_M_13			<a href=http://www.genedb.org/genedb/Search?organism=tryp&name=Tb927.5.1530>Tb927.5.1530</a>	Q57VB0			Tb05.30H13.700	5	Tb927_05_v4: complement(482234..483850)	hypothetical protein, conserved	2144	1	0	0				2QTB00016_M_13	Tb927.5.1530	CGTAATATGCGCCACCGGCTATCATCTGCGGTATCCTTTTCTACACGAAGATATAAGAGAAGTGCTAGAG	-	5	482747	482816	-1.08346	-1.71197	0.0962151	0.613866	-4.50997
Tb10.6k15.3610	3QTB00013_A_22	;go_function=oxidoreductase activity; stearoyl-CoA 9-desaturase activity;go_process=fatty acid biosynthesis		<a href=http://www.genedb.org/genedb/Search?organism=tryp&name=Tb10.6k15.3610>Tb10.6k15.3610</a>	Q38AQ3			TRYPtp6k15-3d06.p1c_521	10	Tb927_10_v4: 1767595..1768860	delta-6 fatty acid desaturase, putative	6829	0	3	0	GO:0004768 GO:0016491	GO:0006633		2QTB00013_A_22	Tb10.6k15.3610	TATTTATTTTCTTCTTCTAGAGGCCGTGTTTGGGCCTGTTCATGTTATATCCAGCATGAAATTTGTTTGG	+	10	1768287	1768356	-1.08191	-1.91352	0.0643221	0.556121	-4.19918
Tb927.3.4280	3QTB00019_M_13	similar to MutS protein homolog 5. (Swiss-Prot:Q19272) [Caenorhabditis elegans];go_function=damaged DNA binding;go_process=DNA metabolism; mismatch repair;go_component=nucleus		<a href=http://www.genedb.org/genedb/Search?organism=tryp&name=Tb927.3.4280>Tb927.3.4280</a>	Q580L4			Tb03.26J7.490	3	Tb927_03_v4: complement(1206170..1208368)	mismatch repair protein MSH5, putative	1265	0	0	0				2QTB00019_M_13	Tb927.3.4280	ATTATATGGAAGCTGTTCAACCAAACATTGTGCCCAGGGGGGAAATTATTCTGATCGAAATGTTGACGAC	-	3	1206426	1206495	-1.07439	-1.97365	0.0567785	0.536344	-4.10119
Tb927.8.5130	3QTB00017_A_23			<a href=http://www.genedb.org/genedb/Search?organism=tryp&name=Tb927.8.5130>Tb927.8.5130</a>	Q57UI5			Tb08.5H5.580	8	Tb927_08_v4: 1529691..1531424	hypothetical protein, conserved	4356	0	0	0				2QTB00017_A_23	Tb927.8.5130	ATATTTAACTTGGTGTGTTTCTCTTGGATGTCTACCACTCTTCCCCTATTTGAGTTTATTACGGTGTCAC	+	8	1530135	1530204	-1.07365	-2.20569	0.0344243	0.455844	-3.70169
Tb09.160.3470	3QTB00022_A_2	;go_process=mitotic chromosome condensation;go_component=condensin complex		<a href=http://www.genedb.org/genedb/Search?organism=tryp&name=Tb09.160.3470>Tb09.160.3470</a>	Q38F58		28G16.50	chr9contig160.tmp0272	9	Tb927_09_v4: 836962..840738	condensin subunit 1, putative	5106	0	0	0	GO:0003674	GO:0007076	GO:0000796	2QTB00022_A_2	Tb09.160.3470	CAGTTGTTTATATCTATGTATTGGAGTATCTCGCACAAAGAGTTGACGCTGATGTTAATACTCAGGCTCA	+	9	839408	839477	-1.07241	-1.93757	0.0612075	0.547325	-4.16028
Tb927.5.1320	3QTB00021_M_7			<a href=http://www.genedb.org/genedb/Search?organism=tryp&name=Tb927.5.1320>Tb927.5.1320</a>	Q57VD1			Tb05.30H13.330	5	Tb927_05_v4: 429814..432777	hypothetical protein, conserved	2123	0	3	0				2QTB00021_M_7	Tb927.5.1320	TATATTGTGAGGTACCCGAGTTGGTGTTTTTGTTGTGGTTTGAGATCATTCCGCCTACCCTGCTACTTAA	+	5	432452	432521	-1.06584	-1.60991	0.116872	0.645499	-4.65651
Tb10.61.1800	3QTB00003_A_22			<a href=http://www.genedb.org/genedb/Search?organism=tryp&name=Tb10.61.1800>Tb10.61.1800</a>	Q388C1			TRYP_x-61h03.q2kb185_271	10	Tb927_10_v4: 3548843..3549205	hypothetical protein, unlikely	7566	0	0	0				2QTB00003_A_22	Tb10.61.1800	TACATTGTCAGCATTTCTAGAGGTATTTTCCGCCTCCTAACCTGGCACTGCTTCTCCCCCATCGTCTTGT	+	10	3548990	3549059	-1.06547	-2.74701	0.00963596	0.29804	-2.65278
Tb927.4.4550	3QTB00020_E_13			<a href=http://www.genedb.org/genedb/Search?organism=tryp&name=Tb927.4.4550>Tb927.4.4550</a>	Q583E0			Tb04.3I12.600	4	Tb927_04_v4: complement(1250242..1252713)	hypothetical protein, conserved	1872	0	0	1				2QTB00020_E_13	Tb927.4.4550	AAATGTTGGTGGATATCAAGGCTCAGGAGGATGGAGGGGAAGATCTGGACTTAGAGCGAGACAAGTATTA	-	4	1250366	1250435	-1.06546	-2.0948	0.043885	0.489615	-3.89673
Tb927.6.2370	3QTB00021_H_22	;go_function=ubiquitin-protein ligase activity;go_process=protein modification		<a href=http://www.genedb.org/genedb/Search?organism=tryp&name=Tb927.6.2370>Tb927.6.2370</a>	Q584R9			Tb06.4M18.810	6	Tb927_06_v4: 729735..733196	ubiquitin-protein ligase, putative	2756	1	1	0				2QTB00021_H_22	Tb927.6.2370	CAGTTCCGCTGGTTAGTTTTGCTGTTATATATGTGATACTTTTTAACGTACCTATTTTTAAACTTTTCTC	+	6	729805	729874	-1.06017	-1.90859	0.0649783	0.558423	-4.20712
Tb10.389.1600	3QTB00019_F_14			<a href=http://www.genedb.org/genedb/Search?organism=tryp&name=Tb10.389.1600>Tb10.389.1600</a>	Q389C9				10	Tb927_10_v4: 2887920..2890295	hypothetical protein, conserved	7303	0	11	0				2QTB00019_F_14	Tb10.389.1600	TTAGCACGTTTCTTGTTATTGCTGGGTTTCTAACTCTTCATCGTCTTCACATTTATGAGGAGTGGCAAAT	+	10	2889070	2889139	-1.05936	-1.94645	0.0600907	0.545196	-4.14581
Tb09.v1.0900	3QTB00004_P_21	GPI-Anchor Signal predicted for Tb09.v1.0900 by DGPI v2.04, no cleavage site predicted		<a href=http://www.genedb.org/genedb/Search?organism=tryp&name=Tb09.v1.0900>Tb09.v1.0900</a>	Q38CP7				9	Tb927_09_v4: 2739023..2739493	hypothetical protein	6043	0	5	0				2QTB00004_P_21	Tb09.v1.0900	AGGCTACACACTGGACCATTTTCCTACTTATTTTTCACCATCTATCTTCTTGTGTATGATTATGCGTATT	+	9	2739122	2739191	-1.05918	-1.80485	0.0801607	0.584751	-4.3702
Tb927.8.7190	3QTB00011_H_5			<a href=http://www.genedb.org/genedb/Search?organism=tryp&name=Tb927.8.7190>Tb927.8.7190</a>	Q57YS5			Tb08.10K10.580	8	Tb927_08_v4: 2065224..2066315	hypothetical protein	4563	1	0	0				2QTB00011_H_5	Tb927.8.7190	ATTTTTACATTTTCTCTTGTCTCCTTTTTTATCCCCGCGAATAATACCTTGTACGTTGAATCTGCGCAGG	+	8	2065236	2065305	-1.05887	-1.8842	0.068305	0.559593	-4.2461
Tb927.8.2660	3QTB00023_C_15			<a href=http://www.genedb.org/genedb/Search?organism=tryp&name=Tb927.8.2660>Tb927.8.2660</a>	Q57XC3			Tb08.26A17.710	8	Tb927_08_v4: 785065..790824	hypothetical protein, conserved	4109	0	0	0	GO:0003674	GO:0008150	GO:0005575	2QTB00023_C_15	Tb927.8.2660	ATTATAATATCAACGAGAACACATGGTCTGTCCTCCCCATTCGTGCTCCCCAAGATGGCAAAGACAAAAA	+	8	788897	788966	-1.05868	-2.36977	0.0237525	0.405018	-3.4
Tb927.2.5080	3QTB00015_P_7			<a href=http://www.genedb.org/genedb/Search?organism=tryp&name=Tb927.2.5080>Tb927.2.5080</a>	Q7YUS8		30M24.40		2	Tb927_02_v4: complement(897388..898935)	hypothetical protein, conserved	765	0	0	0				2QTB00015_P_7	Tb927.2.5080	GTTGTAATCAGCTTTTTGGTGCCTTGCTGCTTTCTCGGGCTTCAGGTTTAAATGAAGTTTATTTTTATGA	-	2	898709	898778	-1.05835	-1.42422	0.163699	0.693362	-4.90338
Tb09.160.4980	3QTB00001_A_2			<a href=http://www.genedb.org/genedb/Search?organism=tryp&name=Tb09.160.4980>Tb09.160.4980</a>	Q38EQ7			chr9contig160.tmp0384	9	Tb927_09_v4: 1067902..1068048	hypothetical protein, unlikely	5258	1	0	0				2QTB00001_A_2	Tb09.160.4980	GTGGCTTCACAGCTCGACTAAACGCAGAAAATAAAAACACCGCCGGAAAGACCCACGAAACTGTGTGTTA	+	9	1067978	1068047	-1.05791	-1.81548	0.0784783	0.584751	-4.35383
Tb10.70.5100	3QTB00021_O_23	;go_function=alpha-mannosidase activity;go_process=carbohydrate metabolism;go_component=lysosome		<a href=http://www.genedb.org/genedb/Search?organism=tryp&name=Tb10.70.5100>Tb10.70.5100</a>	Q38BY8			TRYP_x-70a06.p2kb545_693	10	Tb927_10_v4: 664018..667011	lysosomal alpha-mannosidase precursor, putative	6394	1	0	0	GO:0004559	GO:0005975	GO:0005764	2QTB00021_O_23	Tb10.70.5100	AATGCGAATTGGCAACCATATACAATTGGGATAATTCTTTCGTTGGGGAAAACCTCCTCTCTTACTCTGA	+	10	665629	665698	-1.05472	-2.61672	0.013255	0.335038	-2.91873
Tb927.4.4450	3QTB00022_K_3	;go_function=adenylate cyclase activity;go_process=intracellular signaling cascade;go_component=integral to membrane		<a href=http://www.genedb.org/genedb/Search?organism=tryp&name=Tb927.4.4450>Tb927.4.4450</a>	Q583D0			Tb04.3I12.1060	4	Tb927_04_v4: complement(1187586..1191317)	receptor-type adenylate cyclase GRESAG 4, putative	1862	1	1	0	GO:0004016	GO:0007242	GO:0016021	2QTB00022_K_3	Tb927.4.4450	ACCTGGAGGAGCAGCTGCTATAATGCTTGCTTCATCCTCAAGTTCCTTCTGCGGTGAAGGTGATTGTAGC	-	4	1187631	1187700	-1.05463	-2.89369	0.00667297	0.25947	-2.34436
Tb11.01.2440	3QTB00022_A_13	;go_function=hydrolase activity;go_process=O-glycoside metabolism		<a href=http://www.genedb.org/genedb/Search?organism=tryp&name=Tb11.01.2440>Tb11.01.2440</a>	Q383L2				11	Tb927_11_01_v4: 2799742..2803341	glycosyl hydrolase, putative	8758	0	0	0	GO:0016787	GO:0016140	GO:0005575	2QTB00022_A_13	Tb11.01.2440	AATACCTTCACGAAATGGGGCAAACTTCATTTGTGCTTACAGAGGACATATATCTTGCATACCTCAAGAA	+	11.1	2802611	2802680	-1.05312	-1.50353	0.142142	0.666137	-4.80112
Tb10.6k15.2530	3QTB00007_D_8			<a href=http://www.genedb.org/genedb/Search?organism=tryp&name=Tb10.6k15.2530>Tb10.6k15.2530</a>	Q38AG3			TRYPtp6k15-3d06.p1c_374	10	Tb927_10_v4: complement(1975137..1975871)	hypothetical protein, conserved	6919	1	1	0				2QTB00007_D_8	Tb10.6k15.2530	ATTCATATACTATATGTTGTGCCCATTTTTATGTTATCCCGTCGCCGCACTTCATTTGTGGGGCTATTAC	-	10	1975665	1975734	-1.05074	-2.34433	0.0251818	0.407264	-3.44777
Tb11.01.6580	3QTB00016_O_17			<a href=http://www.genedb.org/genedb/Search?organism=tryp&name=Tb11.01.6580>Tb11.01.6580</a>	Q381U1				11	Tb927_11_01_v4: complement(3915412..3917031)	hypothetical protein, conserved	9183	0	0	0				2QTB00016_O_17	Tb11.01.6580	TAGTAACTTCCATGGGTATTGCACTCTTTTATGCTTTTCTGGACCAGAATTTCCCTCATTCGAGATCGTT	-	11.1	3916334	3916403	-1.04931	-2.02727	0.050712	0.515762	-4.01184
Tb927.3.650	3QTB00002_A_1			<a href=http://www.genedb.org/genedb/Search?organism=tryp&name=Tb927.3.650>Tb927.3.650</a>	Q57WU8			Tb03.27F10.960	3	Tb927_03_v4: complement(161754..162011)	hypothetical protein, conserved	904	0	1	0				2QTB00002_A_1	Tb927.3.650	CCGCGTTTACAGCAGTTTATATTGTTGTCAAATCGAATCATGGTGTTGATCTGTTTAGTATGGCCTGGAA	-	3	161791	161860	-1.04836	-2.33867	0.02551	0.408255	-3.45834
Tb09.244.2830	3QTB00011_E_17			<a href=http://www.genedb.org/genedb/Search?organism=tryp&name=Tb09.244.2830>Tb09.244.2830</a>	Q38CZ8			chr9contig244a01.tmp0283	9	Tb927_09_v4: 2292143..2293183	hypothetical protein, conserved	5871	1	1	0				2QTB00011_E_17	Tb09.244.2830	TCTTTGCTTTAATGTGTTGCTGATTCACTTTTATTTATATTTTCATGAAGTAGTAGTCATGTTCGCTACG	+	9	2292241	2292310	-1.04538	-1.51644	0.138858	0.666137	-4.78402
Tb927.8.8160	3QTB00020_E_1			<a href=http://www.genedb.org/genedb/Search?organism=tryp&name=Tb927.8.8160>Tb927.8.8160</a>	Q57WL4			Tb08.28A12.180	8	Tb927_08_v4: 2411939..2414404	hypothetical protein, conserved	4660	0	0	0	GO:0003674	GO:0008150	GO:0005575	2QTB00020_E_1	Tb927.8.8160	TGAAAGCTGCTGATATAGAGGAGATGTTTCTTCAGGCAAAGGTGTACACAGAACATTGGCGAATGTTCAA	+	8	2413209	2413278	-1.04514	-1.60335	0.118316	0.647269	-4.66567
Tb10.61.0380	3QTB00017_L_1			<a href=http://www.genedb.org/genedb/Search?organism=tryp&name=Tb10.61.0380>Tb10.61.0380</a>	Q387S3			TRYP_x-61h03.q2kb185_56	10	Tb927_10_v4: 3850573..3852402	glycerol uptake protein, putative	7665	0	12	0				2QTB00017_L_1	Tb10.61.0380	ATTGACAGCGCAGATTATTCTGCATATCCTTGGGACTCTTAACTTAACTCTATTCTTCTTCTTTTTACTA	+	10	3852237	3852306	-1.04514	-2.3629	0.0241307	0.405173	-3.41292
Tb10.6k15.1930	3QTB00020_F_5			<a href=http://www.genedb.org/genedb/Search?organism=tryp&name=Tb10.6k15.1930>Tb10.6k15.1930</a>	Q38AB1			TRYPtp6k15-3d06.p1c_287	10	Tb927_10_v4: 2096186..2098843	hypothetical protein, conserved	6971	0	0	0				2QTB00020_F_5	Tb10.6k15.1930	CTAAATTGATTGCTCAGCACCGCAGTTCCTTTGATTTGAATTCCCCACGTTACGCATTATTGATCGGAGA	+	10	2097903	2097972	-1.04498	-2.57367	0.0147039	0.345053	-3.00485
Tb11.02.3080	3QTB00018_M_13			<a href=http://www.genedb.org/genedb/Search?organism=tryp&name=Tb11.02.3080>Tb11.02.3080</a>	Q385M7			Tb11.212.0990	11	Tb927_11_01_v4: 1513702..1515654	hypothetical protein, conserved	8240	0	0	0				2QTB00018_M_13	Tb11.02.3080	AAACTTTTCGACCAGTACCAAAATAAACTTGCTCATTTGGCCTTTGATGTTCTTTATACACGGATGGTGG	+	11.1	1515052	1515121	-1.04452	-1.76595	0.0865852	0.595768	-4.42947
Tb11.52.0006	3QTB00022_O_3	hypothetical protein (pseudogene)		<a href=http://www.genedb.org/genedb/Search?organism=tryp&name=Tb11.52.0006>Tb11.52.0006</a>	-				11	Tb927_11_01_v4: complement(3389194..3392949)	hypothetical protein, conserved (pseudogene)	8976	0	0	0				2QTB00022_O_3	Tb11.52.0006	AAAACGAACTGAAGGAAACAAAAAAGCAGCTAGGTGCTGTGAATGATTCTAATACATTGATAGAGAGAGA	-	11.1	3391922	3391991	-1.04437	-2.16209	0.0379027	0.470736	-3.77926
Tb927.5.360	3QTB00015_J_10	identical to GP:161948: 75 kDa invariant surface glycoprotein {Trypanosoma brucei} (PMID:7723788) (PMID:1587856); 98.9% identical to GP:161948: 75 kDa invariant surface glycoprotein {Trypanosoma brucei} (PMID:7723788) (PMID:1587856);go_component=plasma membrane		<a href=http://www.genedb.org/genedb/Search?organism=tryp&name=Tb927.5.360>Tb927.5.360</a>	Q57VX7	ISG75		Tb05.29K2.250	5	Tb927_05_v4: complement(106634..108205)	75 kDa invariant surface glycoprotein	2026	1	1	0	GO:0003674	GO:0008150	GO:0005886	2QTB00015_J_10	Tb927.5.360	CGGCGAGTCATGACGTCCTTCCTGGCTACGGTCGAAATGAGAACTGCTTACCCAACGCGTACAAGCGAGA	-	5	107685	107754	-1.04219	-2.48479	0.0181663	0.376044	-3.17972
Tb09.211.1820	3QTB00023_I_17	;go_function=epsilon DNA polymerase activity;go_process=DNA-dependent DNA replication		<a href=http://www.genedb.org/genedb/Search?organism=tryp&name=Tb09.211.1820>Tb09.211.1820</a>	Q38DX2			chr9contig211.tmp0214c	9	Tb927_09_v4: complement(1580562..1587302)	DNA polymerase epsilon catalytic subunit, putative	5545	0	0	0	GO:0003893	GO:0006261	GO:0005575	2QTB00023_I_17	Tb09.211.1820	TTCTATTCACAGATCACGAGCGTGAAGTATTTCAGGTAAATTTGTTTTACAATCCCTACATATTTGTCTC	-	9	1587070	1587139	-1.04123	-1.64415	0.109568	0.634661	-4.60818
Tb09.211.3170	3QTB00013_M_1	;go_function=methyltransferase activity		<a href=http://www.genedb.org/genedb/Search?organism=tryp&name=Tb09.211.3170>Tb09.211.3170</a>	Q38DI8			chr9contig211.tmp0359	9	Tb927_09_v4: 1841731..1842987	hypothetical protein, conserved	5679	0	0	0	GO:0008168	GO:0008150	GO:0005575	2QTB00013_M_1	Tb09.211.3170	ACGCGTCGTACTAACACATGAACTGACAAAGGTAAATGAATCTATACATGCAGATGTTGCAGAAAAGCTA	+	9	1842576	1842645	-1.03972	-1.94301	0.0605209	0.545196	-4.15142
Tb927.8.6860	3QTB00020_I_1			<a href=http://www.genedb.org/genedb/Search?organism=tryp&name=Tb927.8.6860>Tb927.8.6860</a>	Q57TS7			Tb08.30K1.790	8	Tb927_08_v4: complement(1982971..1985217)	hypothetical protein, conserved	4530	0	0	0				2QTB00020_I_1	Tb927.8.6860	AGTTTTGACACCTTTGTTGGGACTTACAATGATCTTATAGTCATCACACTATGCTACTTCCTGCTAATGC	-	8	1983648	1983717	-1.03917	-1.98795	0.0551022	0.531161	-4.07755
Tb11.02.1670	3QTB00016_O_21	hypothetical protein		<a href=http://www.genedb.org/genedb/Search?organism=tryp&name=Tb11.02.1670>Tb11.02.1670</a>	-			TRYP_xi-1013a02.q1k_99	11	Tb927_11_01_v4: complement(1201027..1202643)	hypothetical protein, conserved	8118	0	0	0				2QTB00016_O_21	Tb11.02.1670	TATCATTCGAGGGCTTTCATACCCTACTAACATTTCTGTTAACCACGTGCTTTGTAATCATGCGCCACTT	-	11.1	1202065	1202134	-1.03685	-1.56601	0.126813	0.657964	-4.71719
Tb927.8.5170	3QTB00022_A_3			<a href=http://www.genedb.org/genedb/Search?organism=tryp&name=Tb927.8.5170>Tb927.8.5170</a>	Q57UI9			Tb08.5H5.520	8	Tb927_08_v4: 1541890..1545477	hypothetical protein, conserved	4360	0	0	0				2QTB00022_A_3	Tb927.8.5170	TTTATAACGTGGTAGTTCGTAATCACGTGCCTCTGGTGAGCAATGGAAATGATCAGTTGTGTATACTCGC	+	8	1542275	1542344	-1.03648	-1.80732	0.0797675	0.584751	-4.36641
Tb09.211.0220	3QTB00010_B_13	curated by J. Mottram		<a href=http://www.genedb.org/genedb/Search?organism=tryp&name=Tb09.211.0220>Tb09.211.0220</a>	Q38ED9			chr9contig211.tmp0023c	9	Tb927_09_v4: complement(1303345..1304334)	rhomboid-like protein,serine peptidase, Clan S-, family S54, putative	5378	0	4	0				2QTB00010_B_13	Tb09.211.0220	TTTCTCGGCAATGCTCGAATGACTTTCTTTGCGTCCCTTTGTACACTTGGTGGTGGTCTTATTCATGTTG	-	9	1303659	1303728	-1.03461	-1.68533	0.101288	0.625422	-4.54894
Tb927.7.2450	3QTB00015_A_13			<a href=http://www.genedb.org/genedb/Search?organism=tryp&name=Tb927.7.2450>Tb927.7.2450</a>	Q57XM9			Tb07.22O10.480	7	Tb927_07_v4: complement(630506..631963)	hypothetical protein, conserved	3334	0	0	0				2QTB00015_A_13	Tb927.7.2450	TTTTAATACAGACCTTGGGGCCGCTGTTAATAAAGTTAGGGAGGACAAAGATGAGATTCACGAAAACCGT	-	7	630830	630899	-1.03297	-2.16313	0.0378161	0.470736	-3.77742
Tb927.1.780	3QTB00012_I_13			<a href=http://www.genedb.org/genedb/Search?organism=tryp&name=Tb927.1.780>Tb927.1.780</a>	Q4GZE0				1	Tb927_01_v4: complement(249453..250595)	hypothetical protein, conserved	72	0	0	0				2QTB00012_I_13	Tb927.1.780	CAACGAGTTTATATCATGGACAGGTGGTAACTTTCTCTATGAGCTGACACTATGTAACAGTAACATTAAA	-	1	250122	250191	-1.03188	-2.10069	0.0433301	0.487196	-3.88656
Tb09.160.2410	3QTB00001_L_21			<a href=http://www.genedb.org/genedb/Search?organism=tryp&name=Tb09.160.2410>Tb09.160.2410</a>	Q38FF2		1L12.75	chr9contig160.tmp0458	9	Tb927_09_v4: 703765..703980	hypothetical protein	5011	1	1	0				2QTB00001_L_21	Tb09.160.2410	TTCTTGCAAATAACGACGATGATTATGGTTGCTACTGTTGATGCTGTTTTTTCCCCTACGGCGCTTACTT	+	9	703906	703975	-1.03137	-2.17015	0.0372371	0.470736	-3.765
Tb927.1.3930	3QTB00001_L_4	GPI-Anchor Signal predicted for Tb927.1.3930 by DGPI v2.04, no cleavage site predicted		<a href=http://www.genedb.org/genedb/Search?organism=tryp&name=Tb927.1.3930>Tb927.1.3930</a>	Q4GYI4				1	Tb927_01_v4: 837049..837288	hypothetical protein, unlikely	381	0	1	0				2QTB00001_L_4	Tb927.1.3930	TACTGCTATTTATTTGTTATTCTTATTGCGTCTCTTCCTGTCCGTTTGAGCAGTGCATGGTTAGGTTCCC	+	1	837091	837160	-1.03117	-2.27065	0.0297697	0.435104	-3.58406
Tb09.160.4420	3QTB00001_C_21			<a href=http://www.genedb.org/genedb/Search?organism=tryp&name=Tb09.160.4420>Tb09.160.4420</a>	Q38EW5		28G16.505	chr9contig160.tmp0540c	9	Tb927_09_v4: complement(953618..953728)	hypothetical protein, unlikely	5200	0	0	0				2QTB00001_C_21	Tb09.160.4420	ATATGTATGAGTGTATTAATTCCCTTTATTTTTTCTCTTCCCTTTCGTTCATTAGACAATCAGGAAAAGG	-	9	953653	953722	-1.03107	-2.45285	0.019583	0.381554	-3.24159
Tb10.26.0630	3QTB00022_O_24			<a href=http://www.genedb.org/genedb/Search?organism=tryp&name=Tb10.26.0630>Tb10.26.0630</a>	Q389K6				10	Tb927_10_v4: 2696252..2700412	hypothetical protein, conserved	7226	1	0	0				2QTB00022_O_24	Tb10.26.0630	CATGAGATCATGTCAGACCGTGATTGTCTTCTTTATCTTTCCAAGTTTATGGAATACATCGAGCTTGCAC	+	10	2697545	2697614	-1.02928	-1.94796	0.0599026	0.545196	-4.14335
Tb11.01.6770	3QTB00019_G_17			<a href=http://www.genedb.org/genedb/Search?organism=tryp&name=Tb11.01.6770>Tb11.01.6770</a>	Q381S3				11	Tb927_11_01_v4: complement(3961832..3964003)	hypothetical protein, conserved	9201	0	0	0				2QTB00019_G_17	Tb11.01.6770	AGGAATCTCGTGCATACTATGTAGCAAAAATAAGAGAATTGAGGGACGAAATATACCGTTTGACCTCAAA	-	11.1	3962565	3962634	-1.029	-2.14009	0.0397737	0.472475	-3.81796
Tb11.01.4530	3QTB00011_P_18			<a href=http://www.genedb.org/genedb/Search?organism=tryp&name=Tb11.01.4530>Tb11.01.4530</a>	Q382R2				11	Tb927_11_01_v4: 3330358..3331485	hypothetical protein, conserved	8958	1	0	0				2QTB00011_P_18	Tb11.01.4530	TATTACATTATGTGCGAGACAAAGTTAGCGATACGACCCCTTCCCCCACTCTCACCGCAACCAAATCAAC	+	11.1	3330595	3330664	-1.02806	-2.20256	0.034664	0.455909	-3.70729
Tb09.160.5570	3QTB00016_P_24			<a href=http://www.genedb.org/genedb/Search?organism=tryp&name=Tb09.160.5570>Tb09.160.5570</a>	Q38EJ1			chr9contig160.tmp0443c	9	Tb927_09_v4: complement(1193869..1195596)	hypothetical protein, conserved	5326	0	0	0				2QTB00016_P_24	Tb09.160.5570	TGTATCGTTTTGGTGGTTTACAAAACGTGGATTCAGACGAAAATGCGGTTCCTCCATTGTTTCTGGTTGA	-	9	1194698	1194767	-1.02598	-2.33127	0.025945	0.412075	-3.47214
Tb09.160.1430	3QTB00001_F_5			<a href=http://www.genedb.org/genedb/Search?organism=tryp&name=Tb09.160.1430>Tb09.160.1430</a>	Q38FP5		3C4.385	chr9contig160.tmp0545c	9	Tb927_09_v4: complement(592800..593000)	hypothetical protein, unlikely	4918	1	2	0				2QTB00001_F_5	Tb09.160.1430	TCCCTTTTTGTGTTCATATGCCACAATTTTTTTATCTGTTGCTCTCTGCTTATATATATTTACATATGTA	-	9	592919	592988	-1.02348	-2.53845	0.0159961	0.358822	-3.07463
Tb09.211.4220	3QTB00003_A_18			<a href=http://www.genedb.org/genedb/Search?organism=tryp&name=Tb09.211.4220>Tb09.211.4220</a>	Q38D87			chr9contig211.tmp0468c	9	Tb927_09_v4: complement(2067721..2068083)	hypothetical protein, unlikely	5781	1	2	0				2QTB00003_A_18	Tb09.211.4220	ATTGTTACTTGTCGCTCTCCACGCTGGGGTACCGAACCCCTTTTGCTCATTCATTCATGTGTTCATTATT	-	9	2067751	2067820	-1.02243	-2.0899	0.0443523	0.49119	-3.90519
Tb11.47.0004	3QTB00021_C_24	;go_function=oxoglutarate dehydrogenase (succinyl-transferring) activity;go_process=lysine catabolism; tricarboxylic acid cycle; tryptophan metabolism;go_component=mitochondrion; oxoglutarate dehydrogenase complex		<a href=http://www.genedb.org/genedb/Search?organism=tryp&name=Tb11.47.0004>Tb11.47.0004</a>	Q387A7				11	Tb927_11_01_v4: 419190..422216	2-oxoglutarate dehydrogenase subunit, putative	7856	0	0	0	GO:0004591	GO:0006099 GO:0006554 GO:0006568	GO:0005739 GO:0045252	2QTB00021_C_24	Tb11.47.0004	AAACCACTTGTTGTTTTCTTCTCAAAGGCGCGACTTCGTGCCCCTAATGTTTCATCTCTCAGTGAGATGT	+	11.1	421689	421758	-1.01802	-2.29284	0.0283145	0.428277	-3.54333
Tb927.1.3210	3QTB00003_G_9			<a href=http://www.genedb.org/genedb/Search?organism=tryp&name=Tb927.1.3210>Tb927.1.3210</a>	Q4GYQ2				1	Tb927_01_v4: 691036..691386	hypothetical protein, unlikely	313	0	2	0				2QTB00003_G_9	Tb927.1.3210	TTTATCATACTTGGAAGTCCCTCACTATCGCTGTGTCACCACCTTTTCCACTGTCTCGCAAACTTAATTT	+	1	691234	691303	-1.01695	-2.40493	0.0218982	0.392887	-3.3334
Tb927.5.2530	3QTB00021_M_14			<a href=http://www.genedb.org/genedb/Search?organism=tryp&name=Tb927.5.2530>Tb927.5.2530</a>	Q582B4			Tb05.3C6.740	5	Tb927_05_v4: 817466..820585	hypothetical protein, conserved	2244	0	0	0				2QTB00021_M_14	Tb927.5.2530	AACTTCCAACAGAATTGGCACTGAGTATATTAAAGGATGTTGATGTTAATGACCCACAAAAATTAGCAGC	+	5	819849	819918	-1.0148	-1.87711	0.0693	0.563106	-4.25737
Tb927.8.7550	3QTB00015_J_17			<a href=http://www.genedb.org/genedb/Search?organism=tryp&name=Tb927.8.7550>Tb927.8.7550</a>	Q57V76			Tb08.30P3.70	8	Tb927_08_v4: 2174411..2175943	hypothetical protein	4599	0	0	0				2QTB00015_J_17	Tb927.8.7550	GTACCAGTATTTAAACAATGACTTGACCGATCCAAATTCGAGTCTTCCGGCCCCTGCTATGTCGGTTGAA	+	8	2175796	2175865	-1.01412	-2.45004	0.0197126	0.381554	-3.24702
Tb927.1.5230	3QTB00002_O_6			<a href=http://www.genedb.org/genedb/Search?organism=tryp&name=Tb927.1.5230>Tb927.1.5230</a>	Q4GY58				1	Tb927_01_v4: complement(1036245..1036550)	hypothetical protein, unlikely	510	0	0	0				2QTB00002_O_6	Tb927.1.5230	TGGAAGCCATTAACCTATCTTCTTCCACAAAAATCGTTCGCTCTACTTTTTCATTTTCCTTATGATTATG	-	1	1036343	1036412	-1.01332	-2.58094	0.0144493	0.342215	-2.99037
Tb11.02.0110	3QTB00022_G_24			<a href=http://www.genedb.org/genedb/Search?organism=tryp&name=Tb11.02.0110>Tb11.02.0110</a>	Q386Q9				11	Tb927_11_01_v4: complement(718062..721940)	hypothetical protein, conserved	7955	0	0	0				2QTB00022_G_24	Tb11.02.0110	AACAAAACGGGTATTGGCTGCCCAAAACAAGAAAATTCACAAAACCTTTGATCAAGGCATTCTTCAGAGT	-	11.1	721680	721749	-1.0116	-2.12181	0.0413904	0.481126	-3.84991
Tb11.01.3580	3QTB00010_L_18			<a href=http://www.genedb.org/genedb/Search?organism=tryp&name=Tb11.01.3580>Tb11.01.3580</a>	Q383A9				11	Tb927_11_01_v4: 3077282..3078307	hypothetical protein, conserved	8861	0	0	0				2QTB00010_L_18	Tb11.01.3580	CTTCAACCTTACGGTATTATTTGGGTCGGTTGATCTCTTTCTTCTACTCTACTTCGTACCATGACATGTT	+	11.1	3077706	3077775	-1.00693	-2.22421	0.0330352	0.446839	-3.66841
Tb09.160.3930	3QTB00009_K_6			<a href=http://www.genedb.org/genedb/Search?organism=tryp&name=Tb09.160.3930>Tb09.160.3930</a>	Q38F14		28G16.265	chr9contig160.tmp0304	9	Tb927_09_v4: 891124..892017	hypothetical protein, conserved	5150	0	0	0				2QTB00009_K_6	Tb09.160.3930	CTATAATTATGAACACATGAAACGTGTCCACCCTTACATCCCCCCGTTGCCACCACTTCAGCTACCATAT	+	9	891870	891939	-1.00644	-2.62022	0.0131433	0.335038	-2.9117
Tb11.02.5230	3QTB00006_N_13	GPI-Anchor Signal predicted for Tb11.02.5230 by DGPI v2.04, no cleavage site predicted		<a href=http://www.genedb.org/genedb/Search?organism=tryp&name=Tb11.02.5230>Tb11.02.5230</a>	Q384T2				11	Tb927_11_01_v4: 2043378..2044010	hypothetical protein, conserved	8436	0	2	0				2QTB00006_N_13	Tb11.02.5230	AATACATTGGCTGCCTTTTCTATTCTCACCGCTCAGCAGTTGTTTGCCACACCGCTCATGTTGCTGTTCT	+	11.1	2043648	2043717	-1.00574	-2.02644	0.0508014	0.51606	-4.01323
Tb927.7.650	3QTB00021_K_15			<a href=http://www.genedb.org/genedb/Search?organism=tryp&name=Tb927.7.650>Tb927.7.650</a>	Q57VR1			Tb07.29K4.720	7	Tb927_07_v4: complement(134015..136969)	hypothetical protein, conserved	3156	0	0	0				2QTB00021_K_15	Tb927.7.650	ATGGTTTCCCTGTACGACCAGATTGCAGTTATGTATGGACGTCTTTCTATTTTCAAATCTGTTTTCCCGT	-	7	134878	134947	-1.00466	-1.54615	0.131535	0.660811	-4.7442
Tb11.18.0010	3QTB00013_C_6			<a href=http://www.genedb.org/genedb/Search?organism=tryp&name=Tb11.18.0010>Tb11.18.0010</a>	Q386U2				11	Tb927_11_01_v4: 595627..596892	hypothetical protein, conserved	7921	0	7	0				2QTB00013_C_6	Tb11.18.0010	CTTTTTTCCCTACGTTCGCGTTGGCCGTGGATGCCTTATTTGTTCTGCATATGGTTTTTCAAGTAACACA	+	11.1	596318	596387	-1.00399	-1.67843	0.102638	0.628701	-4.55895
Tb927.1.1870	3QTB00001_E_14	gene predicted by glimmer		<a href=http://www.genedb.org/genedb/Search?organism=tryp&name=Tb927.1.1870>Tb927.1.1870</a>	Q4GZ32				1	Tb927_01_v4: 483761..483922	hypothetical protein, unlikely	180	1	0	0				2QTB00001_E_14	Tb927.1.1870	AGAGGGAACCGAAGAATTCTTACAAAAAGAAAAAGACGTCGTAGTTCGCAATCAACTCCACAAGAAATAT	+	1	483835	483904	-1.00248	-1.69407	0.0996006	0.621042	-4.53621
Tb09.211.3960	3QTB00003_I_8			<a href=http://www.genedb.org/genedb/Search?organism=tryp&name=Tb09.211.3960>Tb09.211.3960</a>	Q38DB2			chr9contig211.tmp0440c	9	Tb927_09_v4: complement(2018748..2019119)	hypothetical protein, unlikely	5755	0	3	0				2QTB00003_I_8	Tb09.211.3960	TTGCTTCCGCTTTATTTAATTTCCCCCTAACTTCATCCACCTCTTTCACTCTTCAACACACCTACACCTA	-	9	2018914	2018983	-1.0018	-2.11114	0.0423603	0.48154	-3.86846
Tb11.02.5560	3QTB00019_I_5			<a href=http://www.genedb.org/genedb/Search?organism=tryp&name=Tb11.02.5560>Tb11.02.5560</a>	Q384P9				11	Tb927_11_01_v4: complement(2118517..2120694)	hypothetical protein, conserved	8469	0	0	0				2QTB00019_I_5	Tb11.02.5560	GGTGATGTCCCACGGGCAACCAGTTTTGTTGGGTATGATCAGTATAAACTCATGATGTACTTACTTTTAT	-	11.1	2119194	2119263	-0.998469	-1.93244	0.0618606	0.550912	-4.1686
Tb927.5.3030	3QTB00022_A_8			<a href=http://www.genedb.org/genedb/Search?organism=tryp&name=Tb927.5.3030>Tb927.5.3030</a>	Q57ZX9			Tb05.26K5.80	5	Tb927_05_v4: 948230..952012	hypothetical protein, conserved	2294	0	0	0	GO:0003674	GO:0008150	GO:0005575	2QTB00022_A_8	Tb927.5.3030	TTGTCAGCAACACATATTGAATAGGAATCTTGTTTACGCACTAAATGTAGCCATGCGGTTAATGGATTAT	+	5	951286	951355	-0.997651	-2.1149	0.042016	0.481126	-3.86192
Tb10.70.0010	3QTB00015_M_19			<a href=http://www.genedb.org/genedb/Search?organism=tryp&name=Tb10.70.0010>Tb10.70.0010</a>	Q38AT3			TRYP_x-70a06.p2kb545_2	10	Tb927_10_v4: 1693408..1694880	hypothetical protein, conserved	6799	0	11	0	GO:0003674	GO:0008150	GO:0005575	2QTB00015_M_19	Tb10.70.0010	AATTGCCATAGCTGTGGCGTCGCTTTCCTTTCTCTTTATGAGGATGTTTCCTCGGAAGATTATTATTGTG	+	10	1693773	1693842	-0.994957	-1.30607	0.200493	0.726377	-5.04669
Tb927.5.1670	3QTB00011_I_13			<a href=http://www.genedb.org/genedb/Search?organism=tryp&name=Tb927.5.1670>Tb927.5.1670</a>	Q57V96			Tb05.30H13.1020	5	Tb927_05_v4: 527091..528137	hypothetical protein, conserved	2158	0	0	0	GO:0003674	GO:0008150	GO:0005575	2QTB00011_I_13	Tb927.5.1670	GAGCAATTCTAATCCATGGGTATTTGCTGGATTGTCTTACAATGGTAGGGTCCTTGTAGATAGTGTACCT	+	5	528029	528098	-0.994341	-2.19306	0.0354015	0.459577	-3.72428
Tb09.160.3170	3QTB00002_I_13			<a href=http://www.genedb.org/genedb/Search?organism=tryp&name=Tb09.160.3170>Tb09.160.3170</a>	Q38F85		1L12.480	chr9contig160.tmp0487	9	Tb927_09_v4: 798765..799037	hypothetical protein, unlikely	5078	0	2	0				2QTB00002_I_13	Tb09.160.3170	TTGTGTGTATTTACACTTTTGGTTGTCTTGTTTATGCTTACCGAGAGGTTTATGAGTCCTTCTGTAAGTT	+	9	798904	798973	-0.992512	-1.89114	0.0673436	0.559593	-4.23505
Tb927.4.4400d	3QTB00022_N_4			NA	NA	NA	NA	NA	NA	NA	NA	NA	NA	NA	NA	NA	NA	NA	NA	NA	NA	NA	NA	NA	NA	-0.992096	-1.9298	0.0621995	0.551486	-4.17289
Tb927.1.1470	3QTB00017_M_3			<a href=http://www.genedb.org/genedb/Search?organism=tryp&name=Tb927.1.1470>Tb927.1.1470</a>	Q4GZ72				1	Tb927_01_v4: 367865..369622	hypothetical protein, conserved	140	0	0	0	GO:0003674	GO:0008150	GO:0005575	2QTB00017_M_3	Tb927.1.1470	ATTGTTTTTCATTCTATGGCCGCCGCATTAATATCATTGGTCACTTTGGCTGTTACGAATCCGAGGATAG	+	1	368232	368301	-0.990914	-2.02458	0.0510029	0.516885	-4.01637
Tb11.01.1660	3QTB00016_B_15			<a href=http://www.genedb.org/genedb/Search?organism=tryp&name=Tb11.01.1660>Tb11.01.1660</a>	Q383T9				11	Tb927_11_01_v4: 2617753..2619414	hypothetical protein, conserved	8681	1	0	0				2QTB00016_B_15	Tb11.01.1660	AAATGTCAAACAACTTTTTGACCACTTTGATCGTTATTATGGCTATTTCTTTAACTCGCTTCTGGAAGTT	+	11.1	2618790	2618859	-0.990867	-1.24216	0.222867	0.74147	-5.11957
Tb927.7.3550	3QTB00022_I_13	similar to Neurofilament triplet H protein (200 kDa neurofilament protein)(Neurofilament heavy polypeptide) (NF-H). (Swiss-Prot:P12036) {Homo sapiens}		<a href=http://www.genedb.org/genedb/Search?organism=tryp&name=Tb927.7.3550>Tb927.7.3550</a>	Q57WH0			Tb07.28B13.500	7	Tb927_07_v4: complement(916851..920576)	hypothetical protein, conserved	3444	0	0	0				2QTB00022_I_13	Tb927.7.3550	GGTCGAGTGGGGAATCATATCATATGCAACCATTCAGAAGAGTAATGAGGAAGATAGACAGGGTACACAA	-	7	919266	919335	-0.98934	-1.7004	0.0983927	0.617668	-4.52696
Tb11.01.4900	3QTB00019_G_1			<a href=http://www.genedb.org/genedb/Search?organism=tryp&name=Tb11.01.4900>Tb11.01.4900</a>	Q382K4				11	Tb927_11_01_v4: complement(3508174..3510339)	hypothetical protein, conserved	9019	1	0	0				2QTB00019_G_1	Tb11.01.4900	AGTGAAATGCGGTCTTATACAGTATACAACAACATCCCCCCCTGTTTTCAGCAGCAACATCAATAATAAT	-	11.1	3509332	3509401	-0.988863	-2.15633	0.0383845	0.472052	-3.78941
Tb927.4.2560	3QTB00018_C_23	;go_function=catalytic activity;go_process=metabolism;go_component=membrane		<a href=http://www.genedb.org/genedb/Search?organism=tryp&name=Tb927.4.2560>Tb927.4.2560</a>	Q584D1			Tb04.1H19.1130	4	Tb927_04_v4: 672653..674572	cardiolipin synthetase, putative	1673	0	0	0				2QTB00018_C_23	Tb927.4.2560	AAGTGTCAAAGTTTGTTCACCAGAGATTGTGGGTTACCACTCCTTATTATATGCCTCACAGGAAGTTAAT	+	4	674034	674103	-0.988588	-2.18803	0.035797	0.462293	-3.73324
Tb11.01.7530	3QTB00012_A_22			<a href=http://www.genedb.org/genedb/Search?organism=tryp&name=Tb11.01.7530>Tb11.01.7530</a>	Q381J9				11	Tb927_11_01_v4: complement(4145055..4146209)	hypothetical protein, conserved	9276	0	2	0				2QTB00012_A_22	Tb11.01.7530	GAGGCCAGCCTTGACAAACTTTGGTCCTTCTTTTTTATGCAGTTACTGATCATTATGTTTATCGTAGTAA	-	11.1	4145078	4145147	-0.988289	-1.82177	0.0774957	0.583097	-4.3441
Tb09.160.1300	3QTB00002_I_2			<a href=http://www.genedb.org/genedb/Search?organism=tryp&name=Tb09.160.1300>Tb09.160.1300</a>	Q38FQ6			chr9contig160.tmp0130	9	Tb927_09_v4: 577817..578116	hypothetical protein, unlikely	4907	0	1	0				2QTB00002_I_2	Tb09.160.1300	TATATGAATATCACAATATCGGTACACTTCAGAGAACCCACGCAACACGAAGCAATGCACCCCCATTACC	+	9	577923	577992	-0.98694	-1.44153	0.158787	0.684704	-4.88148
Tb927.4.4740	3QTB00012_O_12			<a href=http://www.genedb.org/genedb/Search?organism=tryp&name=Tb927.4.4740>Tb927.4.4740</a>	Q583F9			Tb04.3I12.170	4	Tb927_04_v4: complement(1303715..1304893)	hypothetical protein, conserved	1891	0	5	0				2QTB00012_O_12	Tb927.4.4740	AATGGAGGTGGGGACAAACAAACAAAGGCGAAGCCCTCCCTTCTCTATAGAGTTATATTTAATGAAATCA	-	4	1304032	1304101	-0.986744	-2.1844	0.0360856	0.464282	-3.73971
Tb09.160.5320	3QTB00011_N_13			<a href=http://www.genedb.org/genedb/Search?organism=tryp&name=Tb09.160.5320>Tb09.160.5320</a>	Q38EL9			chr9contig160.tmp0418	9	Tb927_09_v4: 1125841..1126941	hypothetical protein, conserved	5296	0	0	0				2QTB00011_N_13	Tb09.160.5320	CACCCGTCTCATACGACCCAACAAAAGATGAAGCGCACCAACTGAACACAATATGGGAAATCATTAATGA	+	9	1126559	1126628	-0.985887	-2.17781	0.0366142	0.468054	-3.75142
Tb927.8.5160	3QTB00022_C_11			<a href=http://www.genedb.org/genedb/Search?organism=tryp&name=Tb927.8.5160>Tb927.8.5160</a>	Q57UI8			Tb08.5H5.540	8	Tb927_08_v4: 1536362..1539991	hypothetical protein, conserved	4359	0	0	0				2QTB00022_C_11	Tb927.8.5160	TAACTGTTCAGGTATTTCATCAGAGAATTCTACCCTCTTAGCCTGCTTCTTCGAAGCAAAAGGTGTCTTT	+	8	1536943	1537012	-0.985708	-2.24121	0.0318047	0.445173	-3.63768
Tb927.1.2310	3QTB00002_G_17	gene predicted by glimmer		<a href=http://www.genedb.org/genedb/Search?organism=tryp&name=Tb927.1.2310>Tb927.1.2310</a>	Q4GYZ0				1	Tb927_01_v4: 567609..567878	hypothetical protein	224	1	2	0				2QTB00002_G_17	Tb927.1.2310	TCTTTGCCTGCCCGCTCCCTTTGCCATGGTACAGCGCCTACATCGACAAATTATTATCATCAATAATGTT	+	1	567794	567863	-0.985248	-2.31586	0.0268727	0.419547	-3.50078
Tb09.211.1410	3QTB00003_P_20			<a href=http://www.genedb.org/genedb/Search?organism=tryp&name=Tb09.211.1410>Tb09.211.1410</a>	Q38E14			chr9contig211.tmp0168	9	Tb927_09_v4: 1516626..1517036	hypothetical protein, unlikely	5503	0	0	0				2QTB00003_P_20	Tb09.211.1410	TTTTCGGATCCTCTCGCCCCCTGCGCGTCCTCTCGGGTATCGACGGCATCCTTTATTGCGATATGGGGAC	+	9	1516751	1516820	-0.981765	-1.80551	0.0800558	0.584751	-4.36919
Tb927.5.2650	3QTB00015_F_14			<a href=http://www.genedb.org/genedb/Search?organism=tryp&name=Tb927.5.2650>Tb927.5.2650</a>	Q57ZU1			Tb05.26K5.770	5	Tb927_05_v4: 846561..848123	hypothetical protein, conserved	2256	0	0	0				2QTB00015_F_14	Tb927.5.2650	TTTCATTATCTTCGTGGCCTTATTTCCTCTGAAAACCTGAGTGTTCATTTCCCCGTTGAGTTCCGCTTTA	+	5	847719	847788	-0.981517	-1.82798	0.0765362	0.581446	-4.33447
Tb09.160.1310	3QTB00017_F_17			<a href=http://www.genedb.org/genedb/Search?organism=tryp&name=Tb09.160.1310>Tb09.160.1310</a>	Q38FQ5			chr9contig160.tmp0131c	9	Tb927_09_v4: complement(578649..580469)	hypothetical protein, conserved	4908	0	1	0				2QTB00017_F_17	Tb09.160.1310	TCAGCCCCTCGTTCTTTATAATGATCCCAAATTGTGGTACGATTTGCCTGTGGTTAGTCGAATTAAGGTG	-	9	578952	579021	-0.98127	-2.29633	0.0280918	0.427224	-3.53691
Tb927.6.4780	3QTB00019_I_2	;go_function=DNA ligase (ATP) activity;go_process=DNA recombination; DNA repair; DNA replication;go_component=nucleus		<a href=http://www.genedb.org/genedb/Search?organism=tryp&name=Tb927.6.4780>Tb927.6.4780</a>	Q587E4			Tb06.26G9.80	6	Tb927_06_v4: 1333904..1336144	DNA ligase I, putative	2996	1	1	0				2QTB00019_I_2	Tb927.6.4780	TTATATCTATGCTTCCTGAAGCGTTTTCGGTTGACACCGTTGATTCTTTCATAATTGATGCTGAAGTGGT	+	6	1335213	1335282	-0.980397	-1.61208	0.116397	0.643854	-4.65347
Tb927.7.6900	3QTB00017_I_13			<a href=http://www.genedb.org/genedb/Search?organism=tryp&name=Tb927.7.6900>Tb927.7.6900</a>	Q57XR0			Tb07.21H15.570	7	Tb927_07_v4: complement(1964931..1966685)	double-strand-break repair protein rad21 homolog, putative	3780	0	0	0				2QTB00017_I_13	Tb927.7.6900	AACAGCGGGAAAAAAACGCGCATGTTGTGGATGAAAATCCCGATGAATTCATTATCGCCGGCGACAGTGG	-	7	1965334	1965403	-0.979299	-1.81227	0.078982	0.584751	-4.35877
Tb927.4.1490	3QTB00017_B_17			<a href=http://www.genedb.org/genedb/Search?organism=tryp&name=Tb927.4.1490>Tb927.4.1490</a>	Q581T2			Tb04.2L9.730	4	Tb927_04_v4: complement(379060..380871)	hypothetical protein, conserved	1566	1	12	0				2QTB00017_B_17	Tb927.4.1490	TTTATTCTTGTCATAAGCCTCCTCGTTTTTGTTATTGCAGGTTTGGTGATGTATAGGCTTGTACCGCAGT	-	4	379254	379323	-0.978714	-1.60307	0.118378	0.647269	-4.66606
Tb10.70.5300	3QTB00005_J_15			<a href=http://www.genedb.org/genedb/Search?organism=tryp&name=Tb10.70.5300>Tb10.70.5300</a>	Q38C04			TRYP_x-70a06.p2kb545_721	10	Tb927_10_v4: complement(618652..619197)	hypothetical protein	6378	0	3	0				2QTB00005_J_15	Tb10.70.5300	TACCCAATTTTCATTTGTGGGTGCCAGAACTTTGTTTTACTGCGGTCGTGTTACACAGCAATGCAACTAA	-	10	619076	619145	-0.97717	-2.37068	0.0237028	0.404973	-3.39828
Tb927.1.1400	3QTB00006_I_13			<a href=http://www.genedb.org/genedb/Search?organism=tryp&name=Tb927.1.1400>Tb927.1.1400</a>	Q4GZ79				1	Tb927_01_v4: 358355..358936	hypothetical protein, conserved	133	0	1	0				2QTB00006_I_13	Tb927.1.1400	AGTGCCATATTGCGTGTTCCATCAACATTTATCAACATTGATTCTCCCGTACGTGTCTTACTGGGAGTCA	+	1	358601	358670	-0.975231	-2.01841	0.0516737	0.520615	-4.02673
Tb09.160.3990	3QTB00018_B_21	;go_function=metal ion transporter activity;go_process=metal ion transport;go_component=membrane		<a href=http://www.genedb.org/genedb/Search?organism=tryp&name=Tb09.160.3990>Tb09.160.3990</a>	Q38F06		28G16.295	chr9contig160.tmp0307	9	Tb927_09_v4: 900153..902177	cation transporter, putative	5158	0	1	0	GO:0046873	GO:0030001	GO:0016020	2QTB00018_B_21	Tb09.160.3990	TTCTAACGAAATTTTCGGCCTTCTTCACACCTAGTTCTTTCCTTGCCGCAGTGTATGGTATGAATTTTCC	+	9	901996	902065	-0.971605	-1.55089	0.130395	0.660811	-4.73778
Tb10.05.0250	3QTB00002_P_20			<a href=http://www.genedb.org/genedb/Search?organism=tryp&name=Tb10.05.0250>Tb10.05.0250</a>	Q388P5				10	Tb927_10_v4: 3231486..3231830	hypothetical protein,hypothetical protein	7437	0	0	0				2QTB00002_P_20	Tb10.05.0250	TCATTCAACTTATAACGCTTTACCTCGGCACACACGACATGCCCCCTCTCCTGACCTTCACATGCGTTTA	+	10	3231760	3231829	-0.971482	-2.16267	0.0378544	0.470736	-3.77823
Tb11.02.1106	3QTB00013_D_10	;go_function=nucleobase transporter activity;go_process=nucleobase transport;go_component=integral to membrane		<a href=http://www.genedb.org/genedb/Search?organism=tryp&name=Tb11.02.1106>Tb11.02.1106</a>	Q386E9				11	Tb927_11_01_v4: 1050102..1051424	nucleobase transporter, putative	8066	0	9	1	GO:0015205	GO:0015851	GO:0016021	2QTB00013_D_10	Tb11.02.1106	TATTTTGCCTTTTATTCTGTGTATTTACAAACACATCCCTGGTCACGCAGCTCCGTATATCTTCTCGTTT	+	11.1	1051178	1051247	-0.97141	-1.91718	0.0638398	0.555953	-4.19328
Tb10.61.1350	3QTB00020_B_9			<a href=http://www.genedb.org/genedb/Search?organism=tryp&name=Tb10.61.1350>Tb10.61.1350</a>	Q387Z5			TRYP_x-61h03.q2kb185_203	10	Tb927_10_v4: 3624773..3627406	hypothetical protein, conserved	7592	0	0	0				2QTB00020_B_9	Tb10.61.1350	CGAAACCCATACCATAAACCTGCCTTTGTCACTTTCGTTGCCTATGTACCTCGTTAGTCATTTAAACATT	+	10	3626956	3627025	-0.970811	-1.54738	0.131237	0.660811	-4.74253
Tb10.406.0060	3QTB00010_J_13			<a href=http://www.genedb.org/genedb/Search?organism=tryp&name=Tb10.406.0060>Tb10.406.0060</a>	Q389P8				10	Tb927_10_v4: complement(2584994..2585995)	hypothetical protein, conserved	7184	0	0	0				2QTB00010_J_13	Tb10.406.0060	ACTTGTTGCAAGGAAAATACTAGAAACATGTGCCCCTTCCCCGAGTGACGTACAGAACCCAGATGAAAAC	-	10	2585801	2585870	-0.969609	-2.2852	0.028808	0.428935	-3.55739
Tb927.4.1550	3QTB00014_A_5			<a href=http://www.genedb.org/genedb/Search?organism=tryp&name=Tb927.4.1550>Tb927.4.1550</a>	Q581S6			Tb04.2L9.900	4	Tb927_04_v4: complement(402146..403495)	hypothetical protein, conserved	1572	0	0	0				2QTB00014_A_5	Tb927.4.1550	GCTCGACCTTCCTTGGAGACAGCCTCGATGAAAAGTCGTTGTTAAATTCGCTGGATGAAGTGCATTTGAA	-	4	402516	402585	-0.969406	-2.2198	0.0333615	0.447983	-3.67635
Tb927.1.800	3QTB00002_C_8	unlikely gene predicted by glimmer		<a href=http://www.genedb.org/genedb/Search?organism=tryp&name=Tb927.1.800>Tb927.1.800</a>	Q4GZD8				1	Tb927_01_v4: complement(253806..254093)	hypothetical protein, unlikely	74	1	3	0				2QTB00002_C_8	Tb927.1.800	TTTGGTCCGTATGATGTGTCCTCTTCTCCTTCGTTTTAGTTGTTATTCCGTTCAACTCCAGTTTTGCTAT	-	1	253920	253989	-0.969045	-1.81696	0.0782458	0.584664	-4.35154
Tb927.8.1090	3QTB00019_I_16	;go_function=nucleic acid binding; nucleotidyltransferase activity;go_process=DNA metabolism;go_component=nucleus		<a href=http://www.genedb.org/genedb/Search?organism=tryp&name=Tb927.8.1090>Tb927.8.1090</a>	Q57VP5			Tb08.29O4.140	8	Tb927_08_v4: complement(347671..349911)	DNA polymerase sigma, putative	3952	0	0	0	GO:0003676 GO:0016779	GO:0006259	GO:0005634	2QTB00019_I_16	Tb927.8.1090	TTCACTTCGTAATTTTAATGTCATTGCAACTTCTTTCACCCATGCATTCCGTGCGTTAACAGCGGTATTT	-	8	348055	348124	-0.967905	-1.33058	0.19238	0.72281	-5.01786
Tb09.160.1040	3QTB00004_C_17			<a href=http://www.genedb.org/genedb/Search?organism=tryp&name=Tb09.160.1040>Tb09.160.1040</a>	Q38FT3			chr9contig160.tmp0104c	9	Tb927_09_v4: complement(499870..500286)	hypothetical protein, unlikely	4880	0	0	0				2QTB00004_C_17	Tb09.160.1040	TACGACGCGTCGCCCGCCGCCTTTACCCCTCGTTCTGGGCAGCAGCCGCTTCAATTAGGTCATACAGTGA	-	9	500111	500180	-0.967803	-2.79056	0.00864785	0.282584	-2.56217
Tb927.3.4220	3QTB00020_M_8	;go_function=zinc ion binding;go_component=integral to membrane		<a href=http://www.genedb.org/genedb/Search?organism=tryp&name=Tb927.3.4220>Tb927.3.4220</a>	Q580M0			Tb03.26J7.380	3	Tb927_03_v4: complement(1186243..1188843)	Zn-finger domain protein, putative	1259	0	11	0	GO:0008270	GO:0008150	GO:0016021	2QTB00020_M_8	Tb927.3.4220	CATACATCATTAGTTTTACGTATGGGAGAGTACTGGTGTTCACTCTCATTTTTCTGGGTGCAGTTCTTAT	-	3	1187792	1187861	-0.967331	-1.58656	0.122076	0.652845	-4.68896
Tb10.70.2460	3QTB00012_M_2			<a href=http://www.genedb.org/genedb/Search?organism=tryp&name=Tb10.70.2460>Tb10.70.2460</a>	Q38BC6			TRYP_x-70a06.p2kb545_330	10	Tb927_10_v4: complement(1194144..1195316)	hypothetical protein, conserved	6606	0	0	0	GO:0003674 GO:0003674	GO:0008150 GO:0008150	GO:0005575 GO:0005575	2QTB00012_M_2	Tb10.70.2460	AAGACGTCACTGTATGGCGTTTCATTCACGTATTAATGCCTTGGGTCAAAGGGAGAGAGATAGAGTTTTA	-	10	1195089	1195158	-0.9667	-1.57949	0.12369	0.655764	-4.69871
Tb927.1.2590	3QTB00004_O_5			<a href=http://www.genedb.org/genedb/Search?organism=tryp&name=Tb927.1.2590>Tb927.1.2590</a>	Q4GYW3				1	Tb927_01_v4: complement(609245..609673)	hypothetical protein, unlikely	252	1	2	0				2QTB00004_O_5	Tb927.1.2590	TGTTGAAATGTTACAAGGTGATGGATTGCGTGAGTTAGTCTTATATTTCTTTTTCTTTAGTTTAATTTAC	-	1	609500	609569	-0.965847	-2.22502	0.0329754	0.446839	-3.66694
Tb10.70.5510	3QTB00017_M_20	;go_function=ferredoxin-NADP+ reductase activity;go_process=electron transport;go_component=mitochondrion		<a href=http://www.genedb.org/genedb/Search?organism=tryp&name=Tb10.70.5510>Tb10.70.5510</a>	Q38C21			TRYP_x-70a06.p2kb545_751	10	Tb927_10_v4: 575089..576891	adrenodoxin reductase, putative,ferredoxin NADP+ reductase-like protein	6361	0	0	0	GO:0004324	GO:0006118	GO:0005739	2QTB00017_M_20	Tb10.70.5510	TAATGTTGCTTTGGATTGTACTCGTGTCTTAGCCGCATCATACAAATATTTCTGCCCCACCGATATGAAT	+	10	575670	575739	-0.962957	-2.38061	0.0231662	0.402848	-3.37954
Tb927.8.5500	3QTB00017_E_1	;go_function=ATP binding; protein serine/threonine kinase activity;go_process=protein amino acid phosphorylation		<a href=http://www.genedb.org/genedb/Search?organism=tryp&name=Tb927.8.5500>Tb927.8.5500</a>	Q57X32			Tb08.26E13.70	8	Tb927_08_v4: 1627649..1629388	protein kinase, putative	4394	0	0	0	GO:0004674 GO:0005524	GO:0006468	GO:0005575	2QTB00017_E_1	Tb927.8.5500	GCATGAAGCAAGTACAACTGATGGTCATGCTACAGCAGAAATTTTCGATATTTTGGACAATTCTACGATA	+	8	1629115	1629184	-0.962795	-1.3512	0.185753	0.717295	-4.99324
Tb11.02.5690	3QTB00007_H_15			<a href=http://www.genedb.org/genedb/Search?organism=tryp&name=Tb11.02.5690>Tb11.02.5690</a>	Q384N7				11	Tb927_11_01_v4: complement(2151833..2152549)	hypothetical protein	8482	1	4	0				2QTB00007_H_15	Tb11.02.5690	TTTTCTACTTTTGTTGAATGCCTCATGCGATTCCTTCTGTTTTTGCTGTACCGTTTCACTGCGTTATATG	-	11.1	2152189	2152258	-0.961623	-2.01918	0.0515898	0.520379	-4.02544
Tb10.70.5290	3QTB00017_C_12	identical to:GB:AAO72980.1: major surface protease-like protein C {Trypanosoma brucei;} PMID:12707278;go_function=metalloendopeptidase activity;go_process=cell adhesion; proteolysis and peptidolysis;go_component=membrane		<a href=http://www.genedb.org/genedb/Search?organism=tryp&name=Tb10.70.5290>Tb10.70.5290</a>	Q86ML7	MSP-C		TRYP_x-70a06.p2kb545_720	10	Tb927_10_v4: complement(619946..621721)	major surface protease gp63, putative,surface protease homologue	6379	1	0	0	GO:0004222	GO:0006508 GO:0007155	GO:0016020	2QTB00017_C_12	Tb10.70.5290	GTGATTTGATTAGTGCAAGAACTGCATCCGTAGATAAGAAACCTAAATACACCAATAACGTTGATGATTA	-	10	621399	621468	-0.960857	-1.9877	0.055131	0.531161	-4.07796
Tb927.7.6780	3QTB00005_B_16			<a href=http://www.genedb.org/genedb/Search?organism=tryp&name=Tb927.7.6780>Tb927.7.6780</a>	Q57Y51			Tb07.15M23.610	7	Tb927_07_v4: complement(1875889..1876443)	hypothetical protein	3768	0	4	0				2QTB00005_B_16	Tb927.7.6780	TTACTTTCAGTTTATTTTTGTTATCCCTTTCATTGTTATATCACGCCCATTTGCCTCGTTTGTGGTTATT	-	7	1876025	1876094	-0.960801	-2.31587	0.0268725	0.419547	-3.50078
Tb10.389.1160	3QTB00020_E_2			<a href=http://www.genedb.org/genedb/Search?organism=tryp&name=Tb10.389.1160>Tb10.389.1160</a>	Q388Z1				10	Tb927_10_v4: complement(2966322..2968874)	hypothetical protein, conserved	7341	0	0	0				2QTB00020_E_2	Tb10.389.1160	ATTCATAAGGTGATAAAGATATACTCGTATTACTTTGACCGAGACGCCACTAAAGATGTCGTTCGGTTGA	-	10	2967359	2967428	-0.960339	-1.63842	0.110763	0.635984	-4.61632
Tb10.61.1190	3QTB00022_H_12			<a href=http://www.genedb.org/genedb/Search?organism=tryp&name=Tb10.61.1190>Tb10.61.1190</a>	Q387Y2			TRYP_x-61h03.q2kb185_182	10	Tb927_10_v4: 3659899..3664836	hypothetical protein, conserved	7605	0	0	0				2QTB00022_H_12	Tb10.61.1190	TGCAGCAAGCCCTTACAGAGAAAGGATTGATGAACAAACAATGTCAGGTAACTAGTAATGATATTATCGG	+	10	3660473	3660542	-0.958514	-1.60628	0.117668	0.647097	-4.66157
Tb10.6k15.1600	3QTB00006_L_21	;go_function=DNA binding;go_process=DNA packaging;go_component=kinetoplast		<a href=http://www.genedb.org/genedb/Search?organism=tryp&name=Tb10.6k15.1600>Tb10.6k15.1600</a>	Q38A85			TRYPtp6k15-3d06.p1c_236	10	Tb927_10_v4: 2160821..2161450	kinetoplast DNA-associated protein, putative	6997	0	0	0	GO:0003677	GO:0006323	GO:0020023	2QTB00006_L_21	Tb10.6k15.1600	TAAGAGAGGGAAATTACTCTCTAAGATGTATAAGGAACTCTCGCAAAACCAACGGCGTGAACTTAATATG	+	10	2160919	2160988	-0.952187	-2.15388	0.0385912	0.472052	-3.79373
Tb927.3.4840	3QTB00019_M_1	;go_function=cysteine-type endopeptidase activity; ubiquitin thiolesterase activity;go_process=ubiquitin-dependent protein catabolism		<a href=http://www.genedb.org/genedb/Search?organism=tryp&name=Tb927.3.4840>Tb927.3.4840</a>	Q582Q1			Tb03.48K5.520	3	Tb927_03_v4: complement(1362003..1364198)	ubiquitin hydrolase, putative,cysteine peptidase, Clan CA, family C19, putative	1321	0	0	0				2QTB00019_M_1	Tb927.3.4840	GGTTGATATTTTTAAGATGAAGTTGGAGAATCGTGTTGAGTGTAGCTCTTGCCGCAAGGTACGTTACACG	-	3	1362840	1362909	-0.952004	-1.51114	0.140199	0.666137	-4.79106
Tb927.8.4060	3QTB00017_A_14	;go_component=flagellar pocket; flagellum (sensu Eukaryota); integral to membrane		<a href=http://www.genedb.org/genedb/Search?organism=tryp&name=Tb927.8.4060>Tb927.8.4060</a>	Q581C6			Tb08.10J17.120	8	Tb927_08_v4: complement(1206258..1208030)	flagellum-adhesion glycoprotein, putative	4249	1	2	0	GO:0003674	GO:0008150	GO:0009434 GO:0016021 GO:0020016	2QTB00017_A_14	Tb927.8.4060	AAACTTTTCAAGGCGTCTGGTGGTTTCTTCCAAAAGAAGCGTTTTCCTTTACTTTTATGTGATATCGAAG	-	8	1207778	1207847	-0.951779	-1.77938	0.0843199	0.59237	-4.40913
Tb927.4.4930	3QTB00022_H_9			<a href=http://www.genedb.org/genedb/Search?organism=tryp&name=Tb927.4.4930>Tb927.4.4930</a>	Q584L2			Tb04.3M17.180	4	Tb927_04_v4: complement(1348450..1352787)	hypothetical protein, conserved	1911	0	0	0				2QTB00022_H_9	Tb927.4.4930	AATCAGCTCTGTCGCCAAGCAGTAATGAGACCGAAGATTGCTCATCCATCACATCGCTACGTGGGGAATT	-	4	1352330	1352399	-0.949755	-2.06141	0.0471522	0.503214	-3.954
Tb927.7.5930	3QTB00017_G_24	Number of repeated genes in array uncertain, region may contain misassembly.;go_component=integral to membrane		<a href=http://www.genedb.org/genedb/Search?organism=tryp&name=Tb927.7.5930>Tb927.7.5930</a>	Q582K8			Tb07.10C21.20	7	Tb927_07_v4: 1590223..1592013	hypothetical protein, conserved	3683	1	13	0				2QTB00017_G_24	Tb927.7.5930	GTGGACCAAAGGAACCTTCTTCCTGCCCAAAAGAACCGACGAGGGATGCCCGTGAGGCTGCTCCGCAATG	+	7	1591943	1592012	-0.948676	-1.9614	0.0582494	0.541962	-4.12134
Tb11.01.2050	3QTB00022_A_1	Curated by J. Mottram.;go_function=carboxypeptidase A activity;go_process=proteolysis and peptidolysis		<a href=http://www.genedb.org/genedb/Search?organism=tryp&name=Tb11.01.2050>Tb11.01.2050</a>	Q383Q1				11	Tb927_11_01_v4: 2691317..2694895	zinc carboxypeptidase, putative,metallo-peptidase, Clan MC, Family M14	8719	0	0	0	GO:0004182	GO:0006508	GO:0005575	2QTB00022_A_1	Tb11.01.2050	GATTTACTCTGCCACATTACCCACTGGCATAACTTGGTTAAAAATAGTACGTGCGATATTTGGTTTGAAG	+	11.1	2693516	2693585	-0.947697	-1.38551	0.175119	0.704716	-4.95154
Tb10.6k15.3750	3QTB00012_H_9			<a href=http://www.genedb.org/genedb/Search?organism=tryp&name=Tb10.6k15.3750>Tb10.6k15.3750</a>	Q38AR3			TRYPtp6k15-3d06.p1c_541	10	Tb927_10_v4: 1743168..1744355	hypothetical protein, conserved	6819	0	1	0				2QTB00012_H_9	Tb10.6k15.3750	AAGCCGTATTGCAACAAGAATCCACGAATGCCCTCAAGAGATGGCGAATGGCAGCTACAAGGATGTAGTT	+	10	1743839	1743908	-0.946318	-1.98836	0.0550539	0.531161	-4.07685
Tb09.160.4510	3QTB00001_J_1			<a href=http://www.genedb.org/genedb/Search?organism=tryp&name=Tb09.160.4510>Tb09.160.4510</a>	Q38EV7			chr9contig160.tmp0337	9	Tb927_09_v4: 966795..967004	hypothetical protein, unlikely	5208	1	0	0				2QTB00001_J_1	Tb09.160.4510	GTCTTCCTCCTTCCCTATACTCCAATGACGTTAGAACGGTAGGAGTCAGCTCAGCGTCCACACGGTGGCT	+	9	966898	966967	-0.945522	-2.28458	0.0288485	0.428935	-3.55853
Tb927.4.3820	3QTB00014_A_7			<a href=http://www.genedb.org/genedb/Search?organism=tryp&name=Tb927.4.3820>Tb927.4.3820</a>	Q583H6			Tb04.30O21.110	4	Tb927_04_v4: complement(999703..1001052)	hypothetical protein, conserved	1799	0	3	0				2QTB00014_A_7	Tb927.4.3820	TCTAAGTTTCTTTGTGTTCCTATCTGGTGTTACCAAAAGTTAGCACCTCTGCTGAATCCTGATGTCTTTC	-	4	1000068	1000137	-0.942287	-1.31899	0.196184	0.724153	-5.03155
Tb11.02.5350	3QTB00017_M_8			<a href=http://www.genedb.org/genedb/Search?organism=tryp&name=Tb11.02.5350>Tb11.02.5350</a>	Q384S0				11	Tb927_11_01_v4: 2069621..2071420	hypothetical protein, conserved	8448	0	0	0	GO:0003674	GO:0008150	GO:0005575	2QTB00017_M_8	Tb11.02.5350	AGTATTTTCGGCTTTCCCCATCTCAAACCCTCAATGAGACATTGCGTACCCTCTTCTTCATCAATGAGTT	+	11.1	2070942	2071011	-0.941499	-1.85355	0.0726939	0.57311	-4.29455
Tb09.160.2240	3QTB00016_B_13			<a href=http://www.genedb.org/genedb/Search?organism=tryp&name=Tb09.160.2240>Tb09.160.2240</a>	Q38FG9		3C4.25	chr9contig160.tmp0194	9	Tb927_09_v4: 676273..677934	hypothetical protein, conserved	4994	0	0	0				2QTB00016_B_13	Tb09.160.2240	AAGTTGAAAGATGAAGTTTTTTGGGCAAATTATTTTTGGAAGGTAGCTGTTCTCGGCTACTGCACCAATG	+	9	677176	677245	-0.940404	-2.03234	0.0501695	0.513601	-4.0033
Tb09.354.0020	3QTB00002_H_17			<a href=http://www.genedb.org/genedb/Search?organism=tryp&name=Tb09.354.0020>Tb09.354.0020</a>	Q38G49				9	Tb927_09_v4: 3547..3864	hypothetical protein, unlikely	4682	0	3	0				2QTB00002_H_17	Tb09.354.0020	ATCGGGTCCTTTTCATTAATAAGTATCTTCCGTCCTGTGCTTCTCAATTGTTTTACACTGTCATTTTATT	+	9	3751	3820	-0.940025	-1.78213	0.0838623	0.59237	-4.40495
Tb927.1.2920	3QTB00002_B_5			<a href=http://www.genedb.org/genedb/Search?organism=tryp&name=Tb927.1.2920>Tb927.1.2920</a>	Q4GYT2				1	Tb927_01_v4: 653941..654249	hypothetical protein, unlikely	283	0	0	0				2QTB00002_B_5	Tb927.1.2920	TACGGTACAATGTACTCTTTTCCGTTGTCAGAGTTTTGCCTATAAGTTTGAGTTACCACCTCTCTACAGG	+	1	654038	654107	-0.939683	-2.14841	0.0390563	0.472475	-3.80335
Tb09.160.5490	3QTB00015_B_17			<a href=http://www.genedb.org/genedb/Search?organism=tryp&name=Tb09.160.5490>Tb09.160.5490</a>	Q38EJ9			chr9contig160.tmp0435c	9	Tb927_09_v4: complement(1179300..1180814)	hypothetical protein, conserved	5318	0	0	0				2QTB00015_B_17	Tb09.160.5490	TGGCAGTACCAGTTCTATAATCCCTGCTTCAGTTAAACCAGTTACATCGTCGCCAACCTTTGATACGTTA	-	9	1179849	1179918	-0.934504	-2.37793	0.0233098	0.402848	-3.3846
Tb10.6k15.2990	3QTB00006_A_14			<a href=http://www.genedb.org/genedb/Search?organism=tryp&name=Tb10.6k15.2990>Tb10.6k15.2990</a>	Q38AJ9			TRYPtp6k15-3d06.p1c_432	10	Tb927_10_v4: 1906826..1907419	hypothetical protein	6883	0	0	0				2QTB00006_A_14	Tb10.6k15.2990	TATCAGGTGGCAAGGACTATGGCATCTTATTTCGTTTCTGTCGGGCAGACTCTTAGTTAGCAGAAATGTG	+	10	1907056	1907125	-0.932944	-1.68992	0.1004	0.623171	-4.54227
Tb09.211.0890	3QTB00005_A_14			<a href=http://www.genedb.org/genedb/Search?organism=tryp&name=Tb09.211.0890>Tb09.211.0890</a>	Q38E67			chr9contig211.tmp0108c	9	Tb927_09_v4: complement(1421066..1421575)	hypothetical protein, conserved	5450	0	0	0				2QTB00005_A_14	Tb09.211.0890	AAAGTCATTCAATAATGCAATTTTGTACAGCACGCATGAGGCGCCCTGCTCCTTCTCGTGTTACTTCAGT	-	9	1421348	1421417	-0.932936	-1.98918	0.0549596	0.531161	-4.0755
Tb927.1.1490	3QTB00003_J_11			<a href=http://www.genedb.org/genedb/Search?organism=tryp&name=Tb927.1.1490>Tb927.1.1490</a>	Q4GZ69				1	Tb927_01_v4: complement(373646..374032)	hypothetical protein, unlikely	142	0	0	0				2QTB00003_J_11	Tb927.1.1490	CAGGACACGGAGCGCCACAAAAGGAATTGGACAGGGTGGGATGCAATTAACGAATATTTCAAATGGCAAT	-	1	373952	374021	-0.932442	-2.0899	0.0443514	0.49119	-3.90517
Tb927.1.4160	3QTB00005_M_3			<a href=http://www.genedb.org/genedb/Search?organism=tryp&name=Tb927.1.4160>Tb927.1.4160</a>	Q4GYG2				1	Tb927_01_v4: 866968..867468	hypothetical protein, conserved	403	1	1	0	GO:0003674	GO:0008150	GO:0005575	2QTB00005_M_3	Tb927.1.4160	TGGAACTTTCCCCAGTAATGGCTTTCTTCCGCCTCACCTTCGCCTCGACAGTCGCTCGTATTTGGATCTC	+	1	867138	867207	-0.931306	-2.38887	0.0227281	0.400257	-3.3639
Tb927.6.3550	3QTB00022_A_7	;go_function=ATPase activity, coupled to transmembrane movement of ions, phosphorylative mechanism;go_process=cation transport;go_component=integral to membrane		<a href=http://www.genedb.org/genedb/Search?organism=tryp&name=Tb927.6.3550>Tb927.6.3550</a>	Q584Z5			Tb06.2N9.170	6	Tb927_06_v4: complement(1056159..1059749)	phospholipid-translocating P-type ATPase (flippase), putative	2873	0	7	0				2QTB00022_A_7	Tb927.6.3550	AGATATATCAAAGTATGCTATTTTCGTCTTTATTTTCCAAATAAGCTGTGGTTTTTTGTTTGGGGCTGTA	-	6	1058796	1058865	-0.930069	-1.65882	0.106556	0.634655	-4.58721
Tb09.160.5030	3QTB00018_M_19	;go_function=cAMP-specific phosphodiesterase activity		<a href=http://www.genedb.org/genedb/Search?organism=tryp&name=Tb09.160.5030>Tb09.160.5030</a>	Q38EQ0			chr9contig160.tmp0389	9	Tb927_09_v4: 1075759..1077714	cAMP-specific phosphodiesterase, putative	5265	0	0	0	GO:0004115			2QTB00018_M_19	Tb09.160.5030	AATCCTGTTATTTACCAACGAGGAGATTCTTGTTTGCTTTTTGGCTACGCTTTGTTTGTCATTCATACAC	+	9	1076364	1076433	-0.929549	-1.1572	0.255434	0.754264	-5.21134
Tb11.01.0290	3QTB00013_E_2			<a href=http://www.genedb.org/genedb/Search?organism=tryp&name=Tb11.01.0290>Tb11.01.0290</a>	Q384J3				11	Tb927_11_01_v4: 2262820..2264088	carbonic anhydrase-like protein	8526	1	1	0				2QTB00013_E_2	Tb11.01.0290	ATGAACACCATTTTCCGCCTTTTTCTGTTATTCGTGCAACTTTATGGCATCTCAGATCCCGCTACTGGGT	+	11.1	2262820	2262889	-0.928977	-1.96476	0.0578434	0.541962	-4.11583
Tb11.02.5540	3QTB00007_E_17			<a href=http://www.genedb.org/genedb/Search?organism=tryp&name=Tb11.02.5540>Tb11.02.5540</a>	Q384Q1				11	Tb927_11_01_v4: complement(2112201..2112866)	hypothetical protein, conserved	8467	0	4	0				2QTB00007_E_17	Tb11.02.5540	AAATGTGACGGTATTTCACATCTCGGCATTGGGGTTTACAATACCATGTTTCTTGGCGATTGTTTTTAAC	-	11.1	2112468	2112537	-0.928686	-2.14329	0.0394966	0.472475	-3.81235
Tb09.v1.0670	3QTB00001_E_11			<a href=http://www.genedb.org/genedb/Search?organism=tryp&name=Tb09.v1.0670>Tb09.v1.0670</a>	Q38DJ2				9	Tb927_09_v4: complement(1828543..1828656)	hypothetical protein, unlikely	5675	0	0	0				2QTB00001_E_11	Tb09.v1.0670	AACACGAAATAAACTGGTACCAACCCAATGCATTAACGCCGCCGCCACCGCCACTACCATTACAGGCCTT	-	9	1828580	1828649	-0.928003	-2.03092	0.0503203	0.513601	-4.00568
Tb09.160.5500	3QTB00004_C_21			<a href=http://www.genedb.org/genedb/Search?organism=tryp&name=Tb09.160.5500>Tb09.160.5500</a>	Q38EJ8			chr9contig160.tmp0436c	9	Tb927_09_v4: complement(1181646..1182062)	hypothetical protein, unlikely	5319	1	4	0				2QTB00004_C_21	Tb09.160.5500	ACGTCAGCTGCAGTGGTCACGTTGAAAGCCGGAGTGCACATAATTTAGTGATCTCGGTCGCTATCTTTTT	-	9	1181869	1181938	-0.927089	-2.27597	0.0294152	0.430655	-3.57433
Tb11.02.4410	3QTB00012_D_20			<a href=http://www.genedb.org/genedb/Search?organism=tryp&name=Tb11.02.4410>Tb11.02.4410</a>	Q385B3				11	Tb927_11_01_v4: complement(1820178..1821392)	hypothetical protein, conserved	8354	0	0	0				2QTB00012_D_20	Tb11.02.4410	TACTGAAGATTATGTCCGAATGCTAAGGCACACAATTAAGCAGCATGATGCGGAGAAGTTGGCGTTGATT	-	11.1	1821234	1821303	-0.925292	-1.66085	0.106146	0.633802	-4.58431
Tb927.2.5270	3QTB00023_E_2	;go_function=microtubule motor activity;go_process=microtubule-based movement;go_component=dynein complex		<a href=http://www.genedb.org/genedb/Search?organism=tryp&name=Tb927.2.5270>Tb927.2.5270</a>	Q7YUR0		30J2.85		2	Tb927_02_v4: 925431..938171	dynein heavy chain, putative	780	0	0	0	GO:0003777	GO:0007018	GO:0005575	2QTB00023_E_2	Tb927.2.5270	CGTTGATGGAAGCACTAGCGCAGCGTCTAAGGGGAAATTGTACTTCTATTATAAATGAATATAATATGAT	+	2	927820	927889	-0.924561	-1.29837	0.203093	0.726377	-5.05564
Tb09.160.3780	3QTB00015_I_3	;go_function=zinc ion binding		<a href=http://www.genedb.org/genedb/Search?organism=tryp&name=Tb09.160.3780>Tb09.160.3780</a>	Q38F27		28G16.200	chr9contig160.tmp0293	9	Tb927_09_v4: 874583..876049	hypothetical protein, conserved	5137	0	6	0	GO:0008270	GO:0008150	GO:0005575	2QTB00015_I_3	Tb09.160.3780	GGCTGCTGATTTTCCTGTACCTTTTCTCCATGATCGACCTCTATGTTGTGTTTGATATGATTGGGAATAC	+	9	875007	875076	-0.924093	-1.55873	0.128527	0.659967	-4.72712
Tb927.8.4350	3QTB00021_K_24			<a href=http://www.genedb.org/genedb/Search?organism=tryp&name=Tb927.8.4350>Tb927.8.4350</a>	Q57W00			Tb08.29H22.670	8	Tb927_08_v4: complement(1291050..1294157)	hypothetical protein, conserved	4278	0	13	0				2QTB00021_K_24	Tb927.8.4350	TATTTGATGCAAAGCTGTGGTTTCGGCATTTGTTTCTTTATACTTTGCTACTTCTCGTTTCCTTCCTGTA	-	8	1293070	1293139	-0.922197	-1.91824	0.063701	0.555953	-4.19158
Tb927.8.4700	3QTB00016_G_1	This gene is within a unresolved repeat region that contains misassembly.;go_function=amino acid-polyamine transporter activity;go_process=amino acid transport;go_component=integral to membrane		<a href=http://www.genedb.org/genedb/Search?organism=tryp&name=Tb927.8.4700>Tb927.8.4700</a>	Q57UY1	AATP6	AATP6	Tb08.4A8.350	8	Tb927_08_v4: complement(1380123..1381721)	amino acid transporter, putative	4313	0	10	0	GO:0005279	GO:0006865	GO:0016021	2QTB00016_G_1	Tb927.8.4700	CTCTTGGTACTTGTGTATTCATGTGTTTGGCAGTCTTTACTTCCGTTGTACGAATTAGCTCGCTTCTTTT	NA	Nonspecific_5	0	0	-0.922146	-1.61425	0.115923	0.642737	-4.65042
Tb11.01.2130	3QTB00014_E_2			<a href=http://www.genedb.org/genedb/Search?organism=tryp&name=Tb11.01.2130>Tb11.01.2130</a>	Q383P3				11	Tb927_11_01_v4: 2708457..2709842	hypothetical protein, conserved	8727	0	0	0				2QTB00014_E_2	Tb11.01.2130	CGAAACAGTATGGCGTGAAGAGCATCACTAACTATGCGGAAAGGGATGTCGAAAACTTCAAGGAACAAAT	+	11.1	2709742	2709811	-0.922066	-1.64481	0.109432	0.634661	-4.60725
Tb10.26.0400	3QTB00011_K_12			<a href=http://www.genedb.org/genedb/Search?organism=tryp&name=Tb10.26.0400>Tb10.26.0400</a>	Q389J0				10	Tb927_10_v4: 2738608..2739678	hypothetical protein, conserved	7242	0	0	0				2QTB00011_K_12	Tb10.26.0400	GAGGTGATTTTACACCGGTTTCACGACAGGCAGTTTATTTTCTACGATAATGGCATGGCATTTCTCCTTT	+	10	2739607	2739676	-0.921707	-1.82841	0.0764714	0.581446	-4.33381
Tb11.01.1980	3QTB00003_M_1			<a href=http://www.genedb.org/genedb/Search?organism=tryp&name=Tb11.01.1980>Tb11.01.1980</a>	Q383Q7				11	Tb927_11_01_v4: 2680856..2681212	hypothetical protein, conserved	8713	0	1	0				2QTB00003_M_1	Tb11.01.1980	GGTTACAACCCGTTCAGGTTACAGGGTATGACTCCACAGCCAAGATAGGGAGGAGTACCAGGCGTCAGGA	+	11.1	2680950	2681019	-0.920595	-1.90774	0.0650918	0.558564	-4.20848
Tb11.03.0190	3QTB00019_E_2			<a href=http://www.genedb.org/genedb/Search?organism=tryp&name=Tb11.03.0190>Tb11.03.0190</a>	Q387F7				11	Tb927_11_01_v4: 238631..240853	hypothetical protein, conserved	7806	0	0	0				2QTB00019_E_2	Tb11.03.0190	GTACTTTATGATAAACTCCGGAACAAATTACAAGAAAAGACGTATTTGAACATGCTAGAATTGCGCCTTT	+	11.1	240344	240413	-0.919981	-1.55392	0.129671	0.660811	-4.73367
Tb09.v2.0020	3QTB00014_F_1			<a href=http://www.genedb.org/genedb/Search?organism=tryp&name=Tb09.v2.0020>Tb09.v2.0020</a>	Q38EU4				9	Tb927_09_v4: 994375..995787	hypothetical protein, conserved	5221	0	10	0	GO:0003674	GO:0008150	GO:0005575	2QTB00014_F_1	Tb09.v2.0020	AAGAGGAGAATGAGTCAAAAAAGTATCGTAAGTGCCTCTGTGGTCGGATAGCCTCCTTCTGGCAATGGCT	+	9	995126	995195	-0.919799	-2.14134	0.0396657	0.472475	-3.81578
Tb927.7.2410	3QTB00017_M_14	similar to EH-domain containing protein 1 (mPAST1) (Swiss-Prot:Q9WVK4) [Mus musculus]		<a href=http://www.genedb.org/genedb/Search?organism=tryp&name=Tb927.7.2410>Tb927.7.2410</a>	Q57XN3			Tb07.22O10.400	7	Tb927_07_v4: complement(619930..621732)	hypothetical protein, conserved	3330	0	0	0				2QTB00017_M_14	Tb927.7.2410	CCTTTGCTGGAACCTAAGCAAAGTTTTACAAATGAAGGACATTCCACACATATACACTACCTATTTTCTT	-	7	620713	620782	-0.918546	-1.4899	0.145675	0.670443	-4.81903
Tb10.389.0740	3QTB00008_N_4	;go_function=nucleic acid binding		<a href=http://www.genedb.org/genedb/Search?organism=tryp&name=Tb10.389.0740>Tb10.389.0740</a>	Q388W6				10	Tb927_10_v4: complement(3037528..3038370)	hypothetical protein, conserved	7366	0	0	0	GO:0003676	GO:0008150	GO:0005575	2QTB00008_N_4	Tb10.389.0740	AGCATTGCAACAATGGTTTGTAAGCGAGCCCCTTCTACAGTTTACAGCGGCTCATCATTTTCCGCCTCTG	-	10	3037671	3037740	-0.918035	-2.29562	0.0281369	0.427224	-3.53822
Tb09.160.2300	3QTB00003_B_14			<a href=http://www.genedb.org/genedb/Search?organism=tryp&name=Tb09.160.2300>Tb09.160.2300</a>	Q38FG3		1L12.25	chr9contig160.tmp0199c	9	Tb927_09_v4: complement(689586..689981)	hypothetical protein, unlikely	5000	0	0	0				2QTB00003_B_14	Tb09.160.2300	CAATGTCCTCGTTGACGGTTTTGGCTTCCCCACTAACTTGGACGCTTGTCAATGCGTATTTCACTCGGGT	-	9	689662	689731	-0.916329	-2.14096	0.0396984	0.472475	-3.81645
Tb927.7.2520	3QTB00012_M_16			<a href=http://www.genedb.org/genedb/Search?organism=tryp&name=Tb927.7.2520>Tb927.7.2520</a>	Q57XM2			Tb07.22O10.610	7	Tb927_07_v4: complement(646588..647763)	hypothetical protein, conserved	3341	0	0	0				2QTB00012_M_16	Tb927.7.2520	CTTAAGGGTTTCGAATACATTTGGGTGCTTTTCTCTTTTTCCTATGCTCTTCCTGTTGACGAAGAGTGCA	-	7	647040	647109	-0.914773	-1.3616	0.18248	0.712446	-4.98071
Tb10.70.2880	3QTB00001_M_2			<a href=http://www.genedb.org/genedb/Search?organism=tryp&name=Tb10.70.2880>Tb10.70.2880</a>	Q38BG5			TRYP_x-70a06.p2kb545_385	10	Tb927_10_v4: complement(1128520..1128702)	hypothetical protein	6567	0	0	0				2QTB00001_M_2	Tb10.70.2880	ATGGCAAAGGAAACGTACCCAGTCCACAAAAGAATCCAACCCCAGTTGGTGGGCAACATTGCTGAGATTT	-	10	1128565	1128634	-0.914466	-1.58955	0.1214	0.65085	-4.68483
Tb11.01.5650	3QTB00022_A_5	;go_function=ATP binding; protein serine/threonine kinase activity;go_process=protein amino acid phosphorylation;go_component=integral to membrane		<a href=http://www.genedb.org/genedb/Search?organism=tryp&name=Tb11.01.5650>Tb11.01.5650</a>	Q382D0				11	Tb927_11_01_v4: 3661154..3664741	protein kinase, putative	9094	0	3	0	GO:0004674 GO:0005524	GO:0006468	GO:0005575 GO:0016021	2QTB00022_A_5	Tb11.01.5650	AACCATTACTGTGTTAATTCTAGTGATTGTAAACCTGAGGAACAGGATGAAAGCGATATCAAAGATAGGG	+	11.1	3663647	3663716	-0.913663	-1.73745	0.0915633	0.602629	-4.47223
Tb927.8.7170	3QTB00012_K_12	;go_function=inositol or phosphatidylinositol phosphatase activity		<a href=http://www.genedb.org/genedb/Search?organism=tryp&name=Tb927.8.7170>Tb927.8.7170</a>	Q57YS3			Tb08.10K10.600	8	Tb927_08_v4: 2062780..2063952	inositol polyphosphate 1-phosphatase, putative	4561	0	0	0	GO:0004437	GO:0008150	GO:0005575	2QTB00012_K_12	Tb927.8.7170	AGGTGGATCTCGTTAAACTCTTGCAAATATGTGTGAATGGCGCTTTGGCTGCGCAGCAGTACATTCTGCT	+	8	2062787	2062856	-0.913133	-1.85313	0.0727558	0.57311	-4.29521
Tb09.211.1990	3QTB00001_G_9			<a href=http://www.genedb.org/genedb/Search?organism=tryp&name=Tb09.211.1990>Tb09.211.1990</a>	Q38DV5			chr9contig211.tmp0233c	9	Tb927_09_v4: complement(1616611..1616733)	hypothetical protein, unlikely	5562	1	1	0				2QTB00001_G_9	Tb09.211.1990	TTTTATTGTCCGTTTGCGCTTACGCTTATGTTTGTTTATATTTGGGAGTGGTCGTCTTTCGGCTCTTGCA	-	9	1616615	1616684	-0.912773	-2.03943	0.0494181	0.51322	-3.99132
Tb10.61.1650	3QTB00003_E_6			<a href=http://www.genedb.org/genedb/Search?organism=tryp&name=Tb10.61.1650>Tb10.61.1650</a>	Q388B2			TRYP_x-61h03.q2kb185_247	10	Tb927_10_v4: complement(3582030..3582395)	hypothetical protein	7575	0	0	0				2QTB00003_E_6	Tb10.61.1650	CCCACAGAACTTCCCTTGCAAACCACCCACCCTCCCCCTTCGTGAAGCCGTTAAATAACACAATTTATTT	-	10	3582217	3582286	-0.912456	-2.11276	0.0422119	0.481126	-3.86565
Tb927.6.2460	3QTB00021_A_4	similar to Ubiquitin conjugation factor E4 (Ubiquitin fusion degradation protein2) (UB fusion protein 2). (Swiss-Prot:Q9HE05) {Schizosaccharomyces pombe};go_function=electron transporter activity;go_process=electron transport		<a href=http://www.genedb.org/genedb/Search?organism=tryp&name=Tb927.6.2460>Tb927.6.2460</a>	Q584R0			Tb06.4M18.1010	6	Tb927_06_v4: 751703..754702	ubiquitin fusion degradation protein 2, putative,ubiquitin conjugation factor E4 B, putative	2765	0	0	0				2QTB00021_A_4	Tb927.6.2460	TTGTTCATTCACACCTCTTTTACAGCGATTCTTTTACTGATGGCTTACAACTTGAGTATGGGACTATCTT	+	6	752457	752526	-0.911333	-1.21755	0.231964	0.744638	-5.14676
Tb10.70.5370	3QTB00005_P_2			<a href=http://www.genedb.org/genedb/Search?organism=tryp&name=Tb10.70.5370>Tb10.70.5370</a>	Q38C08			TRYP_x-70a06.p2kb545_729	10	Tb927_10_v4: 605241..605810	hypothetical protein	6374	1	1	0				2QTB00005_P_2	Tb10.70.5370	TCCTTGCTGGTTATTTGCGCAGCGTCTCCCCTCTTTTAGCGTGCCTTGCGATCATGTGTTTTTGTTTCGT	+	10	605534	605603	-0.910116	-1.71156	0.0962908	0.613889	-4.51057
Tb927.6.3790	3QTB00019_H_10	similar to GB:AAC02215: valosin-containing protein homolog {Trypanosoma brucei} ; similar to SAV protein. (Swiss-Prot:Q07590) {Sulfolobus acidocaldarius} ; similar to SP:Q58556: Cell division cycle protein 48 homolog MJ1156. {Methanocaldococcus jannaschii};go_function=ATPase activity;go_process=regulation of transcription, DNA-dependent; two-component signal transduction system (phosphorelay)		<a href=http://www.genedb.org/genedb/Search?organism=tryp&name=Tb927.6.3790>Tb927.6.3790</a>	Q585X7			Tb06.4F7.680	6	Tb927_06_v4: complement(1123077..1125464)	valosin-containing protein homolog, putative,AAA ATPase	2897	0	0	0				2QTB00019_H_10	Tb927.6.3790	AAAGATTGTGCCTCCATCTGCTCTTAGACAGTTTCAGGTTTCTATTCCGTCCGTAAAATGGAGTGATATT	-	6	1123878	1123947	-0.905369	-2.11896	0.0416476	0.481126	-3.85487
Tb927.1.2960	3QTB00001_I_2	unlikely gene predicted by glimmer		<a href=http://www.genedb.org/genedb/Search?organism=tryp&name=Tb927.1.2960>Tb927.1.2960</a>	Q4GYS8				1	Tb927_01_v4: 656007..656174	hypothetical protein, unlikely	287	0	0	0				2QTB00001_I_2	Tb927.1.2960	CTGCAAACGGTTGCTGCTTTATCAGCAACCTTGGAGAACCTGAAGGGAAGCTACAGTATGTACTTTGGTG	+	1	656086	656155	-0.90338	-1.64308	0.10979	0.634794	-4.6097
Tb11.01.0680	3QTB00019_A_1			<a href=http://www.genedb.org/genedb/Search?organism=tryp&name=Tb11.01.0680>Tb11.01.0680</a>	Q384D3				11	Tb927_11_01_v4: 2400412..2402553	HERTS,flagellar component	8586	0	0	0				2QTB00019_A_1	Tb11.01.0680	TATGTGATATTGTAGAACTTTCCTTCCACAATAATAAGATCGAAGCTGATGCCGCGACGTACCTTGGACA	+	11.1	2400851	2400920	-0.902186	-1.3179	0.196544	0.724153	-5.03283
Tb09.160.0320	3QTB00004_F_1			<a href=http://www.genedb.org/genedb/Search?organism=tryp&name=Tb09.160.0320>Tb09.160.0320</a>	Q38G09			chr9contig160.tmp0032	9	Tb927_09_v4: 323131..323586	hypothetical protein, unlikely	4803	0	0	0				2QTB00004_F_1	Tb09.160.0320	AACAACACAGTGGGGATTTTTTCCAATCCACAGCACAATACCCTTCAACTCGAGAGTGGTATCAATACCA	+	9	323161	323230	-0.900893	-2.0441	0.0489293	0.511144	-3.98342
Tb09.211.2410	3QTB00010_N_3	pers. comm. M. Boshart, University of Munich; similar to cAMP-dependent protein kinase catalytic subunit (EC 2.7.1.37). (Swiss-Prot:P34099) (Dictyostelium discoideum;);go_function=ATP binding; protein serine/threonine kinase activity;go_process=protein amino acid phosphorylation		<a href=http://www.genedb.org/genedb/Search?organism=tryp&name=Tb09.211.2410>Tb09.211.2410</a>	Q38DR5	PKAC1		chr9contig211.tmp0279c	9	Tb927_09_v4: complement(1700593..1701597)	protein kinase A catalytic subunit isoform 1,protein kinase A catalytic subunit	5602	0	0	0	GO:0004674 GO:0004674 GO:0005524 GO:0005524	GO:0006468 GO:0006468	GO:0005575 GO:0005575	2QTB00010_N_3	Tb09.211.2410	ATCCCGAGAGTGGAGATAAGGGTTCTCCTCCACTAACCCCTTCGCAACAGGTTGCATTCCGTGGTTTTTA	-	9	1700594	1700663	-0.900868	-2.15565	0.0384419	0.472052	-3.79061
Tb10.70.2940	3QTB00017_M_6			<a href=http://www.genedb.org/genedb/Search?organism=tryp&name=Tb10.70.2940>Tb10.70.2940</a>	Q38BH0			TRYP_x-70a06.p2kb545_391	10	Tb927_10_v4: 1117965..1119764	transporter, putative	6562	0	10	0				2QTB00017_M_6	Tb10.70.2940	TCAGACCATTCACCTCGCGCAAATTTTGGTTATTTGTTGCCGTATTTTGTATTCTTATCTTTGAGGAGGA	+	10	1119463	1119532	-0.900567	-1.45904	0.153936	0.676823	-4.85908
Tb11.02.4650	3QTB00014_L_21			<a href=http://www.genedb.org/genedb/Search?organism=tryp&name=Tb11.02.4650>Tb11.02.4650</a>	Q384Y8				11	Tb927_11_01_v4: complement(1899889..1901310)	hypothetical protein, conserved	8379	0	0	0				2QTB00014_L_21	Tb11.02.4650	ATAGCAATTCACAAGACATTGGAAACCATCATGGGAAGCAAGGCCACACGCGATACTCTCAACTATAAAC	-	11.1	1901019	1901088	-0.898688	-1.96285	0.0580736	0.541962	-4.11896
Tb927.3.1490	3QTB00020_A_5			<a href=http://www.genedb.org/genedb/Search?organism=tryp&name=Tb927.3.1490>Tb927.3.1490</a>	Q57XY2			Tb03.1J15.280	3	Tb927_03_v4: 381470..383920	leucine-rich repeat protein (LRRP), putative	988	0	0	0	GO:0003674	GO:0008150	GO:0005575	2QTB00020_A_5	Tb927.3.1490	GTGAGCGAGTTGGAAAGTATAGCCATTCTTAACCTTTCATATTGTTGTGAATTAGCGCGTTTAAATTTGA	+	3	383606	383675	-0.898403	-1.80201	0.0806155	0.585143	-4.37456
Tb927.7.400	3QTB00009_H_9	similar to Anoxia up-regulated protein. (Swiss-Prot:Q9VGX3) {Drosophila melanogaster}		<a href=http://www.genedb.org/genedb/Search?organism=tryp&name=Tb927.7.400>Tb927.7.400</a>	Q57U14			Tb07.8P12.600	7	Tb927_07_v4: complement(72835..73746)	hypothetical protein, conserved	3131	1	0	1				2QTB00009_H_9	Tb927.7.400	ATGACAGTTATCTGCAACACTGCGAGGGCGCGTATGGCTGATCTCAGGGCGGAATATGATCAATTAGAGG	-	7	73140	73209	-0.898189	-2.01442	0.0521122	0.521972	-4.03342
Tb927.2.4280	3QTB00021_O_4	;go_function=protein tyrosine/serine/threonine phosphatase activity;go_process=protein amino acid dephosphorylation		<a href=http://www.genedb.org/genedb/Search?organism=tryp&name=Tb927.2.4280>Tb927.2.4280</a>	Q7YV05		28H13.490		2	Tb927_02_v4: complement(759933..763061)	dual specificity protein phosphatase, putative	709	0	0	0	GO:0008138	GO:0006470 GO:0006470	GO:0005575	2QTB00021_O_4	Tb927.2.4280	ATGGTTACAATTACTACTATAGCATTTATATACTCAACGGTGTTAGGGCCCATCCTTCTCTTGCTGCAGT	-	2	762409	762478	-0.897829	-2.21888	0.0334294	0.448194	-3.678
Tb927.7.1610	3QTB00018_K_11	;go_function=ATP binding; catalytic activity;go_process=fructose 2,6-bisphosphate metabolism		<a href=http://www.genedb.org/genedb/Search?organism=tryp&name=Tb927.7.1610>Tb927.7.1610</a>	Q57WN9			Tb07.27M11.980	7	Tb927_07_v4: 404562..406508	6-phosphofructo-2-kinase/fructose-2,6-biphospha ta se,putative	3252	0	0	0	GO:0005524 GO:0003824	GO:0006003	GO:0005575	2QTB00018_K_11	Tb927.7.1610	TCGCTGTACGGAAACTGTACATTACTTTGATAAACGCAACGAGCTGTCGCAAGATCCATATTTTGCATCT	+	7	405941	406010	-0.897286	-2.16935	0.0373024	0.470736	-3.76641
Tb11.01.1780	3QTB00010_A_13	;go_function=oxidoreductase activity;go_process=metabolism;go_component=integral to membrane		<a href=http://www.genedb.org/genedb/Search?organism=tryp&name=Tb11.01.1780>Tb11.01.1780</a>	Q383S7				11	Tb927_11_01_v4: 2642884..2643825	short-chain dehydrogenase, putative	8693	1	2	0	GO:0016491	GO:0008152	GO:0016021	2QTB00010_A_13	Tb11.01.1780	TGGGTTCGCCAAGCGCAGAAATGGTAGTTGCTGACTTGAACACGATAGAGGGAACAAATTTAGTTTGCTT	+	11.1	2643149	2643218	-0.897032	-1.78057	0.0841222	0.59237	-4.40733
Tb927.1.10	3QTB00002_F_2			<a href=http://www.genedb.org/genedb/Search?organism=tryp&name=Tb927.1.10>Tb927.1.10</a>	Q8IFJ5				1	Tb927_01_v4: 6871..7203	hypothetical protein	2	1	1	0				2QTB00002_F_2	Tb927.1.10	AAGTGCCGCTACCTATGCTTACGTTTGACGCCGCTAGTTGTGCCGCACCTGTCATCGCTCCCACTGGATT	+	1	6974	7043	-0.896605	-2.27769	0.0293011	0.43044	-3.57118
Tb927.7.6430	3QTB00006_I_14			<a href=http://www.genedb.org/genedb/Search?organism=tryp&name=Tb927.7.6430>Tb927.7.6430</a>	Q582L6			Tb07.33N13.360	7	Tb927_07_v4: complement(1746219..1746824)	hypothetical protein	3733	0	0	0				2QTB00006_I_14	Tb927.7.6430	TATGGCGTCAGGGACCTTGAAAGATGAGGCTGGTTCCATTCATTTATCGCATGAAAAAGAAACTCAAACA	-	7	1746579	1746648	-0.895264	-1.55783	0.128741	0.660081	-4.72835
Tb09.160.5420	3QTB00003_A_16			<a href=http://www.genedb.org/genedb/Search?organism=tryp&name=Tb09.160.5420>Tb09.160.5420</a>	Q38EL1			chr9contig160.tmp0428	9	Tb927_09_v4: 1152668..1153030	hypothetical protein, unlikely	5306	0	0	0				2QTB00003_A_16	Tb09.160.5420	AACTACCCACCGTCCCCTTCTTTCCAGTTACTACACACTCGAATTGCCTCGATTAAAAATATCATGCCTT	+	9	1152955	1153024	-0.894483	-1.95744	0.0587323	0.544617	-4.12784
Tb09.211.1930	3QTB00019_I_13			<a href=http://www.genedb.org/genedb/Search?organism=tryp&name=Tb09.211.1930>Tb09.211.1930</a>	Q38DW1			chr9contig211.tmp0227c	9	Tb927_09_v4: complement(1606944..1609124)	hypothetical protein, conserved	5556	0	0	0				2QTB00019_I_13	Tb09.211.1930	ATCTCCACACAACTAAAAAACATTAAATCGTTAAAGACCAGGAGTCGTATGATGCGAAGCCAGATTCATA	-	9	1607777	1607846	-0.89356	-1.31192	0.198532	0.725729	-5.03985
Tb927.7.7370	3QTB00002_F_21			<a href=http://www.genedb.org/genedb/Search?organism=tryp&name=Tb927.7.7370>Tb927.7.7370</a>	Q57TX4			Tb07.30D13.420	7	Tb927_07_v4: complement(2122261..2122578)	hypothetical protein	3827	0	0	0				2QTB00002_F_21	Tb927.7.7370	AAGTCGTAAGGTTACCCCTGCCATTATATTTTTGCTTCTGCCTTCGTTCACTCGGGAACTGCCTTTGTTT	-	7	2122333	2122402	-0.89326	-2.14918	0.0389912	0.472475	-3.80201
Tb10.6k15.0830	3QTB00005_F_3			<a href=http://www.genedb.org/genedb/Search?organism=tryp&name=Tb10.6k15.0830>Tb10.6k15.0830</a>	Q38A20			TRYPtp6k15-3d06.p1c_122	10	Tb927_10_v4: 2318938..2319477	hypothetical protein	7062	0	1	0				2QTB00005_F_3	Tb10.6k15.0830	TGCTTACGAATTGCCTTACGAACGGAGAATGGTTGTCACTCTTTCGCTTTCACGGTTGTCTGCTCCCTCC	+	10	2319362	2319431	-0.893029	-2.15696	0.0383321	0.472052	-3.78831
Tb10.05.0130	3QTB00004_J_14			<a href=http://www.genedb.org/genedb/Search?organism=tryp&name=Tb10.05.0130>Tb10.05.0130</a>	Q388Q7				10	Tb927_10_v4: complement(3204105..3204584)	hypothetical protein,hypothetical protein	7425	0	2	0				2QTB00004_J_14	Tb10.05.0130	TTTTTCCATATTTGATTATGCTAATTATCTTGTATGTGCCACCTCAACCGTTCCCGCTGGGATCGTTAGA	-	10	3204229	3204298	-0.892712	-2.14779	0.0391099	0.472475	-3.80445
Tb10.70.3980	3QTB00015_J_21			<a href=http://www.genedb.org/genedb/Search?organism=tryp&name=Tb10.70.3980>Tb10.70.3980</a>	Q38BQ2			TRYP_x-70a06.p2kb545_530	10	Tb927_10_v4: 891231..892763	hypothetical protein, conserved	6480	0	5	0				2QTB00015_J_21	Tb10.70.3980	TTAATTTTATGCAGCCTGTAATGTGTTTTCTCACTCTATTCTTGCTGGTATCCGTGGTACTATGTAAGTT	+	10	891763	891832	-0.890424	-2.00527	0.0531283	0.526834	-4.04871
Tb09.160.2460	3QTB00019_M_15			<a href=http://www.genedb.org/genedb/Search?organism=tryp&name=Tb09.160.2460>Tb09.160.2460</a>	Q38FE7		1L12.105	chr9contig160.tmp0209	9	Tb927_09_v4: 707235..709433	hypothetical protein, conserved	5016	0	2	0				2QTB00019_M_15	Tb09.160.2460	TTTTTATTCCATGTCTAGCGAACTTTGCCCCATTCGTTCATGATATTGACGTGTACACTTCTCAGCGTTT	+	9	708688	708757	-0.889952	-1.25796	0.217169	0.734204	-5.10186
Tb927.8.6320	3QTB00013_I_21			<a href=http://www.genedb.org/genedb/Search?organism=tryp&name=Tb927.8.6320>Tb927.8.6320</a>	Q57YN3			Tb08.11J15.380	8	Tb927_08_v4: 1830967..1832220	hypothetical protein, conserved	4476	0	0	0				2QTB00013_I_21	Tb927.8.6320	GAAGATCATTCCCGCTCCTTCTTGTTTCAGGAGGTGCTCGTAACGTCTTTACTGCTAAACTTTTATTATA	+	8	1831390	1831459	-0.889297	-1.45107	0.156129	0.68068	-4.8693
Tb10.61.2940	3QTB00003_D_21			<a href=http://www.genedb.org/genedb/Search?organism=tryp&name=Tb10.61.2940>Tb10.61.2940</a>	Q388K5			TRYP_x-61h03.q2kb185_440	10	Tb927_10_v4: complement(3327817..3328197)	hypothetical protein, unlikely	7478	0	0	0				2QTB00003_D_21	Tb10.61.2940	TCCATTGCTCTGTATACGGAATTGCCACACCGCAAAAGGGGAGACACCACCAAGGATAGTGTTCATCCCA	-	10	3327916	3327985	-0.888434	-1.8489	0.0733797	0.57548	-4.30184
Tb10.70.3040	3QTB00010_O_2			<a href=http://www.genedb.org/genedb/Search?organism=tryp&name=Tb10.70.3040>Tb10.70.3040</a>	Q38BH9			TRYP_x-70a06.p2kb545_404	10	Tb927_10_v4: 1107428..1108411	hypothetical protein, conserved	6553	0	0	0				2QTB00010_O_2	Tb10.70.3040	AGGAAGATGTAAAAAGGCTTAAGCACGATCGTTGCCTACTAATGACCAAACTGACGGAAGAAAAATCAAA	+	10	1107558	1107627	-0.888243	-1.57272	0.125251	0.657231	-4.70801
Tb927.6.3020	3QTB00009_I_13			<a href=http://www.genedb.org/genedb/Search?organism=tryp&name=Tb927.6.3020>Tb927.6.3020</a>	Q583N2			Tb06.5F5.740	6	Tb927_06_v4: 898968..899834	hypothetical protein, conserved	2821	0	0	0				2QTB00009_I_13	Tb927.6.3020	AATGGTAAGAGCTTAAGTCAGGTGCAATTTCTACTCGGAGCCCTTGGGAAACAATTAGAGGATTGCAATA	+	6	899082	899151	-0.88809	-1.85433	0.0725784	0.572763	-4.29331
Tb927.8.3850	3QTB00012_C_24			<a href=http://www.genedb.org/genedb/Search?organism=tryp&name=Tb927.8.3850>Tb927.8.3850</a>	Q581A5			Tb08.10J17.400	8	Tb927_08_v4: complement(1148943..1150103)	hypothetical protein, conserved	4228	0	0	0				2QTB00012_C_24	Tb927.8.3850	ATTAATGAAAAGGACATACACTCACAACCCCTACCGCCATATTACCGTCATACCTGTCTCGGTTGCTGGA	-	8	1149945	1150014	-0.887872	-1.97345	0.0568025	0.536344	-4.10152
Tb927.4.3250	3QTB00012_F_13			<a href=http://www.genedb.org/genedb/Search?organism=tryp&name=Tb927.4.3250>Tb927.4.3250</a>	Q584A2			Tb04.2H8.340	4	Tb927_04_v4: complement(853338..854525)	hypothetical protein, conserved,ESAG11-related protein, putative	1742	1	0	1				2QTB00012_F_13	Tb927.4.3250	AAGTTACTACGGCGCGAAAGTTATGTCTAAGAAAATGCTGGTGAGCGTGTTGGAGAAAGTAATGGCAGAA	-	4	854169	854238	-0.886697	-1.93898	0.0610289	0.546906	-4.15798
Tb10.70.5340	3QTB00012_G_11	curated by M. Parsons, P. Ward, J. Mottram;go_function=ATP binding; protein serine/threonine kinase activity;go_process=protein amino acid phosphorylation		<a href=http://www.genedb.org/genedb/Search?organism=tryp&name=Tb10.70.5340>Tb10.70.5340</a>	Q38C05			TRYP_x-70a06.p2kb545_726	10	Tb927_10_v4: 612827..613966	protein kinase, putative,casein kinase I, putative	6377	0	0	0	GO:0004674 GO:0004674 GO:0005524 GO:0005524	GO:0006468 GO:0006468	GO:0005575 GO:0005575	2QTB00012_G_11	Tb10.70.5340	ACAGAAGCTTAAGTTTGATGAAATACCGCGATATGAAATGTGTAGGAATATCATTTGGTCTATTCTCCAT	+	10	613675	613744	-0.886608	-1.75281	0.0888512	0.596609	-4.44926
Tb09.160.2210	3QTB00006_B_16	;go_function=electron transporter activity;go_process=electron transport		<a href=http://www.genedb.org/genedb/Search?organism=tryp&name=Tb09.160.2210>Tb09.160.2210</a>	Q38FH2		3C4.40	chr9contig160.tmp0191	9	Tb927_09_v4: 672498..673139	glutaredoxin-like protein	4991	1	0	0	GO:0004362	GO:0006118	GO:0005575	2QTB00006_B_16	Tb09.160.2210	TTACTGTTTCTGCCCTTTTTCTGCCCATCGCTCTGCCTCATCTCAAGGTTACACACGCCTAATGCGGCGA	+	9	672524	672593	-0.885755	-2.20221	0.0346914	0.455909	-3.70793
Tb927.7.2570	3QTB00014_L_9			<a href=http://www.genedb.org/genedb/Search?organism=tryp&name=Tb927.7.2570>Tb927.7.2570</a>	Q57XL7			Tb07.22O10.680	7	Tb927_07_v4: complement(659885..661306)	hypothetical protein, conserved	3346	0	0	0				2QTB00014_L_9	Tb927.7.2570	AACTATTAAACGTTCGAAAGATCAACTACACGTCGACCTGGACAATAAGGGCAAGGTTCTCGCTGTCAAT	-	7	660350	660419	-0.882072	-1.80558	0.0800445	0.584751	-4.36908
Tb09.244.1630	3QTB00003_P_22			<a href=http://www.genedb.org/genedb/Search?organism=tryp&name=Tb09.244.1630>Tb09.244.1630</a>	Q38CQ4			chr9contig244a01.tmp0163	9	Tb927_09_v4: 2598421..2598831	hypothetical protein, unlikely	5993	0	3	0				2QTB00003_P_22	Tb09.244.1630	CCTCATTCATAGGATCCACATTCTTTCTTGATTTCCTTAATTTTTACACCATTGTTACACTATACACTTT	+	9	2598725	2598794	-0.881214	-1.69654	0.0991272	0.619601	-4.5326
Tb927.8.3720	3QTB00011_J_5			<a href=http://www.genedb.org/genedb/Search?organism=tryp&name=Tb927.8.3720>Tb927.8.3720</a>	Q580Z2			Tb08.10J17.650	8	Tb927_08_v4: complement(1115380..1116474)	hypothetical protein, conserved	4215	1	2	0				2QTB00011_J_5	Tb927.8.3720	ATGTACTACTACGAGTCTATGGCTTTTTTTACTGGCATCGATTCCAACATTTTTATAACCGCGGCGGACT	-	8	1115817	1115886	-0.880547	-2.28138	0.0290578	0.429816	-3.5644
Tb11.01.2220	3QTB00012_B_13	GPI-Anchor Signal predicted for Tb11.01.2220 by DGPI v2.04, no cleavage site predicted;go_function=UDP-N-acetylglucosamine-dolichyl-phosphate N-acetylglucosaminephosphotransferase activity;go_process=dolichol-linked oligosaccharide biosynthesis;go_component=integral to membrane		<a href=http://www.genedb.org/genedb/Search?organism=tryp&name=Tb11.01.2220>Tb11.01.2220</a>	Q383N4				11	Tb927_11_01_v4: 2727870..2729051	UDP-N-acetylglucosamine--dolichyl-phosphate n-acetylglucosaminephosphotransferase, putative	8736	0	10	0	GO:0003975	GO:0006488	GO:0016021	2QTB00012_B_13	Tb11.01.2220	AATAGATATTAATAAAACAACGCCGGAGCAACGAAAGAAGATTGCATCGAAACCGTATGACGAGCTAGAC	+	11.1	2728031	2728100	-0.87906	-1.76194	0.087272	0.596254	-4.43553
Tb09.160.3200	3QTB00001_D_11			<a href=http://www.genedb.org/genedb/Search?organism=tryp&name=Tb09.160.3200>Tb09.160.3200</a>	Q38F82		1L12.495	chr9contig160.tmp0490	9	Tb927_09_v4: 799771..799968	hypothetical protein, unlikely	5081	0	2	0				2QTB00001_D_11	Tb09.160.3200	AAATTTGGGAAAGCTCTTTTTATTCTACGAGTTTTTCATTTCTACTCCTTTTTTTGTTCCTAACGTCAAG	+	9	799815	799884	-0.877149	-1.9116	0.064577	0.557204	-4.20227
Tb927.7.6040	3QTB00021_L_22	Number of repeated genes in array uncertain, region may contain misassembly. similar to GB:CAD21883.1: ESAG4 {Trypanosoma brucei}; Number of repeated genes in array uncertain, region may contain misassembly.;go_function=adenylate cyclase activity;go_process=intracellular signaling cascade;go_component=integral to membrane		<a href=http://www.genedb.org/genedb/Search?organism=tryp&name=Tb927.7.6040>Tb927.7.6040</a>	Q57VK7			Tb07.2F2.250	7	Tb927_07_v4: complement(1626783..1630586)	receptor-type adenylate cyclase GRESAG 4, putative	3694	1	1	0	GO:0004016	GO:0007242	GO:0016021	2QTB00022_A_20	Tb927.7.6040	ATGAGGTTGCGGACCCCTCGTTGAGTGAGGTGAGTTCTCTACATGCTGGGTTAACTGATTCTGCCAGGCA	-	7	1627192	1627261	-0.875317	-1.70593	0.0973464	0.615587	-4.51885
Tb09.211.2880	3QTB00021_A_20			<a href=http://www.genedb.org/genedb/Search?organism=tryp&name=Tb09.211.2880>Tb09.211.2880</a>	Q38DL7			chr9contig211.tmp0327	9	Tb927_09_v4: 1779088..1782099	hypothetical protein, conserved	5650	0	9	0				2QTB00021_A_20	Tb09.211.2880	TCCCTTAATGACGTACTTTATGTTTACTATAATTAATTCGCACGACACTATCTCGCAATTTGGTTGTGAT	+	9	1780419	1780488	-0.873662	-1.3646	0.181543	0.710788	-4.97707
Tb11.01.7670	3QTB00022_C_23			<a href=http://www.genedb.org/genedb/Search?organism=tryp&name=Tb11.01.7670>Tb11.01.7670</a>	Q381I5				11	Tb927_11_01_v4: complement(4179943..4183584)	hypothetical protein, conserved	9290	0	22	0				2QTB00022_C_23	Tb11.01.7670	TTTTGTATGCATTAACGCTTTTTCTTCAGTCATTAAATGTTGTTGTGGTGGAGCACATTCTCTACTCTCA	-	11.1	4181615	4181684	-0.872928	-2.04319	0.0490243	0.511304	-3.98497
Tb927.7.5200	3QTB00019_G_23			<a href=http://www.genedb.org/genedb/Search?organism=tryp&name=Tb927.7.5200>Tb927.7.5200</a>	Q57ZG9			Tb07.27E10.450	7	Tb927_07_v4: 1369681..1371855	hypothetical protein, conserved	3610	0	0	0				2QTB00019_G_23	Tb927.7.5200	TTTATTGCGACCAAAACAGCCTGTATTACGTTTTCTTTCCCCTATTCCAATGATTGTGAAGTTGAAGGAG	+	7	1369950	1370019	-0.871985	-2.30473	0.0275617	0.424542	-3.5214
Tb927.7.6600	3QTB00008_O_10	Part of an tandem of six genes (Tb07.15M23.130, Tb07.15M23.140, Tb07.15M23.150, Tb07.15M23.160, Tb07.15M23.170, Tb07.15M23.180, Tb07.15M23.190). Tb07.15M23.170 and Tb07.15M23.180 both contain a large repeat insertion and could be pseudogenes.		<a href=http://www.genedb.org/genedb/Search?organism=tryp&name=Tb927.7.6600>Tb927.7.6600</a>	Q57Y69			Tb07.15M23.190	7	Tb927_07_v4: complement(1803709..1804515)	hypothetical protein, conserved	3750	1	0	0				2QTB00008_O_10	Tb927.7.6600	ATCTAAAGGACCGATGCGGGTTTTGGTTGTCCTTCATGCCAGTAACCATTTCATTCAAACGGAGCATTGA	-	7	1804082	1804151	-0.870741	-2.1435	0.0394781	0.472475	-3.81198
Tb11.01.3570	3QTB00017_K_23			<a href=http://www.genedb.org/genedb/Search?organism=tryp&name=Tb11.01.3570>Tb11.01.3570</a>	Q383B0				11	Tb927_11_01_v4: 3074847..3076604	hypothetical protein, conserved	8860	0	0	0				2QTB00017_K_23	Tb11.01.3570	AAGTTGAAATACACTATTCCCAATCACTGGTTATTTGATGAGAGTTCCCCTGTACCTCTCCTTAATGGAC	+	11.1	3075891	3075960	-0.868015	-2.31525	0.0269101	0.419547	-3.50192
Tb10.70.2270	3QTB00009_A_14	;go_function=phosphoric monoester hydrolase activity;go_process=dephosphorylation;go_component=protein serine/threonine phosphatase complex		<a href=http://www.genedb.org/genedb/Search?organism=tryp&name=Tb10.70.2270>Tb10.70.2270</a>	Q38BA8	PP2C-2		TRYP_x-70a06.p2kb545_304	10	Tb927_10_v4: complement(1226699..1227580)	protein phosphatase 2C-like, putative,protein phosphatase 2C homolog 2	6624	0	0	0	GO:0016791	GO:0016311	GO:0008287	2QTB00009_A_14	Tb10.70.2270	ATGGAAATTTAGCCGTTAGTAGAGCTATAGGTGATTTTGACTACAAAGAGAATAGCGAGTTGTCTTGGGA	-	10	1226982	1227051	-0.866657	-1.47221	0.150366	0.671994	-4.84207
Tb09.160.5640	3QTB00023_C_3			<a href=http://www.genedb.org/genedb/Search?organism=tryp&name=Tb09.160.5640>Tb09.160.5640</a>	Q38EI4			chr9contig160.tmp0450c	9	Tb927_09_v4: complement(1202980..1208553)	hypothetical protein, conserved	5333	0	0	0				2QTB00023_C_3	Tb09.160.5640	ATTCCCAACCCGGGGACATGACTTCATTCGCCATTTATCTCTTAGTACATCATTTCTTTAACGAGATATC	-	9	1206257	1206326	-0.864949	-1.16043	0.254136	0.753324	-5.20795
Tb927.8.2210	3QTB00011_F_2	;go_function=oxidoreductase activity;go_process=metabolism		<a href=http://www.genedb.org/genedb/Search?organism=tryp&name=Tb927.8.2210>Tb927.8.2210</a>	Q581W1	PTR1		Tb08.26N11.790	8	Tb927_08_v4: 677634..678743	pteridine reductase	4064	0	0	1	GO:0016491	GO:0008152	GO:0005575	2QTB00011_F_2	Tb927.8.2210	ACAGAAGAATGTATGAGTGGGTTGGTTCTGTTGTTATATTCTCACCTACTATTATTTTCGCTCCTATACA	+	8	677740	677809	-0.864673	-1.50679	0.141307	0.666137	-4.79682
Tb927.6.2420	3QTB00007_A_14	;go_function=transcription regulator activity;go_process=RNA editing;go_component=mitochondrion		<a href=http://www.genedb.org/genedb/Search?organism=tryp&name=Tb927.6.2420>Tb927.6.2420</a>	Q584R4			Tb06.4M18.910	6	Tb927_06_v4: 743387..744070	p22 protein precursor	2761	1	0	0				2QTB00007_A_14	Tb927.6.2420	AAATTATCCTGCAACTCACAGGAGAAGATAGATCAAATGAAGAGATCACGCGCACTCTCGATGTTTTGGT	+	6	743685	743754	-0.864171	-1.6237	0.113884	0.639249	-4.63715
Tb927.8.4500	3QTB00019_K_24	;go_function=RNA binding;go_process=protein biosynthesis		<a href=http://www.genedb.org/genedb/Search?organism=tryp&name=Tb927.8.4500>Tb927.8.4500</a>	Q57VY5			Tb08.29H22.940	8	Tb927_08_v4: complement(1331172..1333421)	hypothetical protein, conserved	4293	0	0	0	GO:0003723	GO:0006412	GO:0005575	2QTB00019_K_24	Tb927.8.4500	ACGACGTATACCCGCTGATTACGAAATAATCCATTTCATGAATCTCCTTCTGACGTGCGGGAAAGATTTT	-	8	1332423	1332492	-0.863657	-1.87682	0.0693408	0.563106	-4.25783
Tb10.389.1550	3QTB00006_P_21	;go_function=Rab GTPase binding		<a href=http://www.genedb.org/genedb/Search?organism=tryp&name=Tb10.389.1550>Tb10.389.1550</a>	Q389C4				10	Tb927_10_v4: 2897992..2898630	RAB-interacting protein, putative	7308	0	2	0	GO:0017137	GO:0016192	GO:0005737	2QTB00006_P_21	Tb10.389.1550	GCAATGATTGACCCTCAATCCTTCGTCAGTAAGGCGTGGGGTTTCGTAAGATTTCCTGCTGAAGCCGTGA	+	10	2898100	2898169	-0.863047	-1.78242	0.0838134	0.59237	-4.4045
Tb927.1.2000	3QTB00001_F_4	unlikely gene predicted by glimmer		<a href=http://www.genedb.org/genedb/Search?organism=tryp&name=Tb927.1.2000>Tb927.1.2000</a>	Q4GZ19				1	Tb927_01_v4: 518951..519181	hypothetical protein, unlikely	193	0	0	0				2QTB00001_F_4	Tb927.1.2000	GGCTGGCGCCACATCTCCTCATTCGTACGGGAGCGACTTATGTGTTGCCCTCCTGAGGAAATAACTGGAA	+	1	519023	519092	-0.862742	-2.09908	0.0434814	0.487196	-3.88935
Tb09.211.4260	3QTB00005_B_17			<a href=http://www.genedb.org/genedb/Search?organism=tryp&name=Tb09.211.4260>Tb09.211.4260</a>	Q38D84			chr9contig211.tmp0472	9	Tb927_09_v4: 2072496..2073032	hypothetical protein, conserved	5784	0	2	0				2QTB00005_B_17	Tb09.211.4260	AAAAATCGCCTCCTTCTCATTCATTTGCCTCAGCTCAATTCATTTCGTACACAAACATGTAAATATATAA	+	9	2072556	2072625	-0.862183	-2.03802	0.0495669	0.513232	-3.99371
Tb10.26.0160	3QTB00001_E_1			<a href=http://www.genedb.org/genedb/Search?organism=tryp&name=Tb10.26.0160>Tb10.26.0160</a>	Q389G7				10	Tb927_10_v4: complement(2797393..2797503)	hypothetical protein, unlikely	7265	0	0	0				2QTB00001_E_1	Tb10.26.0160	AACCACAACATCGACGTGAATCACAGCAGACACTAAGCTGGTCCTCAGTCTCGGCTGCCCGTGTGCTTGT	-	10	2797400	2797469	-0.861594	-1.78555	0.0832956	0.59226	-4.39974
Tb927.3.2510	3QTB00014_K_23	;go_component=integral to membrane		<a href=http://www.genedb.org/genedb/Search?organism=tryp&name=Tb927.3.2510>Tb927.3.2510</a>	Q582W4			Tb03.48O8.340	3	Tb927_03_v4: complement(632832..634202)	expression site-associated gene (ESAG) protein, putative,expression site-associated gene 2 (ESAG2) protein, putative	1089	1	0	1				2QTB00014_K_23	Tb927.3.2510	AAGAGCGACAGACACGCGTATACCAAATGGATACTGGCTCAAGTAGTGAAAACATATACAGTGGATATGA	-	3	633478	633547	-0.861516	-1.69947	0.098569	0.617872	-4.52832
Tb11.01.1150	3QTB00005_E_4			<a href=http://www.genedb.org/genedb/Search?organism=tryp&name=Tb11.01.1150>Tb11.01.1150</a>	Q383Z1				11	Tb927_11_01_v4: complement(2519893..2520405)	hypothetical protein	8629	0	0	0				2QTB00005_E_4	Tb11.01.1150	ATGTTATTAGTCGGATTTAAACCTTGCGAGATTGTCTTTCTCGTTGATACTCTCCTGGGCAGTGGTGTTT	-	11.1	2520336	2520405	-0.860291	-1.63331	0.111838	0.635984	-4.62357
Tb927.4.3170	3QTB00020_J_5			<a href=http://www.genedb.org/genedb/Search?organism=tryp&name=Tb927.4.3170>Tb927.4.3170</a>	Q583Z4			Tb04.2H8.530	4	Tb927_04_v4: 835158..837848	hypothetical protein, conserved	1734	0	9	0				2QTB00020_J_5	Tb927.4.3170	GCTATTGATTTCCTTATCGACTTCAACATGTTTTTTGAGGTTGTTTTGTATCATCTCTTATCTAATTTCG	+	4	837207	837276	-0.858998	-1.91577	0.0640261	0.555953	-4.19556
Tb11.47.0032	3QTB00019_C_23			<a href=http://www.genedb.org/genedb/Search?organism=tryp&name=Tb11.47.0032>Tb11.47.0032</a>	Q387D5				11	Tb927_11_01_v4: 334977..337133	hypothetical protein, conserved	7828	0	0	0				2QTB00019_C_23	Tb11.47.0032	TACTGATAAAAACGAACGATACACTCAAACACTCGCAGTTTTGTATTGTGAATGAACCGGAAATGGATTC	+	11.1	335896	335965	-0.856128	-1.96096	0.0583037	0.541962	-4.12207
Tb927.3.4180	3QTB00012_L_8			<a href=http://www.genedb.org/genedb/Search?organism=tryp&name=Tb927.3.4180>Tb927.3.4180</a>	Q580M4			Tb03.26J7.310	3	Tb927_03_v4: complement(1173210..1174436)	hypothetical protein	1255	0	0	0				2QTB00012_L_8	Tb927.3.4180	TTCGCACGTTGTGTCAAGTGACGTTAGTTATAAATCCAGCACAGCGCTATCATATCCAGAGGAATCGCTA	-	3	1174182	1174251	-0.855655	-1.57563	0.124578	0.657078	-4.70402
Tb927.4.2390	3QTB00019_E_14	similar to ATP-dependent helicase DHX8 (RNA helicase HRH1) (DEAH-box protein 8). (Swiss-Prot:Q14562) [Homo sapiens] and similar to Pre-mRNA splicing factor RNA helicase PRP22. (Swiss-Prot:P24384) [Saccharomyces cerevisiae];go_function=ATP-dependent RNA helicase activity; pre-mRNA splicing factor activity;go_process=RNA processing;go_component=nucleus; spliceosome complex		<a href=http://www.genedb.org/genedb/Search?organism=tryp&name=Tb927.4.2390>Tb927.4.2390</a>	Q584E8			Tb04.1H19.740	4	Tb927_04_v4: 616567..618795	ATP-dependent RNA helicase, putative	1656	0	0	0				2QTB00019_E_14	Tb927.4.2390	AGGTAGGTTACCGCGTGCGATTTAAGTCTATGGTATCTGATAAGACAAAATTGCTTTATATGACAGATGG	+	4	617036	617105	-0.855045	-1.75544	0.0883935	0.596609	-4.4453
Tb10.6k15.3110	3QTB00021_K_11			<a href=http://www.genedb.org/genedb/Search?organism=tryp&name=Tb10.6k15.3110>Tb10.6k15.3110</a>	Q38AL0			TRYPtp6k15-3d06.p1c_447	10	Tb927_10_v4: complement(1874638..1877586)	hypothetical protein, conserved	6872	0	0	0				2QTB00021_K_11	Tb10.6k15.3110	CGTTGGTCCGATATGTTGTGTTCATCAATTGTTCAGAGATAGCATACTAAAGATTAGTGAATTAATCCAC	-	10	1876789	1876858	-0.854788	-1.89224	0.0671924	0.559593	-4.23329
Tb09.160.4680	3QTB00021_I_1	;go_function=Rab escort protein activity;go_process=regulation of GTPase activity; vesicle-mediated transport;go_component=Rab-protein geranylgeranyltransferase complex		<a href=http://www.genedb.org/genedb/Search?organism=tryp&name=Tb09.160.4680>Tb09.160.4680</a>	Q38ET8			chr9contig160.tmp0354	9	Tb927_09_v4: 1004069..1006990	Rab geranylgeranyl transferase component A, putative,Rab escort protein 1, putative	5227	0	0	0	GO:0005084	GO:0016192 GO:0043087	GO:0005737 GO:0005968	2QTB00021_I_1	Tb09.160.4680	AAGTATTCTCTGCTGATCATATTGGGCTGATGCAAAAGCGTCGTTTAATGAAATTTGTGAAGGATGTGGC	+	9	1005633	1005702	-0.854206	-1.55831	0.128627	0.659967	-4.7277
Tb10.61.0320	3QTB00007_I_2			<a href=http://www.genedb.org/genedb/Search?organism=tryp&name=Tb10.61.0320>Tb10.61.0320</a>	Q387R8			TRYP_x-61h03.q2kb185_45	10	Tb927_10_v4: 3861020..3861712	hypothetical protein, conserved	7670	0	0	0				2QTB00007_I_2	Tb10.61.0320	CCAACAGTTTCGCATGAGGAGTGTCTCAAGTATTTTCTCGCTTCCCATGAACTGAGGCCCTCTATTCGTA	+	10	3861494	3861563	-0.853755	-1.81841	0.0780191	0.584618	-4.3493
Tb927.6.940	3QTB00011_G_17	similar to GP:19032268: metacaspase {Trypanosoma brucei}(PMID:12062425); 100% similar to GP:19032268: metacaspase {Trypanosoma brucei}(PMID:12062425);go_function=peptidase activity;go_process=aerobic respiration; proteolysis and peptidolysis;go_component=nucleus		<a href=http://www.genedb.org/genedb/Search?organism=tryp&name=Tb927.6.940>Tb927.6.940</a>	Q585F3			Tb06.3A7.310	6	Tb927_06_v4: complement(400174..401217)	metacaspase MCA2,cysteine peptidase, Clan CD, family C13, putative	2612	0	0	0	GO:0008233 GO:0008233	GO:0009060 GO:0006508	GO:0005634	2QTB00011_G_17	Tb927.6.940	CGGAGGGTTGACGTAGATGCCGCTTTCAGAGACGCAAAAGGCCTTCATGGCCACCAGCCATGGGTCGCGA	-	6	401022	401091	-0.853557	-2.00002	0.0537202	0.527952	-4.05747
Tb11.03.0040	3QTB00015_G_11			<a href=http://www.genedb.org/genedb/Search?organism=tryp&name=Tb11.03.0040>Tb11.03.0040</a>	Q387E4				11	Tb927_11_01_v4: 271123..272586	hypothetical protein, conserved	7819	0	0	0				2QTB00015_G_11	Tb11.03.0040	CTTCCTAATACATTTTTTTGTCTTGAGAAACACCGGTCGCTGCAGAGCATTCTTTTTACCTCGAAAGAAA	+	11.1	271306	271375	-0.853291	-1.85755	0.0721067	0.571127	-4.28825
Tb927.4.5320	3QTB00020_F_17			<a href=http://www.genedb.org/genedb/Search?organism=tryp&name=Tb927.4.5320>Tb927.4.5320</a>	Q580Q3			Tb04.24M18.80	4	Tb927_04_v4: complement(1443966..1446632)	hypothetical protein, conserved	1950	0	0	0				2QTB00020_F_17	Tb927.4.5320	TATAAGTCGTCCATATTTGGGGCCATGATCAGAACGTCGCTGATACCCTTTATTCGGTTCGTTCTTTCTA	-	4	1445396	1445465	-0.852535	-1.59481	0.120215	0.648138	-4.67753
Tb927.4.5420	3QTB00015_F_13	;go_process=antigenic variation;go_component=integral to membrane		<a href=http://www.genedb.org/genedb/Search?organism=tryp&name=Tb927.4.5420>Tb927.4.5420</a>	Q580P5			Tb04.24M18.370	4	Tb927_04_v4: 1482527..1484053	variant surface glycoprotein (VSG, atypical), putative	1961	1	0	1		GO:0020033	GO:0016021	NA	NA	NA	NA	NA	NA	NA	-0.85147	-1.75873	0.0878244	0.596254	-4.44036
Tb927.1.4440	3QTB00006_P_13	unlikely gene; low complexity composition		<a href=http://www.genedb.org/genedb/Search?organism=tryp&name=Tb927.1.4440>Tb927.1.4440</a>	Q4GYD4				1	Tb927_01_v4: 915863..916498	hypothetical protein, conserved	431	1	4	0				2QTB00006_P_13	Tb927.1.4440	TTCCGTGTTCAACATGTACTTCTTTTTCACCCCATTATTCGTGCATCTGCGTGTCAATTCTGTATTTTAC	+	1	916189	916258	-0.851073	-1.66816	0.104675	0.632614	-4.57379
Tb927.6.800	3QTB00022_M_9	;go_function=adenylate cyclase activity;go_process=intracellular signaling cascade;go_component=integral to membrane		<a href=http://www.genedb.org/genedb/Search?organism=tryp&name=Tb927.6.800>Tb927.6.800</a>	Q583S3			Tb06.3D8.810	6	Tb927_06_v4: 335124..338864	receptor-type adenylate cyclase GRESAG 4, putative	2597	1	2	0	GO:0004016	GO:0007242	GO:0016021	2QTB00022_M_9	Tb927.6.800	GCAAGGCAGTTCATCAATTATTATCGTCCCCTTTTACGACCCTTGCTACCGTGAAATGTGTTCTTTTTAA	+	6	338795	338864	-0.851049	-1.77884	0.0844093	0.59237	-4.40994
Tb10.70.0120	3QTB00008_E_1			<a href=http://www.genedb.org/genedb/Search?organism=tryp&name=Tb10.70.0120>Tb10.70.0120</a>	Q38AU2			TRYP_x-70a06.p2kb545_15	10	Tb927_10_v4: 1677657..1678418	COP-coated vesicle membrane protein erv25 precursor, putative,ER--golgi transport protein erv25 precursor, putative	6790	1	2	0				2QTB00008_E_1	Tb10.70.0120	ACGTTAACATTGACCAGAAAACAACTGTAATATCCAAGACGGAAGTGCCTATGCTGAAGAGACAGAATGT	+	10	1678048	1678117	-0.84957	-1.89719	0.0665155	0.559593	-4.22539
Tb927.4.1690	3QTB00010_A_1			<a href=http://www.genedb.org/genedb/Search?organism=tryp&name=Tb927.4.1690>Tb927.4.1690</a>	Q581R2			Tb04.2L9.1190	4	Tb927_04_v4: complement(431770..432711)	hypothetical protein, conserved	1586	0	0	0				2QTB00010_A_1	Tb927.4.1690	TTGGAGTCGTCTGGCTAGTTCACTTCCCGTTGGGCAAATGCGTAGAGGAGAGCAAAATACTGTTTTGAAA	-	4	431980	432049	-0.849116	-1.80014	0.0809165	0.586337	-4.37743
Tb927.1.2620	3QTB00002_B_3			<a href=http://www.genedb.org/genedb/Search?organism=tryp&name=Tb927.1.2620>Tb927.1.2620</a>	Q4GYW0				1	Tb927_01_v4: complement(614629..614937)	hypothetical protein, unlikely	255	1	2	0				2QTB00002_B_3	Tb927.1.2620	ATGACACATTCCTTCCTTTTCCTTCCTTCTTACCACCACCAAAATCCAATAATAACTCAATCACTCCATT	-	1	614868	614937	-0.849003	-2.2337	0.0323431	0.446839	-3.65128
Tb09.211.2790	3QTB00022_G_3			<a href=http://www.genedb.org/genedb/Search?organism=tryp&name=Tb09.211.2790>Tb09.211.2790</a>	Q38DM6			chr9contig211.tmp0318	9	Tb927_09_v4: 1763261..1766935	hypothetical protein, conserved	5641	1	0	0				2QTB00022_G_3	Tb09.211.2790	TTTGAAAAATCCCTGCGGTGATCAATGGTGTAATGAGTTGTGCATACAGGTAATGTCGTGCCTAAAGTAT	+	9	1764109	1764178	-0.847737	-2.03936	0.049425	0.51322	-3.99143
Tb927.4.310	3QTB00023_G_24			<a href=http://www.genedb.org/genedb/Search?organism=tryp&name=Tb927.4.310>Tb927.4.310</a>	Q57UU4			Tb04.5D20.370	4	Tb927_04_v4: complement(80881..100722)	hypothetical protein, conserved	1448	0	0	0				2QTB00023_G_24	Tb927.4.310	TTATAAGGTTCTTTTAGTGCCTCCCTATAACTTAGTTTGCAAGAATGAAAATATTTCTCTAACAGGCTGT	-	4	99250	99319	-0.846289	-1.59701	0.119724	0.648138	-4.67448
Tb09.160.2140	3QTB00002_K_6			<a href=http://www.genedb.org/genedb/Search?organism=tryp&name=Tb09.160.2140>Tb09.160.2140</a>	Q38FH9		3C4.80	chr9contig160.tmp0568	9	Tb927_09_v4: 665720..666022	hypothetical protein, unlikely	4984	1	1	0				2QTB00002_K_6	Tb09.160.2140	TTGCTTGACTGTAAGACGTGCCCATGTGCGTTTTCTCTCATTTTACCCCTGACGGTTTACCCGTTTCGTC	+	9	665732	665801	-0.84544	-2.3455	0.0251143	0.407264	-3.44558
Tb927.3.920	3QTB00022_C_12			<a href=http://www.genedb.org/genedb/Search?organism=tryp&name=Tb927.3.920>Tb927.3.920</a>	Q57WX5			Tb03.27F10.500	3	Tb927_03_v4: 212945..216754	hypothetical protein, conserved	931	0	0	0				2QTB00022_C_12	Tb927.3.920	TTGTTGTCGTGAGAGGATTTGTGATAGATGCGATGAAAATATCCTTACTAGTACCCCCAGTGGTCAAAAT	+	3	213679	213748	-0.845309	-1.76494	0.0867572	0.596254	-4.43099
Tb10.70.6070	3QTB00003_B_1			<a href=http://www.genedb.org/genedb/Search?organism=tryp&name=Tb10.70.6070>Tb10.70.6070</a>	Q38C63			TRYP_x-70a06.p2kb545_829	10	Tb927_10_v4: complement(473363..473740)	hypothetical protein	6318	0	0	0				2QTB00003_B_1	Tb10.70.6070	AAGTCATTCATGCTCGCCTTACAGAAGCACGTATTGGTCCTTTTAATAACCCCTTATTATTATTTTGGGG	-	10	473422	473491	-0.845194	-1.82153	0.0775326	0.583097	-4.34447
Tb927.5.3040	3QTB00006_C_6			<a href=http://www.genedb.org/genedb/Search?organism=tryp&name=Tb927.5.3040>Tb927.5.3040</a>	Q57ZY0			Tb05.26K5.50	5	Tb927_05_v4: 953465..954061	hypothetical protein, conserved	2295	1	1	0				2QTB00006_C_6	Tb927.5.3040	ACACAATAAAGTCGCTCTTCCTTTTTGGCTTTATTGCCTCTACGGCATTCCTTTCTGTTTTCACCGTGAA	+	5	953541	953610	-0.844943	-2.22376	0.0330684	0.446839	-3.66922
Tb927.1.4990	3QTB00001_O_5			<a href=http://www.genedb.org/genedb/Search?organism=tryp&name=Tb927.1.4990>Tb927.1.4990</a>	Q4GY81				1	Tb927_01_v4: 1002757..1002900	hypothetical protein, unlikely	486	0	0	0				2QTB00001_O_5	Tb927.1.4990	AACACGAGTGCTGGCGTAGGTGAGAAAATGGGGGATGGAATTGTGGGATGTAACGACGAAACAAGAGGTT	+	1	1002829	1002898	-0.842175	-1.81036	0.0792851	0.584751	-4.36173
Tb11.01.7250	3QTB00021_A_2			<a href=http://www.genedb.org/genedb/Search?organism=tryp&name=Tb11.01.7250>Tb11.01.7250</a>	Q381M5				11	Tb927_11_01_v4: complement(4081048..4084041)	hypothetical protein, conserved	9250	0	0	0	GO:0003674	GO:0008150	GO:0005575	2QTB00021_A_2	Tb11.01.7250	GCGTTATCCCTAATTTCAATAGCAGAGGAAATCATTGAGAAACGAGTGTGTCAACATGACATGCAGCGTT	-	11.1	4083183	4083252	-0.842158	-1.41701	0.165781	0.695943	-4.91244
Tb927.1.670	3QTB00017_P_9			<a href=http://www.genedb.org/genedb/Search?organism=tryp&name=Tb927.1.670>Tb927.1.670</a>	Q4GZG0				1	Tb927_01_v4: complement(228043..229887)	hypothetical protein, conserved	61	0	0	0	GO:0003674	GO:0008150	GO:0005575	2QTB00017_P_9	Tb927.1.670	TTATTTGTGCGAATCTTCTTACCTCTACCACCACTCTGAACGAGGAAATATGTGCTGCATGTAACTCATA	-	1	229184	229253	-0.841833	-1.82677	0.0767233	0.581446	-4.33635
Tb09.160.4700	3QTB00014_G_23			<a href=http://www.genedb.org/genedb/Search?organism=tryp&name=Tb09.160.4700>Tb09.160.4700</a>	Q38ET6			chr9contig160.tmp0356	9	Tb927_09_v4: 1008341..1009702	hypothetical protein, conserved	5229	0	2	0				2QTB00014_G_23	Tb09.160.4700	AAGAAAACTAAGTGTTGCGGAGCAGATATCTATTGTAGGACAAATTATTCGGAAAGCGGAATGCCTACTT	+	9	1008535	1008604	-0.841502	-1.80345	0.0803844	0.584751	-4.37235
Tb927.6.400	3QTB00014_P_9	;go_function=metallopeptidase activity;go_process=proteolysis and peptidolysis		<a href=http://www.genedb.org/genedb/Search?organism=tryp&name=Tb927.6.400>Tb927.6.400</a>	Q581E8			Tb06.28F21.350	6	Tb927_06_v4: 190663..192090	peptidase M20/M25/M40, putative	2557	0	0	0				2QTB00014_P_9	Tb927.6.400	TATGCTCCTCGAACGTATTGAAGATACAAATACCGGTGAAGTAAAAATTATCGAAGCAAACTGTGACATC	+	6	191388	191457	-0.840632	-1.77115	0.0857026	0.593018	-4.42162
Tb09.211.2800	3QTB00018_G_14			<a href=http://www.genedb.org/genedb/Search?organism=tryp&name=Tb09.211.2800>Tb09.211.2800</a>	Q38DM5			chr9contig211.tmp0319	9	Tb927_09_v4: 1767296..1769278	hypothetical protein, conserved	5642	0	0	0				2QTB00018_G_14	Tb09.211.2800	TATAGTTGGCTATTCTGAAGAGTATGGTACTCCACTCGACTACATTTTGTTTTCGACTGTTTTGTCGGTT	+	9	1767409	1767478	-0.840578	-1.10349	0.277735	0.768601	-5.26627
Tb927.5.420	3QTB00011_L_18			<a href=http://www.genedb.org/genedb/Search?organism=tryp&name=Tb927.5.420>Tb927.5.420</a>	Q57VX1			Tb05.29K2.410	5	Tb927_05_v4: complement(131026..132147)	hypothetical protein	2032	1	1	0				2QTB00011_L_18	Tb927.5.420	ATAATTGTGGTGACTGCTTCGTTACTCTTTTTGGTTCTCGGTTTCTTGCTATTTCGCTGCATAAAGAACA	-	5	131091	131160	-0.839117	-1.43406	0.160892	0.687958	-4.89096
Tb11.01.6740	3QTB00021_N_4			<a href=http://www.genedb.org/genedb/Search?organism=tryp&name=Tb11.01.6740>Tb11.01.6740</a>	Q381S5				11	Tb927_11_01_v4: complement(3953716..3957234)	hypothetical protein, conserved	9199	0	0	0				2QTB00021_N_4	Tb11.01.6740	TTGTCCACAAGAACTTTGCCGATTACTATAACTCTCTTGTTTCACGCGTTCCAACTCACCATGAGTTACT	-	11.1	3957158	3957227	-0.836941	-1.6354	0.111397	0.635984	-4.62061
Tb11.01.0930	3QTB00022_O_12	;go_function=ATP binding; protein kinase activity;go_process=protein amino acid phosphorylation		<a href=http://www.genedb.org/genedb/Search?organism=tryp&name=Tb11.01.0930>Tb11.01.0930</a>	Q384A9				11	Tb927_11_01_v4: 2464909..2469021	protein kinase, putative	8610	0	0	0	GO:0004672 GO:0005524	GO:0006468	GO:0005575	2QTB00022_O_12	Tb11.01.0930	ATTATATCCACAGGCTATATTGTGTCATACAAACCTACAACGACCTCCACTAAAGACGCTGCGTTTTTTT	+	11.1	2466888	2466957	-0.836604	-1.79729	0.0813769	0.587198	-4.3818
Tb11.47.0025	3QTB00013_I_1			<a href=http://www.genedb.org/genedb/Search?organism=tryp&name=Tb11.47.0025>Tb11.47.0025</a>	Q387C8				11	Tb927_11_01_v4: 354693..355940	hypothetical protein, conserved	7835	0	4	0				2QTB00013_I_1	Tb11.47.0025	CCATAATGACAGCGCTGTTTTCTTTCAGGGAATATTAAATTCTGATGCTTTAGGGTTCGAATCACCAAGA	+	11.1	355064	355133	-0.836426	-1.75391	0.0886596	0.596609	-4.4476
Tb09.211.4890	3QTB00011_M_1	curated by M. Parsons, P. Ward, J. Mottram;go_function=ATP binding; protein kinase CK2 activity;go_process=protein amino acid phosphorylation;go_component=nucleolus		<a href=http://www.genedb.org/genedb/Search?organism=tryp&name=Tb09.211.4890>Tb09.211.4890</a>	Q963F4			chr9contig211.tmp0537c	9	Tb927_09_v4: complement(2202142..2203191)	casein kinase II, putative	5847	0	0	0	GO:0004682 GO:0004682 GO:0005524 GO:0005524	GO:0006468 GO:0006468	GO:0005730 GO:0005730	2QTB00011_M_1	Tb09.211.4890	TATTCCCCACATTTTCTGATTATGACGTGCGCTACTACATATTTGGTGTTCTTCAAGCGCTAGAGTATGC	-	9	2202743	2202812	-0.836411	-1.51768	0.138545	0.666137	-4.78237
Tb927.7.6200	3QTB00009_C_5	;go_function=protein binding;go_process=protein folding;go_component=integral to membrane		<a href=http://www.genedb.org/genedb/Search?organism=tryp&name=Tb927.7.6200>Tb927.7.6200</a>	Q57VJ1			Tb07.2F2.520	7	Tb927_07_v4: complement(1678522..1679376)	chaperone protein DNAJ, putative	3710	1	1	0	GO:0051082	GO:0006457	GO:0016021	2QTB00009_C_5	Tb927.7.6200	ACTGGTGAAAATCACAGCTTTCGCCCTGGCCGTGTAACGCTTTTTTTACGCTCTCTTTTCGTAGCCCTCA	-	7	1679205	1679274	-0.835565	-2.08559	0.0447663	0.493232	-3.91261
Tb927.8.3630	3QTB00017_P_8	Tandemly repeated. This gene is not in a VSG expression site but its gene product is similar to GP:311494: expression site associated gene {Trypanosoma brucei}.; Tandemly repeated. This gene is not in a VSG expression site but its gene product is 94% similar to GP:311494: expression site associated gene {Trypanosoma brucei}.;go_function=biopterin transporter activity;go_process=biopterin transpor…		<a href=http://www.genedb.org/genedb/Search?organism=tryp&name=Tb927.8.3630>Tb927.8.3630</a>	Q580Y3			Tb08.10J17.810	8	Tb927_08_v4: complement(1088840..1090738)	folate transporter, putative,expression site-associated gene 10 (ESAG10) protein, putative	4206	0	12	0	GO:0015224	GO:0015877	GO:0016021	2QTB00017_P_8	Tb927.8.3630	ATGTGTCCTCGCCCTTGGCCTCTCCGAGCTCTTCGGCAAAGGAATTGCTGACAACATCATTCGAACCACA	-	8	1090457	1090526	-0.835417	-1.78148	0.0839697	0.59237	-4.40593
Tb11.55.0027	3QTB00012_G_12	;go_component=integral to membrane		<a href=http://www.genedb.org/genedb/Search?organism=tryp&name=Tb11.55.0027>Tb11.55.0027</a>	Q387A1				11	Tb927_11_01_v4: complement(455129..456292)	expression site-associated gene (ESAG) protein, putative,expression site-associated gene 3 (ESAG3) protein, putative	7862	1	2	0	GO:0003674	GO:0008150	GO:0016021	2QTB00012_G_12	Tb11.55.0027	TTCCTTTATCCATCCAAGACGATGGTTATGAGTGGAATGATACTGCATTTTGCGGGACCAGTTCACGTGT	-	11.1	455347	455416	-0.835321	-1.68307	0.101728	0.625422	-4.55222
Tb11.02.4270	3QTB00022_J_5			<a href=http://www.genedb.org/genedb/Search?organism=tryp&name=Tb11.02.4270>Tb11.02.4270</a>	Q385C8				11	Tb927_11_01_v4: complement(1778440..1782804)	hypothetical protein, conserved	8339	0	0	0				2QTB00022_J_5	Tb11.02.4270	ATGGAGGATTTACATGGTCGCATCAGTCCCTACTTAATTTCTTCTGTCATGAAGTACTGTGGATTCTTTC	-	11.1	1780515	1780584	-0.834789	-1.64472	0.109451	0.634661	-4.60737
Tb927.4.4880	3QTB00020_I_14	;go_function=zinc ion binding;go_component=integral to membrane		<a href=http://www.genedb.org/genedb/Search?organism=tryp&name=Tb927.4.4880>Tb927.4.4880</a>	Q584L7			Tb04.3M17.90	4	Tb927_04_v4: complement(1332660..1335242)	hypothetical protein, conserved	1906	1	6	0	GO:0008270	GO:0008150	GO:0016021	2QTB00020_I_14	Tb927.4.4880	ATGCCGTTTCCTATGGTACAATGTTTGAGTTCGATGGAGTTATCCTCACCGTATTCCTGCAATTTATGTT	-	4	1333096	1333165	-0.834567	-1.19352	0.241113	0.746497	-5.17284
Tb09.160.4290	3QTB00017_C_11	hypothetical protein		<a href=http://www.genedb.org/genedb/Search?organism=tryp&name=Tb09.160.4290>Tb09.160.4290</a>	-		28G16.435	chr9contig160.tmp0324	9	Tb927_09_v4: 940384..942036	hypothetical protein, conserved	5187	0	0	0				2QTB00017_C_11	Tb09.160.4290	TGTATACATTTGTACGCACGCGCCGGATGGTGATAATTTTTGTAGAAGTAAGGAGATAACTGGAGTAGGA	+	9	940497	940566	-0.834435	-2.07239	0.0460547	0.49508	-3.93524
Tb927.5.4500	3QTB00006_I_15	similar to GTP-binding protein SAR1B. (Swiss-Prot:Q01474) [Arabidopsis thaliana]; 87% similar to GP:27977393: putative small GTP-binding protein {Leishmania mexicana};go_function=GTP binding;go_process=ER to Golgi transport; small GTPase mediated signal transduction		<a href=http://www.genedb.org/genedb/Search?organism=tryp&name=Tb927.5.4500>Tb927.5.4500</a>	Q57X54			Tb05.26C7.80	5	Tb927_05_v4: complement(1326344..1326928)	ADP-ribosylation factor, putative	2441	0	0	0				2QTB00006_I_15	Tb927.5.4500	TGCTACTGACCAGGTGCATGTTCACAGGCCCACCTTCCACCCAAACGTCGAGGAACTTACCCTCGGTGGA	-	5	1326740	1326809	-0.834432	-2.1687	0.0373562	0.470736	-3.76757
Tb927.5.3880	3QTB00019_C_12	;go_component=integral to membrane		<a href=http://www.genedb.org/genedb/Search?organism=tryp&name=Tb927.5.3880>Tb927.5.3880</a>	Q57U78			Tb05.6E7.860	5	Tb927_05_v4: 1207379..1209601	hypothetical protein, conserved	2379	0	8	0	GO:0003674	GO:0008150	GO:0016021	2QTB00019_C_12	Tb927.5.3880	TACAAACAACCTATGTTTGGATATACAAAGTACGAAGTGTCTGCGCTGGTTCTTATTTCAGCATCTGTCT	+	5	1208804	1208873	-0.832971	-1.96071	0.0583331	0.541962	-4.12247
Tb09.211.1420	3QTB00002_I_4			<a href=http://www.genedb.org/genedb/Search?organism=tryp&name=Tb09.211.1420>Tb09.211.1420</a>	Q38E13			chr9contig211.tmp0169c	9	Tb927_09_v4: complement(1517117..1517416)	hypothetical protein, unlikely	5504	1	0	0				NA	NA	NA	NA	NA	NA	NA	-0.83208	-1.9913	0.0547155	0.531161	-4.07198
Tb927.6.3250	3QTB00010_C_16	;go_function=zinc ion binding		<a href=http://www.genedb.org/genedb/Search?organism=tryp&name=Tb927.6.3250>Tb927.6.3250</a>	Q584W8			Tb06.2N9.750	6	Tb927_06_v4: 961657..962628	hypothetical protein, conserved	2844	0	0	0	GO:0008270	GO:0008150	GO:0005575	2QTB00010_C_16	Tb927.6.3250	ATACTTTCTGGGATGCAAGAGCAATTCCAACACTCGCCCCCTTTTGTATTACAGCTGTTAGTAGTGGTAA	+	6	961970	962039	-0.831907	-1.95546	0.0589748	0.544617	-4.13108
Tb927.6.300	3QTB00022_E_8	similar to GB:CAD21877.1: ESAG4 {Trypanosoma brucei};go_function=adenylate cyclase activity;go_process=intracellular signaling cascade;go_component=integral to membrane		<a href=http://www.genedb.org/genedb/Search?organism=tryp&name=Tb927.6.300>Tb927.6.300</a>	Q581E2			Tb06.28F21.630	6	Tb927_06_v4: complement(137385..141206)	receptor-type adenylate cyclase GRESAG 4, putative	2547	1	1	0	GO:0004016	GO:0007242	GO:0016021	2QTB00022_E_8	Tb927.6.300	CCCAATGCGACAGTTGATGGCATGATTCAGGAGGGAATGGATCAAAGCAAAGACAAGTTATTAGTTGTGT	-	6	140792	140861	-0.831462	-1.66281	0.10575	0.633802	-4.58149
Tb927.8.1820	3QTB00012_N_6	;go_process=lipid transport; regulation of steroid biosynthesis		<a href=http://www.genedb.org/genedb/Search?organism=tryp&name=Tb927.8.1820>Tb927.8.1820</a>	Q582A0			Tb08.26N11.220	8	Tb927_08_v4: complement(593275..594504)	nonspecific lipid-transfer protein, putative,sterol carrier protein, putative	4025	0	0	1		GO:0006869 GO:0050810	GO:0005575	2QTB00012_N_6	Tb927.8.1820	TAATCTGAACGTGGGCGATATTCACTTCTTTGGTTTGTATGACTGCTTTCCTATTTGTTTGATTCAGGCT	-	8	593584	593653	-0.830462	-1.56388	0.127314	0.658323	-4.72011
Tb11.02.4040	3QTB00022_G_5	;go_process=transport		<a href=http://www.genedb.org/genedb/Search?organism=tryp&name=Tb11.02.4040>Tb11.02.4040</a>	Q385F2			Tb11.212.0010	11	Tb927_11_01_v4: complement(1713380..1717075)	protein transport protein Sec31, putative,cytosolic coat protein, putative	8315	1	0	0	GO:0003674	GO:0006810	GO:0005575	2QTB00022_G_5	Tb11.02.4040	AATTGCTGTCGGACTCGACGAAAAACATCCTGCCATACAAATTTGGGATTTAAAAAAAGCAATGATGCCT	-	11.1	1716293	1716362	-0.828652	-1.68268	0.101805	0.625422	-4.55279
Tb927.1.2780	3QTB00001_B_12	unlikely gene predicted by glimmer		<a href=http://www.genedb.org/genedb/Search?organism=tryp&name=Tb927.1.2780>Tb927.1.2780</a>	Q4GYU4				1	Tb927_01_v4: complement(637282..637506)	hypothetical protein	271	0	0	0				2QTB00001_B_12	Tb927.1.2780	ACATTCTTTATTCCTTACTCGCTTAAGGATGTGTTTCCCATCCATCACTTTCGCGGGCTCCGACCTCAAA	-	1	637314	637383	-0.82701	-1.92944	0.0622459	0.551486	-4.17347
Tb927.6.2680	3QTB00005_C_21			<a href=http://www.genedb.org/genedb/Search?organism=tryp&name=Tb927.6.2680>Tb927.6.2680</a>	Q583R6			Tb06.5F5.110	6	Tb927_06_v4: 805537..806031	hypothetical protein, conserved	2787	1	4	0				2QTB00005_C_21	Tb927.6.2680	GATGTAACACCACTATTTTGATTCCCTTCCGAATCTTCTCCATATTACTGTACCTCACGGCACTCATTTG	+	6	805601	805670	-0.825144	-1.97795	0.056269	0.535094	-4.09408
Tb11.01.2480	3QTB00021_P_8			<a href=http://www.genedb.org/genedb/Search?organism=tryp&name=Tb11.01.2480>Tb11.01.2480</a>	Q383K8				11	Tb927_11_01_v4: 2807435..2810983	hypothetical protein, conserved	8762	1	0	0				2QTB00021_P_8	Tb11.01.2480	AAACGGACTTTACGACGAGAGTGTCTCTGTATACTCACTGGTGATGATGAAGGTAGCCTCTATATTCACA	+	11.1	2809277	2809346	-0.82391	-1.65755	0.106814	0.634661	-4.58903
Tb10.389.0280	3QTB00022_I_1			<a href=http://www.genedb.org/genedb/Search?organism=tryp&name=Tb10.389.0280>Tb10.389.0280</a>	Q388S9				10	Tb927_10_v4: complement(3133158..3136868)	hypothetical protein, conserved	7403	0	0	0				2QTB00022_I_1	Tb10.389.0280	TCAGATTGGTTTGTATCTGGATCGGCGACATGAGTTTCTGTTGAAGGTAGAGAGGTTCCTACGTAAATAT	-	10	3136476	3136545	-0.822901	-1.33302	0.191585	0.72281	-5.01496
Tb927.1.1670	3QTB00021_J_13			<a href=http://www.genedb.org/genedb/Search?organism=tryp&name=Tb927.1.1670>Tb927.1.1670</a>	Q4GZ52				1	Tb927_01_v4: 420035..423280	hypothetical protein, conserved	160	0	0	0				2QTB00021_J_13	Tb927.1.1670	TAACTTGCGAATGATTTTGTATAAGCGGTATCGAAAGGAACTACTTGATCCTGATGGGTCGATGGATATT	+	1	420931	421000	-0.821005	-1.60619	0.117688	0.647097	-4.6617
Tb927.1.4870	3QTB00010_B_1			<a href=http://www.genedb.org/genedb/Search?organism=tryp&name=Tb927.1.4870>Tb927.1.4870</a>	Q4GY93				1	Tb927_01_v4: 989771..990757	expression site-associated gene (ESAG) protein, putative,expression site-associated gene 1 (ESAG1) protein, putative	474	1	0	0	GO:0003674	GO:0008150	GO:0016021	2QTB00010_B_1	Tb927.1.4870	TAAACAATTCAAACAAAGTACTGGATTGGCGTGATGATGCTGACACTGTCACTCACTTTCTACTCAAACT	+	1	990495	990564	-0.819517	-1.72735	0.0933834	0.606604	-4.48724
Tb11.01.5290	3QTB00006_F_2			<a href=http://www.genedb.org/genedb/Search?organism=tryp&name=Tb11.01.5290>Tb11.01.5290</a>	Q382G5				11	Tb927_11_01_v4: 3594196..3594840	hypothetical protein	9059	0	0	0				2QTB00006_F_2	Tb11.01.5290	CTACATGACTAGTAGCGCATCTGCACGAGCGGCACCGCACCGGGTGTTAAAAACTGTAGACCGTATGGGT	+	11.1	3594459	3594528	-0.819453	-1.6363	0.111207	0.635984	-4.61933
Tb927.2.5030	3QTB00019_A_13	;go_function=structural constituent of ribosome;go_process=regulation of transcription, DNA-dependent;go_component=ribosome		<a href=http://www.genedb.org/genedb/Search?organism=tryp&name=Tb927.2.5030>Tb927.2.5030</a>	Q7YUT3		30M24.65		2	Tb927_02_v4: complement(890406..892553)	transcription initiation protein, putative	760	0	0	0	GO:0003735	GO:0006355	GO:0005840	2QTB00019_A_13	Tb927.2.5030	ATATATATATATTGAATCACACCGCAAAGCGTTTGTAGAGAATGCAATCAACGGGTTAGTTGGCCTGTTT	-	2	891765	891834	-0.818599	-1.19784	0.239446	0.745713	-5.16818
Tb927.2.3750	3QTB00019_A_20			<a href=http://www.genedb.org/genedb/Search?organism=tryp&name=Tb927.2.3750>Tb927.2.3750</a>	Q7YV57		28H13.225		2	Tb927_02_v4: complement(669478..671694)	hypothetical protein, conserved	685	0	0	0				2QTB00019_A_20	Tb927.2.3750	GATCCGTACTTTGTATGATACGAGAAGATGAAAGCGTTGCGTTGGTGGAACCAATAGGTGAAAGTTATGT	-	2	670511	670580	-0.818252	-1.7184	0.0950227	0.612522	-4.50049
Tb927.4.3400	3QTB00017_D_21			<a href=http://www.genedb.org/genedb/Search?organism=tryp&name=Tb927.4.3400>Tb927.4.3400</a>	Q585L0			Tb04.26G5.100	4	Tb927_04_v4: complement(886658..888475)	hypothetical protein, conserved	1757	0	0	0				2QTB00017_D_21	Tb927.4.3400	GGAGATTATTGATCTTGTGAATGGATATCAATCAACGGGGGAAACCTCTGCAGACGAATCACTTTTACAG	-	4	888395	888464	-0.817204	-1.66224	0.105864	0.633802	-4.5823
Tb09.211.3110	3QTB00012_I_2			<a href=http://www.genedb.org/genedb/Search?organism=tryp&name=Tb09.211.3110>Tb09.211.3110</a>	Q38DJ5			chr9contig211.tmp0352	9	Tb927_09_v4: 1823192..1824358	hypothetical protein, conserved	5672	1	2	0				2QTB00012_I_2	Tb09.211.3110	CTTTCCATCACTTACTTTGCTGTTGGTGGTTTGGCGTTAATATTCACTGTGCTAGTTTTATTCGCTAGTC	+	9	1824236	1824305	-0.816725	-1.36999	0.179871	0.709129	-4.97053
Tb10.70.4900	3QTB00014_C_24	;go_function=deoxyhypusine synthase activity;go_process=hypusine biosynthesis from peptidyl-lysine		<a href=http://www.genedb.org/genedb/Search?organism=tryp&name=Tb10.70.4900>Tb10.70.4900</a>	Q38BX0			TRYP_x-70a06.p2kb545_665	10	Tb927_10_v4: 703311..704696	deoxyhypusine synthase, putative	6412	0	1	0		GO:0050983 GO:0008612	GO:0005575	2QTB00014_C_24	Tb10.70.4900	TTCTTAATCGCTATTCAACCGTGGGGTTTCAGGCCTCAAATTTAGCCCGTGCTTTTTCTATATGTGAAAT	+	10	703429	703498	-0.816698	-1.74132	0.0908739	0.601865	-4.46646
Tb927.5.820	3QTB00006_H_21			<a href=http://www.genedb.org/genedb/Search?organism=tryp&name=Tb927.5.820>Tb927.5.820</a>	Q57W27			Tb05.28F8.630	5	Tb927_05_v4: 283382..284008	hypothetical protein, conserved	2073	0	0	0				2QTB00006_H_21	Tb927.5.820	ATCAACCATAACGGAAGACGGTGGCGGGGCGGTAGGAACACCTGCCGGGGATTCTCAGGGAATTGCAACA	+	5	283735	283804	-0.815976	-1.82971	0.0762713	0.581446	-4.33178
Tb11.01.3650	3QTB00016_B_17			<a href=http://www.genedb.org/genedb/Search?organism=tryp&name=Tb11.01.3650>Tb11.01.3650</a>	Q383A2				11	Tb927_11_01_v4: 3095953..3097614	hypothetical protein, conserved	8868	0	0	0				2QTB00016_B_17	Tb11.01.3650	ACATAGTGTTTTGCATCGAATTCAACGACTTATTGACCATGCGTATTTTCCGTCCCTTCCTTAAGCTACA	+	11.1	3097172	3097241	-0.815866	-1.66119	0.106076	0.633802	-4.58381
Tb09.211.3870	3QTB00017_C_10	;go_function=transporter activity;go_process=transport		<a href=http://www.genedb.org/genedb/Search?organism=tryp&name=Tb09.211.3870>Tb09.211.3870</a>	Q38DC2			chr9contig211.tmp0431	9	Tb927_09_v4: 1992680..1994455	transporter, putative	5745	1	11	0	GO:0005215	GO:0006810	GO:0005575	2QTB00017_C_10	Tb09.211.3870	CACTCGTTCTGCTAAACGAAAGTCTTTGTTCTTCAATACTTCTGCCCTATGTTGGATACCTCGTGTCATT	+	9	1992738	1992807	-0.815205	-1.524	0.136963	0.665202	-4.77394
Tb927.1.3590	3QTB00002_O_23	GPI-Anchor Signal predicted for Tb927.1.3590 by DGPI v2.04 with cleavage site probability 0.12900001 near 79		<a href=http://www.genedb.org/genedb/Search?organism=tryp&name=Tb927.1.3590>Tb927.1.3590</a>	Q4GYL4				1	Tb927_01_v4: complement(765114..765398)	hypothetical protein, unlikely	351	0	0	1				2QTB00002_O_23	Tb927.1.3590	TTTCCGCACCGTTGCGCGCCGCCAGCAGTAGACGCTGCCATCGCCCTTTCCTATCAATTCGCTTTAAGAA	-	1	765226	765295	-0.815118	-1.82277	0.0773402	0.583097	-4.34255
Tb11.01.0450	3QTB00009_J_1	similar to Serine/threonine protein phosphatase PP1-gamma catalytic subunit(EC 3.1.3.16) (PP-1G). (Swiss- Prot:P37139) (Mus musculus;Rattus norvegicus;);go_function=hydrolase activity; protein phosphatase type 1 activity;go_process=cell growth and/or maintenance		<a href=http://www.genedb.org/genedb/Search?organism=tryp&name=Tb11.01.0450>Tb11.01.0450</a>	Q384L0	PP-1G			11	Tb927_11_01_v4: 2209695..2210606	serine/threonine protein phosphatase catalytic subunit, putative,serine/threonine protein phosphatase PP1-gamma	8509	0	0	0	GO:0000163 GO:0016787	GO:0009987		2QTB00009_J_1	Tb11.01.0450	ATGCGAAGTCGTGAGATCCTTCTTTCACAACCAGCATTGCTCGAACTTGAAGCCCCTATTAAAATATGTG	+	11.1	2209800	2209869	-0.81448	-1.88663	0.0679672	0.559593	-4.24224
Tb927.1.910	3QTB00001_D_21	gene predicted by glimmer		<a href=http://www.genedb.org/genedb/Search?organism=tryp&name=Tb927.1.910>Tb927.1.910</a>	Q4GZC7				1	Tb927_01_v4: complement(283009..283206)	hypothetical protein, unlikely	85	0	0	0				2QTB00001_D_21	Tb927.1.910	GGGGGGGAGGTTGAAGTTAAAACAAAGCGTTTGTGGGGTTGCACCTCTCCACGTGTCGTGAGGACGTTCA	-	1	283020	283089	-0.813711	-1.64739	0.108897	0.634661	-4.60357
Tb927.7.5830	3QTB00002_J_13			<a href=http://www.genedb.org/genedb/Search?organism=tryp&name=Tb927.7.5830>Tb927.7.5830</a>	Q582J8			Tb07.10C21.126	7	Tb927_07_v4: 1573658..1573978	hypothetical protein, conserved	3673	0	0	0				2QTB00002_J_13	Tb927.7.5830	TGATGTATTGAGTGAAGCACTGCCGCACTGCCAACTTGCCATCTCGCATGAAGTACGGGATGGATTGTTT	+	7	1573870	1573939	-0.813662	-2.14685	0.0391898	0.472475	-3.80609
Tb927.7.4210	3QTB00003_E_13			<a href=http://www.genedb.org/genedb/Search?organism=tryp&name=Tb927.7.4210>Tb927.7.4210</a>	Q57UQ1			Tb07.5F10.320	7	Tb927_07_v4: 1120725..1121075	hypothetical protein, conserved	3510	0	0	0				2QTB00003_E_13	Tb927.7.4210	TCAGCAGGCTTGTGTTTTGTACCGGCGTCTATTGAAGGCCGGCCACCAGCAACTTTTGGTTACGGACAAA	+	7	1120877	1120946	-0.81316	-2.06053	0.0472411	0.503214	-3.9555
Tb927.8.6240	3QTB00008_K_12			<a href=http://www.genedb.org/genedb/Search?organism=tryp&name=Tb927.8.6240>Tb927.8.6240</a>	Q57YM5			Tb08.11J15.480	8	Tb927_08_v4: 1814348..1815148	hypothetical protein, conserved	4468	0	0	0				2QTB00008_K_12	Tb927.8.6240	CGATGCTACTTTGTTGCGCTCCCTGCCGTTTGACGCTATGGCAACGTACACTGTTGACTACCCACCAAAG	+	8	1814860	1814929	-0.812523	-1.62946	0.112654	0.637076	-4.62902
Tb927.8.6450	3QTB00003_C_22	similar to GB:CAD68976.1: inhibitor of cysteine peptidase {Trypanosoma brucei} (PMID:12729889); 99% similar to GB:CAD68976.1: inhibitor of cysteine peptidase {Trypanosoma brucei} (PMID:12729889);go_function=endopeptidase inhibitor activity;go_process=regulation of proteolysis and peptidolysis		<a href=http://www.genedb.org/genedb/Search?organism=tryp&name=Tb927.8.6450>Tb927.8.6450</a>	Q57YP6	ICP	ICP	Tb08.11J15.50	8	Tb927_08_v4: 1866734..1867099	inhibitor of cysteine peptidase,ICP	4489	0	0	0	GO:0004866	GO:0030162	GO:0005575	2QTB00003_C_22	Tb927.8.6450	GTCATTGGTGAAACCTTCACGATTGAACTTAAGAGCAACCCAACCACCGGCTACACGTGGCTTCGTTCAG	+	8	1866785	1866854	-0.81228	-2.22622	0.0328877	0.446839	-3.66479
Tb09.160.1930	3QTB00002_G_12			<a href=http://www.genedb.org/genedb/Search?organism=tryp&name=Tb09.160.1930>Tb09.160.1930</a>	Q38FJ9			chr9contig160.tmp0173c	9	Tb927_09_v4: complement(641646..641942)	hypothetical protein, unlikely	4964	0	0	0				2QTB00002_G_12	Tb09.160.1930	TGCTGACTCTCCTCCTCAATCCTTGTGCGCCATACACACCCCTGGTTGGACTGCTATAAAACGCGTTTTC	-	9	641679	641748	-0.811733	-1.5045	0.141893	0.666137	-4.79984
Tb927.2.2720	3QTB00022_L_19	;go_function=ATP binding; protein serine/threonine kinase activity;go_process=protein amino acid phosphorylation;go_component=integral to membrane; nucleus		<a href=http://www.genedb.org/genedb/Search?organism=tryp&name=Tb927.2.2720>Tb927.2.2720</a>	Q7YVG0		10C8.160		2	Tb927_02_v4: 533630..538135	protein kinase, putative	644	0	2	0	GO:0004674 GO:0005524	GO:0006468	GO:0016021 GO:0005634	2QTB00022_L_19	Tb927.2.2720	TTTAGTGTTCTTTTTTGCCTCGTCGTCGGAGTTTATTCCTTCATGTATTCCTAAAGCGTCGCAGTTAGTG	+	2	536788	536857	-0.810731	-1.84286	0.0742792	0.577747	-4.31129
Tb11.01.1160	3QTB00008_I_20	similar to SP:Q7ND22: Lipoyltransferase (EC 2.3.1.-) (Lipoyl-(acyl-carrier protein)-protein-N- lipoyltransferase) (Lipoate-protein ligase B). {Gloeobacter violaceus;};go_function=catalytic activity;go_process=protein modification;go_component=mitochondrion		<a href=http://www.genedb.org/genedb/Search?organism=tryp&name=Tb11.01.1160>Tb11.01.1160</a>	Q383Z0				11	Tb927_11_01_v4: complement(2522009..2522806)	lipoate-protein ligase, putative,lipoyltransferase, putative	8630	0	0	0	GO:0003824	GO:0006464	GO:0005739	2QTB00008_I_20	Tb11.01.1160	ATTGAGCGGGGCAGAGCCGACTCCCCACGTTATCGCACCTCGCTTGCTCCATCATTTTCTTTTGAGTATG	-	11.1	2522099	2522168	-0.809897	-2.04492	0.0488435	0.511144	-3.98203
Tb927.1.3520	3QTB00003_K_2			<a href=http://www.genedb.org/genedb/Search?organism=tryp&name=Tb927.1.3520>Tb927.1.3520</a>	Q4GYM1				1	Tb927_01_v4: 755215..755586	hypothetical protein, unlikely	344	0	0	0				2QTB00003_K_2	Tb927.1.3520	ACGCAATCATCAGGGATATTATCAAGTTAGCCTCCCTCCATGCACACCGTCCTCCAGTCCACAGCAACCA	+	1	755381	755450	-0.808518	-1.92573	0.0627249	0.553447	-4.17948
Tb927.5.1490	3QTB00021_D_8	;go_function=RNA binding;go_process=protein biosynthesis		<a href=http://www.genedb.org/genedb/Search?organism=tryp&name=Tb927.5.1490>Tb927.5.1490</a>	Q57VB4			Tb05.30H13.650	5	Tb927_05_v4: complement(471028..474384)	hypothetical protein, conserved	2140	0	0	0				2QTB00021_D_8	Tb927.5.1490	AAACTACTGCCTTTGCGTCAGGTGGAAGATGATGAGTTGAGTGAGATTTGTAAAATTGTATTTGAGAAGG	-	5	473643	473712	-0.808291	-1.55181	0.130175	0.660811	-4.73654
Tb10.389.1170	3QTB00020_F_2	;go_function=ATP binding; ATPase activity, coupled to transmembrane movement of ions, phosphorylative mechanism;go_process=proton transport;go_component=plasma membrane		<a href=http://www.genedb.org/genedb/Search?organism=tryp&name=Tb10.389.1170>Tb10.389.1170</a>	Q6WZI6				10	Tb927_10_v4: complement(2963133..2965895)	P-type H+-ATPase, putative	7340	0	7	0	GO:0005524 GO:0015662	GO:0015992	GO:0005886	2QTB00020_F_2	Tb10.389.1170	TTTGGCTGTGTGTCGCGTTCTGGGAGAGGGGCCGATGTTGAGTGTGGCAGCGTGTGTAAAGATGGTGAGG	-	10	2963162	2963231	-0.80808	-1.80288	0.0804765	0.584751	-4.37323
Tb09.160.5040	3QTB00004_G_3			<a href=http://www.genedb.org/genedb/Search?organism=tryp&name=Tb09.160.5040>Tb09.160.5040</a>	Q38EP9			chr9contig160.tmp0390	9	Tb927_09_v4: 1077863..1078282	hypothetical protein, conserved	5266	1	3	0				2QTB00004_G_3	Tb09.160.5040	AATGCGATCAGTGACTTCGACTGCTGGCTGTGTCTTTGCCCTTGGTTTAATTTGCATTTTCCTTCTTTCT	+	9	1077965	1078034	-0.805589	-1.93096	0.0620504	0.55103	-4.17101
Tb927.1.1360	3QTB00003_M_9	GPI-Anchor Signal predicted for Tb927.1.1360 by DGPI v2.04 with cleavage site probability 0.696 near 83		<a href=http://www.genedb.org/genedb/Search?organism=tryp&name=Tb927.1.1360>Tb927.1.1360</a>	Q4GZ83				1	Tb927_01_v4: 348721..349077	hypothetical protein, unlikely	129	1	2	1				2QTB00003_M_9	Tb927.1.1360	CCCTCAGTCAGTCTCTTTCCGTCTGGCTTTGTTTTTCTCATAGCCATTTTTACCTTGTTTCTATTACTGT	+	1	348817	348886	-0.805044	-1.72804	0.0932595	0.606604	-4.48623
Tb927.4.1480	3QTB00019_E_13			<a href=http://www.genedb.org/genedb/Search?organism=tryp&name=Tb927.4.1480>Tb927.4.1480</a>	Q581T3			Tb04.2L9.710	4	Tb927_04_v4: complement(376506..378668)	hypothetical protein, conserved	1565	0	0	0				2QTB00019_E_13	Tb927.4.1480	TTCACGTTTCCGGACCGAGCCGCGATTTTTCAAACAGTAAATAAGGAGGTATTAGACATGATCATGGGAT	-	4	377915	377984	-0.805019	-1.0595	0.297009	0.778704	-5.30948
Tb927.1.3980	3QTB00001_F_13	unlikely gene predicted by glimmer		<a href=http://www.genedb.org/genedb/Search?organism=tryp&name=Tb927.1.3980>Tb927.1.3980</a>	Q4GYH9				1	Tb927_01_v4: 843225..843425	hypothetical protein, unlikely	386	0	0	0				2QTB00001_F_13	Tb927.1.3980	TGAAACAGGTAGTGGGTAATGACAACAATATTATTAATTATCAAAATGTGTCGCCGCTGTCGCTTTTATT	+	1	843286	843355	-0.804677	-1.95623	0.0588811	0.544617	-4.12983
Tb927.6.4160	3QTB00013_N_17			<a href=http://www.genedb.org/genedb/Search?organism=tryp&name=Tb927.6.4160>Tb927.6.4160</a>	Q586B4			Tb06.4F7.110	6	Tb927_06_v4: complement(1197350..1198663)	hypothetical protein, conserved	2934	1	1	0				2QTB00013_N_17	Tb927.6.4160	GTTCCCCGTTTCTACCGAAGAGTTGCATCGTCACAAGTCTTTTTTCCTTATTGATAATTCTCGTGATGAC	-	6	1198097	1198166	-0.804462	-1.50832	0.140917	0.666137	-4.79479
Tb927.6.640	3QTB00019_O_5	;go_function=protein serine/threonine phosphatase activity;go_process=protein amino acid dephosphorylation		<a href=http://www.genedb.org/genedb/Search?organism=tryp&name=Tb927.6.640>Tb927.6.640</a>	Q583T9			Tb06.3D8.430	6	Tb927_06_v4: complement(267496..269700)	serine/threonine protein phosphatase, putative	2581	0	0	0	GO:0004722	GO:0006470	GO:0005575	2QTB00019_O_5	Tb927.6.640	GTTAAATTTGTTGTGTAGCGAAGTAGAGGGCTGCACCGAAAGTTTTTGGATACCATTTGTAAAAGGTGTG	-	6	267718	267787	-0.803364	-1.85611	0.0723179	0.571609	-4.29052
Tb927.4.5000	3QTB00020_I_6			<a href=http://www.genedb.org/genedb/Search?organism=tryp&name=Tb927.4.5000>Tb927.4.5000</a>	Q584K5			Tb04.3M17.350	4	Tb927_04_v4: complement(1367938..1370517)	hypothetical protein, conserved	1918	0	0	0				2QTB00020_I_6	Tb927.4.5000	GTTGCGGCAAAAGTTATTTCGCATTCCTGGAAATATCGCCGTCTCCGTTGGTCTCCACTGGGATTTCGTC	-	4	1370437	1370506	-0.803117	-1.94363	0.0604429	0.545196	-4.15041
Tb927.3.1530	3QTB00013_I_24	;go_component=integral to membrane		<a href=http://www.genedb.org/genedb/Search?organism=tryp&name=Tb927.3.1530>Tb927.3.1530</a>	Q57XY6			Tb03.1J15.150	3	Tb927_03_v4: complement(399958..401241)	hypothetical protein, conserved	992	0	2	0				2QTB00013_I_24	Tb927.3.1530	AGATGAATATTCTGAACAGTGTTGCTGCTGTTTCTCTTCCCATCAACCTTGTCGTATCTTTGTTCGGTAT	-	3	400118	400187	-0.802978	-1.40555	0.169132	0.700551	-4.92675
Tb927.5.2870	3QTB00014_J_2			<a href=http://www.genedb.org/genedb/Search?organism=tryp&name=Tb927.5.2870>Tb927.5.2870</a>	Q57ZW3			Tb05.26K5.330	5	Tb927_05_v4: complement(902807..904249)	hypothetical protein	2278	0	0	0				2QTB00014_J_2	Tb927.5.2870	AAGGCAACGTGGGATACGTTAACTACTTATTCTTCCTATTCCCTTTCTAGCTCTGAGAGGCGTGTGGAAT	-	5	902947	903016	-0.802558	-1.94561	0.0601955	0.545196	-4.14718
Tb927.7.6040	3QTB00022_A_20	Number of repeated genes in array uncertain, region may contain misassembly. similar to GB:CAD21883.1: ESAG4 {Trypanosoma brucei}; Number of repeated genes in array uncertain, region may contain misassembly.;go_function=adenylate cyclase activity;go_process=intracellular signaling cascade;go_component=integral to membrane		<a href=http://www.genedb.org/genedb/Search?organism=tryp&name=Tb927.7.6040>Tb927.7.6040</a>	Q57VK7			Tb07.2F2.250	7	Tb927_07_v4: complement(1626783..1630586)	receptor-type adenylate cyclase GRESAG 4, putative	3694	1	1	0	GO:0004016	GO:0007242	GO:0016021	2QTB00022_A_20	Tb927.7.6040	ATGAGGTTGCGGACCCCTCGTTGAGTGAGGTGAGTTCTCTACATGCTGGGTTAACTGATTCTGCCAGGCA	-	7	1627192	1627261	-0.80182	-1.54954	0.130719	0.660811	-4.73961
Tb927.7.5290	3QTB00019_I_8			<a href=http://www.genedb.org/genedb/Search?organism=tryp&name=Tb927.7.5290>Tb927.7.5290</a>	Q57ZG0			Tb07.27E10.590	7	Tb927_07_v4: 1402790..1405030	hypothetical protein, conserved	3619	0	0	0				2QTB00019_I_8	Tb927.7.5290	TATTTATCTCAAACCGAATGTTTTCATGATTAACGGCACTGCGGGGCATCTAATGGATTTGTATTACTTG	+	7	1402963	1403032	-0.801721	-1.74505	0.0902128	0.599604	-4.46088
Tb927.8.4490	3QTB00014_C_23			<a href=http://www.genedb.org/genedb/Search?organism=tryp&name=Tb927.8.4490>Tb927.8.4490</a>	Q57VY6			Tb08.29H22.900	8	Tb927_08_v4: complement(1327356..1328711)	hypothetical protein	4292	0	0	0				2QTB00014_C_23	Tb927.8.4490	AATGTTACTCACGGAAAATAACCAAAAACAGTTTGAGTCTATGGAAACACCGTCGGGAGAGAGTCGTATT	-	8	1328046	1328115	-0.801659	-1.72802	0.0932628	0.606604	-4.48625
Tb927.8.2690	3QTB00012_N_1			<a href=http://www.genedb.org/genedb/Search?organism=tryp&name=Tb927.8.2690>Tb927.8.2690</a>	Q57XC0			Tb08.26A17.760	8	Tb927_08_v4: 800799..801998	hypothetical protein, conserved	4112	0	0	0	GO:0003674	GO:0008150	GO:0005575	2QTB00012_N_1	Tb927.8.2690	ACAATTTAGTGGAAAGCTGCTTGAAGAAAATCACAGGGAAAACGCCAATAGTATATCTAGGCAACTCTTT	+	8	801359	801428	-0.799789	-1.88164	0.0686627	0.560985	-4.25017
Tb927.3.2860	3QTB00009_O_24			<a href=http://www.genedb.org/genedb/Search?organism=tryp&name=Tb927.3.2860>Tb927.3.2860</a>	Q57ZM6			Tb03.27C5.230	3	Tb927_03_v4: complement(738680..739582)	hypothetical protein, conserved	1124	0	0	0				2QTB00009_O_24	Tb927.3.2860	AGTGTTCATACGCATGCTGACGGGGTTCCTTTCTCCCTTCTAATTAAGAACTGCTCATATTTTAATGTTA	-	3	738883	738952	-0.797957	-1.52065	0.1378	0.666057	-4.77841
Tb11.01.2930	3QTB00021_O_3			<a href=http://www.genedb.org/genedb/Search?organism=tryp&name=Tb11.01.2930>Tb11.01.2930</a>	Q383G4				11	Tb927_11_01_v4: 2923307..2926285	hypothetical protein	8806	0	0	0				2QTB00021_O_3	Tb11.01.2930	GTCTATCTTCTTTTACTTTGCTTCTGAAGATATTTCGTTTGTGGACCGATGTTTGTCCATGGCCAACAAA	+	11.1	2923813	2923882	-0.797011	-1.28184	0.208764	0.728766	-5.0747
Tb927.7.2540	3QTB00007_O_9	;go_function=ubiquitin conjugating enzyme activity;go_process=protein modification; ubiquitin cycle;go_component=cytoplasm		<a href=http://www.genedb.org/genedb/Search?organism=tryp&name=Tb927.7.2540>Tb927.7.2540</a>	Q57XM0			Tb07.22O10.640	7	Tb927_07_v4: complement(651108..651788)	ubiquitin-conjugating enzyme E2, putative,ubiquitin carrier protein, putative,ubiquitin-protein ligase, putative	3343	0	0	0	GO:0004840	GO:0006512 GO:0006464	GO:0005737	2QTB00007_O_9	Tb927.7.2540	AACTGCTTTTGCAATTCCCCCCTGAGTATCCCTTTTCTCCGCCTTCTGTGCGGTTTACAACAAAAATATT	-	7	651379	651448	-0.796713	-1.93946	0.0609677	0.546906	-4.15719
Tb09.160.0300	3QTB00003_E_17			<a href=http://www.genedb.org/genedb/Search?organism=tryp&name=Tb09.160.0300>Tb09.160.0300</a>	Q38G11			chr9contig160.tmp0030c	9	Tb927_09_v4: complement(321283..321633)	hypothetical protein, unlikely	4801	1	2	0				2QTB00003_E_17	Tb09.160.0300	ACTTTTTCCCTCTCTGAGATTTGTATATTGAGCTGTGGTGTACGGTTTCTTTTAAATTGTAATTTACTAT	-	9	321483	321552	-0.796609	-1.85578	0.0723657	0.571609	-4.29104
Tb09.160.2720	3QTB00001_A_10			<a href=http://www.genedb.org/genedb/Search?organism=tryp&name=Tb09.160.2720>Tb09.160.2720</a>	Q38FC5		1L12.245	chr9contig160.tmp0467c	9	Tb927_09_v4: complement(737054..737203)	hypothetical protein, unlikely	5038	0	0	0				2QTB00001_A_10	Tb09.160.2720	GCTACGCGATCCATTTCTCATTTCTTTTCCGTTCTTTACTGCTTCTGACACTTCATATACCATAAAATAT	-	9	737123	737192	-0.794628	-2.086	0.0447265	0.493232	-3.9119
Tb927.8.2770	3QTB00023_A_4			<a href=http://www.genedb.org/genedb/Search?organism=tryp&name=Tb927.8.2770>Tb927.8.2770</a>	Q57XB2			Tb08.26A17.880	8	Tb927_08_v4: 817353..826652	hypothetical protein, conserved	4120	0	5	0				2QTB00023_A_4	Tb927.8.2770	TTTTCTTCGCTCTTGTAAATGTTGTCTTCCTCAACATCATGTTTGGTATCATAATTGACACTTTCGGTGA	+	8	825940	826009	-0.794576	-1.46982	0.151008	0.673114	-4.84517
Tb927.7.5050	3QTB00021_G_23			<a href=http://www.genedb.org/genedb/Search?organism=tryp&name=Tb927.7.5050>Tb927.7.5050</a>	Q57ZI4			Tb07.27E10.260	7	Tb927_07_v4: 1331171..1334092	hypothetical protein, conserved	3595	0	0	0				2QTB00021_G_23	Tb927.7.5050	TGAATCAAGTAGTATTCTTACTGATGCCTACATGAAACTGCACAACGATACATCAACCGGTGAATCCCAG	+	7	1331332	1331401	-0.794443	-1.67324	0.103663	0.631381	-4.56645
Tb927.4.2610	3QTB00004_J_13			<a href=http://www.genedb.org/genedb/Search?organism=tryp&name=Tb927.4.2610>Tb927.4.2610</a>	Q584C6			Tb04.1H19.1220	4	Tb927_04_v4: 692201..692665	hypothetical protein	1678	0	0	0				2QTB00004_J_13	Tb927.4.2610	TTTTCCGAATAGCTCTCAGTCACTTGATGTAAATTTGTATACTCTTCACCTTTGGTATTACGGTCATTTA	+	4	692386	692455	-0.792639	-1.80428	0.080252	0.584751	-4.37108
Tb11.01.0540	3QTB00016_E_14			<a href=http://www.genedb.org/genedb/Search?organism=tryp&name=Tb11.01.0540>Tb11.01.0540</a>	Q384L9				11	Tb927_11_01_v4: 2193654..2195288	hypothetical protein, conserved	8500	0	0	0				2QTB00016_E_14	Tb11.01.0540	CCGTCAAAATATACTTTTCAGGCAAACCGTTCAACAAAAAATACATTCTCAAGTCAACGGAGATTATGTC	+	11.1	2194624	2194693	-0.792576	-1.43894	0.159514	0.686463	-4.88477
Tb927.5.3700	3QTB00010_O_11			<a href=http://www.genedb.org/genedb/Search?organism=tryp&name=Tb927.5.3700>Tb927.5.3700</a>	Q57U96			Tb05.6E7.530	5	Tb927_05_v4: 1158287..1159252	hypothetical protein, conserved	2361	1	2	0				2QTB00010_O_11	Tb927.5.3700	TTTCATTGCCCCAACGGCTTTTGTGAGTGGTAATGTTTCGCTTGGCCATGACACCTGCATATTTTATCAC	+	5	1158553	1158622	-0.792236	-1.84282	0.0742856	0.577747	-4.31135
Tb927.2.5720	3QTB00003_C_14			<a href=http://www.genedb.org/genedb/Search?organism=tryp&name=Tb927.2.5720>Tb927.2.5720</a>	Q7YUM8		1F7.230		2	Tb927_02_v4: 1028398..1028763	hypothetical protein	804	1	0	0				2QTB00003_C_14	Tb927.2.5720	TGGCTACCCCCCCTTTCCAGGCATTAGGAAACTGGTACTTTCTGCTGGAGAGAGTTCTGACACTCGCTAG	+	2	1028537	1028606	-0.792072	-1.60366	0.118248	0.647269	-4.66524
Tb11.01.5160	3QTB00017_O_12			<a href=http://www.genedb.org/genedb/Search?organism=tryp&name=Tb11.01.5160>Tb11.01.5160</a>	Q382I1				11	Tb927_11_01_v4: complement(3565044..3566849)	hypothetical protein, conserved	9043	1	1	0				2QTB00017_O_12	Tb11.01.5160	AAAACTATCGAACAGCTTCGTTGGTCGCACTTTATGATGAGGTCCCGTGCTGTGAATTTGCACTTTATCC	-	11.1	3565724	3565793	-0.791741	-2.05538	0.047765	0.505533	-3.96428
Tb09.211.3680	3QTB00014_E_5	;go_function=chaperone binding; unfolded protein binding;go_process=protein folding		<a href=http://www.genedb.org/genedb/Search?organism=tryp&name=Tb09.211.3680>Tb09.211.3680</a>	Q38DE1			chr9contig211.tmp0411	9	Tb927_09_v4: 1951455..1952810	chaperone protein DNAJ, putative	5726	1	0	0	GO:0051082 GO:0051082 GO:0051087 GO:0051087	GO:0006457 GO:0006457	GO:0005575 GO:0005575	2QTB00014_E_5	Tb09.211.3680	TACCCTCACGGATCAGCAAAAGGAAGCTGTCAAGAAAGCGTTTGGAGAACCAAAGAAGAAAGACCCAGAC	+	9	1952570	1952639	-0.791717	-1.67934	0.102459	0.628052	-4.55763
Tb927.4.4760	3QTB00021_A_13			<a href=http://www.genedb.org/genedb/Search?organism=tryp&name=Tb927.4.4760>Tb927.4.4760</a>	Q583G1			Tb04.3I12.140	4	Tb927_04_v4: complement(1306888..1309749)	hypothetical protein, conserved	1893	0	0	0				2QTB00021_A_13	Tb927.4.4760	TTTCAGTGAACTCCTTCTTGTTGAGTAACGATGCGCCAAAAAAGCAACTTCAGCGTTTAATCACGTATTT	-	4	1308233	1308302	-0.79166	-1.1709	0.249962	0.752415	-5.19694
Tb11.01.8715	3QTB00003_M_5			<a href=http://www.genedb.org/genedb/Search?organism=tryp&name=Tb11.01.8715>Tb11.01.8715</a>	Q380Z2			237.t00930	11	Tb927_11_01_v4: complement(4460651..4461007)	hypothetical protein, conserved	9383	1	2	0				2QTB00003_M_5	Tb11.01.8715	ATGCTTGTTAGCGGTTCTCTTAATTCTTCGCTCGGTGCTGTTGCTGTTTATACTCACTCGTTTGATCCTA	-	11.1	4460839	4460908	-0.791558	-2.1192	0.041626	0.481126	-3.85446
Tb927.4.3870	3QTB00022_G_11	;go_function=adenylate cyclase activity;go_process=intracellular signaling cascade;go_component=integral to membrane		<a href=http://www.genedb.org/genedb/Search?organism=tryp&name=Tb927.4.3870>Tb927.4.3870</a>	Q583I1			Tb04.30O21.30	4	Tb927_04_v4: complement(1012428..1016126)	receptor-type adenylate cyclase GRESAG 4, putative	1804	0	1	0	GO:0004016	GO:0007242	GO:0016021	2QTB00022_G_11	Tb927.4.3870	GGGCGTAATCGCTGTTGCACCACCAATCAACGACACAATGAGGTTTCTGAATAAAATAGTGGCTGACAAA	-	4	1015314	1015383	-0.790569	-1.77628	0.0848384	0.592716	-4.41384
Tb09.211.0250	3QTB00009_M_12			<a href=http://www.genedb.org/genedb/Search?organism=tryp&name=Tb09.211.0250>Tb09.211.0250</a>	Q38ED5			chr9contig211.tmp0027c	9	Tb927_09_v4: complement(1306344..1307240)	hypothetical protein	5382	0	5	0				2QTB00009_M_12	Tb09.211.0250	TTAGTTGCAGTTCTGTTCTCTATATTTCCTCTGAATGATACCCCTTCCTTTTTTGATGTGTTAATTTTGA	-	9	1306661	1306730	-0.790198	-1.62196	0.114257	0.639644	-4.63959
Tb927.5.1210	3QTB00009_L_20	;go_function=oxidoreductase activity;go_process=metabolism;go_component=integral to membrane		<a href=http://www.genedb.org/genedb/Search?organism=tryp&name=Tb927.5.1210>Tb927.5.1210</a>	Q57VE2			Tb05.30H13.140	5	Tb927_05_v4: 404983..405918	short-chain dehydrogenase, putative	2112	1	2	0				2QTB00009_L_20	Tb927.5.1210	TTGCTCGGTGCCATGGTAGCAGCTATTGGCCTCTACCGCGTGGTTCAGTTTGTACATTTAACTTTCTTCA	+	5	405010	405079	-0.789003	-1.62811	0.112941	0.637726	-4.63093
Tb09.160.5180	3QTB00014_A_13			<a href=http://www.genedb.org/genedb/Search?organism=tryp&name=Tb09.160.5180>Tb09.160.5180</a>	Q38EN3			chr9contig160.tmp0404	9	Tb927_09_v4: 1098646..1099995	hypothetical protein, conserved	5282	1	0	0				2QTB00014_A_13	Tb09.160.5180	ATGTGTCTATGAGTGTACATACTCACCAAAACGAGAAAGGAAAATAGGATGTACTGTCACGCGAGTGGTT	+	9	1099821	1099890	-0.78895	-1.48685	0.146476	0.670481	-4.82303
Tb927.4.350	3QTB00015_F_17			<a href=http://www.genedb.org/genedb/Search?organism=tryp&name=Tb927.4.350>Tb927.4.350</a>	Q57UU0			Tb04.5D20.420	4	Tb927_04_v4: complement(105871..107397)	hypothetical protein, conserved	1452	0	0	0				2QTB00015_F_17	Tb927.4.350	TTATTCTTAAAGAAGCTCGTGATGTGGGTTTTCTATTATCTCGCACGCACTTCAGCTACATATATCACTA	-	4	106833	106902	-0.788444	-1.70943	0.0966887	0.615213	-4.5137
Tb927.2.6200	3QTB00014_G_24	;go_function=purine nucleoside transporter activity;go_process=purine ribonucleoside salvage;go_component=integral to membrane		<a href=http://www.genedb.org/genedb/Search?organism=tryp&name=Tb927.2.6200>Tb927.2.6200</a>	Q7YUI2	TbNT3	36E18.100		2	Tb927_02_v4: 1117941..1119335	adenosine transporter 2, putative	830	0	11	0	GO:0015211 GO:0015211 GO:0015211	GO:0006166	GO:0016021	2QTB00014_G_24	Tb927.2.6200	CTGATGTATTTGTTGCTGTTAAAGAAGGGTTCCCAACTCATGGGGGATGGTACTTTACAATTGTTGTTGC	+	2	1118908	1118977	-0.788433	-1.68528	0.101299	0.625422	-4.54902
Tb927.8.3410	3QTB00022_N_17			<a href=http://www.genedb.org/genedb/Search?organism=tryp&name=Tb927.8.3410>Tb927.8.3410</a>	Q57YX2			Tb08.28L1.520	8	Tb927_08_v4: 1016368..1020924	hypothetical protein, conserved	4184	0	0	0				2QTB00022_N_17	Tb927.8.3410	ATTATTCCACATGTCACAGGAAAAAGTATTGCCCTGATAGATGATAAACTGAAAAAAGAGGTAATCAGGG	+	8	1017634	1017703	-0.788387	-1.76331	0.0870363	0.596254	-4.43345
Tb927.4.3010	3QTB00006_B_3			<a href=http://www.genedb.org/genedb/Search?organism=tryp&name=Tb927.4.3010>Tb927.4.3010</a>	Q583X8			Tb04.2H8.850	4	Tb927_04_v4: 797540..798154	hypothetical protein, conserved	1718	1	1	0				2QTB00006_B_3	Tb927.4.3010	CGTTAAGTTGTTCACAACACTCTTAGTTACAGTGCTCACATGCTTTTATCTCTACTATCGCTATATGATT	+	4	797950	798019	-0.788267	-1.46635	0.151947	0.674502	-4.84966
Tb09.160.4170	3QTB00001_B_13			<a href=http://www.genedb.org/genedb/Search?organism=tryp&name=Tb09.160.4170>Tb09.160.4170</a>	Q38EY8			chr9contig160.tmp0315	9	Tb927_09_v4: 921885..922079	hypothetical protein, unlikely	5176	0	0	0				2QTB00001_B_13	Tb09.160.4170	AAAAGTAATAATAATAATAATAGTGAAAGTGTATATCAAAAAGTGTGTTGGGAAAAAGAAGAGGGGCCAA	+	9	921995	922064	-0.78732	-1.73698	0.0916469	0.602629	-4.47293
Tb10.6k15.2650	3QTB00012_C_12			<a href=http://www.genedb.org/genedb/Search?organism=tryp&name=Tb10.6k15.2650>Tb10.6k15.2650</a>	Q38AH4			TRYPtp6k15-3d06.p1c_389	10	Tb927_10_v4: complement(1955249..1956406)	hypothetical protein, conserved	6908	1	8	0				2QTB00012_C_12	Tb10.6k15.2650	TTTTTGAGCAGTGCACTCCCATGTAGTGGAAGCAAAATGACGCTTCTATTTAACGAAAGGTGTTTGTCTT	-	10	1955728	1955797	-0.786858	-1.63658	0.111149	0.635984	-4.61893
Tb10.70.7770	3QTB00010_N_13			<a href=http://www.genedb.org/genedb/Search?organism=tryp&name=Tb10.70.7770>Tb10.70.7770</a>	Q38CI9			TRYP_x-70a06.p2kb545_1072	10	Tb927_10_v4: 131331..132335	hypothetical protein, conserved	6192	0	0	0				2QTB00010_N_13	Tb10.70.7770	TTTTCTCTATCACATATTTTCTTGTTGCAAATATAGATGTCTTTTCGGCAGTTCTGCTGCATTATCTGGA	+	10	132226	132295	-0.786389	-1.35213	0.185459	0.717295	-4.99213
Tb927.7.7010	3QTB00004_J_23			<a href=http://www.genedb.org/genedb/Search?organism=tryp&name=Tb927.7.7010>Tb927.7.7010</a>	Q57XS1			Tb07.21H15.390	7	Tb927_07_v4: complement(2006479..2006943)	hypothetical protein, conserved	3791	0	0	0				2QTB00004_J_23	Tb927.7.7010	TGCTGTCGAGGAGAATGAAGAAATATTGCGTAGACCATATTATACCATCAAATCTTACGCCCTCCCACCT	-	7	2006770	2006839	-0.78606	-1.83735	0.0751084	0.578388	-4.31989
Tb11.02.3360	3QTB00017_O_11	;go_function=ATP binding; DNA binding;go_process=DNA replication;go_component=DNA replication factor C complex		<a href=http://www.genedb.org/genedb/Search?organism=tryp&name=Tb11.02.3360>Tb11.02.3360</a>	Q385K3			Tb11.212.0700	11	Tb927_11_01_v4: 1572758..1574521	replication factor C, subunit 1, putative,replication factor C large subunit, putative	8264	0	0	0	GO:0003677 GO:0005524	GO:0006260	GO:0005634 GO:0005663	2QTB00017_O_11	Tb11.02.3360	ATGTGTTACCCCGTTACCGCAAATAAGTTGAAGCAATGGATGGAAGAATTTGAAGCCAATAGTTCCAAAA	+	11.1	1572836	1572905	-0.785483	-1.81658	0.0783044	0.584664	-4.35212
Tb09.160.5340	3QTB00004_G_5			<a href=http://www.genedb.org/genedb/Search?organism=tryp&name=Tb09.160.5340>Tb09.160.5340</a>	Q38EL7			chr9contig160.tmp0420	9	Tb927_09_v4: 1130090..1130509	hypothetical protein, unlikely	5298	1	0	0				2QTB00004_G_5	Tb09.160.5340	GTTTGCGGACGGCTGCGAGGGAACACCTCATTACCTTACTTTTCTGTAGGATTCAAAGAGCTGTTGATTA	+	9	1130193	1130262	-0.784629	-2.0014	0.053564	0.527952	-4.05517
Tb11.01.8820	3QTB00022_O_11	similar to SP:Q26721: Receptor-type adenylate cyclase ESAG 4 (EC 4.6.1.1) (ATPpyrophosphate-lyase) (Adenylyl cyclase) (Expression site-associatedprotein 4) (Antigen 4). {Trypanosoma brucei brucei;};go_function=adenylate cyclase activity;go_process=cAMP-mediated signaling;go_component=flagellum; integral to membrane; membrane		<a href=http://www.genedb.org/genedb/Search?organism=tryp&name=Tb11.01.8820>Tb11.01.8820</a>	Q380Y3				11	Tb927_11_01_v4: 4491738..4495499	expression site-associated gene (ESAG) protein, putative,expression site-associated gene 4 (ESAG4) protein, putative,receptor-type adenylate cyclase, putative	9392	1	1	0	GO:0004016 GO:0004016	GO:0019933	GO:0016020 GO:0016021 GO:0019861	2QTB00022_O_11	Tb11.01.8820	TGACAAAAGCGTAATATACTCGATCCCGTATCTGGTGAATCACAGCGTAGTGGCCTTAGGGTTGATGACC	+	11.1	4492166	4492235	-0.78435	-1.77333	0.0853336	0.592716	-4.4183
Tb09.160.5460	3QTB00002_N_2			<a href=http://www.genedb.org/genedb/Search?organism=tryp&name=Tb09.160.5460>Tb09.160.5460</a>	Q38EK2			chr9contig160.tmp0432	9	Tb927_09_v4: 1175253..1175594	hypothetical protein, unlikely	5315	0	3	0				2QTB00002_N_2	Tb09.160.5460	TACGCCTTCCTATTTCAGTTCATTTATCTATTCATTCATTTCTTTATATATTTTCATTTACAATAATAAT	+	9	1175287	1175356	-0.78245	-1.80952	0.0794179	0.584751	-4.36302
Tb11.01.7600	3QTB00015_E_2	;go_function=amino acid-polyamine transporter activity;go_process=amino acid transport;go_component=integral to membrane		<a href=http://www.genedb.org/genedb/Search?organism=tryp&name=Tb11.01.7600>Tb11.01.7600</a>	Q381J0				11	Tb927_11_01_v4: complement(4163955..4165439)	amino acid transporter, putative	9285	0	11	0	GO:0005279	GO:0006865	GO:0016021	2QTB00015_E_2	Tb11.01.7600	TCTATAGGTGTGGTCGTTAAGATATGTATTAGTTACGCCCTTCAAACAATGGCGATTCGCAATTCAATAT	-	11.1	4164323	4164392	-0.782432	-1.35152	0.185653	0.717295	-4.99286
Tb927.6.1180	3QTB00022_C_24			<a href=http://www.genedb.org/genedb/Search?organism=tryp&name=Tb927.6.1180>Tb927.6.1180</a>	Q585C9			Tb06.3A7.660	6	Tb927_06_v4: complement(452528..456343)	hypothetical protein, conserved	2636	0	0	0				2QTB00022_C_24	Tb927.6.1180	TGACTCCTCCACAAAATCTAAAGAAGCTCAAAAACAGAAGCCACCTGCAGTAAAGCAGTTTACTAGTTTC	-	6	452561	452630	-0.782198	-1.86043	0.0716883	0.569925	-4.28373
Tb927.5.840	3QTB00021_O_11			<a href=http://www.genedb.org/genedb/Search?organism=tryp&name=Tb927.5.840>Tb927.5.840</a>	Q57W29			Tb05.28F8.600	5	Tb927_05_v4: 287776..290760	hypothetical protein, conserved	2075	0	0	0				2QTB00021_O_11	Tb927.5.840	TGTCTAAGATATTCGATGATAATTACTACGATGAAAAAAATGTGGATGAGGAGGAGATAGCCTTCTTCGA	+	5	289631	289700	-0.781049	-1.7884	0.0828268	0.590814	-4.3954
Tb927.7.1290	3QTB00007_P_1			<a href=http://www.genedb.org/genedb/Search?organism=tryp&name=Tb927.7.1290>Tb927.7.1290</a>	Q57WS1			Tb07.27M11.530	7	Tb927_07_v4: 333218..333946	hypothetical protein, conserved	3220	1	1	0				2QTB00007_P_1	Tb927.7.1290	TGATGTAACTCAGAAGACTTCCCATGGGTTAGTACGACCACTTATACGAACTTATGCAAACGAGGCGATA	+	7	333562	333631	-0.780828	-1.64784	0.108803	0.634661	-4.60291
Tb927.8.6570	3QTB00007_K_11			<a href=http://www.genedb.org/genedb/Search?organism=tryp&name=Tb927.8.6570>Tb927.8.6570</a>	Q57TV6			Tb08.30K1.340	8	Tb927_08_v4: complement(1898759..1899433)	hypothetical protein, conserved	4501	1	4	1				2QTB00007_K_11	Tb927.8.6570	TGAGTATTGTGGCTGCTTCGCTTAACTTTATGAACTTTTTCATGTGTATTTTCTTCTTCGGTACGCATAG	-	8	1898985	1899054	-0.780702	-1.84646	0.0737427	0.577181	-4.30566
Tb927.8.7740	3QTB00014_O_12	;go_function=amino acid-polyamine transporter activity;go_process=amino acid transport;go_component=integral to membrane		<a href=http://www.genedb.org/genedb/Search?organism=tryp&name=Tb927.8.7740>Tb927.8.7740</a>	Q57V93			Tb08.30P3.270	8	Tb927_08_v4: 2230503..2231906	amino acid transporter, putative	4618	0	11	0	GO:0005279	GO:0006865	GO:0016021	2QTB00014_O_12	Tb927.8.7740	GTTACGCGTTCCAAACGTTCTCACGGGTGAACCGTTCGTTAGCCCCAACTCGAATGAAGGAGAAGCACTG	+	8	2230568	2230637	-0.780417	-1.58349	0.122775	0.654467	-4.6932
Tb927.2.3800	3QTB00015_O_23			<a href=http://www.genedb.org/genedb/Search?organism=tryp&name=Tb927.2.3800>Tb927.2.3800</a>	Q7YV52		28H13.250		2	Tb927_02_v4: complement(677639..679117)	hypothetical protein, conserved	687	1	0	0				2QTB00015_O_23	Tb927.2.3800	ATGAATATTTGGAATATGAATATGCCGGGTGAGCTTAACATCGGAGCGGGTAAGGCACTTTACTATCGCA	-	2	678361	678430	-0.780282	-1.73406	0.0921706	0.603745	-4.47727
Tb927.2.6280	3QTB00014_K_12	;go_function=purine nucleoside transporter activity;go_process=purine ribonucleoside salvage;go_component=integral to membrane		<a href=http://www.genedb.org/genedb/Search?organism=tryp&name=Tb927.2.6280>Tb927.2.6280</a>	Q7YUH5	TbNT7	36E18.140		2	Tb927_02_v4: 1148974..1150374	adenosine transporter 2, putative	836	0	11	0	GO:0015211 GO:0015211 GO:0015211	GO:0006166	GO:0016021	2QTB00014_K_12	Tb927.2.6280	TAATCACTTCATTTATGTCTGTTGTCATCAAAGCAGCGATGGAATACAGCTTCAAAAGCAGACGAGTTCA	+	2	1149479	1149548	-0.779804	-1.54675	0.131389	0.660811	-4.74338
Tb927.7.4260	3QTB00008_E_20			<a href=http://www.genedb.org/genedb/Search?organism=tryp&name=Tb927.7.4260>Tb927.7.4260</a>	Q57UQ6			Tb07.5F10.200	7	Tb927_07_v4: complement(1134100..1134891)	hypothetical protein, conserved	3515	1	1	0				2QTB00008_E_20	Tb927.7.4260	AAATAAACATGCAGTCAATGTCCTAAACGTCGACGATGCCAGAATGGAAACAGAAAGTAACGAAGGCATA	-	7	1134136	1134205	-0.77921	-1.49266	0.144955	0.670443	-4.81542
Tb927.8.1040	3QTB00004_C_10			<a href=http://www.genedb.org/genedb/Search?organism=tryp&name=Tb927.8.1040>Tb927.8.1040</a>	Q57VQ0			Tb08.29O4.90	8	Tb927_08_v4: complement(328540..328974)	hypothetical protein, conserved	3947	0	0	0				2QTB00004_C_10	Tb927.8.1040	ACTAGTAGTAGTTGTAGTGATCAGGATGACAGCTGCCACGGTTGTGCAAACAACAATGAGGCGAAGCAAA	-	8	328662	328731	-0.778448	-1.50759	0.141101	0.666137	-4.79575
Tb10.v4.0014	3QTB00004_E_14	variant surface glycoprotein (VSG, pseudogene), putative		<a href=http://www.genedb.org/genedb/Search?organism=tryp&name=Tb10.v4.0014>Tb10.v4.0014</a>	-				10	Tb927_10_v4: 3971969..3973372	variant surface glycoprotein (VSG, pseudogene), putative	7704	0	0	0				2QTB00004_E_14	Tb10.v4.0014	TAACATGCGAGGTGCACAATAAGTCCAAAACAAAGTGCTTAGAAGCGCAGTGCAAATGGGGAGGCAAAAA	+	7	126	195	-0.777975	-1.31541	0.197372	0.724572	-5.03576
Tb927.3.2470	3QTB00017_D_9	PUF8 : personnal communication (Van-Duc Luu and Christine Clayton, University of Heidelberg)		<a href=http://www.genedb.org/genedb/Search?organism=tryp&name=Tb927.3.2470>Tb927.3.2470</a>	Q582W0			Tb03.48O8.410	3	Tb927_03_v4: 619537..621351	RNA-binding protein, putative,pumillio RNA binding protein 8, putative	1085	0	0	0				2QTB00017_D_9	Tb927.3.2470	TACAAACACAAATACCCAACAGTTGACAAACTGCTAAAAAAGATTGAGCCAAAATTCGACACATATGTGA	+	3	619843	619912	-0.777634	-1.62336	0.113955	0.639249	-4.63762
Tb10.70.7710	3QTB00011_J_11			<a href=http://www.genedb.org/genedb/Search?organism=tryp&name=Tb10.70.7710>Tb10.70.7710</a>	Q38CI5			TRYP_x-70a06.p2kb545_1062	10	Tb927_10_v4: 144156..145250	hypothetical protein, conserved	6196	0	4	0				2QTB00011_J_11	Tb10.70.7710	TTAATACTCGGATACTGTTTTTCCTCGTTGCGATGACTACCTTCATTGCGCTTGTTAATCACACGCTGTT	+	10	144469	144538	-0.777446	-1.34604	0.187395	0.718641	-4.99944
Tb11.01.2910	3QTB00006_C_24			<a href=http://www.genedb.org/genedb/Search?organism=tryp&name=Tb11.01.2910>Tb11.01.2910</a>	Q383G6				11	Tb927_11_01_v4: 2920653..2921249	hypothetical protein, conserved	8804	0	0	0				2QTB00006_C_24	Tb11.01.2910	CTTGAAGCGGCCCATGTTTAATTACACCCGTATTTTTAGCATGGGGATCACACAGCACACATTTACTGGT	+	11.1	2920691	2920760	-0.776437	-1.57996	0.123584	0.655604	-4.69807
Tb10.406.0140	3QTB00018_G_23			<a href=http://www.genedb.org/genedb/Search?organism=tryp&name=Tb10.406.0140>Tb10.406.0140</a>	Q389Q4				10	Tb927_10_v4: complement(2567188..2569122)	hypothetical protein, conserved	7178	0	0	0				2QTB00018_G_23	Tb10.406.0140	TAGTTGTTATTTCCCTTCCAGTCTTTCAGTATTCCAGGCATTACGCGAATCATGGAGAGTTGTGTCTTTT	-	10	2567494	2567563	-0.775995	-1.91752	0.0637953	0.555953	-4.19274
Tb11.02.2730	3QTB00006_G_24			<a href=http://www.genedb.org/genedb/Search?organism=tryp&name=Tb11.02.2730>Tb11.02.2730</a>	Q385R0			Tb11.212.1350	11	Tb927_11_01_v4: 1427446..1428048	hypothetical protein, conserved	8207	0	3	0				2QTB00006_G_24	Tb11.02.2730	TGTTATTGTTAATGGTGTACAGCTTATTTATAGCTTCCCTGTGCTACTTTCTTTAGATTGTAAGAAATGG	+	11.1	1427454	1427523	-0.773987	-1.45072	0.156226	0.68068	-4.86975
Tb927.4.1240b	3QTB00003_G_19	Should be merged with annotated gene Tb04.5E12.23 on overlapping BAC to construct the complete gene.		NA	NA	NA	NA	NA	NA	NA	NA	NA	NA	NA	NA	NA	NA	NA	NA	NA	NA	NA	NA	NA	NA	-0.773631	-1.99201	0.0546331	0.531127	-4.07079
Tb927.1.3580	3QTB00003_B_2			<a href=http://www.genedb.org/genedb/Search?organism=tryp&name=Tb927.1.3580>Tb927.1.3580</a>	Q4GYL5				1	Tb927_01_v4: complement(764150..764542)	hypothetical protein, unlikely	350	0	0	0				2QTB00003_B_2	Tb927.1.3580	GCCTAAAGGGCTGTTATGTGATTTTTTCCACTCGTTCCGCGGCTCGGCTCTGTCTCGTCCGTTGGAGGTT	-	1	764256	764325	-0.773554	-1.80277	0.0804934	0.584751	-4.37339
Tb927.4.3120	3QTB00020_J_6			<a href=http://www.genedb.org/genedb/Search?organism=tryp&name=Tb927.4.3120>Tb927.4.3120</a>	Q583Y9			Tb04.2H8.600	4	Tb927_04_v4: 820474..823275	hypothetical protein, conserved	1729	0	0	0				2QTB00020_J_6	Tb927.4.3120	CGAAAATAACATAGAAAAGCACCGAAAAGACGTTAAAGCAGTTGACTTGGTGGCAAAATCCAGAACGAGT	+	4	821151	821220	-0.771917	-1.5292	0.135674	0.663997	-4.767
Tb10.70.6310	3QTB00004_I_20			<a href=http://www.genedb.org/genedb/Search?organism=tryp&name=Tb10.70.6310>Tb10.70.6310</a>	Q38C80			TRYP_x-70a06.p2kb545_862	10	Tb927_10_v4: complement(436701..437144)	hypothetical protein, conserved	6301	0	0	0				2QTB00004_I_20	Tb10.70.6310	GGAGTTAGGTAGCCTCATGGGGCCTGAGGTGCACTATGCCAATTTCTGGGGTGTCGTAAGAGGACAAGTT	-	10	436959	437028	-0.771807	-1.3618	0.182416	0.712446	-4.98046
Tb10.389.1490	3QTB00019_F_22			<a href=http://www.genedb.org/genedb/Search?organism=tryp&name=Tb10.389.1490>Tb10.389.1490</a>	Q389B8				10	Tb927_10_v4: 2906195..2908573	hypothetical protein, conserved	7314	0	0	0				2QTB00019_F_22	Tb10.389.1490	AAATACTGAGGTTGTGAAATTCATCTCCACTCAAGAGGACGCTGCCCCGTACACGATACATAATATTGTT	+	10	2907841	2907910	-0.771426	-1.72614	0.0936041	0.607578	-4.48904
Tb11.57.0052	3QTB00015_H_9	;go_process=antigenic variation;go_component=integral to membrane		<a href=http://www.genedb.org/genedb/Search?organism=tryp&name=Tb11.57.0052>Tb11.57.0052</a>	Q22KT7				11	Tb927_11_03_v4: 195903..197429	variant surface glycoprotein (VSG, atypical), putative	9653	1	0	0		GO:0020033	GO:0016021	2QTB00015_H_9	Tb11.57.0052	AGAAATGGCAGTTAAAGCTACCAACTAAGCACGCAGAAAATGCCGCTTTCCAAAAAATGTGGGCACTCTG	+	11.3	196162	196231	-0.771319	-1.62822	0.112918	0.637726	-4.63077
Tb10.70.5020	3QTB00019_C_24			<a href=http://www.genedb.org/genedb/Search?organism=tryp&name=Tb10.70.5020>Tb10.70.5020</a>	Q38BY1			TRYP_x-70a06.p2kb545_682	10	Tb927_10_v4: 680486..682708	hypothetical protein, conserved	6401	0	0	0				2QTB00019_C_24	Tb10.70.5020	AGGCAAAACCCTCCGAAAGAACCATCTGAGGAAGAAGTTTTACAATACATTGTGGATAATGTCAACAAAC	+	10	680489	680558	-0.770839	-1.35014	0.186091	0.71748	-4.99452
Tb09.v1.0280	3QTB00004_O_23			<a href=http://www.genedb.org/genedb/Search?organism=tryp&name=Tb09.v1.0280>Tb09.v1.0280</a>	Q38EP3				9	Tb927_09_v4: 1085401..1085832	hypothetical protein, unlikely	5272	0	2	0				2QTB00004_O_23	Tb09.v1.0280	TTCAGCGTCTGTTTCCATTTCCACTTCGAACGGCGTACTATTGTGTTTTACTTTTCCTTGGGTACTTGTT	+	9	1085722	1085791	-0.767965	-1.83352	0.0756902	0.579235	-4.32586
Tb10.70.7350	3QTB00011_C_17			<a href=http://www.genedb.org/genedb/Search?organism=tryp&name=Tb10.70.7350>Tb10.70.7350</a>	Q38CF8			TRYP_x-70a06.p2kb545_1011	10	Tb927_10_v4: 211624..212661	hypothetical protein, conserved	6223	0	0	0				2QTB00011_C_17	Tb10.70.7350	ACCTAATGTAATAGACAATGAGGAAAATACCACTGAAGAAGTCACCGCTACTGGAGACACCGAATATATC	+	10	212103	212172	-0.767671	-1.66028	0.10626	0.633802	-4.58512
Tb11.01.4760	3QTB00014_F_13			<a href=http://www.genedb.org/genedb/Search?organism=tryp&name=Tb11.01.4760>Tb11.01.4760</a>	Q382L6				11	Tb927_11_01_v4: complement(3481398..3482810)	hypothetical protein, conserved	9007	0	2	0				2QTB00014_F_13	Tb11.01.4760	TAAGGGATATTTACTCCGTACCTCATCAATGTTTGGAAGATCGGGTACATTGTTTGCCGCTACTTTTTTG	-	11.1	3481599	3481668	-0.767454	-1.89624	0.0666449	0.559593	-4.22691
Tb11.01.6920	3QTB00008_O_24			<a href=http://www.genedb.org/genedb/Search?organism=tryp&name=Tb11.01.6920>Tb11.01.6920</a>	Q381Q8				11	Tb927_11_01_v4: complement(3992465..3993271)	hypothetical protein, conserved	9216	0	0	0				2QTB00008_O_24	Tb11.01.6920	AGCACATAAAGGTATTATACGATGTGGCTGTACGACATAATCCAAGGACATCTGTCACTGTTGTCCCACT	-	11.1	3993039	3993108	-0.767129	-1.50873	0.140812	0.666137	-4.79425
Tb09.160.0920	3QTB00022_F_17			<a href=http://www.genedb.org/genedb/Search?organism=tryp&name=Tb09.160.0920>Tb09.160.0920</a>	Q38FU6			chr9contig160.tmp0092c	9	Tb927_09_v4: complement(472129..476406)	hypothetical protein, conserved	4867	0	0	0				2QTB00022_F_17	Tb09.160.0920	GTTAACTCTTTGTCGGGATGCGGTGACTCCATCCCTTCTCTTAATAATAACAGGAAGGAAATTTGTAGCT	-	9	473139	473208	-0.767123	-1.66982	0.104344	0.631972	-4.5714
Tb927.8.5620	3QTB00022_F_7	;go_function=cysteine-type endopeptidase activity; ubiquitin thiolesterase activity; ubiquitin-specific protease activity;go_process=protein deubiquitination; ubiquitin-dependent protein catabolism		<a href=http://www.genedb.org/genedb/Search?organism=tryp&name=Tb927.8.5620>Tb927.8.5620</a>	Q57X20			Tb08.26E13.250	8	Tb927_08_v4: 1666879..1671138	ubiquitin carboxyl-terminal hydrolase, putative	4406	0	0	0	GO:0004197 GO:0004221 GO:0004843	GO:0006511 GO:0016579		2QTB00022_F_7	Tb927.8.5620	ATGGATGAAGCTCTTCGGTCGCTGTTTCATTCCCTCTTATATTGATACAAATCGTTATTGTAGTTTCGAG	+	8	1668528	1668597	-0.766976	-1.51758	0.138572	0.666137	-4.78251
Tb927.1.260	3QTB00002_K_22			<a href=http://www.genedb.org/genedb/Search?organism=tryp&name=Tb927.1.260>Tb927.1.260</a>	Q8IFH7				1	Tb927_01_v4: complement(106271..106573)	hypothetical protein, unlikely	21	0	0	0				2QTB00002_K_22	Tb927.1.260	TTTTACATCCATTCCAATTTCAGACGTCAGTCGCCATCCTCTCCAGCTTGTACATGTAACGCATCATTTG	-	1	106499	106568	-0.766268	-1.93118	0.0620213	0.55103	-4.17064
Tb10.61.2230	3QTB00020_K_24			<a href=http://www.genedb.org/genedb/Search?organism=tryp&name=Tb10.61.2230>Tb10.61.2230</a>	Q388F4			TRYP_x-61h03.q2kb185_339	10	Tb927_10_v4: complement(3466634..3469231)	hypothetical protein, conserved	7531	0	0	0				2QTB00020_K_24	Tb10.61.2230	TTCAGCATGGAAGAATTTGTTTTAACGCTTTACGATGTTGATCTTGCGGGCAGCAGTACTGGTGAATACC	-	10	3467611	3467680	-0.766001	-1.3576	0.183734	0.713839	-4.98554
Tb927.7.1370	3QTB00017_F_5	;go_function=transcription factor activity;go_process=nuclear mRNA trans splicing, splice leader addition;go_component=nucleus		<a href=http://www.genedb.org/genedb/Search?organism=tryp&name=Tb927.7.1370>Tb927.7.1370</a>	Q57WR3	PPB1		Tb07.27M11.650	7	Tb927_07_v4: 350498..352315	spliced leader RNA PSE-promoter transcription factor, putative	3228	0	0	0				2QTB00017_F_5	Tb927.7.1370	AAAGAGAAAATACAACAATTAGAGTCTCTTTCTACTGACATTGAAAATGAGCTTGCCGCCCTCGAACAAT	+	7	351635	351704	-0.765887	-1.82907	0.0763697	0.581446	-4.33278
Tb10.70.0830	3QTB00022_L_10			<a href=http://www.genedb.org/genedb/Search?organism=tryp&name=Tb10.70.0830>Tb10.70.0830</a>	Q38B01	CHC		TRYP_x-70a06.p2kb545_120,embl.373	10	Tb927_10_v4: complement(1518077..1523188)	clathrin heavy chain	6731	0	0	0				2QTB00022_L_10	Tb10.70.0830	AAAAAAAGACGGATACCGCCCTTCATAATGCTATTGCAAAACTCTTGGTCATCAGTGGTAACTTACCCGA	-	10	1520472	1520541	-0.765505	-1.55745	0.12883	0.660081	-4.72887
Tb09.160.2980	3QTB00022_B_13	weak similarity to TBC1 domain family member 1. (Swiss-Prot:Q60949) (Mus musculus;);go_function=protein kinase activity		<a href=http://www.genedb.org/genedb/Search?organism=tryp&name=Tb09.160.2980>Tb09.160.2980</a>	Q38FA4		1L12.390	chr9contig160.tmp0241	9	Tb927_09_v4: 768688..772881	GTPase activating protein, putative	5059	0	2	0	GO:0004672 GO:0004672	GO:0008150	GO:0005575	2QTB00022_B_13	Tb09.160.2980	AAGTTGCTGCCACCACGCGAGTTACCAAGGTTTCAGAACAAGTTTTATATTCGATGATATTATTGAGTTG	+	9	770079	770148	-0.764689	-1.5245	0.13684	0.665202	-4.77329
Tb927.4.1420	3QTB00007_O_14			<a href=http://www.genedb.org/genedb/Search?organism=tryp&name=Tb927.4.1420>Tb927.4.1420</a>	Q581T9			Tb04.2L9.630	4	Tb927_04_v4: complement(367940..368644)	hypothetical protein, conserved	1559	0	3	0				2QTB00007_O_14	Tb927.4.1420	ACAGGTGCTGGAAATTAACTCCGCTTATTCACTTCTCCGCATGTGCTATCGCTCCATCGATATCAAAGTT	-	4	368213	368282	-0.764234	-1.84983	0.0732428	0.57548	-4.30039
Tb927.8.1730	3QTB00004_B_5			<a href=http://www.genedb.org/genedb/Search?organism=tryp&name=Tb927.8.1730>Tb927.8.1730</a>	Q582A9			Tb08.26N11.80	8	Tb927_08_v4: complement(572606..573058)	hypothetical protein, conserved	4016	0	0	0				2QTB00004_B_5	Tb927.8.1730	TAAGTTGTCTTATGACATGGAACCGGCAGAGCATCGCTTGTCTTCCTCGCGCTCGTCGTCCTGTAATGTG	-	8	572936	573005	-0.763347	-1.82185	0.0774839	0.583097	-4.34398
Tb11.02.5290	3QTB00009_G_4			<a href=http://www.genedb.org/genedb/Search?organism=tryp&name=Tb11.02.5290>Tb11.02.5290</a>	Q384S6				11	Tb927_11_01_v4: 2057403..2058290	hypothetical protein, conserved	8442	0	0	0				2QTB00009_G_4	Tb11.02.5290	TACTTCCTCACATCCACGCCGCTACGTGACACATTTCTTGAGTCCCCCTTTACATATGAAATACCAAAGG	+	11.1	2058129	2058198	-0.762857	-1.98715	0.0551939	0.531172	-4.07886
Tb927.1.2180	3QTB00004_O_20			<a href=http://www.genedb.org/genedb/Search?organism=tryp&name=Tb927.1.2180>Tb927.1.2180</a>	Q4GZ03				1	Tb927_01_v4: complement(552469..552918)	hypothetical protein, unlikely	211	1	1	0				2QTB00004_O_20	Tb927.1.2180	TATTTCTGTATACGTGAACAGTTTCCACCCCTTCACTTTTTGTTTCCTATTAGCTTTCTTGAAGCTCTTT	-	1	552502	552571	-0.761816	-1.77181	0.0855899	0.592716	-4.42061
Tb11.02.4420	3QTB00017_L_5	;go_function=calcium ion binding;go_component=integral to membrane		<a href=http://www.genedb.org/genedb/Search?organism=tryp&name=Tb11.02.4420>Tb11.02.4420</a>	Q385B2				11	Tb927_11_01_v4: complement(1823355..1825184)	hypothetical protein, conserved	8355	1	14	0	GO:0005509	GO:0008150	GO:0016021	2QTB00017_L_5	Tb11.02.4420	CTATCACCATCATGCTTGTTCTCTTTCTCACCGTGTCCAATGAATACGTATTACCGTTTGCGTTTGTTGT	-	11.1	1823800	1823869	-0.761529	-1.2748	0.211218	0.728766	-5.08276
Tb927.1.1570	3QTB00003_E_14			<a href=http://www.genedb.org/genedb/Search?organism=tryp&name=Tb927.1.1570>Tb927.1.1570</a>	Q4GZ62				1	Tb927_01_v4: 403250..403615	hypothetical protein, unlikely	150	0	0	0				2QTB00003_E_14	Tb927.1.1570	TGAAAAGTTTAGCTTCCATTGTGAATGTAAGTGCGCGTGGGAAACAGACTGTCCCAAATGCCGCATCAAC	+	1	403294	403363	-0.761481	-1.43661	0.16017	0.686637	-4.88772
Tb10.70.4270	3QTB00004_M_2			<a href=http://www.genedb.org/genedb/Search?organism=tryp&name=Tb10.70.4270>Tb10.70.4270</a>	Q38BS4			TRYP_x-70a06.p2kb545_573	10	Tb927_10_v4: 833668..834114	hypothetical protein, unlikely	6458	0	0	0				2QTB00004_M_2	Tb10.70.4270	TGCAGGGAGAAACCCGTAAACCCGGCAGCAAAGTCGGAGCCTCGACATGGTGCGAAAAAAGTCAGCAAAT	+	10	834001	834070	-0.761037	-1.42811	0.162586	0.690891	-4.89849
Tb10.70.5060	3QTB00014_P_20			<a href=http://www.genedb.org/genedb/Search?organism=tryp&name=Tb10.70.5060>Tb10.70.5060</a>	Q38BY4			TRYP_x-70a06.p2kb545_687	10	Tb927_10_v4: 674213..675667	hypothetical protein, conserved	6398	0	0	0	GO:0003674	GO:0008150	GO:0005575	2QTB00014_P_20	Tb10.70.5060	GATTATCAAAATGGCCAACCAGACACAAAAGTTATGCTTCGATGGGAAAAGGTGTATCGTTGCTTCAAAA	+	10	675323	675392	-0.760938	-1.53755	0.133621	0.661487	-4.75579
Tb927.7.2960	3QTB00014_M_1	;go_function=calcium ion binding		<a href=http://www.genedb.org/genedb/Search?organism=tryp&name=Tb927.7.2960>Tb927.7.2960</a>	Q57YA6			Tb07.13M20.490	7	Tb927_07_v4: 742882..744252	hypothetical protein, conserved	3385	1	0	0	GO:0005509	GO:0008150	GO:0005575	2QTB00014_M_1	Tb927.7.2960	TAAACTGTTTAAAAGATAAATTTGTTAGCTGGGACCTGTACATGAAGGTTTTTGATGTGCTCTGCGAGAC	+	7	743765	743834	-0.760845	-1.45232	0.155785	0.67988	-4.86771
Tb10.389.1040	3QTB00021_D_12			<a href=http://www.genedb.org/genedb/Search?organism=tryp&name=Tb10.389.1040>Tb10.389.1040</a>	Q388Y1				10	Tb927_10_v4: complement(2986172..2989534)	hypothetical protein, conserved	7351	0	0	0				2QTB00021_D_12	Tb10.389.1040	AAATATTTCAGTTATTTTGACTTTGAAAGTTACTGCCTCACGTTGTTTGGTCCTGTTCCGTGCGACAAAA	-	10	2987635	2987704	-0.759686	-1.42561	0.163302	0.692363	-4.90164
Tb927.4.2240	3QTB00012_K_4			<a href=http://www.genedb.org/genedb/Search?organism=tryp&name=Tb927.4.2240>Tb927.4.2240</a>	Q584G3			Tb04.1H19.380	4	Tb927_04_v4: 581397..582569	hypothetical protein, conserved	1641	0	0	0				2QTB00012_K_4	Tb927.4.2240	ACTATCTTGTTCCTGAAGGATCACGCTCAAACTATCTTATTGTCTCCGGTGACGAGTCATTGCTCTGTTC	+	4	582121	582190	-0.759307	-1.8875	0.0678461	0.559593	-4.24085
Tb927.3.560	3QTB00011_P_17	similarity to GB:CAB43348.1: ESAG11 protein {Trypanosoma brucei}(PMID:11087933); 91% similarity to GB:CAB43348.1: ESAG11 protein {Trypanosoma brucei}(PMID:11087933);go_component=integral to membrane		<a href=http://www.genedb.org/genedb/Search?organism=tryp&name=Tb927.3.560>Tb927.3.560</a>	Q57TR0			Tb03.6N20.530	3	Tb927_03_v4: complement(120686..121789)	expression site-associated gene (ESAG) protein, putative,expression site-associated gene 11 (ESAG11) protein, putative	895	1	0	0				2QTB00011_P_17	Tb927.3.560	TATAAAAGATATGTCAGATGATGGTGTACTGGCTGCGCTAGATAAATATAAAACTGACCAGAGAGTTGAA	-	3	121121	121190	-0.7592	-1.95494	0.0590391	0.544617	-4.13193
Tb927.5.3610	3QTB00021_D_20	similar to Adapter-related protein complex 3 delta 1 subunit (Delta-adaptin 3)(AP-3 complex delta subunit) (Delta-adaptin). (Swiss-Prot:O14617) [Homo sapiens;];go_function=transporter activity;go_process=intracellular protein transport; vesicle-mediated transport;go_component=Golgi apparatus		<a href=http://www.genedb.org/genedb/Search?organism=tryp&name=Tb927.5.3610>Tb927.5.3610</a>	Q57UA5			Tb05.6E7.370	5	Tb927_05_v4: 1128666..1132049	delta-adaptin, putative,adaptor complex protein (AP) 3 delta subunit 1, putative	2352	0	1	0				2QTB00021_D_20	Tb927.5.3610	GTTGTCAACGATACAGAGCAATTGGACATTGATCAAGATAATAAAGGTTTTTGGTTACTTCGCTCCTCTT	+	5	1129364	1129433	-0.758999	-1.44351	0.158232	0.684371	-4.87895
Tb09.211.1330	3QTB00006_N_21	some similarity to secretory carrier membrane protein 4		<a href=http://www.genedb.org/genedb/Search?organism=tryp&name=Tb09.211.1330>Tb09.211.1330</a>	Q38E22			chr9contig211.tmp0159c	9	Tb927_09_v4: complement(1502798..1503433)	hypothetical protein, conserved,membrane-trafficking protein, putative	5495	0	4	0				2QTB00006_N_21	Tb09.211.1330	CAACGCTTTATGTACACTCTTGCTTTCATGTACTTTGCCCTCATTGCGATCATTATCTACAATATATCGA	-	9	1503196	1503265	-0.758151	-1.61894	0.114908	0.639754	-4.64385
Tb927.6.5110	3QTB00022_C_18	;go_function=nucleic acid binding;go_process=DNA repair;go_component=nucleus		<a href=http://www.genedb.org/genedb/Search?organism=tryp&name=Tb927.6.5110>Tb927.6.5110</a>	Q586I3			Tb06.30P15.290	6	Tb927_06_v4: 1397764..1401576	damage-specific DNA binding protein, putative	3029	0	0	0				2QTB00022_C_18	Tb927.6.5110	TTTAATTTAGAGAGTCATGCCGCCGTTTTGTGCCTAGGAGAGATTCCACTTATTCTTATCGTTACCAACA	+	6	1399834	1399903	-0.757002	-1.96169	0.0582145	0.541962	-4.12087
Tb10.70.3220	3QTB00016_H_5	similar to Serine palmitoyltransferase 2 (EC 2.3.1.50) (Long chain basebiosynthesis protein 2) (LCB 2) (Serine-palmitoyl-CoA transferase 2)(SPT 2). (Swiss- Prot:O15270) (Homo sapiens);go_function=serine C-palmitoyltransferase activity;go_process=biosynthesis		<a href=http://www.genedb.org/genedb/Search?organism=tryp&name=Tb10.70.3220>Tb10.70.3220</a>	Q38BJ5			TRYP_x-70a06.p2kb545_428	10	Tb927_10_v4: complement(1068220..1069893)	serine palmitoyltransferase, putative	6537	0	1	0	GO:0004758	GO:0009058	GO:0005575	2QTB00016_H_5	Tb10.70.3220	TTATTTCTGTGGTAATGACATACTTCACGTTTTTACTTTTATTCACTTTTGGATGCATTGCCGAGCTTCG	-	10	1069586	1069655	-0.756989	-1.39087	0.173503	0.702702	-4.94494
Tb927.5.1460	3QTB00010_K_2			<a href=http://www.genedb.org/genedb/Search?organism=tryp&name=Tb927.5.1460>Tb927.5.1460</a>	Q57VB7			Tb05.30H13.580	5	Tb927_05_v4: complement(464502..465482)	hypothetical protein, conserved	2137	0	0	0				2QTB00010_K_2	Tb927.5.1460	TGACTCGCTTTGCTTCACCGACTCTGTGGACGAGGCAGTCGCATTCATTCGGAATTTCTTTGTAAAGAAT	-	5	464514	464583	-0.756939	-1.76066	0.0874914	0.596254	-4.43745
Tb927.3.4070	3QTB00017_I_23	;go_component=integral to membrane		<a href=http://www.genedb.org/genedb/Search?organism=tryp&name=Tb927.3.4070>Tb927.3.4070</a>	Q580N5			Tb03.26J7.120	3	Tb927_03_v4: complement(1148265..1150022)	hypothetical protein, conserved	1244	0	12	0				2QTB00017_I_23	Tb927.3.4070	CCAGGCGTTGGCCTTTTGTCTTTTTTTAATGCCCTTGTATACTGTGCATTTCCTATCTTGGATGTAAGTT	-	3	1149677	1149746	-0.756879	-1.71665	0.0953458	0.612866	-4.50307
Tb10.70.3810	3QTB00016_O_15			<a href=http://www.genedb.org/genedb/Search?organism=tryp&name=Tb10.70.3810>Tb10.70.3810</a>	Q38BN9			TRYP_x-70a06.p2kb545_510	10	Tb927_10_v4: 930555..932174	hypothetical protein, conserved	6493	0	8	0				2QTB00016_O_15	Tb10.70.3810	TGTCAGGAGGTTACATGAACGCTTTCGCAATACTTCATGGCTTGAAATGATATGCATCTTCGTTATTATT	+	10	930839	930908	-0.756817	-1.39364	0.172672	0.702702	-4.94153
Tb09.354.0050	3QTB00002_J_16			<a href=http://www.genedb.org/genedb/Search?organism=tryp&name=Tb09.354.0050>Tb09.354.0050</a>	Q38G48				9	Tb927_09_v4: 9646..9984	hypothetical protein	4685	0	0	0				2QTB00002_J_16	Tb09.354.0050	TACTAAGTATTCCACGGTCCAGCGCCCTGCTCAGGTAGAGGAACCCAAATTACTGATGCAACCCCCGTCT	+	9	9759	9828	-0.756638	-1.77695	0.0847262	0.592716	-4.41282
Tb10.61.2870	3QTB00014_G_12			<a href=http://www.genedb.org/genedb/Search?organism=tryp&name=Tb10.61.2870>Tb10.61.2870</a>	Q388J8			TRYP_x-61h03.q2kb185_429	10	Tb927_10_v4: complement(3342816..3344207)	hypothetical protein, conserved	7485	0	0	0				2QTB00014_G_12	Tb10.61.2870	GCACATCTTCGCAACAACGGACCCTGTCGTGGAGTCAAGCCATCATATTAATTTTAAGCCTTTCTACATA	-	10	3343368	3343437	-0.7564	-1.79518	0.0817182	0.587971	-4.38503
Tb11.02.2810	3QTB00016_A_13			<a href=http://www.genedb.org/genedb/Search?organism=tryp&name=Tb11.02.2810>Tb11.02.2810</a>	Q385Q3			Tb11.212.1270	11	Tb927_11_01_v4: 1445771..1447357	hypothetical protein, conserved	8214	0	0	0				2QTB00016_A_13	Tb11.02.2810	AATTGTTGAGCGATGAAATTTTTACTTCATCAGTGTGTAGGGCAATATTACCTTCAGAGGACGGAGCGAA	+	11.1	1445961	1446030	-0.755498	-1.08302	0.28659	0.77146	-5.28658
Tb927.8.2610	3QTB00019_P_21	;go_function=5-methyltetrahydropteroyltriglutamate- homocysteine S-methyltransferase activity;go_process=methionine biosynthesis		<a href=http://www.genedb.org/genedb/Search?organism=tryp&name=Tb927.8.2610>Tb927.8.2610</a>	Q57XC8			Tb08.26A17.600	8	Tb927_08_v4: 767681..770026	5-methyltetrahydropteroyltriglutamate--homocyst ei neS-methyltransferase,putative	4104	0	0	0	GO:0003871	GO:0009086	GO:0005575	2QTB00019_P_21	Tb927.8.2610	TATTTACTTTGAGGCCACGCGCTCCGACATGGAACTACTGAGGGTATTTGATTCTTTCACATACCTCAAC	+	8	769723	769792	-0.753857	-1.61195	0.116424	0.643854	-4.65364
Tb11.01.4580	3QTB00004_B_13			<a href=http://www.genedb.org/genedb/Search?organism=tryp&name=Tb11.01.4580>Tb11.01.4580</a>	Q382Q8				11	Tb927_11_01_v4: complement(3342074..3342526)	hypothetical protein	8962	0	0	0				2QTB00004_B_13	Tb11.01.4580	AAACCCAAAGCGGGGAGGCCTTCGAATGCAGCTTTTGATATTGTGGACGACCGCATGGATATTTCGCTCA	-	11.1	3342157	3342226	-0.753766	-1.89194	0.0672346	0.559593	-4.23378
Tb11.22.0010	3QTB00005_N_5			<a href=http://www.genedb.org/genedb/Search?organism=tryp&name=Tb11.22.0010>Tb11.22.0010</a>	Q386S7			Tb11.22.0009	11	Tb927_11_01_v4: 643294..646947	hypothetical protein, conserved	7936	0	0	0				2QTB00005_N_5	Tb11.22.0010	CGTCATTGCTCTTGCTTTACTCCTGAAACAATTTCATTCAGATCAGCTGGTTCTGTTTTTGAACCACCTT	+	11.1	646617	646686	-0.753688	-1.90063	0.0660487	0.559593	-4.21989
Tb11.01.6140	3QTB00016_D_22			<a href=http://www.genedb.org/genedb/Search?organism=tryp&name=Tb11.01.6140>Tb11.01.6140</a>	Q381Y3				11	Tb927_11_01_v4: 3798892..3800595	hypothetical protein, conserved	9141	0	0	0				2QTB00016_D_22	Tb11.01.6140	GTGAATCCCTTGCGCTGCCAGATGTATCACCACACTCAGAAAAGAAAAAAACAATACTTTGTCCCTTGTA	+	11.1	3800525	3800594	-0.753155	-1.66036	0.106244	0.633802	-4.585
Tb927.7.7530	3QTB00022_K_15	;go_function=adenylate cyclase activity;go_process=intracellular signaling cascade;go_component=integral to membrane		<a href=http://www.genedb.org/genedb/Search?organism=tryp&name=Tb927.7.7530>Tb927.7.7530</a>	Q57TZ0			Tb07.30D13.100	7	Tb927_07_v4: 2187783..2191514	receptor-type adenylate cyclase GRESAG 4, putative	3847	0	2	0	GO:0004016	GO:0007242	GO:0016021	2QTB00022_K_15	Tb927.7.7530	GAGGACAACAAACCTAATTTTTCTCATGACAAATGGAATGTTACCCTAAATTTTGACAAAGACAACTTCA	+	7	2188752	2188821	-0.752961	-1.47698	0.14909	0.671531	-4.83589
Tb927.4.4820	3QTB00015_K_23	;go_function=amino acid-polyamine transporter activity;go_process=amino acid transport;go_component=membrane		<a href=http://www.genedb.org/genedb/Search?organism=tryp&name=Tb927.4.4820>Tb927.4.4820</a>	Q583G7	AATP10		Tb04.3I12.30	4	Tb927_04_v4: complement(1319221..1320693)	amino acid transporter 10, putative	1900	0	11	0	GO:0005279	GO:0006865	GO:0016020	2QTB00015_K_23	Tb927.4.4820	CTTTACGGGGGTATTACGTGTGGTTAACGCATTTGGGGCAGCCGTAGCGCAGATAATAGCGACAGGCGAT	-	4	1320151	1320220	-0.751798	-1.61602	0.115539	0.641593	-4.64794
Tb11.02.2270	3QTB00002_B_18			<a href=http://www.genedb.org/genedb/Search?organism=tryp&name=Tb11.02.2270>Tb11.02.2270</a>	Q385V0			TRYP_xi-1013a02.q1k_20	11	Tb927_11_01_v4: 1324280..1324609	hypothetical protein, conserved	8166	0	0	0				2QTB00002_B_18	Tb11.02.2270	ACAAAGTGTCAGGGAGAGGAGCGGCTCGGACCGTCAGCATATGGAAGTGGAGTCATTTAGAGCTCAAATA	+	11.1	1324369	1324438	-0.751531	-1.73231	0.0924856	0.604427	-4.47988
Tb11.01.0560	3QTB00003_F_1			<a href=http://www.genedb.org/genedb/Search?organism=tryp&name=Tb11.01.0560>Tb11.01.0560</a>	Q384M1				11	Tb927_11_01_v4: 2189287..2189667	hypothetical protein	8498	0	0	0				2QTB00003_F_1	Tb11.01.0560	CAAATCAACGCAGGAGCCTAGCGAAAAGACTAGCCTTCATTAGGTTGGGAAAAAATGTTTTGAACCCTAG	+	11.1	2189336	2189405	-0.750901	-1.58672	0.122041	0.652845	-4.68874
Tb927.1.2420	3QTB00005_O_12			<a href=http://www.genedb.org/genedb/Search?organism=tryp&name=Tb927.1.2420>Tb927.1.2420</a>	Q4GYY0				1	Tb927_01_v4: 591274..591804	hypothetical protein	235	0	0	0				2QTB00005_O_12	Tb927.1.2420	AGATTGGACCTTGCAAGGGTTTAATTTCGCACGATTGCAAGCTTCTGCTGTTACTGTGTGGATACTTTGA	+	1	591434	591503	-0.750609	-1.23291	0.226253	0.744638	-5.12985
Tb11.01.3930	3QTB00022_I_6	;go_function=ATP-dependent helicase activity;go_process=nucleobase, nucleoside, nucleotide and nucleic acid metabolism		<a href=http://www.genedb.org/genedb/Search?organism=tryp&name=Tb11.01.3930>Tb11.01.3930</a>	Q382X0				11	Tb927_11_01_v4: 3167378..3171277	RNA helicase, putative	8900	0	0	0	GO:0008026	GO:0006139	GO:0005634	2QTB00022_I_6	Tb11.01.3930	CTTTCCAATCATTTTTGGTTGATAGTTGCTTCGAACTGTTTTCCTACATGCTGTGGTATTCACGTGAGGA	+	11.1	3167769	3167838	-0.750273	-1.32908	0.192869	0.72283	-5.01964
Tb10.61.0090	3QTB00009_D_20	;go_function=voltage-gated potassium channel activity;go_process=potassium ion transport;go_component=membrane; mitochondrion; voltage-gated potassium channel complex		<a href=http://www.genedb.org/genedb/Search?organism=tryp&name=Tb10.61.0090>Tb10.61.0090</a>	Q387P8			TRYP_x-61h03.q2kb185_14	10	Tb927_10_v4: 3901756..3902679	potassium voltage-gated channel, putative	7691	0	0	0	GO:0005249	GO:0006813	GO:0005739 GO:0008076 GO:0016020	2QTB00009_D_20	Tb10.61.0090	AAGGAGGGAACCACTTAATGCAGCCGAGTCGATTCCACCAAGAAACGAAAGGGCAGTTAATATTTGGACG	+	10	3902601	3902670	-0.749818	-1.36288	0.182078	0.712235	-4.97915
Tb11.01.6260	3QTB00022_D_15	;go_function=ATP-dependent helicase activity;go_process=nucleobase, nucleoside, nucleotide and nucleic acid metabolism;go_component=nucleus		<a href=http://www.genedb.org/genedb/Search?organism=tryp&name=Tb11.01.6260>Tb11.01.6260</a>	Q381X2				11	Tb927_11_01_v4: complement(3827773..3831999)	RNA helicase, putative,DEAD/DEAH box helicase, putative	9152	1	1	0	GO:0008026	GO:0006139	GO:0005634	2QTB00022_D_15	Tb11.01.6260	TTTATCGCTCTCTCTGTGTTCCAGTGGAGTATATCCTTCTAAAATTTTATTGCTCACTTTTCATTTATTC	-	11.1	3831926	3831995	-0.749289	-1.43259	0.161309	0.689009	-4.89282
Tb927.2.4445	3QTB00003_H_8			<a href=http://www.genedb.org/genedb/Search?organism=tryp&name=Tb927.2.4445>Tb927.2.4445</a>	Q7YUY8		30M24.357		2	Tb927_02_v4: complement(787612..788013)	hypothetical protein, conserved	719	0	0	0	GO:0003674	GO:0008150	GO:0005575	2QTB00003_H_8	Tb927.2.4445	TTTGTACCACAAGCAAGTGATGGTAGTTGGGTGGATCAAAGCATCCACAGACGCGGAATGAAAAAATGTG	-	2	787836	787905	-0.749117	-1.50882	0.140788	0.666137	-4.79413
Tb927.7.300	3QTB00011_P_21	UDP-Gal or UDP-GlcNAc-dependent glycosyltransferase, putative : curated by Mike Ferguson.;go_function=UDP-glycosyltransferase activity;go_process=GPI anchor biosynthesis		<a href=http://www.genedb.org/genedb/Search?organism=tryp&name=Tb927.7.300>Tb927.7.300</a>	Q57U24			Tb07.8P12.430	7	Tb927_07_v4: 54502..55605	UDP-Gal or UDP-GlcNAc-dependent glycosyltransferase, putative	3121	1	0	0	GO:0008194	GO:0006506	GO:0005575	2QTB00011_P_21	Tb927.7.300	AACCGCTCCGTAAAATAATTCGAGTACCATACAGTAAAGAGCGAGAAATGGAATTTAAACCTTTGATATT	+	7	55280	55349	-0.748576	-1.47295	0.150167	0.671994	-4.84112
Tb927.8.850	3QTB00019_O_24			<a href=http://www.genedb.org/genedb/Search?organism=tryp&name=Tb927.8.850>Tb927.8.850</a>	Q57YE6			Tb08.12O16.440	8	Tb927_08_v4: complement(247305..249572)	hypothetical protein, conserved	3928	0	6	0				2QTB00019_O_24	Tb927.8.850	ACATTTTGAACGGGGAGACACCTCAGCGTGTTGAAGAGATGGATAGAATACTTACTAAGGAAATGAATAA	-	8	249040	249109	-0.747968	-1.71617	0.0954343	0.612976	-4.50378
Tb10.389.0940	3QTB00020_C_12	;go_function=RNA binding;go_process=mRNA metabolism		<a href=http://www.genedb.org/genedb/Search?organism=tryp&name=Tb10.389.0940>Tb10.389.0940</a>	Q388X7				10	Tb927_10_v4: complement(3001636..3004179)	pumillio RNA binding protein, putative,RNA-binding regulatory protein (pumilio family), putative	7355	0	0	0	GO:0003723	GO:0016071	GO:0005575	2QTB00020_C_12	Tb10.389.0940	TAAAGGATTGCCTTGTAGAATGTATATTTGACCAAAACGCTAACCACGTAGCCCAGAAACTCATTGAAGT	-	10	3002846	3002915	-0.746287	-1.58955	0.121399	0.65085	-4.68482
Tb927.8.1440	3QTB00005_A_1	;go_function=fatty-acid synthase activity; oxidoreductase activity;go_process=fatty acid biosynthesis		<a href=http://www.genedb.org/genedb/Search?organism=tryp&name=Tb927.8.1440>Tb927.8.1440</a>	Q580H9			Tb08.29O9.70	8	Tb927_08_v4: 469241..469729	maoC-like dehydratase, putative	3987	0	0	0	GO:0004312 GO:0016491	GO:0006633	GO:0005575	2QTB00005_A_1	Tb927.8.1440	CGCGTATCGAGGTGACTCAATTCAGAAGAACGAAGTTTATGATAGCTTTCCGCACGACCGTGTTCCGCAT	+	8	469548	469617	-0.745909	-1.718	0.0950967	0.612522	-4.50108
Tb11.02.2050	3QTB00021_B_18	;go_function=ATP binding; protein serine/threonine kinase activity;go_process=protein amino acid phosphorylation		<a href=http://www.genedb.org/genedb/Search?organism=tryp&name=Tb11.02.2050>Tb11.02.2050</a>	Q385X0			TRYP_xi-1013a02.q1k_48	11	Tb927_11_01_v4: 1269319..1272660	protein kinase, putative,serine/threonine protein kinase, putative	8146	1	0	0	GO:0004674 GO:0005524	GO:0006468	GO:0005575	2QTB00021_B_18	Tb11.02.2050	ATTCTATATGAGTTGTTGTACGGCAAGCCGCCCTTTTATACGAACCATCTTTATAAGCTGATCAACCAAA	+	11.1	1269955	1270024	-0.745866	-1.64392	0.109617	0.634661	-4.60851
Tb927.8.1160	3QTB00021_P_5	;go_function=calcium-transporting ATPase activity;go_process=calcium ion homeostasis; cell growth;go_component=acidocalcisome; integral to membrane		<a href=http://www.genedb.org/genedb/Search?organism=tryp&name=Tb927.8.1160>Tb927.8.1160</a>	Q57VN8			Tb08.29O4.290	8	Tb927_08_v4: complement(369465..372773)	vacuolar-type Ca2+-ATPase, putative	3959	0	10	0	GO:0005388	GO:0006874 GO:0016049	GO:0016021 GO:0020022	2QTB00021_P_5	Tb927.8.1160	GTGTATGATGAAGTTAATGTATTTGAAGGGCTTTTTATTCGTTCAAAGTCATTTTTGGTTATCGTGGTTT	-	8	369899	369968	-0.744802	-1.20121	0.238156	0.745616	-5.16454
Tb09.211.3690	3QTB00013_C_11			<a href=http://www.genedb.org/genedb/Search?organism=tryp&name=Tb09.211.3690>Tb09.211.3690</a>	Q38DE0			chr9contig211.tmp0412	9	Tb927_09_v4: 1953755..1954996	hypothetical protein, conserved	5727	0	0	0				2QTB00013_C_11	Tb09.211.3690	TTACCTGTTGGATAGCTTTCAATCCCAACGTGGTGTTATTGCAGTGGCATTTCATATCAGCTCTGATGAA	+	9	1954426	1954495	-0.744621	-1.80869	0.0795498	0.584751	-4.3643
Tb927.8.1550	3QTB00019_N_15			<a href=http://www.genedb.org/genedb/Search?organism=tryp&name=Tb927.8.1550>Tb927.8.1550</a>	Q580G8			Tb08.29O9.260	8	Tb927_08_v4: 503216..505552	hypothetical protein, conserved	3998	0	0	0				2QTB00019_N_15	Tb927.8.1550	ATGTAGAGAATACTCAGAAGCACATTAAGGACTTAGATCAAAAGAACGCTGAGGCAAACAAAGCCGCCCA	+	8	504321	504390	-0.743555	-1.52439	0.136866	0.665202	-4.77342
Tb09.211.0060	3QTB00002_L_17			<a href=http://www.genedb.org/genedb/Search?organism=tryp&name=Tb09.211.0060>Tb09.211.0060</a>	Q38EF5			chr9contig211.tmp0006c	9	Tb927_09_v4: complement(1273741..1274064)	hypothetical protein, unlikely	5362	0	0	0				2QTB00002_L_17	Tb09.211.0060	AATCACTCTCGATTTTCCCCAACTTTACATCGTTACACAGGGCTGCTCTTTCCTTTTTTTCCTTTGATGT	-	9	1273898	1273967	-0.743528	-1.60151	0.118722	0.647486	-4.66822
Tb09.v1.0880	3QTB00002_N_4			<a href=http://www.genedb.org/genedb/Search?organism=tryp&name=Tb09.v1.0880>Tb09.v1.0880</a>	Q38CQ6				9	Tb927_09_v4: complement(2572286..2572627)	hypothetical protein, unlikely	5986	0	3	0				2QTB00002_N_4	Tb09.v1.0880	TCTTTCTCACCCTCACATCAATTCACTTACTTTTATTGTACCTTTGCCATTTTTGAGGAGGTTCACTTCT	-	9	2572435	2572504	-0.743512	-1.6266	0.113263	0.638284	-4.63306
Tb927.5.710	3QTB00021_E_1			<a href=http://www.genedb.org/genedb/Search?organism=tryp&name=Tb927.5.710>Tb927.5.710</a>	Q57VF9			Tb05.30F7.330	5	Tb927_05_v4: 248855..251752	hypothetical protein, conserved	2062	0	0	0				2QTB00021_E_1	Tb927.5.710	ATTTGTTGGTGCTTGAACAGATAACGACGGGACTACTCTTCTCTGTTTTCCTCGAATTATTAGAGATGAA	+	5	250368	250437	-0.743341	-1.70655	0.0972292	0.615587	-4.51794
Tb11.01.2840	3QTB00010_N_15			<a href=http://www.genedb.org/genedb/Search?organism=tryp&name=Tb11.01.2840>Tb11.01.2840</a>	Q383H3				11	Tb927_11_01_v4: 2895742..2896746	hypothetical protein, conserved	8797	0	0	0				2QTB00010_N_15	Tb11.01.2840	TCGAGACGAAGCTCTCTTCGGCAAGTATAACGGTGGATATGTTGTTGCTACCACCCCTTCTGTTATCTAT	+	11.1	2896233	2896302	-0.742942	-1.90565	0.0653722	0.559289	-4.21184
Tb10.70.4860	3QTB00021_F_17			<a href=http://www.genedb.org/genedb/Search?organism=tryp&name=Tb10.70.4860>Tb10.70.4860</a>	Q38BW6			TRYP_x-70a06.p2kb545_660	10	Tb927_10_v4: 715544..718750	hypothetical protein, conserved	6416	0	0	0				2QTB00021_F_17	Tb10.70.4860	AGCTAGTTCTCTACATGAATGATGTTGTGCCAGAGTTTCTTGAGGGCTTATATTTTCAGAGAGGGGATTT	+	10	715770	715839	-0.74291	-1.81536	0.0784966	0.584751	-4.35401
Tb09.160.0090	3QTB00005_D_21			<a href=http://www.genedb.org/genedb/Search?organism=tryp&name=Tb09.160.0090>Tb09.160.0090</a>	Q38G21			chr9contig160.tmp0009c	9	Tb927_09_v4: complement(255549..256088)	hypothetical protein, unlikely	4773	1	4	0				2QTB00005_D_21	Tb09.160.0090	TTAACTTATGTTACACTATGCCCATTGTTTTAAGTTCTTATATTTTTCTCATCCACTTAGTTTTCTGTGC	-	9	255805	255874	-0.742878	-1.48454	0.147085	0.670481	-4.82605
Tb09.211.1170	3QTB00018_C_14	similar to Tubulin tyrosine ligase-like protein 1(Swiss-Prot:O95922) (Homo sapiens);go_function=tubulin-tyrosine ligase activity;go_process=protein modification		<a href=http://www.genedb.org/genedb/Search?organism=tryp&name=Tb09.211.1170>Tb09.211.1170</a>	Q38E38			chr9contig211.tmp0143c	9	Tb927_09_v4: complement(1472845..1474818)	tubulin tyrosine ligase protein, putative	5479	0	0	0	GO:0004835	GO:0006464	GO:0005575	2QTB00018_C_14	Tb09.211.1170	ATTTCCTCGAGCTGACAATGTGTTGTCTTACTTACCATTTTTTTCTCATGGGGTGCTCCGGAACAATTAT	-	9	1472890	1472959	-0.742577	-1.2471	0.221072	0.74041	-5.11405
Tb927.4.3410	3QTB00019_N_1			<a href=http://www.genedb.org/genedb/Search?organism=tryp&name=Tb927.4.3410>Tb927.4.3410</a>	Q585K9			Tb04.26G5.130	4	Tb927_04_v4: complement(889458..891788)	hypothetical protein, conserved	1758	0	0	0				2QTB00019_N_1	Tb927.4.3410	ATATGAAGAGGATGAAACACTCTCGCACGGTAATGGACAAAATCTTAGACCCTGAGAAATATGCCCAGCA	-	4	890515	890584	-0.742197	-1.58217	0.123078	0.655273	-4.69503
Tb11.02.0220	3QTB00017_F_16			<a href=http://www.genedb.org/genedb/Search?organism=tryp&name=Tb11.02.0220>Tb11.02.0220</a>	Q386P8				11	Tb927_11_01_v4: complement(749433..751298)	hypothetical protein, conserved	7966	0	0	0				2QTB00017_F_16	Tb11.02.0220	TAGGAATTTGTAAGTCCACCACCGTCCGCTACCTTACAGATGAATCAGAACAACAACAAAATATGCAAGC	-	11.1	749914	749983	-0.741799	-1.29544	0.204088	0.726377	-5.05903
Tb09.160.3960	3QTB00013_A_16	actin-like protein 1, ungrouped (curated by B. Wickstead, Univ. of Oxford); similar to SP:P53500: Actin. {Cyanidioschyzon merolae};go_function=structural constituent of cytoskeleton;go_process=cytoskeleton organization and biogenesis;go_component=actin cytoskeleton		<a href=http://www.genedb.org/genedb/Search?organism=tryp&name=Tb09.160.3960>Tb09.160.3960</a>	Q38F11		28G16.280	chr9contig160.tmp0305	9	Tb927_09_v4: 892805..894070	actin, putative	5153	0	0	0	GO:0005200	GO:0007010	GO:0015629	2QTB00013_A_16	Tb09.160.3960	CATGAATAGTAGTAATGAAGAAAACGAGGATTACTCCGGTAGAAACAAAAATGTGGTTCACCACAAGTTA	+	9	893545	893614	-0.741491	-1.71255	0.0961068	0.613866	-4.50911
Tb10.389.0120	3QTB00009_O_12	;go_function=DNA-directed RNA polymerase activity;go_process=transcription;go_component=nucleus		<a href=http://www.genedb.org/genedb/Search?organism=tryp&name=Tb10.389.0120>Tb10.389.0120</a>	Q388R6	RPB5z			10	Tb927_10_v4: complement(3178217..3179116)	DNA-directed RNA polymerase II, putative,RNA polymerase subunit, putative	7416	0	0	0	GO:0003899	GO:0006350	GO:0005634	2QTB00009_O_12	Tb10.389.0120	TTCAAGGTTGTACGATATAACGGATGGCCTGAATTACCAGTGGTTTACCCAAAGATGCTCTTCTTATTTA	-	10	3178922	3178991	-0.740757	-1.47968	0.148372	0.671531	-4.83238
Tb11.01.3750	3QTB00019_L_21			<a href=http://www.genedb.org/genedb/Search?organism=tryp&name=Tb11.01.3750>Tb11.01.3750</a>	Q382Y9				11	Tb927_11_01_v4: 3125802..3128129	molybdenum cofactor biosynthesis protein, putative	8881	0	0	0				2QTB00019_L_21	Tb11.01.3750	CAAAGATTATACCGGTGAGTAAAAAATCTGTGAAGCTTGTGGATAAGAATGGTGGTATCGCTGTTCCGAA	+	11.1	3127408	3127477	-0.739993	-1.5938	0.120442	0.648954	-4.67894
Tb09.211.4090	3QTB00006_O_5			<a href=http://www.genedb.org/genedb/Search?organism=tryp&name=Tb09.211.4090>Tb09.211.4090</a>	Q38D99			chr9contig211.tmp0455	9	Tb927_09_v4: 2037660..2038250	hypothetical protein, unlikely	5769	0	0	0				2QTB00006_O_5	Tb09.211.4090	TACGCCAAGCTGAATGCGTTTCGGCTAAATAATTCCACACACTATGTCCCCCTTAACTGTATGAGTGTTT	+	9	2038011	2038080	-0.739606	-1.81128	0.0791393	0.584751	-4.36031
Tb927.1.3500	3QTB00001_E_5	unlikely gene predicted by glimmer		<a href=http://www.genedb.org/genedb/Search?organism=tryp&name=Tb927.1.3500>Tb927.1.3500</a>	Q4GYM3				1	Tb927_01_v4: 754577..754687	hypothetical protein, unlikely	342	0	0	0				2QTB00001_E_5	Tb927.1.3500	GGAAAAAAGAAGAAAAGAGAAACTGGAACCGTGGCGATATCTTCACCCGTATTCCGCGCCACCTTCAATA	+	1	754617	754686	-0.737815	-1.72933	0.0930249	0.606568	-4.48431
Tb11.02.5430	3QTB00012_P_8			<a href=http://www.genedb.org/genedb/Search?organism=tryp&name=Tb11.02.5430>Tb11.02.5430</a>	Q384R2				11	Tb927_11_01_v4: complement(2089865..2091097)	hypothetical protein, conserved	8456	0	0	0				2QTB00012_P_8	Tb11.02.5430	GCTGCGGGAACAACACCAACAAGGGTCACAGGAGGGCGAGGGCAAACAAATTTCAAATCTCGTAAAGTAT	-	11.1	2090420	2090489	-0.737434	-1.59861	0.119367	0.64786	-4.67226
Tb927.1.5190	3QTB00002_N_12			<a href=http://www.genedb.org/genedb/Search?organism=tryp&name=Tb927.1.5190>Tb927.1.5190</a>	Q4GY62				1	Tb927_01_v4: complement(1030952..1031293)	hypothetical protein, unlikely	506	0	0	0				2QTB00002_N_12	Tb927.1.5190	GCACTTCACATTCTTCCCACACCCCTCCACACGGAAATGACGTCAACGTAACACGTACAAATTTTCTTTT	-	1	1030992	1031061	-0.737355	-1.68574	0.101208	0.625422	-4.54834
Tb09.211.2020	3QTB00019_B_1	Model contain Synaptojanin, N-terminal domain, (IPR002013) present in proteins such as the GTPase dynamin, the lysophosphatidic acid acyl transferase endophilin, and the phosphoinositide phosphatase synaptojanin, all involved in the recycling pathway of c;go_function=inositol or phosphatidylinositol phosphatase activity;go_process=endocytosis		<a href=http://www.genedb.org/genedb/Search?organism=tryp&name=Tb09.211.2020>Tb09.211.2020</a>	Q38DV2			chr9contig211.tmp0237c	9	Tb927_09_v4: complement(1619755..1622022)	synaptojanin (N-terminal domain), putative	5565	0	2	0	GO:0004437	GO:0006897	GO:0005575	2QTB00019_B_1	Tb09.211.2020	TTTGGAAATATCGTTATTGATGGTGAATCTGCCTCTTTTGTCCCTAATGATGATTCTTATCCCAGACTTA	-	9	1621935	1622004	-0.737262	-1.45653	0.154624	0.677669	-4.8623
Tb927.4.1650	3QTB00016_L_5			<a href=http://www.genedb.org/genedb/Search?organism=tryp&name=Tb927.4.1650>Tb927.4.1650</a>	Q581R6			Tb04.2L9.1090	4	Tb927_04_v4: complement(421895..423580)	hypothetical protein, conserved	1582	0	4	0				2QTB00016_L_5	Tb927.4.1650	ATTTGGTGTGCTTTCCATTCTTCTTTTCGGTATGTTTGTTATAGACGGGTTCCTTCACTATCGTTTGTTT	-	4	421934	422003	-0.736919	-1.7527	0.0888695	0.596609	-4.44941
Tb10.6k15.1100	3QTB00009_F_2	similar to Adiponectin receptor protein 1. (Swiss-Prot:Q91VH1) (Mus musculus);go_component=integral to membrane		<a href=http://www.genedb.org/genedb/Search?organism=tryp&name=Tb10.6k15.1100>Tb10.6k15.1100</a>	Q38A44			TRYPtp6k15-3d06.p1c_159	10	Tb927_10_v4: 2263625..2264548	adiponectin receptor protein 1	7038	0	7	0	GO:0003674	GO:0008150	GO:0016021	2QTB00009_F_2	Tb10.6k15.1100	AATTTATATGGTGAGCATCATCATGTTTGGTACTTTAAGCGTTGTTTTCTCCTCTCTACCAAGTCTCCGT	+	10	2264149	2264218	-0.736689	-1.51493	0.13924	0.666137	-4.78603
Tb927.6.3510	3QTB00016_I_13	;go_function=catalytic activity; iron ion binding;go_process=metabolism;go_component=integral to membrane		<a href=http://www.genedb.org/genedb/Search?organism=tryp&name=Tb927.6.3510>Tb927.6.3510</a>	Q584Z1			Tb06.2N9.220	6	Tb927_06_v4: complement(1045691..1047298)	tRNA modification enzyme, putative	2869	0	1	0				2QTB00016_I_13	Tb927.6.3510	TCCCTGGAAATGCCACTATTTTTGTTCATACGTTTGGTTGCGGCCACAATGTAAGTGACGGTGAGTATAT	-	6	1047090	1047159	-0.735063	-1.28865	0.206415	0.72732	-5.06688
Tb11.03.0830	3QTB00018_B_14			<a href=http://www.genedb.org/genedb/Search?organism=tryp&name=Tb11.03.0830>Tb11.03.0830</a>	Q387M0				11	Tb927_11_01_v4: complement(69109..71184)	hypothetical protein, conserved	7743	0	0	0				2QTB00018_B_14	Tb11.03.0830	TTCTCCAAGCAAAATTAAACCTCCCTGGATGTTGACTCCTTCCTCTGATTCATCACTGAGTAACGTAAAT	-	11.1	69157	69226	-0.733949	-1.59024	0.121244	0.650824	-4.68387
Tb11.01.7490	3QTB00022_L_20			<a href=http://www.genedb.org/genedb/Search?organism=tryp&name=Tb11.01.7490>Tb11.01.7490</a>	Q381K3				11	Tb927_11_01_v4: complement(4128613..4133763)	hypothetical protein, conserved	9272	0	0	0				2QTB00022_L_20	Tb11.01.7490	TTGTTGGCACTGGAGATAATATTTCCATAAACGACAAGCGAAGAGATGAGGACAAGACTTTTCTTAGGTG	-	11.1	4130936	4131005	-0.733404	-1.64907	0.10855	0.634661	-4.60116
Tb10.70.6870	3QTB00004_G_24			<a href=http://www.genedb.org/genedb/Search?organism=tryp&name=Tb10.70.6870>Tb10.70.6870</a>	Q38CB8			TRYP_x-70a06.p2kb545_946	10	Tb927_10_v4: complement(327937..328377)	hypothetical protein	6263	0	0	0				2QTB00004_G_24	Tb10.70.6870	TCTCGCCACCGCCTTTCATACCAATCACATACGCGACAGAGGTATTCCTATTTCCTTCGTTAACACTCCA	NA	Nonspecific_2	0	0	-0.732289	-1.44999	0.156428	0.68068	-4.87068
Tb927.2.4670	3QTB00012_E_14			<a href=http://www.genedb.org/genedb/Search?organism=tryp&name=Tb927.2.4670>Tb927.2.4670</a>	Q7YUW5		30M24.245		2	Tb927_02_v4: complement(825688..826851)	hypothetical protein, conserved	734	0	4	0				2QTB00012_E_14	Tb927.2.4670	TGTAAATCGTTTCGACAGGTTTATCATTCTCCTTTTCTTTATATTAATTCCCTCTTTATTTCTCCGTATG	-	2	826525	826594	-0.731065	-1.65124	0.108104	0.634661	-4.59807
Tb927.6.1310	3QTB00011_O_23			<a href=http://www.genedb.org/genedb/Search?organism=tryp&name=Tb927.6.1310>Tb927.6.1310</a>	Q585B6			Tb06.3A7.1010	6	Tb927_06_v4: complement(487653..488708)	hypothetical protein, conserved	2650	1	0	1				2QTB00011_O_23	Tb927.6.1310	AAATCAGAGGGAGCATCAAACACCGGAAGACCGTCTGCAGTTATGGAAGGAACTTAAAGGTAGGTGTACA	-	6	488154	488223	-0.730599	-1.37062	0.179676	0.709129	-4.96975
Tb927.6.4420	3QTB00011_C_12			<a href=http://www.genedb.org/genedb/Search?organism=tryp&name=Tb927.6.4420>Tb927.6.4420</a>	Q587A8			Tb06.26G9.880	6	Tb927_06_v4: complement(1243221..1244279)	hypothetical protein, conserved	2960	0	0	0				2QTB00011_C_12	Tb927.6.4420	TAACATCAACAAACGTCAGGGAAGAAGAGCCCTCCATTACTGTGCCATGCGAACTCGATACACATATAGA	-	6	1244176	1244245	-0.730521	-1.55222	0.130076	0.660811	-4.73597
Tb927.3.3350	3QTB00017_I_1			<a href=http://www.genedb.org/genedb/Search?organism=tryp&name=Tb927.3.3350>Tb927.3.3350</a>	Q57V51			Tb03.3K10.430	3	Tb927_03_v4: complement(858697..860448)	hypothetical protein, conserved	1173	0	1	0				2QTB00017_I_1	Tb927.3.3350	ATGTTCAGTTCTTTAGTTCTTGTTTCGGTCGCGATTTATAAGCTATATTTCCCATGGTACGTTCTCCTTC	-	3	860379	860448	-0.730244	-1.37494	0.178343	0.708257	-4.96448
Tb11.02.5200	3QTB00015_N_5	;go_function=transporter activity;go_process=transport;go_component=integral to membrane		<a href=http://www.genedb.org/genedb/Search?organism=tryp&name=Tb11.02.5200>Tb11.02.5200</a>	Q384T5				11	Tb927_11_01_v4: 2037569..2039107	hypothetical protein, conserved	8433	0	10	0	GO:0005215	GO:0006810	GO:0016021	2QTB00015_N_5	Tb11.02.5200	TTATATAGCGTATATTCATGGCCCAACACTGTACTTGCTTTCTTTGGTGGTTTGCTAATTGACAAGTATC	+	11.1	2037812	2037881	-0.729965	-1.4095	0.167971	0.698104	-4.92183
Tb10.70.5230	3QTB00019_C_9	weak similarity to chaperone protein DnaJ		<a href=http://www.genedb.org/genedb/Search?organism=tryp&name=Tb10.70.5230>Tb10.70.5230</a>	Q38BZ9			TRYP_x-70a06.p2kb545_712	10	Tb927_10_v4: 637302..639455	hypothetical protein, conserved	6383	0	1	0	GO:0003674 GO:0003674	GO:0008150 GO:0008150	GO:0005575 GO:0005575	2QTB00019_C_9	Tb10.70.5230	TTATTCATATCCGGTTTTCGCGTCATTGTATTACTCCAAGTTCTTTTTTACTGTGTATCATGTGCCAAAT	+	10	638325	638394	-0.727995	-1.82481	0.0770248	0.583097	-4.33939
Tb09.160.4410	3QTB00001_I_1	GPI-Anchor Signal predicted for Tb09.160.4410 by DGPI v2.04 with cleavage site probability 0.64089996 near 9		<a href=http://www.genedb.org/genedb/Search?organism=tryp&name=Tb09.160.4410>Tb09.160.4410</a>	Q38EW6		28G16.500	chr9contig160.tmp0539	9	Tb927_09_v4: 953345..953470	hypothetical protein, unlikely	5199	0	0	1				2QTB00001_I_1	Tb09.160.4410	GGCGGTGATATTGACAGTGGTGAGAAATGTGGGAGACACGTAAATTATGGGAGTCCCCTTGCCTCCTTTG	+	9	953357	953426	-0.727989	-1.60659	0.1176	0.647097	-4.66114
Tb927.6.2210	3QTB00021_D_22	similar to Vacuolar protein 8. (Swiss-Prot:P39968) [Saccharomyces cerevisiae]		<a href=http://www.genedb.org/genedb/Search?organism=tryp&name=Tb927.6.2210>Tb927.6.2210</a>	Q584T5			Tb06.4M18.580	6	Tb927_06_v4: 699807..703193	hypothetical protein, conserved	2740	0	0	0				2QTB00021_D_22	Tb927.6.2210	AACTTGTCGTGCCATAGTCACCCTCTCACTAATTTCGACGTCTTACAAAGATAAACTGTTTGAGCTTGGT	+	6	701630	701699	-0.727561	-1.51476	0.139283	0.666137	-4.78626
Tb10.329.0030	3QTB00016_J_4	;go_function=ATP binding; protein serine/threonine kinase activity;go_process=protein amino acid phosphorylation		<a href=http://www.genedb.org/genedb/Search?organism=tryp&name=Tb10.329.0030>Tb10.329.0030</a>	Q389P3				10	Tb927_10_v4: complement(2606333..2608045)	protein kinase, putative	7189	0	0	0	GO:0004674 GO:0004674 GO:0005524 GO:0005524	GO:0006468 GO:0006468	GO:0005575 GO:0005575	2QTB00016_J_4	Tb10.329.0030	TAGAGAGATAGATATAATGTCTTTCCTCCATGACGCTCATCCTCACGTGATTGGGTACTTTGACATGTTT	-	10	2607812	2607881	-0.727239	-1.67703	0.102914	0.6295	-4.56098
Tb10.406.0510	3QTB00010_K_12	high similarity to L major possible ribosomal protein, but little similarity to other spp		<a href=http://www.genedb.org/genedb/Search?organism=tryp&name=Tb10.406.0510>Tb10.406.0510</a>	Q389T7				10	Tb927_10_v4: complement(2521884..2522864)	hypothetical protein, conserved	7145	0	0	0				2QTB00010_K_12	Tb10.406.0510	CCTATGCTTTTGAAACCACAACAAGGCGGCCAACAGTATTTCAACCATTTTCTGATTCGGTCTACTAATG	-	10	2522711	2522780	-0.727211	-1.53013	0.135443	0.663997	-4.76575
Tb927.7.1090	3QTB00022_P_21	similar to DNA repair protein RAD5. (Swiss-Prot:P32849) {Saccharomyces cerevisiae}		<a href=http://www.genedb.org/genedb/Search?organism=tryp&name=Tb927.7.1090>Tb927.7.1090</a>	Q57WU1			Tb07.27M11.170	7	Tb927_07_v4: 277748..282373	hypothetical protein, conserved	3200	0	0	0	GO:0003674	GO:0008150	GO:0005575	2QTB00022_P_21	Tb927.7.1090	AATCCGTTTACTAAGCAAACAGTTTATCCGAAATCCCCTGTGCTCACTTTGAAGGATGCATTGTATCGTC	+	7	280787	280856	-0.727131	-1.401	0.170477	0.700551	-4.93241
Tb927.4.4350	3QTB00006_M_16			<a href=http://www.genedb.org/genedb/Search?organism=tryp&name=Tb927.4.4350>Tb927.4.4350</a>	Q57Y39			Tb04.1D20.110	4	Tb927_04_v4: complement(1146231..1146842)	hypothetical protein, conserved	1852	1	1	0				2QTB00006_M_16	Tb927.4.4350	GAGAAACTTTGCTTGTGGGATTTCGTGCCTCCACACACCCGTGCCACCTTTCAGTTTTATGTTGTTGAGA	-	4	1146683	1146752	-0.7266	-1.88473	0.0682316	0.559593	-4.24526
Tb09.160.1130	3QTB00001_F_12			<a href=http://www.genedb.org/genedb/Search?organism=tryp&name=Tb09.160.1130>Tb09.160.1130</a>	Q38FS3			chr9contig160.tmp0113c	9	Tb927_09_v4: complement(514887..515120)	hypothetical protein, unlikely	4890	1	1	0				2QTB00001_F_12	Tb09.160.1130	TGTTTTCCTTTATTTCCTTACATTTCCTTACCTTTTTCCCTTTACCAACACTACGACTAGCACGTTCTCG	-	9	514896	514965	-0.726173	-1.84883	0.0733908	0.57548	-4.30195
Tb927.1.1110	3QTB00001_G_24	unlikely gene predicted by glimmer		<a href=http://www.genedb.org/genedb/Search?organism=tryp&name=Tb927.1.1110>Tb927.1.1110</a>	Q4GZA7				1	Tb927_01_v4: 311739..311906	hypothetical protein, unlikely	105	1	0	0				2QTB00001_G_24	Tb927.1.1110	TTTTTTGCTGCTGTTTTTCAGGTCCCCGAATCTGTGGACTATTCTCGTCCGCTATTGCACGTGGGTTCCA	+	1	311816	311885	-0.72554	-1.54843	0.131276	0.660811	-4.70938
Tb927.2.4390	3QTB00019_F_1	99.3% identical to GP:18844723: DNA repair protein Mre11 {Trypanosoma brucei brucei};go_function=damaged DNA binding; hydrolase activity;go_process=double-strand break repair;go_component=nucleus	mre11	<a href=http://www.genedb.org/genedb/Search?organism=tryp&name=Tb927.2.4390>Tb927.2.4390</a>	Q7YUZ4	MRE11	30M24.385		2	Tb927_02_v4: complement(775166..777457)	endo/exonuclease Mre11	714	1	0	0	GO:0016787 GO:0003684	GO:0006302	GO:0005634	2QTB00019_F_1	Tb927.2.4390	TCGTATGAAGAAGTTGCACTTTGTGCAACCCAAGACTGAACCAGGAAAAGATTGGTTTAAAATTCTGCTT	-	2	776738	776807	-0.724395	-1.60139	0.11875	0.647486	-4.66839
Tb09.160.4060	3QTB00004_F_3			<a href=http://www.genedb.org/genedb/Search?organism=tryp&name=Tb09.160.4060>Tb09.160.4060</a>	Q38EZ9		28G16.330	chr9contig160.tmp0309	9	Tb927_09_v4: 908354..908809	hypothetical protein, unlikely	5165	0	3	0				2QTB00004_F_3	Tb09.160.4060	TGGTCCTCCTTCTCCTCTGCTGTGGGCTCCGTGGCCCATGCGTCAACACACAATAAGGTGCATGCGCACA	+	9	908693	908762	-0.723937	-1.6847	0.101411	0.625422	-4.54985
Tb11.01.3070	3QTB00021_M_20			<a href=http://www.genedb.org/genedb/Search?organism=tryp&name=Tb11.01.3070>Tb11.01.3070</a>	Q383F0				11	Tb927_11_01_v4: 2959341..2962463	hypothetical protein, conserved	8820	0	0	0				2QTB00021_M_20	Tb11.01.3070	TCTTTCAGTTTGTACTAAATAAAGGTGATTGGCCCTGGCGTTCGTTCTGTACAGCTATGCATTTCATTGT	+	11.1	2960809	2960878	-0.722519	-1.43663	0.160167	0.686637	-4.88771
Tb927.1.2300	3QTB00002_N_7			<a href=http://www.genedb.org/genedb/Search?organism=tryp&name=Tb927.1.2300>Tb927.1.2300</a>	Q4GYZ1				1	Tb927_01_v4: 567208..567531	hypothetical protein, unlikely	223	1	3	0				2QTB00002_N_7	Tb927.1.2300	TTGAGTGCGTCACACCGCGGTACTTTCTCTCACAATTCCCTACCTTACCTTTTTGTCGTGTTTTCCTCAA	+	1	567262	567331	-0.72164	-1.63104	0.112318	0.63618	-4.62678
Tb09.v1.0980	3QTB00001_K_8			<a href=http://www.genedb.org/genedb/Search?organism=tryp&name=Tb09.v1.0980>Tb09.v1.0980</a>	Q38CM8				9	Tb927_09_v4: 3024141..3024317	hypothetical protein, unlikely	6142	0	0	0				2QTB00001_K_8	Tb09.v1.0980	TCGTATTCACATTTGCCTATGCAATTGTTTGAAGTGATTCTATTTTTCTTAACTTTTAGGTTTGTACAAC	+	9	3024231	3024300	-0.721429	-1.18173	0.245693	0.748542	-5.18545
Tb927.2.4810	3QTB00022_K_12			<a href=http://www.genedb.org/genedb/Search?organism=tryp&name=Tb927.2.4810>Tb927.2.4810</a>	Q7YUV3		30M24.175		2	Tb927_02_v4: complement(853040..857062)	hypothetical protein, conserved	744	0	0	0	GO:0003674	GO:0008150	GO:0005575	2QTB00022_K_12	Tb927.2.4810	ATTATCGGTGAGAAGGAGCGAAAAATATATGATCTAAAGAAATTGAACCAGGAGCTGGAGAAGCACAAGT	-	2	853840	853909	-0.721234	-1.45751	0.154356	0.67715	-4.86105
Tb927.3.2450	3QTB00005_G_9			<a href=http://www.genedb.org/genedb/Search?organism=tryp&name=Tb927.3.2450>Tb927.3.2450</a>	Q582V8			Tb03.48O8.450	3	Tb927_03_v4: 616993..617490	hypothetical protein, conserved	1083	1	5	0				2QTB00005_G_9	Tb927.3.2450	ATTCACTGCTATTTGCGTTTCTCCCGGTCAGACCGATTGAGATGCTCATATATCTTCCTTTTGATTGTTT	+	3	617245	617314	-0.721028	-1.70959	0.0966594	0.615213	-4.51347
Tb927.1.2840	3QTB00002_M_17	unlikely gene predicted by glimmer		<a href=http://www.genedb.org/genedb/Search?organism=tryp&name=Tb927.1.2840>Tb927.1.2840</a>	Q4GYU0				1	Tb927_01_v4: 643864..644142	hypothetical protein, unlikely	275	0	0	0				2QTB00002_M_17	Tb927.1.2840	GAATCTCAAATATAATCACCGTGGTCCCACCACCACTTTCAGCGCTACAGCTTCTAATCCCATCATCTTT	NA	Nonspecific_3	0	0	-0.719787	-1.72512	0.0937898	0.608324	-4.49055
Tb10.70.3820	3QTB00016_J_1			<a href=http://www.genedb.org/genedb/Search?organism=tryp&name=Tb10.70.3820>Tb10.70.3820</a>	Q38BP0			TRYP_x-70a06.p2kb545_511	10	Tb927_10_v4: 928001..929680	hypothetical protein, conserved	6492	0	0	0				2QTB00016_J_1	Tb10.70.3820	ATTCCTTCCCAAGCAGCTATTTACTATTTCACCCATAACAACTGTGGCATCATCGTCCGATCTTATTTAC	+	10	929236	929305	-0.7197	-1.63827	0.110794	0.635984	-4.61653
Tb927.5.1130	3QTB00009_N_14			<a href=http://www.genedb.org/genedb/Search?organism=tryp&name=Tb927.5.1130>Tb927.5.1130</a>	Q57W58			Tb05.28F8.50	5	Tb927_05_v4: 384246..385184	hypothetical protein, conserved	2105	0	3	0				2QTB00009_N_14	Tb927.5.1130	TACAACATTTATGCACATTTTTGCCATTCGTTACCGCCAGACGTATCCCAACTTCACATTTGGTGATCTT	+	5	384971	385040	-0.718764	-1.36779	0.180552	0.709129	-4.9732
Tb927.7.6760	3QTB00022_G_23			<a href=http://www.genedb.org/genedb/Search?organism=tryp&name=Tb927.7.6760>Tb927.7.6760</a>	Q57Y53			Tb07.15M23.580	7	Tb927_07_v4: complement(1867621..1871331)	hypothetical protein, conserved	3766	1	2	0				2QTB00022_G_23	Tb927.7.6760	GCCACTCACATCTACCGCACAGCAGAGCCTATTTCAATGTAGAGGTCAAAATAACCAAAACCTGTTATTT	-	7	1869685	1869754	-0.718693	-1.7341	0.0921643	0.603745	-4.47722
Tb927.6.410	3QTB00020_G_24			<a href=http://www.genedb.org/genedb/Search?organism=tryp&name=Tb927.6.410>Tb927.6.410</a>	Q581E9			Tb06.28F21.280	6	Tb927_06_v4: 195685..198261	hypothetical protein, conserved	2558	0	0	0	GO:0003674	GO:0008150	GO:0005575	2QTB00020_G_24	Tb927.6.410	TTGCTAACAATGAGGCTACTATAAGAACTGTGAGTGAGCACATGCTCCAACTCCAAAATAAAGTGGATCA	+	6	196277	196346	-0.717948	-1.29447	0.204419	0.726377	-5.06015
Tb09.160.1900	3QTB00001_I_5			<a href=http://www.genedb.org/genedb/Search?organism=tryp&name=Tb09.160.1900>Tb09.160.1900</a>	Q38FK1		3C4.200	chr9contig160.tmp0559	9	Tb927_09_v4: 639444..639572	hypothetical protein, unlikely	4962	0	0	0				2QTB00001_I_5	Tb09.160.1900	GCAAACATGGTGCATCAAGCTCACCTACTCTCTACACCGCCTTCTTTCCAACAGATCAAGTGGCAGCAGC	+	9	639466	639535	-0.717525	-1.74819	0.0896601	0.597317	-4.45619
Tb927.5.940	3QTB00020_B_5	similar to GB:AAN40014.1: NADH-dependent fumarate reductase {Trypanosoma brucei} (PMID:12138089); 84.1% similarity to GB:AAN40014.1: NADH-dependent fumarate reductase {Trypanosoma brucei} (PMID:12138089);go_function=fumarate reductase (NADH) activity;go_process=glucose metabolism;go_component=glycosome		<a href=http://www.genedb.org/genedb/Search?organism=tryp&name=Tb927.5.940>Tb927.5.940</a>	Q57W39			Tb05.28F8.440	5	Tb927_05_v4: 314137..316770	NADH-dependent fumarate reductase, putative	2085	1	1	0				2QTB00020_B_5	Tb927.5.940	ATGTCTTTTGTCGCCGTTAACTTCAGTATCTATGTGTCACCCTTTCTGGCTGCAATTTTTTGTTTGTTCT	+	5	314178	314247	-0.716466	-1.50798	0.141004	0.666137	-4.79525
Tb09.160.0970	3QTB00019_G_12	curated by J. Mottram		<a href=http://www.genedb.org/genedb/Search?organism=tryp&name=Tb09.160.0970>Tb09.160.0970</a>	Q38FU0			chr9contig160.tmp0097c	9	Tb927_09_v4: complement(484756..486990)	SUMO1/Ulp2, putative,cysteine peptidase, Clan CA, family C48, putative	4873	0	0	0				2QTB00019_G_12	Tb09.160.0970	TACTGGGCGACTTTGTGAGGAGTGCTGTTGAGGTAGAGGCAAGAAAGTGCATAAATTTCTTTAATCATAT	-	9	485837	485906	-0.715133	-1.69641	0.0991517	0.619601	-4.53279
Tb09.244.2870	3QTB00004_G_16			<a href=http://www.genedb.org/genedb/Search?organism=tryp&name=Tb09.244.2870>Tb09.244.2870</a>	Q38D02			chr9contig244a01.tmp0287	9	Tb927_09_v4: complement(2287876..2288316)	hypothetical protein, unlikely	5867	0	0	0				2QTB00004_G_16	Tb09.244.2870	TACCCAATGCTTCCTCCTCGTTCCCCTAGCGCTGCACTCGATTGTATGGCTCAATGGTTGCCGACCTACA	-	9	2287912	2287981	-0.714818	-1.76728	0.0863586	0.595161	-4.42746
Tb927.6.2850	3QTB00016_J_11	identical to GB:CAB46088.2: ESAG8-associated protein {Trypanosoma brucei brucei} (PMID:10413051);go_component=nucleolus		<a href=http://www.genedb.org/genedb/Search?organism=tryp&name=Tb927.6.2850>Tb927.6.2850</a>	Q583P9	PIE8		Tb06.5F5.370	6	Tb927_06_v4: 851667..853349	ESAG8-associated protein, putative	2804	0	0	0			GO:0005730	2QTB00016_J_11	Tb927.6.2850	ACAATGCCATACAGGACTAACACCAGGAAATAAATATATGATGAACTCGGCAAACAGAGATTACCCCGTA	+	6	851954	852023	-0.714788	-1.35892	0.183319	0.713609	-4.98394
Tb927.1.980	3QTB00001_E_17	gene predicted by glimmer		<a href=http://www.genedb.org/genedb/Search?organism=tryp&name=Tb927.1.980>Tb927.1.980</a>	Q4GZC0				1	Tb927_01_v4: complement(287978..288091)	hypothetical protein, unlikely	92	0	0	0				2QTB00001_E_17	Tb927.1.980	AAAAGGGGGGAGGCGTCAAGCTCACAAACGGAAAACCGCTGGCACCGTTCCCTCAAAGTCGCAGTGTAAC	-	1	288009	288078	-0.713896	-1.67031	0.104247	0.631972	-4.57069
Tb927.7.7130	3QTB00020_K_23			<a href=http://www.genedb.org/genedb/Search?organism=tryp&name=Tb927.7.7130>Tb927.7.7130</a>	Q57XT3			Tb07.21H15.230	7	Tb927_07_v4: complement(2041821..2044328)	hypothetical protein, conserved	3803	1	1	0				2QTB00020_K_23	Tb927.7.7130	GTTGCATACGCGACGCAATCCAATACCTCGTACAAGTTATCTAACAAACTCATCTCTATGCTAAATTTAG	-	7	2043962	2044031	-0.713445	-1.50382	0.142068	0.666137	-4.80074
Tb927.8.3360	3QTB00003_F_4			<a href=http://www.genedb.org/genedb/Search?organism=tryp&name=Tb927.8.3360>Tb927.8.3360</a>	Q57YX7			Tb08.28L1.420	8	Tb927_08_v4: 1007953..1008351	hypothetical protein, conserved	4179	1	3	0				2QTB00003_F_4	Tb927.8.3360	CTGCAGTTGTCATGTCGCTTCTTTTCATTACAGCTGGTGTGCCGGATATTAGGCGTTGTTGTATTCACTC	+	8	1007984	1008053	-0.712514	-1.91451	0.064192	0.555953	-4.19759
Tb09.244.2600	3QTB00023_O_23			<a href=http://www.genedb.org/genedb/Search?organism=tryp&name=Tb09.244.2600>Tb09.244.2600</a>	Q38CX0			chr9contig244a01.tmp0260	9	Tb927_09_v4: 2336519..2345665	ankyrin-repeat protein, putative	5899	0	0	0	GO:0003674 GO:0003674	GO:0008150 GO:0008150	GO:0005575 GO:0005575	2QTB00023_O_23	Tb09.244.2600	ATTTATTCCCACTATTACCACAGCTTTTTAGTGTAAATAAGAAGAATTATCATATCGGTTGGGCGATGGA	+	9	2336880	2336949	-0.712424	-1.52317	0.137171	0.665202	-4.77506
Tb09.160.1550	3QTB00002_K_15			<a href=http://www.genedb.org/genedb/Search?organism=tryp&name=Tb09.160.1550>Tb09.160.1550</a>	Q38FN4			chr9contig160.tmp0148	9	Tb927_09_v4: 602547..602822	hypothetical protein	4929	0	0	0				2QTB00002_K_15	Tb09.160.1550	CATCTAAAGGAATGGAAAAAAACAACTACATTAATGCCCCCGTTCACCCATTTGGGCCCAGTACACCTGT	+	9	602611	602680	-0.712013	-1.61757	0.115203	0.640812	-4.64576
Tb11.01.4320	3QTB00018_C_3	;go_function=hydrolase activity; protein serine/threonine phosphatase activity;go_process=protein amino acid dephosphorylation		<a href=http://www.genedb.org/genedb/Search?organism=tryp&name=Tb11.01.4320>Tb11.01.4320</a>	Q382T3				11	Tb927_11_01_v4: 3279272..3281185	serine/threonine protein phosphatase, putative	8937	0	0	0	GO:0004722 GO:0016787	GO:0006470	GO:0005575	2QTB00018_C_3	Tb11.01.4320	TGTCTTTGGCGACATCCACGGAAACTTCATTGATCTTTTCTATTTTCTGGACAACCTAATTTCGTTTCAG	+	11.1	3280282	3280351	-0.711935	-0.971013	0.338552	0.795598	-5.39141
Tb10.70.6760	3QTB00013_C_24			<a href=http://www.genedb.org/genedb/Search?organism=tryp&name=Tb10.70.6760>Tb10.70.6760</a>	Q38CB0			TRYP_x-70a06.p2kb545_932	10	Tb927_10_v4: complement(344456..345724)	hypothetical protein, conserved	6271	0	0	0				2QTB00013_C_24	Tb10.70.6760	TATCAGTGGCTATGAGGAAGAGAACCAATATTTGTTAGTGGAGGCCATCCACATTCAACGAGAGTTAAAA	-	10	345632	345701	-0.71173	-1.25175	0.219394	0.73853	-5.10884
Tb927.7.7470	3QTB00022_C_3	;go_function=adenylate cyclase activity;go_process=intracellular signaling cascade;go_component=integral to membrane		<a href=http://www.genedb.org/genedb/Search?organism=tryp&name=Tb927.7.7470>Tb927.7.7470</a>	Q57TY4			Tb07.30D13.310	7	Tb927_07_v4: complement(2147506..2151123)	receptor-type adenylate cyclase GRESAG 4, putative	3837	1	1	1	GO:0004016	GO:0007242	GO:0016021	2QTB00022_C_3	Tb927.7.7470	AACTGGAAGAGTTGGTGATATGAACAGATTTTTCCTTCAGAAGATTGCCACAGATATGCAGAATGCTCCT	-	7	2149615	2149684	-0.711311	-1.53462	0.134339	0.662844	-4.75973
Tb11.01.1080	3QTB00020_F_14	;go_function=pseudouridine synthase activity;go_process=tRNA processing		<a href=http://www.genedb.org/genedb/Search?organism=tryp&name=Tb11.01.1080>Tb11.01.1080</a>	Q383Z8				11	Tb927_11_01_v4: 2504243..2507014	tRNA pseudouridine synthase, putative	8622	0	0	0	GO:0009982	GO:0008033	GO:0005575	2QTB00020_F_14	Tb11.01.1080	AAAACCGCATCAACAGTTTCTTTACCGTCGATATAGGAGGGCAGTTAAAACAAATAATGAAGGAAGATAG	+	11.1	2505012	2505081	-0.711113	-1.34778	0.18684	0.718364	-4.99735
Tb09.211.1340	3QTB00002_E_4			<a href=http://www.genedb.org/genedb/Search?organism=tryp&name=Tb09.211.1340>Tb09.211.1340</a>	Q38E21			chr9contig211.tmp0160c	9	Tb927_09_v4: complement(1504130..1504420)	hypothetical protein, unlikely	5496	1	0	0				2QTB00002_E_4	Tb09.211.1340	CACATGTAAGATGTAATATCAAGTTTACGTGTTTCTCGCTGCCTTTTCTTACGCGCGTGTCGCTGCTTGT	-	9	1504227	1504296	-0.708804	-1.77282	0.0854206	0.592716	-4.41909
Tb10.70.5130	3QTB00007_G_14	;go_function=adenylate kinase activity		<a href=http://www.genedb.org/genedb/Search?organism=tryp&name=Tb10.70.5130>Tb10.70.5130</a>	Q38BZ1			TRYP_x-70a06.p2kb545_696	10	Tb927_10_v4: 659912..660601	adenylate kinase, putative	6391	0	0	0	GO:0004017	GO:0008150	GO:0005575	2QTB00007_G_14	Tb10.70.5130	TGGCTTCTTGCTGAACGATTTTCCCAAAACGGCTGAGCAAGCGCGACACCTTAAAGCGGAGGGTATAGAA	+	10	660151	660220	-0.70859	-1.56886	0.126148	0.657437	-4.7133
Tb927.6.2250	3QTB00014_O_11	;go_function=ATP binding; protein serine/threonine kinase activity;go_process=protein amino acid phosphorylation		<a href=http://www.genedb.org/genedb/Search?organism=tryp&name=Tb927.6.2250>Tb927.6.2250</a>	Q584T1			Tb06.4M18.630	6	Tb927_06_v4: 709321..710697	rac serine-threonine kinase, putative,protein kinase, putative	2744	0	0	0	GO:0004674 GO:0005524	GO:0006468	GO:0005575	2QTB00014_O_11	Tb927.6.2250	AAGATGGATGTACGCGATGCTTGTAATTTCACCTTCTGTGGGACTCCAGAATATATAGCTCCAGAGTTTC	+	6	710158	710227	-0.708444	-1.66022	0.106273	0.633802	-4.58521
Tb10.05.0270	3QTB00021_O_12			<a href=http://www.genedb.org/genedb/Search?organism=tryp&name=Tb10.05.0270>Tb10.05.0270</a>	Q388P3				10	Tb927_10_v4: complement(3236254..3239394)	hypothetical protein, conserved,hypothetical protein	7439	0	0	0				2QTB00021_O_12	Tb10.05.0270	TTTGATGTAATATTTTCTCCTCATGAAGATGTTGTTATTGATGGTGACATTGAAATCCGCTACGATGTAG	-	10	3238605	3238674	-0.70824	-1.23225	0.226497	0.744638	-5.13058
Tb11.01.3560	3QTB00015_E_14	similar to SP:Q26976: Vacuolar ATP synthase subunit B (EC 3.6.3.14) (V-ATPase B subunit)(Vacuolar proton pump B subunit). {Trypanosoma congolense;};go_function=hydrogen-exporting ATPase activity, phosphorylative mechanism;go_process=ATP hydrolysis coupled proton transport;go_component=lysosomal hydrogen-translocating V-type ATPase complex		<a href=http://www.genedb.org/genedb/Search?organism=tryp&name=Tb11.01.3560>Tb11.01.3560</a>	Q383B1				11	Tb927_11_01_v4: 3071993..3073480	vacuolar ATP synthase subunit B, putative,v-ATPase B subunit,vacuolar proton pump B subunit	8859	0	0	0	GO:0008553	GO:0015991	GO:0046611	2QTB00015_E_14	Tb11.01.3560	GTCGTGCTGGATCCATTACACAAATACCAATTCTCACCATGCCGAATGATGATATTACACATCCCATTCC	+	11.1	3072972	3073041	-0.706933	-1.37357	0.178765	0.708257	-4.96616
Tb10.61.1710	3QTB00015_D_8	;go_function=calcium ion binding;go_process=endosome transport;go_component=sarcoplasmic reticulum		<a href=http://www.genedb.org/genedb/Search?organism=tryp&name=Tb10.61.1710>Tb10.61.1710</a>	Q388B5			TRYP_x-61h03.q2kb185_257	10	Tb927_10_v4: 3570687..3572240	sarcoplasmic reticulum glycoprotein, putative,sarcalumenin precursor, putative	7572	0	0	0	GO:0005509	GO:0016197	GO:0016529	2QTB00015_D_8	Tb10.61.1710	TTTATGCGAAAATTGCATGAGATTTACATGAAAAGTGTGAAGCCTCTTGAGGACATATACCTGTATGAGG	+	10	3570759	3570828	-0.706661	-1.30819	0.199781	0.726022	-5.04421
Tb927.1.4980	3QTB00001_C_11			<a href=http://www.genedb.org/genedb/Search?organism=tryp&name=Tb927.1.4980>Tb927.1.4980</a>	Q4GY82				1	Tb927_01_v4: 1002297..1002404	hypothetical protein, unlikely	485	0	1	0				2QTB00001_C_11	Tb927.1.4980	TGCCTCCACCCATTTATTTGGGAGCAACCTCATACGATTTGCAATTGGTGTTGTGTGCCTCTGGCCCTTG	+	1	1002308	1002377	-0.706549	-1.96441	0.057885	0.541962	-4.1164
Tb927.4.4330	3QTB00007_L_20	;go_function=protein serine/threonine phosphatase activity;go_process=protein amino acid dephosphorylation		<a href=http://www.genedb.org/genedb/Search?organism=tryp&name=Tb927.4.4330>Tb927.4.4330</a>	Q57Y37			Tb04.1D20.130	4	Tb927_04_v4: complement(1143480..1144232)	serine/threonine protein phosphatase, putative	1850	0	0	0	GO:0004722	GO:0006470	GO:0005575	2QTB00007_L_20	Tb927.4.4330	TCCATCCGCAGCGCCCACTGGACTGCCAATACATCGATGAGGTTACCACCCTACGTAATCTCATTGAGAA	-	4	1143739	1143808	-0.706489	-1.42231	0.16425	0.694674	-4.90579
Tb11.55.0019	3QTB00020_B_1			<a href=http://www.genedb.org/genedb/Search?organism=tryp&name=Tb11.55.0019>Tb11.55.0019</a>	Q386Z3				11	Tb927_11_01_v4: complement(478512..481139)	hypothetical protein, conserved	7870	0	0	0				2QTB00020_B_1	Tb11.55.0019	TAGTAAAGCCGCAAAGGACTGGAATGAGTTTGTGAACTGTTTTGTACGTGACATTGTCATAACAATTGAT	-	11.1	479076	479145	-0.706022	-1.64563	0.109261	0.634661	-4.60607
Tb927.7.2350	3QTB00021_G_12			<a href=http://www.genedb.org/genedb/Search?organism=tryp&name=Tb927.7.2350>Tb927.7.2350</a>	Q57XN9			Tb07.22O10.330	7	Tb927_07_v4: complement(605377..608436)	hypothetical protein, conserved	3324	0	0	0				2QTB00021_G_12	Tb927.7.2350	AAAATGTTCCTTTTGGTTACGTGGTTACCTATTTCCTCAACAATTTTCTTCGGACGTATACCTACGGGTC	-	7	606692	606761	-0.705566	-1.26285	0.215427	0.731853	-5.09634
Tb927.6.690	3QTB00007_L_12			<a href=http://www.genedb.org/genedb/Search?organism=tryp&name=Tb927.6.690>Tb927.6.690</a>	Q583T4			Tb06.3D8.590	6	Tb927_06_v4: complement(291832..292581)	hypothetical protein, conserved	2586	0	0	0				2QTB00007_L_12	Tb927.6.690	CCACTTCGTCGTTACGCCAATGTTTCCAGGGATGATGATGCCGCCCGCAACAGCTGCCCGTCGCTATCGC	-	6	292323	292392	-0.705035	-1.34799	0.186773	0.718364	-4.99709
Tb11.01.0310	3QTB00019_O_3			<a href=http://www.genedb.org/genedb/Search?organism=tryp&name=Tb11.01.0310>Tb11.01.0310</a>	Q384J5				11	Tb927_11_01_v4: 2258114..2260315	hypothetical protein, conserved	8524	0	0	0	GO:0003674	GO:0008150	GO:0005575	2QTB00019_O_3	Tb11.01.0310	ATTTAAGAATATACCTGCTGTTTACAGATCGTTCTACGCTGATTGTGCGTCCCACATAAATATGGTGACA	+	11.1	2259466	2259535	-0.704892	-1.45811	0.154191	0.676823	-4.86027
Tb11.02.3990	3QTB00005_N_1	;go_process=ubiquitin-dependent protein catabolism		<a href=http://www.genedb.org/genedb/Search?organism=tryp&name=Tb11.02.3990>Tb11.02.3990</a>	Q385F6			Tb11.212.0070	11	Tb927_11_01_v4: complement(1706317..1706865)	S-phase kinase-associated protein, putative,SKP1 family protein, putative,Cyclin A/CDK2-associated protein,SKP1 family protein, putative,Cyclin A/CDK2-associated protein	8311	0	0	0	GO:0003674	GO:0006511	GO:0005575	2QTB00005_N_1	Tb11.02.3990	AAAATGGTGGTGACCCCATCATTCCCATCCCTAACGTTTCCGCTCGCACACTCAAACTTGTGATTAAATA	-	11.1	1706654	1706723	-0.704724	-1.63279	0.111947	0.635984	-4.6243
Tb11.01.1070	3QTB00016_J_17			<a href=http://www.genedb.org/genedb/Search?organism=tryp&name=Tb11.01.1070>Tb11.01.1070</a>	Q383Z9				11	Tb927_11_01_v4: 2502087..2503769	hypothetical protein, conserved	8621	0	0	0				2QTB00016_J_17	Tb11.01.1070	TTGTCGTCAAACTTTTTGCACATGACACAGTTAGTTGAAATGACCCTCCTTTACATCAAGGATCACCTAG	+	11.1	2502528	2502597	-0.704359	-1.80415	0.0802735	0.584751	-4.37128
Tb927.8.3770	3QTB00012_N_4	;go_function=ATP binding; protein kinase activity;go_process=protein amino acid phosphorylation		<a href=http://www.genedb.org/genedb/Search?organism=tryp&name=Tb927.8.3770>Tb927.8.3770</a>	Q580Z7			Tb08.10J17.560	8	Tb927_08_v4: complement(1124408..1125637)	mitogen-activated protein kinase, putative	4220	0	0	0	GO:0004672 GO:0005524	GO:0006468	GO:0005575	2QTB00012_N_4	Tb927.8.3770	TAAGCGCATTGATATTTCTCCCCAGCACATCCGCTTCTTCATGTACCACATCATACTTGGATTGCATGTT	-	8	1125194	1125263	-0.704249	-1.59949	0.119171	0.647791	-4.67104
Tb927.2.3190	3QTB00004_L_21	;go_component=integral to membrane		<a href=http://www.genedb.org/genedb/Search?organism=tryp&name=Tb927.2.3190>Tb927.2.3190</a>	Q7YVB3		10C8.395		2	Tb927_02_v4: 591980..592447	hypothetical protein, conserved	663	1	3	0				2QTB00004_L_21	Tb927.2.3190	AAGGGACCCCGCGCCCAATTGCGATATATGTTTGATGATTACCGTCGTGCCGCCTCTGCTGTTTACATTA	+	2	592211	592280	-0.704215	-1.53531	0.134169	0.662844	-4.7588
Tb927.4.5530	3QTB00014_N_2	;go_process=antigenic variation;go_component=integral to membrane		<a href=http://www.genedb.org/genedb/Search?organism=tryp&name=Tb927.4.5530>Tb927.4.5530</a>	Q580P1			Tb04.24M18.570	4	Tb927_04_v4: complement(1508151..1509599)	variant surface glycoprotein (VSG), putative	1972	1	0	1		GO:0020033	GO:0016021	2QTB00014_N_2	Tb927.4.5530	AAATTGGCAAAAAGGTCATGGAAAATATAAAACAGACGTCAACAGCGAGAATCGAAAACACCAAGCAAAC	-	4	1508527	1508596	-0.70412	-1.49726	0.143759	0.669267	-4.80938
Tb10.61.2060	3QTB00021_P_9			<a href=http://www.genedb.org/genedb/Search?organism=tryp&name=Tb10.61.2060>Tb10.61.2060</a>	Q388E2			TRYP_x-61h03.q2kb185_308	10	Tb927_10_v4: complement(3504969..3508280)	hypothetical protein, conserved,leucine-rich repeat protein (LRRP), putative	7543	0	0	0	GO:0003674 GO:0003674	GO:0008150 GO:0008150	GO:0005575 GO:0005575	2QTB00021_P_9	Tb10.61.2060	TTCAATTTTACGGTTCAACGCGTCTATTGTATGTTCTAGATCTAATTTGGCATGGTGGCCATGCAGTAGT	-	10	3508008	3508077	-0.703972	-1.33223	0.191845	0.72281	-5.01591
Tb927.4.5220	3QTB00010_M_13			<a href=http://www.genedb.org/genedb/Search?organism=tryp&name=Tb927.4.5220>Tb927.4.5220</a>	Q584I4			Tb04.3M17.770	4	Tb927_04_v4: complement(1421559..1422521)	hypothetical protein	1940	0	0	0				2QTB00010_M_13	Tb927.4.5220	TTCAACGACAAACCTCCCTTGTTAAAAGCAGCATTGGTCGCAATACCACACTTCGTCCAGAAGTACTTGC	-	4	1421786	1421855	-0.703961	-1.49284	0.144907	0.670443	-4.81518
Tb927.4.770	3QTB00022_G_12	;go_function=ubiquitin-protein ligase activity;go_process=ubiquitin cycle;go_component=intracellular		<a href=http://www.genedb.org/genedb/Search?organism=tryp&name=Tb927.4.770>Tb927.4.770</a>	Q580A5	upl3		Tb04.5E12.890	4	Tb927_04_v4: complement(212180..216040)	ubiquitin-protein ligase, putative	1494	0	0	0				2QTB00022_G_12	Tb927.4.770	TTTAAGGTAACGGTGAAGAGGAATACTGAAAGCATTACGAACACGTTGTACAAAGTTTTTCTGGAATATC	-	4	213151	213220	-0.703665	-1.49006	0.145632	0.670443	-4.81882
Tb10.26.0430	3QTB00017_H_9			<a href=http://www.genedb.org/genedb/Search?organism=tryp&name=Tb10.26.0430>Tb10.26.0430</a>	Q389J3				10	Tb927_10_v4: 2733869..2735692	hypothetical protein, conserved	7239	0	0	0				2QTB00017_H_9	Tb10.26.0430	TTACAAACAAACACACCAGCCCTTTCACGCCTTTGAATATGCTACGCGTGTATCTAAAGATTATCGCATC	+	10	2735059	2735128	-0.702213	-1.62711	0.113155	0.638284	-4.63234
Tb10.70.0200	3QTB00016_K_24			<a href=http://www.genedb.org/genedb/Search?organism=tryp&name=Tb10.70.0200>Tb10.70.0200</a>	Q38AU8			TRYP_x-70a06.p2kb545_29	10	Tb927_10_v4: 1661685..1663334	hypothetical protein	6784	0	0	0				2QTB00016_K_24	Tb10.70.0200	ATTGATAAAAATAACACGGGATGCATTACCTTTGAAGAGTTTTTGTGGGTTCTCGAGTTTGGTGTGCGAG	+	10	1662819	1662888	-0.701988	-1.79736	0.0813653	0.587198	-4.38169
Tb11.01.2860	3QTB00007_I_15			<a href=http://www.genedb.org/genedb/Search?organism=tryp&name=Tb11.01.2860>Tb11.01.2860</a>	Q383H2				11	Tb927_11_01_v4: 2898894..2899607	hypothetical protein	8798	1	0	0				2QTB00007_I_15	Tb11.01.2860	TCCTTAACTTTCTTCGCCAGTTTTCAACCCTATTCCCCCTTTTCAAATGGGCACGGGGTAAGTCCTCTCT	NA	Nonspecific_2	0	0	-0.700721	-1.5022	0.142483	0.666575	-4.80287
Tb927.8.3480	3QTB00017_J_11			<a href=http://www.genedb.org/genedb/Search?organism=tryp&name=Tb927.8.3480>Tb927.8.3480</a>	Q57YW5			Tb08.28L1.640	8	Tb927_08_v4: 1033756..1035582	hypothetical protein, conserved	4191	0	0	0	GO:0003674	GO:0008150	GO:0005575	2QTB00017_J_11	Tb927.8.3480	TCCCATATACTCGTGGAATGCTTTCAAAGTGTTAAAGAGTTGTCTTACTTTATTCCTCCTCCCAAATTTC	+	8	1035343	1035412	-0.69996	-1.17226	0.249423	0.752139	-5.19551
Tb927.4.2310	3QTB00019_G_24	similar to SP:O43776: Asparaginyl-tRNA synthetase, cytoplasmic (EC 6.1.1.22) (Asparagine--tRNA ligase) (AsnRS). {Homo sapiens};go_function=asparagine-tRNA ligase activity; nucleic acid binding;go_process=asparaginyl-tRNA aminoacylation;go_component=cytoplasm		<a href=http://www.genedb.org/genedb/Search?organism=tryp&name=Tb927.4.2310>Tb927.4.2310</a>	Q584F6			Tb04.1H19.630	4	Tb927_04_v4: 601005..603245	asparaginyl-tRNA synthetase, putative	1648	0	0	0				2QTB00019_G_24	Tb927.4.2310	TGATACGAAGAAACGCAATCTTATTGGCGATTTACCCAAGTGCAAGGAAGGTGAAATTGTGCACGTAATT	+	4	601898	601967	-0.699793	-1.49146	0.145269	0.670443	-4.817
Tb927.6.4110	3QTB00005_B_14			<a href=http://www.genedb.org/genedb/Search?organism=tryp&name=Tb927.6.4110>Tb927.6.4110</a>	Q586A9			Tb06.4F7.190	6	Tb927_06_v4: complement(1189704..1190258)	hypothetical protein	2929	1	3	0				2QTB00005_B_14	Tb927.6.4110	GCCTTAGGGGATGTTTTATTTTCTTTTTACATCTCTTGTTTCCCGTTGAGTTTTGCACCCCACAATAAAA	-	6	1190090	1190159	-0.699555	-1.48054	0.148143	0.671531	-4.83126
Tb11.01.0150	3QTB00015_E_1	conserved in T. brucei and T. cruzi, absent from L. major		<a href=http://www.genedb.org/genedb/Search?organism=tryp&name=Tb11.01.0150>Tb11.01.0150</a>	Q384H9				11	Tb927_11_01_v4: 2296187..2297647	hypothetical protein, conserved	8540	0	0	0				2QTB00015_E_1	Tb11.01.0150	AAATTTAAAGCTGATATTGTTGAGGCGATTATTGGTGAATTGCACGTGGCATTATGGTCTTTGCAGTCTA	+	11.1	2297036	2297105	-0.696712	-1.61962	0.114761	0.639754	-4.64289
Tb927.5.1540	3QTB00019_O_15			<a href=http://www.genedb.org/genedb/Search?organism=tryp&name=Tb927.5.1540>Tb927.5.1540</a>	Q57VA9			Tb05.30H13.710	5	Tb927_05_v4: complement(484140..486347)	hypothetical protein, conserved	2145	0	0	0				2QTB00019_O_15	Tb927.5.1540	TAGTTACCTTTGTTGCCAACCCGACACCACAGATACCTTGCCAGTATTTTAGTCCATCTATATGCAAATT	-	5	484747	484816	-0.696675	-1.62935	0.112678	0.637076	-4.62918
Tb10.70.4080	3QTB00020_L_20			<a href=http://www.genedb.org/genedb/Search?organism=tryp&name=Tb10.70.4080>Tb10.70.4080</a>	Q38BR1			TRYP_x-70a06.p2kb545_546	10	Tb927_10_v4: 867908..870730	hypothetical protein, conserved	6471	1	0	0				2QTB00020_L_20	Tb10.70.4080	AAGAAGGATGGGGTAAATTCGGCATTAGTGGCTTGCGTGCACGATTACTTTTCAAAAATATCTTCGCTGT	+	10	869945	870014	-0.696659	-1.41854	0.165339	0.695717	-4.91053
Tb10.6k15.1790	3QTB00010_J_16	similarity to putative plant adhesion molecules; similar to TBC1 domain family member 1 (Swiss- Prot:Q86TI0) (Homo sapiens);go_function=protein kinase activity		<a href=http://www.genedb.org/genedb/Search?organism=tryp&name=Tb10.6k15.1790>Tb10.6k15.1790</a>	Q38A99			TRYPtp6k15-3d06.p1c_264	10	Tb927_10_v4: 2121267..2122289	GTPase activating protein, putative	6983	0	0	0	GO:0004672	GO:0008150	GO:0005575	2QTB00010_J_16	Tb10.6k15.1790	CAACTGGTACCTGACATTGTTTGCATACCACTTCAACTTTGGTTTACTCTCCCGTATTTGGGATATGTTC	+	10	2121998	2122067	-0.696401	-1.39934	0.17097	0.700551	-4.93447
Tb927.1.2610	3QTB00001_I_3	GPI-Anchor Signal predicted for Tb927.1.2610 by DGPI v2.04 with cleavage site probability 0.74819994 near 17		<a href=http://www.genedb.org/genedb/Search?organism=tryp&name=Tb927.1.2610>Tb927.1.2610</a>	Q4GYW1				1	Tb927_01_v4: 614209..614334	hypothetical protein, unlikely	254	1	1	1				2QTB00001_I_3	Tb927.1.2610	ATGGGCATTTTCAACCATCAACAATTGATGGGCCCTTCATTTCAGTTCTCTTCTCTTCTGAAGAGGTTTT	+	1	614209	614278	-0.694696	-1.29699	0.203563	0.726377	-5.05724
Tb927.5.3850	3QTB00020_H_3			<a href=http://www.genedb.org/genedb/Search?organism=tryp&name=Tb927.5.3850>Tb927.5.3850</a>	Q57U81			Tb05.6E7.810	5	Tb927_05_v4: 1197713..1200388	hypothetical protein, conserved	2376	0	0	0				2QTB00020_H_3	Tb927.5.3850	ATATCACAATTTCTCCGTGTTAGGCCCATCGTCTATGCATTTGATAGATGTATCAACTCTTCTTTACCGT	+	5	1198492	1198561	-0.693606	-1.01761	0.316211	0.785757	-5.34909
Tb927.8.7750e	3QTB00021_P_11			NA	NA	NA	NA	NA	NA	NA	NA	NA	NA	NA	NA	NA	NA	NA	NA	NA	NA	NA	NA	NA	NA	-0.692345	-1.46403	0.152577	0.675203	-4.85266
Tb927.5.1550	3QTB00009_J_24	;go_function=binding;go_process=transport;go_component=mitochondrial inner membrane		<a href=http://www.genedb.org/genedb/Search?organism=tryp&name=Tb927.5.1550>Tb927.5.1550</a>	Q57VA8			Tb05.30H13.730	5	Tb927_05_v4: complement(487663..488595)	mitochondrial carrier protein, putative	2146	0	0	0	GO:0005488	GO:0006810	GO:0005743	2QTB00009_J_24	Tb927.5.1550	ATATATTCTTTTGAACTGGCCATGTTCATTTACTTCAGCACTGTCCAACGTCCCGTTGTTTCTTGCGCTC	-	5	487671	487740	-0.692312	-1.47759	0.148926	0.671531	-4.83509
Tb10.61.2520	3QTB00018_F_5			<a href=http://www.genedb.org/genedb/Search?organism=tryp&name=Tb10.61.2520>Tb10.61.2520</a>	Q388H5			TRYP_x-61h03.q2kb185_384	10	Tb927_10_v4: complement(3396377..3398410)	hypothetical protein, conserved	7510	0	0	0	GO:0003674 GO:0003674	GO:0008150 GO:0008150	GO:0005575 GO:0005575	2QTB00018_F_5	Tb10.61.2520	TTGAAACATTTGAAGTTGTATTCTTTACTACGGGTACAGAGGAGTACGCGACCTCGATCTTCGACCATCT	-	10	3396735	3396804	-0.691902	-1.68955	0.10047	0.623171	-4.5428
Tb927.5.1020	3QTB00017_O_23	similar to GB:AAN75008.1: disulfide isomerase PDI {Leishmania major}; similar to Protein disulfide isomerase precursor (EC 5.3.4.1) (PDI). (Swiss-Prot:Q12730) {Aspergillus niger};go_function=electron transporter activity;go_process=electron transport;go_component=integral to membrane		<a href=http://www.genedb.org/genedb/Search?organism=tryp&name=Tb927.5.1020>Tb927.5.1020</a>	Q57W47			Tb05.28F8.290	5	Tb927_05_v4: 335393..337162	disulfide isomerase, putative	2093	1	2	0				2QTB00017_O_23	Tb927.5.1020	TCGTATGTTTTTTCAAAGGGATCTAATGATAAAGAGGGGCGAAAGAGAGGACCTTGGCTCATATTCTTTT	+	5	335549	335618	-0.691617	-1.79527	0.0817044	0.587971	-4.3849
Tb927.5.3200	3QTB00008_K_11			<a href=http://www.genedb.org/genedb/Search?organism=tryp&name=Tb927.5.3200>Tb927.5.3200</a>	Q57Z73			Tb05.27M3.250	5	Tb927_05_v4: complement(995967..996746)	hypothetical protein, conserved	2311	0	0	0				2QTB00008_K_11	Tb927.5.3200	TTGAAAGTGTCCGCGCTGCCGCATTGAAGGAACCCATACCGACCTCTCTATTAGAACTATTACTCATTTA	-	5	996586	996655	-0.690897	-1.76192	0.0872756	0.596254	-4.43556
Tb11.01.8560	3QTB00020_C_24			<a href=http://www.genedb.org/genedb/Search?organism=tryp&name=Tb11.01.8560>Tb11.01.8560</a>	Q381A6				11	Tb927_11_01_v4: complement(4411215..4413764)	hypothetical protein, conserved	9369	0	0	0				2QTB00020_C_24	Tb11.01.8560	TTCACCCCAAAAAAGATTTTAAACGTAAACAGCAGCTTATAGATGGTCACGGGAGGTTACTGGTACTCTG	-	11.1	4413325	4413394	-0.689759	-1.50663	0.141348	0.666137	-4.79703
Tb927.7.2510	3QTB00005_L_9	;go_process=protein transport;go_component=integral to membrane		<a href=http://www.genedb.org/genedb/Search?organism=tryp&name=Tb927.7.2510>Tb927.7.2510</a>	Q57XM3			Tb07.22O10.590	7	Tb927_07_v4: complement(645093..645641)	endoplasmatic reticulum retrieval protein, putative	3340	1	3	0				2QTB00005_L_9	Tb927.7.2510	AATTCTGGACATTCCCGTCTTTTGGCCTGTCCTTCTCTTGTACTTTATCTTTCTTACCATTATACAAGTC	-	7	645174	645243	-0.689679	-1.71354	0.0959219	0.613866	-4.50765
Tb927.8.6500	3QTB00016_O_11	;go_process=cell cycle		<a href=http://www.genedb.org/genedb/Search?organism=tryp&name=Tb927.8.6500>Tb927.8.6500</a>	Q57TW3			Tb08.30K1.260	8	Tb927_08_v4: 1880338..1881957	cell division cycle protein, putative	4494	0	0	0	GO:0003674	GO:0007049	GO:0005575	2QTB00016_O_11	Tb927.8.6500	CATTTCCGATCGGAATTCACAGGATAATTCCATATCACATTTCTTCCTCACAACAAAAGAGAATGTTGTG	+	8	1880445	1880514	-0.689318	-1.37334	0.178836	0.708257	-4.96644
Tb927.4.450	3QTB00021_P_22	;go_function=transporter activity;go_process=ER to Golgi transport;go_component=cytoplasm; ER-Golgi transport vesicle membrane; Golgi membrane		<a href=http://www.genedb.org/genedb/Search?organism=tryp&name=Tb927.4.450>Tb927.4.450</a>	Q57UT0			Tb04.5D20.570	4	Tb927_04_v4: complement(131219..134797)	coatomer alpha subunit, putative	1462	0	0	0	GO:0005215	GO:0006888		2QTB00021_P_22	Tb927.4.450	CCTTTTTTTCGGAACCATCAATAAGGATTAAGAGCGCGGCATTTGATGAGCAAAGAAATATCCTTTATTA	-	4	133215	133284	-0.689222	-1.43903	0.159489	0.686463	-4.88465
Tb927.7.6650	3QTB00020_N_2			<a href=http://www.genedb.org/genedb/Search?organism=tryp&name=Tb927.7.6650>Tb927.7.6650</a>	Q57Y64			Tb07.15M23.310	7	Tb927_07_v4: complement(1823741..1826566)	hypothetical protein, conserved	3755	0	0	0				2QTB00020_N_2	Tb927.7.6650	ATCTCATTGCGGTTAGTTTAAACACTGATGCTGTTTTCTTCTTTCTTTGCCACCTGCAAATGCAAGGGGA	-	7	1826376	1826445	-0.689022	-1.4983	0.143491	0.668378	-4.80802
Tb10.389.0680	3QTB00012_M_1			<a href=http://www.genedb.org/genedb/Search?organism=tryp&name=Tb10.389.0680>Tb10.389.0680</a>	Q388W1				10	Tb927_10_v4: complement(3050294..3051442)	hypothetical protein, conserved	7371	0	0	0				2QTB00012_M_1	Tb10.389.0680	AAGATGAAGCTATCATAAAAGGTTTGGCACGCTTCACGAAGGGACAGCAGAGGTTTCAACAAATTTACTA	-	10	3050460	3050529	-0.687109	-1.72296	0.0941845	0.610424	-4.49374
Tb09.160.3870	3QTB00001_J_17			<a href=http://www.genedb.org/genedb/Search?organism=tryp&name=Tb09.160.3870>Tb09.160.3870</a>	Q38F19		28G16.240	chr9contig160.tmp0514	9	Tb927_09_v4: 884502..884714	hypothetical protein, unlikely	5145	1	1	0				2QTB00001_J_17	Tb09.160.3870	TACGGGTAATACACGAGTCGTTTGCCTCTTTTTACTTTTGGTGTTGCTTGGAACTGTTGTCATATGCGCA	+	9	884546	884615	-0.686923	-1.7155	0.0955594	0.613321	-4.50477
Tb09.160.3080	3QTB00003_B_16			<a href=http://www.genedb.org/genedb/Search?organism=tryp&name=Tb09.160.3080>Tb09.160.3080</a>	Q38F94		1L12.435	chr9contig160.tmp0247	9	Tb927_09_v4: 782186..782581	hypothetical protein, unlikely	5069	1	2	0				2QTB00003_B_16	Tb09.160.3080	GTACATATGCTTTAATATTTACATGTTTTTCTTTCCTCTTTTTAGCTCTGTTAAACCCTTTGACCCGATT	+	9	782322	782391	-0.685798	-1.80623	0.0799415	0.584751	-4.36809
Tb927.4.3160	3QTB00022_I_17	similar to Dihydroxyacetone phosphate acyltransferase (EC 2.3.1.42) (DHAP-AT)(DAP-AT) (Glycerone-phosphate O-acyltransferase) (Acyl-CoA:dihydroxyacetonephosphateacyltransferase). (Swiss-Prot:O15228) [Homo sapiens];go_function=acyltransferase activity;go_process=fatty acid metabolism;go_component=mitochondrion		<a href=http://www.genedb.org/genedb/Search?organism=tryp&name=Tb927.4.3160>Tb927.4.3160</a>	Q583Z3			Tb04.2H8.550	4	Tb927_04_v4: 829752..833480	dihydroxyacetone phosphate acyltransferase, putative,glycerol-3-phosphate acyltransferase, putative	1733	0	0	0				2QTB00022_I_17	Tb927.4.3160	AAGATGTTGTGGCTCCGTGACCACATTATTAGGAGAAGAGCTCACGTCAGTGAAGATTGTGTAAATAATA	+	4	832443	832512	-0.685648	-1.45829	0.154141	0.676823	-4.86004
Tb11.01.5710	3QTB00015_G_12	;go_function=phenylalanine-tRNA ligase activity;go_process=phenylalanyl-tRNA aminoacylation;go_component=cytoplasm		<a href=http://www.genedb.org/genedb/Search?organism=tryp&name=Tb11.01.5710>Tb11.01.5710</a>	Q382C5				11	Tb927_11_01_v4: 3683172..3684662	phenylalanyl-tRNA synthetase alpha chain, putative	9099	0	0	0	GO:0004826	GO:0006432	GO:0005737	2QTB00015_G_12	Tb11.01.5710	TTATTGATCGCAATATTTCTCTCGCCAACATGATGCACACCTTTGAACTGTTTTTCCGTCGGATAGGTGT	+	11.1	3684304	3684373	-0.685385	-1.46127	0.153327	0.676782	-4.85621
Tb927.2.5760	3QTB00023_A_2			<a href=http://www.genedb.org/genedb/Search?organism=tryp&name=Tb927.2.5760>Tb927.2.5760</a>	Q7YUM4		1F7.250		2	Tb927_02_v4: 1034074..1043301	hypothetical protein, conserved	806	0	0	0	GO:0003674	GO:0008150	GO:0005575	2QTB00023_A_2	Tb927.2.5760	AAATTCTGGCGAAGTGCCCATTTGAGAACACATGGAGGTTATATGAATCAAAGAAATCTTTTAATAACTC	+	2	1035059	1035128	-0.684713	-1.10243	0.278189	0.769226	-5.26734
Tb927.1.5240	3QTB00010_B_3			<a href=http://www.genedb.org/genedb/Search?organism=tryp&name=Tb927.1.5240>Tb927.1.5240</a>	Q4GY57				1	Tb927_01_v4: 1039808..1040794	expression site-associated gene 1 (ESAG1) protein, putative	512	1	0	0	GO:0003674	GO:0008150	GO:0016021	2QTB00010_B_3	Tb927.1.5240	GCTGTCTCGAAATAAATGTAATGGGTGGTTCTGTTAGCAAATGCTTCAATTTACCAAGGAATAACTTGTA	+	1	1040454	1040523	-0.684312	-1.71197	0.0962157	0.613866	-4.50998
Tb10.61.3080	3QTB00010_N_14			<a href=http://www.genedb.org/genedb/Search?organism=tryp&name=Tb10.61.3080>Tb10.61.3080</a>	Q388L5			TRYP_x-61h03.q2kb185_459	10	Tb927_10_v4: complement(3307754..3308782)	hypothetical protein, conserved	7468	0	0	0				2QTB00010_N_14	Tb10.61.3080	ATGAAGTACACGAGCAAATCCGTGATCTCGCAAGTCGAGCCAAGAACATAATACAAGAGAACTTCCAGAA	-	10	3308601	3308670	-0.683746	-1.17357	0.248904	0.752139	-5.19412
Tb927.3.2130	3QTB00020_G_11	similar to Ribosomal large subunit pseudouridine synthase D (EC 4.2.1.70)(Pseudouridylate synthase) (Uracil hydrolyase). (Swiss-Prot:P50513) {Zymomonas mobilis}		<a href=http://www.genedb.org/genedb/Search?organism=tryp&name=Tb927.3.2130>Tb927.3.2130</a>	Q57Z98			Tb03.30P12.1220	3	Tb927_03_v4: complement(560389..562875)	hypothetical protein, conserved	1051	0	0	0				2QTB00020_G_11	Tb927.3.2130	AGTTGCCAATTTCTTAGCGATACTATGTGGCCGTTGGAGAGAGCAGAAGTTATTACAGATGTGATCTGTC	-	3	561657	561726	-0.682847	-1.53377	0.134547	0.663012	-4.76087
Tb927.3.1660	3QTB00019_F_2			<a href=http://www.genedb.org/genedb/Search?organism=tryp&name=Tb927.3.1660>Tb927.3.1660</a>	Q57ZE5			Tb03.30P12.240	3	Tb927_03_v4: complement(436051..438420)	hypothetical protein, conserved	1005	1	0	1				2QTB00019_F_2	Tb927.3.1660	TAGATATTTCAAATGGAAGGAAAAGCGGAATGAGTCGAGTGGATTTGAATACGGTACTGTGCAAGGACCT	-	3	436277	436346	-0.682554	-1.43133	0.161667	0.689511	-4.89441
Tb09.160.4370	3QTB00001_K_17			<a href=http://www.genedb.org/genedb/Search?organism=tryp&name=Tb09.160.4370>Tb09.160.4370</a>	Q38EX0		28G16.475	chr9contig160.tmp0537c	9	Tb927_09_v4: complement(949517..949654)	hypothetical protein, unlikely	5195	1	1	0				2QTB00001_K_17	Tb09.160.4370	ATATATATTTGTCTACACCAATGCTTACGACTGTTTGTTTGATATTTTTATCTTCCTTACTATTTGCTTT	-	9	949550	949619	-0.682345	-1.58704	0.121969	0.652845	-4.68831
Tb11.02.4240	3QTB00009_I_14			<a href=http://www.genedb.org/genedb/Search?organism=tryp&name=Tb11.02.4240>Tb11.02.4240</a>	Q385D1				11	Tb927_11_01_v4: complement(1769914..1770804)	hypothetical protein, conserved	8336	0	0	0				2QTB00009_I_14	Tb11.02.4240	TACTCCTCCAAGTATTGATAAGGACTCATACGCGGCTACTGTACGAAGAAGTACTGCTTTCACCAGTGAA	-	11.1	1770544	1770613	-0.681769	-1.25569	0.21798	0.735706	-5.10442
Tb10.61.0360	3QTB00015_C_3			<a href=http://www.genedb.org/genedb/Search?organism=tryp&name=Tb10.61.0360>Tb10.61.0360</a>	Q387S1			TRYP_x-61h03.q2kb185_53	10	Tb927_10_v4: 3855570..3857027	hypothetical protein, conserved	7667	0	0	0				2QTB00015_C_3	Tb10.61.0360	TTTCTCCGTGCTCCTCTCATGCTGCAAACATTTGGTGGATTCAAGCGTAAGTCAAAACACTGTCATATGC	+	10	3855719	3855788	-0.681763	-1.60886	0.117102	0.646352	-4.65797
Tb927.7.4330	3QTB00020_J_16	;go_function=zinc ion binding		<a href=http://www.genedb.org/genedb/Search?organism=tryp&name=Tb927.7.4330>Tb927.7.4330</a>	Q57UR3			Tb07.5F10.110	7	Tb927_07_v4: complement(1146860..1149664)	hypothetical protein, conserved	3522	0	0	0	GO:0008270	GO:0008150	GO:0005575	2QTB00020_J_16	Tb927.7.4330	CTTTGTCAACTGGTTATTCAGTATTTGGTCTGCTCGCAAGAGTGTCTCGCAAAGATAAACGTAAAACTTA	-	7	1149394	1149463	-0.680682	-1.49262	0.144965	0.670443	-4.81548
Tb927.1.4670	3QTB00003_L_21			<a href=http://www.genedb.org/genedb/Search?organism=tryp&name=Tb927.1.4670>Tb927.1.4670</a>	Q4GYB1				1	Tb927_01_v4: complement(957223..957612)	hypothetical protein, unlikely	454	1	2	0				2QTB00003_L_21	Tb927.1.4670	CAGCTCAGCTCCCCGTCGCACACGTCCCAATTGCTCCCAAAAACAAGTTATTTTTCCCTCATTTTTTTCC	-	1	957531	957600	-0.680557	-1.58569	0.122275	0.653205	-4.69016
Tb09.211.4340	3QTB00002_O_20			<a href=http://www.genedb.org/genedb/Search?organism=tryp&name=Tb09.211.4340>Tb09.211.4340</a>	Q38D77			chr9contig211.tmp0480c	9	Tb927_09_v4: complement(2090434..2090742)	hypothetical protein, unlikely	5791	1	2	0				2QTB00002_O_20	Tb09.211.4340	TATTTCTATTCCGCCTTGTGCCATATAACTGTGCGTGTGCAGACCTGACAAATAACCGAGTTTGGTTTGC	-	9	2090438	2090507	-0.680429	-1.09227	0.282563	0.770564	-5.27745
Tb11.02.3540	3QTB00008_N_11			<a href=http://www.genedb.org/genedb/Search?organism=tryp&name=Tb11.02.3540>Tb11.02.3540</a>	Q385I9			Tb11.212.0520	11	Tb927_11_01_v4: 1621157..1621978	hypothetical protein, conserved	8278	0	0	0				2QTB00008_N_11	Tb11.02.3540	ACACTTCCACATTCTCAACACCGCAACGCCTAAAGTCTGTGGACAGCATAGTGGCGGATCTCACAATTAT	+	11.1	1621590	1621659	-0.680386	-1.53856	0.133375	0.661275	-4.75443
Tb927.6.5030	3QTB00016_O_24			<a href=http://www.genedb.org/genedb/Search?organism=tryp&name=Tb927.6.5030>Tb927.6.5030</a>	Q586H5			Tb06.30P15.410	6	Tb927_06_v4: 1378650..1380308	hypothetical protein, conserved,leucine-rich repeat protein (LRRP), putative	3021	0	0	0	GO:0003674	GO:0008150	GO:0005575	2QTB00016_O_24	Tb927.6.5030	TATTGCGGTTAGATGTTTTCGCCATGTTGTCGAAGGATTTAATTGAAAAATTCCAGGTGGAGTTCACTGA	+	6	1379512	1379581	-0.680325	-1.50739	0.141154	0.666137	-4.79602
Tb927.5.2980	3QTB00021_J_9			<a href=http://www.genedb.org/genedb/Search?organism=tryp&name=Tb927.5.2980>Tb927.5.2980</a>	Q57ZX4			Tb05.26K5.160	5	Tb927_05_v4: 937010..940255	hypothetical protein, conserved	2289	0	0	0				2QTB00021_J_9	Tb927.5.2980	GTCACGAAAAGTTATATCTTACTGACCCCCGGCGATTTAGCACGAAAAATCAACTAATATGGAAAATGCA	+	5	938154	938223	-0.679951	-1.13418	0.264829	0.760422	-5.23518
Tb09.160.2650	3QTB00022_I_14			<a href=http://www.genedb.org/genedb/Search?organism=tryp&name=Tb09.160.2650>Tb09.160.2650</a>	Q38FD1		1L12.210	chr9contig160.tmp0223	9	Tb927_09_v4: 730061..734005	hypothetical protein, conserved	5032	0	0	0				2QTB00022_I_14	Tb09.160.2650	TTGAGCTTGAAGTCTATGACAAGCAAGAAAAGGAATACACACAATTCGAAGACTGTACAGTGGATGTGAG	+	9	732453	732522	-0.679933	-0.975347	0.33643	0.79546	-5.38755
Tb10.70.1460	3QTB00008_J_3			<a href=http://www.genedb.org/genedb/Search?organism=tryp&name=Tb10.70.1460>Tb10.70.1460</a>	Q38B50			TRYP_x-70a06.p2kb545_203	10	Tb927_10_v4: 1389487..1390302	hypothetical protein, conserved	6682	0	0	0				2QTB00008_J_3	Tb10.70.1460	CTATACATCCATGCAGCTCATTTTTTTACCTATCGGGATCAGATTCCGTCTTGTCTTTTTCAGAAACCAA	+	10	1390031	1390100	-0.679479	-1.29213	0.205219	0.726377	-5.06286
Tb927.7.2320	3QTB00017_F_3			<a href=http://www.genedb.org/genedb/Search?organism=tryp&name=Tb927.7.2320>Tb927.7.2320</a>	Q57XP2			Tb07.22O10.280	7	Tb927_07_v4: complement(596569..598386)	hypothetical protein, conserved	3321	0	0	0				2QTB00017_F_3	Tb927.7.2320	AGATCCTACATCATTCGCCCTCGGTTTAGAACCAACCAATAAATTTTCTATGTTTCCACAGCCTACAATG	-	7	596833	596902	-0.679463	-1.46937	0.15113	0.673309	-4.84575
Tb927.5.1330	3QTB00021_K_23			<a href=http://www.genedb.org/genedb/Search?organism=tryp&name=Tb927.5.1330>Tb927.5.1330</a>	Q57VD0			Tb05.30H13.350	5	Tb927_05_v4: 433302..436259	hypothetical protein, conserved	2124	0	0	0				2QTB00021_K_23	Tb927.5.1330	TTCAGTGTTACCATAGTGGCGACACTGGTGATATACTTGTACCGATGATAAATAATGTGCAGCACGCAAT	+	5	434482	434551	-0.678897	-1.51056	0.140345	0.666137	-4.79182
Tb10.70.3450	3QTB00019_D_9			<a href=http://www.genedb.org/genedb/Search?organism=tryp&name=Tb10.70.3450>Tb10.70.3450</a>	Q38BL2			TRYP_x-70a06.p2kb545_463	10	Tb927_10_v4: complement(1023986..1026271)	hypothetical protein, conserved	6520	0	1	0				2QTB00019_D_9	Tb10.70.3450	AACCCATTCTACTACAGCGAAGCAGCATCAAATGAACCTTTACAGAGGTTGAGGAAAATTACTTATACCA	-	10	1026013	1026082	-0.678248	-1.48548	0.146836	0.670481	-4.82481
Tb09.160.5550	3QTB00020_G_12	curated by J. Mottram;go_function=calpain activity;go_process=proteolysis and peptidolysis;go_component=intracellular		<a href=http://www.genedb.org/genedb/Search?organism=tryp&name=Tb09.160.5550>Tb09.160.5550</a>	Q38EJ3			chr9contig160.tmp0441c	9	Tb927_09_v4: complement(1188157..1190727)	calpain-like cysteine peptidase, putative,cysteine peptidase, Clan CA, family C2, putative	5324	0	0	0	GO:0004198	GO:0006508	GO:0005622	2QTB00020_G_12	Tb09.160.5550	ACGGAGTTATTTGTTAAGGGTCTTATAAATGGTTTCAATAGCAAGTTCAGTGCCATACCTCTTTCTGATA	-	9	1189983	1190052	-0.677844	-1.2983	0.203118	0.726377	-5.05572
Tb927.4.960	3QTB00021_N_16			<a href=http://www.genedb.org/genedb/Search?organism=tryp&name=Tb927.4.960>Tb927.4.960</a>	Q580C4			Tb04.5E12.600	4	Tb927_04_v4: complement(263441..266977)	hypothetical protein, conserved	1513	0	0	0	GO:0003674	GO:0008150	GO:0005575	2QTB00021_N_16	Tb927.4.960	GAATAAATTTTGTTAATACAAGCAACACTCATATCATACTTCTCGCGCCGCACAGTTCTAAGGAATGTGT	-	4	265656	265725	-0.677805	-1.65769	0.106786	0.634661	-4.58884
Tb927.6.820	3QTB00021_M_13	PUF4 : personnal communication (Van-Duc Luu and Christine Clayton, University of Heidelberg);go_function=RNA binding;go_process=mRNA metabolism		<a href=http://www.genedb.org/genedb/Search?organism=tryp&name=Tb927.6.820>Tb927.6.820</a>	Q585G4	PUF4		Tb06.3A7.50	6	Tb927_06_v4: complement(350722..353688)	RNA-binding protein, putative,pumillio/PUF RNA binding protein 4, putative	2599	0	0	0				2QTB00021_M_13	Tb927.6.820	TTTTGCATAAACTCAGTCCTGAAATAATGAAACACAACTTCGGAAAGCGTATTGCCTCCAAGATGGAACA	-	6	351125	351194	-0.677507	-1.04666	0.302804	0.781297	-5.32178
Tb927.4.4220	3QTB00016_N_13	similar to Ras-related protein Rab-39B. (Swiss-Prot:Q96DA2) [Homo sapiens];go_function=GTP binding;go_process=small GTPase mediated signal transduction		<a href=http://www.genedb.org/genedb/Search?organism=tryp&name=Tb927.4.4220>Tb927.4.4220</a>	Q57Y26			Tb04.1D20.300	4	Tb927_04_v4: complement(1116457..1118148)	small GTP-binding rab protein, putative	1839	0	0	0				2QTB00016_N_13	Tb927.4.4220	GTAATGAAAAGCCATCTAAAGTTAATTTGTCATCGTGTTCGTGCTTCGGTTCGAAGGGTGACAGATCCAA	-	4	1116473	1116542	-0.676877	-1.65273	0.107798	0.634661	-4.59594
Tb927.4.2280	3QTB00012_K_11			<a href=http://www.genedb.org/genedb/Search?organism=tryp&name=Tb927.4.2280>Tb927.4.2280</a>	Q584F9			Tb04.1H19.550	4	Tb927_04_v4: 593290..594438	hypothetical protein, conserved	1645	0	0	0				2QTB00012_K_11	Tb927.4.2280	TGAACAAGAACAGGAAGTGCAGCGGATGGAACTTCAGCGAAAGCTGATCGATGTGGTGAATAAAAAGATT	+	4	593652	593721	-0.675997	-1.36884	0.180227	0.709129	-4.97192
Tb09.160.4210	3QTB00023_G_5			<a href=http://www.genedb.org/genedb/Search?organism=tryp&name=Tb09.160.4210>Tb09.160.4210</a>	Q38EY5		28G16.395	chr9contig160.tmp0318	9	Tb927_09_v4: 925862..932305	hypothetical protein, conserved	5179	0	0	0				2QTB00023_G_5	Tb09.160.4210	TTGTATCTTCTTTAGAAAGCGTGGCACCTCTTTATGCACACACACTGGTGATGATATTCCTTGATGAACT	+	9	929991	930060	-0.675639	-1.69903	0.0986514	0.617938	-4.52896
Tb10.6k15.1690	3QTB00017_K_19			<a href=http://www.genedb.org/genedb/Search?organism=tryp&name=Tb10.6k15.1690>Tb10.6k15.1690</a>	Q38A91			TRYPtp6k15-3d06.p1c_248	10	Tb927_10_v4: 2145430..2147187	hypothetical protein, conserved	6991	0	7	0	GO:0003674 GO:0003674	GO:0008150 GO:0008150	GO:0005575 GO:0005575	2QTB00017_K_19	Tb10.6k15.1690	ATATGATACTAATAACGACGCTTATGAAGTGGGTGATACAAATTTAGAATCTGAATGCGCCTCCTCCGAT	+	10	2147034	2147103	-0.67554	-1.82797	0.0765376	0.581446	-4.33448
Tb09.v1.0710	3QTB00001_B_15			<a href=http://www.genedb.org/genedb/Search?organism=tryp&name=Tb09.v1.0710>Tb09.v1.0710</a>	Q38D12				9	Tb927_09_v4: complement(2228383..2228577)	hypothetical protein, unlikely	5857	0	0	0				2QTB00001_B_15	Tb09.v1.0710	CAGCTTCTACACATCTAAATGCGTCTCGCAACGGTCGAACTCCCGTCTCCACCCACCGCGCCGAATGGTA	-	9	2228384	2228453	-0.674089	-1.40973	0.167904	0.698104	-4.92155
Tb927.8.5380	3QTB00002_E_14			<a href=http://www.genedb.org/genedb/Search?organism=tryp&name=Tb927.8.5380>Tb927.8.5380</a>	Q57UL0			Tb08.5H5.140	8	Tb927_08_v4: complement(1595368..1595661)	hypothetical protein, conserved	4381	0	0	0				2QTB00002_E_14	Tb927.8.5380	GTAAAGTGACCTTCCGTATTATCCTCACTTCGGAGCGGAGCCAACCCTTCCGCGTCATAAGCATTGCGGA	-	8	1595555	1595624	-0.673574	-1.63312	0.111879	0.635984	-4.62384
Tb11.01.5590	3QTB00008_L_4	;go_function=RNA binding;go_process=RNA processing;go_component=nucleus		<a href=http://www.genedb.org/genedb/Search?organism=tryp&name=Tb11.01.5590>Tb11.01.5590</a>	Q382D5	NRBD2	TbP37		11	Tb927_11_01_v4: 3652003..3652842	RNA-binding protein,NRBD2	9089	0	0	0	GO:0003723	GO:0006396	GO:0005634	2QTB00008_L_4	Tb11.01.5590	AGCCTGCGGCTTCCGGTAAAAACGCACCCGCTCCAAAATCAGCACCTGCTGCAAAGTCTGCTCCCCCCGC	+	11.1	3652025	3652094	-0.673405	-1.60457	0.118046	0.647269	-4.66397
Tb09.160.0470	3QTB00019_O_11			<a href=http://www.genedb.org/genedb/Search?organism=tryp&name=Tb09.160.0470>Tb09.160.0470</a>	Q38FZ3			chr9contig160.tmp0047c	9	Tb927_09_v4: complement(352335..354539)	hypothetical protein, conserved	4819	0	0	0				2QTB00019_O_11	Tb09.160.0470	TTTGAGAAACTTTGCCAAAAGTATGCATCCTAGCATAATCCCACCCGTAGAAATGACTAACAGAGTGATG	-	9	353814	353883	-0.672769	-1.52264	0.137303	0.665202	-4.77576
Tb11.01.3280	3QTB00018_J_5			<a href=http://www.genedb.org/genedb/Search?organism=tryp&name=Tb11.01.3280>Tb11.01.3280</a>	Q383D3				11	Tb927_11_01_v4: 3009604..3011652	hypothetical protein, conserved	8837	0	0	0	GO:0003674	GO:0008150	GO:0005575	2QTB00018_J_5	Tb11.01.3280	AGGATGCGTTACTACAGCAACTCCCTACAAGTCCGTTTCCGATTAATATATCTGTCTGCAATGAAATTTT	+	11.1	3009806	3009875	-0.672621	-1.56228	0.127691	0.658967	-4.7223
Tb927.8.5450	3QTB00015_G_23	;go_function=amino acid-polyamine transporter activity;go_process=amino acid transport;go_component=integral to membrane		<a href=http://www.genedb.org/genedb/Search?organism=tryp&name=Tb927.8.5450>Tb927.8.5450</a>	Q57UL7			Tb08.5H5.40	8	Tb927_08_v4: 1614773..1616239	amino acid transporter, putative	4388	0	11	0	GO:0005279	GO:0006865	GO:0016021	2QTB00015_G_23	Tb927.8.5450	TTACTTCTACATTATCTTTGGTTTAATTGTCATGGTAATGGGCACCTACAGCGTCATTGCTGAACTCTGA	+	8	1616170	1616239	-0.672384	-1.72739	0.0933762	0.606604	-4.48718
Tb09.160.4440	3QTB00008_N_1			<a href=http://www.genedb.org/genedb/Search?organism=tryp&name=Tb09.160.4440>Tb09.160.4440</a>	Q38EW2		28G16.515	chr9contig160.tmp0330	9	Tb927_09_v4: 955624..956445	hypothetical protein, conserved	5203	0	0	0				2QTB00008_N_1	Tb09.160.4440	AAGATATATGATTGTGACCCCATGAATGTTCTCCGCCGGTGGCACCCAACGTTTCCAGATATGGAGGATC	+	9	955927	955996	-0.671968	-1.57133	0.125573	0.657233	-4.70992
Tb10.70.4170	3QTB00004_L_9			<a href=http://www.genedb.org/genedb/Search?organism=tryp&name=Tb10.70.4170>Tb10.70.4170</a>	Q38BS0			TRYP_x-70a06.p2kb545_558	10	Tb927_10_v4: 845394..845858	hypothetical protein, conserved	6462	0	1	0				2QTB00004_L_9	Tb10.70.4170	AGTCGAGGACCCCGACTTTTTAAACATCCCATCATACGCAGGTAAGGGAGTGTACTCAAGCAAATTATTT	+	10	845735	845804	-0.67163	-1.47967	0.148374	0.671531	-4.83239
Tb927.8.4780	3QTB00023_C_14			<a href=http://www.genedb.org/genedb/Search?organism=tryp&name=Tb927.8.4780>Tb927.8.4780</a>	Q57UX4			Tb08.4A8.470	8	Tb927_08_v4: complement(1404852..1417307)	hypothetical protein, conserved	4321	0	0	0				2QTB00023_C_14	Tb927.8.4780	TTTCTCAAGACGAAATAAACACTTACATTGAGGAGGAAATAATGAATGATAAATATTACCAGGAACTCCA	-	8	1411846	1411915	-0.671324	-1.11756	0.271766	0.766258	-5.25212
Tb927.8.2580	3QTB00021_B_14			<a href=http://www.genedb.org/genedb/Search?organism=tryp&name=Tb927.8.2580>Tb927.8.2580</a>	Q57XD1			Tb08.26A17.570	8	Tb927_08_v4: 758502..761843	hypothetical protein, conserved	4101	0	0	0				2QTB00021_B_14	Tb927.8.2580	ATGACGCATTGTTGTTGGATTTCTACAGCCATACTATCAGTCAAATGTGTTCTTCACTCTTTAAAGATTA	+	8	759904	759973	-0.671231	-1.30782	0.199903	0.726022	-5.04464
Tb11.02.2830	3QTB00008_H_8	;go_function=catalytic activity		<a href=http://www.genedb.org/genedb/Search?organism=tryp&name=Tb11.02.2830>Tb11.02.2830</a>	Q385Q1			Tb11.212.1250	11	Tb927_11_01_v4: 1451648..1452481	ubiquitin activating enzyme, putative	8216	0	0	0	GO:0003824	GO:0008150	GO:0005575	2QTB00008_H_8	Tb11.02.2830	TTACGAGCGGACGCAAATTATAATCGGAGATGAGGGCGTGAAAAGGCTCCATCAGGTTAATATATTTCTT	+	11.1	1451665	1451734	-0.670916	-1.32116	0.195467	0.724153	-5.02899
Tb927.3.1910	3QTB00017_C_2			<a href=http://www.genedb.org/genedb/Search?organism=tryp&name=Tb927.3.1910>Tb927.3.1910</a>	Q57ZC0			Tb03.30P12.770	3	Tb927_03_v4: complement(500960..502735)	hypothetical protein, conserved	1030	0	0	0				2QTB00017_C_2	Tb927.3.1910	TAATCATCATCACTATTCTTATTACAATGGTGTCGGTGTGACGAACTTGGCGCCCCCATCACCCATGTGT	-	3	501008	501077	-0.670715	-1.41461	0.166478	0.697124	-4.91544
Tb10.70.3120	3QTB00003_F_16			<a href=http://www.genedb.org/genedb/Search?organism=tryp&name=Tb10.70.3120>Tb10.70.3120</a>	Q38BI5			TRYP_x-70a06.p2kb545_415	10	Tb927_10_v4: complement(1086417..1086815)	hypothetical protein, unlikely	6547	0	1	0				2QTB00003_F_16	Tb10.70.3120	TGGAACCCTATTTTTTCCCCCCATTCGACTTACCTGTAGCAGTGTTTTCCTTATCTTTTCACTTGTTTCC	-	10	1086460	1086529	-0.669584	-1.52927	0.135655	0.663997	-4.7669
Tb10.70.5560	3QTB00009_C_12			<a href=http://www.genedb.org/genedb/Search?organism=tryp&name=Tb10.70.5560>Tb10.70.5560</a>	Q38C25			TRYP_x-70a06.p2kb545_758	10	Tb927_10_v4: 561417..562301	hypothetical protein, conserved	6357	0	0	0				2QTB00009_C_12	Tb10.70.5560	ATTACCGATGAGGATATTCAATCGTCTGTCCTTGAGGTGGTTGGAAACAATGTGAGCACATGTTACATTA	+	10	561525	561594	-0.668617	-1.30697	0.200188	0.726022	-5.04563
Tb10.6k15.3470	3QTB00014_I_3			<a href=http://www.genedb.org/genedb/Search?organism=tryp&name=Tb10.6k15.3470>Tb10.6k15.3470</a>	Q38AP1			TRYPtp6k15-3d06.p1c_492	10	Tb927_10_v4: complement(1795339..1796700)	hypothetical protein, conserved	6841	0	0	0				2QTB00014_I_3	Tb10.6k15.3470	AAGAGCATTCTTCTTGGAAACCTTGCATTTGACATTCCTACAGTTTCCGCAACCTCGACCTCATTAGTGT	-	10	1796154	1796223	-0.668386	-1.27798	0.210106	0.728766	-5.07912
Tb09.211.4930	3QTB00003_B_24			<a href=http://www.genedb.org/genedb/Search?organism=tryp&name=Tb09.211.4930>Tb09.211.4930</a>	Q38D17			chr9contig211.tmp0541c	9	Tb927_09_v4: complement(2211190..2211585)	hypothetical protein	5851	1	0	0				2QTB00003_B_24	Tb09.211.4930	CACCTTTGCACATTTGTTGTAAGACAAAGAAAAAGGAGAAAATGATGTGGAAATGCGCCCAGTTATATGG	-	9	2211374	2211443	-0.667783	-1.51687	0.13875	0.666137	-4.78345
Tb927.8.5560	3QTB00017_I_18			<a href=http://www.genedb.org/genedb/Search?organism=tryp&name=Tb927.8.5560>Tb927.8.5560</a>	Q57X26			Tb08.26E13.170	8	Tb927_08_v4: 1638752..1640353	hypothetical protein, conserved	4400	0	0	0				2QTB00017_I_18	Tb927.8.5560	TCAAAAACAGTACATTAACAAGTTTACTGCCTTCTTCTTTCGTGAAGTTGATAGGGGCTTTTCCTCACCT	+	8	1638784	1638853	-0.667698	-1.14796	0.259177	0.757637	-5.22096
Tb927.1.5050	3QTB00001_J_5			<a href=http://www.genedb.org/genedb/Search?organism=tryp&name=Tb927.1.5050>Tb927.1.5050</a>	Q4GY75				1	Tb927_01_v4: 1012162..1012371	hypothetical protein, unlikely	492	0	0	0				2QTB00001_J_5	Tb927.1.5050	CCGTTGCAGTGAAGCGCTATCTGCAGGCATTCACGTCGTCAAAAGACAGTATGAACTTAATAAAAATAAT	+	1	1012226	1012295	-0.667555	-1.49114	0.145352	0.670443	-4.81741
Tb927.3.3630	3QTB00008_N_17	similar to SP:P55975: Elongation factor Ts (EF-Ts). {Helicobacter pylori};go_component=mitochondrion		<a href=http://www.genedb.org/genedb/Search?organism=tryp&name=Tb927.3.3630>Tb927.3.3630</a>	Q57W99	EF-TS		Tb03.28C22.970	3	Tb927_03_v4: 1018362..1019186	elongation factor Ts, putative	1200	0	0	0				2QTB00008_N_17	Tb927.3.3630	ATTTGCTCCTCATGTTGCTGAGCACATTTCCATTGGTGCCTACACTCACGGGACGCTTTCTGTACAGAAT	+	3	1018847	1018916	-0.667428	-1.73787	0.0914876	0.602629	-4.4716
Tb927.3.3180	3QTB00021_M_21			<a href=http://www.genedb.org/genedb/Search?organism=tryp&name=Tb927.3.3180>Tb927.3.3180</a>	Q57V68			Tb03.3K10.170	3	Tb927_03_v4: complement(818610..821588)	hypothetical protein, conserved	1156	0	0	0				2QTB00021_M_21	Tb927.3.3180	AGAACCGGAGACTGGGCCTTACACGCACCATTATCAATACAACTTCTACTACGCCGCTCCATCAAATAAT	-	3	821004	821073	-0.666661	-1.55971	0.128297	0.659861	-4.7258
Tb11.02.4830	3QTB00017_J_13	similar to GB:CAB40783.1 (SP:P50526): Serine/threonine-protein kinase ssp1 (EC 2.7.1.-). {Schizosaccharomyces pombe}; mediates a rapid osmotic stress response at the cell surface; ELM kinase family; required for alteration;go_function=ATP binding; protein serine/threonine kinase activity;go_process=protein amino acid phosphorylation		<a href=http://www.genedb.org/genedb/Search?organism=tryp&name=Tb11.02.4830>Tb11.02.4830</a>	Q384X2				11	Tb927_11_01_v4: complement(1943431..1945257)	protein kinase, putative,serine/threonine protein kinase, putative	8395	0	0	0	GO:0004674 GO:0005524	GO:0006468	GO:0005575	2QTB00017_J_13	Tb11.02.4830	TATTGTGGAAAGAGCACCAATGGCAAATAACACACCGTACGACTCGCTGATAAGTTACAGTGAAGCAAAT	-	11.1	1943512	1943581	-0.66626	-1.42872	0.162412	0.690631	-4.89771
Tb10.6k15.2370	3QTB00009_D_21	weakly similar to WD-repeat protein 9. (Swiss- Prot:Q9NSI6) (Homo sapiens)		<a href=http://www.genedb.org/genedb/Search?organism=tryp&name=Tb10.6k15.2370>Tb10.6k15.2370</a>	Q38AE9			TRYPtp6k15-3d06.p1c_346	10	Tb927_10_v4: complement(2004903..2005808)	hypothetical protein, conserved,predicted bromodomain protein	6933	0	0	0	GO:0003674	GO:0008150	GO:0005575	2QTB00009_D_21	Tb10.6k15.2370	ACACATCCCCATCTGCATTTATCAATGACATGCGTCTCGTCGTTCAAAATTGCTACGACTATAATAGAGA	-	10	2005495	2005564	-0.66579	-1.3294	0.192766	0.72283	-5.01926
Tb927.1.3240	3QTB00001_E_3	gene predicted by glimmer		<a href=http://www.genedb.org/genedb/Search?organism=tryp&name=Tb927.1.3240>Tb927.1.3240</a>	Q4GYP9				1	Tb927_01_v4: 696621..696731	hypothetical protein, unlikely	316	1	1	0				2QTB00001_E_3	Tb927.1.3240	TTGTGGCTTGCTGCATTACGCACTTTTACACACCATACCGCCGCCTGGACAAGCTGGCGCATCCCGCATA	+	1	696661	696730	-0.665783	-1.37439	0.178515	0.708257	-4.96516
Tb10.6k15.1650	3QTB00017_K_17			<a href=http://www.genedb.org/genedb/Search?organism=tryp&name=Tb10.6k15.1650>Tb10.6k15.1650</a>	Q38A89			TRYPtp6k15-3d06.p1c_244	10	Tb927_10_v4: 2151856..2153613	hypothetical protein, conserved	6993	0	0	0	GO:0003674 GO:0003674	GO:0008150 GO:0008150	GO:0005575 GO:0005575	2QTB00017_K_17	Tb10.6k15.1650	TTTGAAGCTCAGTTCATTTGATTTTTCAACTCTGTGTGTGTCATCCAACTTTTCGTTACGGTACATAGAC	+	10	2152326	2152395	-0.665731	-1.32236	0.195074	0.724153	-5.02759
Tb11.03.0940	3QTB00018_O_23	;go_function=GTP binding		<a href=http://www.genedb.org/genedb/Search?organism=tryp&name=Tb11.03.0940>Tb11.03.0940</a>	Q387N2				11	Tb927_11_01_v4: complement(43124..45085)	elongation factor, putative	7731	0	0	0	GO:0005525	GO:0008150	GO:0005575	2QTB00018_O_23	Tb11.03.0940	GATGAAGAACTTGTCACTGTCACACCAAAGTCTATACGGATGCGATTACCTAACTTTAATGGTAAAACGA	-	11.1	43153	43222	-0.665014	-1.6715	0.10401	0.631972	-4.56897
Tb927.1.1150	3QTB00014_J_16			<a href=http://www.genedb.org/genedb/Search?organism=tryp&name=Tb927.1.1150>Tb927.1.1150</a>	Q4GZA3				1	Tb927_01_v4: 317829..319271	zeta tubulin	109	0	0	0	GO:0005200	GO:0008150	GO:0005575	2QTB00014_J_16	Tb927.1.1150	ATCTATGCCGAAACACGTCGCACAGATGACACGGAGGAGTTTGAGGCAATTTTGGTATTACACAGTTTAG	+	1	318210	318279	-0.664266	-1.28597	0.207337	0.728125	-5.06996
Tb927.7.3210	3QTB00017_H_20	;go_function=ATP binding; protein kinase activity;go_process=protein amino acid phosphorylation		<a href=http://www.genedb.org/genedb/Search?organism=tryp&name=Tb927.7.3210>Tb927.7.3210</a>	Q57YD1			Tb07.13M20.90	7	Tb927_07_v4: 826374..828248	protein kinase, putative	3410	0	0	0	GO:0004672 GO:0005524	GO:0006468	GO:0005575	2QTB00017_H_20	Tb927.7.3210	TCATGTTACACAATGGACGCTACCCGCACGATGGGGCAAATACAACGAAAAATATTTTATACAATAGGAT	+	7	827035	827104	-0.664062	-1.36963	0.17998	0.709129	-4.97095
Tb927.4.1050	3QTB00014_C_12			<a href=http://www.genedb.org/genedb/Search?organism=tryp&name=Tb927.4.1050>Tb927.4.1050</a>	Q580D3			Tb04.5E12.410	4	Tb927_04_v4: complement(281014..282399)	hypothetical protein, conserved	1522	1	0	0				2QTB00014_C_12	Tb927.4.1050	TATTCATTTGACACATTTTATTGCCCCTCCAATGGGTTTTGAGGAATGCGTTGAGCGTTTCTACGCTTCC	-	4	281365	281434	-0.663016	-1.75003	0.0893364	0.596656	-4.45342
Tb927.7.5390	3QTB00022_D_13			<a href=http://www.genedb.org/genedb/Search?organism=tryp&name=Tb927.7.5390>Tb927.7.5390</a>	Q582F4			Tb07.10C21.680	7	Tb927_07_v4: 1445932..1450155	hypothetical protein, conserved	3629	0	6	0				2QTB00022_D_13	Tb927.7.5390	AGGATCCGCAACAACGTATACTACCGTTTTTTTCATTGACTTAACCACTTTTATTATATTTTTTCCTCTT	+	7	1449429	1449498	-0.662889	-1.22102	0.230666	0.744638	-5.14296
[truncated: 7,450 more rows]
