# Supplementary material for: Genome-wide expression profiling of in vivo-derived bloodstream parasite stages and dynamic analysis of mRNA alterations during synchronous differentiation in Trypanosoma brucei
Source: BMC Genomics. 2009 Sep 11;10:427. doi: 10.1186/1471-2164-10-427 (PMC2753553; doi:10.1186/1471-2164-10-427)
Supplement: Additional file 2 — Pairwise comparisons between different individual time-points for all genes represented on the microarrays. Each column contains data with respect to each oligonucleotide represented on the array, with the parent Gene ID, product description, Protein ID, oligonucleotide sequence, oligonucleotide co-ordinates, signal intensity and statistical association provided for each. Annotations with respect to the presence of a signal peptide, transmembrane domain or GO classification are also detailed. [file 1471-2164-10-427-S2.zip › Additional file 2/Supp Mat2-T48-T18_global_normalised.xls]

## Sheet: T48-T18_global_normalised.xls
Name	Oligo.ID	Common.Name.of.Primary.Target	Gene.Symbol	GeneDBlink	ProteinID	Primary.Name	Synonyms	Prev..Sys..Id	Chromosome	Location	Product	Geneindex	SignalPep	TMs	GPI	GO.F	GO.P	GO.C	OligoID	Gene	OligoSequence	OligoStrand	OligoChromosome	OligoStart	OligoEnd	logFC	t	P.Value	adj.P.Val	B
Tb10.70.4650	3QTB00019_M_2			<a href=http://www.genedb.org/genedb/Search?organism=tryp&name=Tb10.70.4650>Tb10.70.4650</a>	Q38BV2			TRYP_x-70a06.p2kb545_625	10	Tb927_10_v4: 760193..762442	hypothetical protein, conserved	6430	0	0	0				2QTB00019_M_2	Tb10.70.4650	AGAACATGATTTAGTGAACACTGGAGTGGAAGGTGAAGATAATACCGATGGCAAAATGCAATACCTGCAA	+	10	761845	761914	-1.92503	-3.82906	0.000540385	0.998912	-4.33876
Tb11.02.4450	3QTB00016_E_1			<a href=http://www.genedb.org/genedb/Search?organism=tryp&name=Tb11.02.4450>Tb11.02.4450</a>	Q385A9				11	Tb927_11_01_v4: complement(1840377..1841969)	hypothetical protein, conserved	8358	0	0	0				2QTB00016_E_1	Tb11.02.4450	AGCGTCAACGTTCATGGAACACTTCAGGGATTTTGCTTGTACCACTCTTACAACATCTCGAATACAATTT	-	11.1	1840922	1840991	-1.85979	-3.07209	0.00422045	0.998912	-4.41805
Tb927.1.3740	3QTB00003_G_13	GPI-Anchor Signal predicted for Tb927.1.3740 by DGPI v2.04, no cleavage site predicted		<a href=http://www.genedb.org/genedb/Search?organism=tryp&name=Tb927.1.3740>Tb927.1.3740</a>	Q4GYK1				1	Tb927_01_v4: 801841..802191	hypothetical protein, unlikely	364	0	1	0				2QTB00003_G_13	Tb927.1.3740	ACAAAAAAACATATTCGAAACGAATATTATCTCGAATCGCCACTTCTCTTATCTGGTGGGCTCTGCCCGC	+	1	801886	801955	-1.81846	-3.17292	0.00324131	0.998912	-4.4075
Tb11.01.4620	3QTB00023_A_13			<a href=http://www.genedb.org/genedb/Search?organism=tryp&name=Tb11.01.4620>Tb11.01.4620</a>	Q382Q4				11	Tb927_11_01_v4: complement(3348951..3354446)	ubiquitin ligase, putative	8966	0	0	0				2QTB00023_A_13	Tb11.01.4620	AGAATTATTTTTATATGGGTTTGAAATCCCCAAGTTATCCCGTTTTTCCATTTGGGAACGCTCTATTCTT	-	11.1	3353328	3353397	-1.8061	-2.83411	0.00775522	0.998912	-4.44273
Tb09.211.4800	3QTB00020_M_1			<a href=http://www.genedb.org/genedb/Search?organism=tryp&name=Tb09.211.4800>Tb09.211.4800</a>	Q38D30			chr9contig211.tmp0528c	9	Tb927_09_v4: complement(2179652..2182159)	hypothetical protein, conserved	5838	1	7	0				2QTB00020_M_1	Tb09.211.4800	TATCTAAATTGTACAACTTGACTCTGTATATAGCCTTTCCATGGGTTTCAACCACTGTCTTCCTTGAGTT	-	9	2180070	2180139	-1.75268	-2.95829	0.00566063	0.998912	-4.4299
Tb09.160.2650	3QTB00022_I_14			<a href=http://www.genedb.org/genedb/Search?organism=tryp&name=Tb09.160.2650>Tb09.160.2650</a>	Q38FD1		1L12.210	chr9contig160.tmp0223	9	Tb927_09_v4: 730061..734005	hypothetical protein, conserved	5032	0	0	0				2QTB00022_I_14	Tb09.160.2650	TTGAGCTTGAAGTCTATGACAAGCAAGAAAAGGAATACACACAATTCGAAGACTGTACAGTGGATGTGAG	+	9	732453	732522	-1.74681	-2.72792	0.0101016	0.998912	-4.4536
Tb09.211.3840	3QTB00017_E_13			<a href=http://www.genedb.org/genedb/Search?organism=tryp&name=Tb09.211.3840>Tb09.211.3840</a>	Q38DC5			chr9contig211.tmp0428	9	Tb927_09_v4: 1986342..1988084	hypothetical protein, conserved	5742	0	0	0				2QTB00017_E_13	Tb09.211.3840	TTCTTCTGTACCAGATAAACAGAATGTTGGTCTTTATGAGGAAATGTGGCTTACGGATATGCCAAAAATT	+	9	1986830	1986899	-1.73164	-3.02672	0.00474719	0.998912	-4.42278
Tb11.01.2440	3QTB00022_A_13	;go_function=hydrolase activity;go_process=O-glycoside metabolism		<a href=http://www.genedb.org/genedb/Search?organism=tryp&name=Tb11.01.2440>Tb11.01.2440</a>	Q383L2				11	Tb927_11_01_v4: 2799742..2803341	glycosyl hydrolase, putative	8758	0	0	0	GO:0016787	GO:0016140	GO:0005575	2QTB00022_A_13	Tb11.01.2440	AATACCTTCACGAAATGGGGCAAACTTCATTTGTGCTTACAGAGGACATATATCTTGCATACCTCAAGAA	+	11.1	2802611	2802680	-1.70212	-2.64554	0.0123603	0.998912	-4.46195
Tb11.47.0026	3QTB00014_A_1			<a href=http://www.genedb.org/genedb/Search?organism=tryp&name=Tb11.47.0026>Tb11.47.0026</a>	Q387C9				11	Tb927_11_01_v4: 350886..352232	hypothetical protein, conserved	7834	0	0	0				2QTB00014_A_1	Tb11.47.0026	GGCACAAATAAAGAATATCATGCTACTGGCCAATGAGGAACCACCACAAGGTGAAGATGAGGCCTCCATT	+	11.1	350978	351047	-1.65376	-2.81784	0.00807808	0.998912	-4.4444
Tb927.5.3790	3QTB00008_E_14			<a href=http://www.genedb.org/genedb/Search?organism=tryp&name=Tb927.5.3790>Tb927.5.3790</a>	Q57U87			Tb05.6E7.710	5	Tb927_05_v4: 1178644..1179435	hypothetical protein, conserved	2370	1	4	0				2QTB00008_E_14	Tb927.5.3790	TCATTCGAACTATCAGCCACTTAACAGCGAGGAAGGAAGGTGGTTTCACCGGATACGAAACTTTATTATG	+	5	1178661	1178730	-1.62295	-2.96453	0.00557086	0.998912	-4.42925
Tb09.v1.0540	3QTB00009_E_1			<a href=http://www.genedb.org/genedb/Search?organism=tryp&name=Tb09.v1.0540>Tb09.v1.0540</a>	Q38EG1				9	Tb927_09_v4: complement(1262918..1263775)	hypothetical protein, conserved	5356	1	1	0				NA	NA	NA	NA	NA	NA	NA	-1.59649	-2.57105	0.0147964	0.998912	-4.46943
Tb11.02.2060	3QTB00017_M_1	;go_process=ciliary or flagellar motility;go_component=radial spoke		<a href=http://www.genedb.org/genedb/Search?organism=tryp&name=Tb11.02.2060>Tb11.02.2060</a>	Q385W9			TRYP_xi-1013a02.q1k_47	11	Tb927_11_01_v4: 1272964..1274721	flagellar radial spoke component, putative,flagellar radial spoke protein 4, putative	8147	0	0	0	GO:0003674	GO:0001539	GO:0001534	2QTB00017_M_1	Tb11.02.2060	ACGACATCGCCAACAACCCATCTAAGTTTAATGATATGTTCACTCTTCTGCAAAAACACAGTTTTGTAGA	+	11.1	1273106	1273175	-1.59308	-2.58789	0.0142098	0.998912	-4.46775
Tb11.01.2130	3QTB00014_E_2			<a href=http://www.genedb.org/genedb/Search?organism=tryp&name=Tb11.01.2130>Tb11.01.2130</a>	Q383P3				11	Tb927_11_01_v4: 2708457..2709842	hypothetical protein, conserved	8727	0	0	0				2QTB00014_E_2	Tb11.01.2130	CGAAACAGTATGGCGTGAAGAGCATCACTAACTATGCGGAAAGGGATGTCGAAAACTTCAAGGAACAAAT	+	11.1	2709742	2709811	-1.57316	-3.05505	0.00441147	0.998912	-4.41983
Tb927.7.770	3QTB00011_A_1	;go_function=zinc ion binding		<a href=http://www.genedb.org/genedb/Search?organism=tryp&name=Tb927.7.770>Tb927.7.770</a>	Q57VS3			Tb07.29K4.520	7	Tb927_07_v4: complement(175574..176608)	hypothetical protein, conserved	3168	0	0	0	GO:0008270	GO:0008150	GO:0005575	2QTB00011_A_1	Tb927.7.770	ACAGCAAGGAGAAGTCGTTGTCGACATGAATAATGCTGGTAGTAGTGAGACTGATGTTGCGCATGATGTA	-	7	176084	176153	-1.56979	-3.05608	0.00439959	0.998912	-4.41972
Tb927.5.650	3QTB00022_M_13	;go_function=adenylate cyclase activity;go_process=intracellular signaling cascade;go_component=integral to membrane		<a href=http://www.genedb.org/genedb/Search?organism=tryp&name=Tb927.5.650>Tb927.5.650</a>	Q57VF3			Tb05.30F7.530	5	Tb927_05_v4: 223741..227490	receptor-type adenylate cyclase GRESAG 4, putative	2055	1	1	0	GO:0004016	GO:0007242	GO:0016021	2QTB00022_M_13	Tb927.5.650	TCGGATGCGATGAGGTTTTTGATGAAGTTGGTAACTGACAACCGTACCAACAGTGCATATATTTTGTCAC	+	5	224440	224509	-1.54063	-2.87648	0.00696999	0.998912	-4.43836
Tb09.160.5530	3QTB00011_E_13			<a href=http://www.genedb.org/genedb/Search?organism=tryp&name=Tb09.160.5530>Tb09.160.5530</a>	Q38EJ5			chr9contig160.tmp0439c	9	Tb927_09_v4: complement(1183792..1184832)	hypothetical protein, conserved	5322	0	0	0	GO:0003674 GO:0003674	GO:0008150 GO:0008150	GO:0005575 GO:0005575	2QTB00011_E_13	Tb09.160.5530	TAACCGCAACTGCATCACTGCTTTAGAGCGTCATATAGAGGTTTTGAAGGAATACATCGCTGAGAGTAAT	-	9	1184155	1184224	-1.52687	-2.2721	0.029673	0.998912	-4.4986
Tb09.160.0350	3QTB00016_M_1			<a href=http://www.genedb.org/genedb/Search?organism=tryp&name=Tb09.160.0350>Tb09.160.0350</a>	Q38G06			chr9contig160.tmp0035c	9	Tb927_09_v4: complement(329260..330873)	hypothetical protein, conserved	4806	0	0	0				2QTB00016_M_1	Tb09.160.0350	TTATTGAAGACATTGTCACTGAAAACAGGAAGCGAATGGAGTTAATGGGTATCAACGCAAATAATGAATC	-	9	330764	330833	-1.52564	-2.88408	0.00683726	0.998912	-4.43758
Tb927.7.5770	3QTB00014_I_2	similar to GP:6048279: protein kinase {Trypanosoma brucei}; 99.8% similar to GP:6048279: protein kinase {Trypanosoma brucei};go_function=ATP binding; protein kinase activity;go_process=protein amino acid phosphorylation		<a href=http://www.genedb.org/genedb/Search?organism=tryp&name=Tb927.7.5770>Tb927.7.5770</a>	Q582J2			Tb07.10C21.210	7	Tb927_07_v4: 1556268..1557662	protein kinase, putative	3667	0	0	0	GO:0004672 GO:0005524	GO:0006468	GO:0005575	2QTB00014_I_2	Tb927.7.5770	TTGCTATAAAAAATATGACAACGACAAACAGTTATATGCACTAAAGCGAATGCGCAAGACGGATATGATA	+	7	1556522	1556591	-1.50124	-2.66909	0.0116708	0.998912	-4.45957
Tb09.160.0500	3QTB00015_I_1	;go_function=ATP binding; protein kinase activity;go_process=protein amino acid phosphorylation		<a href=http://www.genedb.org/genedb/Search?organism=tryp&name=Tb09.160.0500>Tb09.160.0500</a>	Q38FZ0			chr9contig160.tmp0050c	9	Tb927_09_v4: complement(360346..361812)	protein kinase, putative	4822	0	0	0	GO:0004672 GO:0004672 GO:0005524 GO:0005524	GO:0006468 GO:0006468	GO:0005575 GO:0005575	2QTB00015_I_1	Tb09.160.0500	ACCTATCGTTCGTGGAAGAAAATTGTAACAGAGTTGGAAATAATGCAAGATGTGGATCATCATAATGTTG	-	9	361218	361287	-1.48444	-2.51757	0.0168104	0.998912	-4.47475
Tb11.01.0680	3QTB00019_A_1			<a href=http://www.genedb.org/genedb/Search?organism=tryp&name=Tb11.01.0680>Tb11.01.0680</a>	Q384D3				11	Tb927_11_01_v4: 2400412..2402553	HERTS,flagellar component	8586	0	0	0				2QTB00019_A_1	Tb11.01.0680	TATGTGATATTGTAGAACTTTCCTTCCACAATAATAAGATCGAAGCTGATGCCGCGACGTACCTTGGACA	+	11.1	2400851	2400920	-1.44354	-2.29567	0.0281335	0.998912	-4.49636
Tb927.4.840	3QTB00013_A_13	;go_function=ATP binding		<a href=http://www.genedb.org/genedb/Search?organism=tryp&name=Tb927.4.840>Tb927.4.840</a>	Q580B2			Tb04.5E12.750	4	Tb927_04_v4: complement(233778..235016)	hypothetical protein, conserved	1501	0	0	0				2QTB00013_A_13	Tb927.4.840	TATGTCGAAGGCAACAGACATGGAGTTGAAGGTGTACTTTGCAACAAACGACACGCACGTTATCGTTGAT	-	4	234033	234102	-1.44277	-2.97767	0.00538634	0.998912	-4.42788
Tb10.70.4700	3QTB00012_E_13	;go_function=RNA binding;go_process=nuclear mRNA splicing, via spliceosome;go_component=nucleus		<a href=http://www.genedb.org/genedb/Search?organism=tryp&name=Tb10.70.4700>Tb10.70.4700</a>	Q38BV4	TSR1IP		TRYP_x-70a06.p2kb545_633,embl.375	10	Tb927_10_v4: 753100..754236	splicing factor PTSR1 interacting protein	6428	0	0	0	GO:0003723	GO:0000398	GO:0005634	2QTB00012_E_13	Tb10.70.4700	ACCTGAGTACGATAAGGACACCAAGGAGCGCATATACCGCCAAGAATGGCTCGAGTATTTTAATTACATT	+	10	753114	753183	-1.43951	-2.33071	0.0259782	0.998912	-4.49301
Tb927.1.5060	3QTB00011_E_1	GPI-Anchor Signal predicted for Tb927.1.5060 by DGPI v2.04 with cleavage site probability 2.4940002 near 327		<a href=http://www.genedb.org/genedb/Search?organism=tryp&name=Tb927.1.5060>Tb927.1.5060</a>	Q4GY74				1	Tb927_01_v4: 1013265..1014302	variant surface glycoprotein (VSG)-related, putative	493	1	0	1				2QTB00011_E_1	Tb927.1.5060	TAAGGGGTTAGAAGGATCACAAAAAGATGGAAACCCAAATGCGCAAACAACTACCAGTACTGAGAAAGAT	+	1	1014140	1014209	-1.4314	-3.19928	0.00302346	0.998912	-4.40473
Tb927.1.3510	3QTB00001_D_3	unlikely gene predicted by glimmer		<a href=http://www.genedb.org/genedb/Search?organism=tryp&name=Tb927.1.3510>Tb927.1.3510</a>	Q4GYM2				1	Tb927_01_v4: 754952..755146	hypothetical protein, unlikely	343	0	0	0				2QTB00001_D_3	Tb927.1.3510	TACGGTTCCACCTTGCCGCAACTATTTGAAATCCCCTCCCCTTCCTCAGCTTTTGGATTTCCCTCCTCTC	+	1	754975	755044	-1.41638	-2.13156	0.0405211	0.998912	-4.51174
Tb10.6k15.3460	3QTB00023_M_1			<a href=http://www.genedb.org/genedb/Search?organism=tryp&name=Tb10.6k15.3460>Tb10.6k15.3460</a>	Q38AP0			TRYPtp6k15-3d06.p1c_490	10	Tb927_10_v4: complement(1797775..1805340)	hypothetical protein, conserved	6842	0	0	0				2QTB00023_M_1	Tb10.6k15.3460	TTCGGCTTGAGTACGGGTTCTATGTATCATATTTCAAAGAGGAAGGGCTATATGTAATTAATGGCTTTTA	-	10	1804901	1804970	-1.39873	-2.35364	0.0246498	0.998912	-4.4908
Tb927.8.960	3QTB00023_I_1			<a href=http://www.genedb.org/genedb/Search?organism=tryp&name=Tb927.8.960>Tb927.8.960</a>	Q57XH9			Tb08.25L8.40	8	Tb927_08_v4: complement(299328..305912)	hypothetical protein, conserved	3939	1	2	0				2QTB00023_I_1	Tb927.8.960	TTTCTGTGTAATGGTTGGCCCTACCACAAGGGTGGCAGGTTATATTCACCATCTGAGAACAAGGTAACTG	NA	Nonspecific_2	0	0	-1.39639	-2.47577	0.0185567	0.998912	-4.47889
Tb11.01.4300	3QTB00021_I_14			<a href=http://www.genedb.org/genedb/Search?organism=tryp&name=Tb11.01.4300>Tb11.01.4300</a>	Q382T5				11	Tb927_11_01_v4: 3268466..3271546	hypothetical protein, conserved	8935	0	0	0				2QTB00021_I_14	Tb11.01.4300	GAAAAACTGGATGGAAACATACATAAAACAATCGTGACAAGGCGTAACAAAGCTGATGAGTGCCACAAAG	+	11.1	3269741	3269810	-1.38944	-2.8115	0.00820729	0.998912	-4.44505
Tb10.389.0150	3QTB00023_M_13			<a href=http://www.genedb.org/genedb/Search?organism=tryp&name=Tb10.389.0150>Tb10.389.0150</a>	Q388R9				10	Tb927_10_v4: complement(3166712..3174667)	hypothetical protein, conserved	7413	0	0	0				2QTB00023_M_13	Tb10.389.0150	TAAAGCGATGTCACAAACTCTGCAGGTACGTTTAAGTAAGCCACCAAAGGATATAACTCCAGTTCATAAA	-	10	3170813	3170882	-1.38501	-2.59934	0.0138234	0.998912	-4.4666
Tb927.8.1000	3QTB00008_I_13			<a href=http://www.genedb.org/genedb/Search?organism=tryp&name=Tb927.8.1000>Tb927.8.1000</a>	Q57VQ4			Tb08.29O4.30	8	Tb927_08_v4: complement(319329..320102)	hypothetical protein, conserved	3943	0	0	0				2QTB00008_I_13	Tb927.8.1000	ATGAAACGGCCTTCCTGGTCGATGTCATGCCGGTCTCCAGCTTTTGATACGATTAAAGATAGAATCAGTT	-	8	320000	320069	-1.3792	-2.76262	0.00927042	0.998912	-4.45006
Tb927.8.6860	3QTB00020_I_1			<a href=http://www.genedb.org/genedb/Search?organism=tryp&name=Tb927.8.6860>Tb927.8.6860</a>	Q57TS7			Tb08.30K1.790	8	Tb927_08_v4: complement(1982971..1985217)	hypothetical protein, conserved	4530	0	0	0				2QTB00020_I_1	Tb927.8.6860	AGTTTTGACACCTTTGTTGGGACTTACAATGATCTTATAGTCATCACACTATGCTACTTCCTGCTAATGC	-	8	1983648	1983717	-1.37806	-2.86998	0.00708539	0.998912	-4.43904
Tb11.52.0005	3QTB00019_A_2			<a href=http://www.genedb.org/genedb/Search?organism=tryp&name=Tb11.52.0005>Tb11.52.0005</a>	Q382P5				11	Tb927_11_01_v4: complement(3386310..3388517)	hypothetical protein, conserved	8975	0	11	0				2QTB00019_A_2	Tb11.52.0005	TCAGCATGCTAATGTTACACCATGAATCATACAATGTTTTTAAGACGAATCCGTTTGTGGATAATCTTTT	-	11.1	3387577	3387646	-1.36302	-2.36312	0.0241189	0.998912	-4.48988
Tb927.8.8160	3QTB00020_E_1			<a href=http://www.genedb.org/genedb/Search?organism=tryp&name=Tb927.8.8160>Tb927.8.8160</a>	Q57WL4			Tb08.28A12.180	8	Tb927_08_v4: 2411939..2414404	hypothetical protein, conserved	4660	0	0	0	GO:0003674	GO:0008150	GO:0005575	2QTB00020_E_1	Tb927.8.8160	TGAAAGCTGCTGATATAGAGGAGATGTTTCTTCAGGCAAAGGTGTACACAGAACATTGGCGAATGTTCAA	+	8	2413209	2413278	-1.36137	-2.27364	0.0295699	0.998912	-4.49846
Tb09.211.1930	3QTB00019_I_13			<a href=http://www.genedb.org/genedb/Search?organism=tryp&name=Tb09.211.1930>Tb09.211.1930</a>	Q38DW1			chr9contig211.tmp0227c	9	Tb927_09_v4: complement(1606944..1609124)	hypothetical protein, conserved	5556	0	0	0				2QTB00019_I_13	Tb09.211.1930	ATCTCCACACAACTAAAAAACATTAAATCGTTAAAGACCAGGAGTCGTATGATGCGAAGCCAGATTCATA	-	9	1607777	1607846	-1.35264	-2.16201	0.0379092	0.998912	-4.50893
Tb927.2.2830	3QTB00009_F_14			<a href=http://www.genedb.org/genedb/Search?organism=tryp&name=Tb927.2.2830>Tb927.2.2830</a>	Q7YVE9		10C8.215		2	Tb927_02_v4: 546712..547638	hypothetical protein, conserved	646	1	7	0				2QTB00009_F_14	Tb927.2.2830	TAAGTCACTTTTTTCGTTAAATGCACTCGTTAGTTCGCTAGGTATTGTGATGGAGATCATTGTGTATGAA	+	2	547560	547629	-1.34618	-2.40987	0.0216485	0.998912	-4.48535
Tb11.03.0190	3QTB00019_E_2			<a href=http://www.genedb.org/genedb/Search?organism=tryp&name=Tb11.03.0190>Tb11.03.0190</a>	Q387F7				11	Tb927_11_01_v4: 238631..240853	hypothetical protein, conserved	7806	0	0	0				2QTB00019_E_2	Tb11.03.0190	GTACTTTATGATAAACTCCGGAACAAATTACAAGAAAAGACGTATTTGAACATGCTAGAATTGCGCCTTT	+	11.1	240344	240413	-1.32631	-2.43885	0.0202351	0.998912	-4.48251
Tb10.6k15.3640	3QTB00010_B_15	;go_function=oxidoreductase activity;go_process=electron transport;go_component=mitochondrion		<a href=http://www.genedb.org/genedb/Search?organism=tryp&name=Tb10.6k15.3640>Tb10.6k15.3640</a>	Q38AQ4	AOX	TAO	TRYPtp6k15-3d06.p1c_525,embl.209	10	Tb927_10_v4: 1762481..1763470	alternative oxidase	6828	1	1	0	GO:0016491	GO:0006118	GO:0005739	2QTB00010_B_15	Tb10.6k15.3640	ATCATTATTACGCAAGCCATTATGTACCTCTTCCTCCTGGTCGCCTATGTGATTTCCCCCCGTTTTGTAC	+	10	1763027	1763096	-1.32192	-1.79427	0.0818675	0.998912	-4.5413
Tb10.70.7220	3QTB00018_I_13			<a href=http://www.genedb.org/genedb/Search?organism=tryp&name=Tb10.70.7220>Tb10.70.7220</a>	Q38CE7			TRYP_x-70a06.p2kb545_995	10	Tb927_10_v4: 252691..254628	hypothetical protein, conserved	6234	0	0	0				2QTB00018_I_13	Tb10.70.7220	ACGGGGTCTGAGTCGAATTTAATTGACTGTATATATTTCGAAGCCTTTCTAGCGCGAATGGCGTTCATGA	+	10	253921	253990	-1.31706	-2.53715	0.0160455	0.998912	-4.47281
Tb927.4.4760	3QTB00021_A_13			<a href=http://www.genedb.org/genedb/Search?organism=tryp&name=Tb927.4.4760>Tb927.4.4760</a>	Q583G1			Tb04.3I12.140	4	Tb927_04_v4: complement(1306888..1309749)	hypothetical protein, conserved	1893	0	0	0				2QTB00021_A_13	Tb927.4.4760	TTTCAGTGAACTCCTTCTTGTTGAGTAACGATGCGCCAAAAAAGCAACTTCAGCGTTTAATCACGTATTT	-	4	1308233	1308302	-1.3093	-2.1082	0.042631	0.998912	-4.51388
Tb11.01.7170	3QTB00014_A_2	;go_function=delta14-sterol reductase activity;go_process=ergosterol biosynthesis;go_component=integral to membrane		<a href=http://www.genedb.org/genedb/Search?organism=tryp&name=Tb11.01.7170>Tb11.01.7170</a>	Q381N2				11	Tb927_11_01_v4: complement(4065107..4066483)	C-14 sterol reductase, putative	9242	1	6	0	GO:0050613	GO:0006696	GO:0016021	2QTB00014_A_2	Tb11.01.7170	TTACTCCGGTTGGAAAGCAAGTGAAGGGTGTGAAACTCTCTGATGGAACATGTCTCACGTACAATATCAA	-	11.1	4066065	4066134	-1.2909	-2.31045	0.0272057	0.998912	-4.49495
Tb09.160.3560	3QTB00014_E_1			<a href=http://www.genedb.org/genedb/Search?organism=tryp&name=Tb09.160.3560>Tb09.160.3560</a>	Q38F48			chr9contig160.tmp0280	9	Tb927_09_v4: 850662..852017	hypothetical protein, conserved	5116	0	0	0				2QTB00014_E_1	Tb09.160.3560	GGCCCAACTCAATCCAGATCAAAAAAAGAAGCTGCGCAAGGAGTTTGTAACTCCGCCAACTAACATAGAA	+	9	851231	851300	-1.28698	-1.88799	0.0677785	0.998912	-4.5334
Tb09.211.1230	3QTB00021_M_1			<a href=http://www.genedb.org/genedb/Search?organism=tryp&name=Tb09.211.1230>Tb09.211.1230</a>	Q38E32			chr9contig211.tmp0149c	9	Tb927_09_v4: complement(1483663..1486620)	hypothetical protein, conserved	5485	0	0	0				2QTB00021_M_1	Tb09.211.1230	TTACGACAAAGAATTTAGAGTTGCAAAACCAGATAAGTGTGCTGGAAAAACGCTTAGAAACGCTTAGCAC	-	9	1485620	1485689	-1.28337	-2.26934	0.029858	0.998912	-4.49887
Tb11.01.4590	3QTB00011_M_13			<a href=http://www.genedb.org/genedb/Search?organism=tryp&name=Tb11.01.4590>Tb11.01.4590</a>	Q382Q7				11	Tb927_11_01_v4: complement(3343894..3344943)	hypothetical protein, conserved	8963	0	0	0				2QTB00011_M_13	Tb11.01.4590	AAAATTTCTTCTGAAGCCTTTATGATTGATCCGGCGCTGTATTATGTGCTGGGGAATTTGAACACGACTG	-	11.1	3344013	3344082	-1.28123	-2.83879	0.00766457	0.998912	-4.44225
Tb927.2.5540	3QTB00023_E_13			<a href=http://www.genedb.org/genedb/Search?organism=tryp&name=Tb927.2.5540>Tb927.2.5540</a>	Q7YUN7		1F7.140		2	Tb927_02_v4: complement(988011..994193)	hypothetical protein, conserved	796	0	0	0	GO:0003674	GO:0008150	GO:0005575	2QTB00023_E_13	Tb927.2.5540	TGTTTCCTCGACATGATGATCGAGGAACTGGTGCCCTGACAAATGGGACGAGTGGAGCGGTATATCAGAG	-	2	993187	993256	-1.27868	-2.5073	0.0172249	0.998912	-4.47577
Tb927.6.840	3QTB00011_A_2			<a href=http://www.genedb.org/genedb/Search?organism=tryp&name=Tb927.6.840>Tb927.6.840</a>	Q585G2			Tb06.3A7.90	6	Tb927_06_v4: complement(357614..358669)	hypothetical protein, conserved	2601	0	0	0				2QTB00011_A_2	Tb927.6.840	AACAATTGCACCACAACGGAATGTAGCTCCACCAAGTGATATTATTTTTTTGGTAGGTGACTCTCTCACG	-	6	357782	357851	-1.27772	-2.45892	0.0193062	0.998912	-4.48055
Tb09.v1.0050	3QTB00001_C_23			<a href=http://www.genedb.org/genedb/Search?organism=tryp&name=Tb09.v1.0050>Tb09.v1.0050</a>	Q38G15				9	Tb927_09_v4: complement(311066..311176)	hypothetical protein, unlikely	4797	1	1	0				2QTB00001_C_23	Tb09.v1.0050	TGTACACACTTTCGGCACGCTCTCATGTTAATATCATCTTTGTTATTATTATTATAACCCTAACTATTAT	-	9	311106	311175	-1.27584	-1.97289	0.0568692	0.998912	-4.52602
Tb11.02.2810	3QTB00016_A_13			<a href=http://www.genedb.org/genedb/Search?organism=tryp&name=Tb11.02.2810>Tb11.02.2810</a>	Q385Q3			Tb11.212.1270	11	Tb927_11_01_v4: 1445771..1447357	hypothetical protein, conserved	8214	0	0	0				2QTB00016_A_13	Tb11.02.2810	AATTGTTGAGCGATGAAATTTTTACTTCATCAGTGTGTAGGGCAATATTACCTTCAGAGGACGGAGCGAA	+	11.1	1445961	1446030	-1.26078	-1.9676	0.0575011	0.998912	-4.52649
Tb11.01.0540	3QTB00016_E_14			<a href=http://www.genedb.org/genedb/Search?organism=tryp&name=Tb11.01.0540>Tb11.01.0540</a>	Q384L9				11	Tb927_11_01_v4: 2193654..2195288	hypothetical protein, conserved	8500	0	0	0				2QTB00016_E_14	Tb11.01.0540	CCGTCAAAATATACTTTTCAGGCAAACCGTTCAACAAAAAATACATTCTCAAGTCAACGGAGATTATGTC	+	11.1	2194624	2194693	-1.25984	-2.49006	0.0179418	0.998912	-4.47748
Tb11.46.0012	3QTB00007_I_1			<a href=http://www.genedb.org/genedb/Search?organism=tryp&name=Tb11.46.0012>Tb11.46.0012</a>	Q386W4				11	Tb927_11_01_v4: 550614..551282	hypothetical protein, conserved	7899	0	0	0				2QTB00007_I_1	Tb11.46.0012	ACTATGCAAGGTTATGAAAATTACAGAAGAACCACGCGTTGTGAAAGAGCTGAGTGATATTTTACTCTTT	+	11.1	550652	550721	-1.25872	-2.10703	0.0427398	0.998912	-4.51399
Tb11.01.3830	3QTB00005_I_13			<a href=http://www.genedb.org/genedb/Search?organism=tryp&name=Tb11.01.3830>Tb11.01.3830</a>	Q382Y0				11	Tb927_11_01_v4: complement(3154742..3155239)	hypothetical protein	8890	0	0	0				2QTB00005_I_13	Tb11.01.3830	TGCTACCGCAGGACAGAAAACGTGCTGAAAATGCAGCAAACCGCAACCTTCTACGGTTTCAACAAATTCA	-	11.1	3154963	3155032	-1.25141	-2.32491	0.0263242	0.998912	-4.49356
Tb927.1.5130	3QTB00001_I_4	unlikely gene predicted by glimmer		<a href=http://www.genedb.org/genedb/Search?organism=tryp&name=Tb927.1.5130>Tb927.1.5130</a>	Q4GY68				1	Tb927_01_v4: 1021859..1022026	hypothetical protein, unlikely	500	1	1	0				2QTB00001_I_4	Tb927.1.5130	CTGTGTGCCCGTGCTCGCTTCCCTCATAAGTTTATCTTGCCTTTCCGTTGCTGCATTTTTATGGGAAAAA	+	1	1021919	1021988	-1.24843	-2.01699	0.0518288	0.998912	-4.52211
Tb09.244.2170	3QTB00005_E_13			<a href=http://www.genedb.org/genedb/Search?organism=tryp&name=Tb09.244.2170>Tb09.244.2170</a>	Q38CT2			chr9contig244a01.tmp0217	9	Tb927_09_v4: complement(2451240..2451734)	hypothetical protein, conserved	5938	0	0	0	GO:0003674	GO:0008150	GO:0005575	2QTB00005_E_13	Tb09.244.2170	CAAATAAAAAAAGAGGAAAAATGTTATGCCACATTCACACGGCAAGAAAGCTTCAACAGTGGATTGGAGG	-	9	2451617	2451686	-1.24819	-2.59741	0.0138878	0.998912	-4.46679
Tb11.01.4070	3QTB00020_M_13	;go_function=DNA binding;go_process=DNA replication initiation		<a href=http://www.genedb.org/genedb/Search?organism=tryp&name=Tb11.01.4070>Tb11.01.4070</a>	Q382V6				11	Tb927_11_01_v4: 3208971..3211481	minichromosome maintenance (MCM) complex subunit, putative	8914	0	0	0	GO:0003677	GO:0006270	GO:0005575	2QTB00020_M_13	Tb11.01.4070	AGTTGCGGCAAACAATATTCCTATAGAATCAATCATAACCTCTCAGTATTTGAAGATAAACAGTTAGTAC	+	11.1	3209676	3209745	-1.24533	-2.28327	0.0289342	0.998912	-4.49754
Tb927.8.5500	3QTB00017_E_1	;go_function=ATP binding; protein serine/threonine kinase activity;go_process=protein amino acid phosphorylation		<a href=http://www.genedb.org/genedb/Search?organism=tryp&name=Tb927.8.5500>Tb927.8.5500</a>	Q57X32			Tb08.26E13.70	8	Tb927_08_v4: 1627649..1629388	protein kinase, putative	4394	0	0	0	GO:0004674 GO:0005524	GO:0006468	GO:0005575	2QTB00017_E_1	Tb927.8.5500	GCATGAAGCAAGTACAACTGATGGTCATGCTACAGCAGAAATTTTCGATATTTTGGACAATTCTACGATA	+	8	1629115	1629184	-1.24373	-1.90023	0.0661026	0.998912	-4.53235
Tb10.389.0280	3QTB00022_I_1			<a href=http://www.genedb.org/genedb/Search?organism=tryp&name=Tb10.389.0280>Tb10.389.0280</a>	Q388S9				10	Tb927_10_v4: complement(3133158..3136868)	hypothetical protein, conserved	7403	0	0	0				2QTB00022_I_1	Tb10.389.0280	TCAGATTGGTTTGTATCTGGATCGGCGACATGAGTTTCTGTTGAAGGTAGAGAGGTTCCTACGTAAATAT	-	10	3136476	3136545	-1.23598	-2.17969	0.036463	0.998912	-4.50729
Tb11.01.1020	3QTB00013_E_13			<a href=http://www.genedb.org/genedb/Search?organism=tryp&name=Tb11.01.1020>Tb11.01.1020</a>	Q384A3				11	Tb927_11_01_v4: 2488931..2490175	hypothetical protein, conserved	8617	0	0	0				2QTB00013_E_13	Tb11.01.1020	GAACATAGAACTTGTTATGGGAGAGCACTCAGACGCAGCTTTACGAAAATATAAGGCTTCACTTGAGGAG	+	11.1	2489884	2489953	-1.2357	-2.33611	0.0256596	0.998912	-4.49249
Tb927.2.2240	3QTB00022_E_13	;go_function=tRNA binding;go_process=transport;go_component=nucleus		<a href=http://www.genedb.org/genedb/Search?organism=tryp&name=Tb927.2.2240>Tb927.2.2240</a>	Q7YSX3		25N14.145		2	Tb927_02_v4: complement(427699..431358)	tRNA exportin, putative,exportin-t, putative	616	0	0	0	GO:0000049	GO:0006810	GO:0005634	2QTB00022_E_13	Tb927.2.2240	TATACCTCCCCTAATAAAAACAGTAGCGGCAGCGGAAGCAACGCATGTAGCGAAAGTATTAAAATTAATA	-	2	428724	428793	-1.23448	-2.14057	0.0397321	0.998912	-4.51091
Tb927.6.3520	3QTB00018_M_1			<a href=http://www.genedb.org/genedb/Search?organism=tryp&name=Tb927.6.3520>Tb927.6.3520</a>	Q584Z2			Tb06.2N9.210	6	Tb927_06_v4: complement(1047814..1049766)	hypothetical protein, conserved	2870	0	1	0				2QTB00018_M_1	Tb927.6.3520	TTTCTCTACAAATCTGTGTTTTGATCATTATCTTATTCCTCGCAGCAACCCTCTACGATCTCAAGTTATG	-	6	1048276	1048345	-1.23429	-2.22095	0.0332758	0.998912	-4.50343
Tb11.01.8570	3QTB00013_M_13			<a href=http://www.genedb.org/genedb/Search?organism=tryp&name=Tb11.01.8570>Tb11.01.8570</a>	Q381A5				11	Tb927_11_01_v4: complement(4415152..4416408)	dynein light intermediate chain, putative	9370	0	0	0	GO:0003674	GO:0008150	GO:0005575	2QTB00013_M_13	Tb11.01.8570	GAAATACATCAGGTAAGGGCAAGACTAAAGTGAAACCAACAACGGCACTGGACTATCAATATACGACGCG	-	11.1	4416008	4416077	-1.22467	-2.44815	0.0197996	0.998912	-4.4816
Tb927.2.2530	3QTB00020_I_13			<a href=http://www.genedb.org/genedb/Search?organism=tryp&name=Tb927.2.2530>Tb927.2.2530</a>	Q7YVH9		10C8.65		2	Tb927_02_v4: complement(497929..500427)	hypothetical protein, conserved	636	1	0	0				2QTB00020_I_13	Tb927.2.2530	GAACGTGTGCAATGATCAAGTAGCTGAAAAGGTTGCGTGTTTACAAATCATTCTATCCGCGGTTGTTTCC	-	2	499945	500014	-1.21309	-2.28774	0.0286432	0.998912	-4.49712
Tb10.70.4940	3QTB00012_P_15			<a href=http://www.genedb.org/genedb/Search?organism=tryp&name=Tb10.70.4940>Tb10.70.4940</a>	Q38BX3			TRYP_x-70a06.p2kb545_670	10	Tb927_10_v4: 698633..699838	hypothetical protein, conserved	6409	0	0	0				2QTB00012_P_15	Tb10.70.4940	TACTATTCTCCTGATGATGAAAGGTTAGTTTCAGGGGAAGTGAAAGATGACGATGAAGTCGAACAAGAAA	+	10	699245	699314	-1.20841	-1.84994	0.0732255	0.998912	-4.53664
Tb09.211.2020	3QTB00019_B_1	Model contain Synaptojanin, N-terminal domain, (IPR002013) present in proteins such as the GTPase dynamin, the lysophosphatidic acid acyl transferase endophilin, and the phosphoinositide phosphatase synaptojanin, all involved in the recycling pathway of c;go_function=inositol or phosphatidylinositol phosphatase activity;go_process=endocytosis		<a href=http://www.genedb.org/genedb/Search?organism=tryp&name=Tb09.211.2020>Tb09.211.2020</a>	Q38DV2			chr9contig211.tmp0237c	9	Tb927_09_v4: complement(1619755..1622022)	synaptojanin (N-terminal domain), putative	5565	0	2	0	GO:0004437	GO:0006897	GO:0005575	2QTB00019_B_1	Tb09.211.2020	TTTGGAAATATCGTTATTGATGGTGAATCTGCCTCTTTTGTCCCTAATGATGATTCTTATCCCAGACTTA	-	9	1621935	1622004	-1.20633	-2.59451	0.0139851	0.998912	-4.46708
Tb927.2.5870	3QTB00023_E_1			<a href=http://www.genedb.org/genedb/Search?organism=tryp&name=Tb927.2.5870>Tb927.2.5870</a>	Q7YUL3		1F7.305		2	Tb927_02_v4: 1063364..1069342	hypothetical protein, conserved	813	0	0	0	GO:0003674	GO:0008150	GO:0005575	2QTB00023_E_1	Tb927.2.5870	ACTTGTTGTTAGTTCAAATAGCCGTGAGGTTAATGGTGGTGTTAAGAATTTATCCAGTGGTAATTCTTCT	+	2	1067731	1067800	-1.20532	-2.3127	0.0270667	0.998912	-4.49473
Tb10.6k15.0890	3QTB00013_A_1	;go_component=integral to membrane		<a href=http://www.genedb.org/genedb/Search?organism=tryp&name=Tb10.6k15.0890>Tb10.6k15.0890</a>	Q38A25			TRYPtp6k15-3d06.p1c_130	10	Tb927_10_v4: 2307390..2308625	expression site-associated gene (ESAG) protein, putative,expression site-associated gene 3 (ESAG3) protein, putative	7057	1	1	0	GO:0003674	GO:0008150	GO:0016021	2QTB00013_A_1	Tb10.6k15.0890	GTAGGAGTTTGCTAACTAAGACCAGCTTAACGATCTACGGCGCTAAAGGAGAAAAATATATTCGTAAGTT	+	10	2308486	2308555	-1.20275	-2.16891	0.0373388	0.998912	-4.50829
Tb927.7.6900	3QTB00017_I_13			<a href=http://www.genedb.org/genedb/Search?organism=tryp&name=Tb927.7.6900>Tb927.7.6900</a>	Q57XR0			Tb07.21H15.570	7	Tb927_07_v4: complement(1964931..1966685)	double-strand-break repair protein rad21 homolog, putative	3780	0	0	0				2QTB00017_I_13	Tb927.7.6900	AACAGCGGGAAAAAAACGCGCATGTTGTGGATGAAAATCCCGATGAATTCATTATCGCCGGCGACAGTGG	-	7	1965334	1965403	-1.20068	-2.41896	0.0211958	0.998912	-4.48446
Tb927.8.4510	3QTB00018_A_1			<a href=http://www.genedb.org/genedb/Search?organism=tryp&name=Tb927.8.4510>Tb927.8.4510</a>	Q57VY4			Tb08.29H22.950	8	Tb927_08_v4: complement(1335481..1337385)	hypothetical protein, conserved	4294	0	0	0				2QTB00018_A_1	Tb927.8.4510	GCTGAGCACACCTTTCTTTTGTGCAAACCTGATGCTGAGCAATACCATCGTAATATTCTTCAGATAGTGG	-	8	1337277	1337346	-1.1929	-2.58156	0.0144278	0.998912	-4.46838
Tb10.70.1250	3QTB00006_M_1			<a href=http://www.genedb.org/genedb/Search?organism=tryp&name=Tb10.70.1250>Tb10.70.1250</a>	Q38B30			TRYP_x-70a06.p2kb545_172	10	Tb927_10_v4: complement(1424406..1424993)	hypothetical protein, conserved	6702	0	0	0				2QTB00006_M_1	Tb10.70.1250	TCACATGTTGTTTGGAAACCCCGTAAAATATTGGGACATTTCAGCCATGTACGTTCCATCCTCCCGATTT	-	10	1424730	1424799	-1.19184	-2.11319	0.0421725	0.998912	-4.51342
Tb927.8.670	3QTB00009_M_1			<a href=http://www.genedb.org/genedb/Search?organism=tryp&name=Tb927.8.670>Tb927.8.670</a>	Q57YG3			Tb08.12O16.240	8	Tb927_08_v4: complement(187367..188239)	hypothetical protein, conserved	3910	0	0	0				2QTB00009_M_1	Tb927.8.670	ACAAGACTGAAAAGGAAGCTTCTTCATTATTAACTAGAGAGCAAATAGCCCGTCTGCACACCGTAACGTT	-	8	188007	188076	-1.19096	-2.01877	0.0516341	0.998912	-4.52196
Tb11.57.0047	3QTB00005_M_1	variant surface glycoprotein (VSG, pseudogene), putative point mutation		<a href=http://www.genedb.org/genedb/Search?organism=tryp&name=Tb11.57.0047>Tb11.57.0047</a>	-				11	Tb927_11_03_v4: complement(127588..129168)	variant surface glycoprotein (VSG, pseudogene), putative,variant surface glycoprotein (VSG), point mutation	9640	0	0	0				2QTB00005_M_1	Tb11.57.0047	AGAGGACCCAACAAAAAGATGTCTTTATCACGCCCTAAGCGAACAACTAATCACCGAACTGCGGAAAATA	-	11.3	128797	128866	-1.18753	-2.15625	0.0383918	0.998912	-4.50946
Tb09.160.1800	3QTB00001_M_13			<a href=http://www.genedb.org/genedb/Search?organism=tryp&name=Tb09.160.1800>Tb09.160.1800</a>	Q38FL1		3C4.235	chr9contig160.tmp0554c	9	Tb927_09_v4: complement(632869..633012)	hypothetical protein, unlikely	4952	1	1	0				2QTB00001_M_13	Tb09.160.1800	TGCATATGTTTATTTTGTATGCTCAATTATGTGTAGTTCGTGCTTACGGTTCATGGAAAGTTTACCCATT	-	9	632942	633011	-1.17562	-2.48007	0.0183697	0.998912	-4.47846
Tb927.3.3730	3QTB00023_C_1	similar to GP:18478576: ABCA1.2 transporter {Leishmania tropica} ; similar to ATP-binding cassette, sub-family A, member 3 (ATP-binding cassettetransporter 3) (ATP-binding cassette 3) (ABC-C transporter). (Swiss-Prot:Q99758) {Homo sapiens}; similar to GP:18478576: ABCA1.2 transporter {Leishmania tropica};go_function=ATP binding; ATPase activity, coupled to transmembrane movement of substances;go_…		<a href=http://www.genedb.org/genedb/Search?organism=tryp&name=Tb927.3.3730>Tb927.3.3730</a>	Q57WA9			Tb03.28C22.830	3	Tb927_03_v4: 1037620..1043157	ABC transporter, putative	1210	1	11	0	GO:0005524	GO:0006810	GO:0016021	2QTB00023_C_1	Tb927.3.3730	TACTGTTCGTATTATACTGGAGTTTCTTGTGCCAAATAAGAGCGTTGTGCCTCTTCTTGAGTACCTTTTT	+	3	1038875	1038944	-1.17526	-2.39076	0.0226292	0.998912	-4.48721
Tb10.70.6800	3QTB00016_C_2	;go_function=asparagine-tRNA ligase activity; nucleic acid binding;go_process=asparaginyl-tRNA aminoacylation;go_component=cytoplasm		<a href=http://www.genedb.org/genedb/Search?organism=tryp&name=Tb10.70.6800>Tb10.70.6800</a>	Q38CB4			TRYP_x-70a06.p2kb545_938	10	Tb927_10_v4: complement(336476..338101)	aspartyl-tRNA synthetase, putative	6267	0	0	0	GO:0003676 GO:0004816	GO:0006421	GO:0005737	2QTB00016_C_2	Tb10.70.6800	AATTTACAGTCGACGAATTCTATACTGAGTTGTTGGATGTGCTAGAGTCAATATTATGCGGCATGATTTG	-	10	337242	337311	-1.17298	-2.57201	0.0147623	0.998912	-4.46933
Tb927.4.3300	3QTB00019_E_1	similar to SP:Q9Y4W6: AFG3-like protein 2 (EC 3.4.24.-) (Paraplegin-like protein). [Human] {Homo sapiens}(PMID:11549317); 65% similar to SP:Q9Y4W6: AFG3-like protein 2 (EC 3.4.24.-) (Paraplegin-like protein). [Human] {Homo sapiens}(PMID:11549317);go_function=ATPase activity; metalloendopeptidase activity; unfolded protein binding;go_process=cell cycle; protein folding;go_component=integral to mem…		<a href=http://www.genedb.org/genedb/Search?organism=tryp&name=Tb927.4.3300>Tb927.4.3300</a>	Q584A7			Tb04.2H8.240	4	Tb927_04_v4: complement(862494..864653)	mitochondrial ATP-dependent zinc metallopeptidase, putative,metallo-peptidase, Clan MA(E) Family M41	1747	1	1	0				2QTB00019_E_1	Tb927.4.3300	ATATACTCGTTGGAATCCAAACGTATTACCCATGGGTGCCTATGTTACTCCTTTGTCTCCTGCCCCTTTT	-	4	863956	864025	-1.17274	-1.85376	0.0726632	0.998912	-4.53632
Tb10.6k15.0430	3QTB00008_I_14			<a href=http://www.genedb.org/genedb/Search?organism=tryp&name=Tb10.6k15.0430>Tb10.6k15.0430</a>	Q389Y9			TRYPtp6k15-3d06.p1c_67	10	Tb927_10_v4: 2400449..2401246	hypothetical protein, conserved	7093	0	0	0				2QTB00008_I_14	Tb10.6k15.0430	ATGGTTCTTATTGAGTGCAAGCGTTTACCAAAGGATGAGTATAGTAAGGACTATGACGTATTTCTAGTGT	+	10	2400449	2400518	-1.17183	-1.78206	0.083873	0.998912	-4.54231
Tb09.160.4980	3QTB00001_A_2			<a href=http://www.genedb.org/genedb/Search?organism=tryp&name=Tb09.160.4980>Tb09.160.4980</a>	Q38EQ7			chr9contig160.tmp0384	9	Tb927_09_v4: 1067902..1068048	hypothetical protein, unlikely	5258	1	0	0				2QTB00001_A_2	Tb09.160.4980	GTGGCTTCACAGCTCGACTAAACGCAGAAAATAAAAACACCGCCGGAAAGACCCACGAAACTGTGTGTTA	+	9	1067978	1068047	-1.17097	-2.18767	0.035826	0.998912	-4.50655
Tb09.160.2640	3QTB00001_M_3			<a href=http://www.genedb.org/genedb/Search?organism=tryp&name=Tb09.160.2640>Tb09.160.2640</a>	Q38FD2		1L12.205	chr9contig160.tmp0463c	9	Tb927_09_v4: complement(729728..729868)	hypothetical protein, unlikely	5031	0	0	0				2QTB00001_M_3	Tb09.160.2640	ATTAACAGATAACACAAACAAATTGATACTACCATCTTCCCAAAACGCCAATTTAAGCATTACGAGGGCA	-	9	729794	729863	-1.169	-1.96299	0.0580572	0.998912	-4.52689
Tb927.1.1900	3QTB00002_K_18			<a href=http://www.genedb.org/genedb/Search?organism=tryp&name=Tb927.1.1900>Tb927.1.1900</a>	Q4GZ29				1	Tb927_01_v4: 493441..493743	hypothetical protein, unlikely	183	0	0	0				2QTB00002_K_18	Tb927.1.1900	GAAAACAAAGAAAAAAGGCATAACCGCAACACGATTGCGCGTCCATCAACCCCTTGTACGGCGGTGGTGA	+	1	493513	493582	-1.16139	-2.75572	0.00943043	0.998912	-4.45077
Tb09.160.4680	3QTB00021_I_1	;go_function=Rab escort protein activity;go_process=regulation of GTPase activity; vesicle-mediated transport;go_component=Rab-protein geranylgeranyltransferase complex		<a href=http://www.genedb.org/genedb/Search?organism=tryp&name=Tb09.160.4680>Tb09.160.4680</a>	Q38ET8			chr9contig160.tmp0354	9	Tb927_09_v4: 1004069..1006990	Rab geranylgeranyl transferase component A, putative,Rab escort protein 1, putative	5227	0	0	0	GO:0005084	GO:0016192 GO:0043087	GO:0005737 GO:0005968	2QTB00021_I_1	Tb09.160.4680	AAGTATTCTCTGCTGATCATATTGGGCTGATGCAAAAGCGTCGTTTAATGAAATTTGTGAAGGATGTGGC	+	9	1005633	1005702	-1.15777	-2.29936	0.0278996	0.998912	-4.49601
Tb09.160.4590	3QTB00011_K_4	;go_function=kinase activity; transferase activity, transferring phosphorus-containing groups		<a href=http://www.genedb.org/genedb/Search?organism=tryp&name=Tb09.160.4590>Tb09.160.4590</a>	Q38EU9	AK		chr9contig160.tmp0345	9	Tb927_09_v4: 982261..983331	arginine kinase	5216	0	0	0	GO:0016301 GO:0016772	GO:0008150	GO:0005575	2QTB00011_K_4	Tb09.160.4590	CACCATTGAAAAAAAGGTGGAGTTCTCTCGTGATGATCGACTTGGTTTCCTGACGTTCTGCCCCTCGAAC	+	9	983013	983082	-1.15253	-2.58376	0.0143516	0.998912	-4.46816
Tb11.01.2050	3QTB00022_A_1	Curated by J. Mottram.;go_function=carboxypeptidase A activity;go_process=proteolysis and peptidolysis		<a href=http://www.genedb.org/genedb/Search?organism=tryp&name=Tb11.01.2050>Tb11.01.2050</a>	Q383Q1				11	Tb927_11_01_v4: 2691317..2694895	zinc carboxypeptidase, putative,metallo-peptidase, Clan MC, Family M14	8719	0	0	0	GO:0004182	GO:0006508	GO:0005575	2QTB00022_A_1	Tb11.01.2050	GATTTACTCTGCCACATTACCCACTGGCATAACTTGGTTAAAAATAGTACGTGCGATATTTGGTTTGAAG	+	11.1	2693516	2693585	-1.15103	-1.83198	0.0759236	0.998912	-4.53815
Tb927.6.4670	3QTB00011_O_18			<a href=http://www.genedb.org/genedb/Search?organism=tryp&name=Tb927.6.4670>Tb927.6.4670</a>	Q587D3			Tb06.26G9.330	6	Tb927_06_v4: 1303156..1304232	CMRP,flagellar component,radial spoke component	2985	0	0	0				2QTB00011_O_18	Tb927.6.4670	ATATTGCTATTCTAATGGAGACAAATACGAAGGTGAGTGGAAAGAAGATAAGCGTCACGGGAAGGGTGTT	+	6	1303482	1303551	-1.15065	-2.48535	0.0181424	0.998912	-4.47794
Tb927.1.2960	3QTB00001_I_2	unlikely gene predicted by glimmer		<a href=http://www.genedb.org/genedb/Search?organism=tryp&name=Tb927.1.2960>Tb927.1.2960</a>	Q4GYS8				1	Tb927_01_v4: 656007..656174	hypothetical protein, unlikely	287	0	0	0				2QTB00001_I_2	Tb927.1.2960	CTGCAAACGGTTGCTGCTTTATCAGCAACCTTGGAGAACCTGAAGGGAAGCTACAGTATGTACTTTGGTG	+	1	656086	656155	-1.15005	-2.27718	0.0293348	0.998912	-4.49812
Tb927.5.1890	3QTB00021_A_14			<a href=http://www.genedb.org/genedb/Search?organism=tryp&name=Tb927.5.1890>Tb927.5.1890</a>	Q57ZQ8			Tb05.1P6.600	5	Tb927_05_v4: 584841..587846	hypothetical protein, conserved	2180	0	5	0				2QTB00021_A_14	Tb927.5.1890	TTTTCTGACTCAGTTCTACCCACTGGAAATTGCGTCCTACCCGTTGAGTATTATAGTTTTTCTGTTAAAG	+	5	586991	587060	-1.14947	-1.95918	0.0585194	0.998912	-4.52723
Tb09.211.2800	3QTB00018_G_14			<a href=http://www.genedb.org/genedb/Search?organism=tryp&name=Tb09.211.2800>Tb09.211.2800</a>	Q38DM5			chr9contig211.tmp0319	9	Tb927_09_v4: 1767296..1769278	hypothetical protein, conserved	5642	0	0	0				2QTB00018_G_14	Tb09.211.2800	TATAGTTGGCTATTCTGAAGAGTATGGTACTCCACTCGACTACATTTTGTTTTCGACTGTTTTGTCGGTT	+	9	1767409	1767478	-1.14513	-1.63659	0.111147	0.998912	-4.55399
Tb927.3.3040	3QTB00008_M_14			<a href=http://www.genedb.org/genedb/Search?organism=tryp&name=Tb927.3.3040>Tb927.3.3040</a>	Q57ZK8			Tb03.27C5.540	3	Tb927_03_v4: complement(777462..778265)	hypothetical protein, conserved	1142	0	0	0				2QTB00008_M_14	Tb927.3.3040	AGCGGAGCGGGATGCGTCCCTTACTGAAAGTGAAACCATCGTTACAAATGGTATTGTTATTGGTTCAAAT	-	3	778041	778110	-1.14322	-2.03861	0.0495039	0.998912	-4.52018
Tb10.70.2780	3QTB00009_I_1			<a href=http://www.genedb.org/genedb/Search?organism=tryp&name=Tb10.70.2780>Tb10.70.2780</a>	Q4FKQ4			TRYP_x-70a06.p2kb545_372	10	Tb927_10_v4: complement(1143014..1143877)	hypothetical protein, conserved,predicted SAP domain protein	6575	0	0	0				2QTB00009_I_1	Tb10.70.2780	AATGAACAAACAGGGTACAACGCCATGATTGTCGTGCAACTTCGTCGGCTTCTCCATAAAAGAGGGCTAT	-	10	1143334	1143403	-1.13887	-2.1916	0.0355156	0.998912	-4.50618
Tb09.211.3020	3QTB00016_M_14	;go_function=transferase activity;go_process=metabolism		<a href=http://www.genedb.org/genedb/Search?organism=tryp&name=Tb09.211.3020>Tb09.211.3020</a>	Q38DK4			chr9contig211.tmp0342	9	Tb927_09_v4: 1809093..1810745	acyl transferase-like protein	5663	0	0	0	GO:0016740	GO:0008152	GO:0005575	2QTB00016_M_14	Tb09.211.3020	TATGGAACAGAAATATGGCATCTCACTGCAAGACATTATAACGGAAAATCCTACTAGGTTGTACGTTTAC	+	9	1809215	1809284	-1.13487	-2.1345	0.040262	0.998912	-4.51147
Tb10.70.7760	3QTB00012_J_3			<a href=http://www.genedb.org/genedb/Search?organism=tryp&name=Tb10.70.7760>Tb10.70.7760</a>	Q38CI8			TRYP_x-70a06.p2kb545_1071	10	Tb927_10_v4: 133297..134487	hypothetical protein, conserved	6193	0	1	0				2QTB00012_J_3	Tb10.70.7760	TTATGCCATTCCCTTCGGACTCTTTTGGCTCGCAAATGATACGTGGGTTCCATCATCTTTTAACCTTACT	+	10	133626	133695	-1.13433	-1.96147	0.0582415	0.998912	-4.52703
Tb09.211.2920	3QTB00014_N_14	probably integral membrance protein, contains MATE efflux family protein domain;go_function=antiporter activity; drug transporter activity;go_process=multidrug transport;go_component=membrane		<a href=http://www.genedb.org/genedb/Search?organism=tryp&name=Tb09.211.2920>Tb09.211.2920</a>	Q38DL3			chr9contig211.tmp0331	9	Tb927_09_v4: 1788006..1789454	membrane transporter protein, putative	5654	0	10	0	GO:0015238 GO:0015297	GO:0006855	GO:0016020	2QTB00014_N_14	Tb09.211.2920	TCGGATATGGTTCCCTATTTTTTAACTTTTCATGTGTTAGACGCCGTTCAGTCGAATTTTTTAGCGATTT	+	9	1789104	1789173	-1.13429	-2.01348	0.0522152	0.998912	-4.52243
Tb927.7.1470	3QTB00003_I_1	similar to GB:AAC48310.1: ATPase subunit 9 homolog {Trypanosoma brucei brucei} Developmentally regulated through the life cycle of Trypanosoma brucei(PMID:9574907); similar to ATP synthase lipid-binding protein, mitochondrial precursor(EC 3.6.3.14) (ATP synthase proteolipid P2) (ATPase protein 9) (ATPasesubunit C). (Swiss-Prot:Q06055) [Homo sapiens]; 89% similar to GB:AAC48310.1: ATPase subunit 9…		<a href=http://www.genedb.org/genedb/Search?organism=tryp&name=Tb927.7.1470>Tb927.7.1470</a>	Q57WQ3			Tb07.27M11.800	7	Tb927_07_v4: 374765..375118	ATPase subunit 9, putative	3238	0	2	0				2QTB00003_I_1	Tb927.7.1470	CGGCCATAACACCAATTGCGGTACCCATGAAGGTCGCCAGTCCGATGTGTAGTGCTGCTACTCGTCAGGC	+	7	374811	374880	-1.12959	-2.80905	0.00825785	0.998912	-4.44531
Tb927.7.3550	3QTB00022_I_13	similar to Neurofilament triplet H protein (200 kDa neurofilament protein)(Neurofilament heavy polypeptide) (NF-H). (Swiss-Prot:P12036) {Homo sapiens}		<a href=http://www.genedb.org/genedb/Search?organism=tryp&name=Tb927.7.3550>Tb927.7.3550</a>	Q57WH0			Tb07.28B13.500	7	Tb927_07_v4: complement(916851..920576)	hypothetical protein, conserved	3444	0	0	0				2QTB00022_I_13	Tb927.7.3550	GGTCGAGTGGGGAATCATATCATATGCAACCATTCAGAAGAGTAATGAGGAAGATAGACAGGGTACACAA	-	7	919266	919335	-1.12557	-2.10605	0.0428302	0.998912	-4.51408
Tb927.7.2140	3QTB00012_A_1			NA	NA	NA	NA	NA	NA	NA	NA	NA	NA	NA	NA	NA	NA	NA	NA	NA	NA	NA	NA	NA	NA	-1.12524	-1.79596	0.0815922	0.998912	-4.54116
Tb11.02.3080	3QTB00018_M_13			<a href=http://www.genedb.org/genedb/Search?organism=tryp&name=Tb11.02.3080>Tb11.02.3080</a>	Q385M7			Tb11.212.0990	11	Tb927_11_01_v4: 1513702..1515654	hypothetical protein, conserved	8240	0	0	0				2QTB00018_M_13	Tb11.02.3080	AAACTTTTCGACCAGTACCAAAATAAACTTGCTCATTTGGCCTTTGATGTTCTTTATACACGGATGGTGG	+	11.1	1515052	1515121	-1.12136	-2.06394	0.0468977	0.998912	-4.5179
Tb10.6k15.1640	3QTB00016_I_14			<a href=http://www.genedb.org/genedb/Search?organism=tryp&name=Tb10.6k15.1640>Tb10.6k15.1640</a>	Q38A88			TRYPtp6k15-3d06.p1c_241	10	Tb927_10_v4: 2154242..2155882	hypothetical protein, conserved	6994	1	6	0				2QTB00016_I_14	Tb10.6k15.1640	ATTTTAGAAAATGACAGAGCCTTCCGCATCGAATCAAATAGGGCAATGACGGTTTCCATCCATCTTATTG	+	10	2154251	2154320	-1.1194	-2.11864	0.0416767	0.998912	-4.51292
Tb927.5.1460	3QTB00010_K_2			<a href=http://www.genedb.org/genedb/Search?organism=tryp&name=Tb927.5.1460>Tb927.5.1460</a>	Q57VB7			Tb05.30H13.580	5	Tb927_05_v4: complement(464502..465482)	hypothetical protein, conserved	2137	0	0	0				2QTB00010_K_2	Tb927.5.1460	TGACTCGCTTTGCTTCACCGACTCTGTGGACGAGGCAGTCGCATTCATTCGGAATTTCTTTGTAAAGAAT	-	5	464514	464583	-1.1185	-2.83232	0.00779009	0.998912	-4.44291
Tb927.1.2360	3QTB00014_E_19			<a href=http://www.genedb.org/genedb/Search?organism=tryp&name=Tb927.1.2360>Tb927.1.2360</a>	Q4GYY5				1	Tb927_01_v4: 576084..577439	alpha tubulin	229	0	0	0	GO:0005200	GO:0000226 GO:0006928	GO:0005874	2QTB00014_E_19	Tb927.1.2360	CAATGAAGCAATTTATGATTTGACTCGCCGCAACCTCGATATTGAGCGCCCCACGTACACCAACCTGAAC	NA	Nonspecific_3	0	0	-1.11473	-2.43974	0.020193	0.998912	-4.48243
Tb927.1.5170	3QTB00014_I_13			<a href=http://www.genedb.org/genedb/Search?organism=tryp&name=Tb927.1.5170>Tb927.1.5170</a>	Q4GY64				1	Tb927_01_v4: 1027246..1028607	variant surface glycoprotein (VSG)-related, putative	504	1	0	0	GO:0042280	GO:0020033	GO:0016021	2QTB00014_I_13	Tb927.1.5170	ACTAGTATCGTAACTTTGCAAGAGGGGATAAACTCAATTATGTATGGAGAGAATGACAGTGGTGGCAATT	+	1	1027681	1027750	-1.11249	-2.15953	0.0381162	0.998912	-4.50916
Tb927.2.5080	3QTB00015_P_7			<a href=http://www.genedb.org/genedb/Search?organism=tryp&name=Tb927.2.5080>Tb927.2.5080</a>	Q7YUS8		30M24.40		2	Tb927_02_v4: complement(897388..898935)	hypothetical protein, conserved	765	0	0	0				2QTB00015_P_7	Tb927.2.5080	GTTGTAATCAGCTTTTTGGTGCCTTGCTGCTTTCTCGGGCTTCAGGTTTAAATGAAGTTTATTTTTATGA	-	2	898709	898778	-1.11079	-1.62732	0.11311	0.998912	-4.55471
Tb927.7.6210	3QTB00008_A_14			<a href=http://www.genedb.org/genedb/Search?organism=tryp&name=Tb927.7.6210>Tb927.7.6210</a>	Q57VJ0			Tb07.2F2.530	7	Tb927_07_v4: complement(1680051..1680836)	hypothetical protein, conserved	3711	0	0	0				2QTB00008_A_14	Tb927.7.6210	ATTGTGAGGTGTATCATTAAGGATATTGAGAGGCGCTGGGAACAGCGGAAACGGGAGAAGGCGCTCTACA	-	7	1680554	1680623	-1.10896	-2.12892	0.0407545	0.998912	-4.51198
Tb927.6.1400	3QTB00008_M_13	;go_function=peptidyl-prolyl cis-trans isomerase activity;go_process=protein folding		<a href=http://www.genedb.org/genedb/Search?organism=tryp&name=Tb927.6.1400>Tb927.6.1400</a>	Q585A7	PPIase		Tb06.3A7.1230	6	Tb927_06_v4: complement(505874..506656)	cyclophilin-type peptidyl-prolyl cis-trans isomerase, putative	2659	0	0	0	GO:0003755	GO:0006457	GO:0005575	2QTB00008_M_13	Tb927.6.1400	AAAACTAGAAGGTGTACGGCACTCCCGCAGGAAAAAGGGAGATTCGAGGTTACAACGACCAGAAAATGAT	-	6	506576	506645	-1.10839	-1.83034	0.0761744	0.998912	-4.53829
Tb11.01.0410	3QTB00007_A_1			<a href=http://www.genedb.org/genedb/Search?organism=tryp&name=Tb11.01.0410>Tb11.01.0410</a>	Q384K5				11	Tb927_11_01_v4: 2218645..2219304	ER lumen retaining receptor protein, putative	8514	1	4	0				2QTB00007_A_1	Tb11.01.0410	CTGTGGCTATTCTACCACAAATCTTCTTACTGGAATATACAGAACGCTACGAAGCACTCACATCGCATTA	+	11.1	2219042	2219111	-1.10266	-1.93689	0.0612931	0.998912	-4.52917
Tb11.01.6350	3QTB00012_A_13			<a href=http://www.genedb.org/genedb/Search?organism=tryp&name=Tb11.01.6350>Tb11.01.6350</a>	Q381W3				11	Tb927_11_01_v4: complement(3853613..3854743)	hypothetical protein, conserved	9161	0	0	0				2QTB00012_A_13	Tb11.01.6350	TCGGGAAGGTTGGGATAAACTTAGGAAAGCGAGAGAAACAATAATGAAAGGATTTCTAGGGACTAATATC	-	11.1	3854567	3854636	-1.0925	-2.05032	0.0482839	0.998912	-4.51913
Tb927.7.6000	3QTB00017_K_12	Number of repeated genes in array uncertain, region may contain misassembly.;go_component=integral to membrane		<a href=http://www.genedb.org/genedb/Search?organism=tryp&name=Tb927.7.6000>Tb927.7.6000</a>	Q57VL1			Tb07.2F2.150	7	Tb927_07_v4: 1615025..1616821	hypothetical protein, conserved	3690	1	13	0				2QTB00017_K_12	Tb927.7.6000	CGTCTACGGTTTTGCTATTCTTTTGATTCTCATTGTGTTCCTCCCCCTGCAGGGATCACTGTCCGCCTAT	+	7	1615759	1615828	-1.09152	-1.53517	0.134203	0.998912	-4.56172
Tb11.01.5320	3QTB00006_E_2	;go_function=GTPase activity;go_process=small GTPase mediated signal transduction		<a href=http://www.genedb.org/genedb/Search?organism=tryp&name=Tb11.01.5320>Tb11.01.5320</a>	Q382G2	RAB4			11	Tb927_11_01_v4: 3609983..3610579	small GTPase, putative,ras-related rab-4	9062	0	0	0	GO:0003924	GO:0007264	GO:0005575	2QTB00006_E_2	Tb11.01.5320	CACATTTTCAGAGGAACGAGCGCAAACTATTGGTGTTGAGTTTGGATCAAAGATTATTGAGTTATCAGGA	+	11.1	3610075	3610144	-1.08861	-2.22219	0.0331842	0.998912	-4.50332
Tb927.1.2760	3QTB00001_E_13	gene predicted by glimmer		<a href=http://www.genedb.org/genedb/Search?organism=tryp&name=Tb927.1.2760>Tb927.1.2760</a>	Q4GYU6				1	Tb927_01_v4: 634113..634226	hypothetical protein	269	0	0	0				2QTB00001_E_13	Tb927.1.2760	TGTGGGTTTCCATCTACCGATGTGGGGCCCGCGCGACTTTACCGCAGGCACAGAGAGGGAAAGAGGATGA	+	1	634114	634183	-1.08519	-2.05619	0.0476824	0.998912	-4.5186
Tb927.6.2030	3QTB00018_E_1	;go_function=ATP binding; protein serine/threonine kinase activity;go_process=protein amino acid phosphorylation		<a href=http://www.genedb.org/genedb/Search?organism=tryp&name=Tb927.6.2030>Tb927.6.2030</a>	Q584V3			Tb06.4M18.220	6	Tb927_06_v4: complement(664216..666135)	protein kinase, putative	2722	0	0	0	GO:0004674 GO:0005524	GO:0006468	GO:0005575	2QTB00018_E_1	Tb927.6.2030	CAATTTGTTTATAACAGGGAATGGCGTCTTGAAAGTTGGTGATTTCGGTACTAGCAAAGATTTGCAGTCA	-	6	664951	665020	-1.08384	-1.95915	0.0585237	0.998912	-4.52723
Tb927.7.4060	3QTB00003_A_15			<a href=http://www.genedb.org/genedb/Search?organism=tryp&name=Tb927.7.4060>Tb927.7.4060</a>	Q57UN6			Tb07.5F10.560	7	Tb927_07_v4: 1075298..1075645	calpain-like cysteine peptidase, putative,cysteine peptidase, Clan CA, family C2, putative	3495	0	0	0	GO:0003674	GO:0008150	GO:0005575	2QTB00003_A_15	Tb927.7.4060	GCGAACTCGAAATTGCGCCGCTGGCGACTGAAATGTTCATTGAGGGAGTGCCCAACGGATACAAAATAAA	+	7	1075545	1075614	-1.07997	-2.61783	0.0132196	0.998912	-4.46474
Tb927.5.1960	3QTB00012_I_1			<a href=http://www.genedb.org/genedb/Search?organism=tryp&name=Tb927.5.1960>Tb927.5.1960</a>	Q57ZR5			Tb05.1P6.450	5	Tb927_05_v4: 605900..607042	hypothetical protein, conserved	2187	0	0	1				2QTB00012_I_1	Tb927.5.1960	AGGAAATTGAGTTAACCCGCAGTCTCCTTCCTCATTTTGAGCAGTTCTTCACTGTGGAGAGTAAAGTTGT	+	5	606144	606213	-1.07869	-2.13926	0.0398458	0.998912	-4.51103
Tb09.160.3470	3QTB00022_A_2	;go_process=mitotic chromosome condensation;go_component=condensin complex		<a href=http://www.genedb.org/genedb/Search?organism=tryp&name=Tb09.160.3470>Tb09.160.3470</a>	Q38F58		28G16.50	chr9contig160.tmp0272	9	Tb927_09_v4: 836962..840738	condensin subunit 1, putative	5106	0	0	0	GO:0003674	GO:0007076	GO:0000796	2QTB00022_A_2	Tb09.160.3470	CAGTTGTTTATATCTATGTATTGGAGTATCTCGCACAAAGAGTTGACGCTGATGTTAATACTCAGGCTCA	+	9	839408	839477	-1.07727	-2.1189	0.0416525	0.998912	-4.5129
Tb09.211.4890	3QTB00011_M_1	curated by M. Parsons, P. Ward, J. Mottram;go_function=ATP binding; protein kinase CK2 activity;go_process=protein amino acid phosphorylation;go_component=nucleolus		<a href=http://www.genedb.org/genedb/Search?organism=tryp&name=Tb09.211.4890>Tb09.211.4890</a>	Q963F4			chr9contig211.tmp0537c	9	Tb927_09_v4: complement(2202142..2203191)	casein kinase II, putative	5847	0	0	0	GO:0004682 GO:0004682 GO:0005524 GO:0005524	GO:0006468 GO:0006468	GO:0005730 GO:0005730	2QTB00011_M_1	Tb09.211.4890	TATTCCCCACATTTTCTGATTATGACGTGCGCTACTACATATTTGGTGTTCTTCAAGCGCTAGAGTATGC	-	9	2202743	2202812	-1.07458	-2.12272	0.0413086	0.998912	-4.51255
Tb927.2.5030	3QTB00019_A_13	;go_function=structural constituent of ribosome;go_process=regulation of transcription, DNA-dependent;go_component=ribosome		<a href=http://www.genedb.org/genedb/Search?organism=tryp&name=Tb927.2.5030>Tb927.2.5030</a>	Q7YUT3		30M24.65		2	Tb927_02_v4: complement(890406..892553)	transcription initiation protein, putative	760	0	0	0	GO:0003735	GO:0006355	GO:0005840	2QTB00019_A_13	Tb927.2.5030	ATATATATATATTGAATCACACCGCAAAGCGTTTGTAGAGAATGCAATCAACGGGTTAGTTGGCCTGTTT	-	2	891765	891834	-1.0745	-1.7117	0.0962651	0.998912	-4.54805
Tb10.26.0220	3QTB00020_N_6	;go_function=hormone activity; voltage-gated chloride channel activity;go_process=chloride transport;go_component=extracellular region; membrane		<a href=http://www.genedb.org/genedb/Search?organism=tryp&name=Tb10.26.0220>Tb10.26.0220</a>	Q389H3				10	Tb927_10_v4: 2783672..2786497	chloride channel protein, putative	7259	0	11	0	GO:0005179 GO:0005247	GO:0006821	GO:0005576 GO:0016020	2QTB00020_N_6	Tb10.26.0220	CAGAGACAATGCTCTCTCTCCCTGTTCTAATGATATTTCTGCTGATTTACTACACGTCTTCCGCAATTTT	+	10	2785290	2785359	-1.07256	-1.61567	0.115616	0.998912	-4.55562
Tb927.3.2510	3QTB00014_K_23	;go_component=integral to membrane		<a href=http://www.genedb.org/genedb/Search?organism=tryp&name=Tb927.3.2510>Tb927.3.2510</a>	Q582W4			Tb03.48O8.340	3	Tb927_03_v4: complement(632832..634202)	expression site-associated gene (ESAG) protein, putative,expression site-associated gene 2 (ESAG2) protein, putative	1089	1	0	1				2QTB00014_K_23	Tb927.3.2510	AAGAGCGACAGACACGCGTATACCAAATGGATACTGGCTCAAGTAGTGAAAACATATACAGTGGATATGA	-	3	633478	633547	-1.06921	-2.29618	0.0281012	0.998912	-4.49631
Tb927.2.4480	3QTB00006_M_13			<a href=http://www.genedb.org/genedb/Search?organism=tryp&name=Tb927.2.4480>Tb927.2.4480</a>	Q7YUY4		30M24.340		2	Tb927_02_v4: complement(794858..795448)	hypothetical protein, conserved	722	0	0	0				2QTB00006_M_13	Tb927.2.4480	TAATGCCGATTTGAAGGTGCGTCGGGATATGGAGTTTGAGCGGGAACAGGAGCATTGGAAAAAAGTTGCT	-	2	795116	795185	-1.06617	-2.10615	0.0428208	0.998912	-4.51407
Tb10.70.5020	3QTB00019_C_24			<a href=http://www.genedb.org/genedb/Search?organism=tryp&name=Tb10.70.5020>Tb10.70.5020</a>	Q38BY1			TRYP_x-70a06.p2kb545_682	10	Tb927_10_v4: 680486..682708	hypothetical protein, conserved	6401	0	0	0				2QTB00019_C_24	Tb10.70.5020	AGGCAAAACCCTCCGAAAGAACCATCTGAGGAAGAAGTTTTACAATACATTGTGGATAATGTCAACAAAC	+	10	680489	680558	-1.06343	-2.02777	0.0506587	0.998912	-4.52115
Tb927.7.3980	3QTB00020_N_5			<a href=http://www.genedb.org/genedb/Search?organism=tryp&name=Tb927.7.3980>Tb927.7.3980</a>	Q57UM8			Tb07.5F10.700	7	Tb927_07_v4: 1047000..1049714	immunodominant antigen, putative,tc40 antigen-like	3487	0	0	0				2QTB00020_N_5	Tb927.7.3980	AATTAACATGTACTTTAGGCTCTCCGACCCCGTCACCATTTCGTGCTTTTCATTCTTTATTAATGCAGAA	+	7	1047356	1047425	-1.06205	-1.57007	0.125867	0.998912	-4.5591
Tb927.7.5580	3QTB00007_M_1	similar to GP:15983735: cell cycle associated protein Mob1-2 {Trypanosoma brucei}; 100% similar to GP:15983735: cell cycle associated protein Mob1-2 {Trypanosoma brucei};go_process=regulation of cell cycle;go_component=spindle pole body		<a href=http://www.genedb.org/genedb/Search?organism=tryp&name=Tb927.7.5580>Tb927.7.5580</a>	Q95UM8	MOB1B		Tb07.10C21.430	7	Tb927_07_v4: 1503385..1504062	cell cycle associated protein MOB1, putative	3648	0	0	0				2QTB00007_M_1	Tb927.7.5580	AAGCGTTTTAAGGCAAAGCTCTTCGACTCCGACAGAACATACAAACCTAAGAAAAAGCATAAGGAAGGAA	+	7	1503388	1503457	-1.06091	-1.90631	0.0652828	0.998912	-4.53182
Tb11.03.0250	3QTB00005_B_5	identical to:GB:AAB07896.1: cyclophilin A {Trypanosoma brucei brucei;} PMID:12062813;go_function=peptidyl-prolyl cis-trans isomerase activity;go_process=protein folding;go_component=cytosol; flagellum		<a href=http://www.genedb.org/genedb/Search?organism=tryp&name=Tb11.03.0250>Tb11.03.0250</a>	Q387G2	CYPA			11	Tb927_11_01_v4: 224513..225046	cyclophilin a,cyclophilin type peptidyl-prolyl cis-trans isomerase	7801	0	0	0	GO:0003755	GO:0006457	GO:0005829 GO:0019861	2QTB00005_B_5	Tb11.03.0250	CCGGCAGCGGCTTTCATCGCATCATTCCGCAATTCATGTGCCAAGGTGGTGACTTCACTCGCCACAATGG	+	11.1	224688	224757	-1.06031	-2.40279	0.0220071	0.998912	-4.48604
Tb927.8.3760	3QTB00005_E_1			<a href=http://www.genedb.org/genedb/Search?organism=tryp&name=Tb927.8.3760>Tb927.8.3760</a>	Q580Z6			Tb08.10J17.590	8	Tb927_08_v4: complement(1122396..1122890)	hypothetical protein	4219	0	3	0				2QTB00005_E_1	Tb927.8.3760	GCTATTACATTGCACGTTTCCGTTGGTACTGCAACTTTGGTTGGTTGAACCATACGACACGAAGCAATAA	-	8	1122396	1122465	-1.05967	-1.84713	0.073643	0.998912	-4.53688
Tb09.160.2390	3QTB00002_C_18			<a href=http://www.genedb.org/genedb/Search?organism=tryp&name=Tb09.160.2390>Tb09.160.2390</a>	Q38FF4			chr9contig160.tmp0204c	9	Tb927_09_v4: complement(701116..701406)	hypothetical protein, unlikely	5009	0	0	0				2QTB00002_C_18	Tb09.160.2390	CGATCGTTGCAATATCACCACCCATTTCATGAAACAAGCATCTTCGCCAGTGTCCTTACAGACAGTAACA	-	9	701119	701188	-1.05766	-2.44451	0.0199692	0.998912	-4.48196
Tb10.6k15.1280	3QTB00018_I_1			<a href=http://www.genedb.org/genedb/Search?organism=tryp&name=Tb10.6k15.1280>Tb10.6k15.1280</a>	Q38A60			TRYPtp6k15-3d06.p1c_186	10	Tb927_10_v4: 2226076..2228010	hypothetical protein, conserved	7022	0	0	0				2QTB00018_I_1	Tb10.6k15.1280	TTTATCGAATTAAAAGCATGTGCAATGCAAAGACAGGATGAAAAGACGATGGAGCGCGACGGCTATAATA	+	10	2227471	2227540	-1.05606	-2.08586	0.0447396	0.998912	-4.51592
Tb927.7.2450	3QTB00015_A_13			<a href=http://www.genedb.org/genedb/Search?organism=tryp&name=Tb927.7.2450>Tb927.7.2450</a>	Q57XM9			Tb07.22O10.480	7	Tb927_07_v4: complement(630506..631963)	hypothetical protein, conserved	3334	0	0	0				2QTB00015_A_13	Tb927.7.2450	TTTTAATACAGACCTTGGGGCCGCTGTTAATAAAGTTAGGGAGGACAAAGATGAGATTCACGAAAACCGT	-	7	630830	630899	-1.05548	-2.40623	0.0218323	0.998912	-4.4857
Tb927.6.1520	3QTB00010_O_13	similar to Aquaporin 3 (31.4 kDa water channel protein) (Swiss-Prot:P47862) [Rattus norvegicus];go_function=water channel activity;go_process=transport;go_component=integral to membrane		<a href=http://www.genedb.org/genedb/Search?organism=tryp&name=Tb927.6.1520>Tb927.6.1520</a>	Q585Q8	AQP3		Tb06.28P18.240	6	Tb927_06_v4: complement(532496..533461)	aquaporin 3, putative	2671	0	6	0				2QTB00010_O_13	Tb927.6.1520	TTTTACTGCATCTTTTCCGAGTTTATCTGCACAGCAATTCTTCTCTTTTGCGTCGGTGGCATATTTGATC	-	6	532753	532822	-1.05338	-1.73936	0.0912216	0.998912	-4.54581
Tb927.3.4840	3QTB00019_M_1	;go_function=cysteine-type endopeptidase activity; ubiquitin thiolesterase activity;go_process=ubiquitin-dependent protein catabolism		<a href=http://www.genedb.org/genedb/Search?organism=tryp&name=Tb927.3.4840>Tb927.3.4840</a>	Q582Q1			Tb03.48K5.520	3	Tb927_03_v4: complement(1362003..1364198)	ubiquitin hydrolase, putative,cysteine peptidase, Clan CA, family C19, putative	1321	0	0	0				2QTB00019_M_1	Tb927.3.4840	GGTTGATATTTTTAAGATGAAGTTGGAGAATCGTGTTGAGTGTAGCTCTTGCCGCAAGGTACGTTACACG	-	3	1362840	1362909	-1.05009	-1.81462	0.0786122	0.998912	-4.53961
Tb10.70.1170	3QTB00017_A_13	GPI-Anchor Signal predicted for Tb10.70.1170 by DGPI v2.04, no cleavage site predicted;go_function=amino acid-polyamine transporter activity;go_process=amino acid transport;go_component=membrane		<a href=http://www.genedb.org/genedb/Search?organism=tryp&name=Tb10.70.1170>Tb10.70.1170</a>	Q38B26			TRYP_x-70a06.p2kb545_162	10	Tb927_10_v4: complement(1433746..1435476)	amino acid tansporter, putative	6706	0	10	0	GO:0005279 GO:0005279	GO:0006865 GO:0006865	GO:0016020 GO:0016020	2QTB00017_A_13	Tb10.70.1170	GCGTACATTATTTTTAGTCTCTTTGTGTGGGTAGCAGGAATTTATTTTACTTTCGCCCCAATGCTATCAA	-	10	1433751	1433820	-1.04966	-1.88673	0.067953	0.998912	-4.53351
Tb09.211.3170	3QTB00013_M_1	;go_function=methyltransferase activity		<a href=http://www.genedb.org/genedb/Search?organism=tryp&name=Tb09.211.3170>Tb09.211.3170</a>	Q38DI8			chr9contig211.tmp0359	9	Tb927_09_v4: 1841731..1842987	hypothetical protein, conserved	5679	0	0	0	GO:0008168	GO:0008150	GO:0005575	2QTB00013_M_1	Tb09.211.3170	ACGCGTCGTACTAACACATGAACTGACAAAGGTAAATGAATCTATACATGCAGATGTTGCAGAAAAGCTA	+	9	1842576	1842645	-1.04956	-2.1353	0.0401922	0.998912	-4.5114
Tb927.7.5060	3QTB00015_P_17			<a href=http://www.genedb.org/genedb/Search?organism=tryp&name=Tb927.7.5060>Tb927.7.5060</a>	Q57ZI3			Tb07.27E10.280	7	Tb927_07_v4: 1335266..1336813	hypothetical protein, conserved	3596	0	11	1				2QTB00015_P_17	Tb927.7.5060	GTTTTTCAAACTCCTCTATCTTCCTCATGAGCACACCGTTTCTTGCGATGTACTGGGCATTTTACTTTTT	+	7	1335783	1335852	-1.04814	-1.8518	0.0729509	0.998912	-4.53648
Tb10.70.2880	3QTB00001_M_2			<a href=http://www.genedb.org/genedb/Search?organism=tryp&name=Tb10.70.2880>Tb10.70.2880</a>	Q38BG5			TRYP_x-70a06.p2kb545_385	10	Tb927_10_v4: complement(1128520..1128702)	hypothetical protein	6567	0	0	0				2QTB00001_M_2	Tb10.70.2880	ATGGCAAAGGAAACGTACCCAGTCCACAAAAGAATCCAACCCCAGTTGGTGGGCAACATTGCTGAGATTT	-	10	1128565	1128634	-1.04586	-1.97912	0.0561316	0.998912	-4.52547
Tb10.26.0160	3QTB00001_E_1			<a href=http://www.genedb.org/genedb/Search?organism=tryp&name=Tb10.26.0160>Tb10.26.0160</a>	Q389G7				10	Tb927_10_v4: complement(2797393..2797503)	hypothetical protein, unlikely	7265	0	0	0				2QTB00001_E_1	Tb10.26.0160	AACCACAACATCGACGTGAATCACAGCAGACACTAAGCTGGTCCTCAGTCTCGGCTGCCCGTGTGCTTGT	-	10	2797400	2797469	-1.04336	-2.35394	0.0246326	0.998912	-4.49077
Tb11.01.5640	3QTB00013_H_13			<a href=http://www.genedb.org/genedb/Search?organism=tryp&name=Tb11.01.5640>Tb11.01.5640</a>	Q382D1				11	Tb927_11_01_v4: 3659349..3660650	hypothetical protein, conserved	9093	0	0	0				2QTB00013_H_13	Tb11.01.5640	TCTTTTGCCAATTGCTTCCCCTTTTTGTACTTCGCAAGTTTCACATGTATTCGATCTGCCGTTGCGTTAC	+	11.1	3660389	3660458	-1.04302	-1.52675	0.136281	0.998912	-4.56234
Tb927.8.7580	3QTB00020_O_14	;go_function=zinc ion binding;go_component=integral to membrane		<a href=http://www.genedb.org/genedb/Search?organism=tryp&name=Tb927.8.7580>Tb927.8.7580</a>	Q57V79			Tb08.30P3.100	8	Tb927_08_v4: 2183282..2185903	hypothetical protein, conserved	4602	1	7	0	GO:0008270	GO:0008150	GO:0016021	2QTB00020_O_14	Tb927.8.7580	AGAAGGGACACAGCAGGATAAAGCGAATCAAACCGACATCAATATTCGGGTGTATGATATGAGAAAACAA	+	8	2183620	2183689	-1.03963	-2.49673	0.0176614	0.998912	-4.47682
Tb927.8.1610	3QTB00017_G_1	;go_function=metalloendopeptidase activity;go_process=cell adhesion; proteolysis and peptidolysis;go_component=membrane		<a href=http://www.genedb.org/genedb/Search?organism=tryp&name=Tb927.8.1610>Tb927.8.1610</a>	Q580G2			Tb08.29O9.350	8	Tb927_08_v4: 537061..538806	major surface protease gp63, putative,GP63, putative,metallopeptidase, putative	4004	0	2	1	GO:0004222	GO:0006508 GO:0007155	GO:0016020	2QTB00017_G_1	Tb927.8.1610	GTTCAATACAATAACTGATGTAACATTATTGTTTTCTCTCTTCCCCTTGTTCCTCCCATGTGTCAAAAGG	+	8	537063	537132	-1.0285	-1.58557	0.122302	0.998912	-4.55792
Tb10.70.5340	3QTB00012_G_11	curated by M. Parsons, P. Ward, J. Mottram;go_function=ATP binding; protein serine/threonine kinase activity;go_process=protein amino acid phosphorylation		<a href=http://www.genedb.org/genedb/Search?organism=tryp&name=Tb10.70.5340>Tb10.70.5340</a>	Q38C05			TRYP_x-70a06.p2kb545_726	10	Tb927_10_v4: 612827..613966	protein kinase, putative,casein kinase I, putative	6377	0	0	0	GO:0004674 GO:0004674 GO:0005524 GO:0005524	GO:0006468 GO:0006468	GO:0005575 GO:0005575	2QTB00012_G_11	Tb10.70.5340	ACAGAAGCTTAAGTTTGATGAAATACCGCGATATGAAATGTGTAGGAATATCATTTGGTCTATTCTCCAT	+	10	613675	613744	-1.02791	-2.21234	0.0339195	0.998912	-4.50424
Tb927.8.8110	3QTB00017_M_2			<a href=http://www.genedb.org/genedb/Search?organism=tryp&name=Tb927.8.8110>Tb927.8.8110</a>	Q57WL9			Tb08.28A12.130	8	Tb927_08_v4: 2396703..2398502	hypothetical protein, conserved	4655	0	0	0	GO:0003674	GO:0008150	GO:0005575	2QTB00017_M_2	Tb927.8.8110	ACAATTAGTGAATTGTTCCGTATGTGGCTCAAATGTGGTGATTCGTGATCTTGATGACCATTTTTTTCGT	+	8	2396942	2397011	-1.02707	-1.58532	0.122359	0.998912	-4.55794
Tb927.7.3040	3QTB00018_A_13			<a href=http://www.genedb.org/genedb/Search?organism=tryp&name=Tb927.7.3040>Tb927.7.3040</a>	Q57YB4			Tb07.13M20.330	7	Tb927_07_v4: 765163..767070	hypothetical protein, conserved	3393	0	0	0	GO:0003674	GO:0008150	GO:0005575	2QTB00018_A_13	Tb927.7.3040	GTCTCAACTTACTATCGCTAGAGACGCTAAAGTTTCATGACATTGTGCCGAATGTGTCGTACACCCAACT	+	7	766925	766994	-1.02532	-2.30701	0.0274193	0.998912	-4.49528
Tb927.4.4550	3QTB00020_E_13			<a href=http://www.genedb.org/genedb/Search?organism=tryp&name=Tb927.4.4550>Tb927.4.4550</a>	Q583E0			Tb04.3I12.600	4	Tb927_04_v4: complement(1250242..1252713)	hypothetical protein, conserved	1872	0	0	1				2QTB00020_E_13	Tb927.4.4550	AAATGTTGGTGGATATCAAGGCTCAGGAGGATGGAGGGGAAGATCTGGACTTAGAGCGAGACAAGTATTA	-	4	1250366	1250435	-1.00858	-2.15879	0.0381781	0.998912	-4.50923
Tb10.61.0270	3QTB00006_E_1			<a href=http://www.genedb.org/genedb/Search?organism=tryp&name=Tb10.61.0270>Tb10.61.0270</a>	Q387R4			TRYP_x-61h03.q2kb185_36	10	Tb927_10_v4: 3874384..3874959	hypothetical protein	7675	0	0	0				2QTB00006_E_1	Tb10.61.0270	CTGACCCCAGTCCCGCACCGTATTCCTCGTTTTTTTAGTTTCCAATCTCAGCTTCGCGTTGCACACTGGA	+	10	3874417	3874486	-1.00855	-2.46407	0.0190743	0.998912	-4.48004
Tb10.26.0400	3QTB00011_K_12			<a href=http://www.genedb.org/genedb/Search?organism=tryp&name=Tb10.26.0400>Tb10.26.0400</a>	Q389J0				10	Tb927_10_v4: 2738608..2739678	hypothetical protein, conserved	7242	0	0	0				2QTB00011_K_12	Tb10.26.0400	GAGGTGATTTTACACCGGTTTCACGACAGGCAGTTTATTTTCTACGATAATGGCATGGCATTTCTCCTTT	+	10	2739607	2739676	-1.00698	-2.17468	0.0368679	0.998912	-4.50775
Tb927.3.4280	3QTB00019_M_13	similar to MutS protein homolog 5. (Swiss-Prot:Q19272) [Caenorhabditis elegans];go_function=damaged DNA binding;go_process=DNA metabolism; mismatch repair;go_component=nucleus		<a href=http://www.genedb.org/genedb/Search?organism=tryp&name=Tb927.3.4280>Tb927.3.4280</a>	Q580L4			Tb03.26J7.490	3	Tb927_03_v4: complement(1206170..1208368)	mismatch repair protein MSH5, putative	1265	0	0	0				2QTB00019_M_13	Tb927.3.4280	ATTATATGGAAGCTGTTCAACCAAACATTGTGCCCAGGGGGGAAATTATTCTGATCGAAATGTTGACGAC	-	3	1206426	1206495	-1.00074	-2.00135	0.0535703	0.998912	-4.52351
Tb927.3.5210	3QTB00010_I_1			<a href=http://www.genedb.org/genedb/Search?organism=tryp&name=Tb927.3.5210>Tb927.3.5210</a>	Q580V4			Tb03.5L5.270	3	Tb927_03_v4: 1461094..1462050	hypothetical protein, conserved	1358	0	2	0				2QTB00010_I_1	Tb927.3.5210	ACTGTACTGGGGATTCGCAGTATATGTTTTACGACCAAATGGGAGGTGGGGAAACAAAATCTATTTTAGA	+	3	1461875	1461944	-0.998952	-1.99649	0.0541206	0.998912	-4.52394
Tb927.3.4310	3QTB00017_A_2	similar to SP:Q26789: 73 kDa paraflagellar rod protein (73 kDa PFR protein) (PFR-C/PFR-D). {Trypanosoma brucei brucei}; 99.3% similar to: SP:Q26789: 73 kDa paraflagellar rod protein (73 kDa PFR protein) (PFR-C/PFR-D). {Trypanosoma brucei brucei;};go_process=cell motility; forward locomotion;go_component=flagellum		<a href=http://www.genedb.org/genedb/Search?organism=tryp&name=Tb927.3.4310>Tb927.3.4310</a>	Q580L2	PFR1	PFRC	Tb03.26J7.550	3	Tb927_03_v4: complement(1213190..1214959)	73 kDa paraflagellar rod protein,PFR1	1268	0	0	0	GO:0003674	GO:0006928 GO:0043056	GO:0019861	2QTB00017_A_2	Tb927.3.4310	TTTGGAGAATGAGGAACTTGTACAGGAATTGCATGTATCTGACTGGAGCGAGACACAGAGGCAGAAGCTG	NA	Nonspecific_5	0	0	-0.998133	-2.00667	0.0529723	0.998912	-4.52303
Tb11.01.7430	3QTB00002_G_18			<a href=http://www.genedb.org/genedb/Search?organism=tryp&name=Tb11.01.7430>Tb11.01.7430</a>	Q381K8				11	Tb927_11_01_v4: complement(4118634..4118930)	hypothetical protein, conserved	9267	0	0	0				2QTB00002_G_18	Tb11.01.7430	CAAGGCTTTCAGTCGGCAGGTGCACGAATGTCTTGACAGAAATGGCAATAATGTGGATTTTTGCCAGTCG	-	11.1	4118679	4118748	-0.995901	-2.45284	0.0195833	0.998912	-4.48114
Tb11.01.5120	3QTB00021_A_1			<a href=http://www.genedb.org/genedb/Search?organism=tryp&name=Tb11.01.5120>Tb11.01.5120</a>	Q382I5				11	Tb927_11_01_v4: complement(3555720..3558569)	hypothetical protein, conserved	9039	1	1	0				2QTB00021_A_1	Tb11.01.5120	TCTTCTTAACAGCATATTATCAAAGGTATCCGAAAACCAAGCACCAAATGTTGTAACTGCACGCGTCAAC	-	11.1	3557802	3557871	-0.994815	-2.04828	0.048495	0.998912	-4.51931
Tb09.160.4600	3QTB00018_I_19	;go_function=ATP binding; ATPase activity, coupled to transmembrane movement of substances;go_process=transport;go_component=integral to membrane; internal side of plasma membrane		<a href=http://www.genedb.org/genedb/Search?organism=tryp&name=Tb09.160.4600>Tb09.160.4600</a>	Q38EU8			chr9contig160.tmp0346	9	Tb927_09_v4: 984637..986577	ABC transporter, putative	5217	0	7	0	GO:0005524 GO:0005524 GO:0042626	GO:0006810 GO:0006810	GO:0009898 GO:0016021 GO:0016021	2QTB00018_I_19	Tb09.160.4600	ACTCGTGCAGACACTCTTCGTTGGTATTCTGATGGCCCTTTTCTATTTTCGGATTACTTTGGATCAAAAT	+	9	985734	985803	-0.994645	-1.47139	0.150586	0.998912	-4.56639
Tb927.8.1160	3QTB00021_P_5	;go_function=calcium-transporting ATPase activity;go_process=calcium ion homeostasis; cell growth;go_component=acidocalcisome; integral to membrane		<a href=http://www.genedb.org/genedb/Search?organism=tryp&name=Tb927.8.1160>Tb927.8.1160</a>	Q57VN8			Tb08.29O4.290	8	Tb927_08_v4: complement(369465..372773)	vacuolar-type Ca2+-ATPase, putative	3959	0	10	0	GO:0005388	GO:0006874 GO:0016049	GO:0016021 GO:0020022	2QTB00021_P_5	Tb927.8.1160	GTGTATGATGAAGTTAATGTATTTGAAGGGCTTTTTATTCGTTCAAAGTCATTTTTGGTTATCGTGGTTT	-	8	369899	369968	-0.987796	-1.73436	0.0921178	0.998912	-4.54622
Tb09.160.1390	3QTB00003_H_14			<a href=http://www.genedb.org/genedb/Search?organism=tryp&name=Tb09.160.1390>Tb09.160.1390</a>	Q38FP8		3C4.405	chr9contig160.tmp0136c	9	Tb927_09_v4: complement(586319..586720)	hypothetical protein, unlikely	4915	0	1	0				2QTB00003_H_14	Tb09.160.1390	TTTGTTTGTTTTTCCCCTTCACTTCAACTTCACTTTACTTTACCGCCACCGCTGCCCCCGGTGTCTCACT	-	9	586395	586464	-0.984867	-2.15153	0.0387906	0.998912	-4.5099
Tb09.211.4710	3QTB00018_A_18	GPI-Anchor Signal predicted for Tb09.211.4710 by DGPI v2.04 with cleavage site probability 0.76 near 635		<a href=http://www.genedb.org/genedb/Search?organism=tryp&name=Tb09.211.4710>Tb09.211.4710</a>	Q38D39			chr9contig211.tmp0519c	9	Tb927_09_v4: complement(2161709..2163676)	hypothetical protein, conserved	5829	0	0	1				2QTB00018_A_18	Tb09.211.4710	TTATTATTCGCCGCCGACTTCATCACGACATTGTGGTACCCGACTCTTGTTTCGTTCTTCAACACTTTAA	-	9	2162436	2162505	-0.982226	-1.38617	0.17492	0.998912	-4.57239
Tb10.61.0450	3QTB00020_K_16			<a href=http://www.genedb.org/genedb/Search?organism=tryp&name=Tb10.61.0450>Tb10.61.0450</a>	Q387T0			TRYP_x-61h03.q2kb185_67	10	Tb927_10_v4: 3837297..3839891	hypothetical protein, conserved	7658	0	0	0				2QTB00020_K_16	Tb10.61.0450	AGAAGCTATTGTCTCCAACTTTACTTTGTAGTTCCCCCTCGTCGAACATTCGTTTTCTTGTCATATTAAA	+	10	3838684	3838753	-0.981235	-1.50056	0.142906	0.998912	-4.56427
Tb09.244.0040	3QTB00003_I_13			<a href=http://www.genedb.org/genedb/Search?organism=tryp&name=Tb09.244.0040>Tb09.244.0040</a>	Q38CM6			chr9contig244a01.tmp0004	9	Tb927_09_v4: 3029095..3029448	hypothetical protein, unlikely	6145	0	0	0				2QTB00003_I_13	Tb09.244.0040	TGCTGCATTCAATTCATTCGTTATCTTGTTGTTGCAAAGGTGCCCTCACTCCGCTACATGGGCTGCGCTG	+	9	3029241	3029310	-0.975603	-1.98126	0.0558804	0.998912	-4.52528
Tb927.8.490	3QTB00009_A_1			<a href=http://www.genedb.org/genedb/Search?organism=tryp&name=Tb927.8.490>Tb927.8.490</a>	Q57XI4			Tb08.25E9.690	8	Tb927_08_v4: complement(138767..139618)	hypothetical protein	3892	1	0	1				2QTB00009_A_1	Tb927.8.490	AGCTTCGAATCTGTGGGAAGAACAATGAAAGGCTGGAATTTTTTGGGGATAAATCCCGTGTGTCAACTAA	-	8	139285	139354	-0.972934	-1.46743	0.151654	0.998912	-4.56667
Tb927.5.1090	3QTB00019_J_14	;go_function=tRNA ligase activity;go_process=protein biosynthesis; tRNA aminoacylation for protein translation;go_component=cytoplasm		<a href=http://www.genedb.org/genedb/Search?organism=tryp&name=Tb927.5.1090>Tb927.5.1090</a>	Q57W54			Tb05.28F8.150	5	Tb927_05_v4: 352618..355017	threonyl-tRNA synthetase, putative	2101	0	0	0	GO:0004812	GO:0006412 GO:0006418	GO:0005737	2QTB00019_J_14	Tb927.5.1090	AGATCCACAGCGCTCTCATTTTTCTCAAGGATGTTTATGACGTCCTCGGCTTTAAGTTCTTTTTGAAGCA	+	5	353948	354017	-0.972203	-1.7856	0.0832871	0.998912	-4.54202
Tb927.1.2560	3QTB00002_O_21	GPI-Anchor Signal predicted for Tb927.1.2560 by DGPI v2.04, no cleavage site predicted		<a href=http://www.genedb.org/genedb/Search?organism=tryp&name=Tb927.1.2560>Tb927.1.2560</a>	Q4GYX6				1	Tb927_01_v4: 602836..603120	hypothetical protein, unlikely	249	1	0	0				NA	NA	NA	NA	NA	NA	NA	-0.971184	-2.1824	0.0362454	0.998912	-4.50704
Tb11.01.1830	3QTB00007_E_13			<a href=http://www.genedb.org/genedb/Search?organism=tryp&name=Tb11.01.1830>Tb11.01.1830</a>	Q383S2				11	Tb927_11_01_v4: 2648579..2649244	hypothetical protein, conserved	8698	0	0	0	GO:0003674	GO:0008150	GO:0005575	2QTB00007_E_13	Tb11.01.1830	ACAGGGGTCAAACTTGCTGAAGATATAAACTATTGGATCAGGTACATCGACTGCGCACTCAGCCATCCAC	+	11.1	2648588	2648657	-0.970188	-1.95828	0.05863	0.998912	-4.52731
Tb927.4.1960	3QTB00011_N_14			<a href=http://www.genedb.org/genedb/Search?organism=tryp&name=Tb927.4.1960>Tb927.4.1960</a>	Q583J7			Tb04.29M18.590	4	Tb927_04_v4: complement(495944..497068)	hypothetical protein, conserved	1613	1	0	0				2QTB00011_N_14	Tb927.4.1960	AAGATTCCGCAAGAACAAAATCGGAGTAATACTGCTACCTCCACGGTTGCATTAAAGAATGCGTGTGACA	-	4	496438	496507	-0.969599	-2.28927	0.0285441	0.998912	-4.49697
Tb927.6.1310	3QTB00011_O_23			<a href=http://www.genedb.org/genedb/Search?organism=tryp&name=Tb927.6.1310>Tb927.6.1310</a>	Q585B6			Tb06.3A7.1010	6	Tb927_06_v4: complement(487653..488708)	hypothetical protein, conserved	2650	1	0	1				2QTB00011_O_23	Tb927.6.1310	AAATCAGAGGGAGCATCAAACACCGGAAGACCGTCTGCAGTTATGGAAGGAACTTAAAGGTAGGTGTACA	-	6	488154	488223	-0.96817	-1.97734	0.0563409	0.998912	-4.52563
Tb10.70.5290	3QTB00017_C_12	identical to:GB:AAO72980.1: major surface protease-like protein C {Trypanosoma brucei;} PMID:12707278;go_function=metalloendopeptidase activity;go_process=cell adhesion; proteolysis and peptidolysis;go_component=membrane		<a href=http://www.genedb.org/genedb/Search?organism=tryp&name=Tb10.70.5290>Tb10.70.5290</a>	Q86ML7	MSP-C		TRYP_x-70a06.p2kb545_720	10	Tb927_10_v4: complement(619946..621721)	major surface protease gp63, putative,surface protease homologue	6379	1	0	0	GO:0004222	GO:0006508 GO:0007155	GO:0016020	2QTB00017_C_12	Tb10.70.5290	GTGATTTGATTAGTGCAAGAACTGCATCCGTAGATAAGAAACCTAAATACACCAATAACGTTGATGATTA	-	10	621399	621468	-0.967715	-2.17937	0.0364881	0.998912	-4.50732
Tb927.7.6040	3QTB00021_L_22	Number of repeated genes in array uncertain, region may contain misassembly. similar to GB:CAD21883.1: ESAG4 {Trypanosoma brucei}; Number of repeated genes in array uncertain, region may contain misassembly.;go_function=adenylate cyclase activity;go_process=intracellular signaling cascade;go_component=integral to membrane		<a href=http://www.genedb.org/genedb/Search?organism=tryp&name=Tb927.7.6040>Tb927.7.6040</a>	Q57VK7			Tb07.2F2.250	7	Tb927_07_v4: complement(1626783..1630586)	receptor-type adenylate cyclase GRESAG 4, putative	3694	1	1	0	GO:0004016	GO:0007242	GO:0016021	2QTB00022_A_20	Tb927.7.6040	ATGAGGTTGCGGACCCCTCGTTGAGTGAGGTGAGTTCTCTACATGCTGGGTTAACTGATTCTGCCAGGCA	-	7	1627192	1627261	-0.961083	-2.03915	0.0494474	0.998912	-4.52013
Tb11.01.6710	3QTB00021_H_9			<a href=http://www.genedb.org/genedb/Search?organism=tryp&name=Tb11.01.6710>Tb11.01.6710</a>	Q381S8				11	Tb927_11_01_v4: complement(3946572..3949802)	hypothetical protein, conserved	9196	1	0	0				2QTB00021_H_9	Tb11.01.6710	AGATGGCGTTTACCAAGCATCCTGCTTGTTGTTTCCTCAAAAATATATCCGCTTCCTTTTTCCCGTTACT	-	11.1	3948022	3948091	-0.959406	-1.37964	0.176904	0.998912	-4.57284
Tb927.7.2350	3QTB00021_G_12			<a href=http://www.genedb.org/genedb/Search?organism=tryp&name=Tb927.7.2350>Tb927.7.2350</a>	Q57XN9			Tb07.22O10.330	7	Tb927_07_v4: complement(605377..608436)	hypothetical protein, conserved	3324	0	0	0				2QTB00021_G_12	Tb927.7.2350	AAAATGTTCCTTTTGGTTACGTGGTTACCTATTTCCTCAACAATTTTCTTCGGACGTATACCTACGGGTC	-	7	606692	606761	-0.959151	-1.86894	0.0704612	0.998912	-4.53503
Tb11.01.1820	3QTB00007_J_14	similar to Biotin--(acetyl-CoA-carboxylase) synthetase (EC 6.3.4.15) (Biotin--protein ligase). (Swiss- Prot:P29906) (Paracoccus denitrificans;);go_function=biotin-[acetyl-CoA-carboxylase] ligase activity;go_process=biotin biosynthesis		<a href=http://www.genedb.org/genedb/Search?organism=tryp&name=Tb11.01.1820>Tb11.01.1820</a>	Q383S3				11	Tb927_11_01_v4: 2647100..2647843	biotin--acetyl-CoA-carboxylase ligase, putative,biotin--protein ligase, putative	8697	0	0	0	GO:0004077	GO:0009102	GO:0005575	2QTB00007_J_14	Tb11.01.1820	TTCAAACGGCCTGAACTAATTAAGCAATTTGAGGCGGCAATGGACAAGAGCCTCGTGCTTCACAAGCGAA	+	11.1	2647655	2647724	-0.956077	-2.53969	0.0159488	0.998912	-4.47256
Tb09.211.2310	3QTB00011_H_4	curated by J. Mottram;go_function=catalytic activity		<a href=http://www.genedb.org/genedb/Search?organism=tryp&name=Tb09.211.2310>Tb09.211.2310</a>	Q38DS6			chr9contig211.tmp0267c	9	Tb927_09_v4: complement(1678815..1679927)	Bem46-like serine peptidase,Serine peptidase, Clan SC, Family S09X	5591	1	1	0	GO:0003824	GO:0008150	GO:0005575	2QTB00011_H_4	Tb09.211.2310	TCAACCATGTTTCTCGTTCTTGCTGTTATCCTTGTTCGAATACTATGTTAAGCCGCTTTGCCTCCATATT	-	9	1679064	1679133	-0.955799	-1.6563	0.10707	0.998912	-4.55245
Tb10.26.0630	3QTB00022_O_24			<a href=http://www.genedb.org/genedb/Search?organism=tryp&name=Tb10.26.0630>Tb10.26.0630</a>	Q389K6				10	Tb927_10_v4: 2696252..2700412	hypothetical protein, conserved	7226	1	0	0				2QTB00022_O_24	Tb10.26.0630	CATGAGATCATGTCAGACCGTGATTGTCTTCTTTATCTTTCCAAGTTTATGGAATACATCGAGCTTGCAC	+	10	2697545	2697614	-0.950808	-1.959	0.0585425	0.998912	-4.52724
Tb927.6.680	3QTB00011_E_2			<a href=http://www.genedb.org/genedb/Search?organism=tryp&name=Tb927.6.680>Tb927.6.680</a>	Q583T5			Tb06.3D8.520	6	Tb927_06_v4: complement(283275..284336)	hypothetical protein, conserved	2585	0	0	0				2QTB00011_E_2	Tb927.6.680	AAAATCATTACTTAAGGAAACCTCTGGAAATGGTGGTCATAATAGGAATGGCAAAAAAGAGCAGGAGGTT	-	6	284130	284199	-0.949921	-1.79189	0.0822555	0.998912	-4.5415
Tb10.70.3940	3QTB00023_A_1			<a href=http://www.genedb.org/genedb/Search?organism=tryp&name=Tb10.70.3940>Tb10.70.3940</a>	Q38BP8			TRYP_x-70a06.p2kb545_526	10	Tb927_10_v4: 902396..907804	hypothetical protein, conserved	6484	1	0	0				2QTB00023_A_1	Tb10.70.3940	AAAAGAGAGAACCACCGCAGCATCCTTCTCTTATTTTATTTACATGATTGCAGGTGTTAACTACCGACAT	+	10	907075	907144	-0.947396	-2.09968	0.0434244	0.998912	-4.51466
Tb10.70.7520	3QTB00010_N_11	;go_function=metal ion binding		<a href=http://www.genedb.org/genedb/Search?organism=tryp&name=Tb10.70.7520>Tb10.70.7520</a>	Q38CH1			TRYP_x-70a06.p2kb545_1035	10	Tb927_10_v4: 177882..178886	hypothetical protein, conserved	6210	1	5	0	GO:0046872	GO:0008150	GO:0005575	2QTB00010_N_11	Tb10.70.7520	AACAACCGTTACTTTTTAATGATGGTGTTGTACTTGTTGCTTTCAACAGGTTTTGTGTCATCTATGTTAT	+	10	178350	178419	-0.944846	-1.5913	0.121004	0.998912	-4.55749
Tb11.01.1980	3QTB00003_M_1			<a href=http://www.genedb.org/genedb/Search?organism=tryp&name=Tb11.01.1980>Tb11.01.1980</a>	Q383Q7				11	Tb927_11_01_v4: 2680856..2681212	hypothetical protein, conserved	8713	0	1	0				2QTB00003_M_1	Tb11.01.1980	GGTTACAACCCGTTCAGGTTACAGGGTATGACTCCACAGCCAAGATAGGGAGGAGTACCAGGCGTCAGGA	+	11.1	2680950	2681019	-0.943579	-2.12874	0.0407711	0.998912	-4.512
Tb09.211.3610	3QTB00022_E_1	similar to Ubiquitin-activating enzyme E1 2 (Swiss-Prot:P31251) (Triticum aestivum);go_function=ubiquitin activating enzyme activity;go_process=protein modification; ubiquitin cycle;go_component=mitochondrion		<a href=http://www.genedb.org/genedb/Search?organism=tryp&name=Tb09.211.3610>Tb09.211.3610</a>	Q38DE8	UBA2		chr9contig211.tmp0404	9	Tb927_09_v4: 1935154..1938798	ubiquitin-activating enzyme E1, putative	5719	0	0	0	GO:0004839	GO:0006464 GO:0006512	GO:0005739	2QTB00022_E_1	Tb09.211.3610	TTATTCCTCCGATACTACAAGAAACGTTAATATAAACGGATTTACCAAAATGAGTAAGATGGCTGGTGCT	+	9	1935243	1935312	-0.941259	-1.67563	0.10319	0.998912	-4.55093
Tb10.6k15.1920	3QTB00005_P_13			<a href=http://www.genedb.org/genedb/Search?organism=tryp&name=Tb10.6k15.1920>Tb10.6k15.1920</a>	Q38AB0			TRYPtp6k15-3d06.p1c_285	10	Tb927_10_v4: 2099222..2099773	hypothetical protein, conserved	6972	0	0	0				2QTB00005_P_13	Tb10.6k15.1920	ACGGGGACTTCGGCCCATCGCCCGCACAATACCCACCCATCCGCGTCTGCGTCCGGTAGACTACAAAATA	+	10	2099269	2099338	-0.94089	-1.35444	0.184729	0.998912	-4.57455
Tb927.1.780	3QTB00012_I_13			<a href=http://www.genedb.org/genedb/Search?organism=tryp&name=Tb927.1.780>Tb927.1.780</a>	Q4GZE0				1	Tb927_01_v4: complement(249453..250595)	hypothetical protein, conserved	72	0	0	0				2QTB00012_I_13	Tb927.1.780	CAACGAGTTTATATCATGGACAGGTGGTAACTTTCTCTATGAGCTGACACTATGTAACAGTAACATTAAA	-	1	250122	250191	-0.939888	-2.08305	0.045011	0.998912	-4.51617
Tb11.02.5230	3QTB00006_N_13	GPI-Anchor Signal predicted for Tb11.02.5230 by DGPI v2.04, no cleavage site predicted		<a href=http://www.genedb.org/genedb/Search?organism=tryp&name=Tb11.02.5230>Tb11.02.5230</a>	Q384T2				11	Tb927_11_01_v4: 2043378..2044010	hypothetical protein, conserved	8436	0	2	0				2QTB00006_N_13	Tb11.02.5230	AATACATTGGCTGCCTTTTCTATTCTCACCGCTCAGCAGTTGTTTGCCACACCGCTCATGTTGCTGTTCT	+	11.1	2043648	2043717	-0.936623	-2.0545	0.0478548	0.998912	-4.51875
Tb10.389.0120	3QTB00009_O_12	;go_function=DNA-directed RNA polymerase activity;go_process=transcription;go_component=nucleus		<a href=http://www.genedb.org/genedb/Search?organism=tryp&name=Tb10.389.0120>Tb10.389.0120</a>	Q388R6	RPB5z			10	Tb927_10_v4: complement(3178217..3179116)	DNA-directed RNA polymerase II, putative,RNA polymerase subunit, putative	7416	0	0	0	GO:0003899	GO:0006350	GO:0005634	2QTB00009_O_12	Tb10.389.0120	TTCAAGGTTGTACGATATAACGGATGGCCTGAATTACCAGTGGTTTACCCAAAGATGCTCTTCTTATTTA	-	10	3178922	3178991	-0.933456	-2.02991	0.0504283	0.998912	-4.52096
Tb927.8.6500	3QTB00016_O_11	;go_process=cell cycle		<a href=http://www.genedb.org/genedb/Search?organism=tryp&name=Tb927.8.6500>Tb927.8.6500</a>	Q57TW3			Tb08.30K1.260	8	Tb927_08_v4: 1880338..1881957	cell division cycle protein, putative	4494	0	0	0	GO:0003674	GO:0007049	GO:0005575	2QTB00016_O_11	Tb927.8.6500	CATTTCCGATCGGAATTCACAGGATAATTCCATATCACATTTCTTCCTCACAACAAAAGAGAATGTTGTG	+	8	1880445	1880514	-0.931777	-2.02099	0.0513923	0.998912	-4.52176
Tb10.61.2230	3QTB00020_K_24			<a href=http://www.genedb.org/genedb/Search?organism=tryp&name=Tb10.61.2230>Tb10.61.2230</a>	Q388F4			TRYP_x-61h03.q2kb185_339	10	Tb927_10_v4: complement(3466634..3469231)	hypothetical protein, conserved	7531	0	0	0				2QTB00020_K_24	Tb10.61.2230	TTCAGCATGGAAGAATTTGTTTTAACGCTTTACGATGTTGATCTTGCGGGCAGCAGTACTGGTGAATACC	-	10	3467611	3467680	-0.930416	-1.79519	0.0817166	0.998912	-4.54123
Tb09.211.4340	3QTB00002_O_20			<a href=http://www.genedb.org/genedb/Search?organism=tryp&name=Tb09.211.4340>Tb09.211.4340</a>	Q38D77			chr9contig211.tmp0480c	9	Tb927_09_v4: complement(2090434..2090742)	hypothetical protein, unlikely	5791	1	2	0				2QTB00002_O_20	Tb09.211.4340	TATTTCTATTCCGCCTTGTGCCATATAACTGTGCGTGTGCAGACCTGACAAATAACCGAGTTTGGTTTGC	-	9	2090438	2090507	-0.930183	-1.62559	0.113479	0.998912	-4.55485
Tb927.7.980	3QTB00020_O_12			<a href=http://www.genedb.org/genedb/Search?organism=tryp&name=Tb927.7.980>Tb927.7.980</a>	Q57VU4			Tb07.29K4.140	7	Tb927_07_v4: 253061..255682	hypothetical protein, conserved	3189	0	0	0				2QTB00020_O_12	Tb927.7.980	TCATCACATATTTTGTGCAATTTTATTTACTGGTGTTGAAGCATCCCGAAAACTACTCGAGGCGCAGCTA	+	7	253468	253537	-0.929325	-1.93945	0.0609695	0.998912	-4.52895
Tb09.211.4100	3QTB00005_I_1			<a href=http://www.genedb.org/genedb/Search?organism=tryp&name=Tb09.211.4100>Tb09.211.4100</a>	Q38D98			chr9contig211.tmp0456c	9	Tb927_09_v4: complement(2039539..2040036)	hypothetical protein, conserved	5770	0	0	0				2QTB00005_I_1	Tb09.211.4100	GTCTGCAGACTCAACCATCGCTAATCAACCTCCCGACGAGCGCCTCGAGCGTATGTGCCCCTAGTGTCAG	-	9	2039609	2039678	-0.928013	-1.99405	0.0544002	0.998912	-4.52415
Tb09.160.3770	3QTB00001_F_23	GPI-Anchor Signal predicted for Tb09.160.3770 by DGPI v2.04 with cleavage site probability 2.5800002 near 30		<a href=http://www.genedb.org/genedb/Search?organism=tryp&name=Tb09.160.3770>Tb09.160.3770</a>	Q38F28		28G16.195	chr9contig160.tmp0511	9	Tb927_09_v4: 874325..874528	hypothetical protein, unlikely	5136	1	2	1				2QTB00001_F_23	Tb09.160.3770	TTTTGCTCGGCACCTTTACTGAATATATTCTACCAACGGCTTCTTCCATGTATTCCCCTCTCGTAGTAGT	+	9	874443	874512	-0.925667	-1.61264	0.116274	0.998912	-4.55585
Tb927.8.5250	3QTB00016_E_13	;go_function=protein binding;go_process=intracellular protein transport;go_component=cytoplasm		<a href=http://www.genedb.org/genedb/Search?organism=tryp&name=Tb927.8.5250>Tb927.8.5250</a>	Q57UJ7			Tb08.5H5.420	8	Tb927_08_v4: 1569226..1570821	coatomer delta subunit, putative,delta-COP, putative,delta-coat protein, putative	4368	0	0	0	GO:0005515	GO:0006886	GO:0005737	2QTB00016_E_13	Tb927.8.5250	AGCATTACAGTTGAGTATGAAATATCCAATGCGGATTTGGTTGAACAGGGATTATGCGACGTGCGCGTGA	+	8	1570429	1570498	-0.925007	-1.87685	0.0693369	0.998912	-4.53435
Tb11.02.4540	3QTB00012_L_13			<a href=http://www.genedb.org/genedb/Search?organism=tryp&name=Tb11.02.4540>Tb11.02.4540</a>	Q384Z8				11	Tb927_11_01_v4: complement(1868371..1869567)	hypothetical protein, conserved,predicted tetratricopeptide repeat (TPR) protein	8369	0	0	0	GO:0003674	GO:0008150	GO:0005575	2QTB00012_L_13	Tb11.02.4540	TGTAAAGGCAATGGTAGCTTTGGAGGCAGCGATAGAGATATACGAGGAAAACACAGTTGCTTATTTCCTA	-	11.1	1869298	1869367	-0.923539	-1.77752	0.08463	0.998912	-4.54269
Tb10.406.0370	3QTB00002_J_22	;go_function=DNA binding;go_process=chromosome organization and biogenesis (sensu Eukaryota); nucleosome assembly;go_component=nucleus		<a href=http://www.genedb.org/genedb/Search?organism=tryp&name=Tb10.406.0370>Tb10.406.0370</a>	Q389T1				10	Tb927_10_v4: complement(2537209..2537547)	histone H2B, putative	7159	0	0	0	GO:0003677 GO:0003677	GO:0006334 GO:0006334 GO:0007001 GO:0007001	GO:0005634 GO:0005634	NA	NA	NA	NA	NA	NA	NA	-0.922016	-2.01715	0.0518116	0.998912	-4.5221
Tb927.8.5850	3QTB00023_C_18			<a href=http://www.genedb.org/genedb/Search?organism=tryp&name=Tb927.8.5850>Tb927.8.5850</a>	Q57YI6			Tb08.11J15.1110	8	Tb927_08_v4: 1716183..1728797	hypothetical protein, conserved	4429	1	1	0				2QTB00023_C_18	Tb927.8.5850	TTTTTCTATAATGCAGTTGAAAGAATATTTCGTACCCAATACATACCAGTCGGTTGAGTCACTCAAATTT	+	8	1717970	1718039	-0.921626	-2.09271	0.0440841	0.998912	-4.51529
Tb927.4.1480	3QTB00019_E_13			<a href=http://www.genedb.org/genedb/Search?organism=tryp&name=Tb927.4.1480>Tb927.4.1480</a>	Q581T3			Tb04.2L9.710	4	Tb927_04_v4: complement(376506..378668)	hypothetical protein, conserved	1565	0	0	0				2QTB00019_E_13	Tb927.4.1480	TTCACGTTTCCGGACCGAGCCGCGATTTTTCAAACAGTAAATAAGGAGGTATTAGACATGATCATGGGAT	-	4	377915	377984	-0.919222	-1.31706	0.196822	0.998912	-4.57705
Tb11.03.0180	3QTB00012_M_13	;go_process=RNA editing;go_component=mRNA editing complex		<a href=http://www.genedb.org/genedb/Search?organism=tryp&name=Tb11.03.0180>Tb11.03.0180</a>	Q387F6	KREPB5	MP44		11	Tb927_11_01_v4: 241921..243069	RNA-editing complex protein,KREPB5	7807	1	0	0	GO:0003674	GO:0016547	GO:0045293	2QTB00012_M_13	Tb11.03.0180	TAATAATGCGCTCTTCCCTCCTTCAGACGCTCTTATTCTTCACGTGTTGTGCTGTCACGTATTGGAGAGT	+	11.1	242562	242631	-0.919143	-1.50871	0.140817	0.998912	-4.56367
Tb927.3.1640	3QTB00005_A_13			<a href=http://www.genedb.org/genedb/Search?organism=tryp&name=Tb927.3.1640>Tb927.3.1640</a>	Q57ZE7			Tb03.30P12.210	3	Tb927_03_v4: complement(434405..434896)	hypothetical protein	1003	0	3	0				2QTB00005_A_13	Tb927.3.1640	ATGCTGTTAGTGTGGCGTAACTTTCCCTCTTTTCCTTCCATAATTGTTTCATTGTGCAAAAAATGCGTTC	-	3	434827	434896	-0.91764	-1.7799	0.0842336	0.998912	-4.54249
Tb11.02.2730	3QTB00006_G_24			<a href=http://www.genedb.org/genedb/Search?organism=tryp&name=Tb11.02.2730>Tb11.02.2730</a>	Q385R0			Tb11.212.1350	11	Tb927_11_01_v4: 1427446..1428048	hypothetical protein, conserved	8207	0	3	0				2QTB00006_G_24	Tb11.02.2730	TGTTATTGTTAATGGTGTACAGCTTATTTATAGCTTCCCTGTGCTACTTTCTTTAGATTGTAAGAAATGG	+	11.1	1427454	1427523	-0.917446	-1.87208	0.0700131	0.998912	-4.53476
Tb09.160.0600	3QTB00017_O_6			<a href=http://www.genedb.org/genedb/Search?organism=tryp&name=Tb09.160.0600>Tb09.160.0600</a>	Q38FX9			chr9contig160.tmp0060c	9	Tb927_09_v4: complement(379049..380854)	hypothetical protein, conserved	4833	0	0	0				2QTB00017_O_6	Tb09.160.0600	ATGAAGCATCCAATGCTTACTTCATAGATATAGAGGTTTTGCTAATGGTTTGTGATACAAATGAGTCGCA	-	9	380391	380460	-0.916997	-2.02474	0.0509853	0.998912	-4.52142
Tb927.5.3930	3QTB00014_K_9	;go_function=transporter activity;go_process=transport;go_component=integral to membrane		<a href=http://www.genedb.org/genedb/Search?organism=tryp&name=Tb927.5.3930>Tb927.5.3930</a>	Q57U73			Tb05.6E7.950	5	Tb927_05_v4: 1220130..1221497	hypothetical protein, conserved	2384	0	12	1				2QTB00014_K_9	Tb927.5.3930	GTTTTCTGTCTCGGGACGTATGCGCTTGCAACCATCTTTTGTTTAGTAATCACATTAAATTCTATTCCAT	+	5	1220742	1220811	-0.913356	-1.62204	0.114239	0.998912	-4.55512
Tb10.6k15.2650	3QTB00012_C_12			<a href=http://www.genedb.org/genedb/Search?organism=tryp&name=Tb10.6k15.2650>Tb10.6k15.2650</a>	Q38AH4			TRYPtp6k15-3d06.p1c_389	10	Tb927_10_v4: complement(1955249..1956406)	hypothetical protein, conserved	6908	1	8	0				2QTB00012_C_12	Tb10.6k15.2650	TTTTTGAGCAGTGCACTCCCATGTAGTGGAAGCAAAATGACGCTTCTATTTAACGAAAGGTGTTTGTCTT	-	10	1955728	1955797	-0.913311	-2.06801	0.0464898	0.998912	-4.51753
Tb10.70.1720	3QTB00023_C_12	;go_function=microtubule motor activity;go_process=microtubule-based movement;go_component=dynein complex		<a href=http://www.genedb.org/genedb/Search?organism=tryp&name=Tb10.70.1720>Tb10.70.1720</a>	Q38B68			TRYP_x-70a06.p2kb545_233,Tb10.70.1710	10	Tb927_10_v4: 1333629..1346057	dynein heavy chain, putative	6664	0	0	0	GO:0003777	GO:0007018	GO:0030286	2QTB00023_C_12	Tb10.70.1720	ATGGATTACAAGGGATGGTATGATCGCAAGACGCGTGAGTTCTTTAATATTGTTGATATTGTCTTTTCTG	+	10	1340232	1340301	-0.913188	-1.93251	0.0618513	0.998912	-4.52955
Tb927.8.7190	3QTB00011_H_5			<a href=http://www.genedb.org/genedb/Search?organism=tryp&name=Tb927.8.7190>Tb927.8.7190</a>	Q57YS5			Tb08.10K10.580	8	Tb927_08_v4: 2065224..2066315	hypothetical protein	4563	1	0	0				2QTB00011_H_5	Tb927.8.7190	ATTTTTACATTTTCTCTTGTCTCCTTTTTTATCCCCGCGAATAATACCTTGTACGTTGAATCTGCGCAGG	+	8	2065236	2065305	-0.911275	-1.76534	0.0866888	0.998912	-4.54369
Tb11.47.0032	3QTB00019_C_23			<a href=http://www.genedb.org/genedb/Search?organism=tryp&name=Tb11.47.0032>Tb11.47.0032</a>	Q387D5				11	Tb927_11_01_v4: 334977..337133	hypothetical protein, conserved	7828	0	0	0				2QTB00019_C_23	Tb11.47.0032	TACTGATAAAAACGAACGATACACTCAAACACTCGCAGTTTTGTATTGTGAATGAACCGGAAATGGATTC	+	11.1	335896	335965	-0.910756	-2.27104	0.029744	0.998912	-4.4987
Tb927.5.2140	3QTB00020_A_2	;go_function=nucleic acid binding;go_process=mRNA catabolism, nonsense-mediated decay;go_component=cytoplasm		<a href=http://www.genedb.org/genedb/Search?organism=tryp&name=Tb927.5.2140>Tb927.5.2140</a>	Q582F1			Tb05.3C6.50	5	Tb927_05_v4: complement(674982..677510)	regulator of nonsense transcripts 1, putative,nonsense mRNA reducing factor 1, putative	2205	0	0	0				2QTB00020_A_2	Tb927.5.2140	GTGATTCCACTTTAGAGTGCTACATATGTCGATCTTCGAATATTTTTTCCTTGGGATTTATGCCTTCAAA	-	5	677191	677260	-0.908925	-1.28165	0.20883	0.998912	-4.57936
Tb11.55.0027	3QTB00012_G_12	;go_component=integral to membrane		<a href=http://www.genedb.org/genedb/Search?organism=tryp&name=Tb11.55.0027>Tb11.55.0027</a>	Q387A1				11	Tb927_11_01_v4: complement(455129..456292)	expression site-associated gene (ESAG) protein, putative,expression site-associated gene 3 (ESAG3) protein, putative	7862	1	2	0	GO:0003674	GO:0008150	GO:0016021	2QTB00012_G_12	Tb11.55.0027	TTCCTTTATCCATCCAAGACGATGGTTATGAGTGGAATGATACTGCATTTTGCGGGACCAGTTCACGTGT	-	11.1	455347	455416	-0.907619	-1.99089	0.0547627	0.998912	-4.52443
Tb927.5.1530	3QTB00016_M_13			<a href=http://www.genedb.org/genedb/Search?organism=tryp&name=Tb927.5.1530>Tb927.5.1530</a>	Q57VB0			Tb05.30H13.700	5	Tb927_05_v4: complement(482234..483850)	hypothetical protein, conserved	2144	1	0	0				2QTB00016_M_13	Tb927.5.1530	CGTAATATGCGCCACCGGCTATCATCTGCGGTATCCTTTTCTACACGAAGATATAAGAGAAGTGCTAGAG	-	5	482747	482816	-0.907419	-1.56093	0.128009	0.998912	-4.55979
Tb927.4.140	3QTB00002_E_13			<a href=http://www.genedb.org/genedb/Search?organism=tryp&name=Tb927.4.140>Tb927.4.140</a>	Q57UV5			Tb04.5D20.110	4	Tb927_04_v4: 17401..17667	hypothetical protein	1431	0	0	0				2QTB00002_E_13	Tb927.4.140	TTACATTAGGCAAAACCAACTATGAAAAAAATGGCAATACATTCCAAAATATTCCCTCATCATTGCAGAA	+	4	17591	17660	-0.906389	-1.75796	0.0879568	0.998912	-4.54429
Tb927.3.1660	3QTB00019_F_2			<a href=http://www.genedb.org/genedb/Search?organism=tryp&name=Tb927.3.1660>Tb927.3.1660</a>	Q57ZE5			Tb03.30P12.240	3	Tb927_03_v4: complement(436051..438420)	hypothetical protein, conserved	1005	1	0	1				2QTB00019_F_2	Tb927.3.1660	TAGATATTTCAAATGGAAGGAAAAGCGGAATGAGTCGAGTGGATTTGAATACGGTACTGTGCAAGGACCT	-	3	436277	436346	-0.905988	-2.06833	0.0464584	0.998912	-4.5175
Tb927.1.1570	3QTB00003_E_14			<a href=http://www.genedb.org/genedb/Search?organism=tryp&name=Tb927.1.1570>Tb927.1.1570</a>	Q4GZ62				1	Tb927_01_v4: 403250..403615	hypothetical protein, unlikely	150	0	0	0				2QTB00003_E_14	Tb927.1.1570	TGAAAAGTTTAGCTTCCATTGTGAATGTAAGTGCGCGTGGGAAACAGACTGTCCCAAATGCCGCATCAAC	+	1	403294	403363	-0.894433	-1.83705	0.0751536	0.998912	-4.53773
Tb927.3.3880	3QTB00004_A_13			<a href=http://www.genedb.org/genedb/Search?organism=tryp&name=Tb927.3.3880>Tb927.3.3880</a>	Q57WC4			Tb03.28C22.546	3	Tb927_03_v4: 1080873..1081286	hypothetical protein, conserved	1225	0	0	0				2QTB00004_A_13	Tb927.3.3880	AATGTCGCCATTACCCACGCAACCAACTTCTGTCCCCAGTGTGGCCTCATTGAAGGCAGTTCTCACGCCG	+	3	1080890	1080959	-0.893143	-1.84069	0.0746047	0.998912	-4.53742
Tb11.02.4920	3QTB00016_O_8	;go_function=ATP binding; ATP-dependent helicase activity;go_process=nucleobase, nucleoside, nucleotide and nucleic acid metabolism		<a href=http://www.genedb.org/genedb/Search?organism=tryp&name=Tb11.02.4920>Tb11.02.4920</a>	Q384W4				11	Tb927_11_01_v4: complement(1961899..1963551)	ATP-dependent DEAD/H RNA helicase, putative	8403	0	0	0	GO:0005524 GO:0008026	GO:0006139	GO:0005575	2QTB00016_O_8	Tb11.02.4920	TAGGCTTACTACCAGCTTCGTAGAGCACACTATTCCTCAAACAATCAGCTTTTACTTTTATTCGGAGTCT	-	11.1	1962529	1962598	-0.892922	-1.84458	0.0740226	0.998912	-4.53709
Tb09.160.4700	3QTB00014_G_23			<a href=http://www.genedb.org/genedb/Search?organism=tryp&name=Tb09.160.4700>Tb09.160.4700</a>	Q38ET6			chr9contig160.tmp0356	9	Tb927_09_v4: 1008341..1009702	hypothetical protein, conserved	5229	0	2	0				2QTB00014_G_23	Tb09.160.4700	AAGAAAACTAAGTGTTGCGGAGCAGATATCTATTGTAGGACAAATTATTCGGAAAGCGGAATGCCTACTT	+	9	1008535	1008604	-0.892246	-2.08174	0.0451381	0.998912	-4.51629
Tb09.211.3800	3QTB00017_M_17			<a href=http://www.genedb.org/genedb/Search?organism=tryp&name=Tb09.211.3800>Tb09.211.3800</a>	Q38DC9			chr9contig211.tmp0424	9	Tb927_09_v4: 1980292..1982052	hypothetical protein, conserved	5738	1	0	0				2QTB00017_M_17	Tb09.211.3800	ATGCCCCGGAAGAACTTTCTGCGTGCACCTCTTTCACATTCATTTATGCATATCGGTTTTGCAATTATGT	+	9	1980361	1980430	-0.892011	-1.37123	0.179488	0.998912	-4.57341
Tb927.3.5770	3QTB00004_O_24			<a href=http://www.genedb.org/genedb/Search?organism=tryp&name=Tb927.3.5770>Tb927.3.5770</a>	Q57VG7			Tb03.2H15.720	3	Tb927_03_v4: complement(1611685..1612137)	hypothetical protein	1414	0	0	0				2QTB00004_O_24	Tb927.3.5770	CTATTGGTTGTTTTTAAGCATTCTTTCTTATAGCCCTTTCGCCCCGCACCCACTGCAGTTGTTTGATTTA	-	3	1612009	1612078	-0.891327	-1.47549	0.149487	0.998912	-4.56609
Tb927.5.4350	3QTB00005_C_6	similar to (Di)nucleoside polyphosphate hydrolase (EC 3.6.1.-) (Ap4Apyrophosphatase) (Invasion protein A) (Invasion associated locusprotein A). (Swiss-Prot:P35640) [Bartonella bacilliformis;];go_function=hydrolase activity;go_process=metabolism		<a href=http://www.genedb.org/genedb/Search?organism=tryp&name=Tb927.5.4350>Tb927.5.4350</a>	Q57Z14			Tb05.45E22.680	5	Tb927_05_v4: complement(1297355..1297867)	NUDIX hydrolase, putative	2426	0	0	0				2QTB00005_C_6	Tb927.5.4350	ACTCCATGAAGGTGCAAATTTGCGTCATTTTGGATACGTGGGCCAACAGCAACGACTTTTTTTATTTTAC	-	5	1297559	1297628	-0.89098	-2.40162	0.0220668	0.998912	-4.48615
Tb11.03.0490	3QTB00006_I_2			<a href=http://www.genedb.org/genedb/Search?organism=tryp&name=Tb11.03.0490>Tb11.03.0490</a>	Q387J2				11	Tb927_11_01_v4: complement(145374..145976)	hypothetical protein, conserved	7771	0	0	0				2QTB00006_I_2	Tb11.03.0490	TTCCATGTATTTTTATCGCCCTGCAGCAGCGGAGTGTTATACCGGGACAGATACCAACAGATGATTCCCT	-	11.1	145870	145939	-0.889412	-2.00936	0.0526726	0.998912	-4.5228
Tb927.8.7720	3QTB00007_M_13	;go_component=integral to membrane		<a href=http://www.genedb.org/genedb/Search?organism=tryp&name=Tb927.8.7720>Tb927.8.7720</a>	Q57V91			Tb08.30P3.250	8	Tb927_08_v4: 2222999..2223676	hypothetical protein, conserved	4616	1	1	0	GO:0003674	GO:0008150	GO:0016021	2QTB00007_M_13	Tb927.8.7720	AGCTAATAAATGCGTTCGCCACGTCATGAACGCTGTTGGGGTAGGAAGAAGTCTGGTCGCTTCCCGATAA	+	8	2223607	2223676	-0.884814	-1.89881	0.0662953	0.998912	-4.53247
Tb11.02.1960	3QTB00002_M_13			<a href=http://www.genedb.org/genedb/Search?organism=tryp&name=Tb11.02.1960>Tb11.02.1960</a>	Q385X6			TRYP_xi-1013a02.q1k_60	11	Tb927_11_01_v4: complement(1254181..1254459)	hypothetical protein, unlikely	8140	1	1	0				2QTB00002_M_13	Tb11.02.1960	TTATGCCGGTGGCGTTTCCCAGGGGCCACTGCTGCGGGTTGCGCTGAAAGGTGTAAAAACCTTTGTTCCT	-	11.1	1254226	1254295	-0.883751	-1.91229	0.0644855	0.998912	-4.53131
Tb927.7.2430	3QTB00006_A_2			<a href=http://www.genedb.org/genedb/Search?organism=tryp&name=Tb927.7.2430>Tb927.7.2430</a>	Q57XN1			Tb07.22O10.460	7	Tb927_07_v4: complement(628064..628657)	hypothetical protein	3332	0	1	0				2QTB00006_A_2	Tb927.7.2430	GAGCATCTTTTCCCCGAGATGTTCCCCTATTGAAATGTACCGAAACGCCTTTTATATGTCACTTTTATTA	-	7	628460	628529	-0.883411	-1.86354	0.0712379	0.998912	-4.53549
Tb927.2.5260	3QTB00003_K_6			<a href=http://www.genedb.org/genedb/Search?organism=tryp&name=Tb927.2.5260>Tb927.2.5260</a>	Q7YUR1		30J2.80		2	Tb927_02_v4: 924577..924951	hypothetical protein, conserved	779	0	0	0				2QTB00003_K_6	Tb927.2.5260	TAATGTCACGCGCCGCACGGAGACGTGCAAAGAAACCACCGGTTATTGTAACCCCTCAAATGCGGGAAGA	+	2	924701	924770	-0.882614	-2.28954	0.0285267	0.998912	-4.49694
Tb10.70.7450	3QTB00008_P_19			<a href=http://www.genedb.org/genedb/Search?organism=tryp&name=Tb10.70.7450>Tb10.70.7450</a>	Q38CG4			TRYP_x-70a06.p2kb545_1027	10	Tb927_10_v4: 196635..197459	hypothetical protein, conserved	6217	0	0	0				2QTB00008_P_19	Tb10.70.7450	TTTCTTTCAGTGGCTGTTGAACCGGGAGATGTTATTCTTTTAACAGTTTATACGATGCATTCCTTTCTCA	+	10	197178	197247	-0.881464	-2.19779	0.0350325	0.998912	-4.5056
Tb09.211.1170	3QTB00018_C_14	similar to Tubulin tyrosine ligase-like protein 1(Swiss-Prot:O95922) (Homo sapiens);go_function=tubulin-tyrosine ligase activity;go_process=protein modification		<a href=http://www.genedb.org/genedb/Search?organism=tryp&name=Tb09.211.1170>Tb09.211.1170</a>	Q38E38			chr9contig211.tmp0143c	9	Tb927_09_v4: complement(1472845..1474818)	tubulin tyrosine ligase protein, putative	5479	0	0	0	GO:0004835	GO:0006464	GO:0005575	2QTB00018_C_14	Tb09.211.1170	ATTTCCTCGAGCTGACAATGTGTTGTCTTACTTACCATTTTTTTCTCATGGGGTGCTCCGGAACAATTAT	-	9	1472890	1472959	-0.878701	-1.60655	0.117608	0.998912	-4.55632
Tb927.2.4990	3QTB00020_K_20			<a href=http://www.genedb.org/genedb/Search?organism=tryp&name=Tb927.2.4990>Tb927.2.4990</a>	Q7YUT7		30M24.85		2	Tb927_02_v4: complement(880788..883385)	hypothetical protein, conserved	756	0	0	0				2QTB00020_K_20	Tb927.2.4990	GTAGAAATATATACATACCTTCATCAACAATAAGGATTGTTTTCATGACACAGGAACATGGTAGTGAGGA	-	2	883249	883318	-0.877958	-1.84752	0.073584	0.998912	-4.53684
Tb10.389.0940	3QTB00020_C_12	;go_function=RNA binding;go_process=mRNA metabolism		<a href=http://www.genedb.org/genedb/Search?organism=tryp&name=Tb10.389.0940>Tb10.389.0940</a>	Q388X7				10	Tb927_10_v4: complement(3001636..3004179)	pumillio RNA binding protein, putative,RNA-binding regulatory protein (pumilio family), putative	7355	0	0	0	GO:0003723	GO:0016071	GO:0005575	2QTB00020_C_12	Tb10.389.0940	TAAAGGATTGCCTTGTAGAATGTATATTTGACCAAAACGCTAACCACGTAGCCCAGAAACTCATTGAAGT	-	10	3002846	3002915	-0.874962	-2.02886	0.0505415	0.998912	-4.52106
Tb927.6.3710	3QTB00019_C_13			<a href=http://www.genedb.org/genedb/Search?organism=tryp&name=Tb927.6.3710>Tb927.6.3710</a>	Q585W9			Tb06.4F7.790	6	Tb927_06_v4: complement(1105608..1107764)	hypothetical protein, conserved	2889	0	0	0				2QTB00019_C_13	Tb927.6.3710	TAGAGGAGTACGGATCTGTATGTATGCAGTTGCCACCTCATTGTAACTTGAGTTTTAGTTCAATTCTTAG	-	6	1107196	1107265	-0.86437	-1.98567	0.055366	0.998912	-4.5249
Tb10.70.3220	3QTB00016_H_5	similar to Serine palmitoyltransferase 2 (EC 2.3.1.50) (Long chain basebiosynthesis protein 2) (LCB 2) (Serine-palmitoyl-CoA transferase 2)(SPT 2). (Swiss- Prot:O15270) (Homo sapiens);go_function=serine C-palmitoyltransferase activity;go_process=biosynthesis		<a href=http://www.genedb.org/genedb/Search?organism=tryp&name=Tb10.70.3220>Tb10.70.3220</a>	Q38BJ5			TRYP_x-70a06.p2kb545_428	10	Tb927_10_v4: complement(1068220..1069893)	serine palmitoyltransferase, putative	6537	0	1	0	GO:0004758	GO:0009058	GO:0005575	2QTB00016_H_5	Tb10.70.3220	TTATTTCTGTGGTAATGACATACTTCACGTTTTTACTTTTATTCACTTTTGGATGCATTGCCGAGCTTCG	-	10	1069586	1069655	-0.864328	-1.7289	0.0931034	0.998912	-4.54666
Tb09.160.4390	3QTB00001_O_23			<a href=http://www.genedb.org/genedb/Search?organism=tryp&name=Tb09.160.4390>Tb09.160.4390</a>	Q38EW8		28G16.490	chr9contig160.tmp0538	9	Tb927_09_v4: 950691..950837	hypothetical protein, unlikely	5197	0	1	0				2QTB00001_O_23	Tb09.160.4390	TGTTGCTCTATTTTTTGCAAGTGTTGCCACTACTATTACTTTGTACGCAATGCATCTGCCTCAACTTTTA	+	9	950757	950826	-0.864233	-2.03325	0.050072	0.998912	-4.52066
Tb11.02.1990	3QTB00019_P_5	;go_function=oxidoreductase activity;go_process=electron transport;go_component=integral to membrane		<a href=http://www.genedb.org/genedb/Search?organism=tryp&name=Tb11.02.1990>Tb11.02.1990</a>	Q385X4			TRYP_xi-1013a02.q1k_56	11	Tb927_11_01_v4: complement(1259653..1261992)	ferric reductase, putative,ferric reductase transmembrane component, putative	8142	1	11	0	GO:0016491	GO:0006118	GO:0016021	2QTB00019_P_5	Tb11.02.1990	CTACACAATTCCACTTATCACCCTTACGACACTTTTTTCCCTTGTTTCGACAATCATTTTTGCATTGGAG	-	11.1	1260571	1260640	-0.861666	-1.59352	0.120507	0.998912	-4.55732
Tb927.2.4470	3QTB00019_H_4			<a href=http://www.genedb.org/genedb/Search?organism=tryp&name=Tb927.2.4470>Tb927.2.4470</a>	Q7YUY5		30M24.345		2	Tb927_02_v4: complement(791428..793812)	hypothetical protein, conserved	721	0	8	0				2QTB00019_H_4	Tb927.2.4470	AGAAGTTTTTTCTGCCATTTTTTAACTGTTGTGCTGATGGTCGGATGCTTCGTCAACTATTTATTTTCCA	-	2	792306	792375	-0.861041	-1.35747	0.183775	0.998912	-4.57435
Tb927.8.4500	3QTB00019_K_24	;go_function=RNA binding;go_process=protein biosynthesis		<a href=http://www.genedb.org/genedb/Search?organism=tryp&name=Tb927.8.4500>Tb927.8.4500</a>	Q57VY5			Tb08.29H22.940	8	Tb927_08_v4: complement(1331172..1333421)	hypothetical protein, conserved	4293	0	0	0	GO:0003723	GO:0006412	GO:0005575	2QTB00019_K_24	Tb927.8.4500	ACGACGTATACCCGCTGATTACGAAATAATCCATTTCATGAATCTCCTTCTGACGTGCGGGAAAGATTTT	-	8	1332423	1332492	-0.86079	-2.03644	0.0497336	0.998912	-4.52038
Tb927.6.3510	3QTB00016_I_13	;go_function=catalytic activity; iron ion binding;go_process=metabolism;go_component=integral to membrane		<a href=http://www.genedb.org/genedb/Search?organism=tryp&name=Tb927.6.3510>Tb927.6.3510</a>	Q584Z1			Tb06.2N9.220	6	Tb927_06_v4: complement(1045691..1047298)	tRNA modification enzyme, putative	2869	0	1	0				2QTB00016_I_13	Tb927.6.3510	TCCCTGGAAATGCCACTATTTTTGTTCATACGTTTGGTTGCGGCCACAATGTAAGTGACGGTGAGTATAT	-	6	1047090	1047159	-0.859686	-1.64075	0.110276	0.998912	-4.55367
Tb09.160.5550	3QTB00020_G_12	curated by J. Mottram;go_function=calpain activity;go_process=proteolysis and peptidolysis;go_component=intracellular		<a href=http://www.genedb.org/genedb/Search?organism=tryp&name=Tb09.160.5550>Tb09.160.5550</a>	Q38EJ3			chr9contig160.tmp0441c	9	Tb927_09_v4: complement(1188157..1190727)	calpain-like cysteine peptidase, putative,cysteine peptidase, Clan CA, family C2, putative	5324	0	0	0	GO:0004198	GO:0006508	GO:0005622	2QTB00020_G_12	Tb09.160.5550	ACGGAGTTATTTGTTAAGGGTCTTATAAATGGTTTCAATAGCAAGTTCAGTGCCATACCTCTTTCTGATA	-	9	1189983	1190052	-0.854447	-1.78165	0.0839417	0.998912	-4.54235
Tb927.8.7740	3QTB00014_O_12	;go_function=amino acid-polyamine transporter activity;go_process=amino acid transport;go_component=integral to membrane		<a href=http://www.genedb.org/genedb/Search?organism=tryp&name=Tb927.8.7740>Tb927.8.7740</a>	Q57V93			Tb08.30P3.270	8	Tb927_08_v4: 2230503..2231906	amino acid transporter, putative	4618	0	11	0	GO:0005279	GO:0006865	GO:0016021	2QTB00014_O_12	Tb927.8.7740	GTTACGCGTTCCAAACGTTCTCACGGGTGAACCGTTCGTTAGCCCCAACTCGAATGAAGGAGAAGCACTG	+	8	2230568	2230637	-0.853415	-1.88513	0.0681754	0.998912	-4.53364
Tb10.70.5830	3QTB00016_H_19	member of ARP6 family (curated by B. Wickstead, Univ. of Oxford);go_function=structural constituent of cytoskeleton;go_process=cytoskeleton organization and biogenesis		<a href=http://www.genedb.org/genedb/Search?organism=tryp&name=Tb10.70.5830>Tb10.70.5830</a>	Q38C43			TRYP_x-70a06.p2kb545_795	10	Tb927_10_v4: 523842..525518	actin-like protein, putative	6338	0	1	0	GO:0005200	GO:0007010	GO:0005575	2QTB00016_H_19	Tb10.70.5830	AAAATTCTTTACAGCATATTGTTTTCCGTCACGAGGCCTTTCTTATCCCGGAGCTTATCTTTAATCCTGT	+	10	524926	524995	-0.853391	-1.7834	0.0836516	0.998912	-4.5422
Tb09.160.3330	3QTB00001_K_15			<a href=http://www.genedb.org/genedb/Search?organism=tryp&name=Tb09.160.3330>Tb09.160.3330</a>	Q38F70		1L12.555	chr9contig160.tmp0495	9	Tb927_09_v4: 819389..819526	hypothetical protein, unlikely	5093	0	0	0				2QTB00001_K_15	Tb09.160.3330	TGTTAGGCCTGGGAAATTCGACCTCACTGCTTTCCCTTATCACCACTTTGCTCGTTTTCCCGTGCATCTC	+	9	819403	819472	-0.852649	-1.81359	0.0787747	0.998912	-4.53969
Tb927.7.7140	3QTB00010_E_13			<a href=http://www.genedb.org/genedb/Search?organism=tryp&name=Tb927.7.7140>Tb927.7.7140</a>	Q57XT4			Tb07.21H15.220	7	Tb927_07_v4: complement(2045035..2045985)	hypothetical protein, conserved	3804	0	0	0				2QTB00010_E_13	Tb927.7.7140	GATGGACAAAGGTGTGCCGTATGTGAGTCCCAACAGAACAGGGGGAATGGTAGAAAGCAATAAAGAACAT	-	7	2045449	2045518	-0.852581	-1.85795	0.0720497	0.998912	-4.53596
Tb11.01.3580	3QTB00010_L_18			<a href=http://www.genedb.org/genedb/Search?organism=tryp&name=Tb11.01.3580>Tb11.01.3580</a>	Q383A9				11	Tb927_11_01_v4: 3077282..3078307	hypothetical protein, conserved	8861	0	0	0				2QTB00010_L_18	Tb11.01.3580	CTTCAACCTTACGGTATTATTTGGGTCGGTTGATCTCTTTCTTCTACTCTACTTCGTACCATGACATGTT	+	11.1	3077706	3077775	-0.852246	-2.04945	0.0483739	0.998912	-4.51921
Tb927.8.7170	3QTB00012_K_12	;go_function=inositol or phosphatidylinositol phosphatase activity		<a href=http://www.genedb.org/genedb/Search?organism=tryp&name=Tb927.8.7170>Tb927.8.7170</a>	Q57YS3			Tb08.10K10.600	8	Tb927_08_v4: 2062780..2063952	inositol polyphosphate 1-phosphatase, putative	4561	0	0	0	GO:0004437	GO:0008150	GO:0005575	2QTB00012_K_12	Tb927.8.7170	AGGTGGATCTCGTTAAACTCTTGCAAATATGTGTGAATGGCGCTTTGGCTGCGCAGCAGTACATTCTGCT	+	8	2062787	2062856	-0.848911	-1.87554	0.0695217	0.998912	-4.53446
Tb927.6.4780	3QTB00019_I_2	;go_function=DNA ligase (ATP) activity;go_process=DNA recombination; DNA repair; DNA replication;go_component=nucleus		<a href=http://www.genedb.org/genedb/Search?organism=tryp&name=Tb927.6.4780>Tb927.6.4780</a>	Q587E4			Tb06.26G9.80	6	Tb927_06_v4: 1333904..1336144	DNA ligase I, putative	2996	1	1	0				2QTB00019_I_2	Tb927.6.4780	TTATATCTATGCTTCCTGAAGCGTTTTCGGTTGACACCGTTGATTCTTTCATAATTGATGCTGAAGTGGT	+	6	1335213	1335282	-0.848096	-1.51818	0.138421	0.998912	-4.56298
Tb09.211.1030	3QTB00011_G_24	similar to Phosphatidylcholine:ceramide cholinephosphotransferase 2 (EC 2.7.-.-)(Sphingomyelin synthase 2). (Swiss-Prot:Q9D4B1) (Mus musculus;);go_function=ceramide cholinephosphotransferase activity;go_process=sphingomyelin biosynthesis;go_component=membrane		<a href=http://www.genedb.org/genedb/Search?organism=tryp&name=Tb09.211.1030>Tb09.211.1030</a>	Q38E53			chr9contig211.tmp0126c	9	Tb927_09_v4: complement(1453745..1454812)	phosphatidylcholine:ceramide cholinephosphotransferase 2, putative	5464	1	5	0	GO:0047493	GO:0006686	GO:0016020	2QTB00011_G_24	Tb09.211.1030	AAGATATCATTTCTCTCTGTGGTTACGGACGTTCTGATTGCATTCCTCTCTTCACTGAGCTTCTTTACCT	-	9	1454479	1454548	-0.846121	-1.69452	0.0995134	0.998912	-4.54942
Tb927.7.2410	3QTB00017_M_14	similar to EH-domain containing protein 1 (mPAST1) (Swiss-Prot:Q9WVK4) [Mus musculus]		<a href=http://www.genedb.org/genedb/Search?organism=tryp&name=Tb927.7.2410>Tb927.7.2410</a>	Q57XN3			Tb07.22O10.400	7	Tb927_07_v4: complement(619930..621732)	hypothetical protein, conserved	3330	0	0	0				2QTB00017_M_14	Tb927.7.2410	CCTTTGCTGGAACCTAAGCAAAGTTTTACAAATGAAGGACATTCCACACATATACACTACCTATTTTCTT	-	7	620713	620782	-0.843779	-1.48997	0.145657	0.998912	-4.56504
Tb10.6k15.2660	3QTB00019_K_11			<a href=http://www.genedb.org/genedb/Search?organism=tryp&name=Tb10.6k15.2660>Tb10.6k15.2660</a>	Q38AH5			TRYPtp6k15-3d06.p1c_391	10	Tb927_10_v4: complement(1951962..1954151)	hypothetical protein, conserved	6907	1	0	0				2QTB00019_K_11	Tb10.6k15.2660	AACTATGATCCGATGGTAAAAACTACAATACTTTCGCTCTACGTCGAACTACTAGGGAAGTCACTCACTG	-	10	1953368	1953437	-0.843233	-1.94696	0.0600267	0.998912	-4.5283
Tb927.3.950	3QTB00013_O_9			<a href=http://www.genedb.org/genedb/Search?organism=tryp&name=Tb927.3.950>Tb927.3.950</a>	Q57WX8			Tb03.27F10.440	3	Tb927_03_v4: 235135..236397	hypothetical protein, conserved	934	1	0	0				2QTB00013_O_9	Tb927.3.950	TTTATACAGTGGGAGATATTAGATCAAGTTCACCGCGATAGTCGCATCTTTTTTGAGCGTTATTTGTTGG	+	3	235267	235336	-0.837725	-2.09405	0.0439566	0.998912	-4.51517
Tb10.05.0270	3QTB00021_O_12			<a href=http://www.genedb.org/genedb/Search?organism=tryp&name=Tb10.05.0270>Tb10.05.0270</a>	Q388P3				10	Tb927_10_v4: complement(3236254..3239394)	hypothetical protein, conserved,hypothetical protein	7439	0	0	0				2QTB00021_O_12	Tb10.05.0270	TTTGATGTAATATTTTCTCCTCATGAAGATGTTGTTATTGATGGTGACATTGAAATCCGCTACGATGTAG	-	10	3238605	3238674	-0.83661	-1.58466	0.12251	0.998912	-4.55799
Tb927.3.150	3QTB00016_I_1	;go_process=antigenic variation;go_component=integral to membrane		<a href=http://www.genedb.org/genedb/Search?organism=tryp&name=Tb927.3.150>Tb927.3.150</a>	Q57TS0			Tb03.6N20.50	3	Tb927_03_v4: 10161..11765	variant surface glycoprotein (VSG), putative	854	1	0	1		GO:0020033	GO:0016021	2QTB00016_I_1	Tb927.3.150	TCTTAACAACGCAAATTAAGAAAGTAATTGACGACATACAGGCAACGGTGGACATTACCCAAAAAATTAA	+	3	10570	10639	-0.836425	-1.79988	0.0809579	0.998912	-4.54084
Tb10.406.0320	3QTB00002_H_6	ARP2/3 complex subunit 5 (curated by B. Wickstead, Univ. of Oxford);go_function=actin binding;go_process=cytoskeleton organization and biogenesis;go_component=Arp2/3 protein complex		<a href=http://www.genedb.org/genedb/Search?organism=tryp&name=Tb10.406.0320>Tb10.406.0320</a>	Q389R8				10	Tb927_10_v4: complement(2541495..2541830)	ARP2/3 complex 16kDa subunit, putative,ARP2/3 complex subunit, putative	7164	0	0	0	GO:0003779	GO:0007010	GO:0005885	2QTB00002_H_6	Tb10.406.0320	ATCAAGTCAACTCCACACCAAAGGGACCAGCAGTAGTGAAATAAAACACGTACTACAAGGAATCAACGAA	-	10	2541681	2541750	-0.83574	-1.74968	0.0893978	0.998912	-4.54497
Tb927.6.410	3QTB00020_G_24			<a href=http://www.genedb.org/genedb/Search?organism=tryp&name=Tb927.6.410>Tb927.6.410</a>	Q581E9			Tb06.28F21.280	6	Tb927_06_v4: 195685..198261	hypothetical protein, conserved	2558	0	0	0	GO:0003674	GO:0008150	GO:0005575	2QTB00020_G_24	Tb927.6.410	TTGCTAACAATGAGGCTACTATAAGAACTGTGAGTGAGCACATGCTCCAACTCCAAAATAAAGTGGATCA	+	6	196277	196346	-0.834481	-1.63798	0.110855	0.998912	-4.55388
Tb927.5.2890	3QTB00023_G_11			<a href=http://www.genedb.org/genedb/Search?organism=tryp&name=Tb927.5.2890>Tb927.5.2890</a>	Q57ZW5			Tb05.26K5.300	5	Tb927_05_v4: complement(906488..912979)	hypothetical protein, conserved	2280	0	0	0				2QTB00023_G_11	Tb927.5.2890	TTTAGCATTTCTTCCAGTGATTACGGATCTAGCGAACAAAAAAATATCATTAACATGCACCCTGATTTTC	-	5	909715	909784	-0.833947	-1.84896	0.073371	0.998912	-4.53672
Tb927.3.920	3QTB00022_C_12			<a href=http://www.genedb.org/genedb/Search?organism=tryp&name=Tb927.3.920>Tb927.3.920</a>	Q57WX5			Tb03.27F10.500	3	Tb927_03_v4: 212945..216754	hypothetical protein, conserved	931	0	0	0				2QTB00022_C_12	Tb927.3.920	TTGTTGTCGTGAGAGGATTTGTGATAGATGCGATGAAAATATCCTTACTAGTACCCCCAGTGGTCAAAAT	+	3	213679	213748	-0.824565	-1.87428	0.0697007	0.998912	-4.53457
Tb927.8.4700	3QTB00016_G_1	This gene is within a unresolved repeat region that contains misassembly.;go_function=amino acid-polyamine transporter activity;go_process=amino acid transport;go_component=integral to membrane		<a href=http://www.genedb.org/genedb/Search?organism=tryp&name=Tb927.8.4700>Tb927.8.4700</a>	Q57UY1	AATP6	AATP6	Tb08.4A8.350	8	Tb927_08_v4: complement(1380123..1381721)	amino acid transporter, putative	4313	0	10	0	GO:0005279	GO:0006865	GO:0016021	2QTB00016_G_1	Tb927.8.4700	CTCTTGGTACTTGTGTATTCATGTGTTTGGCAGTCTTTACTTCCGTTGTACGAATTAGCTCGCTTCTTTT	NA	Nonspecific_5	0	0	-0.823884	-1.57011	0.125856	0.998912	-4.5591
Tb927.7.7000	3QTB00022_D_22			<a href=http://www.genedb.org/genedb/Search?organism=tryp&name=Tb927.7.7000>Tb927.7.7000</a>	Q57XS0			Tb07.21H15.400	7	Tb927_07_v4: complement(2000830..2005620)	hypothetical protein, conserved	3790	0	0	0				2QTB00022_D_22	Tb927.7.7000	GATGCTAACAAAAACGATATGCTGTATCTACTCAAACAAGAATTTCAACGGCTTCAGAGCCAAAGCACCA	-	7	2002413	2002482	-0.823322	-1.72411	0.0939737	0.998912	-4.54705
Tb10.70.7050	3QTB00016_K_13	similar to T-complex protein 1, subunit delta (TCP-1-delta) (CCT-delta). (Swiss-Prot:P47208) (Caenorhabditis elegans;);go_function=unfolded protein binding;go_process=protein folding; regulation of cell cycle;go_component=chaperonin-containing T-complex		<a href=http://www.genedb.org/genedb/Search?organism=tryp&name=Tb10.70.7050>Tb10.70.7050</a>	Q38CD4	TCP-1-delta		TRYP_x-70a06.p2kb545_973	10	Tb927_10_v4: complement(284914..286524)	t-complex protein 1, delta subunit, putative	6247	0	0	0	GO:0051082	GO:0000074 GO:0006457	GO:0005832	2QTB00016_K_13	Tb10.70.7050	ACTACAACCAGATGGATCGGGCGTTAAAGGAGGAACGAAAGTACCTTCTGAACCTTTGCAAACAGATTAA	-	10	285692	285761	-0.822777	-2.05826	0.0474719	0.998912	-4.51841
Tb927.5.3760	3QTB00013_D_1	;go_function=DNA binding; DNA topoisomerase (ATP-hydrolyzing) activity;go_process=DNA topological change;go_component=nucleus		<a href=http://www.genedb.org/genedb/Search?organism=tryp&name=Tb927.5.3760>Tb927.5.3760</a>	Q57U90			Tb05.6E7.660	5	Tb927_05_v4: 1170260..1171555	meiotic recombination protein SPO11, putative	2367	0	0	0				2QTB00013_D_1	Tb927.5.3760	TGTGTTGAACGTTATTTATGAAATTGTGACTTATCAAGGGATGAAATATGAGAGACAGCGAAAGGGAGAT	+	5	1170271	1170340	-0.821288	-1.37664	0.177822	0.998912	-4.57304
Tb11.01.0110	3QTB00009_O_18	conserved in T. brucei and L. major		<a href=http://www.genedb.org/genedb/Search?organism=tryp&name=Tb11.01.0110>Tb11.01.0110</a>	Q384H4				11	Tb927_11_01_v4: 2307664..2308563	hypothetical protein, conserved	8545	0	4	0				2QTB00009_O_18	Tb11.01.0110	TCGCGGGAGACTTCAGACTGGAGCCGCATTTTCTATCATATCTATTTGCCTCTTGGCATCAATTATTTAT	+	11.1	2308164	2308233	-0.820792	-1.98382	0.0555811	0.998912	-4.52506
Tb927.5.3850	3QTB00020_H_3			<a href=http://www.genedb.org/genedb/Search?organism=tryp&name=Tb927.5.3850>Tb927.5.3850</a>	Q57U81			Tb05.6E7.810	5	Tb927_05_v4: 1197713..1200388	hypothetical protein, conserved	2376	0	0	0				2QTB00020_H_3	Tb927.5.3850	ATATCACAATTTCTCCGTGTTAGGCCCATCGTCTATGCATTTGATAGATGTATCAACTCTTCTTTACCGT	+	5	1198492	1198561	-0.818272	-1.30695	0.200196	0.998912	-4.57771
Tb927.7.1010	3QTB00005_E_14			<a href=http://www.genedb.org/genedb/Search?organism=tryp&name=Tb927.7.1010>Tb927.7.1010</a>	Q57VU7			Tb07.29K4.100	7	Tb927_07_v4: 262523..263038	hypothetical protein, conserved	3192	0	0	0				2QTB00005_E_14	Tb927.7.1010	ACGCGTTGGCTCCCGTTCGTCTCTTCTGACCTTAAGGATTATCTTAACCGCTATTGGGCGGTTATGTTTA	+	7	262541	262610	-0.815637	-1.51593	0.138987	0.998912	-4.56314
Tb10.6k15.3300	3QTB00019_C_21			<a href=http://www.genedb.org/genedb/Search?organism=tryp&name=Tb10.6k15.3300>Tb10.6k15.3300</a>	Q38AM6			TRYPtp6k15-3d06.p1c_469	10	Tb927_10_v4: complement(1839888..1842044)	hypothetical protein, conserved	6856	0	0	0				2QTB00019_C_21	Tb10.6k15.3300	TTTGAAAATGTTTATAGTTTTTCGGAATGTGCGTTTCTAATCAGCGCAACCTCCTCTTCGCCCTTTCCCA	-	10	1841738	1841807	-0.81071	-1.12468	0.268777	0.998912	-4.58898
Tb927.7.2720	3QTB00018_K_2	similar to Ligatin (Hepatocellular carcinoma-associated antigen 56). (Swiss-Prot:P41214) [Homo sapiens];go_function=translation initiation factor activity;go_process=translational initiation		<a href=http://www.genedb.org/genedb/Search?organism=tryp&name=Tb927.7.2720>Tb927.7.2720</a>	Q57Y82			Tb07.13M20.740	7	Tb927_07_v4: complement(707998..709989)	hypothetical protein, conserved	3361	0	0	0				2QTB00018_K_2	Tb927.7.2720	CGTAAATAAAAAGAGTGATCTCTATCGAACCCACAGACGAAGTTATGCTGATTTTTTGAAACTTTTTCAT	-	7	708841	708910	-0.810026	-1.91509	0.0641159	0.998912	-4.53107
Tb09.244.1960	3QTB00002_M_14			<a href=http://www.genedb.org/genedb/Search?organism=tryp&name=Tb09.244.1960>Tb09.244.1960</a>	Q38CR3			chr9contig244a01.tmp0196	9	Tb927_09_v4: 2500084..2500389	hypothetical protein	5960	0	0	0				2QTB00002_M_14	Tb09.244.1960	CCCGGGCCACACTGCACCCATTAAAAGAAGTATTGAAGCATGCTCACCAAACGACAAAATCAGAAAGAAC	+	9	2500202	2500271	-0.807902	-1.54748	0.131213	0.998912	-4.5608
Tb10.70.7770	3QTB00010_N_13			<a href=http://www.genedb.org/genedb/Search?organism=tryp&name=Tb10.70.7770>Tb10.70.7770</a>	Q38CI9			TRYP_x-70a06.p2kb545_1072	10	Tb927_10_v4: 131331..132335	hypothetical protein, conserved	6192	0	0	0				2QTB00010_N_13	Tb10.70.7770	TTTTCTCTATCACATATTTTCTTGTTGCAAATATAGATGTCTTTTCGGCAGTTCTGCTGCATTATCTGGA	+	10	132226	132295	-0.807752	-1.512	0.13998	0.998912	-4.56343
Tb09.160.5360	3QTB00003_K_24			<a href=http://www.genedb.org/genedb/Search?organism=tryp&name=Tb09.160.5360>Tb09.160.5360</a>	Q38EL5			chr9contig160.tmp0422c	9	Tb927_09_v4: complement(1135300..1135674)	hypothetical protein, unlikely	5300	0	0	0				2QTB00003_K_24	Tb09.160.5360	GGAGGTTGTCGAAAGGAACTGTCAAGGTGAGTCAAAGTGCTTGGTTATAGGAGCAAGTGGTCATAAGATT	-	9	1135540	1135609	-0.807314	-1.47798	0.148824	0.998912	-4.56591
Tb10.6k15.1260	3QTB00018_E_13			<a href=http://www.genedb.org/genedb/Search?organism=tryp&name=Tb10.6k15.1260>Tb10.6k15.1260</a>	Q38A58			TRYPtp6k15-3d06.p1c_184	10	Tb927_10_v4: 2229839..2231758	hypothetical protein, conserved	7024	0	0	0				2QTB00018_E_13	Tb10.6k15.1260	TCTCCAGACGCTTGGTTTCCAAACGTTCGTTGAGTGCCCGTTCAAATACGCCATTATATTCCTTGGAATA	+	10	2230435	2230504	-0.80723	-1.71424	0.0957933	0.998912	-4.54784
Tb927.1.4450	3QTB00021_L_18			<a href=http://www.genedb.org/genedb/Search?organism=tryp&name=Tb927.1.4450>Tb927.1.4450</a>	Q4GYD3				1	Tb927_01_v4: 916553..920056	hypothetical protein, conserved	432	0	7	0	GO:0003674	GO:0008150	GO:0005575	2QTB00021_L_18	Tb927.1.4450	TTACGCCTTTTACCATCGTTGTGGTGCTCGTTACAACTATCTATCAGATTGTCCTCCTTTTTATGGCCTT	+	1	917154	917223	-0.807089	-1.45833	0.15413	0.998912	-4.56732
Tb10.61.0660	3QTB00023_K_7			<a href=http://www.genedb.org/genedb/Search?organism=tryp&name=Tb10.61.0660>Tb10.61.0660</a>	Q387U6			TRYP_x-61h03.q2kb185_107	10	Tb927_10_v4: 3774462..3781661	hypothetical protein, conserved	7642	0	3	0				2QTB00023_K_7	Tb10.61.0660	AAACTATGTTAGGCACTTCAACTTTCACCAGCATCCGTTTTATTTGAGGGAAAGGGCCTTTTTATTTGTT	+	10	3779438	3779507	-0.806697	-1.96521	0.0577887	0.998912	-4.5267
Tb10.389.1420	3QTB00012_B_14			<a href=http://www.genedb.org/genedb/Search?organism=tryp&name=Tb10.389.1420>Tb10.389.1420</a>	Q389B1				10	Tb927_10_v4: complement(2919364..2920575)	hypothetical protein	7321	0	0	0				2QTB00012_B_14	Tb10.389.1420	TGTTGGCTTTCTCTCTTAATAAATTACTGTACAGTTTCCACTCCCCGGAATGTCGAATGGCTTCCATAGA	-	10	2920196	2920265	-0.805664	-2.03847	0.0495191	0.998912	-4.52019
Tb927.4.5700	3QTB00014_B_2	;go_process=antigenic variation;go_component=integral to membrane		<a href=http://www.genedb.org/genedb/Search?organism=tryp&name=Tb927.4.5700>Tb927.4.5700</a>	Q580N8			Tb04.24M18.960	4	Tb927_04_v4: complement(1564788..1566218)	variant surface glycoprotein (VSG, atypical), putative	1989	1	0	1		GO:0020033	GO:0016021	2QTB00014_B_2	Tb927.4.5700	AAAGAAGATGCCAAATACTCGACAGCCACAATTAAAAACCAAGTAGATACCCTAGAAAAAACACTTTATG	-	4	1565201	1565270	-0.804414	-1.82072	0.0776593	0.998912	-4.5391
Tb927.3.2080	3QTB00008_M_1			<a href=http://www.genedb.org/genedb/Search?organism=tryp&name=Tb927.3.2080>Tb927.3.2080</a>	Q57ZA3			Tb03.30P12.1100	3	Tb927_03_v4: complement(548257..549039)	hypothetical protein, conserved	1046	0	1	0				2QTB00008_M_1	Tb927.3.2080	TGAATTTATCTCACGCGAACAGCCAATTCGAACCCCAATGCTGCTTTTGCTACTGACACCGAATATGTAT	-	3	548635	548704	-0.804389	-2.00937	0.0526706	0.998912	-4.52279
Tb927.6.5150	3QTB00023_O_11			<a href=http://www.genedb.org/genedb/Search?organism=tryp&name=Tb927.6.5150>Tb927.6.5150</a>	Q586I7			Tb06.30P15.240	6	Tb927_06_v4: 1404693..1413533	hypothetical protein, conserved	3033	0	0	0				2QTB00023_O_11	Tb927.6.5150	AAGTTATTTCTTCTGTTGACCTCAATTTCTTGCAGTACAAGGCACTGGATCCAATTACCATTGATTTAAA	+	6	1410289	1410358	-0.802269	-1.70988	0.0966047	0.998912	-4.54819
Tb927.3.3360	3QTB00014_K_14	;go_function=acyltransferase activity;go_process=metabolism;go_component=integral to membrane		<a href=http://www.genedb.org/genedb/Search?organism=tryp&name=Tb927.3.3360>Tb927.3.3360</a>	Q57V50			Tb03.3K10.440	3	Tb927_03_v4: complement(860667..862067)	acyltransferase, putative	1174	1	6	0				2QTB00014_K_14	Tb927.3.3360	AGACATGCTGTGGAGGTATTTCCTGTTTTTACTACTGCTCTTAACATTTCTTTACTTTACGGAGAACGTT	-	3	861678	861747	-0.801738	-1.59228	0.120784	0.998912	-4.55741
Tb11.01.4320	3QTB00018_C_3	;go_function=hydrolase activity; protein serine/threonine phosphatase activity;go_process=protein amino acid dephosphorylation		<a href=http://www.genedb.org/genedb/Search?organism=tryp&name=Tb11.01.4320>Tb11.01.4320</a>	Q382T3				11	Tb927_11_01_v4: 3279272..3281185	serine/threonine protein phosphatase, putative	8937	0	0	0	GO:0004722 GO:0016787	GO:0006470	GO:0005575	2QTB00018_C_3	Tb11.01.4320	TGTCTTTGGCGACATCCACGGAAACTTCATTGATCTTTTCTATTTTCTGGACAACCTAATTTCGTTTCAG	+	11.1	3280282	3280351	-0.799921	-1.18775	0.243347	0.998912	-4.58524
Tb927.2.6280	3QTB00014_K_12	;go_function=purine nucleoside transporter activity;go_process=purine ribonucleoside salvage;go_component=integral to membrane		<a href=http://www.genedb.org/genedb/Search?organism=tryp&name=Tb927.2.6280>Tb927.2.6280</a>	Q7YUH5	TbNT7	36E18.140		2	Tb927_02_v4: 1148974..1150374	adenosine transporter 2, putative	836	0	11	0	GO:0015211 GO:0015211 GO:0015211	GO:0006166	GO:0016021	2QTB00014_K_12	Tb927.2.6280	TAATCACTTCATTTATGTCTGTTGTCATCAAAGCAGCGATGGAATACAGCTTCAAAAGCAGACGAGTTCA	+	2	1149479	1149548	-0.797384	-1.72185	0.0943881	0.998912	-4.54723
Tb09.160.0800	3QTB00006_A_13			<a href=http://www.genedb.org/genedb/Search?organism=tryp&name=Tb09.160.0800>Tb09.160.0800</a>	Q38FV8			chr9contig160.tmp0080	9	Tb927_09_v4: 442114..442686	hypothetical protein, unlikely	4854	0	0	0				2QTB00006_A_13	Tb09.160.0800	AAATAGTTTCTTTGTTTTTCTTCAGCCTTCCGGGCACATGCCCACCCTTCCCCATCTCATACAGCTACCG	+	9	442208	442277	-0.796104	-1.64957	0.108447	0.998912	-4.55298
Tb927.4.2470	3QTB00022_K_24			<a href=http://www.genedb.org/genedb/Search?organism=tryp&name=Tb927.4.2470>Tb927.4.2470</a>	Q584E0			Tb04.1H19.920	4	Tb927_04_v4: 646319..650353	hypothetical protein, conserved	1664	0	0	0				2QTB00022_K_24	Tb927.4.2470	GTAACAATTCAAACGAGAAAAGAGATGAAATTGCGTTAGTGGAAGAATGCTGTCCAGTTGACAGCGAATA	+	4	648891	648960	-0.795906	-1.6502	0.108317	0.998912	-4.55293
Tb11.02.1040	3QTB00009_M_13			<a href=http://www.genedb.org/genedb/Search?organism=tryp&name=Tb11.02.1040>Tb11.02.1040</a>	Q386F6				11	Tb927_11_01_v4: 1026548..1027420	XPA-interacting protein, putative	8059	1	0	0	GO:0003674	GO:0008150	GO:0005575	2QTB00009_M_13	Tb11.02.1040	AGAAAGGTAAAAAGACGTATTTCATAAATTTGGATCCGGCAGTTGCGGATGTTCCTTACGGCGCCAACAT	+	11.1	1026645	1026714	-0.795821	-1.63482	0.111519	0.998912	-4.55413
Tb927.3.1480	3QTB00009_C_24			<a href=http://www.genedb.org/genedb/Search?organism=tryp&name=Tb927.3.1480>Tb927.3.1480</a>	Q57XY1			Tb03.1J15.310	3	Tb927_03_v4: 379420..380307	hypothetical protein, conserved	987	0	0	0	GO:0003674	GO:0008150	GO:0005575	2QTB00009_C_24	Tb927.3.1480	AGTGCAAGTACTTGAAGGTGGTTGATATTTCTGACTGCCGAAAACTGGAAAACATAGGGGAACTTAAAAG	+	3	379745	379814	-0.793656	-1.33036	0.192452	0.998912	-4.57616
Tb927.8.2310	3QTB00002_B_2	;go_function=ATPase activity;go_process=vacuolar acidification;go_component=vacuolar hydrogen-transporting ATPase		<a href=http://www.genedb.org/genedb/Search?organism=tryp&name=Tb927.8.2310>Tb927.8.2310</a>	Q57XF8			Tb08.26A17.100	8	Tb927_08_v4: 699549..699878	(H+)-ATPase G subunit, putative	4074	0	0	0	GO:0016887	GO:0007035	GO:0000219	2QTB00002_B_2	Tb927.8.2310	ACTTACCGAGAAAGAAAAGGAACAATTGCGATCTGATACGGATGTCTGGTTACAACAGCTCAACGCCATG	+	8	699740	699809	-0.793429	-2.20244	0.0346735	0.998912	-4.50517
Tb927.1.1510	3QTB00003_P_2			<a href=http://www.genedb.org/genedb/Search?organism=tryp&name=Tb927.1.1510>Tb927.1.1510</a>	Q4GZ68				1	Tb927_01_v4: complement(378094..378501)	hypothetical protein, unlikely	144	1	4	0				2QTB00003_P_2	Tb927.1.1510	TCAACCAAGCACTCAATATTCAACAAACCACAAAACAAACGCATGCAGACGTGCGTATTTATGTGTACAT	-	1	378348	378417	-0.792132	-1.34589	0.187443	0.998912	-4.57513
Tb927.8.850	3QTB00019_O_24			<a href=http://www.genedb.org/genedb/Search?organism=tryp&name=Tb927.8.850>Tb927.8.850</a>	Q57YE6			Tb08.12O16.440	8	Tb927_08_v4: complement(247305..249572)	hypothetical protein, conserved	3928	0	6	0				2QTB00019_O_24	Tb927.8.850	ACATTTTGAACGGGGAGACACCTCAGCGTGTTGAAGAGATGGATAGAATACTTACTAAGGAAATGAATAA	-	8	249040	249109	-0.789799	-1.97282	0.056877	0.998912	-4.52603
Tb10.26.0690	3QTB00011_I_1	GPI-Anchor Signal predicted for Tb10.26.0690 by DGPI v2.04 with cleavage site probability 1.026 near 330		<a href=http://www.genedb.org/genedb/Search?organism=tryp&name=Tb10.26.0690>Tb10.26.0690</a>	Q389L0				10	Tb927_10_v4: 2689394..2690437	hypothetical protein, conserved	7222	1	0	1				2QTB00011_I_1	Tb10.26.0690	GCTTTGCAGGGGTTTTATGAAAGAGTACGGGCAGGGAAAACATGTAAACCTATTGGATAAATTTTCTACT	+	10	2690014	2690083	-0.788378	-1.75027	0.0892942	0.998912	-4.54492
Tb11.01.2910	3QTB00006_C_24			<a href=http://www.genedb.org/genedb/Search?organism=tryp&name=Tb11.01.2910>Tb11.01.2910</a>	Q383G6				11	Tb927_11_01_v4: 2920653..2921249	hypothetical protein, conserved	8804	0	0	0				2QTB00006_C_24	Tb11.01.2910	CTTGAAGCGGCCCATGTTTAATTACACCCGTATTTTTAGCATGGGGATCACACAGCACACATTTACTGGT	+	11.1	2920691	2920760	-0.787843	-1.7453	0.0901678	0.998912	-4.54533
Tb927.6.3020	3QTB00009_I_13			<a href=http://www.genedb.org/genedb/Search?organism=tryp&name=Tb927.6.3020>Tb927.6.3020</a>	Q583N2			Tb06.5F5.740	6	Tb927_06_v4: 898968..899834	hypothetical protein, conserved	2821	0	0	0				2QTB00009_I_13	Tb927.6.3020	AATGGTAAGAGCTTAAGTCAGGTGCAATTTCTACTCGGAGCCCTTGGGAAACAATTAGAGGATTGCAATA	+	6	899082	899151	-0.786374	-1.78753	0.0829699	0.998912	-4.54186
Tb09.244.2600	3QTB00023_O_23			<a href=http://www.genedb.org/genedb/Search?organism=tryp&name=Tb09.244.2600>Tb09.244.2600</a>	Q38CX0			chr9contig244a01.tmp0260	9	Tb927_09_v4: 2336519..2345665	ankyrin-repeat protein, putative	5899	0	0	0	GO:0003674 GO:0003674	GO:0008150 GO:0008150	GO:0005575 GO:0005575	2QTB00023_O_23	Tb09.244.2600	ATTTATTCCCACTATTACCACAGCTTTTTAGTGTAAATAAGAAGAATTATCATATCGGTTGGGCGATGGA	+	9	2336880	2336949	-0.786313	-1.8302	0.0761961	0.998912	-4.5383
Tb927.1.630	3QTB00005_G_6			<a href=http://www.genedb.org/genedb/Search?organism=tryp&name=Tb927.1.630>Tb927.1.630</a>	Q4GZF6				1	Tb927_01_v4: complement(219568..220083)	anti-silencing protein ASF 1 like protein, putative	57	0	0	0	GO:0003682	GO:0006345	GO:0005634	2QTB00005_G_6	Tb927.1.630	TTCCTACGCAGGAAGTGTTAGGGGTTACAATTCTCGTAATATCTTTTCAGTACAGGGAGCAGGAGTTTCT	-	1	219752	219821	-0.785935	-2.04834	0.0484889	0.998912	-4.51931
Tb09.211.4550	3QTB00006_P_16	;go_function=structural constituent of ribosome;go_process=protein biosynthesis;go_component=intracellular; ribosome		<a href=http://www.genedb.org/genedb/Search?organism=tryp&name=Tb09.211.4550>Tb09.211.4550</a>	Q38D53			chr9contig211.tmp0503c	9	Tb927_09_v4: complement(2136039..2136698)	60S ribosomal protein L12, putative	5815	1	0	0	GO:0003735	GO:0006412	GO:0005622 GO:0005840	2QTB00006_P_16	Tb09.211.4550	TGCTTCGAACTTATGCCCTCTTGTTCTCTCGCGCAGGACACGCTGTGATTTGCATCTTTCTCTCTCCCCT	-	9	2136597	2136666	-0.785699	-1.33746	0.190149	0.998912	-4.57569
Tb10.61.2870	3QTB00014_G_12			<a href=http://www.genedb.org/genedb/Search?organism=tryp&name=Tb10.61.2870>Tb10.61.2870</a>	Q388J8			TRYP_x-61h03.q2kb185_429	10	Tb927_10_v4: complement(3342816..3344207)	hypothetical protein, conserved	7485	0	0	0				2QTB00014_G_12	Tb10.61.2870	GCACATCTTCGCAACAACGGACCCTGTCGTGGAGTCAAGCCATCATATTAATTTTAAGCCTTTCTACATA	-	10	3343368	3343437	-0.78538	-2.02923	0.0505017	0.998912	-4.52102
Tb927.5.1260	3QTB00016_N_14			<a href=http://www.genedb.org/genedb/Search?organism=tryp&name=Tb927.5.1260>Tb927.5.1260</a>	Q57VD7			Tb05.30H13.230	5	Tb927_05_v4: 415317..417038	hypothetical protein, conserved	2117	0	11	0				2QTB00016_N_14	Tb927.5.1260	TCTCTTCTTTTTATTAATGCGGAAATCATGAAAAATACCATATTTGAGCGAAGTGTCACCTTTTGTGAGT	+	5	416751	416820	-0.785115	-2.06011	0.0472838	0.998912	-4.51825
Tb10.70.0010	3QTB00015_M_19			<a href=http://www.genedb.org/genedb/Search?organism=tryp&name=Tb10.70.0010>Tb10.70.0010</a>	Q38AT3			TRYP_x-70a06.p2kb545_2	10	Tb927_10_v4: 1693408..1694880	hypothetical protein, conserved	6799	0	11	0	GO:0003674	GO:0008150	GO:0005575	2QTB00015_M_19	Tb10.70.0010	AATTGCCATAGCTGTGGCGTCGCTTTCCTTTCTCTTTATGAGGATGTTTCCTCGGAAGATTATTATTGTG	+	10	1693773	1693842	-0.782983	-1.11894	0.271184	0.998912	-4.58931
Tb927.7.2230	3QTB00012_C_23	;go_function=binding;go_process=transport;go_component=integral to membrane; membrane		<a href=http://www.genedb.org/genedb/Search?organism=tryp&name=Tb927.7.2230>Tb927.7.2230</a>	Q57XQ1			Tb07.22O10.160	7	Tb927_07_v4: complement(576578..577714)	hypothetical protein, conserved	3312	0	1	1	GO:0005488	GO:0006810	GO:0016021 GO:0016020	2QTB00012_C_23	Tb927.7.2230	TGCGTTACATTCAGTTATTGCAGTTTCTCTACTTACAAACTCTTTTTGTATACCGTAGTGGTGAGAGTTA	-	7	576813	576882	-0.782262	-1.88726	0.0678796	0.998912	-4.53346
Tb11.02.5725	3QTB00005_K_6			<a href=http://www.genedb.org/genedb/Search?organism=tryp&name=Tb11.02.5725>Tb11.02.5725</a>	Q384N3				11	Tb927_11_01_v4: complement(2165493..2166014)	hypothetical protein, conserved	8486	0	0	0				2QTB00005_K_6	Tb11.02.5725	TTATGCAAAACAGAAATACGGTACGCCTCGTCAAACCACCTCCCCGCTGCTTGAATAGTGAATATTGGTT	-	11.1	2165857	2165926	-0.782149	-1.98878	0.0550057	0.998912	-4.52462
Tb927.4.2210	3QTB00004_H_18			<a href=http://www.genedb.org/genedb/Search?organism=tryp&name=Tb927.4.2210>Tb927.4.2210</a>	Q584G6			Tb04.1H19.240	4	Tb927_04_v4: 572177..572656	hypothetical protein, conserved	1638	0	0	0				2QTB00004_H_18	Tb927.4.2210	AACATGATACCAATTACGGTACAAAGGAGTCAACTTTTTTGGGCTCGGGGTTTGCGCCACTGTGTGTTGT	+	4	572469	572538	-0.781226	-1.69644	0.0991456	0.998912	-4.54927
Tb927.8.8020	3QTB00010_C_9	;go_function=hydrolase activity;go_process=lipid metabolism		<a href=http://www.genedb.org/genedb/Search?organism=tryp&name=Tb927.8.8020>Tb927.8.8020</a>	Q57U43			Tb08.6H23.290	8	Tb927_08_v4: 2376682..2377626	monoglyceride lipase, putative	4646	0	0	0	GO:0016787	GO:0006629	GO:0005575	2QTB00010_C_9	Tb927.8.8020	TTTGATGATTTTATTGTTGACTTTTTTCTCTTCAAGAGGCATGTATTTTCCCTCTATCCGGAATATGAAG	+	8	2377012	2377081	-0.780969	-1.61144	0.116537	0.998912	-4.55594
Tb11.01.6920	3QTB00008_O_24			<a href=http://www.genedb.org/genedb/Search?organism=tryp&name=Tb11.01.6920>Tb11.01.6920</a>	Q381Q8				11	Tb927_11_01_v4: complement(3992465..3993271)	hypothetical protein, conserved	9216	0	0	0				2QTB00008_O_24	Tb11.01.6920	AGCACATAAAGGTATTATACGATGTGGCTGTACGACATAATCCAAGGACATCTGTCACTGTTGTCCCACT	-	11.1	3993039	3993108	-0.779799	-1.66962	0.104383	0.998912	-4.5514
Tb10.70.2970	3QTB00006_K_10			<a href=http://www.genedb.org/genedb/Search?organism=tryp&name=Tb10.70.2970>Tb10.70.2970</a>	Q38BH2			TRYP_x-70a06.p2kb545_395	10	Tb927_10_v4: 1115481..1116086	hypothetical protein, conserved	6560	0	0	0				2QTB00006_K_10	Tb10.70.2970	CAAACAGGGTGGACTATCGTGCCCTACTTGCTCTTCCTGTGACGGACCATGCGCATCCATACAAAATGGA	+	10	1115641	1115710	-0.779751	-2.37823	0.0232939	0.998912	-4.48842
Tb927.4.2280	3QTB00012_K_11			<a href=http://www.genedb.org/genedb/Search?organism=tryp&name=Tb927.4.2280>Tb927.4.2280</a>	Q584F9			Tb04.1H19.550	4	Tb927_04_v4: 593290..594438	hypothetical protein, conserved	1645	0	0	0				2QTB00012_K_11	Tb927.4.2280	TGAACAAGAACAGGAAGTGCAGCGGATGGAACTTCAGCGAAAGCTGATCGATGTGGTGAATAAAAAGATT	+	4	593652	593721	-0.778144	-1.71538	0.0955815	0.998912	-4.54775
Tb927.8.740	3QTB00004_G_1	This gene is within a region that contains some repeats that are probably misassembled and where Ns were inserted at two locations where misassembly is suspected. See PMID:8663171 for experimental characterization.;go_function=RNA binding;go_process=RNA metabolism;go_component=nucleolus		<a href=http://www.genedb.org/genedb/Search?organism=tryp&name=Tb927.8.740>Tb927.8.740</a>	-			Tb08.12O16.310	8	Tb927_08_v4: complement(206119..206538)	nucleolar RNA-binding protein, truncated	3917	0	0	0	GO:0003723	GO:0016070	GO:0005730	2QTB00004_G_1	Tb927.8.740	TGTCTCCGATTCATTTTGTATTTTCCATTAGTAAAGGCGTATTGCATTTAACATTTGTGAAGGGTTTCTA	-	8	206456	206525	-0.777593	-1.60663	0.117592	0.998912	-4.55631
Tb927.6.5090	3QTB00020_C_3			<a href=http://www.genedb.org/genedb/Search?organism=tryp&name=Tb927.6.5090>Tb927.6.5090</a>	Q586I1			Tb06.30P15.330	6	Tb927_06_v4: 1390185..1392644	hypothetical protein, conserved	3027	0	9	0				2QTB00020_C_3	Tb927.6.5090	GGTTCACTGTGTTCCGTAAAAGGTCACACTGGTCTGTGTACTTTGCTATATTTCTAATTGTAACTTTAGT	+	6	1391296	1391365	-0.777438	-1.34368	0.188148	0.998912	-4.57527
Tb927.2.6200	3QTB00014_G_24	;go_function=purine nucleoside transporter activity;go_process=purine ribonucleoside salvage;go_component=integral to membrane		<a href=http://www.genedb.org/genedb/Search?organism=tryp&name=Tb927.2.6200>Tb927.2.6200</a>	Q7YUI2	TbNT3	36E18.100		2	Tb927_02_v4: 1117941..1119335	adenosine transporter 2, putative	830	0	11	0	GO:0015211 GO:0015211 GO:0015211	GO:0006166	GO:0016021	2QTB00014_G_24	Tb927.2.6200	CTGATGTATTTGTTGCTGTTAAAGAAGGGTTCCCAACTCATGGGGGATGGTACTTTACAATTGTTGTTGC	+	2	1118908	1118977	-0.773595	-1.80017	0.080912	0.998912	-4.54081
Tb11.03.0040	3QTB00015_G_11			<a href=http://www.genedb.org/genedb/Search?organism=tryp&name=Tb11.03.0040>Tb11.03.0040</a>	Q387E4				11	Tb927_11_01_v4: 271123..272586	hypothetical protein, conserved	7819	0	0	0				2QTB00015_G_11	Tb11.03.0040	CTTCCTAATACATTTTTTTGTCTTGAGAAACACCGGTCGCTGCAGAGCATTCTTTTTACCTCGAAAGAAA	+	11.1	271306	271375	-0.773304	-1.83269	0.0758167	0.998912	-4.53809
Tb10.6k15.2990	3QTB00006_A_14			<a href=http://www.genedb.org/genedb/Search?organism=tryp&name=Tb10.6k15.2990>Tb10.6k15.2990</a>	Q38AJ9			TRYPtp6k15-3d06.p1c_432	10	Tb927_10_v4: 1906826..1907419	hypothetical protein	6883	0	0	0				2QTB00006_A_14	Tb10.6k15.2990	TATCAGGTGGCAAGGACTATGGCATCTTATTTCGTTTCTGTCGGGCAGACTCTTAGTTAGCAGAAATGTG	+	10	1907056	1907125	-0.773029	-1.5244	0.136864	0.998912	-4.56252
Tb927.5.3420	3QTB00016_A_1	;go_component=mitochondrion		<a href=http://www.genedb.org/genedb/Search?organism=tryp&name=Tb927.5.3420>Tb927.5.3420</a>	Q57UC4			Tb05.6E7.60	5	Tb927_05_v4: complement(1079337..1080923)	hypothetical protein, conserved	2333	0	1	0				2QTB00016_A_1	Tb927.5.3420	ATGCTGAATATTGCTGGGTTCTTCTTTCGTGGTTATGATCTCTCAGGAATTGTTTCCAAGCTTAACAAAA	-	5	1080227	1080296	-0.772829	-1.71838	0.0950274	0.998912	-4.54751
Tb927.4.1690	3QTB00010_A_1			<a href=http://www.genedb.org/genedb/Search?organism=tryp&name=Tb927.4.1690>Tb927.4.1690</a>	Q581R2			Tb04.2L9.1190	4	Tb927_04_v4: complement(431770..432711)	hypothetical protein, conserved	1586	0	0	0				2QTB00010_A_1	Tb927.4.1690	TTGGAGTCGTCTGGCTAGTTCACTTCCCGTTGGGCAAATGCGTAGAGGAGAGCAAAATACTGTTTTGAAA	-	4	431980	432049	-0.772154	-1.78212	0.0838641	0.998912	-4.54231
Tb11.47.0023	3QTB00021_C_13	;go_function=copper ion transporter activity; copper-exporting ATPase activity;go_process=copper ion transport		<a href=http://www.genedb.org/genedb/Search?organism=tryp&name=Tb11.47.0023>Tb11.47.0023</a>	Q387C6				11	Tb927_11_01_v4: 359413..362298	copper-transporting ATPase-like protein, putative	7837	0	8	0	GO:0004008 GO:0005375	GO:0006825		2QTB00021_C_13	Tb11.47.0023	GCTTATGTCTAGCCTTTCCATTCGCTGTTTCTCACCTTACAAACGGGAACAGTTCATTGATATCATTTAG	+	11.1	362229	362298	-0.771773	-1.78228	0.0838366	0.998912	-4.5423
Tb927.7.7040	3QTB00009_J_2	;go_function=S-methyl-5-thioadenosine phosphorylase activity;go_process=amino acid salvage;go_component=cytoplasm		<a href=http://www.genedb.org/genedb/Search?organism=tryp&name=Tb927.7.7040>Tb927.7.7040</a>	Q57XS4			Tb07.21H15.360	7	Tb927_07_v4: complement(2012620..2013549)	methylthioadenosine phosphorylase, putative	3794	0	0	0				2QTB00009_J_2	Tb927.7.7040	CCCTCAGTTCAGTACACGCGCAGAATCACTCATCAACAAAAGTCTCAACGGTCACCTTATTGGAATGACC	-	7	2012935	2013004	-0.770892	-2.18325	0.036177	0.998912	-4.50696
Tb927.4.310	3QTB00023_G_24			<a href=http://www.genedb.org/genedb/Search?organism=tryp&name=Tb927.4.310>Tb927.4.310</a>	Q57UU4			Tb04.5D20.370	4	Tb927_04_v4: complement(80881..100722)	hypothetical protein, conserved	1448	0	0	0				2QTB00023_G_24	Tb927.4.310	TTATAAGGTTCTTTTAGTGCCTCCCTATAACTTAGTTTGCAAGAATGAAAATATTTCTCTAACAGGCTGT	-	4	99250	99319	-0.770069	-1.58202	0.123111	0.998912	-4.55819
Tb10.6k15.2980	3QTB00004_A_1			<a href=http://www.genedb.org/genedb/Search?organism=tryp&name=Tb10.6k15.2980>Tb10.6k15.2980</a>	Q38AJ8			TRYPtp6k15-3d06.p1c_430	10	Tb927_10_v4: complement(1908043..1908453)	hypothetical protein	6884	0	0	0				2QTB00004_A_1	Tb10.6k15.2980	ATATCAGTCGGTCCAAAATGCGACCCTCCCTTCCCACGCAGAACGACAGCTTTTTTCGCCACATTGGAAG	-	10	1908096	1908165	-0.7699	-1.31775	0.196595	0.998912	-4.577
Tb927.3.4190	3QTB00019_K_5	;go_component=integral to membrane		<a href=http://www.genedb.org/genedb/Search?organism=tryp&name=Tb927.3.4190>Tb927.3.4190</a>	Q580M3			Tb03.26J7.350	3	Tb927_03_v4: complement(1176215..1178404)	endosomal integral membrane protein, putative	1256	1	12	1				2QTB00019_K_5	Tb927.3.4190	AATTGGCAATTCACACTTTTGCTTCCTCTTTACTGTATTTCTTGTACATGGGATTGATATCGTATGCCTA	-	3	1176297	1176366	-0.769788	-1.34816	0.18672	0.998912	-4.57497
Tb927.3.1530	3QTB00013_I_24	;go_component=integral to membrane		<a href=http://www.genedb.org/genedb/Search?organism=tryp&name=Tb927.3.1530>Tb927.3.1530</a>	Q57XY6			Tb03.1J15.150	3	Tb927_03_v4: complement(399958..401241)	hypothetical protein, conserved	992	0	2	0				2QTB00013_I_24	Tb927.3.1530	AGATGAATATTCTGAACAGTGTTGCTGCTGTTTCTCTTCCCATCAACCTTGTCGTATCTTTGTTCGGTAT	-	3	400118	400187	-0.768999	-1.46542	0.152198	0.998912	-4.56682
Tb11.14.0008	3QTB00015_K_13	GPI-Anchor Signal predicted for Tb11.14.0008 by DGPI v2.04 with cleavage site probability 0.344 near 484;go_process=antigenic variation;go_component=integral to membrane		<a href=http://www.genedb.org/genedb/Search?organism=tryp&name=Tb11.14.0008>Tb11.14.0008</a>	Q380W0				11	Tb927_11_02_v4: complement(61133..62602)	variant surface glycoprotein (VSG, atypical), putative	9545	1	0	0		GO:0020033	GO:0016021	2QTB00015_K_13	Tb11.14.0008	AACAGACGAAATACAAAAAAGAAACCCAAGATTCGAAAGGAACTCTAGACAGCATAGCAACAGGCACTGA	-	11.2	61455	61524	-0.767861	-1.60493	0.117965	0.998912	-4.55644
Tb927.8.5160	3QTB00022_C_11			<a href=http://www.genedb.org/genedb/Search?organism=tryp&name=Tb927.8.5160>Tb927.8.5160</a>	Q57UI8			Tb08.5H5.540	8	Tb927_08_v4: 1536362..1539991	hypothetical protein, conserved	4359	0	0	0				2QTB00022_C_11	Tb927.8.5160	TAACTGTTCAGGTATTTCATCAGAGAATTCTACCCTCTTAGCCTGCTTCTTCGAAGCAAAAGGTGTCTTT	+	8	1536943	1537012	-0.763764	-1.89054	0.0674267	0.998912	-4.53318
Tb927.4.5440	3QTB00007_J_2			<a href=http://www.genedb.org/genedb/Search?organism=tryp&name=Tb927.4.5440>Tb927.4.5440</a>	Q580P3			Tb04.24M18.410	4	Tb927_04_v4: complement(1488146..1488889)	hypothetical protein	1963	0	0	0				2QTB00007_J_2	Tb927.4.5440	AAAGCAGTATCATTACAGATGGTTACCGCAACGCATACCGACCAAGCACCTGGGTCACGACGAGTCATTG	-	4	1488389	1488458	-0.761338	-1.62262	0.114116	0.998912	-4.55508
Tb09.244.1840	3QTB00006_O_10	curated by Mike Ferguson;go_function=UDP-glycosyltransferase activity;go_process=GPI anchor biosynthesis		<a href=http://www.genedb.org/genedb/Search?organism=tryp&name=Tb09.244.1840>Tb09.244.1840</a>	Q38CR0			chr9contig244a01.tmp0184	9	Tb927_09_v4: 2531301..2531912	UDP-Gal or UDP-GlcNAc-dependent glycosyltransferase, putative	5973	0	0	0	GO:0008194 GO:0008194	GO:0006506 GO:0006506	GO:0005575 GO:0005575	2QTB00006_O_10	Tb09.244.1840	ACCACATTGCCAACGATGAATACAGATGGCTCATGTTACACTGTCAAGCCCTAGCGCCACATAACCAGCA	+	9	2531791	2531860	-0.761032	-1.96902	0.0573306	0.998912	-4.52636
Tb11.01.8510	3QTB00015_D_1	similar to T-complex protein 1, alpha subunit B (TCP-1-alpha) (CCT-alpha)(Tailless complex polypeptide 1B) (TCP-1-B). (Swiss-Prot:P11983) (Mus musculus;);go_function=unfolded protein binding;go_process=protein folding; regulation of cell cycle;go_component=chaperonin-containing T-complex		<a href=http://www.genedb.org/genedb/Search?organism=tryp&name=Tb11.01.8510>Tb11.01.8510</a>	Q381B0	TCP-1-alpha			11	Tb927_11_01_v4: complement(4399277..4400794)	t-complex protein 1, alpha subunit, putative	9365	0	0	0	GO:0051082	GO:0000074 GO:0006457	GO:0005832	2QTB00015_D_1	Tb11.01.8510	TAAAGAAGATGATCGCCGCCGGTGCAAACGTCATTCTTACCTCGTGGGGTATTGAAGACAGCATGATGAA	-	11.1	4400031	4400100	-0.76044	-2.01406	0.052151	0.998912	-4.52238
Tb927.4.2760	3QTB00018_O_24			<a href=http://www.genedb.org/genedb/Search?organism=tryp&name=Tb927.4.2760>Tb927.4.2760</a>	Q582Z1			Tb04.2H8.1280	4	Tb927_04_v4: 731459..733477	hypothetical protein, conserved	1693	0	2	0				2QTB00018_O_24	Tb927.4.2760	AAAGTTTCTAGATATCATCGACAGAGTATCGAAGAAGTGCAGTGATTCACCTCAAATAGGTTCCACAGAT	+	4	733012	733081	-0.760288	-1.46177	0.15319	0.998912	-4.56708
Tb927.8.1090	3QTB00019_I_16	;go_function=nucleic acid binding; nucleotidyltransferase activity;go_process=DNA metabolism;go_component=nucleus		<a href=http://www.genedb.org/genedb/Search?organism=tryp&name=Tb927.8.1090>Tb927.8.1090</a>	Q57VP5			Tb08.29O4.140	8	Tb927_08_v4: complement(347671..349911)	DNA polymerase sigma, putative	3952	0	0	0	GO:0003676 GO:0016779	GO:0006259	GO:0005634	2QTB00019_I_16	Tb927.8.1090	TTCACTTCGTAATTTTAATGTCATTGCAACTTCTTTCACCCATGCATTCCGTGCGTTAACAGCGGTATTT	-	8	348055	348124	-0.757787	-1.13409	0.264866	0.998912	-4.58843
Tb09.211.4860	3QTB00011_B_21			<a href=http://www.genedb.org/genedb/Search?organism=tryp&name=Tb09.211.4860>Tb09.211.4860</a>	Q38D24			chr9contig211.tmp0534c	9	Tb927_09_v4: complement(2197122..2198204)	hypothetical protein,leucine-rich repeat protein (LRRP), putative	5844	0	0	0	GO:0003674 GO:0003674	GO:0008150 GO:0008150	GO:0005575 GO:0005575	2QTB00011_B_21	Tb09.211.4860	AATTGAATATCAGTTTCAATACTATCACTAGTCCTAACCTTGGTGAGTTACCAAAATTTCTGACGACGTT	-	9	2197807	2197876	-0.755743	-1.46356	0.152705	0.998912	-4.56695
Tb09.211.4700	3QTB00009_K_12	similar to Ubiquinol-cytochrome c reductase iron-sulfur subunit 3, mitochondrialprecursor (EC 1.10.2.2) (Rieske iron-sulfur protein 3) (RISP3). (Swiss- Prot:P51133) (Nicotiana tabacum);go_function=electron transporter activity; ubiquinol-cytochrome-c reductase activity;go_process=aerobic respiration;go_component=mitochondrion; ubiquinol-cytochrome-c reductase complex		<a href=http://www.genedb.org/genedb/Search?organism=tryp&name=Tb09.211.4700>Tb09.211.4700</a>	Q27785	RISP		chr9contig211.tmp0518c	9	Tb927_09_v4: complement(2160125..2161018)	reiske iron-sulfur protein , mitochondrial precursor	5828	0	1	0	GO:0004362 GO:0008121	GO:0009060	GO:0005739 GO:0045285	2QTB00009_K_12	Tb09.211.4700	TCTTTAAGCAACTTGAAGGTTCCAACCCATTAACTGTAAAGGACAGACCCGTGAATTCATGGTCCGACGA	-	9	2160888	2160957	-0.755311	-1.74647	0.0899615	0.998912	-4.54523
Tb11.01.8560	3QTB00020_C_24			<a href=http://www.genedb.org/genedb/Search?organism=tryp&name=Tb11.01.8560>Tb11.01.8560</a>	Q381A6				11	Tb927_11_01_v4: complement(4411215..4413764)	hypothetical protein, conserved	9369	0	0	0				2QTB00020_C_24	Tb11.01.8560	TTCACCCCAAAAAAGATTTTAAACGTAAACAGCAGCTTATAGATGGTCACGGGAGGTTACTGGTACTCTG	-	11.1	4413325	4413394	-0.755295	-1.79605	0.0815782	0.998912	-4.54116
Tb09.160.0970	3QTB00019_G_12	curated by J. Mottram		<a href=http://www.genedb.org/genedb/Search?organism=tryp&name=Tb09.160.0970>Tb09.160.0970</a>	Q38FU0			chr9contig160.tmp0097c	9	Tb927_09_v4: complement(484756..486990)	SUMO1/Ulp2, putative,cysteine peptidase, Clan CA, family C48, putative	4873	0	0	0				2QTB00019_G_12	Tb09.160.0970	TACTGGGCGACTTTGTGAGGAGTGCTGTTGAGGTAGAGGCAAGAAAGTGCATAAATTTCTTTAATCATAT	-	9	485837	485906	-0.753817	-1.94672	0.0600566	0.998912	-4.52832
Tb927.7.640	3QTB00010_L_19			<a href=http://www.genedb.org/genedb/Search?organism=tryp&name=Tb927.7.640>Tb927.7.640</a>	Q57VR0			Tb07.29K4.730	7	Tb927_07_v4: complement(132046..133050)	hypothetical protein, conserved	3155	0	3	0				2QTB00010_L_19	Tb927.7.640	TTAGTGGAAATTTCACGAGCATTATGCAGGGGCTTGTTTTTCTGTTGGCTGTGCTCCTATTTCTACTTTA	-	7	132047	132116	-0.752884	-1.33097	0.192255	0.998912	-4.57612
Tb927.8.4490	3QTB00014_C_23			<a href=http://www.genedb.org/genedb/Search?organism=tryp&name=Tb927.8.4490>Tb927.8.4490</a>	Q57VY6			Tb08.29H22.900	8	Tb927_08_v4: complement(1327356..1328711)	hypothetical protein	4292	0	0	0				2QTB00014_C_23	Tb927.8.4490	AATGTTACTCACGGAAAATAACCAAAAACAGTTTGAGTCTATGGAAACACCGTCGGGAGAGAGTCGTATT	-	8	1328046	1328115	-0.751455	-1.76342	0.0870184	0.998912	-4.54385
Tb927.6.810	3QTB00006_J_9			<a href=http://www.genedb.org/genedb/Search?organism=tryp&name=Tb927.6.810>Tb927.6.810</a>	Q583S2			Tb06.3D8.840	6	Tb927_06_v4: complement(340040..340666)	hypothetical protein	2598	0	0	0				2QTB00006_J_9	Tb927.6.810	TTTAAAGCCAAACATTTCGGCTACCTGAAGGCATTGGCGGAACATGACAGTCGTCATCATGACAGTTGGA	-	6	340249	340318	-0.75	-1.32025	0.195768	0.998912	-4.57684
Tb09.211.3350	3QTB00018_H_13			<a href=http://www.genedb.org/genedb/Search?organism=tryp&name=Tb09.211.3350>Tb09.211.3350</a>	Q38DH1			chr9contig211.tmp0378	9	Tb927_09_v4: 1872213..1874258	hypothetical protein, conserved	5696	0	0	0	GO:0003674 GO:0003674	GO:0008150 GO:0008150	GO:0005575 GO:0005575	2QTB00018_H_13	Tb09.211.3350	GACGGCATTTTGAGTGGCTATGAGCTCTACGAATTTTTCCAGGAGAATCAACAGCGATTTTTAGAGTATT	+	9	1873902	1873971	-0.749096	-1.51882	0.138259	0.998912	-4.56293
Tb11.02.4740	3QTB00021_O_24	curated by P. Englund; similar to DNA repair and recombination protein PIF1, mitochondrial precursor. (Swiss-Prot:P07271) (Saccharomyces cerevisiae);go_function=DNA helicase activity;go_process=chromosome organization and biogenesis (sensu Eukaryota); DNA recombination; telomere maintenance;go_component=mitochondrion; nucleus		<a href=http://www.genedb.org/genedb/Search?organism=tryp&name=Tb11.02.4740>Tb11.02.4740</a>	Q384Y0	PIF1			11	Tb927_11_01_v4: complement(1918715..1921861)	DNA repair and recombination helicase protein PIF1, putative,DNA repair and recombination protein, mitochondrial precursor, putative	8387	0	0	0	GO:0003678	GO:0000723 GO:0006310 GO:0007001	GO:0005634 GO:0005739	2QTB00021_O_24	Tb11.02.4740	TTTTTAACCAATTACAACACGTACTGCTAAAAGACCAGCCTATGGAAGAGATGATATCCCGAGTTCATGA	-	11.1	1920720	1920789	-0.745751	-1.78426	0.0835084	0.998912	-4.54213
Tb927.7.1140	3QTB00005_O_6	identical to GB:CAC83349.1: glutathione peroxidase-like protein gpx3 {Trypanosoma brucei} (PMID: 12466271). similar to Probable phospholipid hydroperoxide glutathione peroxidase(EC 1.11.1.9) (PHGPx). (Swiss-Prot:O24031) [Lycopersicon esculentum];go_function=thiol peroxidase activity;go_process=response to oxidative stress;go_component=glycosome; mitochondrion		<a href=http://www.genedb.org/genedb/Search?organism=tryp&name=Tb927.7.1140>Tb927.7.1140</a>	Q869A5	GPX3		Tb07.27M11.290	7	Tb927_07_v4: 292140..292670	trypanothione/tryparedoxin dependent peroxidase 3,glutathione peroxidase-like protein 3	3205	0	0	0				2QTB00005_O_6	Tb927.7.1140	TGCTGCGTTCATCTCGGAAAAAGATGTCAGCTGCTTCGTCAATCTTTGACTTTGAGGTGCTTGACGCCGA	+	7	292141	292210	-0.744673	-1.85263	0.0728283	0.998912	-4.53641
Tb927.3.5760	3QTB00009_E_2	similar to PIR:B39581: GRESAG protein 9u (fragment) {Trypanosoma equiperdum}		<a href=http://www.genedb.org/genedb/Search?organism=tryp&name=Tb927.3.5760>Tb927.3.5760</a>	Q57VG8			Tb03.2H15.670	3	Tb927_03_v4: complement(1607474..1608361)	hypothetical protein, conserved	1413	1	0	0				2QTB00009_E_2	Tb927.3.5760	ATGACTCTCAAAATTGCGGTAACATTACTTTTAACCCTAAGAGCAAGTACGCCCTATACTATATTATCGA	-	3	1608292	1608361	-0.743756	-1.31325	0.198088	0.998912	-4.5773
Tb11.02.0110	3QTB00022_G_24			<a href=http://www.genedb.org/genedb/Search?organism=tryp&name=Tb11.02.0110>Tb11.02.0110</a>	Q386Q9				11	Tb927_11_01_v4: complement(718062..721940)	hypothetical protein, conserved	7955	0	0	0				2QTB00022_G_24	Tb11.02.0110	AACAAAACGGGTATTGGCTGCCCAAAACAAGAAAATTCACAAAACCTTTGATCAAGGCATTCTTCAGAGT	-	11.1	721680	721749	-0.743595	-1.69795	0.0988576	0.998912	-4.54915
Tb927.1.2610	3QTB00001_I_3	GPI-Anchor Signal predicted for Tb927.1.2610 by DGPI v2.04 with cleavage site probability 0.74819994 near 17		<a href=http://www.genedb.org/genedb/Search?organism=tryp&name=Tb927.1.2610>Tb927.1.2610</a>	Q4GYW1				1	Tb927_01_v4: 614209..614334	hypothetical protein, unlikely	254	1	1	1				2QTB00001_I_3	Tb927.1.2610	ATGGGCATTTTCAACCATCAACAATTGATGGGCCCTTCATTTCAGTTCTCTTCTCTTCTGAAGAGGTTTT	+	1	614209	614278	-0.742231	-1.5086	0.140845	0.998912	-4.56368
Tb09.160.2080	3QTB00004_H_23	GPI-Anchor Signal predicted for Tb09.160.2080 by DGPI v2.04 with cleavage site probability 0.12900001 near 121		<a href=http://www.genedb.org/genedb/Search?organism=tryp&name=Tb09.160.2080>Tb09.160.2080</a>	Q38FI5		3C4.110	chr9contig160.tmp0182c	9	Tb927_09_v4: complement(658499..658960)	hypothetical protein, unlikely	4978	1	0	1				2QTB00004_H_23	Tb09.160.2080	ATGCCCCCTTCCCCAATGGATCCCTTTTCAGTCCTTCTATCCGCCTCATTGCGCATACACACTTTTATTT	-	9	658891	658960	-0.741521	-1.10788	0.275863	0.998912	-4.58994
Tb09.244.2680	3QTB00010_E_1			<a href=http://www.genedb.org/genedb/Search?organism=tryp&name=Tb09.244.2680>Tb09.244.2680</a>	Q38CY2			chr9contig244a01.tmp0268	9	Tb927_09_v4: 2314427..2315374	hypothetical protein, conserved	5887	0	0	0				2QTB00010_E_1	Tb09.244.2680	AGTGAAATACTTTCAAGCGATGTTTGATCGATTTGATGGTGTGCTTGCTGAGGAAATTCATCTGAGACAT	+	9	2314780	2314849	-0.741087	-1.64967	0.108428	0.998912	-4.55297
Tb10.389.1600	3QTB00019_F_14			<a href=http://www.genedb.org/genedb/Search?organism=tryp&name=Tb10.389.1600>Tb10.389.1600</a>	Q389C9				10	Tb927_10_v4: 2887920..2890295	hypothetical protein, conserved	7303	0	11	0				2QTB00019_F_14	Tb10.389.1600	TTAGCACGTTTCTTGTTATTGCTGGGTTTCTAACTCTTCATCGTCTTCACATTTATGAGGAGTGGCAAAT	+	10	2889070	2889139	-0.740668	-1.48155	0.147874	0.998912	-4.56565
Tb927.8.5580	3QTB00023_G_12			<a href=http://www.genedb.org/genedb/Search?organism=tryp&name=Tb927.8.5580>Tb927.8.5580</a>	Q57X24			Tb08.26E13.190	8	Tb927_08_v4: 1644049..1658481	hypothetical protein, conserved	4402	0	0	0				2QTB00023_G_12	Tb927.8.5580	TTAATTTCACTGTGAAGAATATTCAAATCGACAACCAATGTGAGGAGAAACCAGTATATGAGGTTTGCCT	+	8	1656536	1656605	-0.740281	-1.49328	0.144793	0.998912	-4.5648
Tb927.6.490	3QTB00006_K_18	similar to GP:535936: procyclin PARP A {Trypanosoma brucei} (PMID:87115776); 100% similar to GP:535936: procyclin PARP A {Trypanosoma brucei} (PMID:87115776);go_component=cell surface; integral to membrane		<a href=http://www.genedb.org/genedb/Search?organism=tryp&name=Tb927.6.490>Tb927.6.490</a>	Q26795	PAG3	PARPA	Tb06.28F21.130	6	Tb927_06_v4: 219916..220524	procyclin associated gene 3 (PAG3) protein,procyclin PARP A,procyclic acidic repetitive protein A	2566	1	1	0	GO:0003674	GO:0008150	GO:0009986 GO:0016021	2QTB00006_K_18	Tb927.6.490	AGGCTGCAACTCTTCTGCTGACTTTTTGGTTTATTCTTTTCCCATATTTCAGTGTTGGAGTGTTTCTCTT	NA	Nonspecific_3	0	0	-0.739746	-1.78371	0.0836007	0.998912	-4.54218
Tb927.1.2280	3QTB00004_M_10			<a href=http://www.genedb.org/genedb/Search?organism=tryp&name=Tb927.1.2280>Tb927.1.2280</a>	Q4GYZ3				1	Tb927_01_v4: 565990..566436	hypothetical protein, unlikely	221	1	3	0				2QTB00004_M_10	Tb927.1.2280	ATTTTCACTCCATATCATTCTTCAATTATGTCAAGTCATGTCTCATCATGTCTTGTCTCTTCCCCATTTT	+	1	566104	566173	-0.738976	-1.58764	0.121833	0.998912	-4.55777
Tb10.70.5560	3QTB00009_C_12			<a href=http://www.genedb.org/genedb/Search?organism=tryp&name=Tb10.70.5560>Tb10.70.5560</a>	Q38C25			TRYP_x-70a06.p2kb545_758	10	Tb927_10_v4: 561417..562301	hypothetical protein, conserved	6357	0	0	0				2QTB00009_C_12	Tb10.70.5560	ATTACCGATGAGGATATTCAATCGTCTGTCCTTGAGGTGGTTGGAAACAATGTGAGCACATGTTACATTA	+	10	561525	561594	-0.738934	-1.57249	0.125304	0.998912	-4.55892
Tb09.211.0200	3QTB00016_I_15			<a href=http://www.genedb.org/genedb/Search?organism=tryp&name=Tb09.211.0200>Tb09.211.0200</a>	Q38EE1			chr9contig211.tmp0021c	9	Tb927_09_v4: complement(1299539..1301146)	hypothetical protein, conserved	5376	0	0	0				2QTB00016_I_15	Tb09.211.0200	TCCCATCCTCTGTGATTTCATCTATTCCTTCGATCTTCTACTTACTAAAAGAACTTGTTACCTCAGTAGT	-	9	1301046	1301115	-0.738912	-1.09252	0.282457	0.998912	-4.59082
Tb927.6.3570	3QTB00017_P_18	similar to Tubulin tyrosine ligase-like protein 1. (Swiss-Prot:O95922) [Homo sapiens;];go_function=tubulin-tyrosine ligase activity;go_process=protein modification		<a href=http://www.genedb.org/genedb/Search?organism=tryp&name=Tb927.6.3570>Tb927.6.3570</a>	Q584Z7			Tb06.2N9.120	6	Tb927_06_v4: complement(1066024..1067925)	tubulin-tyrosine ligase-like protein, conserved	2875	0	0	0				2QTB00017_P_18	Tb927.6.3570	ACACTGTTAGCTGTCAAATCAACAATGTCGAAAGGAGTTAAAAGCAATCTCTCACCTGGAAGCTTTTTTG	-	6	1066518	1066587	-0.736454	-1.64018	0.110394	0.998912	-4.55371
Tb927.6.4960	3QTB00010_A_7	;go_function=nucleic acid binding		<a href=http://www.genedb.org/genedb/Search?organism=tryp&name=Tb927.6.4960>Tb927.6.4960</a>	Q586G8			Tb06.30P15.530	6	Tb927_06_v4: 1366032..1366973	zinc finger-domain protein, putative	3014	1	1	0	GO:0003676	GO:0008150	GO:0005575	2QTB00010_A_7	Tb927.6.4960	ATACCATCACACTATGTGTTTGCTACCATCACGGCTTTGGACTCCACTGTTCTTCATTTCGCCTCTTTGT	+	6	1366074	1366143	-0.735624	-1.10827	0.275696	0.998912	-4.58992
Tb09.244.2690	3QTB00003_G_6			<a href=http://www.genedb.org/genedb/Search?organism=tryp&name=Tb09.244.2690>Tb09.244.2690</a>	Q38CY3			chr9contig244a01.tmp0269	9	Tb927_09_v4: complement(2313734..2314102)	hypothetical protein, unlikely	5886	0	0	0				2QTB00003_G_6	Tb09.244.2690	GTTGCGGTAGACATGTCACCAGTTACTTCAGTGTTACATCCATCGTCCCCAGTTCATCCACTTTCATCAT	-	9	2313811	2313880	-0.733508	-1.72988	0.0929243	0.998912	-4.54658
Tb927.7.4210	3QTB00003_E_13			<a href=http://www.genedb.org/genedb/Search?organism=tryp&name=Tb927.7.4210>Tb927.7.4210</a>	Q57UQ1			Tb07.5F10.320	7	Tb927_07_v4: 1120725..1121075	hypothetical protein, conserved	3510	0	0	0				2QTB00003_E_13	Tb927.7.4210	TCAGCAGGCTTGTGTTTTGTACCGGCGTCTATTGAAGGCCGGCCACCAGCAACTTTTGGTTACGGACAAA	+	7	1120877	1120946	-0.732904	-2.02183	0.051301	0.998912	-4.52168
Tb927.4.2590	3QTB00017_K_6			<a href=http://www.genedb.org/genedb/Search?organism=tryp&name=Tb927.4.2590>Tb927.4.2590</a>	Q584C8			Tb04.1H19.1170	4	Tb927_04_v4: 681468..683264	hypothetical protein, conserved	1676	0	0	0				2QTB00017_K_6	Tb927.4.2590	ACGGTACATTTTAAACACTTGGAATTTGAGCGTTTTTTGCGGCGCTGTTTATTCGCAGCACACGAAACTA	+	4	681750	681819	-0.731838	-1.70425	0.0976631	0.998912	-4.54865
Tb10.61.0680	3QTB00019_P_3			<a href=http://www.genedb.org/genedb/Search?organism=tryp&name=Tb10.61.0680>Tb10.61.0680</a>	Q387U8			TRYP_x-61h03.q2kb185_111	10	Tb927_10_v4: 3767769..3770108	hypothetical protein, conserved	7640	0	0	0				2QTB00019_P_3	Tb10.61.0680	ATCTATCGTAAAATTAGTGACTGGGTATGGAAAGAAGGTTATGGACAAACATAACGACATGGGACGTTTA	+	10	3767975	3768044	-0.731553	-1.24974	0.22012	0.998912	-4.5814
Tb927.5.5050	3QTB00016_G_13	;go_process=antigenic variation;go_component=integral to membrane		<a href=http://www.genedb.org/genedb/Search?organism=tryp&name=Tb927.5.5050>Tb927.5.5050</a>	Q57XG5			Tb05.25P15.370	5	Tb927_05_v4: complement(1520764..1522365)	variant surface glycoprotein (VSG, atypical), putative	2496	1	0	1		GO:0020033	GO:0016021	2QTB00016_G_13	Tb927.5.5050	TACCTAAGAACATTCAAGACAGGGAACTGCCAAGGCCACAACGCAAACGGTTTCTGTGTAAAAATAAGCG	-	5	1521387	1521456	-0.730319	-1.58698	0.121981	0.998912	-4.55782
Tb10.6k15.3490	3QTB00020_C_2			<a href=http://www.genedb.org/genedb/Search?organism=tryp&name=Tb10.6k15.3490>Tb10.6k15.3490</a>	Q38AP3			TRYPtp6k15-3d06.p1c_495	10	Tb927_10_v4: complement(1789672..1792212)	hypothetical protein, conserved	6839	0	0	0	GO:0003674 GO:0003674	GO:0008150 GO:0008150	GO:0005575 GO:0005575	2QTB00020_C_2	Tb10.6k15.3490	TTGAAAGAAACCGATGGTCCCACTTGCAAGGGTAAAGGCAAGAACTGTAATAAGGATGAAGCATTATTTA	-	10	1791888	1791957	-0.729181	-1.45546	0.154919	0.998912	-4.56753
Tb927.8.3850	3QTB00012_C_24			<a href=http://www.genedb.org/genedb/Search?organism=tryp&name=Tb927.8.3850>Tb927.8.3850</a>	Q581A5			Tb08.10J17.400	8	Tb927_08_v4: complement(1148943..1150103)	hypothetical protein, conserved	4228	0	0	0				2QTB00012_C_24	Tb927.8.3850	ATTAATGAAAAGGACATACACTCACAACCCCTACCGCCATATTACCGTCATACCTGTCTCGGTTGCTGGA	-	8	1149945	1150014	-0.729164	-1.76439	0.0868524	0.998912	-4.54377
Tb927.2.4520	3QTB00022_O_13			<a href=http://www.genedb.org/genedb/Search?organism=tryp&name=Tb927.2.4520>Tb927.2.4520</a>	Q7YUY0		30M24.320		2	Tb927_02_v4: complement(801493..805257)	hypothetical protein, conserved	724	0	0	0				2QTB00022_O_13	Tb927.2.4520	GTACCAGAGATTTCCCGCATATTGGCGAATTTATTTGATGTTGTTCATCTTACAATCGAGGACATAATAA	-	2	803358	803427	-0.7289	-1.66473	0.105363	0.998912	-4.55179
Tb10.406.0050	3QTB00010_O_1	Glycine-rich, supporting evidence from SMART and PFAM, similar to Glycine-rich cell wall structural protein precursor. (Swiss-Prot:P27483) (Arabidopsis thaliana;);go_function=RNA binding;go_process=RNA processing		<a href=http://www.genedb.org/genedb/Search?organism=tryp&name=Tb10.406.0050>Tb10.406.0050</a>	Q389P7				10	Tb927_10_v4: complement(2586434..2587396)	RNA-binding protein, putative,HNRNPA	7185	1	0	0	GO:0003723	GO:0006396	GO:0005575	2QTB00010_O_1	Tb10.406.0050	CATGGACTGCTGCCCCCCCTAGCTTCAACCCCCCTGTGCGGCGTGTGGATCCGTTAACCCTTACCGCGGT	-	10	2586861	2586930	-0.728289	-1.77426	0.0851781	0.998912	-4.54296
Tb927.2.2400	3QTB00019_K_18			<a href=http://www.genedb.org/genedb/Search?organism=tryp&name=Tb927.2.2400>Tb927.2.2400</a>	Q7YVI9		25N14.65		2	Tb927_02_v4: complement(471226..473475)	hypothetical protein, conserved	625	0	1	0	GO:0003674	GO:0008150	GO:0005575	2QTB00019_K_18	Tb927.2.2400	TTTACCTTTGTCGTGCTTCATTTATTGAATCAGATGGATATGTTCGGCTAGGAGGCATTCTTGTTAATGA	-	2	471782	471851	-0.728179	-1.88026	0.0688563	0.998912	-4.53406
Tb10.70.4590	3QTB00003_C_19			<a href=http://www.genedb.org/genedb/Search?organism=tryp&name=Tb10.70.4590>Tb10.70.4590</a>	Q38BU8			TRYP_x-70a06.p2kb545_615	10	Tb927_10_v4: 775230..775577	hypothetical protein, conserved	6434	1	0	0				2QTB00003_C_19	Tb10.70.4590	TTACGCCTCCCAATTACGCTTCTACAGCGAGGGGAAGCCAACTGAAGGACACAGAAAGATCAACCTGGAC	+	10	775271	775340	-0.727272	-2.10633	0.0428048	0.998912	-4.51405
Tb09.160.2620	3QTB00016_O_16			<a href=http://www.genedb.org/genedb/Search?organism=tryp&name=Tb09.160.2620>Tb09.160.2620</a>	Q38FD4		1L12.195	chr9contig160.tmp0222	9	Tb927_09_v4: 726777..728432	hypothetical protein, conserved	5029	0	0	0				2QTB00016_O_16	Tb09.160.2620	TGAAGCACTTAGAAGATGTTAGTTCATATTGCCCTCTTTGTCGTTTTTCGATGTCGTCTCTTGAAACTAA	+	9	727555	727624	-0.726572	-1.31018	0.199113	0.998912	-4.5775
Tb10.6k15.3610	3QTB00013_A_22	;go_function=oxidoreductase activity; stearoyl-CoA 9-desaturase activity;go_process=fatty acid biosynthesis		<a href=http://www.genedb.org/genedb/Search?organism=tryp&name=Tb10.6k15.3610>Tb10.6k15.3610</a>	Q38AQ3			TRYPtp6k15-3d06.p1c_521	10	Tb927_10_v4: 1767595..1768860	delta-6 fatty acid desaturase, putative	6829	0	3	0	GO:0004768 GO:0016491	GO:0006633		2QTB00013_A_22	Tb10.6k15.3610	TATTTATTTTCTTCTTCTAGAGGCCGTGTTTGGGCCTGTTCATGTTATATCCAGCATGAAATTTGTTTGG	+	10	1768287	1768356	-0.725715	-1.39734	0.171566	0.998912	-4.57162
Tb10.26.0680	3QTB00003_D_17			<a href=http://www.genedb.org/genedb/Search?organism=tryp&name=Tb10.26.0680>Tb10.26.0680</a>	Q389K9				10	Tb927_10_v4: 2690850..2691230	hypothetical protein, conserved	7223	0	0	0				2QTB00003_D_17	Tb10.26.0680	ATTAAGCTTGACAGACAGTTTTGCGACGAGGATGGAAAGTCCCACCTGATGGTCCTTTTGTTGGATGCAC	+	10	2691033	2691102	-0.725697	-1.64026	0.110378	0.998912	-4.55371
Tb09.160.0470	3QTB00019_O_11			<a href=http://www.genedb.org/genedb/Search?organism=tryp&name=Tb09.160.0470>Tb09.160.0470</a>	Q38FZ3			chr9contig160.tmp0047c	9	Tb927_09_v4: complement(352335..354539)	hypothetical protein, conserved	4819	0	0	0				2QTB00019_O_11	Tb09.160.0470	TTTGAGAAACTTTGCCAAAAGTATGCATCCTAGCATAATCCCACCCGTAGAAATGACTAACAGAGTGATG	-	9	353814	353883	-0.725665	-1.78797	0.0828972	0.998912	-4.54182
Tb09.160.5180	3QTB00014_A_13			<a href=http://www.genedb.org/genedb/Search?organism=tryp&name=Tb09.160.5180>Tb09.160.5180</a>	Q38EN3			chr9contig160.tmp0404	9	Tb927_09_v4: 1098646..1099995	hypothetical protein, conserved	5282	1	0	0				2QTB00014_A_13	Tb09.160.5180	ATGTGTCTATGAGTGTACATACTCACCAAAACGAGAAAGGAAAATAGGATGTACTGTCACGCGAGTGGTT	+	9	1099821	1099890	-0.725264	-1.48801	0.14617	0.998912	-4.56518
Tb927.2.3910	3QTB00015_K_12	;go_function=catalytic activity;go_process=fatty acid biosynthesis		<a href=http://www.genedb.org/genedb/Search?organism=tryp&name=Tb927.2.3910>Tb927.2.3910</a>	Q7YV41		28H13.305		2	Tb927_02_v4: complement(691133..692635)	beta-ketoacyl synthase family protein, putative	689	1	0	1	GO:0003824	GO:0006633	GO:0005575	2QTB00015_K_12	Tb927.2.3910	TTGGAGCTCCATGCAATTGAAGCTGTTCTAAACGGTACCGATGGCAGCGATAATAAATCCGCTATTATTC	-	2	691405	691474	-0.725078	-1.58245	0.123014	0.998912	-4.55816
Tb11.01.5710	3QTB00015_G_12	;go_function=phenylalanine-tRNA ligase activity;go_process=phenylalanyl-tRNA aminoacylation;go_component=cytoplasm		<a href=http://www.genedb.org/genedb/Search?organism=tryp&name=Tb11.01.5710>Tb11.01.5710</a>	Q382C5				11	Tb927_11_01_v4: 3683172..3684662	phenylalanyl-tRNA synthetase alpha chain, putative	9099	0	0	0	GO:0004826	GO:0006432	GO:0005737	2QTB00015_G_12	Tb11.01.5710	TTATTGATCGCAATATTTCTCTCGCCAACATGATGCACACCTTTGAACTGTTTTTCCGTCGGATAGGTGT	+	11.1	3684304	3684373	-0.724123	-1.68074	0.102184	0.998912	-4.55052
Tb927.1.3120	3QTB00021_J_14			<a href=http://www.genedb.org/genedb/Search?organism=tryp&name=Tb927.1.3120>Tb927.1.3120</a>	Q4GYR1				1	Tb927_01_v4: 679153..682632	separase, putative,cysteine peptidase, Clan CD, family C50, putative	304	0	0	0	GO:0004197	GO:0008150	GO:0005575	2QTB00021_J_14	Tb927.1.3120	TGCTATCACGTGAATTTGTATGAAATCCCTCGCACACCTGTATATTTAGTTCTTGATAATGAGCTCCACT	+	1	681805	681874	-0.723686	-1.84041	0.0746478	0.998912	-4.53744
Tb927.2.5900	3QTB00021_J_19			<a href=http://www.genedb.org/genedb/Search?organism=tryp&name=Tb927.2.5900>Tb927.2.5900</a>	Q7YUL0		1F7.320		2	Tb927_02_v4: 1073497..1076748	hypothetical protein, conserved	815	0	0	0				2QTB00021_J_19	Tb927.2.5900	TTAGTAATGTTTGGAGTGTGGAGTTCTATTTCCCCCTTCGCAGATCACTTCACGTCGTTGTATTTTCTTG	+	2	1076248	1076317	-0.723325	-1.1746	0.248499	0.998912	-4.58603
Tb927.8.6170	3QTB00018_C_13	;go_function=transketolase activity;go_process=pentose-phosphate shunt;go_component=cytoplasm		<a href=http://www.genedb.org/genedb/Search?organism=tryp&name=Tb927.8.6170>Tb927.8.6170</a>	Q57YL8	TK	TK	Tb08.11J15.550	8	Tb927_08_v4: 1797668..1799677	transketolase, putative	4461	0	0	0	GO:0004802	GO:0006098	GO:0005737	2QTB00018_C_13	Tb927.8.6170	AAGAACAGTTTGGTCTTGATCCCACCAAGAAATTCCATGTGCAACCGGAGGTTTACGGGATATTCGGTAA	+	8	1798491	1798560	-0.721757	-1.65819	0.106685	0.998912	-4.5523
Tb09.244.2040	3QTB00002_O_7			<a href=http://www.genedb.org/genedb/Search?organism=tryp&name=Tb09.244.2040>Tb09.244.2040</a>	Q38CR9			chr9contig244a01.tmp0204	9	Tb927_09_v4: complement(2477805..2478086)	hypothetical protein, unlikely	5951	1	0	0				2QTB00002_O_7	Tb09.244.2040	GCGATTATTGGCGTTCCTTCTTCTGTTCTGCCTCTAACCTGCACGCACCTTATTGGTTGGTGTCCCCTTC	-	9	2477818	2477887	-0.721466	-1.75803	0.0879456	0.998912	-4.54429
Tb10.6k15.2740	3QTB00015_H_3			<a href=http://www.genedb.org/genedb/Search?organism=tryp&name=Tb10.6k15.2740>Tb10.6k15.2740</a>	Q38AI1			TRYPtp6k15-3d06.p1c_400	10	Tb927_10_v4: complement(1939149..1940675)	hypothetical protein, conserved	6901	0	0	0				2QTB00015_H_3	Tb10.6k15.2740	AGCTTTGTTATAGTTGTCGACACGCATTTCCACCTTCCTCATTAGGTCAATGTTCCTTTAGTGATATTAT	-	10	1940602	1940671	-0.72007	-1.16594	0.251933	0.998912	-4.58655
Tb11.47.0025	3QTB00013_I_1			<a href=http://www.genedb.org/genedb/Search?organism=tryp&name=Tb11.47.0025>Tb11.47.0025</a>	Q387C8				11	Tb927_11_01_v4: 354693..355940	hypothetical protein, conserved	7835	0	4	0				2QTB00013_I_1	Tb11.47.0025	CCATAATGACAGCGCTGTTTTCTTTCAGGGAATATTAAATTCTGATGCTTTAGGGTTCGAATCACCAAGA	+	11.1	355064	355133	-0.719992	-1.64362	0.109679	0.998912	-4.55344
Tb11.01.1080	3QTB00020_F_14	;go_function=pseudouridine synthase activity;go_process=tRNA processing		<a href=http://www.genedb.org/genedb/Search?organism=tryp&name=Tb11.01.1080>Tb11.01.1080</a>	Q383Z8				11	Tb927_11_01_v4: 2504243..2507014	tRNA pseudouridine synthase, putative	8622	0	0	0	GO:0009982	GO:0008033	GO:0005575	2QTB00020_F_14	Tb11.01.1080	AAAACCGCATCAACAGTTTCTTTACCGTCGATATAGGAGGGCAGTTAAAACAAATAATGAAGGAAGATAG	+	11.1	2505012	2505081	-0.718913	-1.48337	0.147392	0.998912	-4.56552
Tb11.02.3860	3QTB00018_G_19	;go_component=integral to membrane		<a href=http://www.genedb.org/genedb/Search?organism=tryp&name=Tb11.02.3860>Tb11.02.3860</a>	Q385G4			Tb11.212.0200	11	Tb927_11_01_v4: complement(1681594..1683525)	hypothetical protein, conserved	8303	1	14	0	GO:0003674	GO:0008150	GO:0016021	2QTB00018_G_19	Tb11.02.3860	ATTTATGTTTAACCAATCTCAGGTGAATGTTCTGTCCACCATCGGTGTCATTTTTAGCTACTTTTCGCTA	-	11.1	1683301	1683370	-0.718637	-1.18123	0.245891	0.998912	-4.58563
Tb10.70.0250	3QTB00018_C_1	;go_function=hydrolase activity; protein serine/threonine phosphatase activity;go_process=protein amino acid dephosphorylation		<a href=http://www.genedb.org/genedb/Search?organism=tryp&name=Tb10.70.0250>Tb10.70.0250</a>	Q38AV2			TRYP_x-70a06.p2kb545_35	10	Tb927_10_v4: 1650841..1652754	serine/threonine protein phosphatase, putative	6780	0	0	0	GO:0004722 GO:0004722 GO:0016787 GO:0016787	GO:0006470 GO:0006470	GO:0005575 GO:0005575	2QTB00018_C_1	Tb10.70.0250	AGAGATTTCAGTGAAAAGAGTATCAGCACACATGACGGCACAAAACTGCCGATAGTTAAGCGTGTCTTGA	+	10	1651165	1651234	-0.718487	-1.77111	0.0857086	0.998912	-4.54322
Tb927.6.870	3QTB00022_P_10	;go_function=protein tyrosine/serine/threonine phosphatase activity		<a href=http://www.genedb.org/genedb/Search?organism=tryp&name=Tb927.6.870>Tb927.6.870</a>	Q585F9			Tb06.3A7.200	6	Tb927_06_v4: complement(371436..376754)	hypothetical protein, conserved	2604	0	0	0				2QTB00022_P_10	Tb927.6.870	GGTCACCCCTGTTATTTATATCTAACCGAAACTGACATTATTTTAGCCAGTGCATTTGACAACATCAACA	-	6	374810	374879	-0.717796	-1.62003	0.114672	0.998912	-4.55528
Tb927.7.4500	3QTB00016_A_3	similar to Sorting nexin 4. (Swiss-Prot:P47057) {Saccharomyces cerevisiae}		<a href=http://www.genedb.org/genedb/Search?organism=tryp&name=Tb927.7.4500>Tb927.7.4500</a>	Q57X66			Tb07.26A24.860	7	Tb927_07_v4: complement(1199213..1200799)	hypothetical protein, conserved	3539	0	0	0				2QTB00016_A_3	Tb927.7.4500	GTTGAGTCCGCCGTTCTTGGTGCTGGTATGATTCGACCCATTACCTTCTTTCCTATTGTCACTACAGTTA	-	7	1200508	1200577	-0.716639	-1.16205	0.253489	0.998912	-4.58678
Tb927.8.5350	3QTB00005_C_18			<a href=http://www.genedb.org/genedb/Search?organism=tryp&name=Tb927.8.5350>Tb927.8.5350</a>	Q57UK7			Tb08.5H5.200	8	Tb927_08_v4: complement(1590541..1591053)	hypothetical protein, conserved	4378	0	0	0				2QTB00005_C_18	Tb927.8.5350	GAAAAAAATGCACCACCACTATTATTACAACGACAACGGTAACAGAAATTTTCTTCCCAAAGTTCCTGCA	-	8	1590689	1590758	-0.713954	-1.80655	0.0798896	0.998912	-4.54028
Tb927.5.640	3QTB00020_A_7	similar over 348aa to Sialidase (EC 3.2.1.18) (Neuraminidase) (NA) (Major surface antigen). (Swiss-Prot:P23253) [Trypanosoma cruzi];go_function=exo-alpha-sialidase activity;go_process=pathogenesis;go_component=integral to membrane		<a href=http://www.genedb.org/genedb/Search?organism=tryp&name=Tb927.5.640>Tb927.5.640</a>	Q57VF2			Tb05.30F7.550	5	Tb927_05_v4: 218970..221420	trans-sialidase, putative,neuraminidase, putative	2054	1	2	0				2QTB00020_A_7	Tb927.5.640	TTCGATGTATTGTGAAGGGGACGCGTTGGAGCGTGTTTACATTTTATTTATTATTACTTTATGTGCACTG	+	5	221288	221357	-0.713036	-1.00524	0.322038	0.998912	-4.59557
Tb927.7.2960	3QTB00014_M_1	;go_function=calcium ion binding		<a href=http://www.genedb.org/genedb/Search?organism=tryp&name=Tb927.7.2960>Tb927.7.2960</a>	Q57YA6			Tb07.13M20.490	7	Tb927_07_v4: 742882..744252	hypothetical protein, conserved	3385	1	0	0	GO:0005509	GO:0008150	GO:0005575	2QTB00014_M_1	Tb927.7.2960	TAAACTGTTTAAAAGATAAATTTGTTAGCTGGGACCTGTACATGAAGGTTTTTGATGTGCTCTGCGAGAC	+	7	743765	743834	-0.712961	-1.48158	0.147868	0.998912	-4.56565
Tb927.5.4000	3QTB00004_D_6			<a href=http://www.genedb.org/genedb/Search?organism=tryp&name=Tb927.5.4000>Tb927.5.4000</a>	Q57Z49			Tb05.45E22.250	5	Tb927_05_v4: 1238372..1238845	hypothetical protein	2391	0	1	0				2QTB00004_D_6	Tb927.5.4000	ACCTCAGCGGACATTTCCTCACCTTCCTTTGAGTTTATCTAAACTCTTCCCGTATACATCATTTTCTACA	+	5	1238431	1238500	-0.712953	-1.57979	0.123623	0.998912	-4.55836
Tb927.8.4310	3QTB00018_K_13			<a href=http://www.genedb.org/genedb/Search?organism=tryp&name=Tb927.8.4310>Tb927.8.4310</a>	Q57W04			Tb08.29H22.540	8	Tb927_08_v4: complement(1276524..1278470)	hypothetical protein, conserved	4274	0	0	0				2QTB00018_K_13	Tb927.8.4310	GACCAGGAATGAAAAAAGGGATCAGTGTAACTCATACCACCGAACGGTTTGACACAAAACCGATTGTAGT	-	8	1278238	1278307	-0.712515	-1.42218	0.164286	0.998912	-4.56988
Tb927.2.3720	3QTB00007_P_6	;go_function=ubiquitin conjugating enzyme activity;go_process=protein modification; ubiquitin cycle;go_component=nucleus		<a href=http://www.genedb.org/genedb/Search?organism=tryp&name=Tb927.2.3720>Tb927.2.3720</a>	Q7YV60		28H13.210		2	Tb927_02_v4: complement(664928..665683)	ubiquitin-conjugating enzyme, putative	683	0	0	0	GO:0004840 GO:0004840	GO:0006464 GO:0006464 GO:0006512 GO:0006512	GO:0005634	2QTB00007_P_6	Tb927.2.3720	TATTCCGGACCAAAATATTTCATCCCAACATAGCAGAAAAGGGAGACATTTGTGTGAATGTACTCAAAAG	-	2	665400	665469	-0.711068	-1.28618	0.207265	0.998912	-4.57907
Tb10.61.1840	3QTB00004_L_18			<a href=http://www.genedb.org/genedb/Search?organism=tryp&name=Tb10.61.1840>Tb10.61.1840</a>	Q388C5			TRYP_x-61h03.q2kb185_275	10	Tb927_10_v4: complement(3539757..3540239)	hypothetical protein, conserved	7562	0	0	0				2QTB00004_L_18	Tb10.61.1840	AAGTGTTTAACATCCACAACAGGAAAAACACTCAGCAGAGGCCGACTCGTGTAAGTGAAGCGGAGGCGAA	-	10	3540127	3540196	-0.710787	-1.59826	0.119445	0.998912	-4.55695
Tb927.5.1330	3QTB00021_K_23			<a href=http://www.genedb.org/genedb/Search?organism=tryp&name=Tb927.5.1330>Tb927.5.1330</a>	Q57VD0			Tb05.30H13.350	5	Tb927_05_v4: 433302..436259	hypothetical protein, conserved	2124	0	0	0				2QTB00021_K_23	Tb927.5.1330	TTCAGTGTTACCATAGTGGCGACACTGGTGATATACTTGTACCGATGATAAATAATGTGCAGCACGCAAT	+	5	434482	434551	-0.710649	-1.7214	0.09447	0.998912	-4.54727
Tb927.7.5250	3QTB00019_K_23			<a href=http://www.genedb.org/genedb/Search?organism=tryp&name=Tb927.7.5250>Tb927.7.5250</a>	Q57ZG4			Tb07.27E10.520	7	Tb927_07_v4: 1389540..1391732	hypothetical protein, conserved	3615	0	0	0				2QTB00019_K_23	Tb927.7.5250	AACTCCTGTCATAGTATGGTGATGAATGAAAGTGTGAACAATAGCGTAGAGGCGTATTTTGGCAGTCTAA	+	7	1390086	1390155	-0.709637	-1.67016	0.104277	0.998912	-4.55136
Tb927.6.4440	3QTB00011_C_10			<a href=http://www.genedb.org/genedb/Search?organism=tryp&name=Tb927.6.4440>Tb927.6.4440</a>	Q587B0			Tb06.26G9.840	6	Tb927_06_v4: complement(1247039..1248097)	hypothetical protein, conserved	2962	0	0	0				2QTB00011_C_10	Tb927.6.4440	TTGCTACGGCTCCTGAAAATCTTGCGGGTATGTATGGTTCAGAGTCAGCACTTATGCTCGTAGACTTTGA	-	6	1247973	1248042	-0.709637	-2.00434	0.0532337	0.998912	-4.52324
Tb11.02.3130	3QTB00016_L_8	;go_function=malic enzyme activity;go_process=malate metabolism;go_component=mitochondrion		<a href=http://www.genedb.org/genedb/Search?organism=tryp&name=Tb11.02.3130>Tb11.02.3130</a>	Q385M3			Tb11.212.0940	11	Tb927_11_01_v4: 1526132..1527847	malic enzyme, putative	8244	0	0	0	GO:0004470	GO:0006108	GO:0005739 GO:0005739	2QTB00016_L_8	Tb11.02.3130	CCCATTTGGAGTACCCAATCAACAAATACCAACTCTTACAGGGAATTCTCAGCACTAATACTGTTCTTTA	+	11.1	1526322	1526391	-0.709113	-1.25722	0.217431	0.998912	-4.58092
Tb927.6.820	3QTB00021_M_13	PUF4 : personnal communication (Van-Duc Luu and Christine Clayton, University of Heidelberg);go_function=RNA binding;go_process=mRNA metabolism		<a href=http://www.genedb.org/genedb/Search?organism=tryp&name=Tb927.6.820>Tb927.6.820</a>	Q585G4	PUF4		Tb06.3A7.50	6	Tb927_06_v4: complement(350722..353688)	RNA-binding protein, putative,pumillio/PUF RNA binding protein 4, putative	2599	0	0	0				2QTB00021_M_13	Tb927.6.820	TTTTGCATAAACTCAGTCCTGAAATAATGAAACACAACTTCGGAAAGCGTATTGCCTCCAAGATGGAACA	-	6	351125	351194	-0.708747	-1.192	0.241698	0.998912	-4.58498
Tb11.01.3730	3QTB00020_O_24			<a href=http://www.genedb.org/genedb/Search?organism=tryp&name=Tb11.01.3730>Tb11.01.3730</a>	Q382Z2				11	Tb927_11_01_v4: 3117459..3120086	hypothetical protein, conserved	8878	0	0	0	GO:0003674	GO:0008150	GO:0005575	2QTB00020_O_24	Tb11.01.3730	ATAAATATGCAACAACTATCAGGAATGCTTGGATCACCTACAGAGAGCGGCAACAGAAGAAAGTAATCAT	+	11.1	3118798	3118867	-0.707531	-1.40479	0.169355	0.998912	-4.5711
Tb927.5.2350	3QTB00015_K_24			<a href=http://www.genedb.org/genedb/Search?organism=tryp&name=Tb927.5.2350>Tb927.5.2350</a>	Q7Z0V2			Tb05.3C6.390	5	Tb927_05_v4: 746213..747715	hypothetical protein, conserved	2226	1	1	0				2QTB00015_K_24	Tb927.5.2350	AGCCTTTTTTACGTAGATCAGGATTATTATATGGTCATTGACAGTCACATCAGAGCGCTTTTGGAGTGGG	+	5	746900	746969	-0.704821	-1.33493	0.190966	0.998912	-4.57586
Tb927.2.4060	3QTB00020_K_14	;go_function=motor activity;go_process=microtubule-based movement;go_component=cytoskeleton; dynein complex		<a href=http://www.genedb.org/genedb/Search?organism=tryp&name=Tb927.2.4060>Tb927.2.4060</a>	Q7YV26		28H13.380		2	Tb927_02_v4: complement(715419..718013)	dynein intermediate chain, putative	698	0	0	0	GO:0003774	GO:0007018	GO:0005856 GO:0030286	2QTB00020_K_14	Tb927.2.4060	ATACAGTGACAACTATTTTCTAACTTGTTCGGCTGACTGGAGTTCTCGTCTTTATCGCCTTGGTCAATCT	-	2	715764	715833	-0.704764	-1.36038	0.182861	0.998912	-4.57415
Tb10.70.0730	3QTB00013_C_21			<a href=http://www.genedb.org/genedb/Search?organism=tryp&name=Tb10.70.0730>Tb10.70.0730</a>	Q38AZ3			TRYP_x-70a06.p2kb545_107	10	Tb927_10_v4: complement(1541825..1543066)	hypothetical protein, conserved	6739	0	0	0				2QTB00013_C_21	Tb10.70.0730	TTAATGAGATCAACAATGTAGTGGATGAGCGTGATAGATCTCCAAAGTATACGATGACCAGCCAAAGCGA	-	10	1542099	1542168	-0.704739	-1.82652	0.0767614	0.998912	-4.53861
Tb10.6k15.1850	3QTB00010_D_4			<a href=http://www.genedb.org/genedb/Search?organism=tryp&name=Tb10.6k15.1850>Tb10.6k15.1850</a>	Q38AA3			TRYPtp6k15-3d06.p1c_274	10	Tb927_10_v4: 2109897..2110907	hypothetical protein, conserved	6979	0	0	0				2QTB00010_D_4	Tb10.6k15.1850	TTTCAACTTATTTGAGGCTGAGGTACACGAAACAATAATGAAGGAGAAATTGTTTAAGCCCGGGGACATT	+	10	2109989	2110058	-0.704715	-1.37905	0.177084	0.998912	-4.57288
Tb927.5.2320	3QTB00019_A_8			<a href=http://www.genedb.org/genedb/Search?organism=tryp&name=Tb927.5.2320>Tb927.5.2320</a>	Q582D3			Tb05.3C6.330	5	Tb927_05_v4: 724866..727076	hypothetical protein, conserved	2223	0	0	0				2QTB00019_A_8	Tb927.5.2320	ACAATATCTTCAGGGATTTTCCCTTACTTCGGGTTGTCTTGCCTTCCCGTATTTTTTCAAGATGGATTTA	+	5	725150	725219	-0.704313	-1.04574	0.303222	0.998912	-4.59341
Tb10.70.6070	3QTB00003_B_1			<a href=http://www.genedb.org/genedb/Search?organism=tryp&name=Tb10.70.6070>Tb10.70.6070</a>	Q38C63			TRYP_x-70a06.p2kb545_829	10	Tb927_10_v4: complement(473363..473740)	hypothetical protein	6318	0	0	0				2QTB00003_B_1	Tb10.70.6070	AAGTCATTCATGCTCGCCTTACAGAAGCACGTATTGGTCCTTTTAATAACCCCTTATTATTATTTTGGGG	-	10	473422	473491	-0.704153	-1.65212	0.107924	0.998912	-4.55278
Tb11.01.5450	3QTB00015_C_24	;go_function=protein tyrosine phosphatase activity; protein tyrosine/serine/threonine phosphatase activity;go_process=protein amino acid dephosphorylation		<a href=http://www.genedb.org/genedb/Search?organism=tryp&name=Tb11.01.5450>Tb11.01.5450</a>	Q382E9				11	Tb927_11_01_v4: 3628513..3629997	phosphatase, putative	9075	0	0	0	GO:0004725 GO:0008138	GO:0006470	GO:0005575	2QTB00015_C_24	Tb11.01.5450	GTGCCGACATGAGTATAGATAAGTTTTCTATTCTAACTCCAGAGAAGCAAACCTTCAAGAAGAAAGACCA	+	11.1	3628559	3628628	-0.70152	-1.40945	0.167987	0.998912	-4.57078
Tb927.3.3570	3QTB00004_P_18			<a href=http://www.genedb.org/genedb/Search?organism=tryp&name=Tb927.3.3570>Tb927.3.3570</a>	Q57XK7			Tb03.25B21.10	3	Tb927_03_v4: 1005410..1005898	hypothetical protein, conserved	1194	0	1	0				2QTB00004_P_18	Tb927.3.3570	AAGGTGCGCTGCGGAGCCACACCGTTTCGTAAGTAAGTCCACAAGTCGCCCTTTTGAGGTGAAGAGTTCC	+	3	1005559	1005628	-0.699889	-1.6274	0.113091	0.998912	-4.55471
Tb10.6k15.0460	3QTB00008_C_22	;go_function=protein binding; unfolded protein binding;go_process=protein folding		<a href=http://www.genedb.org/genedb/Search?organism=tryp&name=Tb10.6k15.0460>Tb10.6k15.0460</a>	Q389Z2			TRYPtp6k15-3d06.p1c_70	10	Tb927_10_v4: 2394942..2395730	chaperone protein DNAJ, putative	7090	0	0	0	GO:0005515 GO:0051082	GO:0006457 GO:0006457	GO:0005575 GO:0005575	2QTB00008_C_22	Tb10.6k15.0460	TTTAAAGAAATTTCCAACGCATACAGTGTGCTCTCTGACGAAAAGGACCGTCGTACTTACGATGCGACTG	+	10	2395074	2395143	-0.698899	-1.99563	0.0542188	0.998912	-4.52401
Tb11.02.4210	3QTB00022_E_2	AAA ATPase domain;go_function=ATPase activity;go_process=protein metabolism		<a href=http://www.genedb.org/genedb/Search?organism=tryp&name=Tb11.02.4210>Tb11.02.4210</a>	Q385D4				11	Tb927_11_01_v4: complement(1760866..1764681)	AAA ATPase, putative	8333	0	0	0	GO:0016887	GO:0019538	GO:0005575	2QTB00022_E_2	Tb11.02.4210	AAAAAATAACATTTTTCATGCGTAAGGGAGCTGATATCCTTTCCAAATGGGTTGGAGAAGCAGAGCGGCA	-	11.1	1763528	1763597	-0.698801	-1.31842	0.196371	0.998912	-4.57696
Tb09.160.5670	3QTB00022_M_14			<a href=http://www.genedb.org/genedb/Search?organism=tryp&name=Tb09.160.5670>Tb09.160.5670</a>	Q38EI1			chr9contig160.tmp0453c	9	Tb927_09_v4: complement(1213949..1218004)	hypothetical protein, conserved,predicted tetratricopeptide repeat protein	5336	0	0	0	GO:0003674 GO:0003674	GO:0008150 GO:0008150	GO:0005575 GO:0005575	2QTB00022_M_14	Tb09.160.5670	TCTTGAATTGTTACTTCGTCACGTTCCCGGCTGTTTGGAGGGACAACTTCTTCTGTCAAAAGTATATTTT	-	9	1216487	1216556	-0.698477	-1.14342	0.261029	0.998912	-4.58789
Tb11.18.0010	3QTB00013_C_6			<a href=http://www.genedb.org/genedb/Search?organism=tryp&name=Tb11.18.0010>Tb11.18.0010</a>	Q386U2				11	Tb927_11_01_v4: 595627..596892	hypothetical protein, conserved	7921	0	7	0				2QTB00013_C_6	Tb11.18.0010	CTTTTTTCCCTACGTTCGCGTTGGCCGTGGATGCCTTATTTGTTCTGCATATGGTTTTTCAAGTAACACA	+	11.1	596318	596387	-0.697553	-1.26954	0.213061	0.998912	-4.58014
Tb09.211.0010	3QTB00009_N_2	GPI-Anchor Signal predicted for Tb09.211.0010 by DGPI v2.04 with cleavage site probability 0.78000003 near 284		<a href=http://www.genedb.org/genedb/Search?organism=tryp&name=Tb09.211.0010>Tb09.211.0010</a>	Q38EG0			chr9contig211.tmp0001c	9	Tb927_09_v4: complement(1267443..1268378)	hypothetical protein, conserved	5357	1	0	1	GO:0003674	GO:0008150	GO:0005575	2QTB00009_N_2	Tb09.211.0010	AAAAGAAAGCTGATACAGAGCTCCTCAAACTGAACCACACAACGAAGACGAACGCAAGTAATGAATGCAA	-	9	1267939	1268008	-0.69665	-1.43457	0.160749	0.998912	-4.56901
Tb10.70.5180	3QTB00011_G_10			<a href=http://www.genedb.org/genedb/Search?organism=tryp&name=Tb10.70.5180>Tb10.70.5180</a>	Q38BZ5			TRYP_x-70a06.p2kb545_706	10	Tb927_10_v4: 650728..651792	hypothetical protein, conserved	6387	1	1	0				2QTB00011_G_10	Tb10.70.5180	AGGTGAAAAGGAGGAACAAATAGAAAAGAATGAGATTGGAGAAGAGGTAGTTGAAGCCGAAACAGCGTCT	+	10	651540	651609	-0.696259	-1.91808	0.0637222	0.998912	-4.53081
Tb09.211.2380	3QTB00016_G_12			<a href=http://www.genedb.org/genedb/Search?organism=tryp&name=Tb09.211.2380>Tb09.211.2380</a>	Q3S1K9			chr9contig211.tmp0274c	9	Tb927_09_v4: complement(1691760..1693397)	hypothetical protein, conserved	5598	0	0	0				2QTB00016_G_12	Tb09.211.2380	TCACTTGCACCGAGACCAGAAGAATTCACCTTGAGCGAGGAGGTACTACAGAAATTCAGCATAATCGAAA	-	9	1693289	1693358	-0.696225	-1.29362	0.204712	0.998912	-4.57858
Tb11.02.5760	3QTB00013_O_12			<a href=http://www.genedb.org/genedb/Search?organism=tryp&name=Tb11.02.5760>Tb11.02.5760</a>	Q384M9				11	Tb927_11_01_v4: complement(2175121..2176410)	hypothetical protein, conserved	8490	0	0	0				2QTB00013_O_12	Tb11.02.5760	AGGAGAGATGTATTACTATCGTAATTGCCCCCGATGTTCTCTTATGTGTTACTTTCCACACATAGCGTAC	-	11.1	2175925	2175994	-0.695632	-1.45148	0.156017	0.998912	-4.56781
Tb10.70.6760	3QTB00013_C_24			<a href=http://www.genedb.org/genedb/Search?organism=tryp&name=Tb10.70.6760>Tb10.70.6760</a>	Q38CB0			TRYP_x-70a06.p2kb545_932	10	Tb927_10_v4: complement(344456..345724)	hypothetical protein, conserved	6271	0	0	0				2QTB00013_C_24	Tb10.70.6760	TATCAGTGGCTATGAGGAAGAGAACCAATATTTGTTAGTGGAGGCCATCCACATTCAACGAGAGTTAAAA	-	10	345632	345701	-0.694999	-1.3307	0.19234	0.998912	-4.57614
Tb927.4.4410	3QTB00022_K_19	;go_function=adenylate cyclase activity;go_process=intracellular signaling cascade;go_component=integral to membrane		<a href=http://www.genedb.org/genedb/Search?organism=tryp&name=Tb927.4.4410>Tb927.4.4410</a>	Q581G5			Tb04.3I12.1110	4	Tb927_04_v4: complement(1168174..1171908)	receptor-type adenylate cyclase GRESAG 4, putative	1858	1	1	0	GO:0004016	GO:0007242	GO:0016021	2QTB00022_K_19	Tb927.4.4410	AAGTTTCTTCTCACTCGGGGGGGTTGCAGCTGCTATAATGCTTTCTTCATCCTCCAATTCCTTCTGCGGT	-	4	1168234	1168303	-0.694322	-1.35223	0.185428	0.998912	-4.5747
Tb11.01.0560	3QTB00003_F_1			<a href=http://www.genedb.org/genedb/Search?organism=tryp&name=Tb11.01.0560>Tb11.01.0560</a>	Q384M1				11	Tb927_11_01_v4: 2189287..2189667	hypothetical protein	8498	0	0	0				2QTB00003_F_1	Tb11.01.0560	CAAATCAACGCAGGAGCCTAGCGAAAAGACTAGCCTTCATTAGGTTGGGAAAAAATGTTTTGAACCCTAG	+	11.1	2189336	2189405	-0.693801	-1.59605	0.119939	0.998912	-4.55712
Tb927.5.1230	3QTB00014_P_2			<a href=http://www.genedb.org/genedb/Search?organism=tryp&name=Tb927.5.1230>Tb927.5.1230</a>	Q57VE0			Tb05.30H13.190	5	Tb927_05_v4: 408750..410201	hypothetical protein, conserved	2114	0	0	0				2QTB00014_P_2	Tb927.5.1230	GAAGCGTATGCGATTGGCTGCTAACTTTGAGACACGGAGTGAGAAGGTTTATGAACAAAAAGATTTAATG	+	5	408821	408890	-0.692899	-1.11269	0.273822	0.998912	-4.58967
Tb10.6k15.1530	3QTB00022_J_2			<a href=http://www.genedb.org/genedb/Search?organism=tryp&name=Tb10.6k15.1530>Tb10.6k15.1530</a>	Q38A83			TRYPtp6k15-3d06.p1c_225	10	Tb927_10_v4: 2169866..2174860	hypothetical protein, conserved	6999	0	0	0				2QTB00022_J_2	Tb10.6k15.1530	TGCTTCATGGCATTGTAATGGGTCTTTTAGCAAGCGACGTTGATAGTGCACAAATAATGGAGACGGTTTA	+	10	2171433	2171502	-0.692795	-1.63537	0.111404	0.998912	-4.55409
Tb09.211.4630	3QTB00010_C_11			<a href=http://www.genedb.org/genedb/Search?organism=tryp&name=Tb09.211.4630>Tb09.211.4630</a>	Q38D45			chr9contig211.tmp0511c	9	Tb927_09_v4: complement(2148631..2149575)	hypothetical protein, conserved	5823	1	1	0				2QTB00010_C_11	Tb09.211.4630	TGAATCCAAGAGGTTGCGCGTCGATAACTTTTTTATGGGATTTCAGTACTCATTTGTTGCAGATGGTAAA	-	9	2149333	2149402	-0.692621	-1.55995	0.128241	0.998912	-4.55986
Tb927.1.5230	3QTB00002_O_6			<a href=http://www.genedb.org/genedb/Search?organism=tryp&name=Tb927.1.5230>Tb927.1.5230</a>	Q4GY58				1	Tb927_01_v4: complement(1036245..1036550)	hypothetical protein, unlikely	510	0	0	0				2QTB00002_O_6	Tb927.1.5230	TGGAAGCCATTAACCTATCTTCTTCCACAAAAATCGTTCGCTCTACTTTTTCATTTTCCTTATGATTATG	-	1	1036343	1036412	-0.692292	-1.91962	0.0635198	0.998912	-4.53067
Tb927.3.4160	3QTB00010_O_9	similar to Prothymosin alpha. (Swiss-Prot:P06454) [Homo sapiens;]		<a href=http://www.genedb.org/genedb/Search?organism=tryp&name=Tb927.3.4160>Tb927.3.4160</a>	Q580M6			Tb03.26J7.270	3	Tb927_03_v4: complement(1170160..1171125)	hypothetical protein, conserved	1253	0	0	0				2QTB00010_O_9	Tb927.3.4160	CGAAGGAACTCACAATTTCCAACCCCGAAGCAACACTCAACAACTTGCGCACCGTCATCGCAATAAACTT	-	3	1171010	1171079	-0.691265	-1.80656	0.0798875	0.998912	-4.54028
Tb927.2.5410	3QTB00022_G_2	;go_function=ATP binding; ATPase activity, coupled to transmembrane movement of substances;go_process=transport;go_component=integral to membrane; internal side of plasma membrane		<a href=http://www.genedb.org/genedb/Search?organism=tryp&name=Tb927.2.5410>Tb927.2.5410</a>	Q7YUP6		1F7.75		2	Tb927_02_v4: complement(962670..966515)	ABC transporter, putative,multidrug resistance protein	791	1	1	0	GO:0004009 GO:0005524	GO:0006810	GO:0016021	2QTB00022_G_2	Tb927.2.5410	AGTTTATTGAAACTCTGTTGTTTTATTCCTTACTAAGTTATCGTTCAAATCTGACCTCCATTTGGGGCGT	-	2	963970	964039	-0.688981	-1.43456	0.16075	0.998912	-4.56901
Tb09.160.1070	3QTB00011_B_2			<a href=http://www.genedb.org/genedb/Search?organism=tryp&name=Tb09.160.1070>Tb09.160.1070</a>	Q38FT0			chr9contig160.tmp0107c	9	Tb927_09_v4: complement(504245..505348)	hypothetical protein, conserved	4883	1	1	0				2QTB00011_B_2	Tb09.160.1070	ATTGATTACTCTGTGGCATTCATCAAAATGGCGAGAAATGTCGTGCAAAGCGCGCTGAACCCAAACATAC	-	9	504793	504862	-0.687941	-1.49507	0.144327	0.998912	-4.56467
Tb10.70.3750	3QTB00009_C_13			<a href=http://www.genedb.org/genedb/Search?organism=tryp&name=Tb10.70.3750>Tb10.70.3750</a>	Q38BN5			TRYP_x-70a06.p2kb545_501	10	Tb927_10_v4: complement(942829..943683)	hypothetical protein, conserved	6497	1	6	0				2QTB00009_C_13	Tb10.70.3750	ACACACTCCAGAATTAGGATCAGCTAAACGTTATGCCACAGGTGGTAAACCCATTACAGCAAAGGCACTT	-	10	943336	943405	-0.687861	-1.52341	0.13711	0.998912	-4.56259
Tb11.01.7360	3QTB00005_K_4			<a href=http://www.genedb.org/genedb/Search?organism=tryp&name=Tb11.01.7360>Tb11.01.7360</a>	Q381L4				11	Tb927_11_01_v4: complement(4104265..4104786)	hypothetical protein	9261	0	2	0				2QTB00005_K_4	Tb11.01.7360	TCACCCGCGCGTACACGCATTCGTCTTTATACCCTCCACTGTCGTTCTCATTTACCCTCGTCTCTGTACT	-	11.1	4104543	4104612	-0.687587	-1.49095	0.1454	0.998912	-4.56497
Tb927.6.1540	3QTB00012_C_20	similar to Extensin precursor (Proline-rich glycoprotein). (Swiss-Prot:P14918) {Zea mays}; contains Pfam PF04893: Yip1 domain.;go_component=Golgi apparatus; integral to membrane		<a href=http://www.genedb.org/genedb/Search?organism=tryp&name=Tb927.6.1540>Tb927.6.1540</a>	Q585Q6			Tb06.28P18.270	6	Tb927_06_v4: complement(536815..537975)	hypothetical protein, conserved	2673	0	5	0				2QTB00012_C_20	Tb927.6.1540	AACAGACACACTATGTCTCTACGGTTACAGCATGTTTGTTTTTATTCCTATTACAATCCTATGTGCTATT	-	6	537013	537082	-0.6872	-1.23044	0.227167	0.998912	-4.58261
Tb927.8.6600	3QTB00010_C_21			<a href=http://www.genedb.org/genedb/Search?organism=tryp&name=Tb927.8.6600>Tb927.8.6600</a>	Q57TV3			Tb08.30K1.420	8	Tb927_08_v4: complement(1908788..1909735)	hypothetical protein, conserved	4504	0	0	0				2QTB00010_C_21	Tb927.8.6600	ACATTAATGGAAGGACATGAGGAACTCATCCCGGCTTTAGCTGTAAGTGAACCGTTTGCCAGTTACGTAG	-	8	1908889	1908958	-0.687095	-1.83252	0.0758419	0.998912	-4.53811
Tb927.5.3700	3QTB00010_O_11			<a href=http://www.genedb.org/genedb/Search?organism=tryp&name=Tb927.5.3700>Tb927.5.3700</a>	Q57U96			Tb05.6E7.530	5	Tb927_05_v4: 1158287..1159252	hypothetical protein, conserved	2361	1	2	0				2QTB00010_O_11	Tb927.5.3700	TTTCATTGCCCCAACGGCTTTTGTGAGTGGTAATGTTTCGCTTGGCCATGACACCTGCATATTTTATCAC	+	5	1158553	1158622	-0.686709	-1.73898	0.0912902	0.998912	-4.54584
Tb927.5.710	3QTB00021_E_1			<a href=http://www.genedb.org/genedb/Search?organism=tryp&name=Tb927.5.710>Tb927.5.710</a>	Q57VF9			Tb05.30F7.330	5	Tb927_05_v4: 248855..251752	hypothetical protein, conserved	2062	0	0	0				2QTB00021_E_1	Tb927.5.710	ATTTGTTGGTGCTTGAACAGATAACGACGGGACTACTCTTCTCTGTTTTCCTCGAATTATTAGAGATGAA	+	5	250368	250437	-0.686569	-1.71597	0.0954724	0.998912	-4.5477
Tb10.6k15.0550	3QTB00011_A_22			<a href=http://www.genedb.org/genedb/Search?organism=tryp&name=Tb10.6k15.0550>Tb10.6k15.0550</a>	Q38A00			TRYPtp6k15-3d06.p1c_80	10	Tb927_10_v4: 2379516..2380571	hypothetical protein, conserved	7082	1	2	0				2QTB00011_A_22	Tb10.6k15.0550	AAGAGACTTTACTTCATCCTCCTTTCATTGGTTCGTCTTCACGCTTCACGTATGCCTTACCTGCTTTAGA	+	10	2379667	2379736	-0.686013	-1.29363	0.204706	0.998912	-4.57858
Tb927.5.4950	3QTB00016_G_11	;go_process=antigenic variation;go_component=integral to membrane		<a href=http://www.genedb.org/genedb/Search?organism=tryp&name=Tb927.5.4950>Tb927.5.4950</a>	Q57XG6			Tb05.25P15.230	5	Tb927_05_v4: complement(1492939..1494540)	variant surface glycoprotein (VSG, atypical), putative	2486	1	0	1		GO:0020033	GO:0016021	2QTB00016_G_11	Tb927.5.4950	ATATCAAAAACCAATACGACGCCTTGGTAAAAGACTGTAACTTCAATACGGAGGAGGAAATAACACCGGA	-	5	1493681	1493750	-0.684205	-1.44171	0.158735	0.998912	-4.56851
Tb10.389.1310	3QTB00004_M_13			<a href=http://www.genedb.org/genedb/Search?organism=tryp&name=Tb10.389.1310>Tb10.389.1310</a>	Q389A1				10	Tb927_10_v4: complement(2938578..2939006)	predicted S. cerevisiae Got1 homologue,predicted to be involved in ER-Golgi transport	7331	1	3	0				2QTB00004_M_13	Tb10.389.1310	TTTCGTTGCTGGCATCGCATTAGTTATGGGTCCAAGTCGATTCAAGTCCTTCTTCCTGTTTCGCCGCCGT	-	10	2938806	2938875	-0.683791	-1.71355	0.0959216	0.998912	-4.5479
Tb09.160.1850	3QTB00002_A_13			<a href=http://www.genedb.org/genedb/Search?organism=tryp&name=Tb09.160.1850>Tb09.160.1850</a>	Q38FK6			chr9contig160.tmp0169c	9	Tb927_09_v4: complement(637415..637672)	hypothetical protein, unlikely	4957	1	0	0				2QTB00002_A_13	Tb09.160.1850	CGATTGGTTGCCACTGCTGTGGCTCGACCACCCCTTCCCAAGTCTTTCTGCTTCGGGTTGTCGCTACTCA	-	9	637445	637514	-0.683675	-1.50584	0.141549	0.998912	-4.56388
Tb927.8.1010	3QTB00015_M_13	;go_function=protein binding;go_process=protein folding;go_component=integral to membrane		<a href=http://www.genedb.org/genedb/Search?organism=tryp&name=Tb927.8.1010>Tb927.8.1010</a>	Q57VQ3			Tb08.29O4.50	8	Tb927_08_v4: complement(320857..322329)	chaperone protein DNAJ, putative	3944	0	1	0	GO:0005515	GO:0006457	GO:0005575 GO:0016021	2QTB00015_M_13	Tb927.8.1010	TCTATACGTACAAGCAAAGTGACCGTAGCTTCACAGATAATCCCTTCTCGACCTCGAACCCCTTTTCGAT	-	8	321536	321605	-0.683625	-1.48802	0.146167	0.998912	-4.56518
Tb11.01.0930	3QTB00022_O_12	;go_function=ATP binding; protein kinase activity;go_process=protein amino acid phosphorylation		<a href=http://www.genedb.org/genedb/Search?organism=tryp&name=Tb11.01.0930>Tb11.01.0930</a>	Q384A9				11	Tb927_11_01_v4: 2464909..2469021	protein kinase, putative	8610	0	0	0	GO:0004672 GO:0005524	GO:0006468	GO:0005575	2QTB00022_O_12	Tb11.01.0930	ATTATATCCACAGGCTATATTGTGTCATACAAACCTACAACGACCTCCACTAAAGACGCTGCGTTTTTTT	+	11.1	2466888	2466957	-0.682546	-1.59633	0.119876	0.998912	-4.5571
Tb927.2.4810	3QTB00022_K_12			<a href=http://www.genedb.org/genedb/Search?organism=tryp&name=Tb927.2.4810>Tb927.2.4810</a>	Q7YUV3		30M24.175		2	Tb927_02_v4: complement(853040..857062)	hypothetical protein, conserved	744	0	0	0	GO:0003674	GO:0008150	GO:0005575	2QTB00022_K_12	Tb927.2.4810	ATTATCGGTGAGAAGGAGCGAAAAATATATGATCTAAAGAAATTGAACCAGGAGCTGGAGAAGCACAAGT	-	2	853840	853909	-0.682262	-1.50099	0.142794	0.998912	-4.56424
Tb927.1.3870	3QTB00001_O_1	GPI-Anchor Signal predicted for Tb927.1.3870 by DGPI v2.04, no cleavage site predicted		<a href=http://www.genedb.org/genedb/Search?organism=tryp&name=Tb927.1.3870>Tb927.1.3870</a>	Q4GYJ0				1	Tb927_01_v4: 826237..826380	hypothetical protein, unlikely	375	1	1	0				2QTB00001_O_1	Tb927.1.3870	TTGGTGCCTTTTCCTTTCCTTAGTATTTGGCACTACCAAAATTTCTGGAGGTGCTGTGTTGTTCATGTAT	+	1	826308	826377	-0.681311	-1.65247	0.107852	0.998912	-4.55275
Tb10.70.3550	3QTB00017_G_12			<a href=http://www.genedb.org/genedb/Search?organism=tryp&name=Tb10.70.3550>Tb10.70.3550</a>	Q38BL8			TRYP_x-70a06.p2kb545_474	10	Tb927_10_v4: complement(1000999..1002786)	hypothetical protein, conserved	6514	0	0	0				2QTB00017_G_12	Tb10.70.3550	ATTCCCTGTCGAGTCAAACAACTGCTCGTAAAGGGCGATGAGAGAACAATAAATAATAATGCTAACTTCA	-	10	1001430	1001499	-0.681235	-1.74092	0.0909449	0.998912	-4.54569
Tb927.5.3740	3QTB00004_J_2			<a href=http://www.genedb.org/genedb/Search?organism=tryp&name=Tb927.5.3740>Tb927.5.3740</a>	Q57U92			Tb05.6E7.600	5	Tb927_05_v4: 1166424..1166903	hypothetical protein, conserved	2365	0	0	0				2QTB00004_J_2	Tb927.5.3740	AAACGAAGTGAATTTGGTACCAGTAAAGTTCAGCAACCGCCGTCGTCGTCTTCATGCAGTGATAACGCAG	+	5	1166691	1166760	-0.679984	-1.83222	0.0758881	0.998912	-4.53813
Tb11.01.7860	3QTB00007_G_23			<a href=http://www.genedb.org/genedb/Search?organism=tryp&name=Tb11.01.7860>Tb11.01.7860</a>	Q381G8				11	Tb927_11_01_v4: 4224158..4224826	hypothetical protein	9307	0	0	0				2QTB00007_G_23	Tb11.01.7860	AAAGTTTTGGAGTAGAAGCAAATGCGACAATAGAACAATACCTCAGAAAATCACAAAGCAGCGGGTGGCA	+	11.1	4224207	4224276	-0.679833	-1.3524	0.185372	0.998912	-4.57469
Tb927.3.510	3QTB00007_C_18			<a href=http://www.genedb.org/genedb/Search?organism=tryp&name=Tb927.3.510>Tb927.3.510</a>	Q57TR2			Tb03.6N20.480	3	Tb927_03_v4: 113685..114371	hypothetical protein, conserved	890	0	0	0				2QTB00007_C_18	Tb927.3.510	GGTTTCATCTACACTTCATGTTCGTAAACAGAAATAAGACGTCCCACTCAACATCAGGTTCATCTATACA	+	3	114154	114223	-0.678783	-1.78918	0.0826985	0.998912	-4.54172
Tb927.2.6210	3QTB00010_K_11	;go_function=oxidoreductase activity;go_process=metabolism		<a href=http://www.genedb.org/genedb/Search?organism=tryp&name=Tb927.2.6210>Tb927.2.6210</a>	Q7YUI1		36E18.105		2	Tb927_02_v4: 1125003..1125962	iron/ascorbate oxidoreductase family protein, putative	831	0	0	0	GO:0016491	GO:0008152	GO:0005737	2QTB00010_K_11	Tb927.2.6210	TCCCCATGGAAGAGAAGCTCCAATTGGACATTCGTAAAAGTAAGCTGTATCGTGGTTATATTGCTTTTGG	+	2	1125193	1125262	-0.678614	-1.60695	0.11752	0.998912	-4.55629
Tb927.2.2920	3QTB00013_P_8			<a href=http://www.genedb.org/genedb/Search?organism=tryp&name=Tb927.2.2920>Tb927.2.2920</a>	Q7YVE0		10C8.260		2	Tb927_02_v4: 556982..558328	hypothetical protein, conserved	651	1	6	0				2QTB00013_P_8	Tb927.2.2920	TATGGAGGCGGTTACTCAACTCTCGTAAGGTTCCACTTCGAACTTATGTAATAATATCTTTTTTATACAT	+	2	557229	557298	-0.677692	-1.21512	0.232878	0.998912	-4.58356
Tb927.3.650	3QTB00002_A_1			<a href=http://www.genedb.org/genedb/Search?organism=tryp&name=Tb927.3.650>Tb927.3.650</a>	Q57WU8			Tb03.27F10.960	3	Tb927_03_v4: complement(161754..162011)	hypothetical protein, conserved	904	0	1	0				2QTB00002_A_1	Tb927.3.650	CCGCGTTTACAGCAGTTTATATTGTTGTCAAATCGAATCATGGTGTTGATCTGTTTAGTATGGCCTGGAA	-	3	161791	161860	-0.677395	-1.6451	0.10937	0.998912	-4.55333
Tb10.05.0140	3QTB00004_D_18			<a href=http://www.genedb.org/genedb/Search?organism=tryp&name=Tb10.05.0140>Tb10.05.0140</a>	Q388Q6				10	Tb927_10_v4: complement(3204871..3205344)	hypothetical protein,hypothetical protein	7426	0	2	0				2QTB00004_D_18	Tb10.05.0140	AAGGATTTATACTTCGGTTACTTCCAACTGTTTGTGTGTCGCTCTTGTTTCCGCCGTTTTATTGCAAGTG	-	10	3205170	3205239	-0.677039	-1.93848	0.0610922	0.998912	-4.52904
Tb09.160.1870	3QTB00001_C_13			<a href=http://www.genedb.org/genedb/Search?organism=tryp&name=Tb09.160.1870>Tb09.160.1870</a>	Q38FK4		3C4.210	chr9contig160.tmp0557	9	Tb927_09_v4: 638474..638584	hypothetical protein, unlikely	4959	0	0	0				2QTB00001_C_13	Tb09.160.1870	GCAACTCCGAAGAGCCACCAATTTCACTGCAAATATCCTTAAGAGAATCATATCCGTGGAAACACGATAA	-	1	285635	285704	-0.676463	-1.17783	0.247226	0.998912	-4.58584
Tb09.160.4610	3QTB00009_O_1			<a href=http://www.genedb.org/genedb/Search?organism=tryp&name=Tb09.160.4610>Tb09.160.4610</a>	Q38EU7			chr9contig160.tmp0347	9	Tb927_09_v4: 988386..989261	hypothetical protein, conserved	5218	0	0	0				2QTB00009_O_1	Tb09.160.4610	TTCAAGGCTCAAATATACGTTTGGAAAGACACCACAATCCGGGAAATATTCGAAGAGGTTCTACGGTCGA	+	9	988662	988731	-0.674688	-1.60942	0.116978	0.998912	-4.5561
Tb927.1.3850	3QTB00001_E_16	GPI-Anchor Signal predicted for Tb927.1.3850 by DGPI v2.04, no cleavage site predicted		<a href=http://www.genedb.org/genedb/Search?organism=tryp&name=Tb927.1.3850>Tb927.1.3850</a>	Q4GYJ2				1	Tb927_01_v4: 821129..821290	hypothetical protein, conserved	373	1	1	0				2QTB00001_E_16	Tb927.1.3850	ATTATTGGAACCGCAGCCTTCGTTGTCTGCGTTTTGCTGCTCCATTTCTATGGCAAGCTCAGCTCCATTA	+	1	821213	821282	-0.674648	-1.67988	0.102354	0.998912	-4.55059
Tb927.5.1130	3QTB00009_N_14			<a href=http://www.genedb.org/genedb/Search?organism=tryp&name=Tb927.5.1130>Tb927.5.1130</a>	Q57W58			Tb05.28F8.50	5	Tb927_05_v4: 384246..385184	hypothetical protein, conserved	2105	0	3	0				2QTB00009_N_14	Tb927.5.1130	TACAACATTTATGCACATTTTTGCCATTCGTTACCGCCAGACGTATCCCAACTTCACATTTGGTGATCTT	+	5	384971	385040	-0.673635	-1.39557	0.172095	0.998912	-4.57174
Tb11.01.2930	3QTB00021_O_3			<a href=http://www.genedb.org/genedb/Search?organism=tryp&name=Tb11.01.2930>Tb11.01.2930</a>	Q383G4				11	Tb927_11_01_v4: 2923307..2926285	hypothetical protein	8806	0	0	0				2QTB00021_O_3	Tb11.01.2930	GTCTATCTTCTTTTACTTTGCTTCTGAAGATATTTCGTTTGTGGACCGATGTTTGTCCATGGCCAACAAA	+	11.1	2923813	2923882	-0.673523	-1.17928	0.246657	0.998912	-4.58575
Tb927.4.2610	3QTB00004_J_13			<a href=http://www.genedb.org/genedb/Search?organism=tryp&name=Tb927.4.2610>Tb927.4.2610</a>	Q584C6			Tb04.1H19.1220	4	Tb927_04_v4: 692201..692665	hypothetical protein	1678	0	0	0				2QTB00004_J_13	Tb927.4.2610	TTTTCCGAATAGCTCTCAGTCACTTGATGTAAATTTGTATACTCTTCACCTTTGGTATTACGGTCATTTA	+	4	692386	692455	-0.673342	-1.66862	0.104583	0.998912	-4.55148
Tb10.70.0830	3QTB00022_L_10			<a href=http://www.genedb.org/genedb/Search?organism=tryp&name=Tb10.70.0830>Tb10.70.0830</a>	Q38B01	CHC		TRYP_x-70a06.p2kb545_120,embl.373	10	Tb927_10_v4: complement(1518077..1523188)	clathrin heavy chain	6731	0	0	0				2QTB00022_L_10	Tb10.70.0830	AAAAAAAGACGGATACCGCCCTTCATAATGCTATTGCAAAACTCTTGGTCATCAGTGGTAACTTACCCGA	-	10	1520472	1520541	-0.671841	-1.48808	0.146152	0.998912	-4.56518
Tb11.01.3010	3QTB00023_C_24	;go_function=microtubule motor activity;go_process=microtubule-based movement;go_component=dynein complex		<a href=http://www.genedb.org/genedb/Search?organism=tryp&name=Tb11.01.3010>Tb11.01.3010</a>	Q383F6				11	Tb927_11_01_v4: 2938451..2951179	dynein heavy chain, putative	8814	0	0	0	GO:0003777	GO:0007018	GO:0030286	2QTB00023_C_24	Tb11.01.3010	TACAAAGTTACCTGGAAATAGTGCGGTAAACAAATTAAAATCAAAAGTGGAAGCATGGCGCATTCTTTTA	+	11.1	2941261	2941330	-0.670643	-1.24066	0.223415	0.998912	-4.58197
Tb927.6.3940	3QTB00011_J_1			<a href=http://www.genedb.org/genedb/Search?organism=tryp&name=Tb927.6.3940>Tb927.6.3940</a>	Q585Z2			Tb06.4F7.440	6	Tb927_06_v4: complement(1158961..1160055)	hypothetical protein, conserved	2912	1	3	0				2QTB00011_J_1	Tb927.6.3940	TACTTCTTCCTTATTACTTCCCTTTTTGCCGTATACATGGTCATAATGTCAGTTGTCAATTATCGTTTGA	-	6	1159119	1159188	-0.67031	-1.5038	0.142072	0.998912	-4.56403
Tb927.4.3180	3QTB00006_F_14			<a href=http://www.genedb.org/genedb/Search?organism=tryp&name=Tb927.4.3180>Tb927.4.3180</a>	Q583Z5			Tb04.2H8.500	4	Tb927_04_v4: 839374..840021	hypothetical protein, conserved	1735	0	0	0				2QTB00006_F_14	Tb927.4.3180	TAATGAAAAAACAAATCAAGTTGTGATAAGCAGCAGCGGGAATGAAATAGAACTGTGTACCCTTCACTTC	+	4	839718	839787	-0.670078	-1.44418	0.158046	0.998912	-4.56833
Tb927.4.4740	3QTB00012_O_12			<a href=http://www.genedb.org/genedb/Search?organism=tryp&name=Tb927.4.4740>Tb927.4.4740</a>	Q583F9			Tb04.3I12.170	4	Tb927_04_v4: complement(1303715..1304893)	hypothetical protein, conserved	1891	0	5	0				2QTB00012_O_12	Tb927.4.4740	AATGGAGGTGGGGACAAACAAACAAAGGCGAAGCCCTCCCTTCTCTATAGAGTTATATTTAATGAAATCA	-	4	1304032	1304101	-0.667264	-1.60812	0.117264	0.998912	-4.5562
Tb09.160.4690	3QTB00004_K_12			<a href=http://www.genedb.org/genedb/Search?organism=tryp&name=Tb09.160.4690>Tb09.160.4690</a>	Q38ET7			chr9contig160.tmp0355	9	Tb927_09_v4: 1007278..1007724	hypothetical protein, conserved	5228	1	2	0				2QTB00004_K_12	Tb09.160.4690	TTAAATTTGCTACACTGTAGCGATTGGTTTGTGTACGCGTATGCGCTTAGGGATATGTTATACGACCGCA	+	9	1007416	1007485	-0.666943	-1.38615	0.174927	0.998912	-4.57239
Tb927.3.180	3QTB00015_B_2	;go_process=antigenic variation;go_component=integral to membrane		<a href=http://www.genedb.org/genedb/Search?organism=tryp&name=Tb927.3.180>Tb927.3.180</a>	Q57TR9			Tb03.6N20.80	3	Tb927_03_v4: 17916..19466	variant surface glycoprotein (VSG, atypical), putative	857	1	1	1		GO:0020033	GO:0016021	2QTB00015_B_2	Tb927.3.180	CCGAACTCCATAAACTTTTAAGTTATTATTACACGGTCAGAAAAGAAAGGCAGAGAAAAACAGCGGAGCA	+	3	19033	19102	-0.666895	-1.4781	0.148791	0.998912	-4.5659
Tb10.70.1150	3QTB00016_K_11			<a href=http://www.genedb.org/genedb/Search?organism=tryp&name=Tb10.70.1150>Tb10.70.1150</a>	Q38B25			TRYP_x-70a06.p2kb545_159	10	Tb927_10_v4: complement(1436114..1437724)	hypothetical protein, conserved	6707	0	0	0				2QTB00016_K_11	Tb10.70.1150	TACACTTGTAAGAGAAGGTGGTGCACAAGCAATTCTTAATGCATTGGATATCTTCATTGATGACGAGGAA	-	10	1436822	1436891	-0.666473	-1.65742	0.10684	0.998912	-4.55236
Tb927.3.1820	3QTB00007_D_16			<a href=http://www.genedb.org/genedb/Search?organism=tryp&name=Tb927.3.1820>Tb927.3.1820</a>	Q57ZC9			Tb03.30P12.500	3	Tb927_03_v4: complement(472807..473544)	hypothetical protein, conserved	1021	0	0	0				2QTB00007_D_16	Tb927.3.1820	AAGCTTTTTGGAGCAACGCAAACAACTTTTTGTTGTGAAGGCTAATCCTTCCGATGGTGTGCTATACGTT	-	3	473149	473218	-0.666237	-1.29005	0.205934	0.998912	-4.57882
Tb927.8.1540	3QTB00020_H_1			<a href=http://www.genedb.org/genedb/Search?organism=tryp&name=Tb927.8.1540>Tb927.8.1540</a>	Q580G9			Tb08.29O9.250	8	Tb927_08_v4: 499315..501987	hypothetical protein, conserved	3997	0	0	0				2QTB00020_H_1	Tb927.8.1540	TTTTTACCTCATTACACGGACAAGGATAAGTTTATGATAGATCAAGACCTCGTCTACTCTGATGTTTCCA	+	8	499933	500002	-0.665842	-1.34724	0.187013	0.998912	-4.57504
Tb09.160.3380	3QTB00020_B_13	GPI-Anchor Signal predicted for Tb09.160.3380 by DGPI v2.04, no cleavage site predicted;go_function=calcium-activated potassium channel activity;go_process=potassium ion transport;go_component=membrane		<a href=http://www.genedb.org/genedb/Search?organism=tryp&name=Tb09.160.3380>Tb09.160.3380</a>	Q38F65		28G16.10,1L12.580	chr9contig160.tmp0265	9	Tb927_09_v4: 822419..825055	calcium/potassium channel (CAKC), putative	5098	0	7	0	GO:0015269	GO:0006813	GO:0016020	2QTB00020_B_13	Tb09.160.3380	TAAGTAGGCATATGTTTTTCCCATCTGTACACCGTACTTATTTTATGGACGAATTCGTTGACATTATTGA	+	9	824721	824790	-0.665503	-1.45512	0.155012	0.998912	-4.56755
Tb927.8.8130	3QTB00019_C_1			<a href=http://www.genedb.org/genedb/Search?organism=tryp&name=Tb927.8.8130>Tb927.8.8130</a>	Q57WL7			Tb08.28A12.150	8	Tb927_08_v4: 2401399..2403549	hypothetical protein, conserved	4657	0	0	0	GO:0003674	GO:0008150	GO:0005575	2QTB00019_C_1	Tb927.8.8130	TTGGAATGATACCATAAATCCACTGAAGTCCCTTTCAAGTTACAACGACGACAGCTCGACATACATTGAT	+	8	2402193	2402262	-0.665414	-1.53468	0.134323	0.998912	-4.56175
Tb927.4.2440	3QTB00012_A_2			<a href=http://www.genedb.org/genedb/Search?organism=tryp&name=Tb927.4.2440>Tb927.4.2440</a>	Q584E3			Tb04.1H19.850	4	Tb927_04_v4: 634811..635965	hypothetical protein, conserved	1661	0	0	0				2QTB00012_A_2	Tb927.4.2440	CTTTTGATCTTATTTCTATTGTGGAACATGACGCCATTGATGAGTATTTGGTGAAGAATCAGCATATGTT	+	4	635781	635850	-0.664755	-1.29793	0.203241	0.998912	-4.5783
Tb927.8.5030	3QTB00006_I_1	;go_process=ER to Golgi transport;go_component=integral to membrane; TRAPP complex		<a href=http://www.genedb.org/genedb/Search?organism=tryp&name=Tb927.8.5030>Tb927.8.5030</a>	Q57UH5			Tb08.5H5.860	8	Tb927_08_v4: 1488407..1488988	trafficking protein particle complex subunit 3, putative,TRAPP, putative,transport protein particle (TRAPP) component, Bet3, putative	4346	0	1	0	GO:0003674	GO:0006888	GO:0016021 GO:0030008	2QTB00006_I_1	Tb927.8.5030	GTGACACATTTACGTTAACTTTTGCAGATAACCCGCTTGCGCTCTTTGTGGAACTGCCTGAGGGTCCTGT	+	8	1488741	1488810	-0.664661	-1.97821	0.0562387	0.998912	-4.52555
Tb11.01.5760	3QTB00017_D_4			<a href=http://www.genedb.org/genedb/Search?organism=tryp&name=Tb11.01.5760>Tb11.01.5760</a>	Q382C0				11	Tb927_11_01_v4: 3696095..3697951	hypothetical protein, conserved	9104	1	1	0				2QTB00017_D_4	Tb11.01.5760	TTTTGCATCTCTTCATAACTTTTTCCAACCTTACGATCTTTTATGTCACACTTTAGACCTTGTGGGGTCG	+	11.1	3696346	3696415	-0.664538	-0.964672	0.341672	0.998912	-4.59766
Tb11.01.8280	3QTB00013_F_6	;go_function=sugar porter activity;go_process=carbohydrate transport; sialic acid transport;go_component=Golgi membrane; integral to membrane		<a href=http://www.genedb.org/genedb/Search?organism=tryp&name=Tb11.01.8280>Tb11.01.8280</a>	Q381D0				11	Tb927_11_01_v4: complement(4339825..4341150)	CMP-sialic acid transporter, putative	9345	0	9	0	GO:0005351	GO:0008643 GO:0015739	GO:0000139 GO:0016021	2QTB00013_F_6	Tb11.01.8280	TGTTAAGTGGAATATTATCGTTGTTGATATACTCTTTTGTTCCTGGCATACTATTTGTTATCGGAAGCAT	-	11.1	4339865	4339934	-0.663687	-1.201	0.238236	0.998912	-4.58443
Tb927.6.950	3QTB00019_D_2	;go_function=cysteine-tRNA ligase activity;go_process=cysteinyl-tRNA aminoacylation;go_component=cytoplasm		<a href=http://www.genedb.org/genedb/Search?organism=tryp&name=Tb927.6.950>Tb927.6.950</a>	Q585F2			Tb06.3A7.350	6	Tb927_06_v4: complement(402054..404411)	cysteinyl-tRNA synthetase, putative	2613	0	0	0				2QTB00019_D_2	Tb927.6.950	TCTTCACTTTTGCGTCATTTTCGCGATGTGACTCTTGAGGGTGGTAATATGGAGAAACTTGTTAAATTTA	-	6	403991	404060	-0.663584	-1.4047	0.169384	0.998912	-4.57111
Tb927.4.5220	3QTB00010_M_13			<a href=http://www.genedb.org/genedb/Search?organism=tryp&name=Tb927.4.5220>Tb927.4.5220</a>	Q584I4			Tb04.3M17.770	4	Tb927_04_v4: complement(1421559..1422521)	hypothetical protein	1940	0	0	0				2QTB00010_M_13	Tb927.4.5220	TTCAACGACAAACCTCCCTTGTTAAAAGCAGCATTGGTCGCAATACCACACTTCGTCCAGAAGTACTTGC	-	4	1421786	1421855	-0.662851	-1.53029	0.135404	0.998912	-4.56208
Tb927.7.3260	3QTB00010_H_6	;go_function=transferrin receptor activity;go_process=nutrient import;go_component=plasma membrane		<a href=http://www.genedb.org/genedb/Search?organism=tryp&name=Tb927.7.3260>Tb927.7.3260</a>	Q57YD6			Tb07.13M20.20	7	Tb927_07_v4: complement(838888..839907)	expression site-associated gene (ESAG) protein, putative,expression site-associated gene 7 (ESAG7) protein, putative	3415	1	0	0	GO:0004998	GO:0009935	GO:0005886	2QTB00010_H_6	Tb927.7.3260	AGAACTCACTAATGACCAGCTTCACGAACGGCAATTCAAGGCGATACAAAACTATCTGGAGTTGCTGTGA	-	7	838888	838957	-0.662792	-1.42774	0.162691	0.998912	-4.56949
Tb927.3.2870	3QTB00018_A_2			<a href=http://www.genedb.org/genedb/Search?organism=tryp&name=Tb927.3.2870>Tb927.3.2870</a>	Q57ZM5			Tb03.27C5.250	3	Tb927_03_v4: complement(740401..742365)	hypothetical protein, conserved	1125	1	1	0				2QTB00018_A_2	Tb927.3.2870	TATATTATAGGGCAGGGTACTGATTGTTCTTCCCTCGTGAATTCTACCACATGTTATTATGAGCATTTTA	-	3	741045	741114	-0.662275	-1.02123	0.314518	0.998912	-4.59473
Tb927.5.4310	3QTB00020_A_1	;go_function=GTP binding		<a href=http://www.genedb.org/genedb/Search?organism=tryp&name=Tb927.5.4310>Tb927.5.4310</a>	Q57Z18			Tb05.45E22.610	5	Tb927_05_v4: complement(1287692..1290136)	GTP-binding protein, putative	2422	0	0	0				2QTB00020_A_1	Tb927.5.4310	TTATGTGTCCCAATACAAAGGAAAAGAAGGTGTTATAGTTGACAAAAGCAAAAGGGACTCTAACCACTCA	-	5	1288286	1288355	-0.661936	-1.41338	0.166837	0.998912	-4.5705
Tb927.8.1790	3QTB00004_P_15			<a href=http://www.genedb.org/genedb/Search?organism=tryp&name=Tb927.8.1790>Tb927.8.1790</a>	Q582A3			Tb08.26N11.180	8	Tb927_08_v4: complement(588911..589381)	hypothetical protein, conserved	4022	0	0	0				2QTB00004_P_15	Tb927.8.1790	CACTTCTCTGCATCTTCAACTGTTTATTCTGTTCACCTTGTATCTTGTGCAAAACATATGCGTCGAGTTT	-	8	589170	589239	-0.658493	-1.58159	0.12321	0.998912	-4.55823
Tb927.6.4800	3QTB00013_K_23			<a href=http://www.genedb.org/genedb/Search?organism=tryp&name=Tb927.6.4800>Tb927.6.4800</a>	Q587E6			Tb06.26G9.40	6	Tb927_06_v4: 1337604..1338860	hypothetical protein, conserved	2998	0	0	0				2QTB00013_K_23	Tb927.6.4800	TTTCCATAATTAGGCGTGCGATTTCAATGACTGAATCCATGCAACGAACGGGGAAGAAAGCATTTACGTC	+	6	1338370	1338439	-0.656159	-1.5868	0.122024	0.998912	-4.55783
Tb927.1.2570	3QTB00021_K_13		beta-coP	<a href=http://www.genedb.org/genedb/Search?organism=tryp&name=Tb927.1.2570>Tb927.1.2570</a>	Q4GYW5	beta-coP			1	Tb927_01_v4: 603482..606430	coatomer beta subunit	250	1	0	0	GO:0003674	GO:0016192	GO:0030126	2QTB00021_K_13	Tb927.1.2570	ATACGGGCGAATCCTTATGACAAAGGGAGATATGTTACGGTACTCTTTAGCATACTTCAATCAAACAATC	+	1	604187	604256	-0.655149	-1.2658	0.214382	0.998912	-4.58038
Tb09.160.1300	3QTB00002_I_2			<a href=http://www.genedb.org/genedb/Search?organism=tryp&name=Tb09.160.1300>Tb09.160.1300</a>	Q38FQ6			chr9contig160.tmp0130	9	Tb927_09_v4: 577817..578116	hypothetical protein, unlikely	4907	0	1	0				2QTB00002_I_2	Tb09.160.1300	TATATGAATATCACAATATCGGTACACTTCAGAGAACCCACGCAACACGAAGCAATGCACCCCCATTACC	+	9	577923	577992	-0.654167	-1.0402	0.305754	0.998912	-4.59371
Tb927.3.2120	3QTB00010_H_1			<a href=http://www.genedb.org/genedb/Search?organism=tryp&name=Tb927.3.2120>Tb927.3.2120</a>	Q57Z99			Tb03.30P12.1180	3	Tb927_03_v4: complement(558218..559216)	hypothetical protein, conserved	1050	1	1	0				2QTB00010_H_1	Tb927.3.2120	GTTGGGCGTAATAATCGTTAGTGTTGTTCCATGGTTTGTAGTATTACTTTACTATCTTTACTACCGGATA	-	3	559106	559175	-0.654062	-1.19588	0.240202	0.998912	-4.58475
Tb10.70.7710	3QTB00011_J_11			<a href=http://www.genedb.org/genedb/Search?organism=tryp&name=Tb10.70.7710>Tb10.70.7710</a>	Q38CI5			TRYP_x-70a06.p2kb545_1062	10	Tb927_10_v4: 144156..145250	hypothetical protein, conserved	6196	0	4	0				2QTB00011_J_11	Tb10.70.7710	TTAATACTCGGATACTGTTTTTCCTCGTTGCGATGACTACCTTCATTGCGCTTGTTAATCACACGCTGTT	+	10	144469	144538	-0.653975	-1.23266	0.226348	0.998912	-4.58247
Tb10.6k15.3080	3QTB00014_E_13	;go_function=dihydrolipoyllysine-residue acetyltransferase activity; pyruvate dehydrogenase activity;go_process=acetyl-CoA biosynthesis from pyruvate;go_component=pyruvate dehydrogenase complex (sensu Eukaryota)		<a href=http://www.genedb.org/genedb/Search?organism=tryp&name=Tb10.6k15.3080>Tb10.6k15.3080</a>	Q38AK7			TRYPtp6k15-3d06.p1c_444	10	Tb927_10_v4: complement(1882449..1883804)	dihydrolipoamide acetyltransferase precursor, putative	6875	0	0	0	GO:0004738 GO:0004742	GO:0006086 GO:0006086	GO:0005967	2QTB00014_E_13	Tb10.6k15.3080	TATGTCTTTAGATCCGGACACAGGAAAGTACACAGTTGGCGCGGAAGCTGAGATGTTTGTAAGGTTTACC	-	10	1882548	1882617	-0.653963	-1.61761	0.115195	0.998912	-4.55547
Tb10.389.0190	3QTB00023_C_11			<a href=http://www.genedb.org/genedb/Search?organism=tryp&name=Tb10.389.0190>Tb10.389.0190</a>	Q388S2				10	Tb927_10_v4: complement(3153014..3158746)	hypothetical protein, conserved	7410	0	0	0				2QTB00023_C_11	Tb10.389.0190	ACATGGGTTACCAGTGGAGGATTCAAATTCGTCACTTTTTTGTGCTCTGTTATCTTCGGTTAGTGAAAAT	-	10	3158294	3158363	-0.653635	-1.68529	0.101297	0.998912	-4.55016
Tb10.61.2890	3QTB00011_D_17			<a href=http://www.genedb.org/genedb/Search?organism=tryp&name=Tb10.61.2890>Tb10.61.2890</a>	Q388K0			TRYP_x-61h03.q2kb185_433	10	Tb927_10_v4: complement(3334409..3335494)	hypothetical protein, conserved	7483	0	0	0				2QTB00011_D_17	Tb10.61.2890	TAACTAGAATCCTAAAGGTAAGCCAGTTGGATGAACAAGGGACTGTATTCCTCAGCTTGCAACAAAATGA	-	10	3335100	3335169	-0.653135	-1.83289	0.075785	0.998912	-4.53808
Tb10.70.1890	3QTB00013_P_4			<a href=http://www.genedb.org/genedb/Search?organism=tryp&name=Tb10.70.1890>Tb10.70.1890</a>	Q38B81			TRYP_x-70a06.p2kb545_256	10	Tb927_10_v4: 1292057..1293400	hypothetical protein, conserved	6651	1	0	0				2QTB00013_P_4	Tb10.70.1890	CGGAAGCATATATTCTTTAGGCCAGACCAATTTCTTCGTCTTATAAACTTTTTAGCCGTTTATCCGTCAT	+	10	1292522	1292591	-0.652638	-1.24098	0.223297	0.998912	-4.58195
Tb927.3.1840	3QTB00009_K_24	;go_function=3-oxo-5-alpha-steroid 4-dehydrogenase activity;go_process=very-long-chain fatty acid metabolism;go_component=integral to membrane		<a href=http://www.genedb.org/genedb/Search?organism=tryp&name=Tb927.3.1840>Tb927.3.1840</a>	Q57ZC7			Tb03.30P12.550	3	Tb927_03_v4: complement(478182..479078)	3-oxo-5-alpha-steroid 4-dehydrogenase, putative	1023	0	4	0				2QTB00009_K_24	Tb927.3.1840	ATGCCGGTCTCACTGACCTCAAAAAGGTGTACAAACCAAGAGTGGATATTCATCGCAAGTCTTTCAAAAT	-	3	478954	479023	-0.651142	-1.31858	0.196321	0.998912	-4.57695
Tb10.70.7150	3QTB00012_A_14	GPI-Anchor Signal predicted for Tb10.70.7150 by DGPI v2.04 with cleavage site probability 0.24939999 near 361; similar to TolA protein. (Swiss-Prot:P19934) (Escherichia coli;)		<a href=http://www.genedb.org/genedb/Search?organism=tryp&name=Tb10.70.7150>Tb10.70.7150</a>	Q38CE1			TRYP_x-70a06.p2kb545_987	10	Tb927_10_v4: 269970..271124	hypothetical protein, conserved	6240	1	0	1	GO:0003674	GO:0008150	GO:0005575	2QTB00012_A_14	Tb10.70.7150	AGACGGAACTGTCAAAGCGTCAAAGAGCACGCAGACCTTGTACGAAAAACTGCAGAAGGATGTAATGGAT	+	10	270197	270266	-0.649771	-1.15406	0.256702	0.998912	-4.58726
Tb09.211.1510	3QTB00013_P_20	also known as p57 in Leptomonas seymouri, binds to SL promoter region;go_function=DNA binding;go_process=snRNA transcription;go_component=nucleus		<a href=http://www.genedb.org/genedb/Search?organism=tryp&name=Tb09.211.1510>Tb09.211.1510</a>	Q38E05	SNAP50	Tbp57	chr9contig211.tmp0179c	9	Tb927_09_v4: complement(1527677..1529023)	small nuclear RNA gene activation protein (SNAP) 50, putative,small nuclear RNA gene activation protein 50 (EMBL:AJ581666)	5512	0	0	0	GO:0003677	GO:0009301	GO:0005634	2QTB00013_P_20	Tb09.211.1510	CTGCTTGACACTTTTGTCTGCCGTAATTGTATCCCAGTGAACATTTCAAAGAATGCATTTTTCTTTATTG	-	9	1528213	1528282	-0.649257	-1.18557	0.244196	0.998912	-4.58537
Tb11.01.1030	3QTB00020_I_2	Zinc finger domain.;go_function=ATP binding; protein serine/threonine kinase activity;go_process=protein amino acid phosphorylation		<a href=http://www.genedb.org/genedb/Search?organism=tryp&name=Tb11.01.1030>Tb11.01.1030</a>	Q384A2	ZFK			11	Tb927_11_01_v4: 2491010..2493586	protein kinase,zinc finger protein kinase	8618	0	0	0	GO:0004674 GO:0005524	GO:0006468		2QTB00020_I_2	Tb11.01.1030	CTCGAAGGTAAAAAAATATCTGCCCCCATACAGCTTGATCTTATGGGAAATGATATGAAATACATCAAAT	+	11.1	2492882	2492951	-0.648919	-1.01993	0.315125	0.998912	-4.5948
Tb927.7.6490	3QTB00008_G_6			<a href=http://www.genedb.org/genedb/Search?organism=tryp&name=Tb927.7.6490>Tb927.7.6490</a>	Q582L0			Tb07.33N13.450	7	Tb927_07_v4: 1762295..1763089	hypothetical protein, conserved	3739	1	0	0				2QTB00008_G_6	Tb927.7.6490	CAGGCTCTATAGGATAACCAGGCAACATAAATGCAACGAACTATCAAGCACATTCAATGAATACAGTCAT	+	7	1762366	1762435	-0.648632	-1.63423	0.111644	0.998912	-4.55418
Tb927.7.690	3QTB00015_G_21	similar in zinc finger region to FYVE finger-containing phosphoinositide kinase (EC 2.7.1.68) (1-phosphatidylinositol-4-phosphate 5-kinase) (PIP5K) (PtdIns(4)P-5-kinase) (p235). (Swiss-Prot:Q9Z1T6) [Mus musculus;]; contains Pfam PF01363: FYVE zinc finger;go_function=zinc ion binding		<a href=http://www.genedb.org/genedb/Search?organism=tryp&name=Tb927.7.690>Tb927.7.690</a>	Q57VR5			Tb07.29K4.660	7	Tb927_07_v4: complement(149658..151124)	zinc finger protein, putative	3160	0	0	0				2QTB00015_G_21	Tb927.7.690	TGGCAGAGAGCGGAAGATTTATGTTATTTCTCTGCGTGGCAAATCTCTATTTGATAAGCGTGACTATGTT	-	7	150618	150687	-0.647768	-1.59537	0.12009	0.998912	-4.55717
Tb927.3.5390	3QTB00016_B_14	;go_function=zinc ion binding		<a href=http://www.genedb.org/genedb/Search?organism=tryp&name=Tb927.3.5390>Tb927.3.5390</a>	Q580T6			Tb03.5L5.590	3	Tb927_03_v4: 1508114..1509814	hypothetical protein, conserved	1376	1	0	0	GO:0008270	GO:0008150	GO:0005575	2QTB00016_B_14	Tb927.3.5390	AATAAAAACTATATTCCGAATTCAAGCACAAGTGAGGCATATGAGGTGAAATTAACATTGGCGCAATCTC	+	3	1509584	1509653	-0.647671	-1.35959	0.183108	0.998912	-4.5742
Tb10.406.0110	3QTB00017_D_2			<a href=http://www.genedb.org/genedb/Search?organism=tryp&name=Tb10.406.0110>Tb10.406.0110</a>	Q389Q2				10	Tb927_10_v4: complement(2575726..2577582)	hypothetical protein, conserved	7180	1	0	0				2QTB00017_D_2	Tb10.406.0110	ATTTATTACATAAGAAACTTCAATGCCAAACCATATGAGCAGCGTCTCAGAACAAGTGCAAGCAGTTGGT	-	10	2577192	2577261	-0.647616	-0.957857	0.345048	0.998912	-4.59801
Tb11.01.8470	3QTB00014_F_2	;go_function=disulfide oxidoreductase activity;go_process=electron transport; regulation of cell redox homeostasis;go_component=cytoplasm		<a href=http://www.genedb.org/genedb/Search?organism=tryp&name=Tb11.01.8470>Tb11.01.8470</a>	Q381B3				11	Tb927_11_01_v4: complement(4393356..4394789)	dihydrolipoyl dehydrogenase	9362	0	0	0	GO:0015036	GO:0006118 GO:0030503	GO:0005737	2QTB00014_F_2	Tb11.01.8470	TACCTCTTGAAGAAGAATAAGGTGACATACTACAAGGGTGAGGCCGGATTCGTCACTCCTAATACACTTA	-	11.1	4394393	4394462	-0.647477	-1.59675	0.119783	0.998912	-4.55707
Tb11.01.0400	3QTB00022_O_9	similar to GB:AAH26158.1: serine/threonine kinase 36 (fused homolog, Drosophila) {Homo sapiens}; similar to GB:AAF97028.1: FUSED serine/threonine kinase {Homo sapiens}; similar to Serine/threonine-protein kinase Sgk1 (EC 2.7.1.37) (Serum/gluco;go_function=ATP binding; protein serine/threonine kinase activity;go_process=protein amino acid phosphorylation		<a href=http://www.genedb.org/genedb/Search?organism=tryp&name=Tb11.01.0400>Tb11.01.0400</a>	Q384K4				11	Tb927_11_01_v4: 2220677..2224438	protein kinase, putative	8515	0	0	0	GO:0004674 GO:0005524	GO:0006468	GO:0005575	2QTB00022_O_9	Tb11.01.0400	AAGCTGAATGTACTCTGTTACTTTGAATCTATATGCTCGGAAAGTTCTACCGCCAATTTTGTTGTGAGCA	+	11.1	2222150	2222219	-0.646936	-1.55715	0.128903	0.998912	-4.56007
Tb927.3.190	3QTB00015_K_21	;go_process=antigenic variation;go_component=integral to membrane		<a href=http://www.genedb.org/genedb/Search?organism=tryp&name=Tb927.3.190>Tb927.3.190</a>	Q57TR8			Tb03.6N20.90	3	Tb927_03_v4: 21584..23056	variant surface glycoprotein (VSG), putative	858	1	0	1		GO:0020033	GO:0016021	2QTB00015_K_21	Tb927.3.190	TGATAGAAGAAACTGAAAGCAGGATATCAACAGTGACGACAGCAGAAGATGGCATTACTGAAGAAGCACA	+	3	21726	21795	-0.646712	-1.65051	0.108253	0.998912	-4.5529
Tb927.7.6350	3QTB00008_L_15	;go_function=NADH dehydrogenase (ubiquinone) activity;go_process=mitochondrial electron transport, NADH to ubiquinone;go_component=mitochondrion		<a href=http://www.genedb.org/genedb/Search?organism=tryp&name=Tb927.7.6350>Tb927.7.6350</a>	Q582M4			Tb07.33N13.230	7	Tb927_07_v4: complement(1725859..1726680)	NADH-ubiquinone oxidoreductase, mitochondrial, putative	3725	1	0	0				2QTB00008_L_15	Tb927.7.6350	AACGTCAATTTTTATGAAAGAGCCACCAAAGCCGTATTGCAGGGACTTAGATGCGAAACCGGTACAACCA	-	7	1725892	1725961	-0.645865	-1.39041	0.173642	0.998912	-4.5721
Tb11.01.7050	3QTB00022_C_21			<a href=http://www.genedb.org/genedb/Search?organism=tryp&name=Tb11.01.7050>Tb11.01.7050</a>	Q381P5				11	Tb927_11_01_v4: complement(4029971..4033612)	hypothetical protein, conserved	9229	0	0	0				2QTB00022_C_21	Tb11.01.7050	TTTTGGCTGACGAAATGGGGGTATCAGTAAATGCCGTGCGATTCTCACCACCACATGTGGAACATATTAT	-	11.1	4031874	4031943	-0.64557	-1.57647	0.124386	0.998912	-4.55861
Tb10.70.3020	3QTB00009_I_3			<a href=http://www.genedb.org/genedb/Search?organism=tryp&name=Tb10.70.3020>Tb10.70.3020</a>	Q38BH7			TRYP_x-70a06.p2kb545_402	10	Tb927_10_v4: 1110070..1110933	hypothetical protein, conserved	6555	0	0	0				2QTB00009_I_3	Tb10.70.3020	GTTTAAGACGTCCCTTCCATTTGGTCTCACGTTCGCTACGTTTTCATTAATTGGTGGCTCCTTACCTCGT	+	10	1110801	1110870	-0.645306	-1.39332	0.172768	0.998912	-4.57189
Tb927.3.3070	3QTB00020_P_1	similar to Calcium/calmodulin-dependent 3',5'-cyclic nucleotide phosphodiesterase 1B (Swiss-Prot: Q01061) [Bos taurus (Bovine)];go_function=3',5'-cyclic-nucleotide phosphodiesterase activity;go_process=signal transduction		<a href=http://www.genedb.org/genedb/Search?organism=tryp&name=Tb927.3.3070>Tb927.3.3070</a>	Q57ZK5	PDEC		Tb03.27C5.640	3	Tb927_03_v4: complement(787225..789954)	3prime, 5prime-cyclic nucleotide phosphodiesterase, putative	1145	0	0	1				2QTB00020_P_1	Tb927.3.3070	AATTGCGTTTCTAGATTCTGTTGTTATCCCGCTCTTTAATCAGGTTCAGCAGCTGTTTCCAGGTATTGTG	-	3	788182	788251	-0.645305	-1.4682	0.151446	0.998912	-4.56662
Tb927.3.5310	3QTB00023_G_1			<a href=http://www.genedb.org/genedb/Search?organism=tryp&name=Tb927.3.5310>Tb927.3.5310</a>	Q580U4			Tb03.5L5.480	3	Tb927_03_v4: 1488667..1495053	hypothetical protein, conserved	1368	0	0	0				2QTB00023_G_1	Tb927.3.5310	ATCAAAAAAGAGTGGCAGAAGGCTATTGAAAACGATTTTACAAGAAGAAAAGAGTGGTTTGAGAAGGATG	+	3	1491538	1491607	-0.645092	-1.33879	0.189722	0.998912	-4.5756
Tb927.6.4770	3QTB00019_O_17			<a href=http://www.genedb.org/genedb/Search?organism=tryp&name=Tb927.6.4770>Tb927.6.4770</a>	Q587E3			Tb06.26G9.150	6	Tb927_06_v4: 1328290..1330497	hypothetical protein, conserved	2995	0	0	0				2QTB00019_O_17	Tb927.6.4770	AATGTTTCAGTCTATCAAAAATTGTACCCCAGTTTTTGTTTTTAACGGTATCCAGTATTCTCCAGATTCT	+	6	1328535	1328604	-0.644294	-0.91159	0.368546	0.998912	-4.60028
Tb11.14.0019	3QTB00015_A_3	GPI-Anchor Signal predicted for Tb11.14.0019 by DGPI v2.04 with cleavage site probability 0.1462 near 464;go_process=antigenic variation;go_component=integral to membrane		<a href=http://www.genedb.org/genedb/Search?organism=tryp&name=Tb11.14.0019>Tb11.14.0019</a>	Q380V8				11	Tb927_11_02_v4: complement(102008..103462)	variant surface glycoprotein (VSG, atypical), putative	9559	1	0	0		GO:0020033	GO:0016021	2QTB00015_A_3	Tb11.14.0019	AAGACCCGAAATGCTTTCCAAATAAAAAAGTGTCTACAACCTCAACAGGGAGAAGATCTATTGTAATCAA	-	11.2	102045	102114	-0.644013	-1.15398	0.256734	0.998912	-4.58726
Tb927.7.3270	3QTB00019_N_14			<a href=http://www.genedb.org/genedb/Search?organism=tryp&name=Tb927.7.3270>Tb927.7.3270</a>	Q57WE2			Tb07.28B13.860	7	Tb927_07_v4: complement(841229..843652)	hypothetical protein, conserved	3416	1	0	0				2QTB00019_N_14	Tb927.7.3270	TCCCTACTGATGCAGCGCTACACAAAGAAAAACTTAACTCATAACGAATTGATTGGCTGCGTTAAGAATC	-	7	842218	842287	-0.641753	-1.59409	0.120378	0.998912	-4.55727
Tb927.3.3530	3QTB00014_C_1			<a href=http://www.genedb.org/genedb/Search?organism=tryp&name=Tb927.3.3530>Tb927.3.3530</a>	Q57XK3			Tb03.25B21.50	3	Tb927_03_v4: 993259..994611	hypothetical protein, conserved	1190	0	0	0				2QTB00014_C_1	Tb927.3.3530	TATAAAAGACATTTGGAAGCCTTGGAAGAATTACTCGGTGTTGTCTGGTTTCCTAGCAATGAGGTTGTTG	+	3	994000	994069	-0.64164	-1.45357	0.155438	0.998912	-4.56766
Tb927.2.3960	3QTB00007_G_18	;go_function=protein binding;go_process=protein folding	dnaJ	<a href=http://www.genedb.org/genedb/Search?organism=tryp&name=Tb927.2.3960>Tb927.2.3960</a>	Q7YV36		28H13.330		2	Tb927_02_v4: complement(697557..698249)	chaperone protein DNAJ, putative	692	0	0	0	GO:0051082	GO:0006457	GO:0005575	2QTB00007_G_18	Tb927.2.3960	TAGGTCCTCCTCTACCAGTGTTAACAAGGACAATGTGTTGCAACTGACGTATTACGAAATATTTTCTTTA	-	2	698175	698244	-0.641144	-1.5391	0.133243	0.998912	-4.56142
Tb10.100.0090	3QTB00006_C_23	;go_function=hydrogen-exporting ATPase activity, phosphorylative mechanism;go_process=ATP hydrolysis coupled proton transport;go_component=hydrogen-translocating V-type ATPase complex		<a href=http://www.genedb.org/genedb/Search?organism=tryp&name=Tb10.100.0090>Tb10.100.0090</a>	Q38CL8				10	Tb927_10_v4: 73627..74202	vacuolar ATP synthase, putative	6163	1	5	0	GO:0008553	GO:0015991	GO:0016471	2QTB00006_C_23	Tb10.100.0090	AGATGTATCCTCAATCGGCTGCTTTCTTTGGGTCAATGGGATGTGCATCCGCTCTCATTTTTGCGAACCT	+	10	73709	73778	-0.641089	-1.69871	0.0987128	0.998912	-4.54909
Tb09.160.5020	3QTB00004_K_14	similar over entire length to Splicing factor, arginine/serine-rich 3 (Pre-mRNA splicing factorSRP20) (X16 protein). (Swiss-Prot:P23152) (Homo sapiens;Mus musculus;);go_function=RNA binding;go_process=RNA processing		<a href=http://www.genedb.org/genedb/Search?organism=tryp&name=Tb09.160.5020>Tb09.160.5020</a>	Q38EQ1			chr9contig160.tmp0388	9	Tb927_09_v4: 1074969..1075415	RNA-binding protein, putative,RBSR1	5264	0	0	0	GO:0003723 GO:0003723	GO:0006396 GO:0006396	GO:0005575 GO:0005575	2QTB00004_K_14	Tb09.160.5020	ACAGTGATAGACGGCGCGACCGGAGTCGCAGCCGCAGTCACCGGCGGGACCATTCAAGAGACAGAAAGCG	+	9	1075294	1075363	-0.641065	-1.62528	0.113545	0.998912	-4.55487
Tb927.7.1920	3QTB00016_C_24			<a href=http://www.genedb.org/genedb/Search?organism=tryp&name=Tb927.7.1920>Tb927.7.1920</a>	Q57V18			Tb07.43M14.360	7	Tb927_07_v4: 458754..460385	leucine-rich repeat protein (LRRP), putative,leucine-rich repeat protein 1 (LRRP1), putative	3283	0	0	0	GO:0003674	GO:0008150	GO:0005575	2QTB00016_C_24	Tb927.7.1920	CCCTCCGCGAAACAAACATCTGCGAGGAAGATATTAAGAACCTGAAAAAGTTTAATCGACGATTATATAT	+	7	460306	460375	-0.640986	-1.60239	0.118527	0.998912	-4.55664
Tb11.01.2950	3QTB00019_K_1			<a href=http://www.genedb.org/genedb/Search?organism=tryp&name=Tb11.01.2950>Tb11.01.2950</a>	Q383G2				11	Tb927_11_01_v4: 2928626..2930812	sodium/sulphate symporter, putative	8808	0	9	0				2QTB00019_K_1	Tb11.01.2950	ATTTCTATGTAAATTACAAACGGCTGAAAAAGTTCATACACAGTTCCCCGTTGACAGGAGTCGAGTTTAG	+	11.1	2928675	2928744	-0.640965	-1.38198	0.176191	0.998912	-4.57267
Tb09.211.1940	3QTB00005_O_13			<a href=http://www.genedb.org/genedb/Search?organism=tryp&name=Tb09.211.1940>Tb09.211.1940</a>	Q38DW0			chr9contig211.tmp0228c	9	Tb927_09_v4: complement(1610602..1611108)	hypothetical protein, conserved	5557	0	0	0				2QTB00005_O_13	Tb09.211.1940	CTGTGGGCATTCCCATTGCCGTTTTGCTTCACGACACAGCCGAACACTGGATGCCTACCTCATTTCAACT	-	9	1610942	1611011	-0.640529	-1.50653	0.141374	0.998912	-4.56383
Tb10.70.0100	3QTB00002_B_14			<a href=http://www.genedb.org/genedb/Search?organism=tryp&name=Tb10.70.0100>Tb10.70.0100</a>	Q38AU0			TRYP_x-70a06.p2kb545_13	10	Tb927_10_v4: 1680908..1681237	hypothetical protein	6792	0	0	0				2QTB00002_B_14	Tb10.70.0100	TAAGATTGCTGGCTGGTAGCTCAGTAGCTCAGACAAACTTGTCGCTGTCGGCCTGCAGAACGGCTCACGC	+	10	1681041	1681110	-0.640478	-1.24462	0.221973	0.998912	-4.58172
Tb927.8.4300	3QTB00006_G_23			<a href=http://www.genedb.org/genedb/Search?organism=tryp&name=Tb927.8.4300>Tb927.8.4300</a>	Q57W05			Tb08.29H22.530	8	Tb927_08_v4: complement(1275366..1275947)	hypothetical protein	4273	1	3	0				2QTB00006_G_23	Tb927.8.4300	ACACAAAACAAAATAATGAACATGTGCAGAGTTTTACCAACAAGGGGAACATGGAAATATGAAAGAAACT	-	8	1275449	1275518	-0.640024	-1.38484	0.175324	0.998912	-4.57248
Tb927.5.2530	3QTB00021_M_14			<a href=http://www.genedb.org/genedb/Search?organism=tryp&name=Tb927.5.2530>Tb927.5.2530</a>	Q582B4			Tb05.3C6.740	5	Tb927_05_v4: 817466..820585	hypothetical protein, conserved	2244	0	0	0				2QTB00021_M_14	Tb927.5.2530	AACTTCCAACAGAATTGGCACTGAGTATATTAAAGGATGTTGATGTTAATGACCCACAAAAATTAGCAGC	+	5	819849	819918	-0.639819	-1.28842	0.206492	0.998912	-4.57892
Tb927.8.3250	3QTB00023_G_6	;go_function=microtubule motor activity;go_process=microtubule-based movement;go_component=dynein complex		<a href=http://www.genedb.org/genedb/Search?organism=tryp&name=Tb927.8.3250>Tb927.8.3250</a>	Q57YY8			Tb08.28L1.260	8	Tb927_08_v4: 967385..981409	dynein heavy chain, putative	4168	0	0	0	GO:0003777	GO:0007018	GO:0030286	2QTB00023_G_6	Tb927.8.3250	AACAATGATATGACGGACCAGCGCCTTCTGGATAAAATTGAAAAGTATGTTAAACGTCCGGATTTTACTC	+	8	977543	977612	-0.639492	-1.6528	0.107784	0.998912	-4.55273
Tb927.2.3930	3QTB00019_P_10	;go_function=DNA binding;go_process=DNA replication initiation		<a href=http://www.genedb.org/genedb/Search?organism=tryp&name=Tb927.2.3930>Tb927.2.3930</a>	Q7YV39		28H13.315		2	Tb927_02_v4: complement(694402..696840)	minichromosome maintenance (MCM) complex subunit, putative	691	0	0	0	GO:0003677	GO:0006270 GO:0006270	GO:0005575	2QTB00019_P_10	Tb927.2.3930	AGTTTATATGGCATACACTACTTCCGATAACAAGAGCTTTCAATCCATAGTATTGGTAAATCACGTGATA	-	2	695989	696058	-0.639314	-1.339	0.189652	0.998912	-4.57559
Tb11.12.0013	3QTB00010_K_1	GPI-Anchor Signal predicted for Tb11.12.0013 by DGPI v2.04 with cleavage site probability 0.172 near 290; similar to Epimorphin (Syntaxin 2). (Swiss-Prot:P32856) (Homo sapiens) and Syntaxin 132 (AtSYP132). (Swiss- Prot:Q8VZU2) (Arabidopsis thaliana);go_function=t-SNARE activity;go_process=membrane fusion;go_component=integral to membrane		<a href=http://www.genedb.org/genedb/Search?organism=tryp&name=Tb11.12.0013>Tb11.12.0013</a>	Q384F0				11	Tb927_11_01_v4: 2362678..2363634	target SNARE, putative,syntaxin, putative	8569	0	1	1	GO:0005486	GO:0006944	GO:0016021	2QTB00010_K_1	Tb11.12.0013	ATGTGCGAAATGTCTAAGAAGCACGAACAAGCCATGGACACAGTGAACGTGGCAAAGTGTGACGCGATTA	+	11.1	2362891	2362960	-0.639178	-1.33834	0.189866	0.998912	-4.57563
Tb11.02.2520	3QTB00012_O_24			<a href=http://www.genedb.org/genedb/Search?organism=tryp&name=Tb11.02.2520>Tb11.02.2520</a>	Q385S7				11	Tb927_11_01_v4: 1378661..1379839	hypothetical protein, conserved,predicted ankyrin repeat family protein	8190	0	0	0				2QTB00012_O_24	Tb11.02.2520	CTTTACATGCTTTTAGAATACAAACCAACGCTGAGTCTGAAGAACTATGATGGTAATACACCGTTGATCA	+	11.1	1378838	1378907	-0.639044	-1.33669	0.190399	0.998912	-4.57574
Tb09.v1.0380	3QTB00009_M_14			<a href=http://www.genedb.org/genedb/Search?organism=tryp&name=Tb09.v1.0380>Tb09.v1.0380</a>	Q38EH6				9	Tb927_09_v4: complement(1224796..1225692)	spermidine synthase, putative	5341	0	0	0				2QTB00009_M_14	Tb09.v1.0380	ATTAAAAACAAGGTGGGTTTTGCCTCCGTAAAGTACGCTATGATTTACACCCCTACGTACCCATGCGGAA	-	9	1224969	1225038	-0.637791	-1.52398	0.136968	0.998912	-4.56255
Tb927.4.1780	3QTB00012_G_23			<a href=http://www.genedb.org/genedb/Search?organism=tryp&name=Tb927.4.1780>Tb927.4.1780</a>	Q581Q3			Tb04.2L9.1320	4	Tb927_04_v4: complement(447058..448200)	hypothetical protein, conserved	1595	0	1	0				2QTB00012_G_23	Tb927.4.1780	TTGGATATGTTTGGAAAACACATGAGGGATCTGGAAAATAATCCCGAGCTAAATGGAAAGTTGAACGATG	-	4	447786	447855	-0.637628	-1.44909	0.156677	0.998912	-4.56798
Tb11.01.8820	3QTB00022_O_11	similar to SP:Q26721: Receptor-type adenylate cyclase ESAG 4 (EC 4.6.1.1) (ATPpyrophosphate-lyase) (Adenylyl cyclase) (Expression site-associatedprotein 4) (Antigen 4). {Trypanosoma brucei brucei;};go_function=adenylate cyclase activity;go_process=cAMP-mediated signaling;go_component=flagellum; integral to membrane; membrane		<a href=http://www.genedb.org/genedb/Search?organism=tryp&name=Tb11.01.8820>Tb11.01.8820</a>	Q380Y3				11	Tb927_11_01_v4: 4491738..4495499	expression site-associated gene (ESAG) protein, putative,expression site-associated gene 4 (ESAG4) protein, putative,receptor-type adenylate cyclase, putative	9392	1	1	0	GO:0004016 GO:0004016	GO:0019933	GO:0016020 GO:0016021 GO:0019861	2QTB00022_O_11	Tb11.01.8820	TGACAAAAGCGTAATATACTCGATCCCGTATCTGGTGAATCACAGCGTAGTGGCCTTAGGGTTGATGACC	+	11.1	4492166	4492235	-0.637611	-1.56938	0.126027	0.998912	-4.55915
Tb09.160.4660	3QTB00018_O_12			<a href=http://www.genedb.org/genedb/Search?organism=tryp&name=Tb09.160.4660>Tb09.160.4660</a>	Q38EU0			chr9contig160.tmp0352	9	Tb927_09_v4: 999804..1001816	hypothetical protein, conserved	5225	1	0	0				2QTB00018_O_12	Tb09.160.4660	GTAGCCAACACTCCCGAACAGGGTGACACTTCGTCATCATCATATAAGAAGCAATCAAACTACTTGATAG	+	9	1000128	1000197	-0.636828	-1.22313	0.229879	0.998912	-4.58307
Tb927.3.2540	3QTB00012_H_22	VSG-related: pers. comm. Dave Barry (University of Glasgow, UK)		<a href=http://www.genedb.org/genedb/Search?organism=tryp&name=Tb927.3.2540>Tb927.3.2540</a>	Q582W6			Tb03.48O8.310	3	Tb927_03_v4: complement(637733..638956)	variant surface glycoprotein (VSG)-related, putative	1092	0	0	0				2QTB00012_H_22	Tb927.3.2540	TAAACTTTCACCCTTTAAAAGTGTCCCTGCCCCTCTCATTGGAGATTTCTCTACTATCTGTTTCATTTTT	-	3	638868	638937	-0.635926	-0.970046	0.339027	0.998912	-4.59739
Tb927.6.3760	3QTB00010_F_4			<a href=http://www.genedb.org/genedb/Search?organism=tryp&name=Tb927.6.3760>Tb927.6.3760</a>	Q585X4			Tb06.4F7.730	6	Tb927_06_v4: complement(1118856..1119872)	hypothetical protein, conserved	2894	0	0	0				2QTB00010_F_4	Tb927.6.3760	TGTAGAAACTTTTCCTCATGGTAATTTTGGTGAGGGTGCCGTCATTTCCTCGAGTTTCGTTTCTTATGAT	-	6	1119633	1119702	-0.63268	-1.15612	0.25587	0.998912	-4.58714
Tb10.61.0180	3QTB00013_G_14			<a href=http://www.genedb.org/genedb/Search?organism=tryp&name=Tb10.61.0180>Tb10.61.0180</a>	Q387Q5			TRYP_x-61h03.q2kb185_24	10	Tb927_10_v4: 3887943..3889220	peptidylprolyl isomerase-like protein, putative	7684	0	0	0				2QTB00013_G_14	Tb10.61.0180	GAAGTGGAGCTATTCAGTTGGACACGGGAGGAGGATATTTCCGAGAGCAAGGACAAATCGATCATGAAAA	+	10	3888342	3888411	-0.632492	-1.55288	0.129918	0.998912	-4.56039
Tb927.7.5440	3QTB00023_C_23			<a href=http://www.genedb.org/genedb/Search?organism=tryp&name=Tb927.7.5440>Tb927.7.5440</a>	Q582F9			Tb07.10C21.590	7	Tb927_07_v4: 1463040..1469006	hypothetical protein, conserved	3634	0	0	0				2QTB00023_C_23	Tb927.7.5440	AGTTTCTTACGTTTTTTCCTGGCAATACTCGTGCGAATGGTTATTGCGATAATCTTTTTTTGGGTTTTAA	+	7	1463137	1463206	-0.632054	-1.51738	0.138622	0.998912	-4.56303
Tb927.5.4690	3QTB00015_C_13	;go_process=antigenic variation;go_component=integral to membrane		<a href=http://www.genedb.org/genedb/Search?organism=tryp&name=Tb927.5.4690>Tb927.5.4690</a>	Q57X40			Tb05.26C7.330	5	Tb927_05_v4: complement(1396074..1397534)	variant surface glycoprotein (VSG, atypical), putative	2460	1	0	1		GO:0020033	GO:0016021	2QTB00015_C_13	Tb927.5.4690	CGTATACGACAGAAGATAAAACCAAAACTGGCAAGCTTCTAGAAATAGCAAAAGATGGAAACACAGTAAA	-	5	1396363	1396432	-0.631931	-1.48554	0.146821	0.998912	-4.56536
Tb927.4.4950	3QTB00017_J_6			<a href=http://www.genedb.org/genedb/Search?organism=tryp&name=Tb927.4.4950>Tb927.4.4950</a>	Q584L0			Tb04.3M17.270	4	Tb927_04_v4: complement(1358626..1360503)	hypothetical protein, conserved	1913	0	0	0				2QTB00017_J_6	Tb927.4.4950	CTCTATTTATTTATTTTTTTGTCATCAACTTCCTCTGCAATTACTGACCTCTATTTAAACGGTCATATAG	-	4	1360380	1360449	-0.631924	-0.970773	0.33867	0.998912	-4.59736
Tb09.211.0220	3QTB00010_B_13	curated by J. Mottram		<a href=http://www.genedb.org/genedb/Search?organism=tryp&name=Tb09.211.0220>Tb09.211.0220</a>	Q38ED9			chr9contig211.tmp0023c	9	Tb927_09_v4: complement(1303345..1304334)	rhomboid-like protein,serine peptidase, Clan S-, family S54, putative	5378	0	4	0				2QTB00010_B_13	Tb09.211.0220	TTTCTCGGCAATGCTCGAATGACTTTCTTTGCGTCCCTTTGTACACTTGGTGGTGGTCTTATTCATGTTG	-	9	1303659	1303728	-0.630876	-1.11879	0.271249	0.998912	-4.58932
Tb927.1.1400	3QTB00006_I_13			<a href=http://www.genedb.org/genedb/Search?organism=tryp&name=Tb927.1.1400>Tb927.1.1400</a>	Q4GZ79				1	Tb927_01_v4: 358355..358936	hypothetical protein, conserved	133	0	1	0				2QTB00006_I_13	Tb927.1.1400	AGTGCCATATTGCGTGTTCCATCAACATTTATCAACATTGATTCTCCCGTACGTGTCTTACTGGGAGTCA	+	1	358601	358670	-0.630779	-1.42126	0.164553	0.998912	-4.56995
Tb927.8.2040	3QTB00007_P_16			<a href=http://www.genedb.org/genedb/Search?organism=tryp&name=Tb927.8.2040>Tb927.8.2040</a>	Q581X8			Tb08.26N11.520	8	Tb927_08_v4: 640605..641360	hypothetical protein, conserved	4047	0	0	0				2QTB00007_P_16	Tb927.8.2040	TTTATTTACAAGATGGCTCTTAACGAAAACCTGAAGGATATTACGGATGTATGCACACTTCCTCGTGTGT	+	8	640707	640776	-0.629087	-0.921643	0.363353	0.998912	-4.5998
Tb927.5.1490	3QTB00021_D_8	;go_function=RNA binding;go_process=protein biosynthesis		<a href=http://www.genedb.org/genedb/Search?organism=tryp&name=Tb927.5.1490>Tb927.5.1490</a>	Q57VB4			Tb05.30H13.650	5	Tb927_05_v4: complement(471028..474384)	hypothetical protein, conserved	2140	0	0	0				2QTB00021_D_8	Tb927.5.1490	AAACTACTGCCTTTGCGTCAGGTGGAAGATGATGAGTTGAGTGAGATTTGTAAAATTGTATTTGAGAAGG	-	5	473643	473712	-0.627219	-1.31094	0.198861	0.998912	-4.57745
Tb927.8.4910	3QTB00002_P_6			<a href=http://www.genedb.org/genedb/Search?organism=tryp&name=Tb927.8.4910>Tb927.8.4910</a>	Q57UW1			Tb08.4A8.624	8	Tb927_08_v4: 1455685..1456029	hypothetical protein, conserved	4334	0	0	0				2QTB00002_P_6	Tb927.8.4910	GGTTAGACGTAAGGCGCGGTGACCGCATGCCTCCCCCCTCGCAGTTGTACAAAAGAGAGGAGTTGTGCGT	+	8	1455857	1455926	-0.626199	-1.43277	0.161257	0.998912	-4.56914
Tb09.160.3000	3QTB00001_B_11			<a href=http://www.genedb.org/genedb/Search?organism=tryp&name=Tb09.160.3000>Tb09.160.3000</a>	Q38FA1		1L12.400	chr9contig160.tmp0481c	9	Tb927_09_v4: complement(774766..774960)	hypothetical protein, unlikely	5062	0	0	0				2QTB00001_B_11	Tb09.160.3000	CACAAAATATTCGCTCATCCTTCCCCCAAACTCATCCATTTCCTCCCCTCCACTTTTTTAGATGGTACTT	-	9	774864	774933	-0.626094	-1.08928	0.283862	0.998912	-4.591
Tb927.1.260	3QTB00002_K_22			<a href=http://www.genedb.org/genedb/Search?organism=tryp&name=Tb927.1.260>Tb927.1.260</a>	Q8IFH7				1	Tb927_01_v4: complement(106271..106573)	hypothetical protein, unlikely	21	0	0	0				2QTB00002_K_22	Tb927.1.260	TTTTACATCCATTCCAATTTCAGACGTCAGTCGCCATCCTCTCCAGCTTGTACATGTAACGCATCATTTG	-	1	106499	106568	-0.625981	-1.7175	0.0951886	0.998912	-4.54758
Tb09.244.2830	3QTB00011_E_17			<a href=http://www.genedb.org/genedb/Search?organism=tryp&name=Tb09.244.2830>Tb09.244.2830</a>	Q38CZ8			chr9contig244a01.tmp0283	9	Tb927_09_v4: 2292143..2293183	hypothetical protein, conserved	5871	1	1	0				2QTB00011_E_17	Tb09.244.2830	TCTTTGCTTTAATGTGTTGCTGATTCACTTTTATTTATATTTTCATGAAGTAGTAGTCATGTTCGCTACG	+	9	2292241	2292310	-0.625981	-0.988561	0.330017	0.998912	-4.59644
Tb11.02.3040	3QTB00009_P_16	;go_function=aldo-keto reductase activity;go_process=metabolism;go_component=cytoplasm; nucleus		<a href=http://www.genedb.org/genedb/Search?organism=tryp&name=Tb11.02.3040>Tb11.02.3040</a>	Q385N2			Tb11.212.1030	11	Tb927_11_01_v4: 1503851..1504789	aldo/keto reductase, putative	8235	0	0	0	GO:0004033	GO:0008152	GO:0005634 GO:0005737	2QTB00009_P_16	Tb11.02.3040	TAAGGAACACGGCATAATACTTCAACAATACTCTCCTTTAGGACAGTGCAACGCCAAACTTATCGAACAT	+	11.1	1504447	1504516	-0.625779	-1.13718	0.26359	0.998912	-4.58825
Tb927.4.4220	3QTB00016_N_13	similar to Ras-related protein Rab-39B. (Swiss-Prot:Q96DA2) [Homo sapiens];go_function=GTP binding;go_process=small GTPase mediated signal transduction		<a href=http://www.genedb.org/genedb/Search?organism=tryp&name=Tb927.4.4220>Tb927.4.4220</a>	Q57Y26			Tb04.1D20.300	4	Tb927_04_v4: complement(1116457..1118148)	small GTP-binding rab protein, putative	1839	0	0	0				2QTB00016_N_13	Tb927.4.4220	GTAATGAAAAGCCATCTAAAGTTAATTTGTCATCGTGTTCGTGCTTCGGTTCGAAGGGTGACAGATCCAA	-	4	1116473	1116542	-0.624434	-1.65986	0.106345	0.998912	-4.55217
Tb927.1.1870	3QTB00001_E_14	gene predicted by glimmer		<a href=http://www.genedb.org/genedb/Search?organism=tryp&name=Tb927.1.1870>Tb927.1.1870</a>	Q4GZ32				1	Tb927_01_v4: 483761..483922	hypothetical protein, unlikely	180	1	0	0				2QTB00001_E_14	Tb927.1.1870	AGAGGGAACCGAAGAATTCTTACAAAAAGAAAAAGACGTCGTAGTTCGCAATCAACTCCACAAGAAATAT	+	1	483835	483904	-0.624385	-1.14868	0.258885	0.998912	-4.58758
Tb927.1.10	3QTB00002_F_2			<a href=http://www.genedb.org/genedb/Search?organism=tryp&name=Tb927.1.10>Tb927.1.10</a>	Q8IFJ5				1	Tb927_01_v4: 6871..7203	hypothetical protein	2	1	1	0				2QTB00002_F_2	Tb927.1.10	AAGTGCCGCTACCTATGCTTACGTTTGACGCCGCTAGTTGTGCCGCACCTGTCATCGCTCCCACTGGATT	+	1	6974	7043	-0.62276	-1.72229	0.0943069	0.998912	-4.54719
Tb11.02.4420	3QTB00017_L_5	;go_function=calcium ion binding;go_component=integral to membrane		<a href=http://www.genedb.org/genedb/Search?organism=tryp&name=Tb11.02.4420>Tb11.02.4420</a>	Q385B2				11	Tb927_11_01_v4: complement(1823355..1825184)	hypothetical protein, conserved	8355	1	14	0	GO:0005509	GO:0008150	GO:0016021	2QTB00017_L_5	Tb11.02.4420	CTATCACCATCATGCTTGTTCTCTTTCTCACCGTGTCCAATGAATACGTATTACCGTTTGCGTTTGTTGT	-	11.1	1823800	1823869	-0.622397	-1.13427	0.264794	0.998912	-4.58842
Tb10.70.4280	3QTB00016_L_17	similar to Delta-1-pyrroline-5-carboxylate dehydrogenase, mitochondrial precursor(EC 1.5.1.12) (P5C dehydrogenase). (Swiss-Prot:P30038) (Homo sapiens);go_function=1-pyrroline-5-carboxylate dehydrogenase activity; aldehyde dehydrogenase activity;go_process=proline catabolism		<a href=http://www.genedb.org/genedb/Search?organism=tryp&name=Tb10.70.4280>Tb10.70.4280</a>	Q38BS5			TRYP_x-70a06.p2kb545_574	10	Tb927_10_v4: 830608..832293	delta-1-pyrroline-5-carboxylate dehydrogenase, putative	6457	0	0	0	GO:0003842 GO:0004028	GO:0006562	GO:0005575	2QTB00016_L_17	Tb10.70.4280	ATAAAGGAGAATTTTGACCACAGTGCCCAAGTTTCTTACCCTCATCAGCTACCCGACTACGTGACTCTGT	+	10	832222	832291	-0.621843	-1.57187	0.125448	0.998912	-4.55896
Tb927.1.1100	3QTB00021_G_13			<a href=http://www.genedb.org/genedb/Search?organism=tryp&name=Tb927.1.1100>Tb927.1.1100</a>	Q4GZA8				1	Tb927_01_v4: 308704..311616	hypothetical protein, conserved	104	0	0	0	GO:0003674	GO:0008150	GO:0005575	2QTB00021_G_13	Tb927.1.1100	AGCCAACAACAATGTGAAAACACTTCGAAAGGATCTAAGCACCAAAACGAAGACTATAGCAAAGTTAAAT	+	1	309891	309960	-0.621836	-1.38938	0.173951	0.998912	-4.57217
Tb927.4.450	3QTB00021_P_22	;go_function=transporter activity;go_process=ER to Golgi transport;go_component=cytoplasm; ER-Golgi transport vesicle membrane; Golgi membrane		<a href=http://www.genedb.org/genedb/Search?organism=tryp&name=Tb927.4.450>Tb927.4.450</a>	Q57UT0			Tb04.5D20.570	4	Tb927_04_v4: complement(131219..134797)	coatomer alpha subunit, putative	1462	0	0	0	GO:0005215	GO:0006888		2QTB00021_P_22	Tb927.4.450	CCTTTTTTTCGGAACCATCAATAAGGATTAAGAGCGCGGCATTTGATGAGCAAAGAAATATCCTTTATTA	-	4	133215	133284	-0.621634	-1.41299	0.166951	0.998912	-4.57053
Tb927.6.5030	3QTB00016_O_24			<a href=http://www.genedb.org/genedb/Search?organism=tryp&name=Tb927.6.5030>Tb927.6.5030</a>	Q586H5			Tb06.30P15.410	6	Tb927_06_v4: 1378650..1380308	hypothetical protein, conserved,leucine-rich repeat protein (LRRP), putative	3021	0	0	0	GO:0003674	GO:0008150	GO:0005575	2QTB00016_O_24	Tb927.6.5030	TATTGCGGTTAGATGTTTTCGCCATGTTGTCGAAGGATTTAATTGAAAAATTCCAGGTGGAGTTCACTGA	+	6	1379512	1379581	-0.620946	-1.4978	0.143617	0.998912	-4.56447
Tb927.8.1270	3QTB00016_N_1			<a href=http://www.genedb.org/genedb/Search?organism=tryp&name=Tb927.8.1270>Tb927.8.1270</a>	Q57VM8			Tb08.29O4.460	8	Tb927_08_v4: complement(401510..403198)	hypothetical protein, conserved	3970	0	0	0				2QTB00016_N_1	Tb927.8.1270	GAACTTTCATTTTTCTTCCCTTTTGGACCCACCGTTGCCCTTGTATTCCATTTGAGTGTACTACCACGTT	-	8	403108	403177	-0.619986	-1.04941	0.301558	0.998912	-4.59321
Tb11.12.0004	3QTB00017_G_11			<a href=http://www.genedb.org/genedb/Search?organism=tryp&name=Tb11.12.0004>Tb11.12.0004</a>	Q384F9				11	Tb927_11_01_v4: 2344891..2346636	hypothetical protein, conserved	8560	1	0	0				2QTB00017_G_11	Tb11.12.0004	AAACACAAACTATGCCGACAGGACTATTCTCGCGGTGGGGTAGTAGGTACCGTGCGTTACGATATTAGGT	+	11.1	2345743	2345812	-0.619939	-1.66856	0.104595	0.998912	-4.55148
Tb927.7.650	3QTB00021_K_15			<a href=http://www.genedb.org/genedb/Search?organism=tryp&name=Tb927.7.650>Tb927.7.650</a>	Q57VR1			Tb07.29K4.720	7	Tb927_07_v4: complement(134015..136969)	hypothetical protein, conserved	3156	0	0	0				2QTB00021_K_15	Tb927.7.650	ATGGTTTCCCTGTACGACCAGATTGCAGTTATGTATGGACGTCTTTCTATTTTCAAATCTGTTTTCCCGT	-	7	134878	134947	-0.618896	-1.03691	0.307258	0.998912	-4.59389
Tb927.6.2510	3QTB00004_G_12			<a href=http://www.genedb.org/genedb/Search?organism=tryp&name=Tb927.6.2510>Tb927.6.2510</a>	Q584Q5			Tb06.4M18.1100	6	Tb927_06_v4: 762702..763142	hypothetical protein, conserved	2770	0	0	0				2QTB00004_G_12	Tb927.6.2510	ATCCGCACGGTTCCCATCGGTGAGTCAAATGAAGCAAAGCGGCGACGATTGCTCTATCAATCAACTTATC	+	6	762834	762903	-0.618505	-1.27048	0.212732	0.998912	-4.58008
Tb927.4.3870	3QTB00022_G_11	;go_function=adenylate cyclase activity;go_process=intracellular signaling cascade;go_component=integral to membrane		<a href=http://www.genedb.org/genedb/Search?organism=tryp&name=Tb927.4.3870>Tb927.4.3870</a>	Q583I1			Tb04.30O21.30	4	Tb927_04_v4: complement(1012428..1016126)	receptor-type adenylate cyclase GRESAG 4, putative	1804	0	1	0	GO:0004016	GO:0007242	GO:0016021	2QTB00022_G_11	Tb927.4.3870	GGGCGTAATCGCTGTTGCACCACCAATCAACGACACAATGAGGTTTCTGAATAAAATAGTGGCTGACAAA	-	4	1015314	1015383	-0.617002	-1.50921	0.140688	0.998912	-4.56363
Tb09.160.2630	3QTB00001_K_1			<a href=http://www.genedb.org/genedb/Search?organism=tryp&name=Tb09.160.2630>Tb09.160.2630</a>	Q38FD3		1L12.200	chr9contig160.tmp0462c	9	Tb927_09_v4: complement(729532..729666)	hypothetical protein, unlikely	5030	0	0	0				2QTB00001_K_1	Tb09.160.2630	AAACGAAAAGTATGGAAAATGCATAACGCTCTCAGAACTAGAAAACAACCAAGGCAAAACACATCAATAA	-	9	729532	729601	-0.616812	-1.15659	0.255683	0.998912	-4.58711
Tb11.01.6900	3QTB00017_F_14			<a href=http://www.genedb.org/genedb/Search?organism=tryp&name=Tb11.01.6900>Tb11.01.6900</a>	Q381R0				11	Tb927_11_01_v4: complement(3988546..3990411)	hypothetical protein, conserved	9214	0	0	0				2QTB00017_F_14	Tb11.01.6900	AAACCACATTTTCAACTGAAAGAGTCAGTATTGGAGACGCCGCAACCACCAATTAAGTTCTCATCGACAT	-	11.1	3989925	3989994	-0.616513	-1.45345	0.155472	0.998912	-4.56767
Tb11.01.5850	3QTB00021_F_1			<a href=http://www.genedb.org/genedb/Search?organism=tryp&name=Tb11.01.5850>Tb11.01.5850</a>	Q382B3				11	Tb927_11_01_v4: 3730242..3733427	hypothetical protein, conserved	9111	1	1	0	GO:0003674	GO:0008150	GO:0005575	2QTB00021_F_1	Tb11.01.5850	TATGTAGGCTTATTCGTACCGTTGTCTTTGTTCTCTTTGCAACCATTTGTTACATTGGAAATGTTAGGCA	+	11.1	3730294	3730363	-0.616244	-1.27946	0.209589	0.998912	-4.5795
Tb927.3.4100	3QTB00016_P_14	;go_component=integral to membrane		<a href=http://www.genedb.org/genedb/Search?organism=tryp&name=Tb927.3.4100>Tb927.3.4100</a>	Q580N2			Tb03.26J7.150	3	Tb927_03_v4: complement(1155211..1156938)	hypothetical protein, conserved	1247	1	14	0				2QTB00016_P_14	Tb927.3.4100	CGATTTTCACGCCATTCTTAAGGAGCAAATTTAATATGACACAGGGAGACATTACAACTATCAGTACCGT	-	3	1156808	1156877	-0.615461	-0.973554	0.337307	0.998912	-4.59721
Tb927.1.2140	3QTB00002_K_20	GPI-Anchor Signal predicted for Tb927.1.2140 by DGPI v2.04, no cleavage site predicted		<a href=http://www.genedb.org/genedb/Search?organism=tryp&name=Tb927.1.2140>Tb927.1.2140</a>	Q4GZ07				1	Tb927_01_v4: 545000..545302	hypothetical protein, unlikely	207	1	3	0				2QTB00002_K_20	Tb927.1.2140	CCGTTATCTCTGTGTGCTTGTGTTTGCATTTGTAAGCTCACTTCACTCTGTCACGTGTTCGTTGCGTATA	+	1	545095	545164	-0.615395	-1.58465	0.122511	0.998912	-4.55799
Tb10.70.5100	3QTB00021_O_23	;go_function=alpha-mannosidase activity;go_process=carbohydrate metabolism;go_component=lysosome		<a href=http://www.genedb.org/genedb/Search?organism=tryp&name=Tb10.70.5100>Tb10.70.5100</a>	Q38BY8			TRYP_x-70a06.p2kb545_693	10	Tb927_10_v4: 664018..667011	lysosomal alpha-mannosidase precursor, putative	6394	1	0	0	GO:0004559	GO:0005975	GO:0005764	2QTB00021_O_23	Tb10.70.5100	AATGCGAATTGGCAACCATATACAATTGGGATAATTCTTTCGTTGGGGAAAACCTCCTCTCTTACTCTGA	+	10	665629	665698	-0.615364	-1.66206	0.1059	0.998912	-4.552
Tb10.389.1620	3QTB00023_G_23			<a href=http://www.genedb.org/genedb/Search?organism=tryp&name=Tb10.389.1620>Tb10.389.1620</a>	Q389D1				10	Tb927_10_v4: 2877141..2883719	hypothetical protein, conserved	7301	0	0	0				2QTB00023_G_23	Tb10.389.1620	ATTCAGGAGACAACCCGATGGGGAAAAGACCAAGACCGCATAAAGAAATACTTTAAAATAAAGGAATCGT	+	10	2880600	2880669	-0.615209	-1.29951	0.202705	0.998912	-4.5782
Tb927.8.6750	3QTB00005_C_16			<a href=http://www.genedb.org/genedb/Search?organism=tryp&name=Tb927.8.6750>Tb927.8.6750</a>	Q57TT8			Tb08.30K1.660	8	Tb927_08_v4: complement(1953555..1954067)	translationally controlled tumor protein (TCTP), putative,IgE-dependent histamine-releasing factor, putative	4519	0	0	0	GO:0003674	GO:0008150	GO:0005575	2QTB00005_C_16	Tb927.8.6750	GACGACGGGAAGCAGCGCGTCATTGATGTGGTTCACAATAACCGCTACACTGAGACGAACTATGACAAGG	-	8	1953815	1953884	-0.614992	-1.78118	0.0840195	0.998912	-4.54239
Tb11.02.5160	3QTB00015_G_14			<a href=http://www.genedb.org/genedb/Search?organism=tryp&name=Tb11.02.5160>Tb11.02.5160</a>	Q384U0				11	Tb927_11_01_v4: 2025533..2027023	hypothetical protein, conserved	8428	0	0	0				2QTB00015_G_14	Tb11.02.5160	AAAAAGGATCAGATAACGATCTTGGAGATTCACTGTTTTTCTTAAATGATCGTGTGTATACAGGAAGTGC	+	11.1	2026248	2026317	-0.614446	-1.1375	0.263459	0.998912	-4.58823
Tb11.01.8270	3QTB00015_L_1			<a href=http://www.genedb.org/genedb/Search?organism=tryp&name=Tb11.01.8270>Tb11.01.8270</a>	Q381D1				11	Tb927_11_01_v4: complement(4336181..4337713)	hypothetical protein, conserved	9344	0	0	0	GO:0003674	GO:0008150	GO:0005575	2QTB00015_L_1	Tb11.01.8270	AAGCATTACGAACGCGAAAGGTGTGGGCGTGGAAGTTTGTGTAACTTTATTCACCGTGTTCATTTGAACA	-	11.1	4336930	4336999	-0.614326	-1.43906	0.15948	0.998912	-4.5687
Tb11.01.0150	3QTB00015_E_1	conserved in T. brucei and T. cruzi, absent from L. major		<a href=http://www.genedb.org/genedb/Search?organism=tryp&name=Tb11.01.0150>Tb11.01.0150</a>	Q384H9				11	Tb927_11_01_v4: 2296187..2297647	hypothetical protein, conserved	8540	0	0	0				2QTB00015_E_1	Tb11.01.0150	AAATTTAAAGCTGATATTGTTGAGGCGATTATTGGTGAATTGCACGTGGCATTATGGTCTTTGCAGTCTA	+	11.1	2297036	2297105	-0.614309	-1.55468	0.12949	0.998912	-4.56026
Tb10.70.6690	3QTB00009_A_13			<a href=http://www.genedb.org/genedb/Search?organism=tryp&name=Tb10.70.6690>Tb10.70.6690</a>	Q38CA3			TRYP_x-70a06.p2kb545_922	10	Tb927_10_v4: complement(359514..360365)	hypothetical protein, conserved	6278	1	0	0				2QTB00009_A_13	Tb10.70.6690	AGTTTTTGCTCCTATCAGTCGTCGTCGATAACCTCTACTTCTACATCTTCCACACCCTTATCGCCTGGTG	-	10	359951	360020	-0.613581	-1.27472	0.211243	0.998912	-4.57981
Tb11.02.5270	3QTB00009_P_18			<a href=http://www.genedb.org/genedb/Search?organism=tryp&name=Tb11.02.5270>Tb11.02.5270</a>	Q384S8				11	Tb927_11_01_v4: 2050659..2051597	haloacid dehalogenase hydrolase, putative	8440	0	0	0	GO:0003674	GO:0008150	GO:0005575	2QTB00009_P_18	Tb11.02.5270	CTCAACGATAGGGACATGTTAGAGAGTGTGGCTAAAGGGTGTATAATGAAAAATGGGAAGAATGAACTGA	+	11.1	2051439	2051508	-0.613132	-1.15641	0.255752	0.998912	-4.58712
Tb11.01.2540	3QTB00014_O_23			<a href=http://www.genedb.org/genedb/Search?organism=tryp&name=Tb11.01.2540>Tb11.01.2540</a>	Q383K2				11	Tb927_11_01_v4: 2825901..2827277	hypothetical protein, conserved	8768	0	0	0				2QTB00014_O_23	Tb11.01.2540	AAATAACTGTGAAGATATGTACAGTAGTGAAGAGGTTTCTGAAGAAAGAAACCGGAAACCGGTTAAGCAC	+	11.1	2827160	2827229	-0.613106	-1.4596	0.153784	0.998912	-4.56723
Tb09.211.1210	3QTB00011_K_23	;go_function=damaged DNA binding;go_process=DNA recombination; DNA repair		<a href=http://www.genedb.org/genedb/Search?organism=tryp&name=Tb09.211.1210>Tb09.211.1210</a>	Q38E34			chr9contig211.tmp0147c	9	Tb927_09_v4: complement(1480507..1481556)	RAD51/dmc1 protein, putative	5483	0	0	0	GO:0003684	GO:0006281 GO:0006310	GO:0005634	2QTB00011_K_23	Tb09.211.1210	TTCTTATCAAGGGTTTGTCTGATGCCAAAGTTGACAAAATTATCGAGGCGGCACGGAAGTTATCGGATTG	-	9	1481276	1481345	-0.612851	-1.62826	0.112909	0.998912	-4.55464
Tb10.70.6340	3QTB00003_K_23	similar to ATP synthase lipid-binding protein, mitochondrial precursor(EC 3.6.3.14) (ATP synthase proteolipid P2) (ATPase protein 9) (ATPase subunit C). (Swiss-Prot:Q06055) (Homo sapiens);go_function=hydrogen-transporting ATPase activity, rotational mechanism;go_process=proton transport;go_component=mitochondrion; proton-transporting ATP synthase complex (sensu Eukaryota)		<a href=http://www.genedb.org/genedb/Search?organism=tryp&name=Tb10.70.6340>Tb10.70.6340</a>	Q38C84			TRYP_x-70a06.p2kb545_866	10	Tb927_10_v4: complement(431710..432066)	ATPase subunit 9, putative	6297	0	2	0	GO:0046961	GO:0015992	GO:0005739 GO:0005753	2QTB00003_K_23	Tb10.70.6340	ACATTACGTTGGTACAGGCCTGGCAGCCATTGCCCTTGCCGGAGTCGGTTTGGGTATTGGAACCATCTTT	-	10	431848	431917	-0.612104	-1.58032	0.123499	0.998912	-4.55832
Tb927.1.2720	3QTB00002_D_13			<a href=http://www.genedb.org/genedb/Search?organism=tryp&name=Tb927.1.2720>Tb927.1.2720</a>	Q4GYV0				1	Tb927_01_v4: 626895..627206	hypothetical protein, unlikely	265	1	2	0				2QTB00002_D_13	Tb927.1.2720	TCCTCTCACACAAATTTACACCAATCGGTTGCAGACGCCAGTGACCCTGTGCCAAAAGACAAATATAAAT	+	1	627134	627203	-0.611723	-1.28281	0.208428	0.998912	-4.57928
Tb10.6k15.3360	3QTB00006_O_12			<a href=http://www.genedb.org/genedb/Search?organism=tryp&name=Tb10.6k15.3360>Tb10.6k15.3360</a>	Q38AN1			TRYPtp6k15-3d06.p1c_477	10	Tb927_10_v4: complement(1828517..1829128)	hypothetical protein, conserved	6851	0	0	0				2QTB00006_O_12	Tb10.6k15.3360	GTCCGCGCTGGTCCGGCGTACACTTTAGACGGTCCACACGTGTATCATTCTGGTTGTTTAGGATCATATC	-	10	1829026	1829095	-0.611299	-1.42696	0.162915	0.998912	-4.56955
Tb927.4.4890	3QTB00016_O_12	;go_component=integral to membrane; mitochondrion		<a href=http://www.genedb.org/genedb/Search?organism=tryp&name=Tb927.4.4890>Tb927.4.4890</a>	Q584L6			Tb04.3M17.120	4	Tb927_04_v4: complement(1337639..1339294)	hypothetical protein, conserved	1907	0	2	0				2QTB00016_O_12	Tb927.4.4890	ACAGCAACAAGTCGGATACTTTAAACGTCACATTGGGTTACGTCGCTTTGATATCTATTCCACCAACCAT	-	4	1337808	1337877	-0.611071	-1.32772	0.193315	0.998912	-4.57634
Tb11.01.7670	3QTB00022_C_23			<a href=http://www.genedb.org/genedb/Search?organism=tryp&name=Tb11.01.7670>Tb11.01.7670</a>	Q381I5				11	Tb927_11_01_v4: complement(4179943..4183584)	hypothetical protein, conserved	9290	0	22	0				2QTB00022_C_23	Tb11.01.7670	TTTTGTATGCATTAACGCTTTTTCTTCAGTCATTAAATGTTGTTGTGGTGGAGCACATTCTCTACTCTCA	-	11.1	4181615	4181684	-0.610854	-1.55654	0.129048	0.998912	-4.56012
Tb09.160.2460	3QTB00019_M_15			<a href=http://www.genedb.org/genedb/Search?organism=tryp&name=Tb09.160.2460>Tb09.160.2460</a>	Q38FE7		1L12.105	chr9contig160.tmp0209	9	Tb927_09_v4: 707235..709433	hypothetical protein, conserved	5016	0	2	0				2QTB00019_M_15	Tb09.160.2460	TTTTTATTCCATGTCTAGCGAACTTTGCCCCATTCGTTCATGATATTGACGTGTACACTTCTCAGCGTTT	+	9	708688	708757	-0.610251	-0.939077	0.354463	0.998912	-4.59894
Tb10.6k15.1050	3QTB00020_G_2			<a href=http://www.genedb.org/genedb/Search?organism=tryp&name=Tb10.6k15.1050>Tb10.6k15.1050</a>	Q38A40			TRYPtp6k15-3d06.p1c_150	10	Tb927_10_v4: 2275431..2277998	hypothetical protein, conserved	7042	0	0	0				2QTB00020_G_2	Tb10.6k15.1050	CACTCGCATTATGTAGCGCAGTACTAACGGAGTTAAACATTAAGAATATTATTATTCAGTGGGGACAAGT	+	10	2276659	2276728	-0.609181	-1.11554	0.272617	0.998912	-4.58951
Tb10.6k15.1780	3QTB00012_I_20			<a href=http://www.genedb.org/genedb/Search?organism=tryp&name=Tb10.6k15.1780>Tb10.6k15.1780</a>	Q38A98			TRYPtp6k15-3d06.p1c_263	10	Tb927_10_v4: 2122666..2123835	hypothetical protein, conserved	6984	1	3	0				2QTB00012_I_20	Tb10.6k15.1780	CACTGTAAACGGAAGTGTGGGTAGTGTTTCTATTATTACTGTTCTTGCCATTTCCTCTCTAAAAATCACT	+	10	2122752	2122821	-0.608911	-1.08971	0.283675	0.998912	-4.59098
Tb10.70.3820	3QTB00016_J_1			<a href=http://www.genedb.org/genedb/Search?organism=tryp&name=Tb10.70.3820>Tb10.70.3820</a>	Q38BP0			TRYP_x-70a06.p2kb545_511	10	Tb927_10_v4: 928001..929680	hypothetical protein, conserved	6492	0	0	0				2QTB00016_J_1	Tb10.70.3820	ATTCCTTCCCAAGCAGCTATTTACTATTTCACCCATAACAACTGTGGCATCATCGTCCGATCTTATTTAC	+	10	929236	929305	-0.607141	-1.50459	0.14187	0.998912	-4.56397
Tb09.160.2140	3QTB00002_K_6			<a href=http://www.genedb.org/genedb/Search?organism=tryp&name=Tb09.160.2140>Tb09.160.2140</a>	Q38FH9		3C4.80	chr9contig160.tmp0568	9	Tb927_09_v4: 665720..666022	hypothetical protein, unlikely	4984	1	1	0				2QTB00002_K_6	Tb09.160.2140	TTGCTTGACTGTAAGACGTGCCCATGTGCGTTTTCTCTCATTTTACCCCTGACGGTTTACCCGTTTCGTC	+	9	665732	665801	-0.606443	-1.83162	0.0759791	0.998912	-4.53818
Tb11.02.2970	3QTB00016_D_14	;go_function=ATP binding; motor activity;go_component=microtubule associated complex		<a href=http://www.genedb.org/genedb/Search?organism=tryp&name=Tb11.02.2970>Tb11.02.2970</a>	Q385N8			Tb11.212.1100	11	Tb927_11_01_v4: 1486471..1488171	kinesin, putative,mitotic centromer-associated kinesin, putative,MCAK-like kinesin, putative	8229	0	0	0	GO:0003774 GO:0003774 GO:0005524	GO:0007017	GO:0005875	2QTB00016_D_14	Tb11.02.2970	TTCTGAACAACAAAGAAAAGTTAGTTGCCCGTGAGGACGCGGACAAGGTCATAAACATATGTGGGTTAAC	+	11.1	1486895	1486964	-0.605935	-1.09966	0.279379	0.998912	-4.59041
Tb927.7.5080	3QTB00019_G_11	;go_function=NAD+ kinase activity;go_process=pyridine nucleotide biosynthesis		<a href=http://www.genedb.org/genedb/Search?organism=tryp&name=Tb927.7.5080>Tb927.7.5080</a>	Q57ZI1			Tb07.27E10.300	7	Tb927_07_v4: 1340687..1342858	ATP-NAD kinase-like protein	3598	0	0	0				2QTB00019_G_11	Tb927.7.5080	AATAGTCATGGTCTATACCGTGATTATCGTAAGGATGTTTTCCCCAAGATGACATACATTTTACACAGTA	+	7	1341920	1341989	-0.605464	-1.50655	0.141367	0.998912	-4.56383
Tb11.01.1730	3QTB00005_J_2			<a href=http://www.genedb.org/genedb/Search?organism=tryp&name=Tb11.01.1730>Tb11.01.1730</a>	Q383T2				11	Tb927_11_01_v4: 2630890..2631453	hypothetical protein, conserved	8688	0	0	0				2QTB00005_J_2	Tb11.01.1730	TTGAGAAAGGCCAGAGTTTGGAATATGAACAACAGGATTCGGAAAGGCCTAGTCGGAAACGGGAACGAGA	+	11.1	2631116	2631185	-0.605265	-1.18237	0.245445	0.998912	-4.58557
Tb927.6.2250	3QTB00014_O_11	;go_function=ATP binding; protein serine/threonine kinase activity;go_process=protein amino acid phosphorylation		<a href=http://www.genedb.org/genedb/Search?organism=tryp&name=Tb927.6.2250>Tb927.6.2250</a>	Q584T1			Tb06.4M18.630	6	Tb927_06_v4: 709321..710697	rac serine-threonine kinase, putative,protein kinase, putative	2744	0	0	0	GO:0004674 GO:0005524	GO:0006468	GO:0005575	2QTB00014_O_11	Tb927.6.2250	AAGATGGATGTACGCGATGCTTGTAATTTCACCTTCTGTGGGACTCCAGAATATATAGCTCCAGAGTTTC	+	6	710158	710227	-0.604579	-1.54243	0.132432	0.998912	-4.56118
Tb927.8.6570	3QTB00007_K_11			<a href=http://www.genedb.org/genedb/Search?organism=tryp&name=Tb927.8.6570>Tb927.8.6570</a>	Q57TV6			Tb08.30K1.340	8	Tb927_08_v4: complement(1898759..1899433)	hypothetical protein, conserved	4501	1	4	1				2QTB00007_K_11	Tb927.8.6570	TGAGTATTGTGGCTGCTTCGCTTAACTTTATGAACTTTTTCATGTGTATTTTCTTCTTCGGTACGCATAG	-	8	1898985	1899054	-0.604489	-1.55645	0.129069	0.998912	-4.56013
Tb09.v1.0160	3QTB00004_K_18			<a href=http://www.genedb.org/genedb/Search?organism=tryp&name=Tb09.v1.0160>Tb09.v1.0160</a>	Q38FD6				9	Tb927_09_v4: complement(723855..724301)	hypothetical protein, unlikely	5027	0	0	0				NA	NA	NA	NA	NA	NA	NA	-0.603661	-1.47256	0.150273	0.998912	-4.5663
Tb11.01.5240	3QTB00022_F_14			<a href=http://www.genedb.org/genedb/Search?organism=tryp&name=Tb11.01.5240>Tb11.01.5240</a>	Q382H0				11	Tb927_11_01_v4: complement(3580688..3585562)	hypothetical protein, conserved	9054	0	0	0	GO:0003674	GO:0008150	GO:0005575	2QTB00022_F_14	Tb11.01.5240	AAAATGAAGTAAACAAACCTCATTCGCGGGACGTTGTACGAAAGTTAGCTGATGGGGATAAGAATACCAA	-	11.1	3585015	3585084	-0.603614	-1.31956	0.195996	0.998912	-4.57688
Tb10.61.0395	3QTB00002_D_18			<a href=http://www.genedb.org/genedb/Search?organism=tryp&name=Tb10.61.0395>Tb10.61.0395</a>	Q387S4			236.t00328	10	Tb927_10_v4: 3849393..3849725	hypothetical protein, conserved	7664	1	0	0				2QTB00002_D_18	Tb10.61.0395	TCCTCAACGGAGTTATGCAAAGATACAACGCAGTCGCAGGGCTGTGTCGTCCTGTCGCTCATCTCAGCCT	+	10	3849582	3849651	-0.603529	-1.53348	0.134618	0.998912	-4.56184
Tb09.244.1650	3QTB00002_P_14			<a href=http://www.genedb.org/genedb/Search?organism=tryp&name=Tb09.244.1650>Tb09.244.1650</a>	Q38CQ5			chr9contig244a01.tmp0165	9	Tb927_09_v4: complement(2593561..2593905)	hypothetical protein	5992	0	0	0				2QTB00002_P_14	Tb09.244.1650	CTAGGAGCCGAAGCTGCCACATTAAATAGCGGGGCGACCAGCAACTTATGCATAAAGTACACGAAATATT	-	9	2593590	2593659	-0.603119	-1.08515	0.28566	0.998912	-4.59123
Tb09.160.2240	3QTB00016_B_13			<a href=http://www.genedb.org/genedb/Search?organism=tryp&name=Tb09.160.2240>Tb09.160.2240</a>	Q38FG9		3C4.25	chr9contig160.tmp0194	9	Tb927_09_v4: 676273..677934	hypothetical protein, conserved	4994	0	0	0				2QTB00016_B_13	Tb09.160.2240	AAGTTGAAAGATGAAGTTTTTTGGGCAAATTATTTTTGGAAGGTAGCTGTTCTCGGCTACTGCACCAATG	+	9	677176	677245	-0.602974	-1.41864	0.165309	0.998912	-4.57013
Tb11.01.1860	3QTB00004_N_2			<a href=http://www.genedb.org/genedb/Search?organism=tryp&name=Tb11.01.1860>Tb11.01.1860</a>	Q383R9				11	Tb927_11_01_v4: 2653882..2654364	hypothetical protein, conserved	8701	0	1	0				2QTB00004_N_2	Tb11.01.1860	TGTTGCTGTCCTCCTTTACTTTCGTCAGCAGCCATTCAGCTTCAACACCCACAAACAGCGGTGGATCTTA	+	11.1	2654112	2654181	-0.602826	-1.69117	0.100159	0.998912	-4.54969
Tb11.01.7460	3QTB00009_L_21			<a href=http://www.genedb.org/genedb/Search?organism=tryp&name=Tb11.01.7460>Tb11.01.7460</a>	Q381K5				11	Tb927_11_01_v4: complement(4125493..4126407)	hypothetical protein, conserved	9270	0	1	0				2QTB00009_L_21	Tb11.01.7460	TTTTTTACAACTGTAGTGTTCGGGATGGTGTTTTTATGGGCCATCCTAAACTTTCTAGCGTTTTTTGATA	-	11.1	4125705	4125774	-0.602296	-1.2714	0.212409	0.998912	-4.58002
Tb927.4.490	3QTB00016_K_12			<a href=http://www.genedb.org/genedb/Search?organism=tryp&name=Tb927.4.490>Tb927.4.490</a>	Q57US6			Tb04.5D20.640	4	Tb927_04_v4: complement(139981..141627)	hypothetical protein, conserved	1466	0	0	0				2QTB00016_K_12	Tb927.4.490	ACAACAAAGAAGGACTTTATATTCGTTTTGTCGGCCACTTGTTAACTCTATGCGACGATGAGGTATTATC	-	4	141056	141125	-0.601927	-1.21516	0.232862	0.998912	-4.58356
Tb927.3.4220	3QTB00020_M_8	;go_function=zinc ion binding;go_component=integral to membrane		<a href=http://www.genedb.org/genedb/Search?organism=tryp&name=Tb927.3.4220>Tb927.3.4220</a>	Q580M0			Tb03.26J7.380	3	Tb927_03_v4: complement(1186243..1188843)	Zn-finger domain protein, putative	1259	0	11	0	GO:0008270	GO:0008150	GO:0016021	2QTB00020_M_8	Tb927.3.4220	CATACATCATTAGTTTTACGTATGGGAGAGTACTGGTGTTCACTCTCATTTTTCTGGGTGCAGTTCTTAT	-	3	1187792	1187861	-0.601524	-1.07406	0.290528	0.998912	-4.59185
Tb11.01.2680	3QTB00008_F_22	;go_function=structural constituent of ribosome;go_process=protein biosynthesis;go_component=cytosolic small ribosomal subunit (sensu Eukaryota); intracellular; organellar small ribosomal subunit		<a href=http://www.genedb.org/genedb/Search?organism=tryp&name=Tb11.01.2680>Tb11.01.2680</a>	Q383I8				11	Tb927_11_01_v4: 2853527..2854360	40S ribosomal protein SA, putative	8782	1	0	0	GO:0003735	GO:0006412	GO:0000314 GO:0005622 GO:0005843	2QTB00008_F_22	Tb11.01.2680	TCGTGACCTTATTTTCCTTGTGCTTTCACCCTTCTCTCCCTCTCTTAGTTCCAAAGCATTACGCAACTCC	NA	Nonspecific_2	0	0	-0.600766	-1.31785	0.196562	0.998912	-4.57699
Tb09.160.5030	3QTB00018_M_19	;go_function=cAMP-specific phosphodiesterase activity		<a href=http://www.genedb.org/genedb/Search?organism=tryp&name=Tb09.160.5030>Tb09.160.5030</a>	Q38EQ0			chr9contig160.tmp0389	9	Tb927_09_v4: 1075759..1077714	cAMP-specific phosphodiesterase, putative	5265	0	0	0	GO:0004115			2QTB00018_M_19	Tb09.160.5030	AATCCTGTTATTTACCAACGAGGAGATTCTTGTTTGCTTTTTGGCTACGCTTTGTTTGTCATTCATACAC	+	9	1076364	1076433	-0.600723	-0.814151	0.421351	0.998912	-4.60474
Tb927.4.3200	3QTB00009_H_18			<a href=http://www.genedb.org/genedb/Search?organism=tryp&name=Tb927.4.3200>Tb927.4.3200</a>	Q583Z7			Tb04.2H8.400	4	Tb927_04_v4: complement(847180..848109)	hypothetical protein, conserved	1737	1	0	0				2QTB00009_H_18	Tb927.4.3200	ACAAGGTCCTTGCGAATAGATACGGCCTGGTAGAAGATGTGAACGTAACAAGAGTTTTCAAGTCTTTTCT	-	4	847322	847391	-0.600692	-1.03867	0.306454	0.998912	-4.59379
Tb10.05.0180	3QTB00003_D_2			<a href=http://www.genedb.org/genedb/Search?organism=tryp&name=Tb10.05.0180>Tb10.05.0180</a>	Q388Q2				10	Tb927_10_v4: complement(3215549..3215944)	hypothetical protein,hypothetical protein	7430	0	0	0				2QTB00003_D_2	Tb10.05.0180	GGGTGGAGAGAACGATAGGACCAAAAACCACAACTCACCTCAATATATACAAGGAAAGAAAGCAAATTAA	-	10	3215549	3215618	-0.600308	-1.06764	0.293371	0.998912	-4.59221
Tb927.3.5010	3QTB00006_G_13	similar to Trichohyalin. (Swiss-Prot:Q07283) [Homo sapiens]		<a href=http://www.genedb.org/genedb/Search?organism=tryp&name=Tb927.3.5010>Tb927.3.5010</a>	Q582N6			Tb03.48K5.780	3	Tb927_03_v4: 1406292..1406873	hypothetical protein, conserved	1338	0	0	0				2QTB00006_G_13	Tb927.3.5010	TACGTGAAACGGGATGAGGAACTCTTTAAGAAGCACGTGTACCCATACGACCCACCAACGACGAAGATTT	+	3	1406751	1406820	-0.600236	-1.32864	0.193014	0.998912	-4.57628
Tb927.2.6130	3QTB00021_C_10	;go_function=ATPase activity, coupled to transmembrane movement of substances;go_process=transport;go_component=integral to membrane; internal side of plasma membrane		<a href=http://www.genedb.org/genedb/Search?organism=tryp&name=Tb927.2.6130>Tb927.2.6130</a>	Q7YUI9		36E18.65		2	Tb927_02_v4: 1102733..1105753	ABC transporter, putative	827	1	1	0	GO:0004009 GO:0004009	GO:0006810	GO:0016021	2QTB00021_C_10	Tb927.2.6130	TTTGGGTTTAATTACTGCCTATAACAGAAAACGCTCGCTTCAATCCGGAATAACTTCTTTTTGGAAGCTA	+	2	1103320	1103389	-0.600079	-1.37059	0.179684	0.998912	-4.57345
Tb927.5.400	3QTB00015_J_2	identical to GB:AAC41568.1: invariant surface glycoprotein {Trypanosoma brucei} (PMID:7723788); Similar to (92.1%) GP:790933: invariant surface glycoprotein {Trypanosoma brucei} (PMID:7723788);go_component=plasma membrane		<a href=http://www.genedb.org/genedb/Search?organism=tryp&name=Tb927.5.400>Tb927.5.400</a>	Q57VX3	ISG75		Tb05.29K2.340	5	Tb927_05_v4: 123583..125151	75 kDa invariant surface glycoprotein, putative	2030	1	1	0	GO:0003674	GO:0008150	GO:0005886	2QTB00015_J_2	Tb927.5.400	CCCTTGGCGAAAAGAAGCTGCAGGAAATGCATAATGTAATGGCCATATCAGCAACCACTGGAACGTACGT	+	5	123875	123944	-0.599895	-1.13766	0.263392	0.998912	-4.58822
Tb10.6k15.3980	3QTB00022_N_2			<a href=http://www.genedb.org/genedb/Search?organism=tryp&name=Tb10.6k15.3980>Tb10.6k15.3980</a>	Q38AS8			TRYPtp6k15-3d06.p1c_580	10	Tb927_10_v4: 1706091..1711274	hypothetical protein, conserved	6804	0	0	0				2QTB00022_N_2	Tb10.6k15.3980	CACTTTACAGCAAACTATTTGACGCACAAAGCAGTCCAAATATTGTTATTGGAGCCTTACGGTATTCTTT	+	10	1709769	1709838	-0.599004	-1.11409	0.273228	0.998912	-4.58959
Tb927.7.5380	3QTB00017_K_24	similar to SP:O64380: Polyadenylate-binding protein 3 (Poly(A)-binding protein 3) (PABP 3). {Arabidopsis thaliana};go_function=RNA binding;go_process=RNA processing		<a href=http://www.genedb.org/genedb/Search?organism=tryp&name=Tb927.7.5380>Tb927.7.5380</a>	Q582F3			Tb07.10C21.710	7	Tb927_07_v4: 1437481..1439280	RNA-binding protein, putative	3628	0	0	0	GO:0003723	GO:0006396	GO:0005575	2QTB00017_K_24	Tb927.7.5380	TTTTGAAAAACACAGCACCGTTACTTGTCCGAATGGTAGACGCACAGGAAAGTCCATCAATGTTACTTCA	+	7	1438904	1438973	-0.598126	-1.41375	0.16673	0.998912	-4.57048
Tb927.8.3960	3QTB00012_N_2			<a href=http://www.genedb.org/genedb/Search?organism=tryp&name=Tb927.8.3960>Tb927.8.3960</a>	Q581B6			Tb08.10J17.230	8	Tb927_08_v4: complement(1184116..1185345)	hypothetical protein, conserved	4239	1	0	0				2QTB00012_N_2	Tb927.8.3960	AGCATTATATCCCACTTGTGCGGAGTAAACTCTGTGTTCGATGTGCTGGTAGACCAAGACTTTCCCACTT	-	8	1184502	1184571	-0.598104	-1.46671	0.151851	0.998912	-4.56672
Tb927.7.1630b	3QTB00006_C_10	Should be merged with annotated gene Tb07.29D18.110 on overlapping BAC to construct the complete gene.		NA	NA	NA	NA	NA	NA	NA	NA	NA	NA	NA	NA	NA	NA	NA	NA	NA	NA	NA	NA	NA	NA	-0.597765	-1.66119	0.106077	0.998912	-4.55207
Tb927.8.6800	3QTB00017_K_7			<a href=http://www.genedb.org/genedb/Search?organism=tryp&name=Tb927.8.6800>Tb927.8.6800</a>	Q57TT3			Tb08.30K1.710	8	Tb927_08_v4: complement(1964868..1966625)	hypothetical protein, conserved	4524	1	2	0				2QTB00017_K_7	Tb927.8.6800	GCTTTCGTCTTATTTTATTTGTGACCTTCTTTGTATACAGGCTTGCTACCCTTCCTGCGTCCGTTCCTCT	-	8	1966540	1966609	-0.594	-0.903437	0.372793	0.998912	-4.60068
Tb09.244.2230	3QTB00006_H_8			<a href=http://www.genedb.org/genedb/Search?organism=tryp&name=Tb09.244.2230>Tb09.244.2230</a>	Q38CT7			chr9contig244a01.tmp0223	9	Tb927_09_v4: complement(2435726..2436373)	hypothetical protein, conserved	5933	1	0	0				2QTB00006_H_8	Tb09.244.2230	GTTTCACCTGGCATCATTTTCTCCAGTCAACCCTCTTTCAGTTATTTGTCTGTCTTTTTCCAAAGCAACA	NA	Nonspecific_2	0	0	-0.593941	-1.28005	0.209384	0.998912	-4.57946
Tb927.7.470	3QTB00009_K_2			<a href=http://www.genedb.org/genedb/Search?organism=tryp&name=Tb927.7.470>Tb927.7.470</a>	Q57U07			Tb07.8P12.680	7	Tb927_07_v4: complement(85331..86224)	hypothetical protein	3138	1	2	0				2QTB00009_K_2	Tb927.7.470	TTTTACGACCGATTGCCGCCGCTCCTCAAGAAAGCAATGGATCAAACACAATAAGTGTACCACCCATTGA	-	7	86097	86166	-0.593379	-1.40618	0.168946	0.998912	-4.571
Tb927.7.3850	3QTB00021_O_13			<a href=http://www.genedb.org/genedb/Search?organism=tryp&name=Tb927.7.3850>Tb927.7.3850</a>	Q57UD2			Tb07.6C8.160	7	Tb927_07_v4: complement(1004929..1007913)	hypothetical protein, conserved	3474	0	0	0				2QTB00021_O_13	Tb927.7.3850	ACATTGTTTTTGCTTCGATGTGCCGAACACCAGTCGACACTTAGACCACTGTATCATAGACTGCAATTTG	-	7	1007427	1007496	-0.593098	-1.25669	0.217624	0.998912	-4.58096
Tb10.6k15.3090	3QTB00009_C_11			<a href=http://www.genedb.org/genedb/Search?organism=tryp&name=Tb10.6k15.3090>Tb10.6k15.3090</a>	Q38AK8			TRYPtp6k15-3d06.p1c_445	10	Tb927_10_v4: complement(1880755..1881609)	hypothetical protein, conserved	6874	0	0	0				2QTB00009_C_11	Tb10.6k15.3090	GAACGTTTAGGCAATGATAAAGTGACAGAGGTTCAGCCAACCGAACTACTTGACGTCGCGGGTATTGAAC	-	10	1881519	1881588	-0.592581	-1.36568	0.181207	0.998912	-4.57379
Tb927.6.2460	3QTB00021_A_4	similar to Ubiquitin conjugation factor E4 (Ubiquitin fusion degradation protein2) (UB fusion protein 2). (Swiss-Prot:Q9HE05) {Schizosaccharomyces pombe};go_function=electron transporter activity;go_process=electron transport		<a href=http://www.genedb.org/genedb/Search?organism=tryp&name=Tb927.6.2460>Tb927.6.2460</a>	Q584R0			Tb06.4M18.1010	6	Tb927_06_v4: 751703..754702	ubiquitin fusion degradation protein 2, putative,ubiquitin conjugation factor E4 B, putative	2765	0	0	0				2QTB00021_A_4	Tb927.6.2460	TTGTTCATTCACACCTCTTTTACAGCGATTCTTTTACTGATGGCTTACAACTTGAGTATGGGACTATCTT	+	6	752457	752526	-0.592071	-0.861148	0.395324	0.998912	-4.60265
Tb927.4.1910	3QTB00007_B_6			<a href=http://www.genedb.org/genedb/Search?organism=tryp&name=Tb927.4.1910>Tb927.4.1910</a>	Q583K2			Tb04.29M18.510	4	Tb927_04_v4: complement(485772..486503)	hypothetical protein, conserved	1608	0	0	0				2QTB00007_B_6	Tb927.4.1910	TCTGTGATGCGGGTTCCCTGTAAGCGTGTGTATGTTAATGGGCGACCTGTCATTGTTTCAGTAAATGAAG	-	4	485789	485858	-0.592005	-1.18362	0.244956	0.998912	-4.58549
Tb927.7.290	3QTB00016_K_23			<a href=http://www.genedb.org/genedb/Search?organism=tryp&name=Tb927.7.290>Tb927.7.290</a>	Q57U25			Tb07.8P12.380	7	Tb927_07_v4: 50638..52251	leucine-rich repeat protein (LRRP), putative,leucine-rich repeat protein 1 (LRRP1), putative	3120	0	0	0	GO:0003674	GO:0008150	GO:0005575	2QTB00016_K_23	Tb927.7.290	CATCTTATGGATGTGGAATTGGGCAGCGATGTCTTAGATGAACTAAAGTCAATGAACGTATGGGTTAATA	+	7	52177	52246	-0.591356	-1.35626	0.184156	0.998912	-4.57443
Tb11.01.0130	3QTB00008_C_8	conserved in T. brucei and T. cruzi, absent in T. cruzi		<a href=http://www.genedb.org/genedb/Search?organism=tryp&name=Tb11.01.0130>Tb11.01.0130</a>	Q384H6				11	Tb927_11_01_v4: 2302246..2303031	hypothetical protein, conserved	8543	0	0	0				2QTB00008_C_8	Tb11.01.0130	AATCGTGAGTCTGCACGCCACCCGTGGGAAATAGAAATGCACAAAAGTAAGGCGAAGATTTACCTTAATG	+	11.1	2302357	2302426	-0.590769	-1.26576	0.214395	0.998912	-4.58038
Tb11.02.1910	3QTB00010_G_21			<a href=http://www.genedb.org/genedb/Search?organism=tryp&name=Tb11.02.1910>Tb11.02.1910</a>	Q385Y1			TRYP_xi-1013a02.q1k_65	11	Tb927_11_01_v4: complement(1240665..1241618)	hypothetical protein, conserved	8135	1	0	0				2QTB00010_G_21	Tb11.02.1910	TCAGACGAAAGTATTGGATATTCATCATGCCGAGCGGAGCAAAGGCTAACAAATTTATGAACCGCCACGC	-	11.1	1241395	1241464	-0.59047	-1.60026	0.119	0.998912	-4.5568
Tb11.01.1570	3QTB00007_H_16	similar to ADP-sugar pyrophosphatase (EC 3.6.1.13) (EC 3.6.1.-) (Nucleosidediphosphate-linked moiety X motif 5) (YSA1H) (HSPC115)( Swiss-Prot:Q9UKK9) (Homo sapiens);go_function=hydrolase activity;go_process=metabolism		<a href=http://www.genedb.org/genedb/Search?organism=tryp&name=Tb11.01.1570>Tb11.01.1570</a>	Q383U8				11	Tb927_11_01_v4: complement(2595773..2596513)	NUDIX hydrolase, conserved	8672	0	0	0	GO:0016787	GO:0008152	GO:0005575	2QTB00007_H_16	Tb11.01.1570	AGTTTGTTAAAATACGTGTGGACGGAGATTCAAAAATCAACTGTAAACCACAACCTCAGCTAGACGACGG	-	11.1	2595975	2596044	-0.589678	-1.45	0.156425	0.998912	-4.56792
Tb927.8.920	3QTB00005_G_18	;go_function=ubiquitin conjugating enzyme activity;go_process=protein modification; ubiquitin cycle;go_component=cytoplasm		<a href=http://www.genedb.org/genedb/Search?organism=tryp&name=Tb927.8.920>Tb927.8.920</a>	Q57YD9			Tb08.12O16.620	8	Tb927_08_v4: complement(285874..286392)	ubiquitin-conjugating enzyme E2, putative,ubiquitin-protein ligase, putative,ubiquitin carrier protein, putative	3935	0	0	0	GO:0004840	GO:0006464 GO:0006512	GO:0005737	2QTB00005_G_18	Tb927.8.920	TTCATCCTAATGTTAACTTCGATACGGGCGCTGTGTGCCTTGATATTTTGAAAAGTCGGTGGTCTCCTGC	-	8	286058	286127	-0.589433	-1.63245	0.11202	0.998912	-4.55431
Tb11.02.3800	3QTB00017_B_2			<a href=http://www.genedb.org/genedb/Search?organism=tryp&name=Tb11.02.3800>Tb11.02.3800</a>	Q385G9			Tb11.212.0260	11	Tb927_11_01_v4: complement(1673682..1675532)	hypothetical protein, conserved	8298	0	0	0				2QTB00017_B_2	Tb11.02.3800	GTACGGTTCAGTAGCTGCCAATAATTGCCTTTTTCCCCATTTATCGCCTCTGGATAAAAAACTTTATGTG	-	11.1	1674099	1674168	-0.589006	-1.30599	0.200517	0.998912	-4.57777
Tb10.70.3410	3QTB00019_C_22	;go_function=ATP binding; protein kinase activity;go_process=protein amino acid phosphorylation		<a href=http://www.genedb.org/genedb/Search?organism=tryp&name=Tb10.70.3410>Tb10.70.3410</a>	Q38BL0			TRYP_x-70a06.p2kb545_458	10	Tb927_10_v4: complement(1031998..1034220)	protein kinase, putative	6522	0	0	0	GO:0004672 GO:0004672 GO:0005524 GO:0005524	GO:0006468 GO:0006468		2QTB00019_C_22	Tb10.70.3410	TACTATTGATGTACTACTTTCTTCCGGGGCCTTTGAATATACACTAGTTCGATTTTGCCGTATCTCTGGA	-	10	1032109	1032178	-0.588922	-1.07159	0.291622	0.998912	-4.59199
Tb927.4.2560	3QTB00018_C_23	;go_function=catalytic activity;go_process=metabolism;go_component=membrane		<a href=http://www.genedb.org/genedb/Search?organism=tryp&name=Tb927.4.2560>Tb927.4.2560</a>	Q584D1			Tb04.1H19.1130	4	Tb927_04_v4: 672653..674572	cardiolipin synthetase, putative	1673	0	0	0				2QTB00018_C_23	Tb927.4.2560	AAGTGTCAAAGTTTGTTCACCAGAGATTGTGGGTTACCACTCCTTATTATATGCCTCACAGGAAGTTAAT	+	4	674034	674103	-0.588801	-1.41873	0.165283	0.998912	-4.57013
Tb927.7.4130	3QTB00023_K_11			<a href=http://www.genedb.org/genedb/Search?organism=tryp&name=Tb927.7.4130>Tb927.7.4130</a>	Q57UP3			Tb07.5F10.450	7	Tb927_07_v4: 1096162..1103388	hypothetical protein, conserved	3502	0	0	0				2QTB00023_K_11	Tb927.7.4130	ATTTCAAGAGAACATAGCAAGACAAAAGATAGAACAGACCTGCTGGTCTGAACAGAACAAAATACTATTA	+	7	1099485	1099554	-0.588532	-1.30656	0.200328	0.998912	-4.57774
Tb10.70.4900	3QTB00014_C_24	;go_function=deoxyhypusine synthase activity;go_process=hypusine biosynthesis from peptidyl-lysine		<a href=http://www.genedb.org/genedb/Search?organism=tryp&name=Tb10.70.4900>Tb10.70.4900</a>	Q38BX0			TRYP_x-70a06.p2kb545_665	10	Tb927_10_v4: 703311..704696	deoxyhypusine synthase, putative	6412	0	1	0		GO:0050983 GO:0008612	GO:0005575	2QTB00014_C_24	Tb10.70.4900	TTCTTAATCGCTATTCAACCGTGGGGTTTCAGGCCTCAAATTTAGCCCGTGCTTTTTCTATATGTGAAAT	+	10	703429	703498	-0.588158	-1.36522	0.181349	0.998912	-4.57382
Tb11.02.2090	3QTB00022_P_18			<a href=http://www.genedb.org/genedb/Search?organism=tryp&name=Tb11.02.2090>Tb11.02.2090</a>	Q385W6			TRYP_xi-1013a02.q1k_43	11	Tb927_11_01_v4: 1280715..1286084	hypothetical protein, conserved	8150	0	0	0				2QTB00022_P_18	Tb11.02.2090	TAAATTATTTGAACAGATGAGTAAGGTAGAACATTTGGTGACTTTTACGCAATCAAAGCTCCTCACATTA	+	11.1	1283282	1283351	-0.587993	-1.11826	0.271471	0.998912	-4.58935
Tb927.7.7220	3QTB00020_B_2			<a href=http://www.genedb.org/genedb/Search?organism=tryp&name=Tb927.7.7220>Tb927.7.7220</a>	Q57XU2			Tb07.21H15.100	7	Tb927_07_v4: complement(2079833..2082571)	hypothetical protein, conserved	3812	0	0	0				2QTB00020_B_2	Tb927.7.7220	TTAGATAACGCGTTTAATCACTTAAACAATCCACCCAAGTTGCCCTGTAGTTCGGAAGAGAATTTTTCAT	-	7	2080144	2080213	-0.587889	-1.48609	0.146675	0.998912	-4.56532
Tb927.4.2310	3QTB00019_G_24	similar to SP:O43776: Asparaginyl-tRNA synthetase, cytoplasmic (EC 6.1.1.22) (Asparagine--tRNA ligase) (AsnRS). {Homo sapiens};go_function=asparagine-tRNA ligase activity; nucleic acid binding;go_process=asparaginyl-tRNA aminoacylation;go_component=cytoplasm		<a href=http://www.genedb.org/genedb/Search?organism=tryp&name=Tb927.4.2310>Tb927.4.2310</a>	Q584F6			Tb04.1H19.630	4	Tb927_04_v4: 601005..603245	asparaginyl-tRNA synthetase, putative	1648	0	0	0				2QTB00019_G_24	Tb927.4.2310	TGATACGAAGAAACGCAATCTTATTGGCGATTTACCCAAGTGCAAGGAAGGTGAAATTGTGCACGTAATT	+	4	601898	601967	-0.587646	-1.36348	0.181891	0.998912	-4.57394
Tb11.02.5620	3QTB00003_E_1	similar to outer-arm dynein light chain 3 (LC3) - sea urchin {Anthocidaris crassispina}; simlar to SP:P11985: T complex testis-specific protein 2 (TCTEX-2). {Mus musculus;};go_function=microtubule motor activity;go_process=microtubule-based process;go_component=microtubule associated complex		<a href=http://www.genedb.org/genedb/Search?organism=tryp&name=Tb11.02.5620>Tb11.02.5620</a>	Q384P4				11	Tb927_11_01_v4: complement(2134989..2135336)	dynein light chain, putative	8475	0	0	0	GO:0003777	GO:0007017	GO:0005875	2QTB00003_E_1	Tb11.02.5620	ATTTGTTACTCATGCCACCGTCACTGAGGCCGTAAATCAGGGAATAAGAATTGCCTCCAGGGGGTTGTGG	-	11.1	2135049	2135118	-0.587248	-1.67905	0.102517	0.998912	-4.55065
Tb927.1.4480	3QTB00022_L_5			<a href=http://www.genedb.org/genedb/Search?organism=tryp&name=Tb927.1.4480>Tb927.1.4480</a>	Q4GYD0				1	Tb927_01_v4: 923539..927993	hypothetical protein, conserved	435	0	0	0	GO:0003674	GO:0008150	GO:0005575	2QTB00022_L_5	Tb927.1.4480	ATATCGCGAAACACGATATGTTGCACGACAAGAAGATTATGGAGTTCTTTAATAAGGCACTAGGTGATCA	+	1	926369	926438	-0.58716	-1.31798	0.196518	0.998912	-4.57699
Tb927.4.4270	3QTB00012_O_23	UDP-Gal or UDP-GlcNAc-dependent glycosyltransferase, putative : curated by Mike Ferguson.;go_function=UDP-glycosyltransferase activity;go_process=GPI anchor biosynthesis;go_component=integral to membrane		<a href=http://www.genedb.org/genedb/Search?organism=tryp&name=Tb927.4.4270>Tb927.4.4270</a>	Q57Y31			Tb04.1D20.200	4	Tb927_04_v4: complement(1132383..1133537)	UDP-Gal or UDP-GlcNAc-dependent glycosyltransferase, putative	1844	1	1	0	GO:0008194	GO:0006506	GO:0016021	2QTB00012_O_23	Tb927.4.4270	ATCGGATTGGAAGATGTACAGCACACAAGCGGAGGTATTGGCTTATCATTATTCTCTTGGCAGTGTCCGC	-	4	1133446	1133515	-0.586509	-1.49998	0.143056	0.998912	-4.56431
Tb11.02.3210	3QTB00007_P_4	GPI-Anchor Signal predicted for Tb11.02.3210 by DGPI v2.04 with cleavage site probability 0.72 near 234;go_function=triose-phosphate isomerase activity;go_process=glycolysis;go_component=glycosome		<a href=http://www.genedb.org/genedb/Search?organism=tryp&name=Tb11.02.3210>Tb11.02.3210</a>	Q385L6	TIM		embl.397	11	Tb927_11_01_v4: 1543092..1543844	triosephosphate isomerase	8251	0	0	1	GO:0004807	GO:0006096	GO:0020015	2QTB00007_P_4	Tb11.02.3210	CTTATTGATCTGTTTAACTCCACAAGCATCAACCACGACGTGCAATGCGTAGTGGCCTCCACCTTTGTTC	+	11.1	1543161	1543230	-0.585977	-1.24238	0.222788	0.998912	-4.58186
Tb09.160.3640	3QTB00001_A_15			<a href=http://www.genedb.org/genedb/Search?organism=tryp&name=Tb09.160.3640>Tb09.160.3640</a>	Q38F41		28G16.125	chr9contig160.tmp0505c	9	Tb927_09_v4: complement(860555..860653)	hypothetical protein, unlikely	5123	0	0	0				2QTB00001_A_15	Tb09.160.3640	TATGTCAACGCAAGTAGATTTGGCACCCTCTTTCAACGTCATATCACCACTGCCAAAAAGGTTTTACGGT	-	9	860579	860648	-0.585914	-1.16397	0.252722	0.998912	-4.58667
Tb10.389.0090	3QTB00004_A_2			<a href=http://www.genedb.org/genedb/Search?organism=tryp&name=Tb10.389.0090>Tb10.389.0090</a>	Q388R3				10	Tb927_10_v4: complement(3185877..3186308)	hypothetical protein, conserved	7419	0	0	0				2QTB00004_A_2	Tb10.389.0090	ATATAGAAAAAAGGGGTAGTCGCGTTAAGTCAGGTGTGACGGCTAGAGCAACGGCTGTCAGTTTTGTTTT	-	10	3186130	3186199	-0.584225	-1.14346	0.261012	0.998912	-4.58788
Tb10.61.0130	3QTB00001_A_14			<a href=http://www.genedb.org/genedb/Search?organism=tryp&name=Tb10.61.0130>Tb10.61.0130</a>	Q387Q2			TRYP_x-61h03.q2kb185_19	10	Tb927_10_v4: 3896892..3897041	hypothetical protein, unlikely	7687	0	0	0				2QTB00001_A_14	Tb10.61.0130	TCCTCACCCAAGAATCCTGGTGCCTGTTCTCGACTCAAGCCTGGTTGTCGCGGGCCATCCGCAGCGGCAT	+	10	3896924	3896993	-0.584109	-1.50909	0.140719	0.998912	-4.56364
Tb11.01.0380	3QTB00015_G_7	curated by M. Parsons, P. Ward, J. Mottram;go_function=ATP binding; protein serine/threonine kinase activity;go_process=protein amino acid phosphorylation		<a href=http://www.genedb.org/genedb/Search?organism=tryp&name=Tb11.01.0380>Tb11.01.0380</a>	Q384K2				11	Tb927_11_01_v4: 2238968..2240431	protein kinase, putative	8517	0	0	0	GO:0004674 GO:0005524	GO:0006468	GO:0005575	2QTB00015_G_7	Tb11.01.0380	GAGCCACAACGCTCCAGTATTGCGGAACCTCACTTAAAACTTCCTCGAGTCAATGAAGGACATTACAATG	+	11.1	2240348	2240417	-0.583474	-1.42216	0.164292	0.998912	-4.56989
Tb927.7.5930	3QTB00017_G_24	Number of repeated genes in array uncertain, region may contain misassembly.;go_component=integral to membrane		<a href=http://www.genedb.org/genedb/Search?organism=tryp&name=Tb927.7.5930>Tb927.7.5930</a>	Q582K8			Tb07.10C21.20	7	Tb927_07_v4: 1590223..1592013	hypothetical protein, conserved	3683	1	13	0				2QTB00017_G_24	Tb927.7.5930	GTGGACCAAAGGAACCTTCTTCCTGCCCAAAAGAACCGACGAGGGATGCCCGTGAGGCTGCTCCGCAATG	+	7	1591943	1592012	-0.583342	-1.313	0.198172	0.998912	-4.57731
Tb927.4.770	3QTB00022_G_12	;go_function=ubiquitin-protein ligase activity;go_process=ubiquitin cycle;go_component=intracellular		<a href=http://www.genedb.org/genedb/Search?organism=tryp&name=Tb927.4.770>Tb927.4.770</a>	Q580A5	upl3		Tb04.5E12.890	4	Tb927_04_v4: complement(212180..216040)	ubiquitin-protein ligase, putative	1494	0	0	0				2QTB00022_G_12	Tb927.4.770	TTTAAGGTAACGGTGAAGAGGAATACTGAAAGCATTACGAACACGTTGTACAAAGTTTTTCTGGAATATC	-	4	213151	213220	-0.582794	-1.34353	0.188197	0.998912	-4.57528
Tb927.8.6450	3QTB00003_C_22	similar to GB:CAD68976.1: inhibitor of cysteine peptidase {Trypanosoma brucei} (PMID:12729889); 99% similar to GB:CAD68976.1: inhibitor of cysteine peptidase {Trypanosoma brucei} (PMID:12729889);go_function=endopeptidase inhibitor activity;go_process=regulation of proteolysis and peptidolysis		<a href=http://www.genedb.org/genedb/Search?organism=tryp&name=Tb927.8.6450>Tb927.8.6450</a>	Q57YP6	ICP	ICP	Tb08.11J15.50	8	Tb927_08_v4: 1866734..1867099	inhibitor of cysteine peptidase,ICP	4489	0	0	0	GO:0004866	GO:0030162	GO:0005575	2QTB00003_C_22	Tb927.8.6450	GTCATTGGTGAAACCTTCACGATTGAACTTAAGAGCAACCCAACCACCGGCTACACGTGGCTTCGTTCAG	+	8	1866785	1866854	-0.582329	-1.73749	0.0915554	0.998912	-4.54596
Tb927.2.6000	3QTB00011_O_12	identical to SP:P09194: Variant-surface-glycoprotein phospholipase C (EC 3.1.4.47) (VSG lipase) (Glycosylphosphatidylinositol-specific phospholipase C) (GPI-PLC). {Trypanosoma brucei brucei};go_function=phospholipase C activity;go_process=GPI anchor release;go_component=plasma membrane		<a href=http://www.genedb.org/genedb/Search?organism=tryp&name=Tb927.2.6000>Tb927.2.6000</a>	Q7YUK0	GPI-PLC	1F7.370		2	Tb927_02_v4: 1088353..1089429	glycosylphosphatidylinositol-specific phospholipase C,VSG lipase	821	0	0	0	GO:0004629	GO:0006507	GO:0005886	2QTB00011_O_12	Tb927.2.6000	AATAAAATTTACACAACGCATTTCCATATTTCTGTTCCACTACAAGAGGTTCTGAAGGATGTCAAGGATT	+	2	1088674	1088743	-0.581539	-1.36759	0.180613	0.998912	-4.57366
Tb11.01.1530	3QTB00005_H_6	Low level of similarity, but syntenic.		<a href=http://www.genedb.org/genedb/Search?organism=tryp&name=Tb11.01.1530>Tb11.01.1530</a>	Q383V2				11	Tb927_11_01_v4: complement(2589169..2589729)	hypothetical protein, conserved	8668	0	0	0				2QTB00005_H_6	Tb11.01.1530	ATCGCTAGGACCACGGTGACGACGGTGCTTGATGGCCTTTACTTCGCCGACCGGGCAGTCAAGATGACGC	-	11.1	2589654	2589723	-0.581096	-1.2404	0.223508	0.998912	-4.58199
Tb10.389.0670	3QTB00018_D_6			<a href=http://www.genedb.org/genedb/Search?organism=tryp&name=Tb10.389.0670>Tb10.389.0670</a>	Q388W0				10	Tb927_10_v4: complement(3051882..3053966)	hypothetical protein, conserved	7372	0	0	0				2QTB00018_D_6	Tb10.389.0670	AATATGTGTAGCAGTGAGAAGATTGACCCCTTCCGTGAGGAAACTACAGGTGATCGCAATAGTAGTAATT	-	10	3053540	3053609	-0.580962	-1.06589	0.294152	0.998912	-4.5923
Tb927.8.2110	3QTB00011_M_14			<a href=http://www.genedb.org/genedb/Search?organism=tryp&name=Tb927.8.2110>Tb927.8.2110</a>	Q581X1			Tb08.26N11.650	8	Tb927_08_v4: 659961..661034	hypothetical protein, conserved	4054	0	0	0				2QTB00011_M_14	Tb927.8.2110	TCACTGCAACGCGCAGCTGCCGCCGCTTGGAGAAGAACTATTTAAGATTTGCTATCATCATGACATTACT	+	8	660719	660788	-0.580934	-1.27096	0.212563	0.998912	-4.58005
Tb09.211.1670	3QTB00018_L_20			<a href=http://www.genedb.org/genedb/Search?organism=tryp&name=Tb09.211.1670>Tb09.211.1670</a>	Q38DY7			chr9contig211.tmp0197c	9	Tb927_09_v4: complement(1554594..1556714)	hypothetical protein, conserved	5530	1	4	0				2QTB00018_L_20	Tb09.211.1670	TTCCTCGCAGGTGCAGATGAGAGACGAATGAGCAAAAAAGTAAAGTTGCAGTTAAAACATTTCTTCAAGT	-	9	1556159	1556228	-0.580198	-1.23187	0.22664	0.998912	-4.58252
Tb09.211.2780	3QTB00007_O_13			<a href=http://www.genedb.org/genedb/Search?organism=tryp&name=Tb09.211.2780>Tb09.211.2780</a>	Q38DM7			chr9contig211.tmp0317	9	Tb927_09_v4: 1761741..1762421	hypothetical protein, conserved	5640	0	0	0				2QTB00007_O_13	Tb09.211.2780	TGATTTGTCGTGCCTACGAAACTTACCGAAATCAACTCCTAAAGACAAAATTCATGGAGCTTACGAAAGA	+	9	1762039	1762108	-0.57993	-1.27093	0.212574	0.998912	-4.58005
Tb10.70.0540	3QTB00015_N_1	;go_function=ATP binding; ATP-dependent helicase activity;go_process=nucleobase, nucleoside, nucleotide and nucleic acid metabolism		<a href=http://www.genedb.org/genedb/Search?organism=tryp&name=Tb10.70.0540>Tb10.70.0540</a>	Q38AX7			TRYP_x-70a06.p2kb545_81	10	Tb927_10_v4: complement(1588149..1589687)	ATP-dependent DEAD/H RNA helicase, putative	6755	0	0	0	GO:0005524 GO:0005524 GO:0008026 GO:0008026	GO:0006139 GO:0006139	GO:0005575 GO:0005575	2QTB00015_N_1	Tb10.70.0540	TTTGCGCAGATGCTTCCTTATCTTCATTTGTATCTTACGCGTGAGTCCGGGAACCACATTCTTGTCTTTT	-	10	1588826	1588895	-0.578756	-1.35544	0.184414	0.998912	-4.57448
Tb927.7.5390	3QTB00022_D_13			<a href=http://www.genedb.org/genedb/Search?organism=tryp&name=Tb927.7.5390>Tb927.7.5390</a>	Q582F4			Tb07.10C21.680	7	Tb927_07_v4: 1445932..1450155	hypothetical protein, conserved	3629	0	6	0				2QTB00022_D_13	Tb927.7.5390	AGGATCCGCAACAACGTATACTACCGTTTTTTTCATTGACTTAACCACTTTTATTATATTTTTTCCTCTT	+	7	1449429	1449498	-0.578501	-1.16006	0.254288	0.998912	-4.5869
Tb927.8.1900	3QTB00012_D_7			<a href=http://www.genedb.org/genedb/Search?organism=tryp&name=Tb927.8.1900>Tb927.8.1900</a>	Q581Z2			Tb08.26N11.360	8	Tb927_08_v4: complement(616279..617463)	hypothetical protein, conserved	4033	0	0	0				2QTB00012_D_7	Tb927.8.1900	GTATTTCTATTGCCTCGGTTCTTCCTGAAGCTTCCTATTAGTCCCATAACTTTGAGAGACGTTTTATTGA	-	8	617028	617097	-0.577636	-1.23341	0.226069	0.998912	-4.58243
Tb927.4.3220	3QTB00009_H_16			<a href=http://www.genedb.org/genedb/Search?organism=tryp&name=Tb927.4.3220>Tb927.4.3220</a>	Q583Z9			Tb04.2H8.370	4	Tb927_04_v4: complement(849729..850658)	hypothetical protein, conserved	1739	1	0	0				2QTB00009_H_16	Tb927.4.3220	TATTGTTGGCGATTTCGACAGCGACGCTGATTATATGGACTTGTCATTTACCGGTGGAGGGTTTCAGAGC	-	4	850038	850107	-0.577509	-1.07745	0.289033	0.998912	-4.59166
Tb927.6.1620	3QTB00008_K_6			<a href=http://www.genedb.org/genedb/Search?organism=tryp&name=Tb927.6.1620>Tb927.6.1620</a>	Q585P8			Tb06.28P18.410	6	Tb927_06_v4: complement(552484..553284)	hypothetical protein, conserved	2681	0	0	0				2QTB00008_K_6	Tb927.6.1620	GATATTGTAGTGTATAGTCCCACAGAAAGTACGGTGGGTACTGCCGCCTCAGCAGATGGGCCAGCAGCAT	-	6	552711	552780	-0.577178	-1.53224	0.134922	0.998912	-4.56193
Tb10.70.4790	3QTB00012_E_15			<a href=http://www.genedb.org/genedb/Search?organism=tryp&name=Tb10.70.4790>Tb10.70.4790</a>	Q38BW0			TRYP_x-70a06.p2kb545_651	10	Tb927_10_v4: 726090..727226	hypothetical protein	6422	0	0	0				2QTB00012_E_15	Tb10.70.4790	CCCATGAAAGTAAGATAAGAGATATTTCCCGCCGGGTGGCGTACAACAATTTTCTTGACGAAGAAGATAT	+	10	727054	727123	-0.576892	-1.01668	0.316646	0.998912	-4.59497
Tb09.244.2340	3QTB00003_D_15			<a href=http://www.genedb.org/genedb/Search?organism=tryp&name=Tb09.244.2340>Tb09.244.2340</a>	Q38CU5			chr9contig244a01.tmp0234	9	Tb927_09_v4: complement(2405536..2405916)	hypothetical protein	5925	0	0	0				2QTB00003_D_15	Tb09.244.2340	TGGATGGAGGTTTAGGAAAGTTAAATGCAATGACCAAGGTAAACTGGAACTTCACTTGTTACACACGGTG	-	9	2405537	2405606	-0.575965	-1.08472	0.285846	0.998912	-4.59126
Tb927.4.2580	3QTB00021_C_12	;go_component=mitochondrion		<a href=http://www.genedb.org/genedb/Search?organism=tryp&name=Tb927.4.2580>Tb927.4.2580</a>	Q584C9			Tb04.1H19.1160	4	Tb927_04_v4: 677663..680683	hypothetical protein, conserved	1675	0	0	0				2QTB00021_C_12	Tb927.4.2580	AACAATTTCAAGTCAAGTAAACACCTCACTGTCTGGTCGGATGGCACTCGTATGATGTTGCAAAAGAGTA	+	4	680339	680408	-0.575894	-1.30237	0.201739	0.998912	-4.57801
Tb927.6.1180	3QTB00022_C_24			<a href=http://www.genedb.org/genedb/Search?organism=tryp&name=Tb927.6.1180>Tb927.6.1180</a>	Q585C9			Tb06.3A7.660	6	Tb927_06_v4: complement(452528..456343)	hypothetical protein, conserved	2636	0	0	0				2QTB00022_C_24	Tb927.6.1180	TGACTCCTCCACAAAATCTAAAGAAGCTCAAAAACAGAAGCCACCTGCAGTAAAGCAGTTTACTAGTTTC	-	6	452561	452630	-0.575557	-1.49031	0.145567	0.998912	-4.56502
Tb10.6k15.0450	3QTB00016_N_5	;go_function=amino acid-polyamine transporter activity;go_process=amino acid transport;go_component=membrane		<a href=http://www.genedb.org/genedb/Search?organism=tryp&name=Tb10.6k15.0450>Tb10.6k15.0450</a>	Q389Z1			TRYPtp6k15-3d06.p1c_69	10	Tb927_10_v4: 2396310..2397998	amino acid transporter, putative	7091	0	10	0	GO:0005279 GO:0005279	GO:0006865 GO:0006865	GO:0016020 GO:0016020	2QTB00016_N_5	Tb10.6k15.0450	AAATTAGTGTGAACATACTTCGCAGCGTATCAACATACAGCATTGCCTTTTCCTATCATAGCAACATTCC	+	10	2397157	2397226	-0.574113	-1.59654	0.119829	0.998912	-4.55709
Tb927.7.6690	3QTB00012_B_2			<a href=http://www.genedb.org/genedb/Search?organism=tryp&name=Tb927.7.6690>Tb927.7.6690</a>	Q57Y60			Tb07.15M23.430	7	Tb927_07_v4: complement(1847788..1848996)	hypothetical protein	3759	0	0	0				2QTB00012_B_2	Tb927.7.6690	ATCACATCGGATAAATAAGAGCAGATCTGGAGGTGGACCACATCATAGCGAGCACAGCGTAAGTTGGTCA	-	7	1848292	1848361	-0.573713	-1.38839	0.17425	0.998912	-4.57223
Tb11.01.2970	3QTB00005_B_1			<a href=http://www.genedb.org/genedb/Search?organism=tryp&name=Tb11.01.2970>Tb11.01.2970</a>	Q383G0				11	Tb927_11_01_v4: 2932826..2933359	hypothetical protein, conserved	8810	0	0	0				2QTB00005_B_1	Tb11.01.2970	ATAGACCGCTCTCAACTGGTCACAGAAAGGACCAAGTGCCAACGACTAGTACACCCTCCATCCTTTGTTT	+	11.1	2933091	2933160	-0.573604	-1.3723	0.179157	0.998912	-4.57334
Tb09.211.1180	3QTB00002_A_22			<a href=http://www.genedb.org/genedb/Search?organism=tryp&name=Tb09.211.1180>Tb09.211.1180</a>	Q38E37			chr9contig211.tmp0144c	9	Tb927_09_v4: complement(1475836..1476123)	hypothetical protein, unlikely	5480	1	2	0				2QTB00002_A_22	Tb09.211.1180	TTTTGCTCTCGTTTTGCGCGCATCTTTCAGCCATAACCACTTAGTTTTCACTTTCTCCTGCGTGGCCAAC	-	9	1475863	1475932	-0.573385	-1.24219	0.222857	0.998912	-4.58188
Tb927.5.4530	3QTB00008_A_5	similar to Elongation of very long chain fatty acids protein 2. (Swiss-Prot:Q9JLJ4) [Mus musculus];go_function=transferase activity, transferring groups other than amino-acyl groups;go_process=very-long-chain fatty acid metabolism;go_component=integral to membrane		<a href=http://www.genedb.org/genedb/Search?organism=tryp&name=Tb927.5.4530>Tb927.5.4530</a>	Q57X51			Tb05.26C7.100	5	Tb927_05_v4: complement(1330880..1331638)	elongation of very long chain fatty acids protein, putative	2444	1	7	0				2QTB00008_A_5	Tb927.5.4530	CTTGGATAAATTCTTCCGTTCATTTTTTGATGTATTCACACTACCTCTGGACATCTTTGGGGTATAGGAA	-	5	1331091	1331160	-0.572861	-1.26254	0.215536	0.998912	-4.58059
Tb927.8.2950	3QTB00015_I_19	similar toGP:12581504: GU1 {Trypanosoma brucei}; 42% similar toGP:12581504: GU1 {Trypanosoma brucei}		<a href=http://www.genedb.org/genedb/Search?organism=tryp&name=Tb927.8.2950>Tb927.8.2950</a>	Q57W78			Tb08.28F14.340	8	Tb927_08_v4: 890666..892135	hypothetical protein, conserved	4138	0	0	0	GO:0003674	GO:0008150	GO:0005575	2QTB00015_I_19	Tb927.8.2950	TGTTCCGGATGGGTGATTCACAGATAGAGAATATCATGTTTCTTTCGTCCTTGCAGTTTCTTCGTGTGTT	+	8	891672	891741	-0.572784	-0.92855	0.359814	0.998912	-4.59946
Tb927.5.730	3QTB00007_O_18			<a href=http://www.genedb.org/genedb/Search?organism=tryp&name=Tb927.5.730>Tb927.5.730</a>	Q57VG1			Tb05.30F7.310	5	Tb927_05_v4: 253462..254166	hypothetical protein	2064	0	0	0				2QTB00007_O_18	Tb927.5.730	CAGCAGCTACGCGGCATCCGCCAAAAACTTCACCTGAAGAACAGTGAGGTGTGGGAGCAAACTGTGGATT	+	5	253498	253567	-0.572291	-1.33798	0.189983	0.998912	-4.57566
Tb927.6.4420	3QTB00011_C_12			<a href=http://www.genedb.org/genedb/Search?organism=tryp&name=Tb927.6.4420>Tb927.6.4420</a>	Q587A8			Tb06.26G9.880	6	Tb927_06_v4: complement(1243221..1244279)	hypothetical protein, conserved	2960	0	0	0				2QTB00011_C_12	Tb927.6.4420	TAACATCAACAAACGTCAGGGAAGAAGAGCCCTCCATTACTGTGCCATGCGAACTCGATACACATATAGA	-	6	1244176	1244245	-0.572066	-1.32331	0.194761	0.998912	-4.57663
Tb927.5.1670	3QTB00011_I_13			<a href=http://www.genedb.org/genedb/Search?organism=tryp&name=Tb927.5.1670>Tb927.5.1670</a>	Q57V96			Tb05.30H13.1020	5	Tb927_05_v4: 527091..528137	hypothetical protein, conserved	2158	0	0	0	GO:0003674	GO:0008150	GO:0005575	2QTB00011_I_13	Tb927.5.1670	GAGCAATTCTAATCCATGGGTATTTGCTGGATTGTCTTACAATGGTAGGGTCCTTGTAGATAGTGTACCT	+	5	528029	528098	-0.571939	-1.37327	0.178856	0.998912	-4.57327
Tb927.5.3880	3QTB00019_C_12	;go_component=integral to membrane		<a href=http://www.genedb.org/genedb/Search?organism=tryp&name=Tb927.5.3880>Tb927.5.3880</a>	Q57U78			Tb05.6E7.860	5	Tb927_05_v4: 1207379..1209601	hypothetical protein, conserved	2379	0	8	0	GO:0003674	GO:0008150	GO:0016021	2QTB00019_C_12	Tb927.5.3880	TACAAACAACCTATGTTTGGATATACAAAGTACGAAGTGTCTGCGCTGGTTCTTATTTCAGCATCTGTCT	+	5	1208804	1208873	-0.571506	-1.46453	0.152441	0.998912	-4.56688
Tb09.160.1350	3QTB00001_F_14			<a href=http://www.genedb.org/genedb/Search?organism=tryp&name=Tb09.160.1350>Tb09.160.1350</a>	Q38FQ1			chr9contig160.tmp0134c	9	Tb927_09_v4: complement(582675..582908)	hypothetical protein, unlikely	4912	0	1	0				2QTB00001_F_14	Tb09.160.1350	GTTTTCGTTCGTTTATTCCTACTTAGTGCATTTTAATATAAATATATCTGTATTTAACTATACCATGCTC	-	9	582741	582810	-0.570695	-1.37322	0.178873	0.998912	-4.57327
Tb10.389.1870	3QTB00013_H_3	;go_function=transporter activity;go_process=transport;go_component=integral to membrane		<a href=http://www.genedb.org/genedb/Search?organism=tryp&name=Tb10.389.1870>Tb10.389.1870</a>	Q389F1				10	Tb927_10_v4: 2833798..2835099	hypothetical protein, conserved	7281	0	9	0	GO:0005215	GO:0006810	GO:0016021	2QTB00013_H_3	Tb10.389.1870	TTTGGTTATTATTTTGCTCTTGGGTCCGTTATCGCCTTTTACGGTGTCATTTTCACATCGAAAGGTATGA	+	10	2833882	2833951	-0.570682	-1.05511	0.29898	0.998912	-4.5929
Tb09.244.0250	3QTB00015_K_1	;go_process=antigenic variation;go_component=integral to membrane		<a href=http://www.genedb.org/genedb/Search?organism=tryp&name=Tb09.244.0250>Tb09.244.0250</a>	Q38CN2		Tb927.2.6870,3H15.230	chr9contig244a01.tmp0025	9	Tb927_09_v4: 2975207..2976676	variant surface glycoprotein (VSG, atypical), putative	6126	1	0	0		GO:0020033 GO:0020033	GO:0016021 GO:0016021	2QTB00015_K_1	Tb09.244.0250	AGTTCATTACAAACGCGGAAAAACTACAAATGACGTTGCGCTTAAATGATAAAATAGAAACAAAGGATTT	+	9	2976294	2976363	-0.570647	-1.25939	0.216657	0.998912	-4.58079
Tb09.211.4990	3QTB00010_M_16	hit to pfam:PF03171, 2-oxoglutarate (2OG) and Fe(II)-dependent oxygenase superfamily;go_function=oxidoreductase activity;go_process=metabolism		<a href=http://www.genedb.org/genedb/Search?organism=tryp&name=Tb09.211.4990>Tb09.211.4990</a>	Q38D10			chr9contig211.tmp0547	9	Tb927_09_v4: 2231516..2232499	iron/ascorbate oxidoreductase family protein, putative	5859	0	0	0	GO:0016491	GO:0008152	GO:0005575	2QTB00010_M_16	Tb09.211.4990	CGTTGGTCACCCTATTAAACAAGAGCAGATCGATAGGGTATTGCAAATTTCGAAAACTTTCTTTTCCCTT	+	9	2231662	2231731	-0.570456	-1.13348	0.265119	0.998912	-4.58847
Tb927.7.7120	3QTB00019_P_2	;go_function=ATP binding; motor activity;go_process=microtubule-based process;go_component=microtubule associated complex		<a href=http://www.genedb.org/genedb/Search?organism=tryp&name=Tb927.7.7120>Tb927.7.7120</a>	Q57XT2			Tb07.21H15.240	7	Tb927_07_v4: complement(2038317..2040749)	kinesin, putative	3802	0	0	0	GO:0003774 GO:0005524	GO:0007017	GO:0005875	2QTB00019_P_2	Tb927.7.7120	AATCTACAAGGAAGACATGTACGATTTATTGCAGTTTATTTTGAAACCCAAAACTTCCAAAAAGGGCTGC	-	7	2039640	2039709	-0.570221	-0.95388	0.347027	0.998912	-4.59821
Tb927.4.1420	3QTB00007_O_14			<a href=http://www.genedb.org/genedb/Search?organism=tryp&name=Tb927.4.1420>Tb927.4.1420</a>	Q581T9			Tb04.2L9.630	4	Tb927_04_v4: complement(367940..368644)	hypothetical protein, conserved	1559	0	3	0				2QTB00007_O_14	Tb927.4.1420	ACAGGTGCTGGAAATTAACTCCGCTTATTCACTTCTCCGCATGTGCTATCGCTCCATCGATATCAAAGTT	-	4	368213	368282	-0.570033	-1.50209	0.142511	0.998912	-4.56416
Tb927.4.1510	3QTB00021_J_1	;go_function=ATPase activity, coupled to transmembrane movement of ions, phosphorylative mechanism;go_process=cation transport;go_component=integral to membrane		<a href=http://www.genedb.org/genedb/Search?organism=tryp&name=Tb927.4.1510>Tb927.4.1510</a>	Q581T0			Tb04.2L9.780	4	Tb927_04_v4: complement(388959..392201)	phospholipid-translocating ATPase, putative	1568	0	10	0				2QTB00021_J_1	Tb927.4.1510	ACGATGATATATCTTGCTCTTGCTCTATTTGGTAAGGAAATGTTTCAGATCACAACTGTGGCGTACACAA	-	4	389243	389312	-0.569991	-1.40921	0.168057	0.998912	-4.57079
Tb927.4.5420	3QTB00015_F_13	;go_process=antigenic variation;go_component=integral to membrane		<a href=http://www.genedb.org/genedb/Search?organism=tryp&name=Tb927.4.5420>Tb927.4.5420</a>	Q580P5			Tb04.24M18.370	4	Tb927_04_v4: 1482527..1484053	variant surface glycoprotein (VSG, atypical), putative	1961	1	0	1		GO:0020033	GO:0016021	NA	NA	NA	NA	NA	NA	NA	-0.56965	-1.28095	0.209074	0.998912	-4.5794
Tb927.8.3450	3QTB00004_I_1			<a href=http://www.genedb.org/genedb/Search?organism=tryp&name=Tb927.8.3450>Tb927.8.3450</a>	Q57YW8			Tb08.28L1.570	8	Tb927_08_v4: 1027791..1028213	hypothetical protein, conserved	4188	0	1	0				2QTB00004_I_1	Tb927.8.3450	CGGTTCCTGAGCACGACACGGATTATTTTTCGATTATTGAGACCTTTCAAGAGCGGCGAGAGAAAGCGCT	+	8	1028107	1028176	-0.569627	-1.31241	0.198367	0.998912	-4.57735
Tb09.160.3170	3QTB00002_I_13			<a href=http://www.genedb.org/genedb/Search?organism=tryp&name=Tb09.160.3170>Tb09.160.3170</a>	Q38F85		1L12.480	chr9contig160.tmp0487	9	Tb927_09_v4: 798765..799037	hypothetical protein, unlikely	5078	0	2	0				2QTB00002_I_13	Tb09.160.3170	TTGTGTGTATTTACACTTTTGGTTGTCTTGTTTATGCTTACCGAGAGGTTTATGAGTCCTTCTGTAAGTT	+	9	798904	798973	-0.569481	-1.1813	0.245863	0.998912	-4.58563
Tb11.02.0950	3QTB00009_O_6			<a href=http://www.genedb.org/genedb/Search?organism=tryp&name=Tb11.02.0950>Tb11.02.0950</a>	Q386G5				11	Tb927_11_01_v4: 1004282..1005178	hypothetical protein, conserved	8050	0	0	0				2QTB00009_O_6	Tb11.02.0950	TACCATGATGTTATGCAGCGAATCTGCAACAGTAACCAACCCCAATTAGTTAAAGGTATTCTACGCACTG	+	11.1	1004381	1004450	-0.568733	-1.31751	0.196674	0.998912	-4.57702
Tb927.4.1990	3QTB00017_J_14	similar to ATP-dependent RNA helicase SUV3, mitochondrial precursor. (Swiss-Prot:P32580) [Saccharomyces cerevisiae];go_function=ATP-dependent RNA helicase activity;go_process=RNA catabolism;go_component=mitochondrial matrix		<a href=http://www.genedb.org/genedb/Search?organism=tryp&name=Tb927.4.1990>Tb927.4.1990</a>	Q583J4			Tb04.29M18.630	4	Tb927_04_v4: complement(502727..504607)	RNA helicase, putative,mitochondrial, putative	1616	1	0	0				2QTB00017_J_14	Tb927.4.1990	TGTGTTTTAAATCGTACTGCACAAACCATGGCGAGGGGAAACTGATCCAAACAGTATGTGACTATATCTA	-	4	504501	504570	-0.568442	-1.13505	0.264471	0.998912	-4.58838
Tb927.5.3650	3QTB00019_L_22			<a href=http://www.genedb.org/genedb/Search?organism=tryp&name=Tb927.5.3650>Tb927.5.3650</a>	Q57UA1			Tb05.6E7.460	5	Tb927_05_v4: 1145233..1147647	hypothetical protein, conserved	2356	0	0	0				2QTB00019_L_22	Tb927.5.3650	GTAGTAATTTATCACCATCTGCCCATAGGTGGGTTTGCACTACATGCTCAAAGAAGATCAGTTTTACATG	+	5	1145510	1145579	-0.56747	-1.24687	0.221157	0.998912	-4.58158
Tb927.8.2450	3QTB00009_L_4			<a href=http://www.genedb.org/genedb/Search?organism=tryp&name=Tb927.8.2450>Tb927.8.2450</a>	Q57XE4			Tb08.26A17.310	8	Tb927_08_v4: 733252..734184	hypothetical protein, conserved	4088	0	0	0				2QTB00009_L_4	Tb927.8.2450	TTCAACGAAAAAACCACTGGGCATACATACATCGGCTGTACAGAACAATGTCCTTCGACAGCGTAACCAA	+	8	733353	733422	-0.566481	-1.09821	0.28	0.998912	-4.59049
Tb09.160.1970	3QTB00001_K_13			<a href=http://www.genedb.org/genedb/Search?organism=tryp&name=Tb09.160.1970>Tb09.160.1970</a>	Q38FJ6		3C4.165	chr9contig160.tmp0563	9	Tb927_09_v4: 644400..644537	hypothetical protein, unlikely	4967	0	0	0				2QTB00001_K_13	Tb09.160.1970	TGTTGGCCCGACAGTGTCGACAGAATGCACAACCAGAAGGAAAAAGAGTTAGAGGCTCTAACCGAGATGT	+	9	644457	644526	-0.56511	-1.13831	0.263124	0.998912	-4.58818
Tb09.211.3180	3QTB00014_H_14	;go_function=phosphogluconate dehydrogenase (decarboxylating) activity;go_process=pentose-phosphate shunt		<a href=http://www.genedb.org/genedb/Search?organism=tryp&name=Tb09.211.3180>Tb09.211.3180</a>	Q38DI7	gnD		chr9contig211.tmp0360	9	Tb927_09_v4: 1843482..1844921	6-phosphogluconate dehydrogenase, decarboxylating, putative	5680	0	0	0	GO:0004616	GO:0006098	GO:0005737	2QTB00014_H_14	Tb09.211.3180	CAATTGAACAACTTAAGAAAGTGTTTGAGAAGGGAGATATCCTCGTTGATACCGGTAACGCGCATTTTAA	+	9	1843738	1843807	-0.564879	-0.86851	0.39134	0.998912	-4.60231
Tb927.8.5380	3QTB00002_E_14			<a href=http://www.genedb.org/genedb/Search?organism=tryp&name=Tb927.8.5380>Tb927.8.5380</a>	Q57UL0			Tb08.5H5.140	8	Tb927_08_v4: complement(1595368..1595661)	hypothetical protein, conserved	4381	0	0	0				2QTB00002_E_14	Tb927.8.5380	GTAAAGTGACCTTCCGTATTATCCTCACTTCGGAGCGGAGCCAACCCTTCCGCGTCATAAGCATTGCGGA	-	8	1595555	1595624	-0.564331	-1.48957	0.145763	0.998912	-4.56507
Tb10.6k15.2870	3QTB00012_O_11			<a href=http://www.genedb.org/genedb/Search?organism=tryp&name=Tb10.6k15.2870>Tb10.6k15.2870</a>	Q38AJ1			TRYPtp6k15-3d06.p1c_416	10	Tb927_10_v4: complement(1922173..1923324)	hypothetical protein, conserved	6891	0	0	0				2QTB00012_O_11	Tb10.6k15.2870	AAACTGCTCACCATCACCTCTTTATAATGAAAATGTGGGGTACGTAAAGGAGTCTATTTTTGACGCGTTA	-	10	1922440	1922509	-0.563886	-1.53383	0.134532	0.998912	-4.56182
Tb09.211.0350	3QTB00006_G_10	;go_function=adenylate kinase activity; ATP binding;go_process=nucleobase, nucleoside and nucleotide interconversion		<a href=http://www.genedb.org/genedb/Search?organism=tryp&name=Tb09.211.0350>Tb09.211.0350</a>	Q38EC4			chr9contig211.tmp0044c	9	Tb927_09_v4: complement(1323569..1324171)	adenylate kinase, putative	5393	0	0	0	GO:0004017 GO:0004017 GO:0005524 GO:0005524	GO:0015949 GO:0015949	GO:0005575 GO:0005575	2QTB00006_G_10	Tb09.211.0350	AAACAACTGAGGTTGCACAGAAAATATCTCAAATTCTCGTGGAGGGTGGCATTGTGCCATCCGAACTGAC	-	9	1323957	1324026	-0.563698	-1.59368	0.120469	0.998912	-4.5573
Tb11.50.0002	3QTB00012_P_19			<a href=http://www.genedb.org/genedb/Search?organism=tryp&name=Tb11.50.0002>Tb11.50.0002</a>	Q387I0				11	Tb927_11_01_v4: complement(171038..172243)	hypothetical protein, conserved	7783	0	4	0				2QTB00012_P_19	Tb11.50.0002	AATCCAATTACCTTCTCATACCCCTTGGAGTGGTTATTTCTTTGTGGTGCTTTGAAACAGCATATTTTTT	-	11.1	171132	171201	-0.563043	-1.07839	0.28862	0.998912	-4.59161
Tb10.70.0860	3QTB00005_D_1			<a href=http://www.genedb.org/genedb/Search?organism=tryp&name=Tb10.70.0860>Tb10.70.0860</a>	Q38B03			TRYP_x-70a06.p2kb545_125	10	Tb927_10_v4: complement(1513318..1513854)	hypothetical protein, conserved	6729	0	0	0				2QTB00005_D_1	Tb10.70.0860	AAACCACCAGTGAACGCGCGGCTAGCGCTGAGACCCAAGGTCGGAAAGCAGGCCGTGGCGCATTGTCGAA	-	10	1513757	1513826	-0.562486	-1.12098	0.270329	0.998912	-4.58919
Tb10.70.3540	3QTB00023_G_7			<a href=http://www.genedb.org/genedb/Search?organism=tryp&name=Tb10.70.3540>Tb10.70.3540</a>	Q38BL7			TRYP_x-70a06.p2kb545_473	10	Tb927_10_v4: complement(1003393..1009836)	hypothetical protein, conserved	6515	0	0	0				2QTB00023_G_7	Tb10.70.3540	ATATGACATATTACACTAGATGTATGTCCACTAAAGCGACGTATCAATGCCCGAATTTACCTTTACCTCT	-	10	1008518	1008587	-0.562021	-1.41111	0.167499	0.998912	-4.57066
Tb11.02.1310	3QTB00007_B_2			<a href=http://www.genedb.org/genedb/Search?organism=tryp&name=Tb11.02.1310>Tb11.02.1310</a>	Q386D2				11	Tb927_11_01_v4: 1099722..1100450	hypothetical protein, conserved	8083	1	4	0				2QTB00007_B_2	Tb11.02.1310	TTGTAGAGAACTGGCGAGAACTGTTGATAGTTATATGGCAACCTGTGGGGCATACAATATTTGGAATGTT	+	11.1	1100317	1100386	-0.561828	-1.36322	0.181973	0.998912	-4.57396
Tb09.v1.0480	3QTB00008_P_4			<a href=http://www.genedb.org/genedb/Search?organism=tryp&name=Tb09.v1.0480>Tb09.v1.0480</a>	Q38EG7				9	Tb927_09_v4: complement(1251360..1252208)	hypothetical protein, conserved	5350	1	0	0	GO:0003674	GO:0008150	GO:0005575	2QTB00008_P_4	Tb09.v1.0480	TTGTAAAAGGAAAGTGCATGAGAGACGGATGGAGCTAGACCGTGAAGCCGAACAGCTACGGGGGCGAATT	-	9	1251828	1251897	-0.56182	-1.09425	0.28171	0.998912	-4.59072
Tb927.1.4000	3QTB00002_G_4	unlikely gene predicted by glimmer		<a href=http://www.genedb.org/genedb/Search?organism=tryp&name=Tb927.1.4000>Tb927.1.4000</a>	Q4GYH7				1	Tb927_01_v4: 843964..844257	hypothetical protein, unlikely	388	1	3	0				2QTB00002_G_4	Tb927.1.4000	GCACTTCCTTTCTCCCGGCTGCACGTTTTTTCCTTTTTGACTGTTTCACTAGTCGCTCTCTTTTATTCTC	+	1	844114	844183	-0.561548	-1.40224	0.170111	0.998912	-4.57128
Tb927.2.4780	3QTB00020_L_18			<a href=http://www.genedb.org/genedb/Search?organism=tryp&name=Tb927.2.4780>Tb927.2.4780</a>	Q7YUV6		30M24.190		2	Tb927_02_v4: complement(847104..849926)	hypothetical protein, conserved	742	0	0	0				2QTB00020_L_18	Tb927.2.4780	AACAATTGAAGGTGTATATTCAGGATTTTAAGCAAGAGCACAATGCACTAGAGGAATCCATCGCATCGCT	-	2	849589	849658	-0.561248	-1.04134	0.305232	0.998912	-4.59365
Tb927.5.2080	3QTB00015_O_13	;go_function=IMP dehydrogenase activity;go_process=purine ribonucleotide biosynthesis		<a href=http://www.genedb.org/genedb/Search?organism=tryp&name=Tb927.5.2080>Tb927.5.2080</a>	Q57ZS7			Tb05.1P6.110	5	Tb927_05_v4: complement(656344..657819)	inosine-5prime-monophosphate dehydrogenase, putative	2199	0	0	0				2QTB00015_O_13	Tb927.5.2080	CTATTGGTTGTGAACTGCAAGAATGAGCGCAAACTGTTGGGCATAATCACCAGACACGATCTTAAACTCG	-	5	657363	657432	-0.561123	-1.38339	0.175764	0.998912	-4.57258
Tb927.6.4020	3QTB00002_J_11			<a href=http://www.genedb.org/genedb/Search?organism=tryp&name=Tb927.6.4020>Tb927.6.4020</a>	Q586A0			Tb06.4F7.300	6	Tb927_06_v4: complement(1176423..1176743)	hypothetical protein, conserved	2920	0	0	0				2QTB00002_J_11	Tb927.6.4020	CGCGTGGAGGCTGATGGTTCCTTCCTTGAGACGCCATTCACAGGTGTGTTGAGCCCTGTGCAGGAGTACA	-	6	1176476	1176545	-0.560998	-1.64604	0.109176	0.998912	-4.55326
Tb11.02.0200	3QTB00020_H_10			<a href=http://www.genedb.org/genedb/Search?organism=tryp&name=Tb11.02.0200>Tb11.02.0200</a>	Q386Q0				11	Tb927_11_01_v4: complement(742409..745189)	hypothetical protein, conserved	7964	0	0	0				2QTB00020_H_10	Tb11.02.0200	CAAAATGTTGATTCAATGAGTTGTGATAATAATGAAGGTGAAAGTGGTCGCGTGCGCACCCAATGTACCA	-	11.1	743974	744043	-0.560892	-1.22039	0.230902	0.998912	-4.58324
Tb11.02.4360	3QTB00006_O_13	;go_function=structural constituent of ribosome;go_process=protein biosynthesis;go_component=ribosome		<a href=http://www.genedb.org/genedb/Search?organism=tryp&name=Tb11.02.4360>Tb11.02.4360</a>	Q385B8				11	Tb927_11_01_v4: complement(1810335..1810919)	40S ribosomal protein S21, putative	8349	0	0	0	GO:0003735	GO:0006412	GO:0005840	2QTB00006_O_13	Tb11.02.4360	ATCACTCTGCTGTGCAGATTGCCATTGCAAATGTCGATCCGAACGGTGTGATTGATGGTACGACGACTAC	NA	Nonspecific_2	0	0	-0.560326	-1.60059	0.118926	0.998912	-4.55677
Tb927.8.3060	3QTB00018_O_20	;go_function=aminopeptidase activity;go_process=proteolysis and peptidolysis;go_component=intracellular		<a href=http://www.genedb.org/genedb/Search?organism=tryp&name=Tb927.8.3060>Tb927.8.3060</a>	Q57W67			Tb08.28F14.550	8	Tb927_08_v4: 919954..921969	cytosolic leucyl aminopeptidase, putative,metallo-peptidase, Clan MF, Family M17	4149	0	0	0	GO:0004177	GO:0006508	GO:0005622	2QTB00018_O_20	Tb927.8.3060	TTCTATTGCCAGTGGAAATATCATTGGACATTGCATAAATGACGCACGAAACCTGGGTAATCTTCGTGAG	+	8	920601	920670	-0.560046	-1.45499	0.155048	0.998912	-4.56756
Tb10.70.4920	3QTB00002_L_6			<a href=http://www.genedb.org/genedb/Search?organism=tryp&name=Tb10.70.4920>Tb10.70.4920</a>	Q38BX1			TRYP_x-70a06.p2kb545_668	10	Tb927_10_v4: 701334..701672	hypothetical protein, unlikely	6411	0	0	0				2QTB00002_L_6	Tb10.70.4920	GTCTCATGTTTTTCTTTCGATGGGCTCGGAGCGCACTTTCTTGCTCTTTTCCGGTAAGGAGCGTTTTAAA	+	10	701548	701617	-0.559542	-1.53541	0.134143	0.998912	-4.5617
Tb11.02.0180	3QTB00012_C_14	GPI-Anchor Signal predicted for Tb11.02.0180 by DGPI v2.04, no cleavage site predicted		<a href=http://www.genedb.org/genedb/Search?organism=tryp&name=Tb11.02.0180>Tb11.02.0180</a>	Q386Q2				11	Tb927_11_01_v4: complement(736286..737443)	hypothetical protein, conserved	7962	1	6	0				2QTB00012_C_14	Tb11.02.0180	TTCACTTTCCATTTTGATGATGCTGACGGCAAGCACCATGTCGGGACTCTGTATCCCACTTTTCCTCACT	-	11.1	736901	736970	-0.559514	-1.61278	0.116244	0.998912	-4.55584
Tb11.01.1810	3QTB00002_B_1			<a href=http://www.genedb.org/genedb/Search?organism=tryp&name=Tb11.01.1810>Tb11.01.1810</a>	Q383S4				11	Tb927_11_01_v4: 2646246..2646554	hypothetical protein, conserved	8696	0	0	0				2QTB00002_B_1	Tb11.01.1810	ATTAACTTCAGAGGTTTCCGCGTCCGCGTGGCTGATGGGCAGGATGAGCCGGGATTCCCTACACCATTTC	+	11.1	2646480	2646549	-0.558189	-1.72496	0.0938196	0.998912	-4.54698
Tb927.1.3960	3QTB00001_G_18	unlikely gene predicted by glimmer		<a href=http://www.genedb.org/genedb/Search?organism=tryp&name=Tb927.1.3960>Tb927.1.3960</a>	Q4GYI1				1	Tb927_01_v4: 842569..842733	hypothetical protein, unlikely	384	0	0	0				2QTB00001_G_18	Tb927.1.3960	ATTCGGGGGCTCAACAGCCAACCGCAGCCGTAGCAAAGGGGGCCAAAATAAGCAAGGAAGGAGGGAAATC	+	1	842610	842679	-0.55778	-1.55578	0.129228	0.998912	-4.56018
Tb927.4.2950	3QTB00021_C_1	;go_function=DNA-directed DNA polymerase activity;go_process=DNA replication;go_component=mitochondrion		<a href=http://www.genedb.org/genedb/Search?organism=tryp&name=Tb927.4.2950>Tb927.4.2950</a>	Q583X2			Tb04.2H8.940	4	Tb927_04_v4: 782476..785352	mitochondrial DNA polymerase I protein A, putative	1712	0	0	0				2QTB00021_C_1	Tb927.4.2950	AACAAATATCTGAAAAGAAGACGAAAACGAGGGCCCGTAAGTCCTCCACATTATCTAATGCTGAAGCAAC	+	4	783047	783116	-0.557712	-1.28148	0.208888	0.998912	-4.57937
Tb09.160.2700	3QTB00003_M_15			<a href=http://www.genedb.org/genedb/Search?organism=tryp&name=Tb09.160.2700>Tb09.160.2700</a>	Q38FC7		1L12.235	chr9contig160.tmp0225	9	Tb927_09_v4: 735639..735998	hypothetical protein, unlikely	5036	0	2	0				2QTB00003_M_15	Tb09.160.2700	GTAACAGTATCCAAAAGATGAAAAGTAAACAAAAAATAATAAGAATAATAAATGAAGCATCAAGAGGGGG	+	9	735712	735781	-0.557162	-1.18076	0.246076	0.998912	-4.58566
Tb09.v1.0210	3QTB00001_P_18			<a href=http://www.genedb.org/genedb/Search?organism=tryp&name=Tb09.v1.0210>Tb09.v1.0210</a>	Q38F08				9	Tb927_09_v4: complement(897911..898165)	hypothetical protein, unlikely	5156	0	1	0				2QTB00001_P_18	Tb09.v1.0210	ATGCAGTTTCAAGCGCAGATGAGTAAGCGTACACAGAGATGCCGCAAAACATATCACTTTCAGTCTAACG	-	9	897988	898057	-0.55647	-1.05444	0.299281	0.998912	-4.59293
Tb927.8.3990	3QTB00009_K_23			<a href=http://www.genedb.org/genedb/Search?organism=tryp&name=Tb927.8.3990>Tb927.8.3990</a>	Q581B9			Tb08.10J17.200	8	Tb927_08_v4: complement(1190781..1191653)	hypothetical protein, conserved	4242	0	0	0				2QTB00009_K_23	Tb927.8.3990	AAGAAATTAGAAAATGTAGGGCTTCAGCTATTACAAACGGGTTCATTTGTGTTCGATCCATCACAAGTAC	-	8	1191104	1191173	-0.556148	-1.36901	0.180172	0.998912	-4.57356
Tb927.4.280	3QTB00016_F_19	RHS3. Chimeric gene between RHS1 (N-terminal domain) and RHS3 (C-terminal domain): pers. comm. Frederic Bringaud, CNRS/BordeauxII University.;go_component=nucleus		<a href=http://www.genedb.org/genedb/Search?organism=tryp&name=Tb927.4.280>Tb927.4.280</a>	Q57UU7			Tb04.5D20.320	4	Tb927_04_v4: complement(65711..67384)	retrotransposon hot spot (RHS) protein, putative,retrotransposon hot spot protein 3 (RHS3), putative	1445	0	0	0				NA	NA	NA	NA	NA	NA	NA	-0.555881	-0.935716	0.356166	0.998912	-4.59911
Tb09.211.4660	3QTB00004_O_6			<a href=http://www.genedb.org/genedb/Search?organism=tryp&name=Tb09.211.4660>Tb09.211.4660</a>	Q38D44			chr9contig211.tmp0514	9	Tb927_09_v4: 2151194..2151643	hypothetical protein, unlikely	5824	1	1	0				2QTB00004_O_6	Tb09.211.4660	TTTCTCTTCTCCCTTCGTATATATCACGTTCCGTTGTTCATCATTGATTCCCTCACCGCCAAATTACATA	+	9	2151250	2151319	-0.555076	-1.47368	0.149973	0.998912	-4.56622
Tb10.70.3010	3QTB00003_C_2			<a href=http://www.genedb.org/genedb/Search?organism=tryp&name=Tb10.70.3010>Tb10.70.3010</a>	Q38BH6			TRYP_x-70a06.p2kb545_400	10	Tb927_10_v4: 1111159..1111521	hypothetical protein, conserved	6556	0	1	0				2QTB00003_C_2	Tb10.70.3010	AACTGGGACCTTGCCGGCGTAGAGCAGAGGTATACGGACTTCATGGTTGTGCGGACGTACTTTTCTATTG	+	10	1111312	1111381	-0.55505	-1.66116	0.106082	0.998912	-4.55207
Tb09.160.4440	3QTB00008_N_1			<a href=http://www.genedb.org/genedb/Search?organism=tryp&name=Tb09.160.4440>Tb09.160.4440</a>	Q38EW2		28G16.515	chr9contig160.tmp0330	9	Tb927_09_v4: 955624..956445	hypothetical protein, conserved	5203	0	0	0				2QTB00008_N_1	Tb09.160.4440	AAGATATATGATTGTGACCCCATGAATGTTCTCCGCCGGTGGCACCCAACGTTTCCAGATATGGAGGATC	+	9	955927	955996	-0.554585	-1.41183	0.167291	0.998912	-4.57061
Tb10.70.2020	3QTB00015_P_1			<a href=http://www.genedb.org/genedb/Search?organism=tryp&name=Tb10.70.2020>Tb10.70.2020</a>	Q38B87			TRYP_x-70a06.p2kb545_270	10	Tb927_10_v4: 1265388..1266932	hypothetical protein, conserved	6645	0	0	0	GO:0003674 GO:0003674	GO:0008150 GO:0008150	GO:0005575 GO:0005575	2QTB00015_P_1	Tb10.70.2020	TACATCTACGATTATAATGAGCATGGTGATAACTCCAAGAAAAAATTTGTACTGTGTGAAGAAATGATCA	+	10	1265970	1266039	-0.554302	-1.09196	0.2827	0.998912	-4.59085
Tb11.17.0001	3QTB00004_H_7			<a href=http://www.genedb.org/genedb/Search?organism=tryp&name=Tb11.17.0001>Tb11.17.0001</a>	Q380X0				11	Tb927_11_01_v4: complement(4815294..4815752)	hypothetical protein	9473	0	0	0				2QTB00004_H_7	Tb11.17.0001	GTCCACAGCATCAAATTTTTACAAGGGCAGCCACCACACGGTGCCATCAGATTCGGTGCTGGTTTGTGTA	-	11.1	4815587	4815656	-0.553581	-1.31747	0.196687	0.998912	-4.57702
Tb927.8.2160	3QTB00022_D_10	identical to GP:16304672: multidrug resistance protein A {Trypanosoma brucei brucei}; 99% identical to GP:16304672: multidrug resistance protein A {Trypanosoma brucei brucei};go_function=ATP binding; ATPase activity, coupled to transmembrane movement of substances;go_process=response to drug; transport;go_component=ATP-binding cassette (ABC) transporter complex (sensu Eukaryota); integral to memb…		<a href=http://www.genedb.org/genedb/Search?organism=tryp&name=Tb927.8.2160>Tb927.8.2160</a>	Q581W6	PGPA	MRPA	Tb08.26N11.730	8	Tb927_08_v4: 667841..672586	multidrug resistance protein A,P-glycoprotein	4059	0	11	0	GO:0005524 GO:0042626	GO:0006810 GO:0042493	GO:0016021 GO:0043191	2QTB00022_D_10	Tb927.8.2160	GTTACTTACCGTAGCAGCTAATCTGTGGTTGTCTATGTGGTCTACTAATAAGTTCAAACTTGATGAAACA	+	8	670795	670864	-0.553395	-1.27916	0.209694	0.998912	-4.57952
Tb927.8.2210	3QTB00011_F_2	;go_function=oxidoreductase activity;go_process=metabolism		<a href=http://www.genedb.org/genedb/Search?organism=tryp&name=Tb927.8.2210>Tb927.8.2210</a>	Q581W1	PTR1		Tb08.26N11.790	8	Tb927_08_v4: 677634..678743	pteridine reductase	4064	0	0	1	GO:0016491	GO:0008152	GO:0005575	2QTB00011_F_2	Tb927.8.2210	ACAGAAGAATGTATGAGTGGGTTGGTTCTGTTGTTATATTCTCACCTACTATTATTTTCGCTCCTATACA	+	8	677740	677809	-0.553219	-1.04952	0.301508	0.998912	-4.5932
Tb927.3.1620	3QTB00022_F_2			<a href=http://www.genedb.org/genedb/Search?organism=tryp&name=Tb927.3.1620>Tb927.3.1620</a>	Q57ZE9			Tb03.30P12.140	3	Tb927_03_v4: complement(423166..427965)	hypothetical protein, conserved	1001	0	0	0				2QTB00022_F_2	Tb927.3.1620	GGTTAGTGTCAAACTGAGAAATCCTATTGGAAGCCACCTTACCGTGGAAAATATGTGTCTTTTATTTGTT	-	3	425554	425623	-0.552898	-1.43401	0.160908	0.998912	-4.56905
Tb11.01.5160	3QTB00017_O_12			<a href=http://www.genedb.org/genedb/Search?organism=tryp&name=Tb11.01.5160>Tb11.01.5160</a>	Q382I1				11	Tb927_11_01_v4: complement(3565044..3566849)	hypothetical protein, conserved	9043	1	1	0				2QTB00017_O_12	Tb11.01.5160	AAAACTATCGAACAGCTTCGTTGGTCGCACTTTATGATGAGGTCCCGTGCTGTGAATTTGCACTTTATCC	-	11.1	3565724	3565793	-0.552832	-1.56241	0.12766	0.998912	-4.55968
Tb09.v1.0690	3QTB00002_O_24			<a href=http://www.genedb.org/genedb/Search?organism=tryp&name=Tb09.v1.0690>Tb09.v1.0690</a>	Q38DA0				9	Tb927_09_v4: 2036126..2036434	hypothetical protein, unlikely	5767	0	0	0				2QTB00002_O_24	Tb09.v1.0690	TTATATCGAAGGAATGCTCCCAGAAAAAGTTGGTAACTATCAATGTGAGGCTGTATCAAAAGCAATGTTT	+	9	2036190	2036259	-0.55274	-0.981103	0.333627	0.998912	-4.59683
Tb927.8.5340	3QTB00006_K_19			<a href=http://www.genedb.org/genedb/Search?organism=tryp&name=Tb927.8.5340>Tb927.8.5340</a>	Q57UK6			Tb08.5H5.230	8	Tb927_08_v4: 1586878..1587465	hypothetical protein	4377	1	2	0				2QTB00006_K_19	Tb927.8.5340	TCCGTTGTTTCCAGGCGCGGTGCACAATTTTGTGTGGTATTTCACTCTGTTGTTACCCATGTTAGTCTCT	+	8	1587033	1587102	-0.551529	-1.38868	0.174163	0.998912	-4.57221
Tb09.160.3820	3QTB00015_O_2	;go_function=snoRNA binding;go_process=nuclear mRNA splicing, via spliceosome		<a href=http://www.genedb.org/genedb/Search?organism=tryp&name=Tb09.160.3820>Tb09.160.3820</a>	Q38F23		28G16.220	chr9contig160.tmp0296	9	Tb927_09_v4: 878624..880129	nucleolar RNA binding protein, putative	5141	0	1	0	GO:0030515	GO:0000398	GO:0005634	2QTB00015_O_2	Tb09.160.3820	AAAACTTTGTTGAGAAACAAATAACGGAGGAATTAGCAGTCGCCGATGCAAAGCTCGCAAAAGCCATAAA	+	9	879018	879087	-0.551438	-1.23323	0.226136	0.998912	-4.58244
Tb11.01.3790	3QTB00010_O_23			<a href=http://www.genedb.org/genedb/Search?organism=tryp&name=Tb11.01.3790>Tb11.01.3790</a>	Q382Y5				11	Tb927_11_01_v4: 3133370..3134335	hypothetical protein, conserved	8885	1	2	0				2QTB00010_O_23	Tb11.01.3790	ATTTTTACCTGCGCCATCTCGGAAGGGACGATACTCCATATCAATAAAAGTGTATATGGCTGTTTGACAA	+	11.1	3133775	3133844	-0.550946	-1.24441	0.22205	0.998912	-4.58174
Tb927.6.2680	3QTB00005_C_21			<a href=http://www.genedb.org/genedb/Search?organism=tryp&name=Tb927.6.2680>Tb927.6.2680</a>	Q583R6			Tb06.5F5.110	6	Tb927_06_v4: 805537..806031	hypothetical protein, conserved	2787	1	4	0				2QTB00005_C_21	Tb927.6.2680	GATGTAACACCACTATTTTGATTCCCTTCCGAATCTTCTCCATATTACTGTACCTCACGGCACTCATTTG	+	6	805601	805670	-0.550487	-1.43657	0.160182	0.998912	-4.56887
Tb11.01.8225	3QTB00004_I_2			<a href=http://www.genedb.org/genedb/Search?organism=tryp&name=Tb11.01.8225>Tb11.01.8225</a>	Q381D5			237.t00927	11	Tb927_11_01_v4: complement(4316299..4316739)	hypothetical protein, conserved	9340	0	0	0				2QTB00004_I_2	Tb11.01.8225	ATGATTTCTAATGTTGACTGGTTTCAGGCATTGCAATGCGCCTATTATTTCCCTGGCTGGCAGGTGCCTC	-	11.1	4316427	4316496	-0.548761	-1.45199	0.155875	0.998912	-4.56778
Tb927.7.2560	3QTB00022_C_1			<a href=http://www.genedb.org/genedb/Search?organism=tryp&name=Tb927.7.2560>Tb927.7.2560</a>	Q57XL8			Tb07.22O10.670	7	Tb927_07_v4: complement(655397..659014)	hypothetical protein, conserved	3345	0	0	0				2QTB00022_C_1	Tb927.7.2560	AGCAAACTAGTAATTCGGTAGTTGATGTCTTTGTTTTTGGTGACTCCGAGATATTATTTCTTGTGAGTAG	-	7	658878	658947	-0.548525	-1.48628	0.146626	0.998912	-4.56531
Tb927.6.3000	3QTB00011_I_15	;go_function=stearoyl-CoA 9-desaturase activity;go_process=fatty acid biosynthesis;go_component=integral to membrane		<a href=http://www.genedb.org/genedb/Search?organism=tryp&name=Tb927.6.3000>Tb927.6.3000</a>	Q583N4			Tb06.5F5.690	6	Tb927_06_v4: 892527..893573	fatty acid desaturase, putative,sphingolipid delta 4 desaturase, putative	2819	0	5	0				2QTB00011_I_15	Tb927.6.3000	CGTCCCACTCTTGTTAGAAAAATGAAAATAACGAGGATGCATGTACTAAATATTGTTGCTCAAATTATAT	+	6	893076	893145	-0.547438	-1.09226	0.282569	0.998912	-4.59083
Tb10.70.6870	3QTB00004_G_24			<a href=http://www.genedb.org/genedb/Search?organism=tryp&name=Tb10.70.6870>Tb10.70.6870</a>	Q38CB8			TRYP_x-70a06.p2kb545_946	10	Tb927_10_v4: complement(327937..328377)	hypothetical protein	6263	0	0	0				2QTB00004_G_24	Tb10.70.6870	TCTCGCCACCGCCTTTCATACCAATCACATACGCGACAGAGGTATTCCTATTTCCTTCGTTAACACTCCA	NA	Nonspecific_2	0	0	-0.547201	-1.17957	0.246543	0.998912	-4.58573
Tb927.4.5170	3QTB00005_M_13	;go_function=structural constituent of ribosome;go_process=ribosome biogenesis;go_component=cytosolic large ribosomal subunit (sensu Bacteria); ribosome		<a href=http://www.genedb.org/genedb/Search?organism=tryp&name=Tb927.4.5170>Tb927.4.5170</a>	Q584I9			Tb04.3M17.700	4	Tb927_04_v4: complement(1413205..1413708)	ribosomal protein L7/L12, putative	1935	0	0	0				2QTB00005_M_13	Tb927.4.5170	TCGTAGAGAAAGCCACTGTGGATGTTAGCCTAAAGGGATACCCCGCAGGAAGCAAGGTAAAACTTATTAA	-	4	1413359	1413428	-0.546343	-1.28202	0.208702	0.998912	-4.57934
Tb09.160.4290	3QTB00017_C_11	hypothetical protein		<a href=http://www.genedb.org/genedb/Search?organism=tryp&name=Tb09.160.4290>Tb09.160.4290</a>	-		28G16.435	chr9contig160.tmp0324	9	Tb927_09_v4: 940384..942036	hypothetical protein, conserved	5187	0	0	0				2QTB00017_C_11	Tb09.160.4290	TGTATACATTTGTACGCACGCGCCGGATGGTGATAATTTTTGTAGAAGTAAGGAGATAACTGGAGTAGGA	+	9	940497	940566	-0.546322	-1.47714	0.149047	0.998912	-4.56597
Tb09.160.2290	3QTB00022_O_2			<a href=http://www.genedb.org/genedb/Search?organism=tryp&name=Tb09.160.2290>Tb09.160.2290</a>	Q38FG4		1L12.20	chr9contig160.tmp0198	9	Tb927_09_v4: 684500..688600	hypothetical protein, conserved	4999	0	0	0				2QTB00022_O_2	Tb09.160.2290	GCTACGAGATGCATGCCATAATATGATCAACGAAATGAACGAGATGTTTGACGTAATGGGGAAATGTGTT	+	9	686863	686932	-0.546269	-1.09158	0.282863	0.998912	-4.59087
Tb927.7.5420	3QTB00016_A_6			<a href=http://www.genedb.org/genedb/Search?organism=tryp&name=Tb927.7.5420>Tb927.7.5420</a>	Q582F7			Tb07.10C21.620	7	Tb927_07_v4: 1457113..1458735	hypothetical protein, conserved	3632	1	2	0				2QTB00016_A_6	Tb927.7.5420	GATGACAAGTCGCATTTTGATCATCGGCACAACGTCACTATTGGTATATTGGTTTTAATTGTTTTAATTT	+	7	1457893	1457962	-0.545515	-0.722426	0.475083	0.998912	-4.60851
Tb927.2.2460	3QTB00006_C_2	;go_function=ubiquitin-like conjugating enzyme activity; ubiquitin-protein ligase activity;go_process=protein modification; ubiquitin cycle;go_component=nucleus		<a href=http://www.genedb.org/genedb/Search?organism=tryp&name=Tb927.2.2460>Tb927.2.2460</a>	Q7YVI3		25N14.35		2	Tb927_02_v4: complement(486394..486990)	ubiquitin-conjugating enzyme E2, putative	630	0	0	0	GO:0004840 GO:0004840 GO:0004840 GO:0004842	GO:0006512 GO:0006512 GO:0006464 GO:0006464	GO:0005634 GO:0005634	2QTB00006_C_2	Tb927.2.2460	TCTTTCTCCACTTTTCAGAGGATTACCCGACAAAGCCGCCTAAATGTGTGTTTAACCCGGTACTTTTTCA	-	2	486629	486698	-0.545365	-1.18478	0.244503	0.998912	-4.58542
Tb10.70.5480	3QTB00009_O_14			<a href=http://www.genedb.org/genedb/Search?organism=tryp&name=Tb10.70.5480>Tb10.70.5480</a>	Q38C19			TRYP_x-70a06.p2kb545_747	10	Tb927_10_v4: 581199..582098	ubiquitin-conjugating enzyme variant Kua homologue, putative	6363	0	3	0	GO:0003674	GO:0008150	GO:0005575	2QTB00009_O_14	Tb10.70.5480	ATGACAACGCTGGTTTCCATGTATTTTTCCTTACTTTCGCACTTTTCATTGGTATGACTAATGAGCTTCA	+	10	581728	581797	-0.54528	-1.27044	0.212747	0.998912	-4.58008
Tb927.1.3770	3QTB00001_K_23	unlikely gene predicted by glimmer		<a href=http://www.genedb.org/genedb/Search?organism=tryp&name=Tb927.1.3770>Tb927.1.3770</a>	Q4GYJ8				1	Tb927_01_v4: 812771..812908	hypothetical protein, unlikely	367	1	0	1				2QTB00001_K_23	Tb927.1.3770	TTCGCGGCCGGTTGCATCCTTCCTTACTGAGGGCCAACACCCGGTGGACAATGGTGTAGGGTGTGGGCCG	+	1	812776	812845	-0.544926	-1.18325	0.245099	0.998912	-4.58551
Tb10.70.1290	3QTB00007_K_12	GPI-Anchor Signal predicted for Tb10.70.1290 by DGPI v2.04 with cleavage site probability 0.344 near 210		<a href=http://www.genedb.org/genedb/Search?organism=tryp&name=Tb10.70.1290>Tb10.70.1290</a>	Q38B34			TRYP_x-70a06.p2kb545_177	10	Tb927_10_v4: 1419929..1420624	hypothetical protein, conserved	6698	1	0	1	GO:0003674	GO:0008150	GO:0005575	2QTB00007_K_12	Tb10.70.1290	TCTGACGTTCTGACCATGATGCGTGATGCTGAAGTTGCCAAATACGCGACCAAAAATTGCACACAACTAA	+	10	1420058	1420127	-0.544538	-1.10604	0.276648	0.998912	-4.59005
Tb11.02.0520	3QTB00018_K_24			<a href=http://www.genedb.org/genedb/Search?organism=tryp&name=Tb11.02.0520>Tb11.02.0520</a>	Q386K9				11	Tb927_11_01_v4: complement(850041..852041)	hypothetical protein, conserved	8006	0	8	0				2QTB00018_K_24	Tb11.02.0520	CATTGTGAGCATCGTCACTTACGTGCGCTACTGTTTTGTAAACAGAGGTGGATTATTTGTGGACATTATA	-	11.1	850731	850800	-0.544153	-1.16399	0.25271	0.998912	-4.58667
Tb10.229.90	3QTB00003_P_1			<a href=http://www.genedb.org/genedb/Search?organism=tryp&name=Tb10.229.90>Tb10.229.90</a>	Q387R6				10	Tb927_10_v4: 3864358..3864750	hypothetical protein	7672	0	0	0				2QTB00003_P_1	Tb10.229.90	TAACTCAGCCAAATCGCATCACAACGCCGTGGCAAACAAGGATTACGACAAATGTGGTGTTCTTAACTTT	+	10	3864504	3864573	-0.544016	-1.13256	0.265499	0.998912	-4.58852
Tb11.24.0012	3QTB00015_C_7	;go_process=antigenic variation;go_component=integral to membrane		<a href=http://www.genedb.org/genedb/Search?organism=tryp&name=Tb11.24.0012>Tb11.24.0012</a>	Q380X5				11	Tb927_11_01_v4: complement(4766287..4767744)	variant surface glycoprotein (VSG, atypical), putative	9459	1	0	0		GO:0020033	GO:0016021	2QTB00015_C_7	Tb11.24.0012	TGTGATAAATAGAACCCTGGAAATGGCTCTAGAAAGACGCAAAGATTACAAACCATTAAAGAAAACGGGG	-	11.1	4767280	4767349	-0.543838	-1.35495	0.184567	0.998912	-4.57452
Tb10.389.1360	3QTB00018_H_1			<a href=http://www.genedb.org/genedb/Search?organism=tryp&name=Tb10.389.1360>Tb10.389.1360</a>	Q389A6	GCS		embl.401	10	Tb927_10_v4: complement(2928651..2930690)	gamma-glutamylcysteine synthetase	7326	0	0	0				2QTB00018_H_1	Tb10.389.1360	CAGTAACGAATATGACACATCTTTACACGCCTGTTACGCACTACTACTATGCTCAATACTTTCAAAACCT	-	10	2929846	2929915	-0.54333	-1.07382	0.290633	0.998912	-4.59187
Tb09.160.5320	3QTB00011_N_13			<a href=http://www.genedb.org/genedb/Search?organism=tryp&name=Tb09.160.5320>Tb09.160.5320</a>	Q38EL9			chr9contig160.tmp0418	9	Tb927_09_v4: 1125841..1126941	hypothetical protein, conserved	5296	0	0	0				2QTB00011_N_13	Tb09.160.5320	CACCCGTCTCATACGACCCAACAAAAGATGAAGCGCACCAACTGAACACAATATGGGAAATCATTAATGA	+	9	1126559	1126628	-0.54326	-1.30645	0.200364	0.998912	-4.57774
Tb927.7.2870	3QTB00003_L_10	Part of an H2 histone array. Number of copies in the array is uncertain.;go_function=DNA binding;go_process=chromosome organization and biogenesis (sensu Eukaryota);go_component=nucleus		<a href=http://www.genedb.org/genedb/Search?organism=tryp&name=Tb927.7.2870>Tb927.7.2870</a>	Q57YA3			Tb07.13M20.580	7	Tb927_07_v4: 733530..733934	histone H2A, putative	3376	0	0	0	GO:0003677	GO:0007001	GO:0005634	NA	NA	NA	NA	NA	NA	NA	-0.54278	-1.29551	0.204066	0.998912	-4.57846
Tb927.8.1990	3QTB00007_O_11	;go_function=trypanothione-disulfide reductase activity;go_process=electron transport;go_component=mitochondrion		<a href=http://www.genedb.org/genedb/Search?organism=tryp&name=Tb927.8.1990>Tb927.8.1990</a>	Q9GU47	TRYP2	TRYP2	Tb08.26N11.460	8	Tb927_08_v4: 634173..634853	tryparedoxin peroxidase	4042	0	0	0	GO:0015042	GO:0006118	GO:0005739	2QTB00007_O_11	Tb927.8.1990	TTCTCAGATTCTCACGCTGAGTTTGAAAAACTGAACACGCAAGTCATAGCCGTGTCCTGTGACAGTCACT	+	8	634434	634503	-0.542695	-1.26152	0.215901	0.998912	-4.58065
Tb10.70.7110	3QTB00004_F_2			<a href=http://www.genedb.org/genedb/Search?organism=tryp&name=Tb10.70.7110>Tb10.70.7110</a>	Q38CD8			TRYP_x-70a06.p2kb545_982	10	Tb927_10_v4: 275302..275775	hypothetical protein	6243	0	0	0				2QTB00004_F_2	Tb10.70.7110	ATGCATAGGATGCCGTTCAACTCTTTTCCCAACCTCTCCATTGATGCGATGACGCGTGGTGCGGTGCCTT	+	10	275302	275371	-0.541774	-1.31466	0.19762	0.998912	-4.5772
Tb927.4.2390	3QTB00019_E_14	similar to ATP-dependent helicase DHX8 (RNA helicase HRH1) (DEAH-box protein 8). (Swiss-Prot:Q14562) [Homo sapiens] and similar to Pre-mRNA splicing factor RNA helicase PRP22. (Swiss-Prot:P24384) [Saccharomyces cerevisiae];go_function=ATP-dependent RNA helicase activity; pre-mRNA splicing factor activity;go_process=RNA processing;go_component=nucleus; spliceosome complex		<a href=http://www.genedb.org/genedb/Search?organism=tryp&name=Tb927.4.2390>Tb927.4.2390</a>	Q584E8			Tb04.1H19.740	4	Tb927_04_v4: 616567..618795	ATP-dependent RNA helicase, putative	1656	0	0	0				2QTB00019_E_14	Tb927.4.2390	AGGTAGGTTACCGCGTGCGATTTAAGTCTATGGTATCTGATAAGACAAAATTGCTTTATATGACAGATGG	+	4	617036	617105	-0.541677	-1.21068	0.234552	0.998912	-4.58384
Tb927.8.1230	3QTB00005_P_1			<a href=http://www.genedb.org/genedb/Search?organism=tryp&name=Tb927.8.1230>Tb927.8.1230</a>	Q57VN2			Tb08.29O4.380	8	Tb927_08_v4: complement(389676..390227)	hypothetical protein, conserved	3966	0	0	0				2QTB00005_P_1	Tb927.8.1230	AGAGCCATGATTTACCGACTCGGTTAGCCCTTTGCACCCTTTCCGCGGACAGAGAATTATATTACGTTCC	-	8	390016	390085	-0.541631	-1.14125	0.26192	0.998912	-4.58801
Tb11.02.0330	3QTB00012_H_13	;go_function=UDP-glucose 4-epimerase activity;go_process=galactose metabolism		<a href=http://www.genedb.org/genedb/Search?organism=tryp&name=Tb11.02.0330>Tb11.02.0330</a>	Q386N7	galE			11	Tb927_11_01_v4: complement(782054..783241)	UDP-galactose 4-epimerase	7977	0	0	0	GO:0003978 GO:0003978	GO:0006012	GO:0005575	2QTB00012_H_13	Tb11.02.0330	ATTAACAATTCACGAGGATGCGTCAACTGACAAGAGAATGCCCATATTTGGTACAGACTATCCTACACCC	-	11.1	782456	782525	-0.540921	-1.03396	0.308615	0.998912	-4.59405
Tb927.3.5560	3QTB00002_D_6			<a href=http://www.genedb.org/genedb/Search?organism=tryp&name=Tb927.3.5560>Tb927.3.5560</a>	Q580R9			Tb03.5L5.800	3	Tb927_03_v4: 1559620..1559952	hypothetical protein, conserved	1393	0	0	0				2QTB00002_D_6	Tb927.3.5560	TTTGTGGACAGCGGAGGCACACTTTCATTTTACCACGTGGACACGCTTCGGTTACTCCAATCAGGGCGCA	+	3	1559869	1559938	-0.540704	-1.45929	0.153868	0.998912	-4.56725
Tb927.7.4390	3QTB00018_D_13	;go_function=threonine synthase activity;go_process=threonine biosynthesis		<a href=http://www.genedb.org/genedb/Search?organism=tryp&name=Tb927.7.4390>Tb927.7.4390</a>	Q57X55			Tb07.26A24.1130	7	Tb927_07_v4: complement(1164231..1166258)	threonine synthase, putative	3528	0	0	0	GO:0004795	GO:0009088	GO:0005575	2QTB00018_D_13	Tb927.7.4390	AATGCAGGAAACGTTTTGGTCAAGCAAATGTAATGAGTCCAATTGCGCTGCGGCTATAAAGAAAATATTT	-	7	1164636	1164705	-0.540406	-1.30101	0.202198	0.998912	-4.5781
Tb10.6k15.2790	3QTB00011_O_11	;go_function=ATP binding; protein serine/threonine kinase activity;go_process=protein amino acid phosphorylation		<a href=http://www.genedb.org/genedb/Search?organism=tryp&name=Tb10.6k15.2790>Tb10.6k15.2790</a>	Q26802			TRYPtp6k15-3d06.p1c_407	10	Tb927_10_v4: complement(1931231..1932283)	mitogen-activated protein kinase 1, putative	6896	0	0	0	GO:0004674 GO:0004674 GO:0005524 GO:0005524	GO:0006468 GO:0006468	GO:0005575 GO:0005575	2QTB00011_O_11	Tb10.6k15.2790	AGTAAATACAACGCAGACGCCGTGGACTTAATATGTAAATGTATTGTCTTTGATCCCAACAAGCGGCCAA	-	10	1931419	1931488	-0.539909	-1.54291	0.132317	0.998912	-4.56114
Tb11.01.2220	3QTB00012_B_13	GPI-Anchor Signal predicted for Tb11.01.2220 by DGPI v2.04, no cleavage site predicted;go_function=UDP-N-acetylglucosamine-dolichyl-phosphate N-acetylglucosaminephosphotransferase activity;go_process=dolichol-linked oligosaccharide biosynthesis;go_component=integral to membrane		<a href=http://www.genedb.org/genedb/Search?organism=tryp&name=Tb11.01.2220>Tb11.01.2220</a>	Q383N4				11	Tb927_11_01_v4: 2727870..2729051	UDP-N-acetylglucosamine--dolichyl-phosphate n-acetylglucosaminephosphotransferase, putative	8736	0	10	0	GO:0003975	GO:0006488	GO:0016021	2QTB00012_B_13	Tb11.01.2220	AATAGATATTAATAAAACAACGCCGGAGCAACGAAAGAAGATTGCATCGAAACCGTATGACGAGCTAGAC	+	11.1	2728031	2728100	-0.539659	-1.17756	0.24733	0.998912	-4.58586
Tb927.7.5510	3QTB00010_H_4			<a href=http://www.genedb.org/genedb/Search?organism=tryp&name=Tb927.7.5510>Tb927.7.5510</a>	Q582G6			Tb07.10C21.520	7	Tb927_07_v4: 1487771..1488790	hypothetical protein, conserved	3641	0	0	0				2QTB00010_H_4	Tb927.7.5510	TTATTGATATTTCTATTAGGCACGATGGCCCCATAGATATGCTTGACTTTTTCAACCGCTCGTGGAATGT	+	7	1487802	1487871	-0.538901	-1.24017	0.223591	0.998912	-4.582
Tb09.211.0330	3QTB00010_N_1	;go_function=unfolded protein binding;go_process=protein folding		<a href=http://www.genedb.org/genedb/Search?organism=tryp&name=Tb09.211.0330>Tb09.211.0330</a>	Q38EC6			chr9contig211.tmp0040c	9	Tb927_09_v4: complement(1320628..1321632)	chaperone protein DNAJ, putative	5391	0	0	0	GO:0051082	GO:0006457	GO:0005575	2QTB00010_N_1	Tb09.211.0330	GAAATCATTAACAGAGAAGCAGAAGAATTTGATTGCTGACTTTGCAAAGGACGAGAAACCGCTGGAACTT	-	9	1320685	1320754	-0.538521	-1.42588	0.163223	0.998912	-4.56963
Tb927.3.5400	3QTB00016_L_14			<a href=http://www.genedb.org/genedb/Search?organism=tryp&name=Tb927.3.5400>Tb927.3.5400</a>	Q580T5			Tb03.5L5.600	3	Tb927_03_v4: 1512105..1513823	hypothetical protein, conserved	1377	0	0	0				2QTB00016_L_14	Tb927.3.5400	TCAGCGTGAGACAACGTCATTAAGTAAAATGCAACCCTCAAAACACACTACAAATAATGCCAGTGTATTA	+	3	1512293	1512362	-0.538455	-0.953548	0.347193	0.998912	-4.59822
Tb927.7.6430	3QTB00006_I_14			<a href=http://www.genedb.org/genedb/Search?organism=tryp&name=Tb927.7.6430>Tb927.7.6430</a>	Q582L6			Tb07.33N13.360	7	Tb927_07_v4: complement(1746219..1746824)	hypothetical protein	3733	0	0	0				2QTB00006_I_14	Tb927.7.6430	TATGGCGTCAGGGACCTTGAAAGATGAGGCTGGTTCCATTCATTTATCGCATGAAAAAGAAACTCAAACA	-	7	1746579	1746648	-0.538424	-1.01997	0.315107	0.998912	-4.5948
Tb11.01.5590	3QTB00008_L_4	;go_function=RNA binding;go_process=RNA processing;go_component=nucleus		<a href=http://www.genedb.org/genedb/Search?organism=tryp&name=Tb11.01.5590>Tb11.01.5590</a>	Q382D5	NRBD2	TbP37		11	Tb927_11_01_v4: 3652003..3652842	RNA-binding protein,NRBD2	9089	0	0	0	GO:0003723	GO:0006396	GO:0005634	2QTB00008_L_4	Tb11.01.5590	AGCCTGCGGCTTCCGGTAAAAACGCACCCGCTCCAAAATCAGCACCTGCTGCAAAGTCTGCTCCCCCCGC	+	11.1	3652025	3652094	-0.538092	-1.39583	0.172018	0.998912	-4.57172
Tb11.02.0357	3QTB00020_O_20			<a href=http://www.genedb.org/genedb/Search?organism=tryp&name=Tb11.02.0357>Tb11.02.0357</a>	Q386M8				11	Tb927_11_01_v4: complement(803614..806238)	hypothetical protein, conserved	7986	0	0	0				2QTB00020_O_20	Tb11.02.0357	AATGTAGGAGCGCCAATTTACAGGTTAGAAGTTACTCCAGATGAAGAGCACATTGCTGTTGGGACAAATA	-	11.1	804522	804591	-0.537483	-1.1372	0.263581	0.998912	-4.58825
Tb10.70.0110	3QTB00007_N_13			<a href=http://www.genedb.org/genedb/Search?organism=tryp&name=Tb10.70.0110>Tb10.70.0110</a>	Q38AU1			TRYP_x-70a06.p2kb545_14	10	Tb927_10_v4: 1680105..1680830	hypothetical protein, conserved,G10 protein homologue, putative	6791	0	0	0				2QTB00007_N_13	Tb10.70.0110	TACCGGTGCCGTCCAAACGAAAGGACAAACAAAATAAGGTTGAAGCGACTAAAGACAAGCATGCTCAAAG	+	10	1680229	1680298	-0.537447	-1.44756	0.157104	0.998912	-4.56809
Tb09.211.3690	3QTB00013_C_11			<a href=http://www.genedb.org/genedb/Search?organism=tryp&name=Tb09.211.3690>Tb09.211.3690</a>	Q38DE0			chr9contig211.tmp0412	9	Tb927_09_v4: 1953755..1954996	hypothetical protein, conserved	5727	0	0	0				2QTB00013_C_11	Tb09.211.3690	TTACCTGTTGGATAGCTTTCAATCCCAACGTGGTGTTATTGCAGTGGCATTTCATATCAGCTCTGATGAA	+	9	1954426	1954495	-0.537022	-1.42008	0.164892	0.998912	-4.57003
Tb10.61.2910	3QTB00009_K_14			<a href=http://www.genedb.org/genedb/Search?organism=tryp&name=Tb10.61.2910>Tb10.61.2910</a>	Q388K2			TRYP_x-61h03.q2kb185_436	10	Tb927_10_v4: complement(3332048..3332941)	uracil-DNA glycosylase, putative	7481	0	0	0			GO:0005634	2QTB00009_K_14	Tb10.61.2910	AAAAATTTCGTTGATAGATCGAAAACGCCACGTGGTCATAGAATGCGCTCACCCTTCCCCTCTAAGTGCC	-	10	3332159	3332228	-0.536487	-1.61382	0.116018	0.998912	-4.55576
Tb10.70.0300	3QTB00014_I_5	;go_function=amino acid-polyamine transporter activity;go_process=amino acid transport;go_component=membrane		<a href=http://www.genedb.org/genedb/Search?organism=tryp&name=Tb10.70.0300>Tb10.70.0300</a>	Q38AV6			TRYP_x-70a06.p2kb545_44	10	Tb927_10_v4: 1642328..1643689	amino acid transporter, putative,amino acid permease, putative	6776	0	11	0	GO:0005279 GO:0005279	GO:0006865 GO:0006865	GO:0016020 GO:0016020	2QTB00014_I_5	Tb10.70.0300	TGGAAACATCGCAGTTGAGGGATTTGGTATTTTTATCTTTGCGTATCTATGTCATTGTGTTGCATTCCAA	+	10	1643050	1643119	-0.535992	-0.943407	0.352277	0.998912	-4.59873
Tb927.4.3820	3QTB00014_A_7			<a href=http://www.genedb.org/genedb/Search?organism=tryp&name=Tb927.4.3820>Tb927.4.3820</a>	Q583H6			Tb04.30O21.110	4	Tb927_04_v4: complement(999703..1001052)	hypothetical protein, conserved	1799	0	3	0				2QTB00014_A_7	Tb927.4.3820	TCTAAGTTTCTTTGTGTTCCTATCTGGTGTTACCAAAAGTTAGCACCTCTGCTGAATCCTGATGTCTTTC	-	4	1000068	1000137	-0.535957	-0.816735	0.419893	0.998912	-4.60463
Tb11.02.4150	3QTB00020_B_14	glycosomal;go_function=pyruvate, phosphate dikinase activity;go_process=phosphorylation;go_component=glycosome		<a href=http://www.genedb.org/genedb/Search?organism=tryp&name=Tb11.02.4150>Tb11.02.4150</a>	Q385E1	PPDK			11	Tb927_11_01_v4: complement(1744087..1746828)	pyruvate phosphate dikinase	8326	0	0	0	GO:0050242	GO:0016310	GO:0020015	2QTB00020_B_14	Tb11.02.4150	CTTATAAGGGAAGAGGTGGTAAAGACGGCCGAAGCTGTAATCACAAAATCGGGAAAACGTGTTCATTACA	-	11.1	1744539	1744608	-0.535681	-1.1564	0.255757	0.998912	-4.58712
Tb11.01.3660	3QTB00019_P_14	Curated by P. Englund. similar to DNA repair and recombination protein pif1, mitochondrial precursor. (Swiss-Prot:Q9UUA2) (Schizosaccharomyces pombe); similar to DNA repair and recombination protein PIF1, mitochondrial precursor. (Swiss-Prot:P0727;go_function=DNA helicase activity;go_process=chromosome organization and biogenesis (sensu Eukaryota); DNA recombination; telomere maintenance;go_compo…		<a href=http://www.genedb.org/genedb/Search?organism=tryp&name=Tb11.01.3660>Tb11.01.3660</a>	Q383A1	PIF1			11	Tb927_11_01_v4: 3097940..3100378	DNA repair and recombination helicase protein PIF1, putative,DNA repair and recombination protein, mitochondrial precursor, putative	8869	0	0	0	GO:0003678	GO:0000723 GO:0006310 GO:0007001	GO:0005634 GO:0005739	2QTB00019_P_14	Tb11.01.3660	TGAAAAGATCATTACAGTACTTTCTGAGGAAATCAAAAGAATTACCGGAGTGGACATTGTGGACCATAAT	+	11.1	3099403	3099472	-0.534853	-0.959781	0.344092	0.998912	-4.59791
Tb927.1.4100	3QTB00011_E_14		trCOIV	<a href=http://www.genedb.org/genedb/Search?organism=tryp&name=Tb927.1.4100>Tb927.1.4100</a>	Q4GYG7	COXIV			1	Tb927_01_v4: 861807..862868	cytochrome oxidase subunit IV	398	1	0	0	GO:0004129	GO:0006118	GO:0005751	2QTB00011_E_14	Tb927.1.4100	TGCAGAGATCGCGTCTCGTCTCACGGCGTGGCTTCCAGAGAAGTATCATATCGTTTATGTGGATGATTTT	+	1	862442	862511	-0.534377	-1.15323	0.25704	0.998912	-4.58731
Tb927.8.4370	3QTB00020_P_15			<a href=http://www.genedb.org/genedb/Search?organism=tryp&name=Tb927.8.4370>Tb927.8.4370</a>	Q57VZ8			Tb08.29H22.750	8	Tb927_08_v4: complement(1302405..1305137)	hypothetical protein, conserved	4280	0	2	0				2QTB00020_P_15	Tb927.8.4370	TATTTAAGTGTATGCAGTGTAGTTTGCATCTTTTAATTTGTCTTTTGATGCGGCCGTCAATCCTCCCACA	-	8	1304536	1304605	-0.534374	-1.06171	0.296017	0.998912	-4.59254
Tb11.02.0960	3QTB00017_H_15	;go_component=integral to membrane		<a href=http://www.genedb.org/genedb/Search?organism=tryp&name=Tb11.02.0960>Tb11.02.0960</a>	Q386G4				11	Tb927_11_01_v4: 1006023..1007846	endosomal integral membrane protein, putative	8051	1	9	0	GO:0003674	GO:0008150	GO:0016021	2QTB00017_H_15	Tb11.02.0960	ATTTCGGTTATAAACTCGGTGATCCTCGCTTTGCTACTTTCCATAATTAACATATTTATCGTCTCACGCG	+	11.1	1006704	1006773	-0.534154	-1.02793	0.3114	0.998912	-4.59437
Tb11.55.0010	3QTB00016_J_18			<a href=http://www.genedb.org/genedb/Search?organism=tryp&name=Tb11.55.0010>Tb11.55.0010</a>	Q386Y4				11	Tb927_11_01_v4: complement(498138..499850)	hypothetical protein, conserved	7879	1	0	0				2QTB00016_J_18	Tb11.55.0010	TGAGTACTGATATCACGGGGGACTACTTTTTTGGTCGTATTTTTCTCCGGCCTTATGATGTTGCATCACT	-	11.1	499510	499579	-0.533843	-1.05316	0.299861	0.998912	-4.593
Tb927.7.750	3QTB00020_C_14			<a href=http://www.genedb.org/genedb/Search?organism=tryp&name=Tb927.7.750>Tb927.7.750</a>	Q57VS1			Tb07.29K4.570	7	Tb927_07_v4: complement(169510..172056)	hypothetical protein, conserved	3166	0	0	0				2QTB00020_C_14	Tb927.7.750	ATTACAGAAAACCACAAGTTAATGTGTTTAAAAATGAGGTAGGTAGCGATACTGAACGGTGGATAAATAA	-	7	169889	169958	-0.53366	-1.20072	0.238342	0.998912	-4.58445
Tb927.2.1470	3QTB00005_D_13			<a href=http://www.genedb.org/genedb/Search?organism=tryp&name=Tb927.2.1470>Tb927.2.1470</a>	Q7YVS7		27H14.225		2	Tb927_02_v4: 276948..277487	hypothetical protein, conserved	582	0	0	0	GO:0003674	GO:0008150	GO:0005575	2QTB00005_D_13	Tb927.2.1470	AAGTTTGAAGGAAACGAAAAGAAAGAACCAAATCCCTTTTGAAATGAACATTACTTTTGCGCCTCTCTAA	-	1	803523	803592	-0.532949	-1.06251	0.295662	0.998912	-4.59249
Tb10.70.3610	3QTB00015_D_22			<a href=http://www.genedb.org/genedb/Search?organism=tryp&name=Tb10.70.3610>Tb10.70.3610</a>	Q38BM4			TRYP_x-70a06.p2kb545_482	10	Tb927_10_v4: complement(973993..975549)	hypothetical protein, conserved	6508	0	1	0				2QTB00015_D_22	Tb10.70.3610	TGGAGACACTACCTTTCGTATAACGCCAGTTTCTAATGTGATGTTTCTCTCATTCTTGTGGATCACTTTG	-	10	974044	974113	-0.531585	-1.08026	0.2878	0.998912	-4.59151
Tb927.3.3450	3QTB00001_K_11	similar to SP:P36405: ADP-ribosylation factor-like protein 3. {Homo sapiens};go_function=glucose transporter activity; GTP binding;go_process=transport;go_component=membrane		<a href=http://www.genedb.org/genedb/Search?organism=tryp&name=Tb927.3.3450>Tb927.3.3450</a>	Q57XJ5			Tb03.25B21.123	3	Tb927_03_v4: 979573..980109	ADP-ribosylation factor-like protein 3A, putative	1183	0	0	0				2QTB00001_K_11	Tb927.3.3450	TTGCTTACGCTTCTGCGAAAATTGAGGTCAAGCGACGCGTCGCCACGGATTCTGATTCTTGGCCTGGACA	+	3	979579	979648	-0.531434	-1.18557	0.244196	0.998912	-4.58537
Tb10.6k15.1250	3QTB00005_J_13			<a href=http://www.genedb.org/genedb/Search?organism=tryp&name=Tb10.6k15.1250>Tb10.6k15.1250</a>	Q38A57			TRYPtp6k15-3d06.p1c_182	10	Tb927_10_v4: 2232135..2232680	hypothetical protein, conserved	7025	0	0	0				2QTB00005_J_13	Tb10.6k15.1250	CGGTAGTCACTGAACTTGCACTAAAGAGGTATGCGGAGTACCTTGTGCGGCGTCGCGAAAAACCTGAAGC	+	10	2232172	2232241	-0.531098	-1.30414	0.201142	0.998912	-4.5779
Tb11.02.2560	3QTB00019_D_10			<a href=http://www.genedb.org/genedb/Search?organism=tryp&name=Tb11.02.2560>Tb11.02.2560</a>	Q385S3				11	Tb927_11_01_v4: 1385573..1387933	hypothetical protein, conserved	8194	0	0	0				2QTB00019_D_10	Tb11.02.2560	TTATGATGGTGACTAGCACTATGCTAAACGTGAAAACCGCAGAAATCCGAATAGCGTGGAATAAACTTTT	+	11.1	1386081	1386150	-0.530962	-0.845364	0.40395	0.998912	-4.60336
Tb10.70.0120	3QTB00008_E_1			<a href=http://www.genedb.org/genedb/Search?organism=tryp&name=Tb10.70.0120>Tb10.70.0120</a>	Q38AU2			TRYP_x-70a06.p2kb545_15	10	Tb927_10_v4: 1677657..1678418	COP-coated vesicle membrane protein erv25 precursor, putative,ER--golgi transport protein erv25 precursor, putative	6790	1	2	0				2QTB00008_E_1	Tb10.70.0120	ACGTTAACATTGACCAGAAAACAACTGTAATATCCAAGACGGAAGTGCCTATGCTGAAGAGACAGAATGT	+	10	1678048	1678117	-0.530886	-1.29064	0.20573	0.998912	-4.57878
Tb927.7.3580	3QTB00017_I_2	;go_function=ATP binding; protein serine/threonine kinase activity;go_process=protein amino acid phosphorylation		<a href=http://www.genedb.org/genedb/Search?organism=tryp&name=Tb927.7.3580>Tb927.7.3580</a>	Q57WH3			Tb07.28B13.440	7	Tb927_07_v4: complement(933093..934883)	protein kinase, putative	3447	0	0	0	GO:0004674 GO:0005524	GO:0006468	GO:0005575	2QTB00017_I_2	Tb927.7.3580	ATTAATTATGTGGACAGTTTCCTTACCAACAAATCCGATTACATTTGCATTGTGATGGAGTACGCAGATG	-	7	934625	934694	-0.530816	-0.968524	0.339775	0.998912	-4.59747
Tb927.3.1550	3QTB00021_E_2			<a href=http://www.genedb.org/genedb/Search?organism=tryp&name=Tb927.3.1550>Tb927.3.1550</a>	Q57XY8			Tb03.1J15.100	3	Tb927_03_v4: complement(403846..406875)	hypothetical protein, conserved	994	0	0	0				2QTB00021_E_2	Tb927.3.1550	TCAATGGAATTAGCGGATGTTGAAGAGGAGATTCCTTTAGAAATAGAAGATTATTCCTGCAATACACTCT	-	3	406800	406869	-0.530627	-0.847064	0.403015	0.998912	-4.60329
Tb11.02.4380	3QTB00013_G_21			<a href=http://www.genedb.org/genedb/Search?organism=tryp&name=Tb11.02.4380>Tb11.02.4380</a>	Q385B6				11	Tb927_11_01_v4: complement(1812687..1813934)	hypothetical protein, conserved	8351	0	0	0				2QTB00013_G_21	Tb11.02.4380	TCCATGTGGACTTACAAACTCCCAGAACGGCCATCTAATAGGGACAATACAGAATAAGGCTGAACTGTTA	-	11.1	1813155	1813224	-0.530379	-1.47627	0.14928	0.998912	-4.56603
Tb09.354.0180	3QTB00015_H_1	GPI-Anchor Signal predicted for Tb09.354.0180 by DGPI v2.04 with cleavage site probability 2.4940002 near 486;go_process=antigenic variation;go_component=integral to membrane		<a href=http://www.genedb.org/genedb/Search?organism=tryp&name=Tb09.354.0180>Tb09.354.0180</a>	Q38G45				9	Tb927_09_v4: 52253..53779	variant surface glycoprotein (VSG, atypical), putative	4698	1	0	1		GO:0020033 GO:0020033	GO:0016021 GO:0016021	2QTB00015_H_1	Tb09.354.0180	ACAGCGATTACAACATCAATTAAAAACGCTATTTACGGAAAAGGACAGGAAGACTTCCAAGAAAAAGCAC	+	9	52715	52784	-0.530362	-1.01816	0.315952	0.998912	-4.59489
Tb10.6k15.1100	3QTB00009_F_2	similar to Adiponectin receptor protein 1. (Swiss-Prot:Q91VH1) (Mus musculus);go_component=integral to membrane		<a href=http://www.genedb.org/genedb/Search?organism=tryp&name=Tb10.6k15.1100>Tb10.6k15.1100</a>	Q38A44			TRYPtp6k15-3d06.p1c_159	10	Tb927_10_v4: 2263625..2264548	adiponectin receptor protein 1	7038	0	7	0	GO:0003674	GO:0008150	GO:0016021	2QTB00009_F_2	Tb10.6k15.1100	AATTTATATGGTGAGCATCATCATGTTTGGTACTTTAAGCGTTGTTTTCTCCTCTCTACCAAGTCTCCGT	+	10	2264149	2264218	-0.530188	-1.18695	0.24366	0.998912	-4.58529
Tb927.6.660	3QTB00018_P_1			<a href=http://www.genedb.org/genedb/Search?organism=tryp&name=Tb927.6.660>Tb927.6.660</a>	Q583T7			Tb06.3D8.500	6	Tb927_06_v4: complement(279233..281302)	hypothetical protein, conserved	2583	1	0	0				2QTB00018_P_1	Tb927.6.660	TTTTTCCTCTGCTCGCAGCTTCCACCTCCAAACCAGGCGGGATCGATAAAAATAGCGGTACAAGAATTAA	-	6	281145	281214	-0.530004	-1.19696	0.239786	0.998912	-4.58468
Tb10.6k15.2160	3QTB00006_C_22			<a href=http://www.genedb.org/genedb/Search?organism=tryp&name=Tb10.6k15.2160>Tb10.6k15.2160</a>	Q38AD0			TRYPtp6k15-3d06.p1c_321	10	Tb927_10_v4: complement(2039803..2040399)	hypothetical protein	6952	0	0	0				2QTB00006_C_22	Tb10.6k15.2160	TTATGAAAACGGGAAACCGCAAACTGGTATCACAAACATCCTGATGCAGAGCCAAGCAACTGTCGAAAAT	-	10	2040151	2040220	-0.529999	-1.32964	0.192686	0.998912	-4.57621
Tb927.4.5530	3QTB00014_N_2	;go_process=antigenic variation;go_component=integral to membrane		<a href=http://www.genedb.org/genedb/Search?organism=tryp&name=Tb927.4.5530>Tb927.4.5530</a>	Q580P1			Tb04.24M18.570	4	Tb927_04_v4: complement(1508151..1509599)	variant surface glycoprotein (VSG), putative	1972	1	0	1		GO:0020033	GO:0016021	2QTB00014_N_2	Tb927.4.5530	AAATTGGCAAAAAGGTCATGGAAAATATAAAACAGACGTCAACAGCGAGAATCGAAAACACCAAGCAAAC	-	4	1508527	1508596	-0.529546	-1.22588	0.228857	0.998912	-4.5829
Tb927.8.7810	3QTB00009_B_14			<a href=http://www.genedb.org/genedb/Search?organism=tryp&name=Tb927.8.7810>Tb927.8.7810</a>	Q57U62			Tb08.6H23.70	8	Tb927_08_v4: 2273077..2273997	hypothetical protein, conserved	4625	0	0	0				2QTB00009_B_14	Tb927.8.7810	AGTGTTGGAAGCTGAGGCGCTCCGGTGCCAAGTTGCGGGGTTGCAGACGAGGTTGCAGGACCTCACCGCA	+	8	2273526	2273595	-0.529357	-1.31314	0.198126	0.998912	-4.5773
Tb927.8.7100	3QTB00023_G_21	;go_function=acetyl-CoA carboxylase activity; biotin carboxylase activity;go_process=fatty acid biosynthesis;go_component=biotin carboxylase complex; mitochondrion		<a href=http://www.genedb.org/genedb/Search?organism=tryp&name=Tb927.8.7100>Tb927.8.7100</a>	Q57YR7			Tb08.10K10.720	8	Tb927_08_v4: 2041100..2047645	acetyl-CoA carboxylase, putative	4554	0	0	0	GO:0003989 GO:0004075	GO:0006633	GO:0005739 GO:0009343	2QTB00023_G_21	Tb927.8.7100	GATGTCATACGTAGTGACAGCACTATCAAGTACCCGAAGCACAATCATCTTTTCATAAAAATGGTTGAAC	+	8	2044814	2044883	-0.529191	-1.31553	0.19733	0.998912	-4.57715
Tb09.244.1570	3QTB00015_B_14	;go_process=antigenic variation;go_component=integral to membrane		<a href=http://www.genedb.org/genedb/Search?organism=tryp&name=Tb09.244.1570>Tb09.244.1570</a>	Q38CQ1			chr9contig244a01.tmp0157	9	Tb927_09_v4: complement(2621041..2622591)	variant surface glycoprotein (VSG, atypical), putative	6000	1	0	0		GO:0020033 GO:0020033	GO:0016021 GO:0016021	2QTB00015_B_14	Tb09.244.1570	AGCTACAACAAACTAGAAAACCTCGAAACCGATGCTCAGTACGAAACAATACTGCTATATCTAAGTAAAG	-	9	2621427	2621496	-0.528786	-1.14046	0.262244	0.998912	-4.58806
Tb10.70.0625	3QTB00002_F_13			<a href=http://www.genedb.org/genedb/Search?organism=tryp&name=Tb10.70.0625>Tb10.70.0625</a>	Q38AY6			233.t00821	10	Tb927_10_v4: complement(1569187..1569501)	hypothetical protein, conserved	6746	1	1	0				2QTB00002_F_13	Tb10.70.0625	TCCCGACGGTATACAAACTACGACCACCTTCACTACGCTACGGACACGAAAGCTGTGCTTTGCATTTTGG	-	10	1569372	1569441	-0.528764	-1.55865	0.128548	0.998912	-4.55996
Tb11.01.6230	3QTB00015_I_13	GPI-Anchor Signal predicted for Tb11.01.6230 by DGPI v2.04 with cleavage site probability 0.20879999 near 465;go_component=integral to membrane		<a href=http://www.genedb.org/genedb/Search?organism=tryp&name=Tb11.01.6230>Tb11.01.6230</a>	Q381X5				11	Tb927_11_01_v4: 3821406..3822872	expression site-associated gene 2 (ESAG2) protein, putative	9149	1	0	1	GO:0003674	GO:0008150	GO:0016021	2QTB00015_I_13	Tb11.01.6230	TAATGATAATGCGCAACCTGAGGAGGGGAGTTTAGATAAATGTGAATATTGGGGTATGTTTTCTATTTTG	+	11.1	3822773	3822842	-0.528515	-1.11308	0.273658	0.998912	-4.58965
Tb927.8.5240	3QTB00021_P_13			<a href=http://www.genedb.org/genedb/Search?organism=tryp&name=Tb927.8.5240>Tb927.8.5240</a>	Q57UJ6			Tb08.5H5.430	8	Tb927_08_v4: 1564714..1568028	hypothetical protein, conserved	4367	1	10	0				2QTB00021_P_13	Tb927.8.5240	TACGTATCATCAGTATGATTGTGGCGGATTGAGTTGTATCTTTTCGTCTTGTTTTTTCACTCGGTACAAA	+	8	1565901	1565970	-0.527976	-1.0355	0.30791	0.998912	-4.59396
Tb927.8.6250	3QTB00018_B_2			<a href=http://www.genedb.org/genedb/Search?organism=tryp&name=Tb927.8.6250>Tb927.8.6250</a>	Q57YM6			Tb08.11J15.460	8	Tb927_08_v4: 1816925..1819000	hypothetical protein, conserved	4469	0	0	0				2QTB00018_B_2	Tb927.8.6250	CATCTTCCCTGAGATGACAGAAACGGCAGCCATGTGTGATTTTGAGAAAAAAGTAACGATTGTTAAAATA	+	8	1818409	1818478	-0.527654	-1.22801	0.228066	0.998912	-4.58276
Tb11.02.0680	3QTB00006_G_7			<a href=http://www.genedb.org/genedb/Search?organism=tryp&name=Tb11.02.0680>Tb11.02.0680</a>	Q386J3				11	Tb927_11_01_v4: complement(880956..881534)	hypothetical protein, conserved	8022	0	4	0				2QTB00006_G_7	Tb11.02.0680	TTTCATCTCATGGCCTGCTTTGTGGTCACTTCTAACACTGTTACTTGTTACGTTCTACCTATTAACTTAT	-	11.1	881265	881334	-0.527606	-1.44894	0.156718	0.998912	-4.56799
Tb927.4.470	3QTB00007_G_2	;go_function=rRNA binding;go_process=ribosome biogenesis; rRNA processing;go_component=small nuclear ribonucleoprotein complex		<a href=http://www.genedb.org/genedb/Search?organism=tryp&name=Tb927.4.470>Tb927.4.470</a>	Q57US8			Tb04.5D20.620	4	Tb927_04_v4: complement(137456..138145)	snoRNP protein gar1, putative	1464	0	0	0				2QTB00007_G_2	Tb927.4.470	TACGATATATATATCCCCTACACAGATAAGTCCTCTGCGTATGTTCACTGATCCACCGAAGCCACGCGGC	-	4	137684	137753	-0.526724	-1.48639	0.146597	0.998912	-4.5653
Tb11.02.4390	3QTB00016_O_6			<a href=http://www.genedb.org/genedb/Search?organism=tryp&name=Tb11.02.4390>Tb11.02.4390</a>	Q385B5				11	Tb927_11_01_v4: complement(1814407..1816059)	hypothetical protein, conserved	8352	0	0	0				2QTB00016_O_6	Tb11.02.4390	TTTGTTAGGCGATAATACAAGTGTTACCCACTGCCTGCAGCCAATATGGAAGGGCGAGAAGGTTAAGATA	-	11.1	1815934	1816003	-0.526621	-1.251	0.219665	0.998912	-4.58132
Tb09.v1.0100	3QTB00001_N_1			<a href=http://www.genedb.org/genedb/Search?organism=tryp&name=Tb09.v1.0100>Tb09.v1.0100</a>	Q38FU2				9	Tb927_09_v4: 482253..482468	hypothetical protein, unlikely	4871	1	1	0				2QTB00001_N_1	Tb09.v1.0100	CCTTTAAGTTGTCGTATAACTACAAATACCCTTTTCTTTCTTCTACCCCTCTAGAAGGGATTAAAAATAT	+	9	482392	482461	-0.525986	-1.15768	0.255243	0.998912	-4.58704
Tb927.7.4560	3QTB00014_K_18	;go_function=histone acetyltransferase activity; nucleic acid binding; zinc ion binding;go_process=histone acetylation;go_component=histone acetyltransferase complex		<a href=http://www.genedb.org/genedb/Search?organism=tryp&name=Tb927.7.4560>Tb927.7.4560</a>	Q8I9K8			Tb07.26A24.750	7	Tb927_07_v4: complement(1210748..1212148)	histone acetyltransferase, putative	3545	0	0	0				2QTB00014_K_18	Tb927.7.4560	TAACAACTACCAGAACGCGGAAGGAGAGTTCGTTTTTTTATCGACCGAAGAATGTTCAACGTATTTGCAT	-	7	1211733	1211802	-0.525611	-1.26117	0.216026	0.998912	-4.58067
Tb927.2.1860	3QTB00020_O_6			<a href=http://www.genedb.org/genedb/Search?organism=tryp&name=Tb927.2.1860>Tb927.2.1860</a>	Q7YVN9		27H14.10		2	Tb927_02_v4: 347030..349648	hypothetical protein, conserved	598	0	0	0				2QTB00020_O_6	Tb927.2.1860	CTTCAGGAGGAGGCTATTCGGTTTGCAGAAGAGAGTGATCTTTTTAGTGCTGTTCAACTCTTTAGTTTTA	+	2	347672	347741	-0.524499	-1.3245	0.194368	0.998912	-4.57655
Tb927.7.2690	3QTB00003_A_2			<a href=http://www.genedb.org/genedb/Search?organism=tryp&name=Tb927.7.2690>Tb927.7.2690</a>	Q57Y79			Tb07.13M20.770	7	Tb927_07_v4: complement(703788..704150)	hypothetical protein, conserved	3358	1	0	0				2QTB00003_A_2	Tb927.7.2690	CCGAAGGACATTCTTTCTTTTCCTGTTTAGCAAACCATTAACTCAGGGTTACGTGGCACAACTTCCGCAG	-	7	704076	704145	-0.523995	-1.29577	0.203979	0.998912	-4.57844
Tb927.2.3460	3QTB00008_L_6	;go_function=catalytic activity;go_process=biogenic amine biosynthesis;go_component=integral to membrane		<a href=http://www.genedb.org/genedb/Search?organism=tryp&name=Tb927.2.3460>Tb927.2.3460</a>	Q7YV86		28H13.80		2	Tb927_02_v4: complement(633649..634491)	D-alanyl-glycyl endopeptidase-like protein,cysteine peptidase, Clan CA, family C51, putative	677	0	1	0	GO:0003674	GO:0008150	GO:0005575	2QTB00008_L_6	Tb927.2.3460	AATGATGGAGCCATTAATGGTTCTTTCAACAACCGGAAGCGTGGTATAAAACGCCTATGCTCAATTGCCC	-	2	634341	634410	-0.523386	-1.11183	0.274183	0.998912	-4.58972
Tb927.8.2580	3QTB00021_B_14			<a href=http://www.genedb.org/genedb/Search?organism=tryp&name=Tb927.8.2580>Tb927.8.2580</a>	Q57XD1			Tb08.26A17.570	8	Tb927_08_v4: 758502..761843	hypothetical protein, conserved	4101	0	0	0				2QTB00021_B_14	Tb927.8.2580	ATGACGCATTGTTGTTGGATTTCTACAGCCATACTATCAGTCAAATGTGTTCTTCACTCTTTAAAGATTA	+	8	759904	759973	-0.522929	-1.1092	0.2753	0.998912	-4.58987
Tb09.211.3290	3QTB00006_K_2			<a href=http://www.genedb.org/genedb/Search?organism=tryp&name=Tb09.211.3290>Tb09.211.3290</a>	Q38DH7			chr9contig211.tmp0372	9	Tb927_09_v4: 1858324..1858929	hypothetical protein, conserved	5690	0	0	0				2QTB00006_K_2	Tb09.211.3290	CTTCTTCCTCTTCGTCTACCTTGTCACCACGCACCGGCACGCGAGTTTCTTTATTGATCACCTCGTATAA	+	9	1858331	1858400	-0.52263	-1.38288	0.175919	0.998912	-4.57261
Tb11.02.0060	3QTB00009_J_14			<a href=http://www.genedb.org/genedb/Search?organism=tryp&name=Tb11.02.0060>Tb11.02.0060</a>	Q386R4				11	Tb927_11_01_v4: complement(702551..703480)	hypothetical protein, conserved	7950	1	1	0				2QTB00009_J_14	Tb11.02.0060	GATGTATTCCGGCAACAACCTGAACAATACACAACAAAACTACAGTCCGAGTGAACCATTTTCCATGTTT	-	11.1	702761	702830	-0.522178	-1.07173	0.29156	0.998912	-4.59198
Tb927.6.1700	3QTB00006_A_1			<a href=http://www.genedb.org/genedb/Search?organism=tryp&name=Tb927.6.1700>Tb927.6.1700</a>	Q585P1			Tb06.28P18.570	6	Tb927_06_v4: complement(571609..572181)	hypothetical protein, conserved	2689	1	0	0				2QTB00006_A_1	Tb927.6.1700	AGTGCAACCGATGTAAATACAGGCTCGGACACAACAAGTTCTACTCAAAAGATGGCAAAGCATGGTGCAT	-	6	571760	571829	-0.52208	-1.38409	0.175551	0.998912	-4.57253
Tb927.7.3080	3QTB00013_M_24			<a href=http://www.genedb.org/genedb/Search?organism=tryp&name=Tb927.7.3080>Tb927.7.3080</a>	Q57YB8			Tb07.13M20.240	7	Tb927_07_v4: 779167..780456	hypothetical protein, conserved	3397	0	0	0				2QTB00013_M_24	Tb927.7.3080	GTCTTACAGAGTTTTTAATCTGTTTTGGCCCTTTGCAGTCGTTTAATTTTTTGGCGAATGGCACTGAATT	+	7	779774	779843	-0.521861	-1.06619	0.294019	0.998912	-4.59229
Tb11.01.3060	3QTB00016_H_14			<a href=http://www.genedb.org/genedb/Search?organism=tryp&name=Tb11.01.3060>Tb11.01.3060</a>	Q383F1				11	Tb927_11_01_v4: 2957239..2958948	hypothetical protein, conserved	8819	1	2	0				2QTB00016_H_14	Tb11.01.3060	TATTATCATTTTTATTTAACCCTGATCTGGACGTATTTGCTGCGGTTACGAAGTTTAGGGCGCAGTCGTA	+	11.1	2957407	2957476	-0.52153	-1.07228	0.291316	0.998912	-4.59195
Tb11.01.8090	3QTB00010_G_12	;go_function=DNA binding;go_process=DNA metabolism;go_component=mitochondrion		<a href=http://www.genedb.org/genedb/Search?organism=tryp&name=Tb11.01.8090>Tb11.01.8090</a>	Q381E6				11	Tb927_11_01_v4: complement(4292458..4293432)	kinetoplast DNA-associated protein, putative	9329	0	0	0	GO:0003677	GO:0006259	GO:0005739	2QTB00010_G_12	Tb11.01.8090	AAGGGTAAGATTGCCAGCGTACGTAAAGCTCCCAGTATGAGTGAGAGTATGAGTAAAAGTAAGGGAAAAC	-	11.1	4292697	4292766	-0.521528	-0.999616	0.324715	0.998912	-4.59587
Tb11.02.4700	3QTB00008_C_1	similar to 14-3-3-like protein GF14 iota (General regulatory factor 12). (Swiss-Prot:Q9C5W6) (Arabidopsis thaliana); similar to 14-3-3 protein epsilon (Suppressor of Ras1 3-9). (Swiss-Prot:P92177) (Drosophila melanogaster);go_function=protein phosphorylated amino acid binding;go_process=DNA damage checkpoint; regulation of mitosis;go_component=nucleus		<a href=http://www.genedb.org/genedb/Search?organism=tryp&name=Tb11.02.4700>Tb11.02.4700</a>	Q68CL8				11	Tb927_11_01_v4: complement(1911573..1912331)	14-3-3-like protein, putative	8384	0	0	0	GO:0045309	GO:0000077 GO:0007088	GO:0005634	2QTB00008_C_1	Tb11.02.4700	ACTCGCATTAAACTTCTCCGTTTTCTATTACGAAATCCTGAAGAGTCCTGACCGCGGTTGCCAATTGGCA	-	11.1	1911741	1911810	-0.521367	-1.28419	0.207951	0.998912	-4.57919
Tb11.02.2760	3QTB00021_C_11			<a href=http://www.genedb.org/genedb/Search?organism=tryp&name=Tb11.02.2760>Tb11.02.2760</a>	Q385Q8			Tb11.212.1320	11	Tb927_11_01_v4: 1433383..1436283	hypothetical protein, conserved	8209	1	1	0				2QTB00021_C_11	Tb11.02.2760	TTTTAGTACAGGATTTATCTTCTGTTATCATAGACGAATTGGAGGGTCGCAGCCACATCGTTGAAGAAGA	+	11.1	1433774	1433843	-0.521065	-1.34089	0.189045	0.998912	-4.57546
Tb09.v1.0170	3QTB00001_K_7			<a href=http://www.genedb.org/genedb/Search?organism=tryp&name=Tb09.v1.0170>Tb09.v1.0170</a>	Q38FA3				9	Tb927_09_v4: 773162..773296	hypothetical protein, unlikely	5060	0	0	0				2QTB00001_K_7	Tb09.v1.0170	GGTTGGGGCGCCCTATCCATATTTCCGTTCCTACCTCTTCTCCCTTTCCAAACGACTGCGCCTGAGATGA	+	9	773227	773296	-0.520992	-1.45774	0.154292	0.998912	-4.56737
Tb927.4.1620	3QTB00014_L_2	similar to Phosphatidylinositol-4-phosphate 5-kinase type II alpha (EC 2.7.1.149)(PIP5KII-alpha) (1-phosphatidylinositol-4-phosphate 5-kinase)(PtdIns(4)P-5-kinase B isoform) (Diphosphoinositide kinase). (Swiss-Prot:O70172) [Mus musculus];go_function=1-phosphatidylinositol-4-phosphate 5-kinase activity;go_process=phosphatidylinositol metabolism		<a href=http://www.genedb.org/genedb/Search?organism=tryp&name=Tb927.4.1620>Tb927.4.1620</a>	Q581R9	PIP5KII-alpha		Tb04.2L9.1030	4	Tb927_04_v4: complement(414313..415758)	phosphatidylinositol 4-phosphate 5-kinase alpha, putative	1579	0	0	0				2QTB00014_L_2	Tb927.4.1620	TGATCAAGACCATGACACACGAAGAGAGCAAGTTCTTACGGCGCATATTACATCGCTACTATTTTTTTGT	-	4	415064	415133	-0.520868	-0.887572	0.381146	0.998912	-4.60143
Tb10.6k15.1160	3QTB00008_B_13	(curated by B. Wickstead, Univ. of Oxford);go_function=protein binding;go_process=adenylate cyclase activation		<a href=http://www.genedb.org/genedb/Search?organism=tryp&name=Tb10.6k15.1160>Tb10.6k15.1160</a>	Q38A49			TRYPtp6k15-3d06.p1c_168	10	Tb927_10_v4: 2253242..2254051	G-actin binding protein, putative,CAP/Srv2p, putative	7033	0	0	0	GO:0005515	GO:0007190	GO:0005575	2QTB00008_B_13	Tb10.6k15.1160	ATCAAAAAGCATATAAACAAAACATTCAACACGGTGCCGTTGATTTCTCCGACCTCGATGCAAAGAAGGC	+	10	2253411	2253480	-0.519937	-1.23593	0.225145	0.998912	-4.58227
Tb09.211.4740	3QTB00012_E_2	;go_component=mitochondrion		<a href=http://www.genedb.org/genedb/Search?organism=tryp&name=Tb09.211.4740>Tb09.211.4740</a>	Q38D36			chr9contig211.tmp0522c	9	Tb927_09_v4: complement(2170609..2171769)	hypothetical protein, conserved	5832	0	1	0	GO:0003674	GO:0008150	GO:0005739	2QTB00012_E_2	Tb09.211.4740	TATTTACCAATCAACTGGTTTCTCGACTATTTTGAGGAGCGACACAGCGTAAACACACACGGCTGTAAGT	-	9	2170773	2170842	-0.519907	-1.20288	0.237517	0.998912	-4.58432
Tb927.2.4160	3QTB00020_K_19			<a href=http://www.genedb.org/genedb/Search?organism=tryp&name=Tb927.2.4160>Tb927.2.4160</a>	Q7YV17		28H13.430		2	Tb927_02_v4: complement(730705..733212)	hypothetical protein, conserved	704	0	0	0				2QTB00020_K_19	Tb927.2.4160	GCGACTGCCACGAATGTATATCCTAAAAACATGGAAAATAAAGAAGGGGTACAACCTAGTGTATTTTTAT	-	2	731547	731616	-0.519786	-1.32022	0.195776	0.998912	-4.57684
Tb927.8.3220	3QTB00019_J_8	;go_function=nuclease activity;go_process=DNA repair		<a href=http://www.genedb.org/genedb/Search?organism=tryp&name=Tb927.8.3220>Tb927.8.3220</a>	Q57YZ1			Tb08.28L1.200	8	Tb927_08_v4: 959090..961483	exonuclease, putative	4165	0	0	0	GO:0004518	GO:0006281	GO:0005575	2QTB00019_J_8	Tb927.8.3220	TTAAAGGACTTTCGTATAACTCTTTCCTCGTCGGCTGCATTCTTAGTGGCTGTGATTACTTACCTAATTT	+	8	959796	959865	-0.519643	-0.909373	0.369697	0.998912	-4.60039
Tb927.7.7310	3QTB00007_C_1			<a href=http://www.genedb.org/genedb/Search?organism=tryp&name=Tb927.7.7310>Tb927.7.7310</a>	Q57TW8			Tb07.30D13.480	7	Tb927_07_v4: complement(2110308..2110970)	hypothetical protein	3821	1	2	1				2QTB00007_C_1	Tb927.7.7310	TTATTACAAGGGAATGAAGAGGGTACATGATATACATATTATCAAGTGGGTAAGCAGACGGTCCGCCGTC	-	7	2110755	2110824	-0.519449	-1.26123	0.216004	0.998912	-4.58067
Tb09.211.2750	3QTB00007_H_6	GPI-Anchor Signal predicted for Tb09.211.2750 by DGPI v2.04 with cleavage site probability 0.344 near 217		<a href=http://www.genedb.org/genedb/Search?organism=tryp&name=Tb09.211.2750>Tb09.211.2750</a>	Q38DM9			chr9contig211.tmp0314	9	Tb927_09_v4: 1759079..1759819	hypothetical protein, conserved	5638	1	0	1				2QTB00007_H_6	Tb09.211.2750	ACCGGAGTTATGCGTGTTTTAACCATGTTGGCGATGCTGTTGTTTCGCATCACTGATAAAATTGCGTTAC	+	9	1759340	1759409	-0.519328	-0.937695	0.355162	0.998912	-4.59901
Tb11.03.0970	3QTB00022_M_1	receptor-type adenylate cyclase GRESAG 4		<a href=http://www.genedb.org/genedb/Search?organism=tryp&name=Tb11.03.0970>Tb11.03.0970</a>	-				11	Tb927_11_01_v4: complement(31837..35571)	receptor-type adenylate cyclase GRESAG 4, putative	7727	0	0	0	GO:0004016	GO:0007242	GO:0016021	2QTB00022_M_1	Tb11.03.0970	ACCATCATCTTACAATCAAACAATCGAAGAAACTTTCAATGACGCAGTAAAGAATAGTAAAGAACAGCTT	-	11.1	35179	35248	-0.519191	-0.788667	0.435894	0.998912	-4.60583
Tb11.02.0300	3QTB00017_N_2			<a href=http://www.genedb.org/genedb/Search?organism=tryp&name=Tb11.02.0300>Tb11.02.0300</a>	Q386P0				11	Tb927_11_01_v4: complement(773409..775298)	hypothetical protein, conserved	7974	0	0	0				2QTB00017_N_2	Tb11.02.0300	TTGCGACTGCACTTCTTGAGGAACTTGCTCGGGTTATGAACAATTTTTGCCGTCTCTTGGAGAATAATAT	-	11.1	773842	773911	-0.519127	-1.42576	0.163258	0.998912	-4.56963
Tb11.01.6835	3QTB00002_H_14			<a href=http://www.genedb.org/genedb/Search?organism=tryp&name=Tb11.01.6835>Tb11.01.6835</a>	Q381R7			237.t00919	11	Tb927_11_01_v4: complement(3976053..3976388)	hypothetical protein, conserved	9207	0	0	0				2QTB00002_H_14	Tb11.01.6835	ACATCGTGTGAAGCGCCAGAAACAAGTCGAGTATTTACTACGTTTAGAAAGGGAACGGGATGAGTACTTA	-	11.1	3976308	3976377	-0.517768	-0.977086	0.335582	0.998912	-4.59703
Tb09.142.0190	3QTB00002_G_11	GPI-Anchor Signal predicted for Tb09.142.0190 by DGPI v2.04, no cleavage site predicted		<a href=http://www.genedb.org/genedb/Search?organism=tryp&name=Tb09.142.0190>Tb09.142.0190</a>	Q38G43				9	Tb927_09_v4: complement(126568..126837)	hypothetical protein, unlikely	4724	0	2	0				2QTB00002_G_11	Tb09.142.0190	AATTATACCATATTCTCTCTCACTTACGCCCCCTATTCAAAACTTTTATTGTTTCGAGTGCCTCTCTTCC	-	9	126722	126791	-0.517139	-0.948487	0.349724	0.998912	-4.59848
Tb927.4.2800	3QTB00015_C_11			<a href=http://www.genedb.org/genedb/Search?organism=tryp&name=Tb927.4.2800>Tb927.4.2800</a>	Q583V7			Tb04.2H8.1240	4	Tb927_04_v4: 741017..742477	hypothetical protein, conserved	1697	0	0	0				2QTB00015_C_11	Tb927.4.2800	ATGATCCAGTAAATGAGAGTTTTTGCACGGCATATAATTCATCGAAGAAGGAAGGGGACGAAACGACATC	+	4	741036	741105	-0.517083	-1.37859	0.177226	0.998912	-4.57291
Tb09.160.4950	3QTB00009_O_23			<a href=http://www.genedb.org/genedb/Search?organism=tryp&name=Tb09.160.4950>Tb09.160.4950</a>	Q38ER1			chr9contig160.tmp0381	9	Tb927_09_v4: 1060592..1061470	hypothetical protein, conserved	5254	0	0	0				2QTB00009_O_23	Tb09.160.4950	AAATTGGCCATGGAGCCGTGGTTCAATCGGGAGAAGGACACCGAAAATTATAAAAACTTGTTTAATGTGT	+	9	1061321	1061390	-0.516672	-1.13699	0.263671	0.998912	-4.58826
Tb10.406.0080	3QTB00014_G_3	;go_function=metal ion binding		<a href=http://www.genedb.org/genedb/Search?organism=tryp&name=Tb10.406.0080>Tb10.406.0080</a>	Q389Q0				10	Tb927_10_v4: complement(2579509..2580867)	hypothetical protein, conserved	7182	1	4	0	GO:0046872	GO:0008150	GO:0005575	2QTB00014_G_3	Tb10.406.0080	CGGACGCTGCGTGGGCTTCTTCAACTACAAATTGTACCTTCTCGTTATATTTTATACATTTTTATGTACC	-	10	2580325	2580394	-0.516626	-0.926483	0.360871	0.998912	-4.59956
Tb927.7.4160	3QTB00009_D_13	;go_function=fatty acid elongase activity;go_process=long-chain fatty acid biosynthesis;go_component=integral to endoplasmic reticulum membrane		<a href=http://www.genedb.org/genedb/Search?organism=tryp&name=Tb927.7.4160>Tb927.7.4160</a>	Q57UP6			Tb07.5F10.400	7	Tb927_07_v4: 1109482..1110387	fatty acid elongase, putative	3505	0	7	0	GO:0009922	GO:0042759	GO:0030176	2QTB00009_D_13	Tb927.7.4160	AGTAACAGACTTCTCTCTTCATACTGGTTTGGTAATGTATGTGAGTTACCTGCTTCTTTTTTCGCAGCTC	+	7	1110240	1110309	-0.516625	-1.23334	0.226096	0.998912	-4.58243
Tb927.4.2200	3QTB00022_J_6			<a href=http://www.genedb.org/genedb/Search?organism=tryp&name=Tb927.4.2200>Tb927.4.2200</a>	Q584G7			Tb04.1H19.220	4	Tb927_04_v4: 566453..571468	hypothetical protein, conserved	1637	0	0	0				2QTB00022_J_6	Tb927.4.2200	TATTGGATCGCTACATAAAATTATGCCAACAAACAGCTTCACATTACTTTACTGCCCACGAACATCTTGA	+	4	569820	569889	-0.51661	-1.30966	0.199289	0.998912	-4.57753
Tb10.6k15.1080	3QTB00009_P_5			<a href=http://www.genedb.org/genedb/Search?organism=tryp&name=Tb10.6k15.1080>Tb10.6k15.1080</a>	Q38A42			TRYPtp6k15-3d06.p1c_155	10	Tb927_10_v4: 2267562..2268479	hypothetical protein, conserved	7040	0	0	0				2QTB00009_P_5	Tb10.6k15.1080	GCACCTCACTAATATTTCTAAGAGAAATGTGATGGCAATAAACGAGCGTATGGAAAGAATTAAGCAAGAA	+	10	2267951	2268020	-0.515944	-1.17429	0.24862	0.998912	-4.58605
Tb927.8.1480	3QTB00023_K_21			<a href=http://www.genedb.org/genedb/Search?organism=tryp&name=Tb927.8.1480>Tb927.8.1480</a>	Q580H5			Tb08.29O9.120	8	Tb927_08_v4: 478123..485529	hypothetical protein, conserved	3991	0	0	0	GO:0003674	GO:0008150	GO:0005575	2QTB00023_K_21	Tb927.8.1480	ATTTGTTGAAGTTATGCGTTTCCCACTCCGAGGTTTTTTGTCAGACTACAACGTGCAATACGAGTCTGTC	+	8	483857	483926	-0.514807	-1.40479	0.169356	0.998912	-4.5711
Tb10.70.5670	3QTB00011_K_3	identical to SP:P41166: Elongation factor 1- alpha (EF-1-alpha). {Trypanosoma brucei brucei;};go_function=calmodulin binding; translation elongation factor activity;go_process=calcium-mediated signaling; microtubule-based process;go_component=cytoplasm		<a href=http://www.genedb.org/genedb/Search?organism=tryp&name=Tb10.70.5670>Tb10.70.5670</a>	Q38C32	TEF1		embl.193	10	Tb927_10_v4: 546352..547701	elongation factor 1-alpha,EF-1-alpha	6348	0	0	0	GO:0003746 GO:0005516	GO:0007017 GO:0019722	GO:0005737	2QTB00014_A_21	Tb10.70.5670	TATCACGATCGACATTGCACTGTGGAAATTCGAGTCACCCAAGTCTGTCTTCACTATTATTGATGCTCCT	NA	Nonspecific_3	0	0	-0.514672	-1.57625	0.124435	0.998912	-4.55863
Tb927.7.2040	3QTB00008_L_17			<a href=http://www.genedb.org/genedb/Search?organism=tryp&name=Tb927.7.2040>Tb927.7.2040</a>	Q57V07			Tb07.43M14.480	7	Tb927_07_v4: complement(514253..515074)	hypothetical protein, conserved	3295	0	0	0				2QTB00008_L_17	Tb927.7.2040	GGAACCGAATTGTATGGACACCTGCGAACGATTGAAAGAATAAATGCAGAAATTATCACGCAGCTTTGTG	-	7	514618	514687	-0.514249	-1.2309	0.226995	0.998912	-4.58258
Tb927.1.3190	3QTB00002_K_24	unlikely gene predicted by glimmer		<a href=http://www.genedb.org/genedb/Search?organism=tryp&name=Tb927.1.3190>Tb927.1.3190</a>	Q4GYQ4				1	Tb927_01_v4: 689689..689991	hypothetical protein, unlikely	311	1	1	0				2QTB00002_K_24	Tb927.1.3190	GTTCTTTCTTTGCTGGAGAATCCACTACAAGTGCTCTACAGTGTCACTCGCTACAAGGCAAATTTTCTTC	+	1	689857	689926	-0.514037	-1.04873	0.301866	0.998912	-4.59325
Tb11.01.0450	3QTB00009_J_1	similar to Serine/threonine protein phosphatase PP1-gamma catalytic subunit(EC 3.1.3.16) (PP-1G). (Swiss- Prot:P37139) (Mus musculus;Rattus norvegicus;);go_function=hydrolase activity; protein phosphatase type 1 activity;go_process=cell growth and/or maintenance		<a href=http://www.genedb.org/genedb/Search?organism=tryp&name=Tb11.01.0450>Tb11.01.0450</a>	Q384L0	PP-1G			11	Tb927_11_01_v4: 2209695..2210606	serine/threonine protein phosphatase catalytic subunit, putative,serine/threonine protein phosphatase PP1-gamma	8509	0	0	0	GO:0000163 GO:0016787	GO:0009987		2QTB00009_J_1	Tb11.01.0450	ATGCGAAGTCGTGAGATCCTTCTTTCACAACCAGCATTGCTCGAACTTGAAGCCCCTATTAAAATATGTG	+	11.1	2209800	2209869	-0.513974	-1.29611	0.203862	0.998912	-4.57842
Tb927.2.4370	3QTB00017_J_18	;go_function=trypanothione-disulfide reductase activity;go_process=trypanothione biosynthesis;go_component=cytosol		<a href=http://www.genedb.org/genedb/Search?organism=tryp&name=Tb927.2.4370>Tb927.2.4370</a>	Q7YUZ6	TRYS	TrS,30M24.395		2	Tb927_02_v4: complement(771007..772890)	trypanothione synthetase	712	0	0	0	GO:0015042	GO:0019342	GO:0005829	2QTB00017_J_18	Tb927.2.4370	ATACGTGTCTTTGAGCCTATGTGGAAACTCATTCCCAGCAACAAAGCAATATTGCCCATTATTTATAATA	-	2	771345	771414	-0.513504	-1.19081	0.24216	0.998912	-4.58505
Tb10.389.0390	3QTB00022_O_1			<a href=http://www.genedb.org/genedb/Search?organism=tryp&name=Tb10.389.0390>Tb10.389.0390</a>	Q388T9				10	Tb927_10_v4: complement(3109671..3113426)	hypothetical protein, conserved	7393	0	3	0				2QTB00022_O_1	Tb10.389.0390	AAGCGGTATACATTCCCAAAATATGAAAATGAGTCTTCGGTACAAACAACCAAGGTATTCAAAACCCTCA	-	10	3110960	3111029	-0.513147	-1.16425	0.252609	0.998912	-4.58665
Tb10.26.0980	3QTB00013_K_1			<a href=http://www.genedb.org/genedb/Search?organism=tryp&name=Tb10.26.0980>Tb10.26.0980</a>	Q389N2				10	Tb927_10_v4: complement(2629902..2631155)	hypothetical protein, conserved	7200	0	0	0				2QTB00013_K_1	Tb10.26.0980	AATAAAAGCGTTATTGGAATTGAGACTCCCAAGCATACGGAAAGGAAACTCAGTGTCTTGCGTACTGAAG	-	10	2630528	2630597	-0.513011	-1.16132	0.25378	0.998912	-4.58683
Tb927.7.2110	3QTB00007_P_14			<a href=http://www.genedb.org/genedb/Search?organism=tryp&name=Tb927.7.2110>Tb927.7.2110</a>	Q57V00			Tb07.43M14.570	7	Tb927_07_v4: complement(536243..536998)	hypothetical protein, conserved	3302	0	0	0				2QTB00007_P_14	Tb927.7.2110	GAGGCCAGGGCAGAGGTAAAACAAAACGAAGAAATAGTTAAACGGCTTCATGCCCGTAATGAGGAATACG	-	7	536680	536749	-0.512997	-0.893703	0.377904	0.998912	-4.60114
Tb11.02.2960	3QTB00008_P_16	;go_function=binding;go_process=transport;go_component=integral to membrane; membrane		<a href=http://www.genedb.org/genedb/Search?organism=tryp&name=Tb11.02.2960>Tb11.02.2960</a>	Q385N9			Tb11.212.1110	11	Tb927_11_01_v4: 1484695..1485543	mitochondrial carrier protein, putative	8228	0	1	0	GO:0005488	GO:0006810	GO:0016020 GO:0016021	2QTB00008_P_16	Tb11.02.2960	AGCAAACCGCACTAAGCTCCGGTGCCCGTGGGTCATTGCGTGATGTTATTTTAAATATTTATCGGAAAGA	+	11.1	1485077	1485146	-0.512566	-1.21656	0.232335	0.998912	-4.58347
Tb927.3.4380	3QTB00014_H_2			<a href=http://www.genedb.org/genedb/Search?organism=tryp&name=Tb927.3.4380>Tb927.3.4380</a>	Q580K4			Tb03.26J7.640	3	Tb927_03_v4: complement(1226005..1227444)	hypothetical protein, conserved	1275	0	0	0				2QTB00014_H_2	Tb927.3.4380	TGATGTCGAGGCAATTAAACGGTCTGAAAACATTGAAGACATTACGAACAATATGAACGAAGCTAGAACA	-	3	1227232	1227301	-0.512193	-0.867684	0.391786	0.998912	-4.60235
Tb11.55.0019	3QTB00020_B_1			<a href=http://www.genedb.org/genedb/Search?organism=tryp&name=Tb11.55.0019>Tb11.55.0019</a>	Q386Z3				11	Tb927_11_01_v4: complement(478512..481139)	hypothetical protein, conserved	7870	0	0	0				2QTB00020_B_1	Tb11.55.0019	TAGTAAAGCCGCAAAGGACTGGAATGAGTTTGTGAACTGTTTTGTACGTGACATTGTCATAACAATTGAT	-	11.1	479076	479145	-0.51181	-1.29872	0.202975	0.998912	-4.57825
Tb927.6.1350	3QTB00011_A_15	similar to Piccolo protein (Aczonin). (Swiss-Prot:Q9Y6V0) [Homo sapiens]; similar to Piccolo protein (Presynaptic cytomatrix protein) (Aczonin) (Brain-derived HLMN protein). (Swiss-Prot:Q9QYX7) [Mus musculus;]		<a href=http://www.genedb.org/genedb/Search?organism=tryp&name=Tb927.6.1350>Tb927.6.1350</a>	Q585B2			Tb06.3A7.1100	6	Tb927_06_v4: complement(495467..496504)	hypothetical protein, conserved	2654	1	0	0				2QTB00011_A_15	Tb927.6.1350	TAAGCGGTTAGATGAGGCGATGAGCCATATGAATAAGAGAGATGCAGCGCTGGAAAACTTGAAGGAGAAA	-	6	495701	495770	-0.511582	-0.907258	0.370798	0.998912	-4.60049
Tb11.01.4623	3QTB00004_O_16	;go_function=calcium ion binding;go_component=flagellum		<a href=http://www.genedb.org/genedb/Search?organism=tryp&name=Tb11.01.4623>Tb11.01.4623</a>	Q382N3			237.t00899	11	Tb927_11_01_v4: complement(3425499..3425948)	calmodulin	8990	0	0	0	GO:0005509	GO:0008150	GO:0019861	2QTB00004_O_16	Tb11.01.4623	ATGGTTTCATTTCCGCTGCTGAACTCCGTCACATCATGACGAACCTCGGTGAAAAACTAACAGATGAGGA	NA	Nonspecific_3	0	0	-0.511444	-1.30542	0.200709	0.998912	-4.57781
Tb927.8.7820	3QTB00015_B_13			<a href=http://www.genedb.org/genedb/Search?organism=tryp&name=Tb927.8.7820>Tb927.8.7820</a>	Q57U61			Tb08.6H23.80	8	Tb927_08_v4: 2274966..2276480	hypothetical protein, conserved	4626	0	0	0	GO:0003674	GO:0008150	GO:0005575	2QTB00015_B_13	Tb927.8.7820	AGACGCTACGAATGATGACAATATTGGGGGAAATGACAATATGAAATGTTCCCGTGACGGATGGGTTGAA	+	8	2276231	2276300	-0.511122	-1.29873	0.202972	0.998912	-4.57825
Tb927.1.1670	3QTB00021_J_13			<a href=http://www.genedb.org/genedb/Search?organism=tryp&name=Tb927.1.1670>Tb927.1.1670</a>	Q4GZ52				1	Tb927_01_v4: 420035..423280	hypothetical protein, conserved	160	0	0	0				2QTB00021_J_13	Tb927.1.1670	TAACTTGCGAATGATTTTGTATAAGCGGTATCGAAAGGAACTACTTGATCCTGATGGGTCGATGGATATT	+	1	420931	421000	-0.510554	-1.08739	0.284683	0.998912	-4.59111
Tb927.5.3450	3QTB00015_P_6			<a href=http://www.genedb.org/genedb/Search?organism=tryp&name=Tb927.5.3450>Tb927.5.3450</a>	Q57UC1			Tb05.6E7.90	5	Tb927_05_v4: complement(1086526..1088109)	hypothetical protein, conserved	2336	0	0	0				2QTB00015_P_6	Tb927.5.3450	AGACTCACACATCTTTCTCTGTGCTATAATATTTACTCGTTTGAGAATCGATAACAAACTTGTTTTTTAT	-	5	1086799	1086868	-0.509521	-1.08406	0.286137	0.998912	-4.59129
Tb10.389.1850	3QTB00008_O_11	;go_function=oxidoreductase activity;go_process=metabolism		<a href=http://www.genedb.org/genedb/Search?organism=tryp&name=Tb10.389.1850>Tb10.389.1850</a>	Q389E9				10	Tb927_10_v4: 2836163..2836945	NAD or NADP dependent oxidoreductase, putative,short chain dehydrogenase, putative	7283	0	0	0	GO:0016491	GO:0008152	GO:0005575	2QTB00008_O_11	Tb10.389.1850	AGCATGTCGCATCCGTGACTACACTCCCAGCGGAGAAATGGAATGATGTCATCTCTATAAACCTTAGTGC	+	10	2836440	2836509	-0.507934	-1.0359	0.307725	0.998912	-4.59394
Tb10.6k15.0920	3QTB00012_K_24	;go_component=integral to membrane		<a href=http://www.genedb.org/genedb/Search?organism=tryp&name=Tb10.6k15.0920>Tb10.6k15.0920</a>	Q38A28			TRYPtp6k15-3d06.p1c_133	10	Tb927_10_v4: 2303559..2304731	expression site-associated gene (ESAG) protein, putative,expression site-associated gene 3 (ESAG3) protein, putative	7054	1	1	0	GO:0003674	GO:0008150	GO:0016021	2QTB00012_K_24	Tb10.6k15.0920	TGCTTACGTTGGGTGTGGAGGGTAAGTACGGGCATGTAAGAAGATGGACCTGGATATATAATTATGTATG	+	10	2303818	2303887	-0.507881	-1.2103	0.234695	0.998912	-4.58386
Tb927.7.5910	3QTB00003_O_23	;go_function=microtubule binding;go_process=autophagy;go_component=cytoplasm		<a href=http://www.genedb.org/genedb/Search?organism=tryp&name=Tb927.7.5910>Tb927.7.5910</a>	Q582K6			Tb07.10C21.40	7	Tb927_07_v4: 1586969..1587331	microtubule-associated protein 1A/1B, light chain 3, putative	3681	0	0	0				2QTB00003_O_23	Tb927.7.5910	ATGAGTAAAAAAGATAGCAAGTACAAAATGAGCCACACCTTTGAGAGCCGACAGTCGGATGCCGCAAAGG	+	7	1586969	1587038	-0.507767	-1.14372	0.260908	0.998912	-4.58787
Tb10.61.2220	3QTB00013_O_13			<a href=http://www.genedb.org/genedb/Search?organism=tryp&name=Tb10.61.2220>Tb10.61.2220</a>	Q388F3			TRYP_x-61h03.q2kb185_337	10	Tb927_10_v4: complement(3471157..3472419)	hypothetical protein, conserved	7532	0	0	0				2QTB00013_O_13	Tb10.61.2220	ATGACACCTTGCGTGGGAAAAGCCTAAAGGCGAGCATGAAGAATTCGTACAAATTTGAGCCCGATGAAAT	-	10	3472208	3472277	-0.507734	-1.11719	0.271921	0.998912	-4.58941
Tb927.8.650	3QTB00022_A_14	;go_function=ATPase activity, coupled to transmembrane movement of ions, phosphorylative mechanism; hydrolase activity;go_process=cation transport;go_component=integral to membrane		<a href=http://www.genedb.org/genedb/Search?organism=tryp&name=Tb927.8.650>Tb927.8.650</a>	Q57YG5			Tb08.12O16.210	8	Tb927_08_v4: complement(179692..183477)	cation-transporting ATPase, putative	3908	1	8	0	GO:0015662 GO:0016787	GO:0006812	GO:0016021	2QTB00022_A_14	Tb927.8.650	CAACTTCTTTCATGCTGTTTGTATACCTATCGTAATATTTTTTCACGGGCTGCTCTCACTATTTACGATA	-	8	183235	183304	-0.506807	-0.949843	0.349045	0.998912	-4.59841
Tb927.3.1720	3QTB00002_O_13			<a href=http://www.genedb.org/genedb/Search?organism=tryp&name=Tb927.3.1720>Tb927.3.1720</a>	Q57ZD9			Tb03.30P12.330	3	Tb927_03_v4: complement(451199..451483)	hypothetical protein, conserved	1011	0	0	0				2QTB00002_O_13	Tb927.3.1720	TGGGTACATGACGTGCATGGAAAAACACCGCAATGTGGATAAGACTAAATTCTGGTGGAAATTCTGGTAG	-	3	451199	451268	-0.506728	-1.13203	0.265718	0.998912	-4.58855
Tb927.1.3710	3QTB00003_F_7			<a href=http://www.genedb.org/genedb/Search?organism=tryp&name=Tb927.1.3710>Tb927.1.3710</a>	Q4GYK4				1	Tb927_01_v4: complement(791965..792345)	hypothetical protein, unlikely	361	0	0	0				2QTB00003_F_7	Tb927.1.3710	TGTATTCGCTATGCACTTATGATTATACAAATGCAGCCCCCGCCGTTTTTCCAGTTGGTTTCCAAAACGT	-	1	792017	792086	-0.505812	-1.0861	0.285245	0.998912	-4.59118
Tb09.211.3110	3QTB00012_I_2			<a href=http://www.genedb.org/genedb/Search?organism=tryp&name=Tb09.211.3110>Tb09.211.3110</a>	Q38DJ5			chr9contig211.tmp0352	9	Tb927_09_v4: 1823192..1824358	hypothetical protein, conserved	5672	1	2	0				2QTB00012_I_2	Tb09.211.3110	CTTTCCATCACTTACTTTGCTGTTGGTGGTTTGGCGTTAATATTCACTGTGCTAGTTTTATTCGCTAGTC	+	9	1824236	1824305	-0.505448	-0.923017	0.362648	0.998912	-4.59973
Tb11.01.2700	3QTB00011_P_7			<a href=http://www.genedb.org/genedb/Search?organism=tryp&name=Tb11.01.2700>Tb11.01.2700</a>	Q383I5				11	Tb927_11_01_v4: 2859495..2860595	hypothetical protein, conserved	8785	0	0	0				2QTB00011_P_7	Tb11.01.2700	ATAATTTACATATCCAAGTTTCAATCACCAAAGAACGAGAAGGTAGAGTAAACGAAATAGGTTTGAGCAG	+	11.1	2859523	2859592	-0.505306	-1.07594	0.289699	0.998912	-4.59175
Tb09.160.1400	3QTB00022_O_20			<a href=http://www.genedb.org/genedb/Search?organism=tryp&name=Tb09.160.1400>Tb09.160.1400</a>	Q38FP7		3C4.400	chr9contig160.tmp0137c	9	Tb927_09_v4: complement(586806..590942)	hypothetical protein, conserved	4916	0	0	0				2QTB00022_O_20	Tb09.160.1400	TCTAGGTATCTGAATGAAAGAAGAAATAGTCATGGTAAAAATTCCAACGACGGAAGCAGGGAAAACAATA	-	9	589748	589817	-0.504951	-1.07283	0.291073	0.998912	-4.59192
Tb927.6.2420	3QTB00007_A_14	;go_function=transcription regulator activity;go_process=RNA editing;go_component=mitochondrion		<a href=http://www.genedb.org/genedb/Search?organism=tryp&name=Tb927.6.2420>Tb927.6.2420</a>	Q584R4			Tb06.4M18.910	6	Tb927_06_v4: 743387..744070	p22 protein precursor	2761	1	0	0				2QTB00007_A_14	Tb927.6.2420	AAATTATCCTGCAACTCACAGGAGAAGATAGATCAAATGAAGAGATCACGCGCACTCTCGATGTTTTGGT	+	6	743685	743754	-0.504792	-1.03255	0.309266	0.998912	-4.59412
Tb927.3.5220	3QTB00017_O_13			<a href=http://www.genedb.org/genedb/Search?organism=tryp&name=Tb927.3.5220>Tb927.3.5220</a>	Q580V3			Tb03.5L5.300	3	Tb927_03_v4: 1463833..1465599	hypothetical protein, conserved	1359	0	0	0				2QTB00017_O_13	Tb927.3.5220	TTGTTCCATAACGCAAAACAGCAACACCACTCCCATGAGCAATTGCAATAATGCAAAGGTAAAGCCGAAG	+	3	1465494	1465563	-0.504651	-1.24543	0.221678	0.998912	-4.58167
Tb09.160.5640	3QTB00023_C_3			<a href=http://www.genedb.org/genedb/Search?organism=tryp&name=Tb09.160.5640>Tb09.160.5640</a>	Q38EI4			chr9contig160.tmp0450c	9	Tb927_09_v4: complement(1202980..1208553)	hypothetical protein, conserved	5333	0	0	0				2QTB00023_C_3	Tb09.160.5640	ATTCCCAACCCGGGGACATGACTTCATTCGCCATTTATCTCTTAGTACATCATTTCTTTAACGAGATATC	-	9	1206257	1206326	-0.504592	-0.736992	0.466296	0.998912	-4.60794
Tb10.70.2820	3QTB00007_I_13	GPI-Anchor Signal predicted for Tb10.70.2820 by DGPI v2.04, no cleavage site predicted		<a href=http://www.genedb.org/genedb/Search?organism=tryp&name=Tb10.70.2820>Tb10.70.2820</a>	Q38BF9			TRYP_x-70a06.p2kb545_379	10	Tb927_10_v4: complement(1138112..1138783)	hypothetical protein	6573	1	7	0				2QTB00007_I_13	Tb10.70.2820	TGGTTTGTGCGAGTCGGCATTTTCACTATTCGCTTTGCTTACTTACATTTGTGCGTCCCCCCCTCTTTTT	-	10	1138238	1138307	-0.504568	-1.07275	0.291108	0.998912	-4.59192
Tb11.01.2240	3QTB00018_O_9			<a href=http://www.genedb.org/genedb/Search?organism=tryp&name=Tb11.01.2240>Tb11.01.2240</a>	Q383N2				11	Tb927_11_01_v4: 2731749..2733707	hypothetical protein, conserved	8738	0	0	0				2QTB00018_O_9	Tb11.01.2240	GGGACAAAGTCGTATAGACATTGTTTCATCGTATGTGCTAAGTGGAAAGATAAATGTCATCAAGAAGGAT	+	11.1	2733440	2733509	-0.504247	-1.18261	0.245351	0.998912	-4.58555
Tb10.61.3060	3QTB00010_M_1	curated by J. Mottram		<a href=http://www.genedb.org/genedb/Search?organism=tryp&name=Tb10.61.3060>Tb10.61.3060</a>	Q388L3			embl.340	10	Tb927_10_v4: complement(3311102..3312061)	GPI-anchor transamidase subunit 8 (GPI8),cysteine peptidase, Clan CD, family C13	7470	1	0	0				2QTB00010_M_1	Tb10.61.3060	ACGATATCGTAAACTAGTTTTTCTTGTTGACACATGCCGTGCGCTTTCCTTGTGTCTTGAGATAAAAGCA	-	10	3311453	3311522	-0.503741	-1.36124	0.182592	0.998912	-4.57409
Tb927.3.730	3QTB00009_H_7			<a href=http://www.genedb.org/genedb/Search?organism=tryp&name=Tb927.3.730>Tb927.3.730</a>	Q57WV6			Tb03.27F10.790	3	Tb927_03_v4: complement(178111..179022)	hypothetical protein, conserved	912	0	0	0				2QTB00009_H_7	Tb927.3.730	AGGGGACAGTTTATATGCGGCTCCTTTCCCACGAAGCACTATTATTAATTGCATAACAAATACCACACAA	-	3	178906	178975	-0.502805	-1.28054	0.209216	0.998912	-4.57943
Tb09.160.3240	3QTB00022_F_6			<a href=http://www.genedb.org/genedb/Search?organism=tryp&name=Tb09.160.3240>Tb09.160.3240</a>	Q38F79		1L12.510	chr9contig160.tmp0257	9	Tb927_09_v4: 806268..811094	hypothetical protein, conserved	5084	0	0	0				2QTB00022_F_6	Tb09.160.3240	TAATTATGAACCGTATCGCATGATGGAATTGAACCTGTTGCCACATCTGAAGAACCGTACTTTCTACGAG	+	9	807605	807674	-0.50271	-1.13097	0.266159	0.998912	-4.58861
Tb11.01.0850	3QTB00018_O_2			<a href=http://www.genedb.org/genedb/Search?organism=tryp&name=Tb11.01.0850>Tb11.01.0850</a>	Q384B7				11	Tb927_11_01_v4: 2440983..2442992	C-terminal motor kinesin, putative	8602	0	0	0				2QTB00018_O_2	Tb11.01.0850	AGCCAAATTATCACATCATCAAGCAAAGTAACGAAACTGGTTCAACAAGCATAAGCGGTGTTACAGAGAA	+	11.1	2442418	2442487	-0.502567	-1.09345	0.282053	0.998912	-4.59076
Tb927.7.1350	3QTB00011_O_1	;go_component=integral to membrane		<a href=http://www.genedb.org/genedb/Search?organism=tryp&name=Tb927.7.1350>Tb927.7.1350</a>	Q57WR5			Tb07.27M11.620	7	Tb927_07_v4: 344482..345534	hypothetical protein, conserved	3226	0	1	0				2QTB00011_O_1	Tb927.7.1350	CTCCTGGGAGTTTTTCATGGGCTTCATGTTTTACATCTGCCTGATGTTTCTTATTAAGGGTCTTATTAGT	+	7	345393	345462	-0.50256	-1.08232	0.286895	0.998912	-4.59139
Tb927.8.5470	3QTB00007_O_2	;go_function=calcium ion binding;go_process=calcium ion transport; ciliary or flagellar motility;go_component=flagellum		<a href=http://www.genedb.org/genedb/Search?organism=tryp&name=Tb927.8.5470>Tb927.8.5470</a>	P17882	Tb-17		Tb08.26E13.20	8	Tb927_08_v4: 1620010..1620711	flagellar calcium-binding protein,17 kDa calflagin,17 kDa calcimedin	4391	0	0	0	GO:0005509	GO:0001539 GO:0006816	GO:0019861	2QTB00007_O_2	Tb927.8.5470	GGAACGGAGCAAATGAAGGTGACGGGGCAAATGCAGGGGATGGAGTTCCTGCGGCCGAGGGTTCTGCCTA	+	8	1620641	1620710	-0.501878	-1.211	0.23443	0.998912	-4.58382
Tb927.1.5120	3QTB00010_O_6			<a href=http://www.genedb.org/genedb/Search?organism=tryp&name=Tb927.1.5120>Tb927.1.5120</a>	Q4GY69				1	Tb927_01_v4: 1020872..1021855	expression site-associated gene (ESAG) protein, putative,expression site-associated gene 1 (ESAG1) protein, putative	499	1	0	0	GO:0003674	GO:0008150	GO:0016021	2QTB00010_O_6	Tb927.1.5120	AATACTTATTTTCAACTCAAACTCCACGTTCATAGTATGCTTTCCCCTCTCACAATTCCCCTTGGTGCTG	+	1	1021640	1021709	-0.501709	-1.05459	0.299214	0.998912	-4.59293
Tb10.70.7950	3QTB00004_O_14			<a href=http://www.genedb.org/genedb/Search?organism=tryp&name=Tb10.70.7950>Tb10.70.7950</a>	Q38CJ9			TRYP_x-70a06.p2kb545_1092	10	Tb927_10_v4: 103549..103998	hypothetical protein, conserved	6182	0	0	0				2QTB00004_O_14	Tb10.70.7950	CACAACAACAGCTCACCTAAAGCAATTGATTCGTACGCAGTGGCCAGAAAATATGTCAGAAATGAAAGAA	+	10	103653	103722	-0.501485	-1.10883	0.27546	0.998912	-4.58989
Tb10.05.0130	3QTB00004_J_14			<a href=http://www.genedb.org/genedb/Search?organism=tryp&name=Tb10.05.0130>Tb10.05.0130</a>	Q388Q7				10	Tb927_10_v4: complement(3204105..3204584)	hypothetical protein,hypothetical protein	7425	0	2	0				2QTB00004_J_14	Tb10.05.0130	TTTTTCCATATTTGATTATGCTAATTATCTTGTATGTGCCACCTCAACCGTTCCCGCTGGGATCGTTAGA	-	10	3204229	3204298	-0.501261	-1.31292	0.1982	0.998912	-4.57732
Tb10.61.0880	3QTB00011_F_13	;go_function=GDP-mannose 4,6-dehydratase activity;go_process=polysaccharide biosynthesis		<a href=http://www.genedb.org/genedb/Search?organism=tryp&name=Tb10.61.0880>Tb10.61.0880</a>	Q387W4			TRYP_x-61h03.q2kb185_137	10	Tb927_10_v4: 3731525..3732613	GDP-mannose 4,6 dehydratase, putative	7624	0	0	0	GO:0008446	GO:0000271	GO:0005575	2QTB00011_F_13	Tb10.61.0880	CACCGGCTTAGAGAAAACATGCAGATTTTATCAGGCTAGTAGTAGTGAATTGTATGGGAATGTCCAAGAG	+	10	3731872	3731941	-0.500791	-1.19447	0.240747	0.998912	-4.58483
Tb09.211.3040	3QTB00019_H_1	;go_function=damaged DNA binding;go_process=nucleotide-excision repair		<a href=http://www.genedb.org/genedb/Search?organism=tryp&name=Tb09.211.3040>Tb09.211.3040</a>	Q38DK1			chr9contig211.tmp0345	9	Tb927_09_v4: 1812951..1815257	DNA-repair protein, putative	5666	0	0	0	GO:0003684	GO:0006289	GO:0005575	2QTB00019_H_1	Tb09.211.3040	CTACTCCATTGGATCACCTGGGTGTAGAATCGTTCTCCCCCATAGTTTGTATATTTGCGCTGTGTTTCTT	+	9	1813913	1813982	-0.500719	-0.988442	0.330074	0.998912	-4.59645
Tb09.211.2740	3QTB00007_N_3	;go_component=glycosome membrane		<a href=http://www.genedb.org/genedb/Search?organism=tryp&name=Tb09.211.2740>Tb09.211.2740</a>	Q38DN0	gim5B		chr9contig211.tmp0313	9	Tb927_09_v4: 1757094..1757819	Gim5B protein,glycosomal membrane protein	5637	0	1	0	GO:0003674	GO:0008150	GO:0046860	2QTB00007_N_3	Tb09.211.2740	GCTTCGGGCGACGATAAGCGGAAAACGTGCCCTTATGGCGGTTGCAAACGTGTCATGGTGGATTTATTGA	+	9	1757559	1757628	-0.500306	-1.19472	0.240648	0.998912	-4.58482
Tb09.142.0320	3QTB00002_L_14			<a href=http://www.genedb.org/genedb/Search?organism=tryp&name=Tb09.142.0320>Tb09.142.0320</a>	Q38G39				9	Tb927_09_v4: complement(161955..162296)	hypothetical protein	4738	0	0	0				2QTB00002_L_14	Tb09.142.0320	AACGAGAAAGGTGGAGAAGAGACACAATTTATATCAAGTATGGGCAGGTAGTTTTTTCAAGGGATGCTGT	-	9	162024	162093	-0.500185	-0.915154	0.3667	0.998912	-4.60011
Tb927.5.4120	3QTB00006_C_13			<a href=http://www.genedb.org/genedb/Search?organism=tryp&name=Tb927.5.4120>Tb927.5.4120</a>	Q57Z37			Tb05.45E22.420	5	Tb927_05_v4: complement(1261071..1261646)	hypothetical protein, conserved	2403	0	0	0				2QTB00006_C_13	Tb927.5.4120	AAGTATAAAAAAGGCACCGGCCTCTGGGATGAGGATCACGTTAACGACTACAAGACAAACCGTTATCTCT	-	5	1261538	1261607	-0.500064	-1.03982	0.305926	0.998912	-4.59373
Tb11.01.0980	3QTB00020_F_6	hypothetical protein (pseudogene)		<a href=http://www.genedb.org/genedb/Search?organism=tryp&name=Tb11.01.0980>Tb11.01.0980</a>	-				11	Tb927_11_01_v4: 2478882..2484592	hypothetical protein, conserved (pseudogene)	8615	0	0	0				2QTB00020_F_6	Tb11.01.0980	TGAAGAACCATTTGGTGGGTCGGGTGAAATTCCGAAGGAAGAAGCTGACAAACTCCTTGATACAAGTAAT	+	11.1	2481866	2481935	-0.499906	-1.25269	0.219056	0.998912	-4.58121
Tb927.3.2450	3QTB00005_G_9			<a href=http://www.genedb.org/genedb/Search?organism=tryp&name=Tb927.3.2450>Tb927.3.2450</a>	Q582V8			Tb03.48O8.450	3	Tb927_03_v4: 616993..617490	hypothetical protein, conserved	1083	1	5	0				2QTB00005_G_9	Tb927.3.2450	ATTCACTGCTATTTGCGTTTCTCCCGGTCAGACCGATTGAGATGCTCATATATCTTCCTTTTGATTGTTT	+	3	617245	617314	-0.49954	-1.28945	0.20614	0.998912	-4.57885
Tb10.70.1580	3QTB00016_O_1	;go_function=ribonuclease III activity;go_process=mRNA editing;go_component=mitochondrial mRNA editing complex		<a href=http://www.genedb.org/genedb/Search?organism=tryp&name=Tb10.70.1580>Tb10.70.1580</a>	Q38B60	KREPB3	MP61	TRYP_x-70a06.p2kb545_216	10	Tb927_10_v4: 1367839..1369455	RNA-editing complex protein,KREPB3	6672	0	0	0	GO:0004525	GO:0006381	GO:0031019	2QTB00016_O_1	Tb10.70.1580	TACCTTCTGAAATTTCTGAAAGATAGGGACGTGATCCGCGACACATTCAACGTTCACAACAGCTCTGGAA	+	10	1368424	1368493	-0.499353	-1.11059	0.274713	0.998912	-4.58979
Tb927.2.4020	3QTB00017_B_13	;go_function=catalytic activity		<a href=http://www.genedb.org/genedb/Search?organism=tryp&name=Tb927.2.4020>Tb927.2.4020</a>	Q7YV30		28H13.360		2	Tb927_02_v4: complement(707607..709418)	ubiquitin activating enzyme, putative	696	0	0	0	GO:0003824 GO:0003824	GO:0008150	GO:0005575	2QTB00017_B_13	Tb927.2.4020	TAATAATTACTTTGTGGAACTGAGCGATTACGCAGCAAGAAAACCTTTATCAGAAGTGTTGGTGAAGCGA	-	2	709158	709227	-0.498705	-1.21864	0.231554	0.998912	-4.58335
Tb927.3.4650	3QTB00007_E_1	;go_function=C-8 sterol isomerase activity;go_process=ergosterol biosynthesis;go_component=endoplasmic reticulum; integral to membrane		<a href=http://www.genedb.org/genedb/Search?organism=tryp&name=Tb927.3.4650>Tb927.3.4650</a>	Q582S0			Tb03.48K5.130	3	Tb927_03_v4: complement(1317239..1317904)	C-8 sterol isomerase, putative	1302	1	1	0				2QTB00007_E_1	Tb927.3.4650	TTACCACTTGGCAGAAGACTTCTTCACTATTATTCATGGGGAACAATGGGCGGCGCTACCGAATTCCACA	-	3	1317476	1317545	-0.498493	-1.10641	0.276491	0.998912	-4.59003
Tb10.70.5170	3QTB00015_N_2			<a href=http://www.genedb.org/genedb/Search?organism=tryp&name=Tb10.70.5170>Tb10.70.5170</a>	Q38BZ4			TRYP_x-70a06.p2kb545_704	10	Tb927_10_v4: 652723..654300	hypothetical protein, conserved	6388	0	0	0				2QTB00015_N_2	Tb10.70.5170	AAATAGCGGAGGAATTTGAAATACCGGGAAAACTGAGGTTAGCAGAAGTTTTTGCCAATGTGGGTGATTA	+	10	653102	653171	-0.498345	-1.19646	0.23998	0.998912	-4.58471
Tb11.02.5700	3QTB00016_K_8	L.major sequence has diverged from T. brucei and T. cruzi orthologues		<a href=http://www.genedb.org/genedb/Search?organism=tryp&name=Tb11.02.5700>Tb11.02.5700</a>	Q384N6				11	Tb927_11_01_v4: complement(2157594..2159237)	endonuclease/exonuclease/phosphatase, putative	8483	0	0	0	GO:0003674	GO:0008150	GO:0005575	2QTB00016_K_8	Tb11.02.5700	ATGAGTTATATTGAACAAGTTAAGGGGGAACACGAGAGTCACATAGAAAACTCAAATGGAGAGTGTCCAA	-	11.1	2158106	2158175	-0.496908	-1.13505	0.26447	0.998912	-4.58838
Tb11.02.3360	3QTB00017_O_11	;go_function=ATP binding; DNA binding;go_process=DNA replication;go_component=DNA replication factor C complex		<a href=http://www.genedb.org/genedb/Search?organism=tryp&name=Tb11.02.3360>Tb11.02.3360</a>	Q385K3			Tb11.212.0700	11	Tb927_11_01_v4: 1572758..1574521	replication factor C, subunit 1, putative,replication factor C large subunit, putative	8264	0	0	0	GO:0003677 GO:0005524	GO:0006260	GO:0005634 GO:0005663	2QTB00017_O_11	Tb11.02.3360	ATGTGTTACCCCGTTACCGCAAATAAGTTGAAGCAATGGATGGAAGAATTTGAAGCCAATAGTTCCAAAA	+	11.1	1572836	1572905	-0.496526	-1.25013	0.219979	0.998912	-4.58137
Tb927.4.580	3QTB00013_G_24			<a href=http://www.genedb.org/genedb/Search?organism=tryp&name=Tb927.4.580>Tb927.4.580</a>	Q57ZY6			Tb04.5E12.1180	4	Tb927_04_v4: complement(167194..168474)	hypothetical protein, conserved	1475	0	0	0				2QTB00013_G_24	Tb927.4.580	TTCACATTCCCAGCAGAACAAAGATACGTCAGGGACTGAAAGAACAGGAGCAAATGCATTTAAGAATCCA	-	4	167728	167797	-0.496114	-0.974007	0.337086	0.998912	-4.59719
Tb09.211.1990	3QTB00001_G_9			<a href=http://www.genedb.org/genedb/Search?organism=tryp&name=Tb09.211.1990>Tb09.211.1990</a>	Q38DV5			chr9contig211.tmp0233c	9	Tb927_09_v4: complement(1616611..1616733)	hypothetical protein, unlikely	5562	1	1	0				2QTB00001_G_9	Tb09.211.1990	TTTTATTGTCCGTTTGCGCTTACGCTTATGTTTGTTTATATTTGGGAGTGGTCGTCTTTCGGCTCTTGCA	-	9	1616615	1616684	-0.495695	-1.20574	0.236427	0.998912	-4.58414
Tb11.01.4340	3QTB00011_A_24			<a href=http://www.genedb.org/genedb/Search?organism=tryp&name=Tb11.01.4340>Tb11.01.4340</a>	Q382T1				11	Tb927_11_01_v4: 3285063..3286118	hypothetical protein, conserved	8939	1	2	0				2QTB00011_A_24	Tb11.01.4340	TTGTCATAATGTCGCTATTGTTTTTGGTGGATACATTCAATTACTTGTTTTACCTTTTGCCGGGCCTTTC	+	11.1	3285190	3285259	-0.495104	-0.934284	0.356893	0.998912	-4.59918
Tb927.3.1030	3QTB00011_M_2			<a href=http://www.genedb.org/genedb/Search?organism=tryp&name=Tb927.3.1030>Tb927.3.1030</a>	Q57WY6			Tb03.27F10.290	3	Tb927_03_v4: 253218..254291	hypothetical protein, conserved	942	0	0	0				2QTB00011_M_2	Tb927.3.1030	ACGAAGATGTTGTTGTGACATCACGGCTTATTAATCAGGATGGTAAAAGTTTCGCATTTGTAGAGTTTAA	+	3	253543	253612	-0.494588	-1.03211	0.309471	0.998912	-4.59415
Tb927.8.4880	3QTB00022_K_14	identical to SP:P27727: DNA polymerase alpha catalytic subunit (EC 2.7.7.7) (DNA polymeraseI). {Trypanosoma brucei brucei}; 99.7% identical to SP:P27727: DNA polymerase alpha catalytic subunit (EC 2.7.7.7) (DNA polymeraseI). {Trypanosoma brucei brucei};go_function=DNA-directed DNA polymerase activity;go_process=lagging strand elongation;go_component=DNA-directed RNA polymerase I complex; nucleus		<a href=http://www.genedb.org/genedb/Search?organism=tryp&name=Tb927.8.4880>Tb927.8.4880</a>	Q57UW4			Tb08.4A8.580	8	Tb927_08_v4: complement(1437486..1441508)	DNA polymerase alpha catalytic subunit,DNA polymerase I	4331	0	0	0	GO:0003887	GO:0006273	GO:0005634 GO:0005736	2QTB00022_K_14	Tb927.8.4880	TCAACATAGACACCAGCAAAAACTGACAAAGTCTTTAAGTACATATGATATGGAGAATCTCCTAAAACAA	-	8	1441194	1441263	-0.494586	-0.943349	0.352306	0.998912	-4.59873
Tb10.389.0290	3QTB00010_P_16			<a href=http://www.genedb.org/genedb/Search?organism=tryp&name=Tb10.389.0290>Tb10.389.0290</a>	Q388T0				10	Tb927_10_v4: complement(3131773..3132804)	hypothetical protein, conserved	7402	0	0	0				2QTB00010_P_16	Tb10.389.0290	GAGCACTGAAACTATCGAAGTACCTGTCTCCATGTTCAGCCAGTCGTGAGGTAGTGGAACATAGCCTTCT	-	10	3132101	3132170	-0.49418	-1.0698	0.292414	0.998912	-4.59209
Tb927.5.3430	3QTB00019_H_14	similar to Ubiquitin-like 2 activating enzyme E1B (SUMO-1 activating enzymesubunit 2) (Anthracycline-associated resistance ARX) (HRIHFB2115) (Swiss-Prot:Q9UBT2) [Homo sapiens];go_function=ubiquitin activating enzyme activity;go_process=protein modification; ubiquitin cycle		<a href=http://www.genedb.org/genedb/Search?organism=tryp&name=Tb927.5.3430>Tb927.5.3430</a>	Q57UC3			Tb05.6E7.70	5	Tb927_05_v4: complement(1081762..1084152)	ubiquitin-activating enzyme E1, putative	2334	0	0	0				2QTB00019_H_14	Tb927.5.3430	TGTTGAAGGACGGATAAAGACTCCTGGTACGAATATACAATACGCTGCAGATAAAGACATAGTGTTATTG	-	5	1083616	1083685	-0.493822	-0.770011	0.446729	0.998912	-4.60661
Tb927.4.4040	3QTB00008_K_9			<a href=http://www.genedb.org/genedb/Search?organism=tryp&name=Tb927.4.4040>Tb927.4.4040</a>	Q57Y08			Tb04.1D20.520	4	Tb927_04_v4: complement(1073890..1074669)	hypothetical protein, conserved	1821	0	0	0				2QTB00008_K_9	Tb927.4.4040	TTTGCACTTATTCTTGATGTTCTGAAGCCACGGGTTCATTATCGCTACATTTATGCTTGGGGAGTCGTAA	-	4	1074087	1074156	-0.493522	-1.43491	0.160652	0.998912	-4.56899
Tb927.5.3660	3QTB00015_G_6			<a href=http://www.genedb.org/genedb/Search?organism=tryp&name=Tb927.5.3660>Tb927.5.3660</a>	Q57UA0			Tb05.6E7.480	5	Tb927_05_v4: 1148269..1149759	hypothetical protein, conserved	2357	0	0	0				2QTB00015_G_6	Tb927.5.3660	AATGGAAGGATGTCAGACACCTCATACTTAGTTGGGAAGGTTACGATACGGAACGAACATTTAGAAAAAT	+	5	1149545	1149614	-0.492712	-1.33688	0.190337	0.998912	-4.57573
Tb10.6k15.2450	3QTB00019_C_18			<a href=http://www.genedb.org/genedb/Search?organism=tryp&name=Tb10.6k15.2450>Tb10.6k15.2450</a>	Q38AF6			TRYPtp6k15-3d06.p1c_359	10	Tb927_10_v4: complement(1992014..1994236)	hypothetical protein, conserved	6926	0	0	0				2QTB00019_C_18	Tb10.6k15.2450	ACTTTCTGTAGACTTCGAAAAGGACTCCGATATTCTTTTGCGGCGGTTACGCGAGTTGCATCCTATTGTT	-	10	1993100	1993169	-0.492222	-1.45275	0.155665	0.998912	-4.56772
Tb927.1.820	3QTB00013_I_22			<a href=http://www.genedb.org/genedb/Search?organism=tryp&name=Tb927.1.820>Tb927.1.820</a>	Q4GZD6				1	Tb927_01_v4: complement(254856..256136)	hypothetical protein, conserved	76	0	0	0				2QTB00013_I_22	Tb927.1.820	AACTTATTTTATTTGGCGGTGGCGCCCTGCACATCATTTTCAATGATGTTTATTGTTTTGATTTGAAGAC	-	1	255943	256012	-0.49186	-0.935698	0.356175	0.998912	-4.59911
Tb927.8.4150	3QTB00009_B_13			<a href=http://www.genedb.org/genedb/Search?organism=tryp&name=Tb927.8.4150>Tb927.8.4150</a>	Q581D5			Tb08.10J17.30	8	Tb927_08_v4: complement(1221646..1222548)	hypothetical protein, conserved	4258	1	4	0				2QTB00009_B_13	Tb927.8.4150	TTATCATGAGATCACAAAGTTGGGTATCGGTGCGATACGTCGGTTCTTCATCACGTGTTCACGCTCGTTT	-	8	1222424	1222493	-0.491287	-1.56871	0.126183	0.998912	-4.5592
Tb927.5.4500	3QTB00006_I_15	similar to GTP-binding protein SAR1B. (Swiss-Prot:Q01474) [Arabidopsis thaliana]; 87% similar to GP:27977393: putative small GTP-binding protein {Leishmania mexicana};go_function=GTP binding;go_process=ER to Golgi transport; small GTPase mediated signal transduction		<a href=http://www.genedb.org/genedb/Search?organism=tryp&name=Tb927.5.4500>Tb927.5.4500</a>	Q57X54			Tb05.26C7.80	5	Tb927_05_v4: complement(1326344..1326928)	ADP-ribosylation factor, putative	2441	0	0	0				2QTB00006_I_15	Tb927.5.4500	TGCTACTGACCAGGTGCATGTTCACAGGCCCACCTTCCACCCAAACGTCGAGGAACTTACCCTCGGTGGA	-	5	1326740	1326809	-0.490884	-1.38893	0.174087	0.998912	-4.5722
Tb10.70.5130	3QTB00007_G_14	;go_function=adenylate kinase activity		<a href=http://www.genedb.org/genedb/Search?organism=tryp&name=Tb10.70.5130>Tb10.70.5130</a>	Q38BZ1			TRYP_x-70a06.p2kb545_696	10	Tb927_10_v4: 659912..660601	adenylate kinase, putative	6391	0	0	0	GO:0004017	GO:0008150	GO:0005575	2QTB00007_G_14	Tb10.70.5130	TGGCTTCTTGCTGAACGATTTTCCCAAAACGGCTGAGCAAGCGCGACACCTTAAAGCGGAGGGTATAGAA	+	10	660151	660220	-0.490878	-1.1832	0.245122	0.998912	-4.58552
Tb11.01.2580	3QTB00020_H_13			<a href=http://www.genedb.org/genedb/Search?organism=tryp&name=Tb11.01.2580>Tb11.01.2580</a>	Q383J8				11	Tb927_11_01_v4: 2831823..2834498	hypothetical protein, conserved	8772	0	0	0				2QTB00020_H_13	Tb11.01.2580	CTCATACGCGAATTAGTTAAGCGTAGTACACCACGGTCATTTGTTGAGAAAATGCTACAGAAAGTGTCAG	+	11.1	2834028	2834097	-0.490326	-1.18385	0.244868	0.998912	-4.58548
Tb927.8.4360	3QTB00022_O_8			<a href=http://www.genedb.org/genedb/Search?organism=tryp&name=Tb927.8.4360>Tb927.8.4360</a>	Q57VZ9			Tb08.29H22.720	8	Tb927_08_v4: complement(1296185..1300291)	hypothetical protein, conserved	4279	0	12	0				2QTB00022_O_8	Tb927.8.4360	TTATTACATATATCGTATGATTATCTAACGGGGGATTCACAAAAAAGGGAACAAATGTTCACACTTCCCA	-	8	1300096	1300165	-0.490135	-1.01725	0.316381	0.998912	-4.59494
Tb927.8.1440	3QTB00005_A_1	;go_function=fatty-acid synthase activity; oxidoreductase activity;go_process=fatty acid biosynthesis		<a href=http://www.genedb.org/genedb/Search?organism=tryp&name=Tb927.8.1440>Tb927.8.1440</a>	Q580H9			Tb08.29O9.70	8	Tb927_08_v4: 469241..469729	maoC-like dehydratase, putative	3987	0	0	0	GO:0004312 GO:0016491	GO:0006633	GO:0005575	2QTB00005_A_1	Tb927.8.1440	CGCGTATCGAGGTGACTCAATTCAGAAGAACGAAGTTTATGATAGCTTTCCGCACGACCGTGTTCCGCAT	+	8	469548	469617	-0.489799	-1.22814	0.228016	0.998912	-4.58276
Tb11.02.5630	3QTB00016_L_19	GPI-Anchor Signal predicted for Tb11.02.5630 by DGPI v2.04 with cleavage site probability 0.43200004 near 536;go_function=metalloendopeptidase activity;go_process=cell adhesion; proteolysis and peptidolysis;go_component=membrane		<a href=http://www.genedb.org/genedb/Search?organism=tryp&name=Tb11.02.5630>Tb11.02.5630</a>	Q384P3				11	Tb927_11_01_v4: complement(2136486..2138171)	Gp63-1 surface protease homolog, putative	8476	1	0	1	GO:0004222	GO:0006508 GO:0007155	GO:0016020	2QTB00016_L_19	Tb11.02.5630	TGTGTGCTTCAAAGGTGGTAAAGCAAACCACTTCGGCACAAAAGGGACAAGGAAAGGGCGCGTCATCATG	-	11.1	2136553	2136622	-0.48972	-1.14416	0.260728	0.998912	-4.58784
Tb927.4.1440	3QTB00006_D_3			<a href=http://www.genedb.org/genedb/Search?organism=tryp&name=Tb927.4.1440>Tb927.4.1440</a>	Q581T7			Tb04.2L9.650	4	Tb927_04_v4: complement(370664..371281)	hypothetical protein, conserved	1561	0	0	0				2QTB00006_D_3	Tb927.4.1440	AAACCAACAGACGTACTGACGTTCCCTGGAAGCGGAAGTGGGACGCCCTATGCAAAGTTCCTCAACGAAA	-	4	371026	371095	-0.488633	-0.992576	0.328085	0.998912	-4.59623
Tb10.61.0900	3QTB00014_L_14			<a href=http://www.genedb.org/genedb/Search?organism=tryp&name=Tb10.61.0900>Tb10.61.0900</a>	Q387W6			TRYP_x-61h03.q2kb185_139	10	Tb927_10_v4: 3727621..3729066	hypothetical protein, conserved	7622	0	0	0				2QTB00014_L_14	Tb10.61.0900	ATATTTCTTTCCTGTTTTCTACTACCTTCCTTTGGTGATACCTCCTATTGCCTAACATCCGACAACGTCT	+	10	3728242	3728311	-0.488312	-1.05256	0.300129	0.998912	-4.59304
Tb09.211.4220	3QTB00003_A_18			<a href=http://www.genedb.org/genedb/Search?organism=tryp&name=Tb09.211.4220>Tb09.211.4220</a>	Q38D87			chr9contig211.tmp0468c	9	Tb927_09_v4: complement(2067721..2068083)	hypothetical protein, unlikely	5781	1	2	0				2QTB00003_A_18	Tb09.211.4220	ATTGTTACTTGTCGCTCTCCACGCTGGGGTACCGAACCCCTTTTGCTCATTCATTCATGTGTTCATTATT	-	9	2067751	2067820	-0.4883	-1.08661	0.285024	0.998912	-4.59115
Tb10.406.0510	3QTB00010_K_12	high similarity to L major possible ribosomal protein, but little similarity to other spp		<a href=http://www.genedb.org/genedb/Search?organism=tryp&name=Tb10.406.0510>Tb10.406.0510</a>	Q389T7				10	Tb927_10_v4: complement(2521884..2522864)	hypothetical protein, conserved	7145	0	0	0				2QTB00010_K_12	Tb10.406.0510	CCTATGCTTTTGAAACCACAACAAGGCGGCCAACAGTATTTCAACCATTTTCTGATTCGGTCTACTAATG	-	10	2522711	2522780	-0.487346	-1.11635	0.272276	0.998912	-4.58946
Tb10.61.3040	3QTB00021_L_9			<a href=http://www.genedb.org/genedb/Search?organism=tryp&name=Tb10.61.3040>Tb10.61.3040</a>	Q388L1			TRYP_x-61h03.q2kb185_453	10	Tb927_10_v4: complement(3314622..3317882)	hypothetical protein, conserved	7472	0	0	0				2QTB00021_L_9	Tb10.61.3040	TTTGAAGGAAACAAATGTGTTTCTTTTTATCACACACGTCTGCCTTTCTCGTCTCTCTGTCATTATTGCT	-	10	3316311	3316380	-0.48676	-0.628513	0.533962	0.998912	-4.61193
Tb927.1.1130	3QTB00017_B_14			<a href=http://www.genedb.org/genedb/Search?organism=tryp&name=Tb927.1.1130>Tb927.1.1130</a>	Q4GZA5				1	Tb927_01_v4: 313980..315833	glycerol-3-phosphate dehydrogenase (FAD-dependent), putative	107	1	1	0	GO:0004368	GO:0006072	GO:0009331	2QTB00017_B_14	Tb927.1.1130	TTTTGAAAATCCTTTTGATGCTCTTATTATTGGTGGAGGCGTTACGGGGTTATATACTGCAGTAGATGCA	+	1	314168	314237	-0.486664	-1.07767	0.288937	0.998912	-4.59165
Tb927.3.4060	3QTB00020_G_8			<a href=http://www.genedb.org/genedb/Search?organism=tryp&name=Tb927.3.4060>Tb927.3.4060</a>	Q580N6			Tb03.26J7.80	3	Tb927_03_v4: complement(1143431..1146001)	hypothetical protein, conserved	1243	0	0	0				2QTB00020_G_8	Tb927.3.4060	TGTTGGTAGCGATGATGCGCATATACGACGACTCATATTTCCCAAAGACACCGATATTGACATCAGTATC	-	3	1144487	1144556	-0.486247	-1.15816	0.255048	0.998912	-4.58702
Tb927.8.6280	3QTB00007_L_14			<a href=http://www.genedb.org/genedb/Search?organism=tryp&name=Tb927.8.6280>Tb927.8.6280</a>	Q57YM9			Tb08.11J15.430	8	Tb927_08_v4: 1825049..1825798	hypothetical protein, conserved	4472	0	0	0				2QTB00007_L_14	Tb927.8.6280	AACTCGAATCCAGTTGTGTTTCTAGAAATACAGTTTCCAAAAAGTGAGAAGGTTACGGTAGCCGGCGTAC	+	8	1825118	1825187	-0.486176	-0.88165	0.384295	0.998912	-4.6017
Tb11.52.0014	3QTB00006_J_14	;go_function=GTPase activity;go_process=small GTPase mediated signal transduction		<a href=http://www.genedb.org/genedb/Search?organism=tryp&name=Tb11.52.0014>Tb11.52.0014</a>	Q6IML6				11	Tb927_11_01_v4: complement(3408048..3408698)	ras-related GTP-binding protein, putative	8982	0	0	0	GO:0003924	GO:0007264	GO:0005575	2QTB00006_J_14	Tb11.52.0014	AGTACCTGGAGATTCGCAACGAATTCTATAGGGCAACAGAGGGCGTGCTGTTGGTTTACGACGTAACCGA	-	11.1	3408358	3408427	-0.486155	-1.34202	0.188683	0.998912	-4.57539
Tb11.01.8610	3QTB00020_D_13			<a href=http://www.genedb.org/genedb/Search?organism=tryp&name=Tb11.01.8610>Tb11.01.8610</a>	Q381A1				11	Tb927_11_01_v4: complement(4429540..4432185)	hypothetical protein, conserved	9374	0	0	0				2QTB00020_D_13	Tb11.01.8610	CCTTTTTGGACGATGTGGTAGAGTTATTGGAATTGCTGGATCAACTTATGGGGTTGGATGCATCAAGTAA	-	11.1	4431068	4431137	-0.485276	-1.29282	0.204985	0.998912	-4.57864
Tb11.01.8030	3QTB00013_C_1	similar to Importin beta-3 subunit. (Swiss- Prot:O74476) (Schizosaccharomyces pombe)		<a href=http://www.genedb.org/genedb/Search?organism=tryp&name=Tb11.01.8030>Tb11.01.8030</a>	Q381F2			Tb11.01.8020	11	Tb927_11_01_v4: complement(4275153..4278602)	hypothetical protein, conserved	9323	0	0	0	GO:0003674	GO:0008150	GO:0005575	2QTB00013_C_1	Tb11.01.8030	GCTGCAGATGATGCTTCACGTTATCCTACACTCAACTGACAACAATGAGCGCCGCAATGTGGAAAAGTCT	-	11.1	4278492	4278561	-0.484747	-1.0705	0.292103	0.998912	-4.59205
[truncated: 7,473 more rows]
