# Supplementary material for: Genome-wide expression profiling of in vivo-derived bloodstream parasite stages and dynamic analysis of mRNA alterations during synchronous differentiation in Trypanosoma brucei
Source: BMC Genomics. 2009 Sep 11;10:427. doi: 10.1186/1471-2164-10-427 (PMC2753553; doi:10.1186/1471-2164-10-427)
Supplement: Additional file 2 — Pairwise comparisons between different individual time-points for all genes represented on the microarrays. Each column contains data with respect to each oligonucleotide represented on the array, with the parent Gene ID, product description, Protein ID, oligonucleotide sequence, oligonucleotide co-ordinates, signal intensity and statistical association provided for each. Annotations with respect to the presence of a signal peptide, transmembrane domain or GO classification are also detailed. [file 1471-2164-10-427-S2.zip › Additional file 2/Supp Mat2-T6-T0_global_normalised.xls]

## Sheet: T6-T0_global_normalised.xls
Name	Oligo.ID	Common.Name.of.Primary.Target	Gene.Symbol	GeneDBlink	ProteinID	Primary.Name	Synonyms	Prev..Sys..Id	Chromosome	Location	Product	Geneindex	SignalPep	TMs	GPI	GO.F	GO.P	GO.C	OligoID	Gene	OligoSequence	OligoStrand	OligoChromosome	OligoStart	OligoEnd	logFC	t	P.Value	adj.P.Val	B
Tb09.160.3000	3QTB00001_B_11			<a href=http://www.genedb.org/genedb/Search?organism=tryp&name=Tb09.160.3000>Tb09.160.3000</a>	Q38FA1		1L12.400	chr9contig160.tmp0481c	9	Tb927_09_v4: complement(774766..774960)	hypothetical protein, unlikely	5062	0	0	0				2QTB00001_B_11	Tb09.160.3000	CACAAAATATTCGCTCATCCTTCCCCCAAACTCATCCATTTCCTCCCCTCCACTTTTTTAGATGGTACTT	-	9	774864	774933	-2.18714	-3.49529	0.00136393	0.229835	-0.999465
Tb927.4.1230	3QTB00008_C_14			<a href=http://www.genedb.org/genedb/Search?organism=tryp&name=Tb927.4.1230>Tb927.4.1230</a>	Q580F1			Tb04.5E12.30	4	Tb927_04_v4: complement(329308..330096)	hypothetical protein	1540	0	0	0				2QTB00008_C_14	Tb927.4.1230	AACGGTTCCTCGCATGGAAATAATATTCATTTGGTTTTGAGGGTATGTTTGTCTTTGCTTCTGTTAACTG	-	4	329319	329388	-2.13471	-3.74467	0.00068461	0.181757	-0.416443
Tb09.v1.0050	3QTB00001_C_23			<a href=http://www.genedb.org/genedb/Search?organism=tryp&name=Tb09.v1.0050>Tb09.v1.0050</a>	Q38G15				9	Tb927_09_v4: complement(311066..311176)	hypothetical protein, unlikely	4797	1	1	0				2QTB00001_C_23	Tb09.v1.0050	TGTACACACTTTCGGCACGCTCTCATGTTAATATCATCTTTGTTATTATTATTATAACCCTAACTATTAT	-	9	311106	311175	-1.978	-2.80956	0.00824718	0.577729	-2.50804
Tb11.01.6230	3QTB00015_I_13	GPI-Anchor Signal predicted for Tb11.01.6230 by DGPI v2.04 with cleavage site probability 0.20879999 near 465;go_component=integral to membrane		<a href=http://www.genedb.org/genedb/Search?organism=tryp&name=Tb11.01.6230>Tb11.01.6230</a>	Q381X5				11	Tb927_11_01_v4: 3821406..3822872	expression site-associated gene 2 (ESAG2) protein, putative	9149	1	0	1	GO:0003674	GO:0008150	GO:0016021	2QTB00015_I_13	Tb11.01.6230	TAATGATAATGCGCAACCTGAGGAGGGGAGTTTAGATAAATGTGAATATTGGGGTATGTTTTCTATTTTG	+	11.1	3822773	3822842	-1.90385	-3.68305	0.000812878	0.184319	-0.561843
Tb927.3.2540	3QTB00012_H_22	VSG-related: pers. comm. Dave Barry (University of Glasgow, UK)		<a href=http://www.genedb.org/genedb/Search?organism=tryp&name=Tb927.3.2540>Tb927.3.2540</a>	Q582W6			Tb03.48O8.310	3	Tb927_03_v4: complement(637733..638956)	variant surface glycoprotein (VSG)-related, putative	1092	0	0	0				2QTB00012_H_22	Tb927.3.2540	TAAACTTTCACCCTTTAAAAGTGTCCCTGCCCCTCTCATTGGAGATTTCTCTACTATCTGTTTCATTTTT	-	3	638868	638937	-1.87466	-2.62673	0.0129377	0.691181	-2.87992
Tb09.160.4070	3QTB00002_C_17			<a href=http://www.genedb.org/genedb/Search?organism=tryp&name=Tb09.160.4070>Tb09.160.4070</a>	Q38EZ8		28G16.335	chr9contig160.tmp0524	9	Tb927_09_v4: 908876..909136	hypothetical protein, unlikely	5166	1	1	0				2QTB00002_C_17	Tb09.160.4070	GAGCTCGGCTCCCTTCCGTTTCCATCCTTACTTAAATTTATCAGTATTGTTATTATTATGTTGTCATTAT	+	9	908888	908957	-1.8075	-3.21306	0.00291521	0.363092	-1.63944
Tb10.26.0220	3QTB00020_N_6	;go_function=hormone activity; voltage-gated chloride channel activity;go_process=chloride transport;go_component=extracellular region; membrane		<a href=http://www.genedb.org/genedb/Search?organism=tryp&name=Tb10.26.0220>Tb10.26.0220</a>	Q389H3				10	Tb927_10_v4: 2783672..2786497	chloride channel protein, putative	7259	0	11	0	GO:0005179 GO:0005247	GO:0006821	GO:0005576 GO:0016020	2QTB00020_N_6	Tb10.26.0220	CAGAGACAATGCTCTCTCTCCCTGTTCTAATGATATTTCTGCTGATTTACTACACGTCTTCCGCAATTTT	+	10	2785290	2785359	-1.77696	-2.45874	0.0193144	0.736779	-3.20782
Tb09.211.4050	3QTB00002_F_9	GPI-Anchor Signal predicted for Tb09.211.4050 by DGPI v2.04 with cleavage site probability 0.124699995 near 81		<a href=http://www.genedb.org/genedb/Search?organism=tryp&name=Tb09.211.4050>Tb09.211.4050</a>	Q38DA3			chr9contig211.tmp0449c	9	Tb927_09_v4: complement(2034327..2034641)	hypothetical protein, unlikely	5764	1	1	1				2QTB00002_F_9	Tb09.211.4050	TTTTATTCCAACCCCACCCTGTTCTCTCTATCCTCTCCTTCCTTAACTGTTACCTCCATGTCATCCTTTT	-	9	2034392	2034461	-1.74488	-2.92425	0.00617443	0.534173	-2.26745
Tb927.8.1610	3QTB00017_G_1	;go_function=metalloendopeptidase activity;go_process=cell adhesion; proteolysis and peptidolysis;go_component=membrane		<a href=http://www.genedb.org/genedb/Search?organism=tryp&name=Tb927.8.1610>Tb927.8.1610</a>	Q580G2			Tb08.29O9.350	8	Tb927_08_v4: 537061..538806	major surface protease gp63, putative,GP63, putative,metallopeptidase, putative	4004	0	2	1	GO:0004222	GO:0006508 GO:0007155	GO:0016020	2QTB00017_G_1	Tb927.8.1610	GTTCAATACAATAACTGATGTAACATTATTGTTTTCTCTCTTCCCCTTGTTCCTCCCATGTGTCAAAAGG	+	8	537063	537132	-1.73331	-2.4545	0.0195075	0.736779	-3.21592
Tb927.1.390	3QTB00002_A_2	gene predicted by glimmer		<a href=http://www.genedb.org/genedb/Search?organism=tryp&name=Tb927.1.390>Tb927.1.390</a>	Q8IFH2				1	Tb927_01_v4: 147175..147459	hypothetical protein, unlikely	35	0	1	0				2QTB00002_A_2	Tb927.1.390	TTTTTTACTCCGCCATTCCTTCCGCTGTGCCTTTCACCCCTTCTTTGACATTCACTGCGTTCATATGTAA	+	1	147390	147459	-1.69054	-3.03935	0.00459467	0.475742	-2.0208
Tb10.70.2780	3QTB00009_I_1			<a href=http://www.genedb.org/genedb/Search?organism=tryp&name=Tb10.70.2780>Tb10.70.2780</a>	Q4FKQ4			TRYP_x-70a06.p2kb545_372	10	Tb927_10_v4: complement(1143014..1143877)	hypothetical protein, conserved,predicted SAP domain protein	6575	0	0	0				2QTB00009_I_1	Tb10.70.2780	AATGAACAAACAGGGTACAACGCCATGATTGTCGTGCAACTTCGTCGGCTTCTCCATAAAAGAGGGCTAT	-	10	1143334	1143403	-1.68943	-2.98631	0.00526818	0.508705	-2.13508
Tb10.70.2820	3QTB00007_I_13	GPI-Anchor Signal predicted for Tb10.70.2820 by DGPI v2.04, no cleavage site predicted		<a href=http://www.genedb.org/genedb/Search?organism=tryp&name=Tb10.70.2820>Tb10.70.2820</a>	Q38BF9			TRYP_x-70a06.p2kb545_379	10	Tb927_10_v4: complement(1138112..1138783)	hypothetical protein	6573	1	7	0				2QTB00007_I_13	Tb10.70.2820	TGGTTTGTGCGAGTCGGCATTTTCACTATTCGCTTTGCTTACTTACATTTGTGCGTCCCCCCCTCTTTTT	-	10	1138238	1138307	-1.67693	-3.27491	0.00247325	0.337383	-1.50122
Tb09.142.0190	3QTB00002_G_11	GPI-Anchor Signal predicted for Tb09.142.0190 by DGPI v2.04, no cleavage site predicted		<a href=http://www.genedb.org/genedb/Search?organism=tryp&name=Tb09.142.0190>Tb09.142.0190</a>	Q38G43				9	Tb927_09_v4: complement(126568..126837)	hypothetical protein, unlikely	4724	0	2	0				2QTB00002_G_11	Tb09.142.0190	AATTATACCATATTCTCTCTCACTTACGCCCCCTATTCAAAACTTTTATTGTTTCGAGTGCCTCTCTTCC	-	9	126722	126791	-1.67532	-2.82247	0.00798503	0.577729	-2.48124
Tb11.01.8380	3QTB00014_A_23			<a href=http://www.genedb.org/genedb/Search?organism=tryp&name=Tb11.01.8380>Tb11.01.8380</a>	Q381C1				11	Tb927_11_01_v4: complement(4362985..4364889)	hypothetical protein, conserved	9354	0	10	0				2QTB00014_A_23	Tb11.01.8380	CTCTTTAGCGTGTTCTTTTTGGTTTTATATCATTTGATTTATCACTGTAGTTCCCCCTTCTTTAGCCGGC	-	11.1	4363176	4363245	-1.65865	-3.32684	0.00215241	0.318362	-1.38426
Tb11.01.4340	3QTB00011_A_24			<a href=http://www.genedb.org/genedb/Search?organism=tryp&name=Tb11.01.4340>Tb11.01.4340</a>	Q382T1				11	Tb927_11_01_v4: 3285063..3286118	hypothetical protein, conserved	8939	1	2	0				2QTB00011_A_24	Tb11.01.4340	TTGTCATAATGTCGCTATTGTTTTTGGTGGATACATTCAATTACTTGTTTTACCTTTTGCCGGGCCTTTC	+	11.1	3285190	3285259	-1.64359	-2.84894	0.00747136	0.577729	-2.42604
Tb927.7.2140	3QTB00012_A_1			NA	NA	NA	NA	NA	NA	NA	NA	NA	NA	NA	NA	NA	NA	NA	NA	NA	NA	NA	NA	NA	NA	-1.63257	-2.39349	0.0224864	0.757836	-3.33135
Tb11.02.2180	3QTB00004_A_12	GPI-Anchor Signal predicted for Tb11.02.2180 by DGPI v2.04 with cleavage site probability 0.124699995 near 111		<a href=http://www.genedb.org/genedb/Search?organism=tryp&name=Tb11.02.2180>Tb11.02.2180</a>	Q385V9			TRYP_xi-1013a02.q1k_31	11	Tb927_11_01_v4: 1299937..1300368	hypothetical protein	8157	1	3	1				2QTB00004_A_12	Tb11.02.2180	AATACATGTATGCCTCCCCCTTTATTAAGATTGTTTTATTCGTTTCACTGTTACTCTTCCTGTCCGAATA	+	11.1	1300160	1300229	-1.61421	-3.33703	0.0020943	0.315761	-1.36121
Tb09.211.0460	3QTB00003_N_19			<a href=http://www.genedb.org/genedb/Search?organism=tryp&name=Tb09.211.0460>Tb09.211.0460</a>	Q38EB3			chr9contig211.tmp0058c	9	Tb927_09_v4: complement(1337831..1338223)	hypothetical protein, conserved	5404	0	0	0				2QTB00003_N_19	Tb09.211.0460	TATGCTCGCCTTCTATAATGTGCTTCCTCACATCACAGAGTCCCACCTAAAGGAAGTGTACGCGCTGTTT	-	9	1337849	1337918	-1.61148	-3.67886	0.000822383	0.184319	-0.571682
Tb927.4.4410	3QTB00022_K_19	;go_function=adenylate cyclase activity;go_process=intracellular signaling cascade;go_component=integral to membrane		<a href=http://www.genedb.org/genedb/Search?organism=tryp&name=Tb927.4.4410>Tb927.4.4410</a>	Q581G5			Tb04.3I12.1110	4	Tb927_04_v4: complement(1168174..1171908)	receptor-type adenylate cyclase GRESAG 4, putative	1858	1	1	0	GO:0004016	GO:0007242	GO:0016021	2QTB00022_K_19	Tb927.4.4410	AAGTTTCTTCTCACTCGGGGGGGTTGCAGCTGCTATAATGCTTTCTTCATCCTCCAATTCCTTCTGCGGT	-	4	1168234	1168303	-1.61017	-2.8805	0.00689957	0.570143	-2.35987
Tb09.160.2080	3QTB00004_H_23	GPI-Anchor Signal predicted for Tb09.160.2080 by DGPI v2.04 with cleavage site probability 0.12900001 near 121		<a href=http://www.genedb.org/genedb/Search?organism=tryp&name=Tb09.160.2080>Tb09.160.2080</a>	Q38FI5		3C4.110	chr9contig160.tmp0182c	9	Tb927_09_v4: complement(658499..658960)	hypothetical protein, unlikely	4978	1	0	1				2QTB00004_H_23	Tb09.160.2080	ATGCCCCCTTCCCCAATGGATCCCTTTTCAGTCCTTCTATCCGCCTCATTGCGCATACACACTTTTATTT	-	9	658891	658960	-1.6049	-2.20254	0.0346661	0.84127	-3.67968
Tb09.v1.0910	3QTB00002_I_10			<a href=http://www.genedb.org/genedb/Search?organism=tryp&name=Tb09.v1.0910>Tb09.v1.0910</a>	Q38CP4				9	Tb927_09_v4: 2785290..2785589	hypothetical protein, unlikely	6062	0	2	0				2QTB00002_I_10	Tb09.v1.0910	ATGCACGATAATGACCCCCATCGTATTTCGTTGCTTCAAGCCTTAAATATTTTATCTCTCTTTATTACTC	+	9	2785290	2785359	-1.60351	-2.66372	0.011825	0.657992	-2.8059
Tb927.2.1920	3QTB00015_G_15	;go_component=plasma membrane		<a href=http://www.genedb.org/genedb/Search?organism=tryp&name=Tb927.2.1920>Tb927.2.1920</a>	Q7YVN3		25N14.305		2	Tb927_02_v4: 354730..356196	expression site-associated gene (ESAG) protein, putative,expression site-associated gene 5 (ESAG5) protein, putative	600	1	0	0	GO:0003674	GO:0008150	GO:0005886	2QTB00015_G_15	Tb927.2.1920	CAACCTAACGGGGCTTCTTTTTAATGTTTCCACCGGTGCTTTCACTATGGGAATGAATTCAGCAGTGATT	+	2	356070	356139	-1.60252	-4.29641	0.000142276	0.07642	0.915388
Tb927.8.5130	3QTB00017_A_23			<a href=http://www.genedb.org/genedb/Search?organism=tryp&name=Tb927.8.5130>Tb927.8.5130</a>	Q57UI5			Tb08.5H5.580	8	Tb927_08_v4: 1529691..1531424	hypothetical protein, conserved	4356	0	0	0				2QTB00017_A_23	Tb927.8.5130	ATATTTAACTTGGTGTGTTTCTCTTGGATGTCTACCACTCTTCCCCTATTTGAGTTTATTACGGTGTCAC	+	8	1530135	1530204	-1.59908	-3.28512	0.00240675	0.333607	-1.47829
Tb09.v1.0310	3QTB00011_J_2	GPI-Anchor Signal predicted for Tb09.v1.0310 by DGPI v2.04 with cleavage site probability 0.172 near 332;go_component=integral to membrane		<a href=http://www.genedb.org/genedb/Search?organism=tryp&name=Tb09.v1.0310>Tb09.v1.0310</a>	Q38EK7				9	Tb927_09_v4: complement(1160935..1162050)	expression site-associated gene 11 (ESAG11) protein, putative	5310	1	1	1	GO:0003674	GO:0008150	GO:0016021	2QTB00011_J_2	Tb09.v1.0310	TACGAAAGAATTACAAAACAGTACCGTGATGTACAGCCAACCCTTACATCCTTTGCAAAGCATGAAAATA	-	9	1161111	1161180	-1.58676	-3.21995	0.0028625	0.36177	-1.62411
Tb927.5.4110	3QTB00020_I_22			<a href=http://www.genedb.org/genedb/Search?organism=tryp&name=Tb927.5.4110>Tb927.5.4110</a>	Q57Z38			Tb05.45E22.410	5	Tb927_05_v4: complement(1258046..1260631)	hypothetical protein, conserved	2402	0	0	0				2QTB00020_I_22	Tb927.5.4110	ATTGGAGTTTGAAGATTTTTTTGTCCGCCGCTCTGCTGAGTTACTAATGCTGAAGAATCAAGCGATATCA	-	5	1259714	1259783	-1.58239	-2.81243	0.00818824	0.577729	-2.50209
Tb10.70.1690	3QTB00006_P_24	;go_function=RNA binding;go_process=translation;go_component=cytoplasm		<a href=http://www.genedb.org/genedb/Search?organism=tryp&name=Tb10.70.1690>Tb10.70.1690</a>	Q38B67			TRYP_x-70a06.p2kb545_230	10	Tb927_10_v4: 1347311..1347970	40S ribosomal protein S10, putative	6665	0	1	0	GO:0003723	GO:0006412	GO:0005737	2QTB00006_P_24	Tb10.70.1690	TTTTCGTACAAATTACTGTTACGACTTCACTTCCCCTTCCTGTTGGTCTTCTTCATTTATGCCTGACCAC	+	10	1347363	1347432	-1.57169	-2.56664	0.0149538	0.706113	-2.99879
Tb927.3.5210	3QTB00010_I_1			<a href=http://www.genedb.org/genedb/Search?organism=tryp&name=Tb927.3.5210>Tb927.3.5210</a>	Q580V4			Tb03.5L5.270	3	Tb927_03_v4: 1461094..1462050	hypothetical protein, conserved	1358	0	2	0				2QTB00010_I_1	Tb927.3.5210	ACTGTACTGGGGATTCGCAGTATATGTTTTACGACCAAATGGGAGGTGGGGAAACAAAATCTATTTTAGA	+	3	1461875	1461944	-1.56447	-2.87208	0.00704784	0.576849	-2.37755
Tb10.61.0450	3QTB00020_K_16			<a href=http://www.genedb.org/genedb/Search?organism=tryp&name=Tb10.61.0450>Tb10.61.0450</a>	Q387T0			TRYP_x-61h03.q2kb185_67	10	Tb927_10_v4: 3837297..3839891	hypothetical protein, conserved	7658	0	0	0				2QTB00020_K_16	Tb10.61.0450	AGAAGCTATTGTCTCCAACTTTACTTTGTAGTTCCCCCTCGTCGAACATTCGTTTTCTTGTCATATTAAA	+	10	3838684	3838753	-1.55145	-2.17934	0.036491	0.842769	-3.7206
Tb927.2.5540	3QTB00023_E_13			<a href=http://www.genedb.org/genedb/Search?organism=tryp&name=Tb927.2.5540>Tb927.2.5540</a>	Q7YUN7		1F7.140		2	Tb927_02_v4: complement(988011..994193)	hypothetical protein, conserved	796	0	0	0	GO:0003674	GO:0008150	GO:0005575	2QTB00023_E_13	Tb927.2.5540	TGTTTCCTCGACATGATGATCGAGGAACTGGTGCCCTGACAAATGGGACGAGTGGAGCGGTATATCAGAG	-	2	993187	993256	-1.54012	-2.774	0.00901189	0.586729	-2.58152
Tb10.70.0350	3QTB00012_M_24	;go_function=hydrolase activity; protein serine/threonine phosphatase activity;go_process=protein amino acid dephosphorylation		<a href=http://www.genedb.org/genedb/Search?organism=tryp&name=Tb10.70.0350>Tb10.70.0350</a>	Q38AW0			TRYP_x-70a06.p2kb545_51	10	Tb927_10_v4: 1634805..1635980	serine/threonine protein phosphatase 2b catalytic subunit A2, putative	6772	0	0	0	GO:0004722 GO:0004722 GO:0016787 GO:0016787	GO:0006470 GO:0006470	GO:0005575 GO:0005575	2QTB00012_M_24	Tb10.70.0350	AACGTATTTGTTTCTAGGTAATTATATTGACTCATGTTTTTTTAGCACCGAGTGTATACTCCTTTTGCTT	+	10	1635128	1635197	-1.50685	-3.20526	0.00297606	0.365375	-1.65679
Tb09.211.1970	3QTB00005_E_11			<a href=http://www.genedb.org/genedb/Search?organism=tryp&name=Tb09.211.1970>Tb09.211.1970</a>	Q38DV7			chr9contig211.tmp0231	9	Tb927_09_v4: 1615030..1615575	hypothetical protein, unlikely	5560	0	4	0				2QTB00005_E_11	Tb09.211.1970	CTCACGAGGCAAATTCACACGTATCATTTCCCCCCTCTCTAACCACTTCTCCTTTTGTTTATATATCTAT	+	9	1615361	1615430	-1.49646	-2.61809	0.0132113	0.692122	-2.89712
Tb09.160.0800	3QTB00006_A_13			<a href=http://www.genedb.org/genedb/Search?organism=tryp&name=Tb09.160.0800>Tb09.160.0800</a>	Q38FV8			chr9contig160.tmp0080	9	Tb927_09_v4: 442114..442686	hypothetical protein, unlikely	4854	0	0	0				2QTB00006_A_13	Tb09.160.0800	AAATAGTTTCTTTGTTTTTCTTCAGCCTTCCGGGCACATGCCCACCCTTCCCCATCTCATACAGCTACCG	+	9	442208	442277	-1.49095	-2.83773	0.00768504	0.577729	-2.44946
Tb09.160.5400	3QTB00008_C_16	;go_component=membrane		<a href=http://www.genedb.org/genedb/Search?organism=tryp&name=Tb09.160.5400>Tb09.160.5400</a>	Q38EL2			chr9contig160.tmp0426c	9	Tb927_09_v4: complement(1145331..1146119)	expression site-associated gene 9 (ESAG9) protein, putative	5304	1	0	0	GO:0003674	GO:0008150	GO:0016020	2QTB00008_C_16	Tb09.160.5400	ATGGTCAACCCCATGGAAGTCCAGAATCGAGTGTGAAGTCATCTAACGAACTCCCGCAAGCGAATTATGT	-	9	1145674	1145743	-1.47498	-3.46246	0.00149168	0.246528	-1.07506
Tb11.57.0047	3QTB00005_M_1	variant surface glycoprotein (VSG, pseudogene), putative point mutation		<a href=http://www.genedb.org/genedb/Search?organism=tryp&name=Tb11.57.0047>Tb11.57.0047</a>	-				11	Tb927_11_03_v4: complement(127588..129168)	variant surface glycoprotein (VSG, pseudogene), putative,variant surface glycoprotein (VSG), point mutation	9640	0	0	0				2QTB00005_M_1	Tb11.57.0047	AGAGGACCCAACAAAAAGATGTCTTTATCACGCCCTAAGCGAACAACTAATCACCGAACTGCGGAAAATA	-	11.3	128797	128866	-1.46928	-2.45056	0.0196884	0.736779	-3.22343
Tb927.8.5290	3QTB00017_B_6			<a href=http://www.genedb.org/genedb/Search?organism=tryp&name=Tb927.8.5290>Tb927.8.5290</a>	Q57UK1			Tb08.5H5.350	8	Tb927_08_v4: 1575347..1577200	hypothetical protein, conserved	4372	0	0	0	GO:0003674	GO:0008150	GO:0005575	2QTB00017_B_6	Tb927.8.5290	TTTTTGCTCGACGCCGATTCCTGTGGGATGTCGTCAACTGAAAAACGTGTGATTTTCTTCTCTTCAACCA	+	8	1575461	1575530	-1.4686	-2.52398	0.0165564	0.721071	-3.08212
Tb11.47.0019	3QTB00015_G_13	;go_component=integral to membrane		<a href=http://www.genedb.org/genedb/Search?organism=tryp&name=Tb11.47.0019>Tb11.47.0019</a>	Q387C2				11	Tb927_11_01_v4: 372572..374035	hypothetical protein, conserved	7841	1	2	0	GO:0003674	GO:0008150	GO:0016021	2QTB00015_G_13	Tb11.47.0019	TCACGTTTTGTGCTTCTTAATCTATATATTTATCTCTCGGTACTGTTTTTTATGCCTTACCCGACAAGTT	+	11.1	372830	372899	-1.45042	-2.51792	0.0167965	0.721071	-3.09389
Tb09.244.2990	3QTB00001_N_11			<a href=http://www.genedb.org/genedb/Search?organism=tryp&name=Tb09.244.2990>Tb09.244.2990</a>	Q38D03			chr9contig244a01.tmp0288	9	Tb927_09_v4: complement(2287439..2287657)	hypothetical protein, unlikely	5866	1	1	0				2QTB00001_N_11	Tb09.244.2990	AATTTACCCTATAGATCCCTTTCTACCCCTTACTGGCATTTCCTCGCCCTCTCGTTTTTGACTCACTTCA	-	9	2287555	2287624	-1.44887	-2.5785	0.0145341	0.702549	-2.97545
Tb927.7.3980	3QTB00020_N_5			<a href=http://www.genedb.org/genedb/Search?organism=tryp&name=Tb927.7.3980>Tb927.7.3980</a>	Q57UM8			Tb07.5F10.700	7	Tb927_07_v4: 1047000..1049714	immunodominant antigen, putative,tc40 antigen-like	3487	0	0	0				2QTB00020_N_5	Tb927.7.3980	AATTAACATGTACTTTAGGCTCTCCGACCCCGTCACCATTTCGTGCTTTTCATTCTTTATTAATGCAGAA	+	7	1047356	1047425	-1.44728	-1.96532	0.057775	0.874151	-4.08287
Tb927.8.6800	3QTB00017_K_7			<a href=http://www.genedb.org/genedb/Search?organism=tryp&name=Tb927.8.6800>Tb927.8.6800</a>	Q57TT3			Tb08.30K1.710	8	Tb927_08_v4: complement(1964868..1966625)	hypothetical protein, conserved	4524	1	2	0				2QTB00017_K_7	Tb927.8.6800	GCTTTCGTCTTATTTTATTTGTGACCTTCTTTGTATACAGGCTTGCTACCCTTCCTGCGTCCGTTCCTCT	-	8	1966540	1966609	-1.44503	-2.01881	0.0516296	0.856574	-3.99497
Tb927.7.6000	3QTB00017_K_12	Number of repeated genes in array uncertain, region may contain misassembly.;go_component=integral to membrane		<a href=http://www.genedb.org/genedb/Search?organism=tryp&name=Tb927.7.6000>Tb927.7.6000</a>	Q57VL1			Tb07.2F2.150	7	Tb927_07_v4: 1615025..1616821	hypothetical protein, conserved	3690	1	13	0				2QTB00017_K_12	Tb927.7.6000	CGTCTACGGTTTTGCTATTCTTTTGATTCTCATTGTGTTCCTCCCCCTGCAGGGATCACTGTCCGCCTAT	+	7	1615759	1615828	-1.43649	-1.85582	0.0723606	0.911708	-4.25709
Tb927.3.5770	3QTB00004_O_24			<a href=http://www.genedb.org/genedb/Search?organism=tryp&name=Tb927.3.5770>Tb927.3.5770</a>	Q57VG7			Tb03.2H15.720	3	Tb927_03_v4: complement(1611685..1612137)	hypothetical protein	1414	0	0	0				2QTB00004_O_24	Tb927.3.5770	CTATTGGTTGTTTTTAAGCATTCTTTCTTATAGCCCTTTCGCCCCGCACCCACTGCAGTTGTTTGATTTA	-	3	1612009	1612078	-1.42375	-2.16492	0.0376682	0.842769	-3.74588
Tb927.1.3510	3QTB00001_D_3	unlikely gene predicted by glimmer		<a href=http://www.genedb.org/genedb/Search?organism=tryp&name=Tb927.1.3510>Tb927.1.3510</a>	Q4GYM2				1	Tb927_01_v4: 754952..755146	hypothetical protein, unlikely	343	0	0	0				2QTB00001_D_3	Tb927.1.3510	TACGGTTCCACCTTGCCGCAACTATTTGAAATCCCCTCCCCTTCCTCAGCTTTTGGATTTCCCTCCTCTC	+	1	754975	755044	-1.40881	-1.9475	0.0599589	0.893045	-4.11175
Tb09.160.1750	3QTB00002_M_23	GPI-Anchor Signal predicted for Tb09.160.1750 by DGPI v2.04, no cleavage site predicted		<a href=http://www.genedb.org/genedb/Search?organism=tryp&name=Tb09.160.1750>Tb09.160.1750</a>	Q38FL6		3C4.260	chr9contig160.tmp0163c	9	Tb927_09_v4: complement(625204..625485)	hypothetical protein, unlikely	4947	1	2	0				2QTB00002_M_23	Tb09.160.1750	ATGCCCGCCCTATTTTCAATTTTTTGCATTCACTTTATCACATTATTTCATACAGTTCTTTTTTCGTTTG	-	9	625416	625485	-1.4006	-2.66225	0.0118674	0.657992	-2.80886
Tb927.5.1760	3QTB00018_I_4			<a href=http://www.genedb.org/genedb/Search?organism=tryp&name=Tb927.5.1760>Tb927.5.1760</a>	Q57ZP5			Tb05.1P6.790	5	Tb927_05_v4: 549453..551438	hypothetical protein, conserved	2167	1	1	0				2QTB00018_I_4	Tb927.5.1760	TCTTTGCTTTTATGAGCTTCTCGTACTTTGTTCCGATGGTTTATTGGTACTTCTCTTCTCCCAACATCAT	+	5	549565	549634	-1.38831	-2.78024	0.00887312	0.586581	-2.56867
Tb09.211.2300	3QTB00019_H_12	;go_function=ATP binding; ATP-dependent helicase activity;go_process=nucleobase, nucleoside, nucleotide and nucleic acid metabolism		<a href=http://www.genedb.org/genedb/Search?organism=tryp&name=Tb09.211.2300>Tb09.211.2300</a>	Q38DS7			chr9contig211.tmp0266c	9	Tb927_09_v4: complement(1676033..1678420)	ATP-dependent DEAD/H RNA helicase, putative	5590	0	3	0	GO:0005524 GO:0005524 GO:0008026 GO:0008026	GO:0006139 GO:0006139	GO:0005575 GO:0005575	2QTB00019_H_12	Tb09.211.2300	TGCATTTGGTTCACCTTTATTCTCTGGTTATAAACGATACCATTTCCTACAGTTTTGTATATTCTGTGTT	-	9	1678200	1678269	-1.38757	-2.45773	0.0193604	0.736779	-3.20975
Tb10.389.0150	3QTB00023_M_13			<a href=http://www.genedb.org/genedb/Search?organism=tryp&name=Tb10.389.0150>Tb10.389.0150</a>	Q388R9				10	Tb927_10_v4: complement(3166712..3174667)	hypothetical protein, conserved	7413	0	0	0				2QTB00023_M_13	Tb10.389.0150	TAAAGCGATGTCACAAACTCTGCAGGTACGTTTAAGTAAGCCACCAAAGGATATAACTCCAGTTCATAAA	-	10	3170813	3170882	-1.37684	-2.37355	0.0235465	0.763128	-3.36866
Tb927.1.780	3QTB00012_I_13			<a href=http://www.genedb.org/genedb/Search?organism=tryp&name=Tb927.1.780>Tb927.1.780</a>	Q4GZE0				1	Tb927_01_v4: complement(249453..250595)	hypothetical protein, conserved	72	0	0	0				2QTB00012_I_13	Tb927.1.780	CAACGAGTTTATATCATGGACAGGTGGTAACTTTCTCTATGAGCTGACACTATGTAACAGTAACATTAAA	-	1	250122	250191	-1.37519	-2.79959	0.00845518	0.577729	-2.52869
Tb927.5.4000	3QTB00004_D_6			<a href=http://www.genedb.org/genedb/Search?organism=tryp&name=Tb927.5.4000>Tb927.5.4000</a>	Q57Z49			Tb05.45E22.250	5	Tb927_05_v4: 1238372..1238845	hypothetical protein	2391	0	1	0				2QTB00004_D_6	Tb927.5.4000	ACCTCAGCGGACATTTCCTCACCTTCCTTTGAGTTTATCTAAACTCTTCCCGTATACATCATTTTCTACA	+	5	1238431	1238500	-1.36993	-2.78832	0.00869627	0.581662	-2.55199
Tb927.2.4390	3QTB00019_F_1	99.3% identical to GP:18844723: DNA repair protein Mre11 {Trypanosoma brucei brucei};go_function=damaged DNA binding; hydrolase activity;go_process=double-strand break repair;go_component=nucleus	mre11	<a href=http://www.genedb.org/genedb/Search?organism=tryp&name=Tb927.2.4390>Tb927.2.4390</a>	Q7YUZ4	MRE11	30M24.385		2	Tb927_02_v4: complement(775166..777457)	endo/exonuclease Mre11	714	1	0	0	GO:0016787 GO:0003684	GO:0006302	GO:0005634	2QTB00019_F_1	Tb927.2.4390	TCGTATGAAGAAGTTGCACTTTGTGCAACCCAAGACTGAACCAGGAAAAGATTGGTTTAAAATTCTGCTT	-	2	776738	776807	-1.36706	-3.02211	0.00480409	0.491504	-2.05806
Tb09.v1.0540	3QTB00009_E_1			<a href=http://www.genedb.org/genedb/Search?organism=tryp&name=Tb09.v1.0540>Tb09.v1.0540</a>	Q38EG1				9	Tb927_09_v4: complement(1262918..1263775)	hypothetical protein, conserved	5356	1	1	0				NA	NA	NA	NA	NA	NA	NA	-1.36594	-2.02062	0.0514328	0.856574	-3.99197
Tb927.1.4450	3QTB00021_L_18			<a href=http://www.genedb.org/genedb/Search?organism=tryp&name=Tb927.1.4450>Tb927.1.4450</a>	Q4GYD3				1	Tb927_01_v4: 916553..920056	hypothetical protein, conserved	432	0	7	0	GO:0003674	GO:0008150	GO:0005575	2QTB00021_L_18	Tb927.1.4450	TTACGCCTTTTACCATCGTTGTGGTGCTCGTTACAACTATCTATCAGATTGTCCTCCTTTTTATGGCCTT	+	1	917154	917223	-1.33424	-2.2145	0.0337575	0.837237	-3.65847
Tb927.2.4950	3QTB00022_F_9			<a href=http://www.genedb.org/genedb/Search?organism=tryp&name=Tb927.2.4950>Tb927.2.4950</a>	Q7YUU1		30M24.105		2	Tb927_02_v4: complement(872188..876462)	hypothetical protein, conserved	753	0	0	0				2QTB00022_F_9	Tb927.2.4950	CTTTTATCGTTACAAAATATTTTACCAATTTCCTGTATTCCTTCGGAGGCAGAGCGCTTTTCCCCTTTTT	-	2	875532	875601	-1.33257	-2.62383	0.013029	0.691181	-2.8857
Tb10.6k15.3640	3QTB00010_B_15	;go_function=oxidoreductase activity;go_process=electron transport;go_component=mitochondrion		<a href=http://www.genedb.org/genedb/Search?organism=tryp&name=Tb10.6k15.3640>Tb10.6k15.3640</a>	Q38AQ4	AOX	TAO	TRYPtp6k15-3d06.p1c_525,embl.209	10	Tb927_10_v4: 1762481..1763470	alternative oxidase	6828	1	1	0	GO:0016491	GO:0006118	GO:0005739	2QTB00010_B_15	Tb10.6k15.3640	ATCATTATTACGCAAGCCATTATGTACCTCTTCCTCCTGGTCGCCTATGTGATTTCCCCCCGTTTTGTAC	+	10	1763027	1763096	-1.33073	-1.65912	0.106496	0.971043	-4.54982
Tb927.8.7720	3QTB00007_M_13	;go_component=integral to membrane		<a href=http://www.genedb.org/genedb/Search?organism=tryp&name=Tb927.8.7720>Tb927.8.7720</a>	Q57V91			Tb08.30P3.250	8	Tb927_08_v4: 2222999..2223676	hypothetical protein, conserved	4616	1	1	0	GO:0003674	GO:0008150	GO:0016021	2QTB00007_M_13	Tb927.8.7720	AGCTAATAAATGCGTTCGCCACGTCATGAACGCTGTTGGGGTAGGAAGAAGTCTGGTCGCTTCCCGATAA	+	8	2223607	2223676	-1.32785	-2.6175	0.0132302	0.692122	-2.89829
Tb09.160.3060	3QTB00019_E_23			<a href=http://www.genedb.org/genedb/Search?organism=tryp&name=Tb09.160.3060>Tb09.160.3060</a>	Q38F96		1L12.425	chr9contig160.tmp0246	9	Tb927_09_v4: 778806..780971	hypothetical protein	5067	0	0	0				2QTB00019_E_23	Tb09.160.3060	ATCGAGTTATGCTATTCTTCTAGCTGTCTAACACATCCCCTCTCATCTAATTATTGCTGTTGTTTTCAAT	+	9	778857	778926	-1.32473	-2.52345	0.0165776	0.721071	-3.08316
Tb927.5.2980	3QTB00021_J_9			<a href=http://www.genedb.org/genedb/Search?organism=tryp&name=Tb927.5.2980>Tb927.5.2980</a>	Q57ZX4			Tb05.26K5.160	5	Tb927_05_v4: 937010..940255	hypothetical protein, conserved	2289	0	0	0				2QTB00021_J_9	Tb927.5.2980	GTCACGAAAAGTTATATCTTACTGACCCCCGGCGATTTAGCACGAAAAATCAACTAATATGGAAAATGCA	+	5	938154	938223	-1.32447	-2.20927	0.0341521	0.837237	-3.66775
Tb927.1.4510	3QTB00002_O_4			<a href=http://www.genedb.org/genedb/Search?organism=tryp&name=Tb927.1.4510>Tb927.1.4510</a>	Q4GYC7				1	Tb927_01_v4: 933794..934099	hypothetical protein, unlikely	438	0	1	0				2QTB00002_O_4	Tb927.1.4510	CATATTTGCTTCTCGCCTCTCCTGTTTTTGCTTTTATATCCTTCGGTATGTTGGAAGGTATTTATCCCAT	+	1	933980	934049	-1.31988	-2.89549	0.0066425	0.558837	-2.32828
Tb927.1.4750	3QTB00001_P_17	unlikely gene predicted by glimmer		<a href=http://www.genedb.org/genedb/Search?organism=tryp&name=Tb927.1.4750>Tb927.1.4750</a>	Q4GYA3				1	Tb927_01_v4: 975344..975565	hypothetical protein, unlikely	462	0	0	0				2QTB00001_P_17	Tb927.1.4750	TTTTACATTGTTTATACGCCTCTGCCTAATTGTTTATTTGTCGTGGTTAACTTTTACGACTGCCATTCTT	+	1	975470	975539	-1.31389	-3.00984	0.00495866	0.492423	-2.08452
Tb10.6k15.3300	3QTB00019_C_21			<a href=http://www.genedb.org/genedb/Search?organism=tryp&name=Tb10.6k15.3300>Tb10.6k15.3300</a>	Q38AM6			TRYPtp6k15-3d06.p1c_469	10	Tb927_10_v4: complement(1839888..1842044)	hypothetical protein, conserved	6856	0	0	0				2QTB00019_C_21	Tb10.6k15.3300	TTTGAAAATGTTTATAGTTTTTCGGAATGTGCGTTTCTAATCAGCGCAACCTCCTCTTCGCCCTTTCCCA	-	10	1841738	1841807	-1.31269	-1.67276	0.103759	0.971043	-4.53039
Tb927.5.1960	3QTB00012_I_1			<a href=http://www.genedb.org/genedb/Search?organism=tryp&name=Tb927.5.1960>Tb927.5.1960</a>	Q57ZR5			Tb05.1P6.450	5	Tb927_05_v4: 605900..607042	hypothetical protein, conserved	2187	0	0	1				2QTB00012_I_1	Tb927.5.1960	AGGAAATTGAGTTAACCCGCAGTCTCCTTCCTCATTTTGAGCAGTTCTTCACTGTGGAGAGTAAAGTTGT	+	5	606144	606213	-1.29952	-2.36732	0.0238866	0.763128	-3.38026
Tb11.01.0410	3QTB00007_A_1			<a href=http://www.genedb.org/genedb/Search?organism=tryp&name=Tb11.01.0410>Tb11.01.0410</a>	Q384K5				11	Tb927_11_01_v4: 2218645..2219304	ER lumen retaining receptor protein, putative	8514	1	4	0				2QTB00007_A_1	Tb11.01.0410	CTGTGGCTATTCTACCACAAATCTTCTTACTGGAATATACAGAACGCTACGAAGCACTCACATCGCATTA	+	11.1	2219042	2219111	-1.29918	-2.09623	0.0437499	0.850065	-3.86459
Tb927.6.1790	3QTB00005_M_16			<a href=http://www.genedb.org/genedb/Search?organism=tryp&name=Tb927.6.1790>Tb927.6.1790</a>	Q585N2			Tb06.28P18.770	6	Tb927_06_v4: complement(601485..602012)	hypothetical protein	2698	1	4	0				2QTB00005_M_16	Tb927.6.1790	AAAAAAATACCATTTCAATATTTTATGCTTTCTTTGTGACCATAATTATCCATACCCATTTCTTAAATAT	-	6	601798	601867	-1.29773	-2.69217	0.01103	0.640791	-2.74853
Tb927.7.3170	3QTB00012_M_14			<a href=http://www.genedb.org/genedb/Search?organism=tryp&name=Tb927.7.3170>Tb927.7.3170</a>	Q57YC7			Tb07.13M20.130	7	Tb927_07_v4: 818368..819543	hypothetical protein, conserved	3406	0	0	0				2QTB00012_M_14	Tb927.7.3170	ACCACCAAATGCCATGTCCTTTCTCCGCGATCTAGTGAAAATCGATGTCCTTTTTGTCGATATGTTATAT	+	7	819234	819303	-1.29766	-2.15146	0.0387963	0.84409	-3.76935
Tb10.389.0650	3QTB00013_D_6			<a href=http://www.genedb.org/genedb/Search?organism=tryp&name=Tb10.389.0650>Tb10.389.0650</a>	Q388V8				10	Tb927_10_v4: complement(3058601..3059923)	hypothetical protein, conserved	7374	0	0	0				2QTB00013_D_6	Tb10.389.0650	CGAAATATCCTTCCCGGTGTTTTTCTGTTGAGTGTTCCCACCTCTGCAATTTTTTTCTCTAGTCCACCAC	-	10	3059410	3059479	-1.29361	-2.37704	0.0233576	0.763128	-3.36214
Tb10.61.3040	3QTB00021_L_9			<a href=http://www.genedb.org/genedb/Search?organism=tryp&name=Tb10.61.3040>Tb10.61.3040</a>	Q388L1			TRYP_x-61h03.q2kb185_453	10	Tb927_10_v4: complement(3314622..3317882)	hypothetical protein, conserved	7472	0	0	0				2QTB00021_L_9	Tb10.61.3040	TTTGAAGGAAACAAATGTGTTTCTTTTTATCACACACGTCTGCCTTTCTCGTCTCTCTGTCATTATTGCT	-	10	3316311	3316380	-1.28961	-1.52955	0.135587	0.977038	-4.72772
Tb927.5.360	3QTB00015_J_10	identical to GP:161948: 75 kDa invariant surface glycoprotein {Trypanosoma brucei} (PMID:7723788) (PMID:1587856); 98.9% identical to GP:161948: 75 kDa invariant surface glycoprotein {Trypanosoma brucei} (PMID:7723788) (PMID:1587856);go_component=plasma membrane		<a href=http://www.genedb.org/genedb/Search?organism=tryp&name=Tb927.5.360>Tb927.5.360</a>	Q57VX7	ISG75		Tb05.29K2.250	5	Tb927_05_v4: complement(106634..108205)	75 kDa invariant surface glycoprotein	2026	1	1	0	GO:0003674	GO:0008150	GO:0005886	2QTB00015_J_10	Tb927.5.360	CGGCGAGTCATGACGTCCTTCCTGGCTACGGTCGAAATGAGAACTGCTTACCCAACGCGTACAAGCGAGA	-	5	107685	107754	-1.27551	-3.0411	0.0045739	0.475742	-2.01701
Tb11.55.0005	3QTB00013_G_5			<a href=http://www.genedb.org/genedb/Search?organism=tryp&name=Tb11.55.0005>Tb11.55.0005</a>	Q386X9				11	Tb927_11_01_v4: complement(509425..510669)	hypothetical protein, conserved	7884	0	1	0				2QTB00013_G_5	Tb11.55.0005	ACTATTTACTGCAGTCTGCAGAGTTCCTATTATTTCACATAAAGTATTGTTATTTGTTTTTGGACATTTT	-	11.1	510566	510635	-1.26778	-2.27486	0.0294891	0.809843	-3.55014
Tb927.5.2470	3QTB00014_K_16			<a href=http://www.genedb.org/genedb/Search?organism=tryp&name=Tb927.5.2470>Tb927.5.2470</a>	Q582B9			Tb05.3C6.590	5	Tb927_05_v4: 791672..793072	hypothetical protein, conserved	2238	0	0	0				2QTB00014_K_16	Tb927.5.2470	TAATGAGAGGTTTAAATGCTGATCCAACTGCCTTTTCGCTGTCGACTACTCCAACTTGCTTTTTTCTTTC	+	5	792885	792954	-1.25975	-2.02286	0.0511884	0.856574	-3.98824
Tb09.211.4100	3QTB00005_I_1			<a href=http://www.genedb.org/genedb/Search?organism=tryp&name=Tb09.211.4100>Tb09.211.4100</a>	Q38D98			chr9contig211.tmp0456c	9	Tb927_09_v4: complement(2039539..2040036)	hypothetical protein, conserved	5770	0	0	0				2QTB00005_I_1	Tb09.211.4100	GTCTGCAGACTCAACCATCGCTAATCAACCTCCCGACGAGCGCCTCGAGCGTATGTGCCCCTAGTGTCAG	-	9	2039609	2039678	-1.25404	-2.47515	0.0185838	0.729267	-3.17641
Tb927.8.8020	3QTB00010_C_9	;go_function=hydrolase activity;go_process=lipid metabolism		<a href=http://www.genedb.org/genedb/Search?organism=tryp&name=Tb927.8.8020>Tb927.8.8020</a>	Q57U43			Tb08.6H23.290	8	Tb927_08_v4: 2376682..2377626	monoglyceride lipase, putative	4646	0	0	0	GO:0016787	GO:0006629	GO:0005575	2QTB00010_C_9	Tb927.8.8020	TTTGATGATTTTATTGTTGACTTTTTTCTCTTCAAGAGGCATGTATTTTCCCTCTATCCGGAATATGAAG	+	8	2377012	2377081	-1.24241	-2.35478	0.0245852	0.769535	-3.40358
Tb927.6.4180	3QTB00004_M_18			<a href=http://www.genedb.org/genedb/Search?organism=tryp&name=Tb927.6.4180>Tb927.6.4180</a>	Q586B6			Tb06.4F7.90	6	Tb927_06_v4: complement(1201473..1201922)	hypothetical protein, conserved	2936	0	2	0				2QTB00004_M_18	Tb927.6.4180	TTATATGGTACCGGCCTCGCTTTCATTGTGCTACAGTTTCTTAACTTCTTTGGTTATATTCAAATAAACT	-	6	1201649	1201718	-1.23729	-2.23974	0.0319094	0.832027	-3.61342
Tb927.4.1020	3QTB00015_M_1	similar to Serine palmitoyltransferase 1 (EC 2.3.1.50) (Long chain basebiosynthesis protein 1) (LCB 1) (Serine-palmitoyl-CoA transferase 1)(SPT 1) (SPT1). (Swiss-Prot:O35704) [Mus musculus;];go_function=serine C-palmitoyltransferase activity;go_process=biosynthesis; sphingolipid metabolism;go_component=integral to membrane		<a href=http://www.genedb.org/genedb/Search?organism=tryp&name=Tb927.4.1020>Tb927.4.1020</a>	Q580D0			Tb04.5E12.470	4	Tb927_04_v4: complement(276640..278112)	serine-palmitoyl-CoA transferase, putative	1519	1	1	1				2QTB00015_M_1	Tb927.4.1020	TGCCAAGTTTCTTGGTGTTGAAGATTCCCTCATCTTTAGTTTCTCCTTTGCTACGATTTCAACGCTTATT	-	4	277549	277618	-1.23219	-2.33821	0.0255368	0.77549	-3.43425
Tb11.01.1020	3QTB00013_E_13			<a href=http://www.genedb.org/genedb/Search?organism=tryp&name=Tb11.01.1020>Tb11.01.1020</a>	Q384A3				11	Tb927_11_01_v4: 2488931..2490175	hypothetical protein, conserved	8617	0	0	0				2QTB00013_E_13	Tb11.01.1020	GAACATAGAACTTGTTATGGGAGAGCACTCAGACGCAGCTTTACGAAAATATAAGGCTTCACTTGAGGAG	+	11.1	2489884	2489953	-1.22561	-2.12833	0.0408074	0.850065	-3.80947
Tb09.211.0240	3QTB00003_I_11			<a href=http://www.genedb.org/genedb/Search?organism=tryp&name=Tb09.211.0240>Tb09.211.0240</a>	Q38ED7			chr9contig211.tmp0025c	9	Tb927_09_v4: complement(1305586..1305939)	hypothetical protein, unlikely	5380	1	3	0				2QTB00003_I_11	Tb09.211.0240	CTATTCTTCCCTCTTTTTTGTTTTTCGGTTACTTTCGTTTCCCCCTCTCTTTCGTTTATCCATTCGAACA	-	9	1305725	1305794	-1.22428	-2.9764	0.00540392	0.510344	-2.15631
Tb11.12.0018	3QTB00005_B_7			<a href=http://www.genedb.org/genedb/Search?organism=tryp&name=Tb11.12.0018>Tb11.12.0018</a>	Q384E5				11	Tb927_11_01_v4: 2373921..2374454	hypothetical protein	8574	0	0	0				2QTB00005_B_7	Tb11.12.0018	CATATATACAAACTGTCCCTTGTGGCCCGTGATCCCCATTCCGCAAATACCGAGAGTGGCTCATGGCTTT	+	11.1	2373971	2374040	-1.22305	-2.25179	0.0310596	0.82675	-3.59179
Tb927.1.2650	3QTB00001_N_22	gene predicted by glimmer		<a href=http://www.genedb.org/genedb/Search?organism=tryp&name=Tb927.1.2650>Tb927.1.2650</a>	Q4GYV7				1	Tb927_01_v4: 617733..617984	hypothetical protein, unlikely	258	0	2	0				2QTB00001_N_22	Tb927.1.2650	ATTATTATTGTTATTGTTGATGTTGCTGCCATTTTCAGTGTTCCGCATCGCTGTGCCCTTCTGTGTTGTT	+	1	617913	617982	-1.21527	-2.48664	0.0180875	0.721071	-3.15434
Tb11.01.6350	3QTB00012_A_13			<a href=http://www.genedb.org/genedb/Search?organism=tryp&name=Tb11.01.6350>Tb11.01.6350</a>	Q381W3				11	Tb927_11_01_v4: complement(3853613..3854743)	hypothetical protein, conserved	9161	0	0	0				2QTB00012_A_13	Tb11.01.6350	TCGGGAAGGTTGGGATAAACTTAGGAAAGCGAGAGAAACAATAATGAAAGGATTTCTAGGGACTAATATC	-	11.1	3854567	3854636	-1.21331	-2.0916	0.0441896	0.850065	-3.87249
Tb11.01.4620	3QTB00023_A_13			<a href=http://www.genedb.org/genedb/Search?organism=tryp&name=Tb11.01.4620>Tb11.01.4620</a>	Q382Q4				11	Tb927_11_01_v4: complement(3348951..3354446)	ubiquitin ligase, putative	8966	0	0	0				2QTB00023_A_13	Tb11.01.4620	AGAATTATTTTTATATGGGTTTGAAATCCCCAAGTTATCCCGTTTTTCCATTTGGGAACGCTCTATTCTT	-	11.1	3353328	3353397	-1.20872	-1.74224	0.0907096	0.947216	-4.42937
Tb927.1.3160	3QTB00001_M_18	unlikely gene predicted by glimmer		<a href=http://www.genedb.org/genedb/Search?organism=tryp&name=Tb927.1.3160>Tb927.1.3160</a>	Q4GYQ7				1	Tb927_01_v4: 687105..687290	hypothetical protein, unlikely	308	1	0	0				2QTB00001_M_18	Tb927.1.3160	CGCTCACTACTCTCATTCACGCTTTATTTTTCCTCCTACCGTATTTCATCCTTTACTGCTACCGACGTGT	+	1	687135	687204	-1.20635	-2.47992	0.0183761	0.724424	-3.16725
Tb927.3.1500	3QTB00011_L_21	VSG-related: pers. comm. Dave Barry (University of Glasgow, UK);go_process=antigenic variation;go_component=integral to membrane		<a href=http://www.genedb.org/genedb/Search?organism=tryp&name=Tb927.3.1500>Tb927.3.1500</a>	Q57XY3			Tb03.1J15.250	3	Tb927_03_v4: complement(388094..389194)	variant surface glycoprotein (VSG)-related, putative	989	1	0	0		GO:0020033	GO:0016021	2QTB00011_L_21	Tb927.3.1500	TAATAGGGCGGTGTGGAGACCAGATGAAGACGCGGGGGAAAGGTGGTATTTTCTCAAAGAACAGTGCTCA	-	3	388457	388526	-1.20358	-2.70056	0.0108051	0.640791	-2.73154
Tb10.70.4310	3QTB00005_N_24			<a href=http://www.genedb.org/genedb/Search?organism=tryp&name=Tb10.70.4310>Tb10.70.4310</a>	Q38BS7			TRYP_x-70a06.p2kb545_578	10	Tb927_10_v4: 827246..827815	hypothetical protein	6455	0	2	0				2QTB00005_N_24	Tb10.70.4310	TTGTTCATAAATTTAAAAGACCTTCGATTTTCCCTTTCCCCTTATTTTCGTGGGAGCTGCCCCCTTCTTT	+	10	827511	827580	-1.20353	-2.83122	0.00781165	0.577729	-2.46303
Tb09.160.1800	3QTB00001_M_13			<a href=http://www.genedb.org/genedb/Search?organism=tryp&name=Tb09.160.1800>Tb09.160.1800</a>	Q38FL1		3C4.235	chr9contig160.tmp0554c	9	Tb927_09_v4: complement(632869..633012)	hypothetical protein, unlikely	4952	1	1	0				2QTB00001_M_13	Tb09.160.1800	TGCATATGTTTATTTTGTATGCTCAATTATGTGTAGTTCGTGCTTACGGTTCATGGAAAGTTTACCCATT	-	9	632942	633011	-1.20197	-2.32915	0.0260711	0.783571	-3.45096
Tb927.6.4960	3QTB00010_A_7	;go_function=nucleic acid binding		<a href=http://www.genedb.org/genedb/Search?organism=tryp&name=Tb927.6.4960>Tb927.6.4960</a>	Q586G8			Tb06.30P15.530	6	Tb927_06_v4: 1366032..1366973	zinc finger-domain protein, putative	3014	1	1	0	GO:0003676	GO:0008150	GO:0005575	2QTB00010_A_7	Tb927.6.4960	ATACCATCACACTATGTGTTTGCTACCATCACGGCTTTGGACTCCACTGTTCTTCATTTCGCCTCTTTGT	+	6	1366074	1366143	-1.19764	-1.65738	0.106849	0.971043	-4.55229
Tb11.02.1040	3QTB00009_M_13			<a href=http://www.genedb.org/genedb/Search?organism=tryp&name=Tb11.02.1040>Tb11.02.1040</a>	Q386F6				11	Tb927_11_01_v4: 1026548..1027420	XPA-interacting protein, putative	8059	1	0	0	GO:0003674	GO:0008150	GO:0005575	2QTB00009_M_13	Tb11.02.1040	AGAAAGGTAAAAAGACGTATTTCATAAATTTGGATCCGGCAGTTGCGGATGTTCCTTACGGCGCCAACAT	+	11.1	1026645	1026714	-1.19709	-2.25885	0.0305707	0.823589	-3.57906
Tb927.1.1800	3QTB00004_E_2			<a href=http://www.genedb.org/genedb/Search?organism=tryp&name=Tb927.1.1800>Tb927.1.1800</a>	Q4GZ39				1	Tb927_01_v4: 468994..469428	hypothetical protein, unlikely	173	0	1	0				2QTB00004_E_2	Tb927.1.1800	TTGCTCATTTATTGAATTACTTCATGCTTTCGACACTTCAACCTCCCACCTCCTCCCACTTATCACGGAA	+	1	469196	469265	-1.1964	-2.23157	0.0324971	0.833672	-3.62803
Tb09.211.3840	3QTB00017_E_13			<a href=http://www.genedb.org/genedb/Search?organism=tryp&name=Tb09.211.3840>Tb09.211.3840</a>	Q38DC5			chr9contig211.tmp0428	9	Tb927_09_v4: 1986342..1988084	hypothetical protein, conserved	5742	0	0	0				2QTB00017_E_13	Tb09.211.3840	TTCTTCTGTACCAGATAAACAGAATGTTGGTCTTTATGAGGAAATGTGGCTTACGGATATGCCAAAAATT	+	9	1986830	1986899	-1.19192	-1.91368	0.0643014	0.899815	-4.16601
Tb927.1.5060	3QTB00011_E_1	GPI-Anchor Signal predicted for Tb927.1.5060 by DGPI v2.04 with cleavage site probability 2.4940002 near 327		<a href=http://www.genedb.org/genedb/Search?organism=tryp&name=Tb927.1.5060>Tb927.1.5060</a>	Q4GY74				1	Tb927_01_v4: 1013265..1014302	variant surface glycoprotein (VSG)-related, putative	493	1	0	1				2QTB00011_E_1	Tb927.1.5060	TAAGGGGTTAGAAGGATCACAAAAAGATGGAAACCCAAATGCGCAAACAACTACCAGTACTGAGAAAGAT	+	1	1014140	1014209	-1.18916	-2.4414	0.020115	0.739211	-3.24087
Tb09.160.3750	3QTB00001_A_17			<a href=http://www.genedb.org/genedb/Search?organism=tryp&name=Tb09.160.3750>Tb09.160.3750</a>	Q38F30		28G16.185	chr9contig160.tmp0510	9	Tb927_09_v4: 870422..870523	hypothetical protein, unlikely	5134	0	0	0				2QTB00001_A_17	Tb09.160.3750	TACCCTGCGCGCCCTTCTTCCTTTCCTTTTCACTTACCCCTATTTGATGATTGTGGATTTTTCTTTCCAA	+	9	870440	870509	-1.18827	-2.26125	0.0304062	0.821733	-3.57473
Tb10.6k15.0300	3QTB00013_A_20			<a href=http://www.genedb.org/genedb/Search?organism=tryp&name=Tb10.6k15.0300>Tb10.6k15.0300</a>	Q389X8			TRYPtp6k15-3d06.p1c_51	10	Tb927_10_v4: 2424826..2426091	hypothetical protein, conserved	7104	1	1	0				2QTB00013_A_20	Tb10.6k15.0300	TCAACATCGGTTTCACCTTTGTTCAAGGTTTTTTCTACGCTTTCCGAAACTCTTTTTACCTGTATTCCAG	+	10	2424964	2425033	-1.17968	-2.49377	0.0177854	0.721071	-3.1406
Tb11.02.1570	3QTB00003_F_3			<a href=http://www.genedb.org/genedb/Search?organism=tryp&name=Tb11.02.1570>Tb11.02.1570</a>	Q386A5			TRYP_xi-1013a02.q1k_117	11	Tb927_11_01_v4: 1179716..1180096	hypothetical protein, unlikely	8110	0	0	0				2QTB00003_F_3	Tb11.02.1570	GGGCACATGCCTCCATTTTGTTCTGTTTGTTGCGACCACCGTCAGCGTAGTAATACATATCACATCTTTT	+	11.1	1179836	1179905	-1.17212	-2.57587	0.0146263	0.702549	-2.98064
Tb927.8.4510	3QTB00018_A_1			<a href=http://www.genedb.org/genedb/Search?organism=tryp&name=Tb927.8.4510>Tb927.8.4510</a>	Q57VY4			Tb08.29H22.950	8	Tb927_08_v4: complement(1335481..1337385)	hypothetical protein, conserved	4294	0	0	0				2QTB00018_A_1	Tb927.8.4510	GCTGAGCACACCTTTCTTTTGTGCAAACCTGATGCTGAGCAATACCATCGTAATATTCTTCAGATAGTGG	-	8	1337277	1337346	-1.16836	-2.32253	0.0264676	0.783571	-3.46314
Tb09.211.1710	3QTB00002_I_6			<a href=http://www.genedb.org/genedb/Search?organism=tryp&name=Tb09.211.1710>Tb09.211.1710</a>	Q38DY3			chr9contig211.tmp0202	9	Tb927_09_v4: 1565329..1565628	hypothetical protein, unlikely	5534	0	2	0				2QTB00002_I_6	Tb09.211.1710	TTTTATTTCTAACATGCCACACCTCTCAAACGGCTATGATTATCATTGTGATTCTCTCCTTTTTACTATA	+	9	1565547	1565616	-1.16799	-2.15735	0.038299	0.842769	-3.75909
Tb927.8.3760	3QTB00005_E_1			<a href=http://www.genedb.org/genedb/Search?organism=tryp&name=Tb927.8.3760>Tb927.8.3760</a>	Q580Z6			Tb08.10J17.590	8	Tb927_08_v4: complement(1122396..1122890)	hypothetical protein	4219	0	3	0				2QTB00005_E_1	Tb927.8.3760	GCTATTACATTGCACGTTTCCGTTGGTACTGCAACTTTGGTTGGTTGAACCATACGACACGAAGCAATAA	-	8	1122396	1122465	-1.16229	-1.861	0.0716049	0.911708	-4.24902
Tb927.8.1270	3QTB00016_N_1			<a href=http://www.genedb.org/genedb/Search?organism=tryp&name=Tb927.8.1270>Tb927.8.1270</a>	Q57VM8			Tb08.29O4.460	8	Tb927_08_v4: complement(401510..403198)	hypothetical protein, conserved	3970	0	0	0				2QTB00016_N_1	Tb927.8.1270	GAACTTTCATTTTTCTTCCCTTTTGGACCCACCGTTGCCCTTGTATTCCATTTGAGTGTACTACCACGTT	-	8	403108	403177	-1.15557	-1.79667	0.081478	0.932831	-4.34791
Tb10.70.6180	3QTB00017_I_10	;go_function=ATP binding; ATP-dependent helicase activity;go_process=nucleobase, nucleoside, nucleotide and nucleic acid metabolism		<a href=http://www.genedb.org/genedb/Search?organism=tryp&name=Tb10.70.6180>Tb10.70.6180</a>	Q38C70			TRYP_x-70a06.p2kb545_846	10	Tb927_10_v4: 458690..460480	ATP-dependent DEAD/H RNA helicase, putative	6311	0	0	0	GO:0005524 GO:0005524 GO:0008026 GO:0008026	GO:0006139 GO:0006139	GO:0005575 GO:0005575	2QTB00017_I_10	Tb10.70.6180	ACCTCATAATGAGTTCTTTTTCTCCTCCCGCGTCGACTGGGCCATTTCTTCTAATATTTCTTTTCAGCAA	+	10	459060	459129	-1.15549	-2.58474	0.0143178	0.702549	-2.96316
Tb927.4.5090	3QTB00005_N_13			<a href=http://www.genedb.org/genedb/Search?organism=tryp&name=Tb927.4.5090>Tb927.4.5090</a>	Q584J7			Tb04.3M17.570	4	Tb927_04_v4: complement(1395760..1396311)	hypothetical protein	1927	0	0	0				2QTB00005_N_13	Tb927.4.5090	GAACCCCGCCAATTTTTGCCTCCCCGCGAGGCGCTTTCCCCATCAAGCCTATTAGTTCATGTTTCATCTT	-	4	1396200	1396269	-1.15408	-2.45332	0.0195616	0.736779	-3.21817
Tb927.3.2710	3QTB00021_G_20	;go_function=ATP binding; catalytic activity;go_process=fructose 2,6-bisphosphate metabolism		<a href=http://www.genedb.org/genedb/Search?organism=tryp&name=Tb927.3.2710>Tb927.3.2710</a>	Q582Y3			Tb03.48O8.70	3	Tb927_03_v4: complement(689701..692772)	6-phosphofructo-2-kinase/fructose-2,6-biphospha ta se,putative	1109	0	0	0	GO:0005524 GO:0003824	GO:0006003	GO:0005575	2QTB00021_G_20	Tb927.3.2710	TGCGGACTAGCAAGTCTCATCTCGTTCTTTTTATTAAATCTTCACCCTGTTGCTCATCCCATTTATATTG	-	3	690555	690624	-1.15395	-2.14705	0.0391728	0.847237	-3.77702
Tb927.7.7320	3QTB00019_C_17			<a href=http://www.genedb.org/genedb/Search?organism=tryp&name=Tb927.7.7320>Tb927.7.7320</a>	Q57TW9			Tb07.30D13.470	7	Tb927_07_v4: complement(2112740..2114896)	hypothetical protein, conserved	3822	0	5	0				2QTB00019_C_17	Tb927.7.7320	AACGCCATGTATTTCCTGGCCATGATATATTCCCTCTTCACTCTTTTGTATGCTTATTTGATCAACTTCC	-	7	2114035	2114104	-1.15225	-1.97777	0.0562911	0.874136	-4.06258
Tb927.4.140	3QTB00002_E_13			<a href=http://www.genedb.org/genedb/Search?organism=tryp&name=Tb927.4.140>Tb927.4.140</a>	Q57UV5			Tb04.5D20.110	4	Tb927_04_v4: 17401..17667	hypothetical protein	1431	0	0	0				2QTB00002_E_13	Tb927.4.140	TTACATTAGGCAAAACCAACTATGAAAAAAATGGCAATACATTCCAAAATATTCCCTCATCATTGCAGAA	+	4	17591	17660	-1.149	-2.04702	0.0486247	0.855232	-3.94788
Tb11.01.0470	3QTB00006_M_8			<a href=http://www.genedb.org/genedb/Search?organism=tryp&name=Tb11.01.0470>Tb11.01.0470</a>	Q384L2				11	Tb927_11_01_v4: 2206610..2207218	hypothetical protein, conserved	8507	0	0	0				2QTB00006_M_8	Tb11.01.0470	AAGACGTTACTGCGTTGATTGTTCCATCTTTGTTACCACCGATCATTGTGGTTTGCCTCGAGCATCTGGT	+	11.1	2206869	2206938	-1.14693	-1.91678	0.0638927	0.89868	-4.16107
Tb927.8.490	3QTB00009_A_1			<a href=http://www.genedb.org/genedb/Search?organism=tryp&name=Tb927.8.490>Tb927.8.490</a>	Q57XI4			Tb08.25E9.690	8	Tb927_08_v4: complement(138767..139618)	hypothetical protein	3892	1	0	1				2QTB00009_A_1	Tb927.8.490	AGCTTCGAATCTGTGGGAAGAACAATGAAAGGCTGGAATTTTTTGGGGATAAATCCCGTGTGTCAACTAA	-	8	139285	139354	-1.14384	-1.5847	0.1225	0.976619	-4.65349
Tb09.160.5530	3QTB00011_E_13			<a href=http://www.genedb.org/genedb/Search?organism=tryp&name=Tb09.160.5530>Tb09.160.5530</a>	Q38EJ5			chr9contig160.tmp0439c	9	Tb927_09_v4: complement(1183792..1184832)	hypothetical protein, conserved	5322	0	0	0	GO:0003674 GO:0003674	GO:0008150 GO:0008150	GO:0005575 GO:0005575	2QTB00011_E_13	Tb09.160.5530	TAACCGCAACTGCATCACTGCTTTAGAGCGTCATATAGAGGTTTTGAAGGAATACATCGCTGAGAGTAAT	-	9	1184155	1184224	-1.1413	-1.56003	0.128219	0.976619	-4.68696
Tb11.01.6710	3QTB00021_H_9			<a href=http://www.genedb.org/genedb/Search?organism=tryp&name=Tb11.01.6710>Tb11.01.6710</a>	Q381S8				11	Tb927_11_01_v4: complement(3946572..3949802)	hypothetical protein, conserved	9196	1	0	0				2QTB00021_H_9	Tb11.01.6710	AGATGGCGTTTACCAAGCATCCTGCTTGTTGTTTCCTCAAAAATATATCCGCTTCCTTTTTCCCGTTACT	-	11.1	3948022	3948091	-1.1413	-1.50755	0.141113	0.986928	-4.7567
Tb11.02.0370	3QTB00005_E_8	hypothetical protein GPI-Anchor Signal predicted for Tb11.02.0370 by DGPI v2.04 with cleavage site probability 0.516 near 149		<a href=http://www.genedb.org/genedb/Search?organism=tryp&name=Tb11.02.0370>Tb11.02.0370</a>	-				11	Tb927_11_01_v4: complement(814771..815259)	hypothetical protein, conserved	7989	0	0	0				2QTB00005_E_8	Tb11.02.0370	TTACTTTACCTGCGGAGTCTGGCCTCTTCCATCCGCCTTCAAGACGTTTTCTTTTTGTATTCGGGTTTTG	-	11.1	814998	815067	-1.14103	-2.1926	0.0354374	0.842769	-3.69724
Tb11.30.0002	3QTB00007_M_18			<a href=http://www.genedb.org/genedb/Search?organism=tryp&name=Tb11.30.0002>Tb11.30.0002</a>	Q380W9				11	Tb927_11_01_v4: complement(4891696..4892394)	hypothetical protein, unlikely	9502	0	5	0				2QTB00007_M_18	Tb11.30.0002	CCAGCGCGTCCGTTTTACTAGCTTGTACTTTGTTGTCCACTCGGGTTTTAATCACTTTTCCTATTATAAT	-	11.1	4892260	4892329	-1.14072	-2.38217	0.0230826	0.763128	-3.35255
Tb11.02.1850	3QTB00003_C_23			<a href=http://www.genedb.org/genedb/Search?organism=tryp&name=Tb11.02.1850>Tb11.02.1850</a>	Q385Y6			TRYP_xi-1013a02.q1k_73	11	Tb927_11_01_v4: complement(1230357..1230704)	hypothetical protein	8130	1	2	0				2QTB00003_C_23	Tb11.02.1850	TTATTTGCATTACACTCTTGCTGATTATCCAACATTCTCTTTTACCTCCTCGTCTTAAACTGTTGTTTTA	-	11.1	1230361	1230430	-1.13864	-2.37462	0.0234886	0.763128	-3.36667
Tb927.7.5580	3QTB00007_M_1	similar to GP:15983735: cell cycle associated protein Mob1-2 {Trypanosoma brucei}; 100% similar to GP:15983735: cell cycle associated protein Mob1-2 {Trypanosoma brucei};go_process=regulation of cell cycle;go_component=spindle pole body		<a href=http://www.genedb.org/genedb/Search?organism=tryp&name=Tb927.7.5580>Tb927.7.5580</a>	Q95UM8	MOB1B		Tb07.10C21.430	7	Tb927_07_v4: 1503385..1504062	cell cycle associated protein MOB1, putative	3648	0	0	0				2QTB00007_M_1	Tb927.7.5580	AAGCGTTTTAAGGCAAAGCTCTTCGACTCCGACAGAACATACAAACCTAAGAAAAAGCATAAGGAAGGAA	+	7	1503388	1503457	-1.13625	-1.8754	0.0695413	0.909647	-4.22652
Tb927.6.3310	3QTB00021_E_12	;go_function=calpain activity;go_process=proteolysis and peptidolysis		<a href=http://www.genedb.org/genedb/Search?organism=tryp&name=Tb927.6.3310>Tb927.6.3310</a>	Q584X4			Tb06.2N9.670	6	Tb927_06_v4: 975469..978501	calpain-like cysteine peptidase, putative,cysteine peptidase, Clan CA, family C2, putative	2850	0	0	0				2QTB00021_E_12	Tb927.6.3310	AAGAACGAACTCATGTTCACAAAACCCGTTGACAATAAATACTTCTGGCCTTGTATACTAGAGAAAGCAT	+	6	976582	976651	-1.1284	-2.0896	0.0443803	0.850065	-3.8759
Tb927.7.5060	3QTB00015_P_17			<a href=http://www.genedb.org/genedb/Search?organism=tryp&name=Tb927.7.5060>Tb927.7.5060</a>	Q57ZI3			Tb07.27E10.280	7	Tb927_07_v4: 1335266..1336813	hypothetical protein, conserved	3596	0	11	1				2QTB00015_P_17	Tb927.7.5060	GTTTTTCAAACTCCTCTATCTTCCTCATGAGCACACCGTTTCTTGCGATGTACTGGGCATTTTACTTTTT	+	7	1335783	1335852	-1.1284	-1.83124	0.0760366	0.932831	-4.29511
Tb927.4.2240	3QTB00012_K_4			<a href=http://www.genedb.org/genedb/Search?organism=tryp&name=Tb927.4.2240>Tb927.4.2240</a>	Q584G3			Tb04.1H19.380	4	Tb927_04_v4: 581397..582569	hypothetical protein, conserved	1641	0	0	0				2QTB00012_K_4	Tb927.4.2240	ACTATCTTGTTCCTGAAGGATCACGCTCAAACTATCTTATTGTCTCCGGTGACGAGTCATTGCTCTGTTC	+	4	582121	582190	-1.1243	-2.79482	0.0085565	0.579012	-2.53856
Tb927.1.5130	3QTB00001_I_4	unlikely gene predicted by glimmer		<a href=http://www.genedb.org/genedb/Search?organism=tryp&name=Tb927.1.5130>Tb927.1.5130</a>	Q4GY68				1	Tb927_01_v4: 1021859..1022026	hypothetical protein, unlikely	500	1	1	0				2QTB00001_I_4	Tb927.1.5130	CTGTGTGCCCGTGCTCGCTTCCCTCATAAGTTTATCTTGCCTTTCCGTTGCTGCATTTTTATGGGAAAAA	+	1	1021919	1021988	-1.12298	-1.66655	0.104998	0.971043	-4.53925
Tb927.2.5860	3QTB00022_I_15			<a href=http://www.genedb.org/genedb/Search?organism=tryp&name=Tb927.2.5860>Tb927.2.5860</a>	Q7YUL4		1F7.300		2	Tb927_02_v4: 1059596..1063324	hypothetical protein, conserved	812	0	0	0	GO:0003674	GO:0008150	GO:0005575	2QTB00022_I_15	Tb927.2.5860	ATTAGTTTCGGTACCACAAACTCCCAAAACACATCAAGCTAGCTGGTCAACGAGCAATAGAGAAGGAAGA	+	2	1059769	1059838	-1.12095	-1.75007	0.0893294	0.947063	-4.41778
Tb927.5.2320	3QTB00019_A_8			<a href=http://www.genedb.org/genedb/Search?organism=tryp&name=Tb927.5.2320>Tb927.5.2320</a>	Q582D3			Tb05.3C6.330	5	Tb927_05_v4: 724866..727076	hypothetical protein, conserved	2223	0	0	0				2QTB00019_A_8	Tb927.5.2320	ACAATATCTTCAGGGATTTTCCCTTACTTCGGGTTGTCTTGCCTTCCCGTATTTTTTCAAGATGGATTTA	+	5	725150	725219	-1.11931	-1.52657	0.136323	0.977317	-4.73166
Tb927.1.5310	3QTB00003_A_7	GPI-Anchor Signal predicted for Tb927.1.5310 by DGPI v2.04 with cleavage site probability 1.1019999 near 92		<a href=http://www.genedb.org/genedb/Search?organism=tryp&name=Tb927.1.5310>Tb927.1.5310</a>	Q4GY51				1	Tb927_01_v4: 1053081..1053425	hypothetical protein, unlikely	519	1	2	1				2QTB00003_A_7	Tb927.1.5310	TAGTTCTTATTTTTCTCACCCTGTTATCCCATTACTTTACACCCATAGTCCTCTATTATGCATATTATAA	+	1	1053356	1053425	-1.11739	-1.86444	0.0711078	0.911708	-4.24367
Tb10.389.1180	3QTB00020_B_4	;go_function=ATP binding; ATPase activity, coupled to transmembrane movement of ions, phosphorylative mechanism;go_process=proton transport;go_component=plasma membrane		<a href=http://www.genedb.org/genedb/Search?organism=tryp&name=Tb10.389.1180>Tb10.389.1180</a>	Q388Z3				10	Tb927_10_v4: complement(2959445..2962183)	P-type H+-ATPase, putative	7339	0	7	0	GO:0005524 GO:0015662	GO:0015992	GO:0005886	2QTB00020_B_4	Tb10.389.1180	TGATGGTGTTCCTGTCGAGGGTCTTGCACGAGGTGAAACTGTTGCGGATAGATTGTATCCACTTTGGGTT	-	10	2959601	2959670	-1.11581	-2.1989	0.0349469	0.84127	-3.68612
Tb927.7.6900	3QTB00017_I_13			<a href=http://www.genedb.org/genedb/Search?organism=tryp&name=Tb927.7.6900>Tb927.7.6900</a>	Q57XR0			Tb07.21H15.570	7	Tb927_07_v4: complement(1964931..1966685)	double-strand-break repair protein rad21 homolog, putative	3780	0	0	0				2QTB00017_I_13	Tb927.7.6900	AACAGCGGGAAAAAAACGCGCATGTTGTGGATGAAAATCCCGATGAATTCATTATCGCCGGCGACAGTGG	-	7	1965334	1965403	-1.11409	-2.06171	0.0471217	0.852733	-3.92317
Tb927.3.3730	3QTB00023_C_1	similar to GP:18478576: ABCA1.2 transporter {Leishmania tropica} ; similar to ATP-binding cassette, sub-family A, member 3 (ATP-binding cassettetransporter 3) (ATP-binding cassette 3) (ABC-C transporter). (Swiss-Prot:Q99758) {Homo sapiens}; similar to GP:18478576: ABCA1.2 transporter {Leishmania tropica};go_function=ATP binding; ATPase activity, coupled to transmembrane movement of substances;go_…		<a href=http://www.genedb.org/genedb/Search?organism=tryp&name=Tb927.3.3730>Tb927.3.3730</a>	Q57WA9			Tb03.28C22.830	3	Tb927_03_v4: 1037620..1043157	ABC transporter, putative	1210	1	11	0	GO:0005524	GO:0006810	GO:0016021	2QTB00023_C_1	Tb927.3.3730	TACTGTTCGTATTATACTGGAGTTTCTTGTGCCAAATAAGAGCGTTGTGCCTCTTCTTGAGTACCTTTTT	+	3	1038875	1038944	-1.11273	-2.0792	0.0453855	0.850065	-3.89358
Tb927.2.2210	3QTB00021_M_12			<a href=http://www.genedb.org/genedb/Search?organism=tryp&name=Tb927.2.2210>Tb927.2.2210</a>	Q7YVK7		25N14.160		2	Tb927_02_v4: complement(420517..423636)	hypothetical protein, conserved	613	1	1	0				2QTB00021_M_12	Tb927.2.2210	TTAAATCTATAATGAAAGAGGCAGAAATGAAGCCTGAGGAAAAGCTGGTAAGTCTACCGGAAACTACCGG	-	2	421424	421493	-1.10807	-2.04706	0.048621	0.855232	-3.94782
Tb927.1.1410	3QTB00004_C_24			<a href=http://www.genedb.org/genedb/Search?organism=tryp&name=Tb927.1.1410>Tb927.1.1410</a>	Q4GZ78				1	Tb927_01_v4: complement(359665..360099)	hypothetical protein, unlikely	134	1	3	0				2QTB00004_C_24	Tb927.1.1410	CGGGAAAACTTTATGTCACCTTTTTCTTTCTCTTCGTTAAGTTCTCCACCTTCCGTACTGCCCTTCTTTC	-	1	359972	360041	-1.10635	-2.34754	0.0249972	0.769535	-3.41701
Tb11.01.3580	3QTB00010_L_18			<a href=http://www.genedb.org/genedb/Search?organism=tryp&name=Tb11.01.3580>Tb11.01.3580</a>	Q383A9				11	Tb927_11_01_v4: 3077282..3078307	hypothetical protein, conserved	8861	0	0	0				2QTB00010_L_18	Tb11.01.3580	CTTCAACCTTACGGTATTATTTGGGTCGGTTGATCTCTTTCTTCTACTCTACTTCGTACCATGACATGTT	+	11.1	3077706	3077775	-1.10467	-2.44013	0.0201748	0.739211	-3.24328
Tb927.2.5870	3QTB00023_E_1			<a href=http://www.genedb.org/genedb/Search?organism=tryp&name=Tb927.2.5870>Tb927.2.5870</a>	Q7YUL3		1F7.305		2	Tb927_02_v4: 1063364..1069342	hypothetical protein, conserved	813	0	0	0	GO:0003674	GO:0008150	GO:0005575	2QTB00023_E_1	Tb927.2.5870	ACTTGTTGTTAGTTCAAATAGCCGTGAGGTTAATGGTGGTGTTAAGAATTTATCCAGTGGTAATTCTTCT	+	2	1067731	1067800	-1.10099	-1.94046	0.0608415	0.898415	-4.12311
Tb11.02.1990	3QTB00019_P_5	;go_function=oxidoreductase activity;go_process=electron transport;go_component=integral to membrane		<a href=http://www.genedb.org/genedb/Search?organism=tryp&name=Tb11.02.1990>Tb11.02.1990</a>	Q385X4			TRYP_xi-1013a02.q1k_56	11	Tb927_11_01_v4: complement(1259653..1261992)	ferric reductase, putative,ferric reductase transmembrane component, putative	8142	1	11	0	GO:0016491	GO:0006118	GO:0016021	2QTB00019_P_5	Tb11.02.1990	CTACACAATTCCACTTATCACCCTTACGACACTTTTTTCCCTTGTTTCGACAATCATTTTTGCATTGGAG	-	11.1	1260571	1260640	-1.09611	-1.862	0.0714605	0.911708	-4.24747
Tb927.3.5730	3QTB00011_C_18			<a href=http://www.genedb.org/genedb/Search?organism=tryp&name=Tb927.3.5730>Tb927.3.5730</a>	Q57VH2			Tb03.2H15.590	3	Tb927_03_v4: 1600338..1601399	hypothetical protein, conserved	1410	1	0	0				NA	NA	NA	NA	NA	NA	NA	-1.09463	-2.30674	0.0274362	0.78825	-3.4921
Tb927.1.5120	3QTB00010_O_6			<a href=http://www.genedb.org/genedb/Search?organism=tryp&name=Tb927.1.5120>Tb927.1.5120</a>	Q4GY69				1	Tb927_01_v4: 1020872..1021855	expression site-associated gene (ESAG) protein, putative,expression site-associated gene 1 (ESAG1) protein, putative	499	1	0	0	GO:0003674	GO:0008150	GO:0016021	2QTB00010_O_6	Tb927.1.5120	AATACTTATTTTCAACTCAAACTCCACGTTCATAGTATGCTTTCCCCTCTCACAATTCCCCTTGGTGCTG	+	1	1021640	1021709	-1.09381	-2.11194	0.0422871	0.850065	-3.83769
Tb927.3.650	3QTB00002_A_1			<a href=http://www.genedb.org/genedb/Search?organism=tryp&name=Tb927.3.650>Tb927.3.650</a>	Q57WU8			Tb03.27F10.960	3	Tb927_03_v4: complement(161754..162011)	hypothetical protein, conserved	904	0	1	0				2QTB00002_A_1	Tb927.3.650	CCGCGTTTACAGCAGTTTATATTGTTGTCAAATCGAATCATGGTGTTGATCTGTTTAGTATGGCCTGGAA	-	3	161791	161860	-1.09011	-2.4318	0.0205712	0.739211	-3.2591
Tb10.70.3220	3QTB00016_H_5	similar to Serine palmitoyltransferase 2 (EC 2.3.1.50) (Long chain basebiosynthesis protein 2) (LCB 2) (Serine-palmitoyl-CoA transferase 2)(SPT 2). (Swiss- Prot:O15270) (Homo sapiens);go_function=serine C-palmitoyltransferase activity;go_process=biosynthesis		<a href=http://www.genedb.org/genedb/Search?organism=tryp&name=Tb10.70.3220>Tb10.70.3220</a>	Q38BJ5			TRYP_x-70a06.p2kb545_428	10	Tb927_10_v4: complement(1068220..1069893)	serine palmitoyltransferase, putative	6537	0	1	0	GO:0004758	GO:0009058	GO:0005575	2QTB00016_H_5	Tb10.70.3220	TTATTTCTGTGGTAATGACATACTTCACGTTTTTACTTTTATTCACTTTTGGATGCATTGCCGAGCTTCG	-	10	1069586	1069655	-1.08442	-1.99248	0.0545793	0.874136	-4.03846
Tb927.2.4020	3QTB00017_B_13	;go_function=catalytic activity		<a href=http://www.genedb.org/genedb/Search?organism=tryp&name=Tb927.2.4020>Tb927.2.4020</a>	Q7YV30		28H13.360		2	Tb927_02_v4: complement(707607..709418)	ubiquitin activating enzyme, putative	696	0	0	0	GO:0003824 GO:0003824	GO:0008150	GO:0005575	2QTB00017_B_13	Tb927.2.4020	TAATAATTACTTTGTGGAACTGAGCGATTACGCAGCAAGAAAACCTTTATCAGAAGTGTTGGTGAAGCGA	-	2	709158	709227	-1.08238	-2.42952	0.0206807	0.739211	-3.26341
Tb11.02.0780	3QTB00017_E_7	;go_function=monooxygenase activity;go_process=aromatic compound metabolism;go_component=integral to membrane		<a href=http://www.genedb.org/genedb/Search?organism=tryp&name=Tb11.02.0780>Tb11.02.0780</a>	Q386I4				11	Tb927_11_01_v4: 928055..929794	squalene monooxygenase, putative	8031	0	2	0	GO:0004497	GO:0006725	GO:0005575 GO:0016021	2QTB00017_E_7	Tb11.02.0780	ATTATTGGATCAGTTGTTTTCCTAGCGGTAACGGTAACATTCCTCTTTGTTCTGTTTGATCATGCTGTAT	+	11.1	928067	928136	-1.07907	-1.71326	0.0959758	0.962152	-4.47193
Tb09.244.2170	3QTB00005_E_13			<a href=http://www.genedb.org/genedb/Search?organism=tryp&name=Tb09.244.2170>Tb09.244.2170</a>	Q38CT2			chr9contig244a01.tmp0217	9	Tb927_09_v4: complement(2451240..2451734)	hypothetical protein, conserved	5938	0	0	0	GO:0003674	GO:0008150	GO:0005575	2QTB00005_E_13	Tb09.244.2170	CAAATAAAAAAAGAGGAAAAATGTTATGCCACATTCACACGGCAAGAAAGCTTCAACAGTGGATTGGAGG	-	9	2451617	2451686	-1.07868	-2.06187	0.0471064	0.852733	-3.92292
Tb09.160.0370	3QTB00012_G_3			<a href=http://www.genedb.org/genedb/Search?organism=tryp&name=Tb09.160.0370>Tb09.160.0370</a>	Q38G04			chr9contig160.tmp0037c	9	Tb927_09_v4: complement(333856..334995)	hypothetical protein, conserved	4808	0	0	0				2QTB00012_G_3	Tb09.160.0370	GAGAGTCCAGCGGATACGATGAAAATAACTGATATTACAAAGGAATTGTACGAAAAGGGTGTGAATTTCT	-	9	334284	334353	-1.07822	-2.32574	0.0262749	0.783571	-3.45725
Tb927.7.4410	3QTB00013_G_10			<a href=http://www.genedb.org/genedb/Search?organism=tryp&name=Tb927.7.4410>Tb927.7.4410</a>	Q57X57			Tb07.26A24.1050	7	Tb927_07_v4: complement(1172804..1174081)	hypothetical protein, conserved	3530	0	0	0				2QTB00013_G_10	Tb927.7.4410	TACACTCCAAGTGAACGAGAGGCGATTTATCGTCATGTAAGTATATTTCGGGAACTTCCCCTACAATCAC	-	7	1173043	1173112	-1.07675	-2.44991	0.0197183	0.736779	-3.22466
Tb11.02.4590	3QTB00016_E_20			<a href=http://www.genedb.org/genedb/Search?organism=tryp&name=Tb11.02.4590>Tb11.02.4590</a>	Q384Z4				11	Tb927_11_01_v4: complement(1884535..1886169)	hypothetical protein, conserved,leucine-rich repeat protein (LRRP), putative	8373	0	0	0	GO:0003674	GO:0008150	GO:0005575	2QTB00016_E_20	Tb11.02.4590	AGAAAGAAATTCTTTGCTCTATTGAACAACTGGACCTATCCCACAACAACATTCCGTCCCTTGGTAGTCT	-	11.1	1886033	1886102	-1.0698	-2.13141	0.0405338	0.850065	-3.80413
Tb927.5.3400	3QTB00021_E_16	similar to PIR:A45598: H+-exporting ATPase - SP:P35315: Probable calcium-transporting ATPase (Calcium pump). {Trypanosoma brucei brucei} ; similar to GB:AAD08694.1: SERCA-type calcium-ATPase {Trypanosoma cruzi} ; similar to GB:AAC47505.1: organelle-type Ca2+-ATPase {Leishmania amazonensis};go_function=ATP binding; ATPase activity, coupled to transmembrane movement of ions, phosphorylative mechani…		<a href=http://www.genedb.org/genedb/Search?organism=tryp&name=Tb927.5.3400>Tb927.5.3400</a>	Q57Z55			Tb05.27M3.570	5	Tb927_05_v4: complement(1074204..1077239)	calcium-translocating P-type ATPase,calcium pump	2331	0	10	0				2QTB00021_E_16	Tb927.5.3400	CCGACCAAGCAGCAATGTGTGGCTTCTTTTCGCTATTTTTTCATCTCTTTCTCTGCACCTAATCATAATG	-	5	1074420	1074489	-1.06585	-1.79955	0.0810121	0.932831	-4.34354
Tb927.8.4730	3QTB00014_O_15	;go_function=amino acid-polyamine transporter activity;go_process=amino acid transport;go_component=membrane		<a href=http://www.genedb.org/genedb/Search?organism=tryp&name=Tb927.8.4730>Tb927.8.4730</a>	Q57UX8			Tb08.4A8.368	8	Tb927_08_v4: complement(1389086..1390462)	amino acid transporter, putative	4316	0	10	0	GO:0005279	GO:0006865	GO:0016020	NA	NA	NA	NA	NA	NA	NA	-1.06563	-1.81324	0.0788306	0.932831	-4.32271
Tb11.02.5260	3QTB00009_P_11	;go_function=metal ion binding;go_component=integral to membrane		<a href=http://www.genedb.org/genedb/Search?organism=tryp&name=Tb11.02.5260>Tb11.02.5260</a>	Q384S9				11	Tb927_11_01_v4: 2048821..2049738	hypothetical protein, conserved,predicted zinc finger protein	8439	1	4	0	GO:0046872	GO:0008150	GO:0016021	2QTB00009_P_11	Tb11.02.5260	AATGATTTGGGAGTCGCTGAGTTAGTTTTTCTTTTCTTTTTACTTTCCATCGCCTACACCTCCGCCTTTA	+	11.1	2049025	2049094	-1.0586	-2.32748	0.0261706	0.783571	-3.45404
Tb11.52.0006	3QTB00022_O_3	hypothetical protein (pseudogene)		<a href=http://www.genedb.org/genedb/Search?organism=tryp&name=Tb11.52.0006>Tb11.52.0006</a>	-				11	Tb927_11_01_v4: complement(3389194..3392949)	hypothetical protein, conserved (pseudogene)	8976	0	0	0				2QTB00022_O_3	Tb11.52.0006	AAAACGAACTGAAGGAAACAAAAAAGCAGCTAGGTGCTGTGAATGATTCTAATACATTGATAGAGAGAGA	-	11.1	3391922	3391991	-1.0571	-2.18843	0.0357655	0.842769	-3.7046
Tb09.211.4220	3QTB00003_A_18			<a href=http://www.genedb.org/genedb/Search?organism=tryp&name=Tb09.211.4220>Tb09.211.4220</a>	Q38D87			chr9contig211.tmp0468c	9	Tb927_09_v4: complement(2067721..2068083)	hypothetical protein, unlikely	5781	1	2	0				2QTB00003_A_18	Tb09.211.4220	ATTGTTACTTGTCGCTCTCCACGCTGGGGTACCGAACCCCTTTTGCTCATTCATTCATGTGTTCATTATT	-	9	2067751	2067820	-1.05403	-2.1545	0.0385395	0.842769	-3.76407
Tb927.1.3710	3QTB00003_F_7			<a href=http://www.genedb.org/genedb/Search?organism=tryp&name=Tb927.1.3710>Tb927.1.3710</a>	Q4GYK4				1	Tb927_01_v4: complement(791965..792345)	hypothetical protein, unlikely	361	0	0	0				2QTB00003_F_7	Tb927.1.3710	TGTATTCGCTATGCACTTATGATTATACAAATGCAGCCCCCGCCGTTTTTCCAGTTGGTTTCCAAAACGT	-	1	792017	792086	-1.05143	-2.0738	0.0459154	0.850065	-3.90273
Tb09.211.2660	3QTB00019_J_1	similar to Anaphase promoting complex subunit 2 (APC2) from mouse		<a href=http://www.genedb.org/genedb/Search?organism=tryp&name=Tb09.211.2660>Tb09.211.2660</a>	Q38DN8			chr9contig211.tmp0304	9	Tb927_09_v4: 1743209..1745521	hypothetical protein, conserved	5629	0	0	0				2QTB00019_J_1	Tb09.211.2660	AAAAATGACCAGAGTTCGATGATTTTTACTATTGTTGGAGATACGTTAGAGCACTTAAAAAAGCGTAAAG	+	9	1744244	1744313	-1.04957	-2.05881	0.0474152	0.852733	-3.92806
Tb927.7.7160	3QTB00021_E_11			<a href=http://www.genedb.org/genedb/Search?organism=tryp&name=Tb927.7.7160>Tb927.7.7160</a>	Q57XT6			Tb07.21H15.190	7	Tb927_07_v4: complement(2051227..2054127)	dual specificity protein phosphatase, putative	3806	0	0	0				2QTB00021_E_11	Tb927.7.7160	AAGAAGAATTTAGCAAAACCATGCCGCTGCCTCTCACTACAACCTTTAATTGGGATGAGGAGTTGACAGA	-	7	2053742	2053811	-1.04954	-2.55361	0.0154275	0.712817	-3.02434
Tb09.160.3210	3QTB00014_O_14	similar to RUB-activating enzyme (Ubiquitin activating enzyme E1 like protein) (Swiss-Prot:O65041) (Arabidopsis thaliana);go_function=ubiquitin activating enzyme activity;go_process=protein modification; ubiquitin cycle;go_component=mitochondrion		<a href=http://www.genedb.org/genedb/Search?organism=tryp&name=Tb09.160.3210>Tb09.160.3210</a>	Q38F81		1L12.500	chr9contig160.tmp0254	9	Tb927_09_v4: 800061..801464	ubiquitin-activating enzyme E1, putative	5082	0	0	0	GO:0004839	GO:0006464 GO:0006512	GO:0005739	2QTB00014_O_14	Tb09.160.3210	ATGCTTTTCATACTACAATGGTTCGACAAAATGTGGCCTCACGTCGTACGTAACCGACCTTATCCCTAAT	+	9	801059	801128	-1.04864	-1.68893	0.10059	0.965765	-4.50718
Tb09.160.1890	3QTB00001_C_15			<a href=http://www.genedb.org/genedb/Search?organism=tryp&name=Tb09.160.1890>Tb09.160.1890</a>	Q38FK2		3C4.205	chr9contig160.tmp0558	9	Tb927_09_v4: 639233..639343	hypothetical protein, unlikely	4961	0	0	0				2QTB00001_C_15	Tb09.160.1890	ATAACTCCGAATATATCTGAAGGGTTAAATCCTGTCCCATCTCCTTCCCCGCCCGACACTGACCATTTCA	+	9	639248	639317	-1.04853	-2.16414	0.0377323	0.842769	-3.74724
Tb11.01.3830	3QTB00005_I_13			<a href=http://www.genedb.org/genedb/Search?organism=tryp&name=Tb11.01.3830>Tb11.01.3830</a>	Q382Y0				11	Tb927_11_01_v4: complement(3154742..3155239)	hypothetical protein	8890	0	0	0				2QTB00005_I_13	Tb11.01.3830	TGCTACCGCAGGACAGAAAACGTGCTGAAAATGCAGCAAACCGCAACCTTCTACGGTTTCAACAAATTCA	-	11.1	3154963	3155032	-1.0485	-1.7893	0.0826782	0.932831	-4.35905
Tb10.70.1250	3QTB00006_M_1			<a href=http://www.genedb.org/genedb/Search?organism=tryp&name=Tb10.70.1250>Tb10.70.1250</a>	Q38B30			TRYP_x-70a06.p2kb545_172	10	Tb927_10_v4: complement(1424406..1424993)	hypothetical protein, conserved	6702	0	0	0				2QTB00006_M_1	Tb10.70.1250	TCACATGTTGTTTGGAAACCCCGTAAAATATTGGGACATTTCAGCCATGTACGTTCCATCCTCCCGATTT	-	10	1424730	1424799	-1.04534	-1.70249	0.0979961	0.963117	-4.48759
Tb09.211.1840	3QTB00004_G_14			<a href=http://www.genedb.org/genedb/Search?organism=tryp&name=Tb09.211.1840>Tb09.211.1840</a>	Q38DX0			chr9contig211.tmp0217c	9	Tb927_09_v4: complement(1592103..1592543)	hypothetical protein, unlikely	5547	0	2	0				2QTB00004_G_14	Tb09.211.1840	CGCTCGGTATGTTCTTCCTCCCTTTTCACGTTGTTTGGTGGATTCAGCTATCCGTTTGCATCTCTTTTAA	-	9	1592103	1592172	-1.04488	-2.15691	0.038336	0.842769	-3.75986
Tb927.1.1400	3QTB00006_I_13			<a href=http://www.genedb.org/genedb/Search?organism=tryp&name=Tb927.1.1400>Tb927.1.1400</a>	Q4GZ79				1	Tb927_01_v4: 358355..358936	hypothetical protein, conserved	133	0	1	0				2QTB00006_I_13	Tb927.1.1400	AGTGCCATATTGCGTGTTCCATCAACATTTATCAACATTGATTCTCCCGTACGTGTCTTACTGGGAGTCA	+	1	358601	358670	-1.04302	-2.1587	0.0381854	0.842769	-3.75673
Tb09.160.1600	3QTB00004_K_11			<a href=http://www.genedb.org/genedb/Search?organism=tryp&name=Tb09.160.1600>Tb09.160.1600</a>	Q38FN0		3C4.325	chr9contig160.tmp0152c	9	Tb927_09_v4: complement(612893..613318)	hypothetical protein, unlikely	4933	1	0	0				2QTB00004_K_11	Tb09.160.1600	CGTTGTACGCTGTTTGTTCCAGGCGCGTTTATAATATTTTCTTCCCCCGTCGTTTTGTATCTTGCTCAGC	-	9	613024	613093	-1.04264	-2.36819	0.0238389	0.763128	-3.37865
Tb09.160.1810	3QTB00001_A_16			<a href=http://www.genedb.org/genedb/Search?organism=tryp&name=Tb09.160.1810>Tb09.160.1810</a>	Q38FL0		3C4.230	chr9contig160.tmp0555	9	Tb927_09_v4: 633560..633712	hypothetical protein, unlikely	4953	0	0	0				2QTB00001_A_16	Tb09.160.1810	ATGGGAAAACAAGAATTTTATCCACACAACCTTATGGCTCCACTATTTTCCCCCTCCCCAGCCTCGCGCA	+	9	633596	633665	-1.04261	-2.20521	0.0344609	0.838972	-3.67494
Tb09.211.1330	3QTB00006_N_21	some similarity to secretory carrier membrane protein 4		<a href=http://www.genedb.org/genedb/Search?organism=tryp&name=Tb09.211.1330>Tb09.211.1330</a>	Q38E22			chr9contig211.tmp0159c	9	Tb927_09_v4: complement(1502798..1503433)	hypothetical protein, conserved,membrane-trafficking protein, putative	5495	0	4	0				2QTB00006_N_21	Tb09.211.1330	CAACGCTTTATGTACACTCTTGCTTTCATGTACTTTGCCCTCATTGCGATCATTATCTACAATATATCGA	-	9	1503196	1503265	-1.04121	-2.22337	0.0330968	0.837237	-3.64266
Tb09.160.4100	3QTB00001_H_9			<a href=http://www.genedb.org/genedb/Search?organism=tryp&name=Tb09.160.4100>Tb09.160.4100</a>	Q38EZ5		28G16.350	chr9contig160.tmp0526c	9	Tb927_09_v4: complement(913853..914059)	hypothetical protein, unlikely	5169	1	2	0				2QTB00001_H_9	Tb09.160.4100	TATTAGCATCACTGCCACTAACCGCCTTTTTTCTTTCTATGTATTAATTCTCACGATTTATTTCATCCCA	-	9	913982	914051	-1.04023	-1.96703	0.0575692	0.874136	-4.08009
Tb927.8.5670	3QTB00005_K_16			<a href=http://www.genedb.org/genedb/Search?organism=tryp&name=Tb927.8.5670>Tb927.8.5670</a>	Q57X15			Tb08.26E13.350	8	Tb927_08_v4: 1681520..1682044	hypothetical protein, conserved	4411	0	0	0				2QTB00005_K_16	Tb927.8.5670	TTGACCCCATTCCAAACGATCCCATGTTTTTTATTGTCGAAAAGTCCAAATACTGGCCGCCCCCTTCCCT	+	8	1681770	1681839	-1.03849	-2.3449	0.0251487	0.769535	-3.42189
Tb10.61.3060	3QTB00010_M_1	curated by J. Mottram		<a href=http://www.genedb.org/genedb/Search?organism=tryp&name=Tb10.61.3060>Tb10.61.3060</a>	Q388L3			embl.340	10	Tb927_10_v4: complement(3311102..3312061)	GPI-anchor transamidase subunit 8 (GPI8),cysteine peptidase, Clan CD, family C13	7470	1	0	0				2QTB00010_M_1	Tb10.61.3060	ACGATATCGTAAACTAGTTTTTCTTGTTGACACATGCCGTGCGCTTTCCTTGTGTCTTGAGATAAAAGCA	-	10	3311453	3311522	-1.03767	-2.57568	0.014633	0.702549	-2.98102
Tb09.160.3180	3QTB00001_J_15			<a href=http://www.genedb.org/genedb/Search?organism=tryp&name=Tb09.160.3180>Tb09.160.3180</a>	Q38F84		1L12.485	chr9contig160.tmp0488	9	Tb927_09_v4: 799071..799283	hypothetical protein, unlikely	5079	1	2	0				2QTB00001_J_15	Tb09.160.3180	TGTGTACATTTACGAGTTCAGTATTGTTGTTACCATCATTTATTTTGTCTTAATTGCCTTGCTGGTGTTT	+	9	799127	799196	-1.03354	-2.21908	0.0334146	0.837237	-3.65031
Tb09.160.1850	3QTB00002_A_13			<a href=http://www.genedb.org/genedb/Search?organism=tryp&name=Tb09.160.1850>Tb09.160.1850</a>	Q38FK6			chr9contig160.tmp0169c	9	Tb927_09_v4: complement(637415..637672)	hypothetical protein, unlikely	4957	1	0	0				2QTB00002_A_13	Tb09.160.1850	CGATTGGTTGCCACTGCTGTGGCTCGACCACCCCTTCCCAAGTCTTTCTGCTTCGGGTTGTCGCTACTCA	-	9	637445	637514	-1.02788	-2.0796	0.0453473	0.850065	-3.89291
Tb09.v1.0090	3QTB00001_C_16			<a href=http://www.genedb.org/genedb/Search?organism=tryp&name=Tb09.v1.0090>Tb09.v1.0090</a>	Q38FV4				9	Tb927_09_v4: complement(449299..449454)	hypothetical protein, unlikely	4858	1	0	0				2QTB00001_C_16	Tb09.v1.0090	ATGTCTGTACTCCTTTCAGTTGTATATCCCCCTCCTTTTACATTTGCGCTTTCTTTGTCTTCCTTCGATT	-	9	449385	449454	-1.02738	-1.91092	0.0646675	0.899815	-4.1704
Tb927.7.5600	3QTB00021_I_12	similar to SP:Q9RBS2: PopC protein. [Pseudomonas solanacearum] {Ralstonia solanacearum}		<a href=http://www.genedb.org/genedb/Search?organism=tryp&name=Tb927.7.5600>Tb927.7.5600</a>	Q582H5			Tb07.10C21.410	7	Tb927_07_v4: 1510944..1514024	hypothetical protein, conserved,leucine-rich repeat protein (LRRP), putative	3650	0	0	0	GO:0003674	GO:0008150	GO:0005575	2QTB00021_I_12	Tb927.7.5600	ACTTTCAGAATCAGAGCATGGACCGTTTTGCCGTTTCATTACAGAGGTTTTTTAGTATGAATAACCATTT	+	7	1513138	1513207	-1.023	-2.05954	0.0473413	0.852733	-3.92684
Tb09.160.3840	3QTB00001_K_3			<a href=http://www.genedb.org/genedb/Search?organism=tryp&name=Tb09.160.3840>Tb09.160.3840</a>	Q38F21		28G16.230	chr9contig160.tmp0513c	9	Tb927_09_v4: complement(882699..882833)	hypothetical protein, unlikely	5143	0	0	0				2QTB00001_K_3	Tb09.160.3840	AAGAAGTACACACTGGGAAGTAATATTACAACTCGTATTCAACCCAGTAGTAGAAACAAAAATAATGAAT	-	9	882734	882803	-1.02273	-1.89365	0.0669985	0.906749	-4.19778
Tb09.211.3260	3QTB00005_A_16			<a href=http://www.genedb.org/genedb/Search?organism=tryp&name=Tb09.211.3260>Tb09.211.3260</a>	Q38DI0			chr9contig211.tmp0369c	9	Tb927_09_v4: complement(1855676..1856185)	hypothetical protein, unlikely	5687	0	3	0				2QTB00005_A_16	Tb09.211.3260	TCATTAAAGCAAGCAGTTGTTTTCACCACCGCGGTTACCGTAGTCATTATATGTAGAAAAGGAGTAGCAT	-	9	1856092	1856161	-1.02075	-1.89288	0.0671047	0.906757	-4.199
Tb10.70.6310	3QTB00004_I_20			<a href=http://www.genedb.org/genedb/Search?organism=tryp&name=Tb10.70.6310>Tb10.70.6310</a>	Q38C80			TRYP_x-70a06.p2kb545_862	10	Tb927_10_v4: complement(436701..437144)	hypothetical protein, conserved	6301	0	0	0				2QTB00004_I_20	Tb10.70.6310	GGAGTTAGGTAGCCTCATGGGGCCTGAGGTGCACTATGCCAATTTCTGGGGTGTCGTAAGAGGACAAGTT	-	10	436959	437028	-1.02004	-1.79979	0.0809729	0.932831	-4.34317
Tb927.1.2760	3QTB00001_E_13	gene predicted by glimmer		<a href=http://www.genedb.org/genedb/Search?organism=tryp&name=Tb927.1.2760>Tb927.1.2760</a>	Q4GYU6				1	Tb927_01_v4: 634113..634226	hypothetical protein	269	0	0	0				2QTB00001_E_13	Tb927.1.2760	TGTGGGTTTCCATCTACCGATGTGGGGCCCGCGCGACTTTACCGCAGGCACAGAGAGGGAAAGAGGATGA	+	1	634114	634183	-1.01967	-1.7747	0.0851035	0.932831	-4.38104
Tb09.160.5380	3QTB00011_H_24	GPI-Anchor Signal predicted for Tb09.160.5380 by DGPI v2.04, no cleavage site predicted;go_component=integral to membrane		<a href=http://www.genedb.org/genedb/Search?organism=tryp&name=Tb09.160.5380>Tb09.160.5380</a>	Q38EL4			chr9contig160.tmp0424c	9	Tb927_09_v4: complement(1139014..1140129)	expression site-associated gene 11 (ESAG11) protein, putative	5302	1	1	0	GO:0003674	GO:0008150	GO:0016021	2QTB00011_H_24	Tb09.160.5380	TAAACTAAAAGAATTGTTAACTCAGAGCCCGATAGTGCGTAGATATTTCAAGGAGAGTGGGAAGAAGCGC	-	9	1139122	1139191	-1.01863	-1.57333	0.125111	0.976619	-4.66898
Tb11.01.1830	3QTB00007_E_13			<a href=http://www.genedb.org/genedb/Search?organism=tryp&name=Tb11.01.1830>Tb11.01.1830</a>	Q383S2				11	Tb927_11_01_v4: 2648579..2649244	hypothetical protein, conserved	8698	0	0	0	GO:0003674	GO:0008150	GO:0005575	2QTB00007_E_13	Tb11.01.1830	ACAGGGGTCAAACTTGCTGAAGATATAAACTATTGGATCAGGTACATCGACTGCGCACTCAGCCATCCAC	+	11.1	2648588	2648657	-1.01823	-1.88786	0.0677966	0.909647	-4.20692
Tb927.6.5100	3QTB00020_K_15	;go_function=ATP binding; protein serine/threonine kinase activity;go_process=protein amino acid phosphorylation		<a href=http://www.genedb.org/genedb/Search?organism=tryp&name=Tb927.6.5100>Tb927.6.5100</a>	Q586I2			Tb06.30P15.310	6	Tb927_06_v4: 1394279..1396783	serine/threonine-protein kinase, putative	3028	0	0	0	GO:0004674 GO:0005524	GO:0006468	GO:0005575	2QTB00020_K_15	Tb927.6.5100	TCGATATACACAGCAGGATGAATCACCCTAATATACTTCGCTTCATAAAGTCATTTCAAGATGAATTTTA	+	6	1394898	1394967	-1.0169	-1.52691	0.13624	0.977317	-4.73121
Tb927.3.3880	3QTB00004_A_13			<a href=http://www.genedb.org/genedb/Search?organism=tryp&name=Tb927.3.3880>Tb927.3.3880</a>	Q57WC4			Tb03.28C22.546	3	Tb927_03_v4: 1080873..1081286	hypothetical protein, conserved	1225	0	0	0				2QTB00004_A_13	Tb927.3.3880	AATGTCGCCATTACCCACGCAACCAACTTCTGTCCCCAGTGTGGCCTCATTGAAGGCAGTTCTCACGCCG	+	3	1080890	1080959	-1.01499	-1.92146	0.0632795	0.89868	-4.1536
Tb09.244.2580	3QTB00016_E_12			<a href=http://www.genedb.org/genedb/Search?organism=tryp&name=Tb09.244.2580>Tb09.244.2580</a>	Q38CW8			chr9contig244a01.tmp0258	9	Tb927_09_v4: 2348738..2350372	hypothetical protein, conserved	5901	0	0	0				2QTB00016_E_12	Tb09.244.2580	TGCAAAAGAGTTCGAGGAGGACTCACCATCAGACAAGGATTCGGTGAGCAAATATGGCGAAAAACACACA	+	9	2349157	2349226	-1.01404	-1.85737	0.0721344	0.911708	-4.25469
Tb09.244.2680	3QTB00010_E_1			<a href=http://www.genedb.org/genedb/Search?organism=tryp&name=Tb09.244.2680>Tb09.244.2680</a>	Q38CY2			chr9contig244a01.tmp0268	9	Tb927_09_v4: 2314427..2315374	hypothetical protein, conserved	5887	0	0	0				2QTB00010_E_1	Tb09.244.2680	AGTGAAATACTTTCAAGCGATGTTTGATCGATTTGATGGTGTGCTTGCTGAGGAAATTCATCTGAGACAT	+	9	2314780	2314849	-1.01303	-2.07137	0.0461565	0.850065	-3.90686
Tb10.61.1350	3QTB00020_B_9			<a href=http://www.genedb.org/genedb/Search?organism=tryp&name=Tb10.61.1350>Tb10.61.1350</a>	Q387Z5			TRYP_x-61h03.q2kb185_203	10	Tb927_10_v4: 3624773..3627406	hypothetical protein, conserved	7592	0	0	0				2QTB00020_B_9	Tb10.61.1350	CGAAACCCATACCATAAACCTGCCTTTGTCACTTTCGTTGCCTATGTACCTCGTTAGTCATTTAAACATT	+	10	3626956	3627025	-1.01199	-1.61302	0.116193	0.976619	-4.61452
Tb11.01.4900	3QTB00019_G_1			<a href=http://www.genedb.org/genedb/Search?organism=tryp&name=Tb11.01.4900>Tb11.01.4900</a>	Q382K4				11	Tb927_11_01_v4: complement(3508174..3510339)	hypothetical protein, conserved	9019	1	0	0				2QTB00019_G_1	Tb11.01.4900	AGTGAAATGCGGTCTTATACAGTATACAACAACATCCCCCCCTGTTTTCAGCAGCAACATCAATAATAAT	-	11.1	3509332	3509401	-1.01193	-2.20663	0.0343523	0.838703	-3.67242
Tb927.1.1860	3QTB00004_A_18			<a href=http://www.genedb.org/genedb/Search?organism=tryp&name=Tb927.1.1860>Tb927.1.1860</a>	Q4GZ33				1	Tb927_01_v4: 481791..482222	hypothetical protein, unlikely	179	1	2	0				2QTB00004_A_18	Tb927.1.1860	AATCCCTTCTCCGCTTCTTCACTCCGGACTTACTTTTAGCTGCCATCCTTTTCATTGTTTGTTTGATGTT	+	1	482090	482159	-1.01032	-2.05312	0.0479964	0.855232	-3.93765
Tb10.70.3410	3QTB00019_C_22	;go_function=ATP binding; protein kinase activity;go_process=protein amino acid phosphorylation		<a href=http://www.genedb.org/genedb/Search?organism=tryp&name=Tb10.70.3410>Tb10.70.3410</a>	Q38BL0			TRYP_x-70a06.p2kb545_458	10	Tb927_10_v4: complement(1031998..1034220)	protein kinase, putative	6522	0	0	0	GO:0004672 GO:0004672 GO:0005524 GO:0005524	GO:0006468 GO:0006468		2QTB00019_C_22	Tb10.70.3410	TACTATTGATGTACTACTTTCTTCCGGGGCCTTTGAATATACACTAGTTCGATTTTGCCGTATCTCTGGA	-	10	1032109	1032178	-1.00801	-1.68476	0.101399	0.968245	-4.51318
Tb11.02.5140	3QTB00008_O_4	;go_function=metal ion binding;go_component=integral to membrane		<a href=http://www.genedb.org/genedb/Search?organism=tryp&name=Tb11.02.5140>Tb11.02.5140</a>	Q384U2				11	Tb927_11_01_v4: 2021546..2022349	hypothetical protein, conserved	8426	1	4	0	GO:0046872	GO:0008150	GO:0016021	2QTB00008_O_4	Tb11.02.5140	TAGGAATATCGTTCCCTTTATTTTTGTTGCATACACCACCATTCAATTGGTACTTGTGCTCTCTTTGCTT	+	11.1	2022085	2022154	-1.00751	-2.24527	0.031517	0.83085	-3.6035
Tb927.5.2010	3QTB00006_E_13			<a href=http://www.genedb.org/genedb/Search?organism=tryp&name=Tb927.5.2010>Tb927.5.2010</a>	Q57ZS0			Tb05.1P6.230	5	Tb927_05_v4: 628909..629487	hypothetical protein	2192	0	0	0				2QTB00006_E_13	Tb927.5.2010	TTAGTGTGCGTTTTTGAATATGCCTGCCACAACCCCGATCCAGTAGTTTTGTCTTTTCCTAAGCGTTGTA	+	5	629326	629395	-1.00603	-2.13782	0.0399713	0.850065	-3.79304
Tb927.6.690	3QTB00007_L_12			<a href=http://www.genedb.org/genedb/Search?organism=tryp&name=Tb927.6.690>Tb927.6.690</a>	Q583T4			Tb06.3D8.590	6	Tb927_06_v4: complement(291832..292581)	hypothetical protein, conserved	2586	0	0	0				2QTB00007_L_12	Tb927.6.690	CCACTTCGTCGTTACGCCAATGTTTCCAGGGATGATGATGCCGCCCGCAACAGCTGCCCGTCGCTATCGC	-	6	292323	292392	-1.00567	-1.92279	0.0631059	0.89868	-4.15147
Tb927.6.2370	3QTB00021_H_22	;go_function=ubiquitin-protein ligase activity;go_process=protein modification		<a href=http://www.genedb.org/genedb/Search?organism=tryp&name=Tb927.6.2370>Tb927.6.2370</a>	Q584R9			Tb06.4M18.810	6	Tb927_06_v4: 729735..733196	ubiquitin-protein ligase, putative	2756	1	1	0				2QTB00021_H_22	Tb927.6.2370	CAGTTCCGCTGGTTAGTTTTGCTGTTATATATGTGATACTTTTTAACGTACCTATTTTTAAACTTTTCTC	+	6	729805	729874	-1.00366	-1.80686	0.0798398	0.932831	-4.33242
Tb927.2.5900	3QTB00021_J_19			<a href=http://www.genedb.org/genedb/Search?organism=tryp&name=Tb927.2.5900>Tb927.2.5900</a>	Q7YUL0		1F7.320		2	Tb927_02_v4: 1073497..1076748	hypothetical protein, conserved	815	0	0	0				2QTB00021_J_19	Tb927.2.5900	TTAGTAATGTTTGGAGTGTGGAGTTCTATTTCCCCCTTCGCAGATCACTTCACGTCGTTGTATTTTCTTG	+	2	1076248	1076317	-1.0011	-1.49327	0.144795	0.987939	-4.77532
Tb09.244.2020	3QTB00014_N_16			<a href=http://www.genedb.org/genedb/Search?organism=tryp&name=Tb09.244.2020>Tb09.244.2020</a>	Q38CR7			chr9contig244a01.tmp0202	9	Tb927_09_v4: complement(2480584..2482032)	nucleoside transporter 1, putative	5953	0	11	0				2QTB00014_N_16	Tb09.244.2020	TAACCCTTCGCCTCTATATTGGTCTTGTCTTTCCGATTATCTTAGTATTTTCTGTGATGATGGTTACCAT	-	9	2481683	2481752	-1.00017	-1.9177	0.0637722	0.89868	-4.15961
Tb10.70.3980	3QTB00015_J_21			<a href=http://www.genedb.org/genedb/Search?organism=tryp&name=Tb10.70.3980>Tb10.70.3980</a>	Q38BQ2			TRYP_x-70a06.p2kb545_530	10	Tb927_10_v4: 891231..892763	hypothetical protein, conserved	6480	0	5	0				2QTB00015_J_21	Tb10.70.3980	TTAATTTTATGCAGCCTGTAATGTGTTTTCTCACTCTATTCTTGCTGGTATCCGTGGTACTATGTAAGTT	+	10	891763	891832	-0.998579	-2.24884	0.0312653	0.82675	-3.59708
Tb927.6.1400	3QTB00008_M_13	;go_function=peptidyl-prolyl cis-trans isomerase activity;go_process=protein folding		<a href=http://www.genedb.org/genedb/Search?organism=tryp&name=Tb927.6.1400>Tb927.6.1400</a>	Q585A7	PPIase		Tb06.3A7.1230	6	Tb927_06_v4: complement(505874..506656)	cyclophilin-type peptidyl-prolyl cis-trans isomerase, putative	2659	0	0	0	GO:0003755	GO:0006457	GO:0005575	2QTB00008_M_13	Tb927.6.1400	AAAACTAGAAGGTGTACGGCACTCCCGCAGGAAAAAGGGAGATTCGAGGTTACAACGACCAGAAAATGAT	-	6	506576	506645	-0.998158	-1.51407	0.139456	0.983556	-4.74815
Tb927.7.4400	3QTB00019_B_3	;go_function=inositol-trisphosphate 3-kinase activity		<a href=http://www.genedb.org/genedb/Search?organism=tryp&name=Tb927.7.4400>Tb927.7.4400</a>	Q57X56			Tb07.26A24.1100	7	Tb927_07_v4: complement(1168213..1170483)	inositol polyphosphate kinase-like protein, putative	3529	0	0	0				2QTB00019_B_3	Tb927.7.4400	ACTTCGCCGTGCATTCTTTCAGGATCATGTGTACCGTTTCTTTACCTCTTCCTTGTTATTTGTGTACGAT	-	7	1168372	1168441	-0.998016	-2.0761	0.0456891	0.850065	-3.89884
Tb927.1.5230	3QTB00002_O_6			<a href=http://www.genedb.org/genedb/Search?organism=tryp&name=Tb927.1.5230>Tb927.1.5230</a>	Q4GY58				1	Tb927_01_v4: complement(1036245..1036550)	hypothetical protein, unlikely	510	0	0	0				2QTB00002_O_6	Tb927.1.5230	TGGAAGCCATTAACCTATCTTCTTCCACAAAAATCGTTCGCTCTACTTTTTCATTTTCCTTATGATTATG	-	1	1036343	1036412	-0.997518	-2.5407	0.0159104	0.721071	-3.04957
Tb09.211.4660	3QTB00004_O_6			<a href=http://www.genedb.org/genedb/Search?organism=tryp&name=Tb09.211.4660>Tb09.211.4660</a>	Q38D44			chr9contig211.tmp0514	9	Tb927_09_v4: 2151194..2151643	hypothetical protein, unlikely	5824	1	1	0				2QTB00004_O_6	Tb09.211.4660	TTTCTCTTCTCCCTTCGTATATATCACGTTCCGTTGTTCATCATTGATTCCCTCACCGCCAAATTACATA	+	9	2151250	2151319	-0.997261	-2.43201	0.0205608	0.739211	-3.25868
Tb927.1.880	3QTB00023_E_24			<a href=http://www.genedb.org/genedb/Search?organism=tryp&name=Tb927.1.880>Tb927.1.880</a>	Q4GZD0				1	Tb927_01_v4: complement(264384..278186)	hypothetical protein, conserved	82	0	0	0	GO:0003674	GO:0008150	GO:0005575	2QTB00023_E_24	Tb927.1.880	TCGTTCGATGTTTTTTCAGTTTTACTTTCTCTTCTTGAGGAGTCTACACTATTTTTGCCGGATAAAAATA	-	1	277784	277853	-0.997234	-2.39438	0.0224405	0.757836	-3.32969
Tb927.4.2050	3QTB00003_J_24			<a href=http://www.genedb.org/genedb/Search?organism=tryp&name=Tb927.4.2050>Tb927.4.2050</a>	Q583I8			Tb04.29M18.720	4	Tb927_04_v4: complement(513717..514121)	hypothetical protein	1622	1	1	0				2QTB00003_J_24	Tb927.4.2050	AGGTCCCAGGCACACTCCGCAGGAGTCATTACCTCGTACGATTGTGCTGCTTTCCCCCTCTTTTTCCCTT	-	4	514033	514102	-0.995063	-2.68252	0.0112939	0.640791	-2.76804
Tb09.244.2040	3QTB00002_O_7			<a href=http://www.genedb.org/genedb/Search?organism=tryp&name=Tb09.244.2040>Tb09.244.2040</a>	Q38CR9			chr9contig244a01.tmp0204	9	Tb927_09_v4: complement(2477805..2478086)	hypothetical protein, unlikely	5951	1	0	0				2QTB00002_O_7	Tb09.244.2040	GCGATTATTGGCGTTCCTTCTTCTGTTCTGCCTCTAACCTGCACGCACCTTATTGGTTGGTGTCCCCTTC	-	9	2477818	2477887	-0.994912	-2.2269	0.0328374	0.835652	-3.63637
Tb10.6k15.0720	3QTB00004_L_20			<a href=http://www.genedb.org/genedb/Search?organism=tryp&name=Tb10.6k15.0720>Tb10.6k15.0720</a>	Q38A12			TRYPtp6k15-3d06.p1c_104	10	Tb927_10_v4: 2335812..2336294	hypothetical protein	7070	0	4	0				2QTB00004_L_20	Tb10.6k15.0720	TACACTTTGGTGTGGTTTTTATTTTCCTCTGTGACCTTGTGGGGCACCTTACCTCATTTTGTTACTCATT	+	10	2336028	2336097	-0.991884	-2.37031	0.0237232	0.763128	-3.37471
Tb11.01.4590	3QTB00011_M_13			<a href=http://www.genedb.org/genedb/Search?organism=tryp&name=Tb11.01.4590>Tb11.01.4590</a>	Q382Q7				11	Tb927_11_01_v4: complement(3343894..3344943)	hypothetical protein, conserved	8963	0	0	0				2QTB00011_M_13	Tb11.01.4590	AAAATTTCTTCTGAAGCCTTTATGATTGATCCGGCGCTGTATTATGTGCTGGGGAATTTGAACACGACTG	-	11.1	3344013	3344082	-0.990184	-2.01525	0.0520201	0.859691	-4.00087
Tb927.3.2940	3QTB00009_F_13			<a href=http://www.genedb.org/genedb/Search?organism=tryp&name=Tb927.3.2940>Tb927.3.2940</a>	Q57ZL8			Tb03.27C5.390	3	Tb927_03_v4: complement(758484..759392)	hypothetical protein, conserved	1132	0	0	0				2QTB00009_F_13	Tb927.3.2940	ATGATAATGTAATATCAAATTACCCGTCCTTTCGCTTTTTTCTTGGTAACACTTGGAGGAATCTTTTTGT	-	3	758734	758803	-0.989507	-2.21101	0.0340203	0.837237	-3.66466
Tb927.1.5170	3QTB00014_I_13			<a href=http://www.genedb.org/genedb/Search?organism=tryp&name=Tb927.1.5170>Tb927.1.5170</a>	Q4GY64				1	Tb927_01_v4: 1027246..1028607	variant surface glycoprotein (VSG)-related, putative	504	1	0	0	GO:0042280	GO:0020033	GO:0016021	2QTB00014_I_13	Tb927.1.5170	ACTAGTATCGTAACTTTGCAAGAGGGGATAAACTCAATTATGTATGGAGAGAATGACAGTGGTGGCAATT	+	1	1027681	1027750	-0.98936	-1.7641	0.0869005	0.941769	-4.3969
Tb927.7.5090	3QTB00021_A_15			<a href=http://www.genedb.org/genedb/Search?organism=tryp&name=Tb927.7.5090>Tb927.7.5090</a>	Q57ZI0			Tb07.27E10.310	7	Tb927_07_v4: 1343808..1346672	hypothetical protein, conserved	3599	0	0	0				2QTB00021_A_15	Tb927.7.5090	ACGGTTTCAACGACAGTACCAGGGATGACACCTTAGACAATCCACTAAAGCTTGCACAAGCACAAATATT	+	7	1346041	1346110	-0.988333	-1.69424	0.0995678	0.963117	-4.49953
Tb09.160.3990	3QTB00018_B_21	;go_function=metal ion transporter activity;go_process=metal ion transport;go_component=membrane		<a href=http://www.genedb.org/genedb/Search?organism=tryp&name=Tb09.160.3990>Tb09.160.3990</a>	Q38F06		28G16.295	chr9contig160.tmp0307	9	Tb927_09_v4: 900153..902177	cation transporter, putative	5158	0	1	0	GO:0046873	GO:0030001	GO:0016020	2QTB00018_B_21	Tb09.160.3990	TTCTAACGAAATTTTCGGCCTTCTTCACACCTAGTTCTTTCCTTGCCGCAGTGTATGGTATGAATTTTCC	+	9	901996	902065	-0.98773	-1.57663	0.124348	0.976619	-4.66449
Tb927.5.1670	3QTB00011_I_13			<a href=http://www.genedb.org/genedb/Search?organism=tryp&name=Tb927.5.1670>Tb927.5.1670</a>	Q57V96			Tb05.30H13.1020	5	Tb927_05_v4: 527091..528137	hypothetical protein, conserved	2158	0	0	0	GO:0003674	GO:0008150	GO:0005575	2QTB00011_I_13	Tb927.5.1670	GAGCAATTCTAATCCATGGGTATTTGCTGGATTGTCTTACAATGGTAGGGTCCTTGTAGATAGTGTACCT	+	5	528029	528098	-0.986744	-2.1763	0.0367358	0.842769	-3.72593
Tb927.8.2540	3QTB00013_P_23	;go_function=acetyl-CoA C-acyltransferase activity;go_component=mitochondrion		<a href=http://www.genedb.org/genedb/Search?organism=tryp&name=Tb927.8.2540>Tb927.8.2540</a>	Q57XD5			Tb08.26A17.500	8	Tb927_08_v4: 749535..750851	3-ketoacyl-CoA thiolase, putative	4097	0	0	0	GO:0003988	GO:0008150	GO:0005739	2QTB00013_P_23	Tb927.8.2540	GTTAGACTTCTGCACACAAGCCTCCGACAAGAACCCTAACTTCCTTGGGAACGAAATATACAAGCCTTTC	+	8	750212	750281	-0.986417	-1.36097	0.182676	0.999171	-4.94047
Tb11.02.5540	3QTB00007_E_17			<a href=http://www.genedb.org/genedb/Search?organism=tryp&name=Tb11.02.5540>Tb11.02.5540</a>	Q384Q1				11	Tb927_11_01_v4: complement(2112201..2112866)	hypothetical protein, conserved	8467	0	4	0				2QTB00007_E_17	Tb11.02.5540	AAATGTGACGGTATTTCACATCTCGGCATTGGGGTTTACAATACCATGTTTCTTGGCGATTGTTTTTAAC	-	11.1	2112468	2112537	-0.983822	-2.27054	0.0297776	0.812407	-3.55796
Tb11.52.0017	3QTB00004_A_14			<a href=http://www.genedb.org/genedb/Search?organism=tryp&name=Tb11.52.0017>Tb11.52.0017</a>	Q382N6				11	Tb927_11_01_v4: complement(3414693..3415124)	hypothetical protein	8986	1	2	0				2QTB00004_A_14	Tb11.52.0017	GTGTTCGAGTGCTCTGATTTTCCTCCTTTTTTGTACCCGCAAATCGTTTTGTGTTCCGCCGATTTGTTAT	-	11.1	3414917	3414986	-0.979844	-2.08536	0.0447883	0.850065	-3.88312
Tb927.2.4480	3QTB00006_M_13			<a href=http://www.genedb.org/genedb/Search?organism=tryp&name=Tb927.2.4480>Tb927.2.4480</a>	Q7YUY4		30M24.340		2	Tb927_02_v4: complement(794858..795448)	hypothetical protein, conserved	722	0	0	0				2QTB00006_M_13	Tb927.2.4480	TAATGCCGATTTGAAGGTGCGTCGGGATATGGAGTTTGAGCGGGAACAGGAGCATTGGAAAAAAGTTGCT	-	2	795116	795185	-0.97968	-1.77769	0.084602	0.932831	-4.37655
Tb09.160.2240	3QTB00016_B_13			<a href=http://www.genedb.org/genedb/Search?organism=tryp&name=Tb09.160.2240>Tb09.160.2240</a>	Q38FG9		3C4.25	chr9contig160.tmp0194	9	Tb927_09_v4: 676273..677934	hypothetical protein, conserved	4994	0	0	0				2QTB00016_B_13	Tb09.160.2240	AAGTTGAAAGATGAAGTTTTTTGGGCAAATTATTTTTGGAAGGTAGCTGTTCTCGGCTACTGCACCAATG	+	9	677176	677245	-0.979558	-2.11695	0.0418294	0.850065	-3.82907
Tb927.4.1010	3QTB00002_K_7			<a href=http://www.genedb.org/genedb/Search?organism=tryp&name=Tb927.4.1010>Tb927.4.1010</a>	Q580C9			Tb04.5E12.480	4	Tb927_04_v4: complement(275955..276230)	hypothetical protein	1518	1	2	0				2QTB00002_K_7	Tb927.4.1010	ATTGCTACGTGCTGCTGCTGTTTGTTTCTGCTCCTTGCCTTTCCCATGTCGTTTCGACCCTCAATATCTT	-	4	275995	276064	-0.978819	-1.89029	0.0674608	0.908712	-4.20309
Tb10.6k15.2980	3QTB00004_A_1			<a href=http://www.genedb.org/genedb/Search?organism=tryp&name=Tb10.6k15.2980>Tb10.6k15.2980</a>	Q38AJ8			TRYPtp6k15-3d06.p1c_430	10	Tb927_10_v4: complement(1908043..1908453)	hypothetical protein	6884	0	0	0				2QTB00004_A_1	Tb10.6k15.2980	ATATCAGTCGGTCCAAAATGCGACCCTCCCTTCCCACGCAGAACGACAGCTTTTTTCGCCACATTGGAAG	-	10	1908096	1908165	-0.977359	-1.53659	0.133855	0.977038	-4.71836
Tb927.4.3720	3QTB00009_G_3			<a href=http://www.genedb.org/genedb/Search?organism=tryp&name=Tb927.4.3720>Tb927.4.3720</a>	Q585H8			Tb04.26G5.660	4	Tb927_04_v4: complement(938073..938936)	hypothetical protein, conserved	1789	0	0	0				2QTB00009_G_3	Tb927.4.3720	TTGACTACGGTAAGTACGCTCAACTACAGCGTCGTAAAAAGTGCAATCACTGCGGCGAGAATTCAATTTC	-	4	938515	938584	-0.976229	-1.92777	0.0624611	0.89868	-4.1435
Tb09.211.4710	3QTB00018_A_18	GPI-Anchor Signal predicted for Tb09.211.4710 by DGPI v2.04 with cleavage site probability 0.76 near 635		<a href=http://www.genedb.org/genedb/Search?organism=tryp&name=Tb09.211.4710>Tb09.211.4710</a>	Q38D39			chr9contig211.tmp0519c	9	Tb927_09_v4: complement(2161709..2163676)	hypothetical protein, conserved	5829	0	0	1				2QTB00018_A_18	Tb09.211.4710	TTATTATTCGCCGCCGACTTCATCACGACATTGTGGTACCCGACTCTTGTTTCGTTCTTCAACACTTTAA	-	9	2162436	2162505	-0.974254	-1.26294	0.215394	0.999171	-5.05409
Tb927.8.960	3QTB00023_I_1			<a href=http://www.genedb.org/genedb/Search?organism=tryp&name=Tb927.8.960>Tb927.8.960</a>	Q57XH9			Tb08.25L8.40	8	Tb927_08_v4: complement(299328..305912)	hypothetical protein, conserved	3939	1	2	0				2QTB00023_I_1	Tb927.8.960	TTTCTGTGTAATGGTTGGCCCTACCACAAGGGTGGCAGGTTATATTCACCATCTGAGAACAAGGTAACTG	NA	Nonspecific_2	0	0	-0.96938	-1.57872	0.123867	0.976619	-4.66165
Tb09.v1.0670	3QTB00001_E_11			<a href=http://www.genedb.org/genedb/Search?organism=tryp&name=Tb09.v1.0670>Tb09.v1.0670</a>	Q38DJ2				9	Tb927_09_v4: complement(1828543..1828656)	hypothetical protein, unlikely	5675	0	0	0				2QTB00001_E_11	Tb09.v1.0670	AACACGAAATAAACTGGTACCAACCCAATGCATTAACGCCGCCGCCACCGCCACTACCATTACAGGCCTT	-	9	1828580	1828649	-0.969328	-2.12136	0.0414306	0.850065	-3.82148
Tb927.2.2500	3QTB00008_N_12			<a href=http://www.genedb.org/genedb/Search?organism=tryp&name=Tb927.2.2500>Tb927.2.2500</a>	Q7YVI0		25N14.15		2	Tb927_02_v4: complement(492455..493300)	hypothetical protein, conserved	633	1	2	0				2QTB00008_N_12	Tb927.2.2500	TTAAGCGTAACCCGCTTGTCCTCGTAACGCATATGTTTGTGCATGCTTCTGATGAACACTTTGTGGGAAA	-	2	493095	493164	-0.967185	-2.03899	0.0494643	0.855324	-3.96134
Tb927.3.4070	3QTB00017_I_23	;go_component=integral to membrane		<a href=http://www.genedb.org/genedb/Search?organism=tryp&name=Tb927.3.4070>Tb927.3.4070</a>	Q580N5			Tb03.26J7.120	3	Tb927_03_v4: complement(1148265..1150022)	hypothetical protein, conserved	1244	0	12	0				2QTB00017_I_23	Tb927.3.4070	CCAGGCGTTGGCCTTTTGTCTTTTTTTAATGCCCTTGTATACTGTGCATTTCCTATCTTGGATGTAAGTT	-	3	1149677	1149746	-0.967034	-2.1933	0.0353829	0.842769	-3.69602
Tb09.160.3790	3QTB00001_A_19			<a href=http://www.genedb.org/genedb/Search?organism=tryp&name=Tb09.160.3790>Tb09.160.3790</a>	Q38F26		28G16.205	chr9contig160.tmp0512c	9	Tb927_09_v4: complement(876781..876882)	hypothetical protein, unlikely	5138	0	0	0				2QTB00001_A_19	Tb09.160.3790	TATGTCACTCCCTCCCGTTTTCTTTTCCTCACAAATGCCTTTGTTCCACAGCTCAGATTTATATTTATTT	-	9	876810	876879	-0.966966	-2.01056	0.0525384	0.86167	-4.00864
Tb09.244.0810	3QTB00002_F_22			<a href=http://www.genedb.org/genedb/Search?organism=tryp&name=Tb09.244.0810>Tb09.244.0810</a>	Q38CP3			chr9contig244a01.tmp0081	9	Tb927_09_v4: complement(2810028..2810363)	hypothetical protein	6068	1	0	0				2QTB00002_F_22	Tb09.244.0810	TGTGTGGGTTTTTCTCTCACTCTCTTCCTCCTTCCCTGTCCGTGCATCTCGACGCTGGCGATGGAAATGG	-	9	2810253	2810322	-0.965236	-2.2087	0.0341948	0.837237	-3.66875
Tb09.160.4170	3QTB00001_B_13			<a href=http://www.genedb.org/genedb/Search?organism=tryp&name=Tb09.160.4170>Tb09.160.4170</a>	Q38EY8			chr9contig160.tmp0315	9	Tb927_09_v4: 921885..922079	hypothetical protein, unlikely	5176	0	0	0				2QTB00001_B_13	Tb09.160.4170	AAAAGTAATAATAATAATAATAGTGAAAGTGTATATCAAAAAGTGTGTTGGGAAAAAGAAGAGGGGCCAA	+	9	921995	922064	-0.964552	-2.12799	0.0408373	0.850065	-3.81005
Tb927.4.3300	3QTB00019_E_1	similar to SP:Q9Y4W6: AFG3-like protein 2 (EC 3.4.24.-) (Paraplegin-like protein). [Human] {Homo sapiens}(PMID:11549317); 65% similar to SP:Q9Y4W6: AFG3-like protein 2 (EC 3.4.24.-) (Paraplegin-like protein). [Human] {Homo sapiens}(PMID:11549317);go_function=ATPase activity; metalloendopeptidase activity; unfolded protein binding;go_process=cell cycle; protein folding;go_component=integral to mem…		<a href=http://www.genedb.org/genedb/Search?organism=tryp&name=Tb927.4.3300>Tb927.4.3300</a>	Q584A7			Tb04.2H8.240	4	Tb927_04_v4: complement(862494..864653)	mitochondrial ATP-dependent zinc metallopeptidase, putative,metallo-peptidase, Clan MA(E) Family M41	1747	1	1	0				2QTB00019_E_1	Tb927.4.3300	ATATACTCGTTGGAATCCAAACGTATTACCCATGGGTGCCTATGTTACTCCTTTGTCTCCTGCCCCTTTT	-	4	863956	864025	-0.964035	-1.39976	0.170847	0.999171	-4.89345
Tb927.3.2870	3QTB00018_A_2			<a href=http://www.genedb.org/genedb/Search?organism=tryp&name=Tb927.3.2870>Tb927.3.2870</a>	Q57ZM5			Tb03.27C5.250	3	Tb927_03_v4: complement(740401..742365)	hypothetical protein, conserved	1125	1	1	0				2QTB00018_A_2	Tb927.3.2870	TATATTATAGGGCAGGGTACTGATTGTTCTTCCCTCGTGAATTCTACCACATGTTATTATGAGCATTTTA	-	3	741045	741114	-0.963659	-1.36495	0.181435	0.999171	-4.93571
Tb10.6k15.3460	3QTB00023_M_1			<a href=http://www.genedb.org/genedb/Search?organism=tryp&name=Tb10.6k15.3460>Tb10.6k15.3460</a>	Q38AP0			TRYPtp6k15-3d06.p1c_490	10	Tb927_10_v4: complement(1797775..1805340)	hypothetical protein, conserved	6842	0	0	0				2QTB00023_M_1	Tb10.6k15.3460	TTCGGCTTGAGTACGGGTTCTATGTATCATATTTCAAAGAGGAAGGGCTATATGTAATTAATGGCTTTTA	-	10	1804901	1804970	-0.961694	-1.48645	0.146581	0.987939	-4.78416
Tb10.70.1300	3QTB00012_G_4	similar to GB:AAG59622.1: procyclin-associated gene 2 polypeptide {Trypanosoma brucei;}		<a href=http://www.genedb.org/genedb/Search?organism=tryp&name=Tb10.70.1300>Tb10.70.1300</a>	Q38B35			TRYP_x-70a06.p2kb545_181	10	Tb927_10_v4: 1417141..1418304	procyclin-associated gene 2 (PAG2) protein, putative	6697	1	0	0	GO:0003674	GO:0008150	GO:0005575	2QTB00012_G_4	Tb10.70.1300	TTAGAACTAAGAAGAAAAGAGTGATCATTGGCGGTTCCACCTCCACCAAAAATAAGCAGAACAATGCCTT	+	10	1418117	1418186	-0.959649	-2.23514	0.0322394	0.832027	-3.62166
Tb11.01.5190	3QTB00013_E_1	;go_component=integral to membrane		<a href=http://www.genedb.org/genedb/Search?organism=tryp&name=Tb11.01.5190>Tb11.01.5190</a>	Q382H7				11	Tb927_11_01_v4: complement(3570778..3572019)	hypothetical protein, conserved	9047	1	1	0	GO:0003674	GO:0008150	GO:0016021	2QTB00013_E_1	Tb11.01.5190	TTGTCTTGTATTTATTGCTGACCTCCTTGTGGTCATAACTATTCTTTTCCACGCTCTCTTCTTATTGGGC	-	11.1	3571909	3571978	-0.959443	-2.0965	0.0437243	0.850065	-3.86413
Tb11.01.5650	3QTB00022_A_5	;go_function=ATP binding; protein serine/threonine kinase activity;go_process=protein amino acid phosphorylation;go_component=integral to membrane		<a href=http://www.genedb.org/genedb/Search?organism=tryp&name=Tb11.01.5650>Tb11.01.5650</a>	Q382D0				11	Tb927_11_01_v4: 3661154..3664741	protein kinase, putative	9094	0	3	0	GO:0004674 GO:0005524	GO:0006468	GO:0005575 GO:0016021	2QTB00022_A_5	Tb11.01.5650	AACCATTACTGTGTTAATTCTAGTGATTGTAAACCTGAGGAACAGGATGAAAGCGATATCAAAGATAGGG	+	11.1	3663647	3663716	-0.957392	-1.82061	0.0776767	0.932831	-4.31144
Tb927.1.5140	3QTB00003_O_2			<a href=http://www.genedb.org/genedb/Search?organism=tryp&name=Tb927.1.5140>Tb927.1.5140</a>	Q4GY67				1	Tb927_01_v4: complement(1024733..1025107)	hypothetical protein, unlikely	501	0	1	0				2QTB00003_O_2	Tb927.1.5140	GCAACCCCCCTCCTCGCATATCATACTCACCGTCCACACAACATAACTTCCAATTTTACTGAAAAAGAAA	-	1	1024945	1025014	-0.955425	-2.1167	0.0418526	0.850065	-3.82951
Tb927.6.300	3QTB00022_E_8	similar to GB:CAD21877.1: ESAG4 {Trypanosoma brucei};go_function=adenylate cyclase activity;go_process=intracellular signaling cascade;go_component=integral to membrane		<a href=http://www.genedb.org/genedb/Search?organism=tryp&name=Tb927.6.300>Tb927.6.300</a>	Q581E2			Tb06.28F21.630	6	Tb927_06_v4: complement(137385..141206)	receptor-type adenylate cyclase GRESAG 4, putative	2547	1	1	0	GO:0004016	GO:0007242	GO:0016021	2QTB00022_E_8	Tb927.6.300	CCCAATGCGACAGTTGATGGCATGATTCAGGAGGGAATGGATCAAAGCAAAGACAAGTTATTAGTTGTGT	-	6	140792	140861	-0.955268	-1.9104	0.0647366	0.899815	-4.17123
Tb11.01.6020	3QTB00011_I_8			<a href=http://www.genedb.org/genedb/Search?organism=tryp&name=Tb11.01.6020>Tb11.01.6020</a>	Q381Z5				11	Tb927_11_01_v4: 3775820..3776887	hypothetical protein, conserved	9129	0	0	0				2QTB00011_I_8	Tb11.01.6020	AAGTTATTATCTCCTCTTCCCACTGTAAGGATTTGTGACCCTACAACTTCTCTCGGTCCCGTAAGTGTTA	+	11.1	3776066	3776135	-0.954906	-1.99105	0.054744	0.874136	-4.04082
Tb927.8.5170	3QTB00022_A_3			<a href=http://www.genedb.org/genedb/Search?organism=tryp&name=Tb927.8.5170>Tb927.8.5170</a>	Q57UI9			Tb08.5H5.520	8	Tb927_08_v4: 1541890..1545477	hypothetical protein, conserved	4360	0	0	0				2QTB00022_A_3	Tb927.8.5170	TTTATAACGTGGTAGTTCGTAATCACGTGCCTCTGGTGAGCAATGGAAATGATCAGTTGTGTATACTCGC	+	8	1542275	1542344	-0.954042	-1.66357	0.105597	0.971043	-4.5435
Tb10.6k15.1570	3QTB00013_F_9	;go_function=ethanolaminephosphotransferase activity;go_process=phospholipid biosynthesis;go_component=mitochondrion		<a href=http://www.genedb.org/genedb/Search?organism=tryp&name=Tb10.6k15.1570>Tb10.6k15.1570</a>	Q38A84			TRYPtp6k15-3d06.p1c_230	10	Tb927_10_v4: 2164986..2166284	ethanolaminephosphotransferase, putative	6998	0	8	0	GO:0004307	GO:0008654	GO:0005739	2QTB00013_F_9	Tb10.6k15.1570	TTTGTACAAATGATGATATGCTGTGCTCTAAATACGCCTCCCTGTGTTACCTTTGTGTACATCACACTCT	+	10	2165457	2165526	-0.953	-2.15843	0.0382084	0.842769	-3.75721
Tb927.1.5300	3QTB00014_G_22	GPI-Anchor Signal predicted for Tb927.1.5300 by DGPI v2.04 with cleavage site probability 0.344 near 442		<a href=http://www.genedb.org/genedb/Search?organism=tryp&name=Tb927.1.5300>Tb927.1.5300</a>	Q4GY52				1	Tb927_01_v4: complement(1050169..1051560)	variant surface glycoprotein (VSG), putative	518	1	0	1		GO:0020033	GO:0016021	2QTB00014_G_22	Tb927.1.5300	TATTAAAGTCCCCGTAACCGGCGATGGCAAGGAACAAAATACAGCACTAAACAGCGTCACAACTATGAGA	-	1	1050463	1050532	-0.952346	-1.91814	0.0637142	0.89868	-4.1589
Tb09.211.3870	3QTB00017_C_10	;go_function=transporter activity;go_process=transport		<a href=http://www.genedb.org/genedb/Search?organism=tryp&name=Tb09.211.3870>Tb09.211.3870</a>	Q38DC2			chr9contig211.tmp0431	9	Tb927_09_v4: 1992680..1994455	transporter, putative	5745	1	11	0	GO:0005215	GO:0006810	GO:0005575	2QTB00017_C_10	Tb09.211.3870	CACTCGTTCTGCTAAACGAAAGTCTTTGTTCTTCAATACTTCTGCCCTATGTTGGATACCTCGTGTCATT	+	9	1992738	1992807	-0.951521	-1.77884	0.0844094	0.932831	-4.37481
Tb10.6k15.0550	3QTB00011_A_22			<a href=http://www.genedb.org/genedb/Search?organism=tryp&name=Tb10.6k15.0550>Tb10.6k15.0550</a>	Q38A00			TRYPtp6k15-3d06.p1c_80	10	Tb927_10_v4: 2379516..2380571	hypothetical protein, conserved	7082	1	2	0				2QTB00011_A_22	Tb10.6k15.0550	AAGAGACTTTACTTCATCCTCCTTTCATTGGTTCGTCTTCACGCTTCACGTATGCCTTACCTGCTTTAGA	+	10	2379667	2379736	-0.950967	-1.64722	0.108933	0.971043	-4.56667
Tb927.7.1210	3QTB00020_O_15	similar to GB:AAD08657.1: HERC2 {Homo sapiens}; weakly similar to Regulator of chromosome condensation (PRP20 protein) (Pheromoneresponse pathway component SRM1). (Swiss-Prot:P21827) [Saccharomyces cerevisiae];go_function=Ran guanyl-nucleotide exchange factor activity;go_process=regulation of gene expression, epigenetic;go_component=nucleus		<a href=http://www.genedb.org/genedb/Search?organism=tryp&name=Tb927.7.1210>Tb927.7.1210</a>	Q57WS9			Tb07.27M11.390	7	Tb927_07_v4: 309087..311609	regulator of chromosome condensation, putative	3212	0	0	0				2QTB00020_O_15	Tb927.7.1210	TGCCACCGGAGATACCAGACAACCTTGTAATGGAGTCGTTAGGAAACGATAGCACTGCCAGTATCCTTAT	+	7	310906	310975	-0.950578	-1.90254	0.0657903	0.899815	-4.18372
Tb10.70.1280	3QTB00007_A_22	GPI-Anchor Signal predicted for Tb10.70.1280 by DGPI v2.04 with cleavage site probability 0.344 near 206		<a href=http://www.genedb.org/genedb/Search?organism=tryp&name=Tb10.70.1280>Tb10.70.1280</a>	Q38B33			TRYP_x-70a06.p2kb545_176	10	Tb927_10_v4: 1421203..1421886	hypothetical protein, conserved	6699	1	0	1	GO:0003674	GO:0008150	GO:0005575	2QTB00007_A_22	Tb10.70.1280	CTACCACATGATCGCTTCCTCGCTTTATTTACTGAACACTTTTTAAGCAATTCTCAACTTGTGTTGAATT	+	10	1421773	1421842	-0.949945	-2.17925	0.0364979	0.842769	-3.72075
Tb927.6.3020	3QTB00009_I_13			<a href=http://www.genedb.org/genedb/Search?organism=tryp&name=Tb927.6.3020>Tb927.6.3020</a>	Q583N2			Tb06.5F5.740	6	Tb927_06_v4: 898968..899834	hypothetical protein, conserved	2821	0	0	0				2QTB00009_I_13	Tb927.6.3020	AATGGTAAGAGCTTAAGTCAGGTGCAATTTCTACTCGGAGCCCTTGGGAAACAATTAGAGGATTGCAATA	+	6	899082	899151	-0.943797	-1.97065	0.0571357	0.874136	-4.0742
Tb927.8.7920	3QTB00022_A_16	;go_function=adenylate cyclase activity;go_process=intracellular signaling cascade;go_component=integral to membrane		<a href=http://www.genedb.org/genedb/Search?organism=tryp&name=Tb927.8.7920>Tb927.8.7920</a>	Q57U53			Tb08.6H23.190	8	Tb927_08_v4: 2323274..2327068	receptor-type adenylate cyclase GRESAG 4, putative	4636	1	2	0	GO:0004016	GO:0007242	GO:0016021	2QTB00022_A_16	Tb927.8.7920	TCCTTTGATAGACGCTCCAGCACGTCCCGTCCCCTCTTAAATGCTGTTTCTGAGGAGTGTAGTTTAGCTT	+	8	2326880	2326949	-0.941223	-1.9595	0.058481	0.878647	-4.09233
Tb09.160.4510	3QTB00001_J_1			<a href=http://www.genedb.org/genedb/Search?organism=tryp&name=Tb09.160.4510>Tb09.160.4510</a>	Q38EV7			chr9contig160.tmp0337	9	Tb927_09_v4: 966795..967004	hypothetical protein, unlikely	5208	1	0	0				2QTB00001_J_1	Tb09.160.4510	GTCTTCCTCCTTCCCTATACTCCAATGACGTTAGAACGGTAGGAGTCAGCTCAGCGTCCACACGGTGGCT	+	9	966898	966967	-0.940874	-2.27335	0.0295893	0.809843	-3.55287
Tb10.70.4700	3QTB00012_E_13	;go_function=RNA binding;go_process=nuclear mRNA splicing, via spliceosome;go_component=nucleus		<a href=http://www.genedb.org/genedb/Search?organism=tryp&name=Tb10.70.4700>Tb10.70.4700</a>	Q38BV4	TSR1IP		TRYP_x-70a06.p2kb545_633,embl.375	10	Tb927_10_v4: 753100..754236	splicing factor PTSR1 interacting protein	6428	0	0	0	GO:0003723	GO:0000398	GO:0005634	2QTB00012_E_13	Tb10.70.4700	ACCTGAGTACGATAAGGACACCAAGGAGCGCATATACCGCCAAGAATGGCTCGAGTATTTTAATTACATT	+	10	753114	753183	-0.940752	-1.39912	0.171036	0.999171	-4.89422
Tb927.7.3720	3QTB00006_C_15			<a href=http://www.genedb.org/genedb/Search?organism=tryp&name=Tb927.7.3720>Tb927.7.3720</a>	Q57WI7			Tb07.28B13.130	7	Tb927_07_v4: 973881..974456	hypothetical protein	3461	1	4	0				2QTB00006_C_15	Tb927.7.3720	AAATACCAAAATGCAATAAATATTGTTGGGAAGGTCCAGAACCCTTTAACAAAAGAAAACAAAAAATCAC	+	7	974211	974280	-0.940415	-1.74511	0.0902029	0.947063	-4.42514
Tb927.3.4280	3QTB00019_M_13	similar to MutS protein homolog 5. (Swiss-Prot:Q19272) [Caenorhabditis elegans];go_function=damaged DNA binding;go_process=DNA metabolism; mismatch repair;go_component=nucleus		<a href=http://www.genedb.org/genedb/Search?organism=tryp&name=Tb927.3.4280>Tb927.3.4280</a>	Q580L4			Tb03.26J7.490	3	Tb927_03_v4: complement(1206170..1208368)	mismatch repair protein MSH5, putative	1265	0	0	0				2QTB00019_M_13	Tb927.3.4280	ATTATATGGAAGCTGTTCAACCAAACATTGTGCCCAGGGGGGAAATTATTCTGATCGAAATGTTGACGAC	-	3	1206426	1206495	-0.938341	-1.72373	0.0940435	0.954768	-4.45661
Tb09.160.1230	3QTB00003_K_15			<a href=http://www.genedb.org/genedb/Search?organism=tryp&name=Tb09.160.1230>Tb09.160.1230</a>	Q38FR3			chr9contig160.tmp0123c	9	Tb927_09_v4: complement(558811..559167)	hypothetical protein, unlikely	4900	1	2	0				2QTB00003_K_15	Tb09.160.1230	ACAATTTTGCAGTTACTCCAAAGTAAGACTCTCCTTGAAAGTGGGAAAAAAGCAAACAAACAAGAAAAAG	-	9	558840	558909	-0.936142	-1.87065	0.0702171	0.911247	-4.23396
Tb927.8.1040	3QTB00004_C_10			<a href=http://www.genedb.org/genedb/Search?organism=tryp&name=Tb927.8.1040>Tb927.8.1040</a>	Q57VQ0			Tb08.29O4.90	8	Tb927_08_v4: complement(328540..328974)	hypothetical protein, conserved	3947	0	0	0				2QTB00004_C_10	Tb927.8.1040	ACTAGTAGTAGTTGTAGTGATCAGGATGACAGCTGCCACGGTTGTGCAAACAACAATGAGGCGAAGCAAA	-	8	328662	328731	-0.93598	-1.81268	0.0789178	0.932831	-4.32356
Tb927.8.2660	3QTB00023_C_15			<a href=http://www.genedb.org/genedb/Search?organism=tryp&name=Tb927.8.2660>Tb927.8.2660</a>	Q57XC3			Tb08.26A17.710	8	Tb927_08_v4: 785065..790824	hypothetical protein, conserved	4109	0	0	0	GO:0003674	GO:0008150	GO:0005575	2QTB00023_C_15	Tb927.8.2660	ATTATAATATCAACGAGAACACATGGTCTGTCCTCCCCATTCGTGCTCCCCAAGATGGCAAAGACAAAAA	+	8	788897	788966	-0.934755	-2.09237	0.0441162	0.850065	-3.87118
Tb11.01.4450	3QTB00012_I_8	Curated by J. Mottram.		<a href=http://www.genedb.org/genedb/Search?organism=tryp&name=Tb11.01.4450>Tb11.01.4450</a>	Q382S0				11	Tb927_11_01_v4: 3311926..3313092	cyclin 1,serine peptidase family S51, peptidase E, putative	8950	0	1	0				2QTB00012_I_8	Tb11.01.4450	TATCCTTTTGGAACTAAATTTTGTTTTACCGCTTTCACATACACACTGTTTCCCCTTCTTTCTATCCGTC	+	11.1	3311947	3312016	-0.934665	-1.38648	0.174828	0.999171	-4.90968
Tb09.211.0430	3QTB00020_L_8	;go_function=voltage-gated chloride channel activity;go_process=chloride transport;go_component=membrane		<a href=http://www.genedb.org/genedb/Search?organism=tryp&name=Tb09.211.0430>Tb09.211.0430</a>	Q38EB7			chr9contig211.tmp0053c	9	Tb927_09_v4: complement(1332370..1335186)	chloride channel protein, putative	5400	0	11	0	GO:0005247	GO:0006821	GO:0016020	2QTB00020_L_8	Tb09.211.0430	ATTTAAGCATTCCACTCAATGTGTATTCAATTGCACCATCGTTTTTCCTTGGCATCGTCTGTGGTTTGTT	-	9	1334006	1334075	-0.932557	-1.74295	0.0905848	0.947063	-4.42833
Tb927.1.4370	3QTB00017_M_22			<a href=http://www.genedb.org/genedb/Search?organism=tryp&name=Tb927.1.4370>Tb927.1.4370</a>	Q4GYE1				1	Tb927_01_v4: 903224..905026	hypothetical protein, conserved	424	1	1	0				2QTB00017_M_22	Tb927.1.4370	TTACTAACTGTGATGTTTCCCTTTTACGCAGCAGCACATTATTCATACCATCTGATAGTTCCTCTTTTTC	+	1	903363	903432	-0.931946	-1.92464	0.0628652	0.89868	-4.1485
Tb927.8.6320	3QTB00013_I_21			<a href=http://www.genedb.org/genedb/Search?organism=tryp&name=Tb927.8.6320>Tb927.8.6320</a>	Q57YN3			Tb08.11J15.380	8	Tb927_08_v4: 1830967..1832220	hypothetical protein, conserved	4476	0	0	0				2QTB00013_I_21	Tb927.8.6320	GAAGATCATTCCCGCTCCTTCTTGTTTCAGGAGGTGCTCGTAACGTCTTTACTGCTAAACTTTTATTATA	+	8	1831390	1831459	-0.931906	-1.5206	0.137814	0.978721	-4.73956
Tb09.211.0250	3QTB00009_M_12			<a href=http://www.genedb.org/genedb/Search?organism=tryp&name=Tb09.211.0250>Tb09.211.0250</a>	Q38ED5			chr9contig211.tmp0027c	9	Tb927_09_v4: complement(1306344..1307240)	hypothetical protein	5382	0	5	0				2QTB00009_M_12	Tb09.211.0250	TTAGTTGCAGTTCTGTTCTCTATATTTCCTCTGAATGATACCCCTTCCTTTTTTGATGTGTTAATTTTGA	-	9	1306661	1306730	-0.930729	-1.91041	0.0647352	0.899815	-4.17121
Tb927.6.2030	3QTB00018_E_1	;go_function=ATP binding; protein serine/threonine kinase activity;go_process=protein amino acid phosphorylation		<a href=http://www.genedb.org/genedb/Search?organism=tryp&name=Tb927.6.2030>Tb927.6.2030</a>	Q584V3			Tb06.4M18.220	6	Tb927_06_v4: complement(664216..666135)	protein kinase, putative	2722	0	0	0	GO:0004674 GO:0005524	GO:0006468	GO:0005575	2QTB00018_E_1	Tb927.6.2030	CAATTTGTTTATAACAGGGAATGGCGTCTTGAAAGTTGGTGATTTCGGTACTAGCAAAGATTTGCAGTCA	-	6	664951	665020	-0.928964	-1.54244	0.13243	0.977038	-4.71057
Tb09.211.3780	3QTB00017_M_15			<a href=http://www.genedb.org/genedb/Search?organism=tryp&name=Tb09.211.3780>Tb09.211.3780</a>	Q38DD1			chr9contig211.tmp0421	9	Tb927_09_v4: 1977012..1978772	hypothetical protein, conserved	5736	0	0	0				2QTB00017_M_15	Tb09.211.3780	CTCAAGATCGAAATATAATTAAGGTGAAGCATGGTAAACTGTCCTTCCGTGTGTTTAACGATACACAGCA	+	9	1977832	1977901	-0.928814	-1.53832	0.133432	0.977038	-4.71606
Tb927.8.2280	3QTB00006_E_8			<a href=http://www.genedb.org/genedb/Search?organism=tryp&name=Tb927.8.2280>Tb927.8.2280</a>	Q57XG1			Tb08.26A17.60	8	Tb927_08_v4: 695485..696084	hypothetical protein, conserved	4071	0	0	0	GO:0003674	GO:0008150	GO:0005575	NA	NA	NA	NA	NA	NA	NA	-0.926791	-2.03082	0.0503317	0.856574	-3.975
Tb927.5.1640	3QTB00018_I_24			<a href=http://www.genedb.org/genedb/Search?organism=tryp&name=Tb927.5.1640>Tb927.5.1640</a>	Q57V99			Tb05.30H13.940	5	Tb927_05_v4: 514681..516672	hypothetical protein, conserved	2155	0	0	0				2QTB00018_I_24	Tb927.5.1640	AAACTGCCCTCATGGTCACACGGAGAGAAGTTTCAGAAGTATAGGAAGGATATAACCAGCTGGTTTGGTT	+	5	515092	515161	-0.923521	-1.77703	0.0847126	0.932831	-4.37754
Tb927.7.5980	3QTB00017_K_10	Number of repeated genes in array uncertain, region may contain misassembly.;go_component=integral to membrane		<a href=http://www.genedb.org/genedb/Search?organism=tryp&name=Tb927.7.5980>Tb927.7.5980</a>	Q57VL3			Tb07.2F2.120	7	Tb927_07_v4: 1608813..1610609	hypothetical protein, conserved	3688	0	13	0				2QTB00017_K_10	Tb927.7.5980	TTCCTCATGCTCGTCATTGGAGTCTCATGTTCCATGTGTACGTCCTTCATGTATGCCTTCAATCTTATAT	+	7	1608891	1608960	-0.919509	-1.84465	0.074012	0.921825	-4.27442
Tb10.406.0080	3QTB00014_G_3	;go_function=metal ion binding		<a href=http://www.genedb.org/genedb/Search?organism=tryp&name=Tb10.406.0080>Tb10.406.0080</a>	Q389Q0				10	Tb927_10_v4: complement(2579509..2580867)	hypothetical protein, conserved	7182	1	4	0	GO:0046872	GO:0008150	GO:0005575	2QTB00014_G_3	Tb10.406.0080	CGGACGCTGCGTGGGCTTCTTCAACTACAAATTGTACCTTCTCGTTATATTTTATACATTTTTATGTACC	-	10	2580325	2580394	-0.919488	-1.51466	0.139308	0.983556	-4.74738
Tb11.01.4530	3QTB00011_P_18			<a href=http://www.genedb.org/genedb/Search?organism=tryp&name=Tb11.01.4530>Tb11.01.4530</a>	Q382R2				11	Tb927_11_01_v4: 3330358..3331485	hypothetical protein, conserved	8958	1	0	0				2QTB00011_P_18	Tb11.01.4530	TATTACATTATGTGCGAGACAAAGTTAGCGATACGACCCCTTCCCCCACTCTCACCGCAACCAAATCAAC	+	11.1	3330595	3330664	-0.917773	-1.96629	0.0576589	0.874136	-4.0813
Tb11.02.0680	3QTB00006_G_7			<a href=http://www.genedb.org/genedb/Search?organism=tryp&name=Tb11.02.0680>Tb11.02.0680</a>	Q386J3				11	Tb927_11_01_v4: complement(880956..881534)	hypothetical protein, conserved	8022	0	4	0				2QTB00006_G_7	Tb11.02.0680	TTTCATCTCATGGCCTGCTTTGTGGTCACTTCTAACACTGTTACTTGTTACGTTCTACCTATTAACTTAT	-	11.1	881265	881334	-0.912529	-2.30195	0.027736	0.789282	-3.50085
Tb10.61.1800	3QTB00003_A_22			<a href=http://www.genedb.org/genedb/Search?organism=tryp&name=Tb10.61.1800>Tb10.61.1800</a>	Q388C1			TRYP_x-61h03.q2kb185_271	10	Tb927_10_v4: 3548843..3549205	hypothetical protein, unlikely	7566	0	0	0				2QTB00003_A_22	Tb10.61.1800	TACATTGTCAGCATTTCTAGAGGTATTTTCCGCCTCCTAACCTGGCACTGCTTCTCCCCCATCGTCTTGT	+	10	3548990	3549059	-0.912158	-2.35174	0.0247573	0.769535	-3.40921
Tb927.5.3030	3QTB00022_A_8			<a href=http://www.genedb.org/genedb/Search?organism=tryp&name=Tb927.5.3030>Tb927.5.3030</a>	Q57ZX9			Tb05.26K5.80	5	Tb927_05_v4: 948230..952012	hypothetical protein, conserved	2294	0	0	0	GO:0003674	GO:0008150	GO:0005575	2QTB00022_A_8	Tb927.5.3030	TTGTCAGCAACACATATTGAATAGGAATCTTGTTTACGCACTAAATGTAGCCATGCGGTTAATGGATTAT	+	5	951286	951355	-0.909483	-1.928	0.0624313	0.89868	-4.14313
Tb11.01.7150	3QTB00009_I_9			<a href=http://www.genedb.org/genedb/Search?organism=tryp&name=Tb11.01.7150>Tb11.01.7150</a>	Q381N4				11	Tb927_11_01_v4: complement(4060399..4061262)	hypothetical protein, conserved	9240	0	0	0				2QTB00009_I_9	Tb11.01.7150	CAAGCATTGGGGATGGATGGGGAGACTCCAAGAAAGGGTTCAGACATTCGTTTGTTGTTCACTTCAAATG	-	11.1	4060706	4060775	-0.908352	-1.57859	0.123898	0.976619	-4.66183
Tb11.02.5730	3QTB00020_P_16	;go_function=DNA binding;go_process=DNA replication initiation		<a href=http://www.genedb.org/genedb/Search?organism=tryp&name=Tb11.02.5730>Tb11.02.5730</a>	Q384N2				11	Tb927_11_01_v4: complement(2167774..2170620)	minichromosome maintenance (MCM) complex subunit, putative	8487	0	0	0	GO:0003677	GO:0006270	GO:0005575	2QTB00020_P_16	Tb11.02.5730	CCATATCGTTTGACTCTAACGTCAATCTTACAACACCAATTCTTTCGCGTTTCGATCTCCTCTTTGTTGT	-	11.1	2168627	2168696	-0.905163	-1.59827	0.119442	0.976619	-4.63488
Tb09.160.2900	3QTB00016_J_13			<a href=http://www.genedb.org/genedb/Search?organism=tryp&name=Tb09.160.2900>Tb09.160.2900</a>	Q38FB1		1L12.340	chr9contig160.tmp0236	9	Tb927_09_v4: 757331..759013	hypothetical protein, conserved	5052	0	0	0				2QTB00016_J_13	Tb09.160.2900	AGCGAAGGAACCATAAACGGCACGTAGAGGCCATTCCCCATCAAATTGAAAAGCGTAAGCAAGATATAAA	+	9	758379	758448	-0.903432	-2.1366	0.0400781	0.850065	-3.79516
Tb927.4.670	3QTB00018_O_3			<a href=http://www.genedb.org/genedb/Search?organism=tryp&name=Tb927.4.670>Tb927.4.670</a>	Q57ZZ5			Tb04.5E12.1070	4	Tb927_04_v4: complement(191591..193549)	hypothetical protein, conserved	1484	0	0	0				2QTB00018_O_3	Tb927.4.670	ATACACAAATTACCCACAACACTAGACCTTGTATCGGATGAAATAAGTTTCACACTAAATGAAATAGCCG	-	4	193339	193408	-0.903303	-1.48287	0.147525	0.987939	-4.78878
Tb927.1.590	3QTB00004_E_13			<a href=http://www.genedb.org/genedb/Search?organism=tryp&name=Tb927.1.590>Tb927.1.590</a>	Q4GZF0				1	Tb927_01_v4: complement(215626..216042)	hypothetical protein, unlikely	53	1	2	0				2QTB00004_E_13	Tb927.1.590	TGTTTTATTATTCCCCTCTCTTGTTTATGTTCATTTAATTTATCTGTTCTAAATCATACACGAACCGCTT	NA	Nonspecific_2	0	0	-0.901566	-2.36973	0.0237544	0.763128	-3.37577
Tb927.7.3110	3QTB00016_I_3	similar to Cis,cis-muconate transport protein. (Swiss-Prot:P94131) [Acinetobacter calcoaceticus];go_function=transporter activity;go_process=transport;go_component=integral to membrane		<a href=http://www.genedb.org/genedb/Search?organism=tryp&name=Tb927.7.3110>Tb927.7.3110</a>	Q57YC1			Tb07.13M20.210	7	Tb927_07_v4: 788738..790342	transporter protein, putative	3400	0	12	0				2QTB00016_I_3	Tb927.7.3110	TACTAATTCGAGTGCTCGTCCTTCACATATTTTTTACCTTCTGCTTCGCGACTGTTACGGTGTATGTCAT	+	7	789078	789147	-0.900218	-1.53794	0.133524	0.977038	-4.71656
Tb09.160.1550	3QTB00002_K_15			<a href=http://www.genedb.org/genedb/Search?organism=tryp&name=Tb09.160.1550>Tb09.160.1550</a>	Q38FN4			chr9contig160.tmp0148	9	Tb927_09_v4: 602547..602822	hypothetical protein	4929	0	0	0				2QTB00002_K_15	Tb09.160.1550	CATCTAAAGGAATGGAAAAAAACAACTACATTAATGCCCCCGTTCACCCATTTGGGCCCAGTACACCTGT	+	9	602611	602680	-0.898282	-2.04075	0.0492799	0.855324	-3.95841
Tb11.55.0028	3QTB00012_M_8	;go_component=integral to membrane		<a href=http://www.genedb.org/genedb/Search?organism=tryp&name=Tb11.55.0028>Tb11.55.0028</a>	Q387A2				11	Tb927_11_01_v4: complement(453823..454995)	expression site-associated gene (ESAG) protein, putative,expression site-associated gene 3 (ESAG3) protein, putative	7861	1	2	0	GO:0003674	GO:0008150	GO:0016021	2QTB00012_M_8	Tb11.55.0028	AACCAAACAAGTTGGTTTAGAGCCCTTCGAGATTCTTCCTTCCAACAGAAAAATGCCTACAGACGTCTAT	-	11.1	453948	454017	-0.896869	-1.85851	0.0719678	0.911708	-4.25291
Tb927.7.6600	3QTB00008_O_10	Part of an tandem of six genes (Tb07.15M23.130, Tb07.15M23.140, Tb07.15M23.150, Tb07.15M23.160, Tb07.15M23.170, Tb07.15M23.180, Tb07.15M23.190). Tb07.15M23.170 and Tb07.15M23.180 both contain a large repeat insertion and could be pseudogenes.		<a href=http://www.genedb.org/genedb/Search?organism=tryp&name=Tb927.7.6600>Tb927.7.6600</a>	Q57Y69			Tb07.15M23.190	7	Tb927_07_v4: complement(1803709..1804515)	hypothetical protein, conserved	3750	1	0	0				2QTB00008_O_10	Tb927.7.6600	ATCTAAAGGACCGATGCGGGTTTTGGTTGTCCTTCATGCCAGTAACCATTTCATTCAAACGGAGCATTGA	-	7	1804082	1804151	-0.89357	-2.1997	0.0348846	0.84127	-3.6847
Tb10.70.2270	3QTB00009_A_14	;go_function=phosphoric monoester hydrolase activity;go_process=dephosphorylation;go_component=protein serine/threonine phosphatase complex		<a href=http://www.genedb.org/genedb/Search?organism=tryp&name=Tb10.70.2270>Tb10.70.2270</a>	Q38BA8	PP2C-2		TRYP_x-70a06.p2kb545_304	10	Tb927_10_v4: complement(1226699..1227580)	protein phosphatase 2C-like, putative,protein phosphatase 2C homolog 2	6624	0	0	0	GO:0016791	GO:0016311	GO:0008287	2QTB00009_A_14	Tb10.70.2270	ATGGAAATTTAGCCGTTAGTAGAGCTATAGGTGATTTTGACTACAAAGAGAATAGCGAGTTGTCTTGGGA	-	10	1226982	1227051	-0.893073	-1.51709	0.138695	0.98022	-4.74418
Tb10.6k15.0890	3QTB00013_A_1	;go_component=integral to membrane		<a href=http://www.genedb.org/genedb/Search?organism=tryp&name=Tb10.6k15.0890>Tb10.6k15.0890</a>	Q38A25			TRYPtp6k15-3d06.p1c_130	10	Tb927_10_v4: 2307390..2308625	expression site-associated gene (ESAG) protein, putative,expression site-associated gene 3 (ESAG3) protein, putative	7057	1	1	0	GO:0003674	GO:0008150	GO:0016021	2QTB00013_A_1	Tb10.6k15.0890	GTAGGAGTTTGCTAACTAAGACCAGCTTAACGATCTACGGCGCTAAAGGAGAAAAATATATTCGTAAGTT	+	10	2308486	2308555	-0.892932	-1.47908	0.148531	0.987939	-4.79367
Tb09.160.4600	3QTB00018_I_19	;go_function=ATP binding; ATPase activity, coupled to transmembrane movement of substances;go_process=transport;go_component=integral to membrane; internal side of plasma membrane		<a href=http://www.genedb.org/genedb/Search?organism=tryp&name=Tb09.160.4600>Tb09.160.4600</a>	Q38EU8			chr9contig160.tmp0346	9	Tb927_09_v4: 984637..986577	ABC transporter, putative	5217	0	7	0	GO:0005524 GO:0005524 GO:0042626	GO:0006810 GO:0006810	GO:0009898 GO:0016021 GO:0016021	2QTB00018_I_19	Tb09.160.4600	ACTCGTGCAGACACTCTTCGTTGGTATTCTGATGGCCCTTTTCTATTTTCGGATTACTTTGGATCAAAAT	+	9	985734	985803	-0.891169	-1.21096	0.234449	0.999171	-5.11124
Tb927.3.710	3QTB00018_K_10	;go_function=zinc ion binding;go_component=integral to membrane		<a href=http://www.genedb.org/genedb/Search?organism=tryp&name=Tb927.3.710>Tb927.3.710</a>	Q57WV4			Tb03.27F10.860	3	Tb927_03_v4: complement(172362..174359)	hypothetical protein, conserved	910	1	5	0	GO:0008270	GO:0008150	GO:0016021	2QTB00018_K_10	Tb927.3.710	GTGATGCGCCTATTTTTAATTTTAGTTGTGTTTTGTCTTGGTGGATATTACCTCAAAGTTTGTATGTATA	-	3	172742	172811	-0.890494	-1.73167	0.0926018	0.949476	-4.44496
Tb927.7.7140	3QTB00010_E_13			<a href=http://www.genedb.org/genedb/Search?organism=tryp&name=Tb927.7.7140>Tb927.7.7140</a>	Q57XT4			Tb07.21H15.220	7	Tb927_07_v4: complement(2045035..2045985)	hypothetical protein, conserved	3804	0	0	0				2QTB00010_E_13	Tb927.7.7140	GATGGACAAAGGTGTGCCGTATGTGAGTCCCAACAGAACAGGGGGAATGGTAGAAAGCAATAAAGAACAT	-	7	2045449	2045518	-0.889317	-1.78017	0.0841885	0.932831	-4.37282
Tb927.7.2520	3QTB00012_M_16			<a href=http://www.genedb.org/genedb/Search?organism=tryp&name=Tb927.7.2520>Tb927.7.2520</a>	Q57XM2			Tb07.22O10.610	7	Tb927_07_v4: complement(646588..647763)	hypothetical protein, conserved	3341	0	0	0				2QTB00012_M_16	Tb927.7.2520	CTTAAGGGTTTCGAATACATTTGGGTGCTTTTCTCTTTTTCCTATGCTCTTCCTGTTGACGAAGAGTGCA	-	7	647040	647109	-0.888465	-1.32244	0.195047	0.999171	-4.98604
Tb09.160.5570	3QTB00016_P_24			<a href=http://www.genedb.org/genedb/Search?organism=tryp&name=Tb09.160.5570>Tb09.160.5570</a>	Q38EJ1			chr9contig160.tmp0443c	9	Tb927_09_v4: complement(1193869..1195596)	hypothetical protein, conserved	5326	0	0	0				2QTB00016_P_24	Tb09.160.5570	TGTATCGTTTTGGTGGTTTACAAAACGTGGATTCAGACGAAAATGCGGTTCCTCCATTGTTTCTGGTTGA	-	9	1194698	1194767	-0.887118	-2.01574	0.0519668	0.859691	-4.00007
Tb927.4.1550	3QTB00014_A_5			<a href=http://www.genedb.org/genedb/Search?organism=tryp&name=Tb927.4.1550>Tb927.4.1550</a>	Q581S6			Tb04.2L9.900	4	Tb927_04_v4: complement(402146..403495)	hypothetical protein, conserved	1572	0	0	0				2QTB00014_A_5	Tb927.4.1550	GCTCGACCTTCCTTGGAGACAGCCTCGATGAAAAGTCGTTGTTAAATTCGCTGGATGAAGTGCATTTGAA	-	4	402516	402585	-0.886922	-2.03092	0.0503207	0.856574	-3.97482
Tb10.6k15.0680	3QTB00019_N_5			<a href=http://www.genedb.org/genedb/Search?organism=tryp&name=Tb10.6k15.0680>Tb10.6k15.0680</a>	Q38A09			TRYPtp6k15-3d06.p1c_98	10	Tb927_10_v4: 2343819..2346149	hypothetical protein, conserved	7073	0	0	0				2QTB00019_N_5	Tb10.6k15.0680	TGAGTTTGTTCAAGCACAAAAACTTCTCGCTGCGTCACTTAATATCTCACCCTGCCCCGAAGTATTCGAT	+	10	2345201	2345270	-0.885754	-2.11373	0.0421231	0.850065	-3.83461
Tb09.160.3770	3QTB00001_F_23	GPI-Anchor Signal predicted for Tb09.160.3770 by DGPI v2.04 with cleavage site probability 2.5800002 near 30		<a href=http://www.genedb.org/genedb/Search?organism=tryp&name=Tb09.160.3770>Tb09.160.3770</a>	Q38F28		28G16.195	chr9contig160.tmp0511	9	Tb927_09_v4: 874325..874528	hypothetical protein, unlikely	5136	1	2	1				2QTB00001_F_23	Tb09.160.3770	TTTTGCTCGGCACCTTTACTGAATATATTCTACCAACGGCTTCTTCCATGTATTCCCCTCTCGTAGTAGT	+	9	874443	874512	-0.885081	-1.41636	0.165971	0.999171	-4.87296
Tb927.4.4950	3QTB00017_J_6			<a href=http://www.genedb.org/genedb/Search?organism=tryp&name=Tb927.4.4950>Tb927.4.4950</a>	Q584L0			Tb04.3M17.270	4	Tb927_04_v4: complement(1358626..1360503)	hypothetical protein, conserved	1913	0	0	0				2QTB00017_J_6	Tb927.4.4950	CTCTATTTATTTATTTTTTTGTCATCAACTTCCTCTGCAATTACTGACCTCTATTTAAACGGTCATATAG	-	4	1360380	1360449	-0.884183	-1.24768	0.220865	0.999171	-5.0711
Tb927.1.3880	3QTB00022_N_6			<a href=http://www.genedb.org/genedb/Search?organism=tryp&name=Tb927.1.3880>Tb927.1.3880</a>	Q4GYI9				1	Tb927_01_v4: 827008..832221	hypothetical protein, conserved	376	0	8	0	GO:0003674	GO:0008150	GO:0005575	2QTB00022_N_6	Tb927.1.3880	TCTACTACTATTCGTTGTACTGGTAGATCCGCAATCCACTTGGTTAATTCTCCTGCTGTTGTTTATATTT	+	1	829140	829209	-0.881901	-1.79433	0.0818574	0.932831	-4.35145
Tb927.4.3160	3QTB00022_I_17	similar to Dihydroxyacetone phosphate acyltransferase (EC 2.3.1.42) (DHAP-AT)(DAP-AT) (Glycerone-phosphate O-acyltransferase) (Acyl-CoA:dihydroxyacetonephosphateacyltransferase). (Swiss-Prot:O15228) [Homo sapiens];go_function=acyltransferase activity;go_process=fatty acid metabolism;go_component=mitochondrion		<a href=http://www.genedb.org/genedb/Search?organism=tryp&name=Tb927.4.3160>Tb927.4.3160</a>	Q583Z3			Tb04.2H8.550	4	Tb927_04_v4: 829752..833480	dihydroxyacetone phosphate acyltransferase, putative,glycerol-3-phosphate acyltransferase, putative	1733	0	0	0				2QTB00022_I_17	Tb927.4.3160	AAGATGTTGTGGCTCCGTGACCACATTATTAGGAGAAGAGCTCACGTCAGTGAAGATTGTGTAAATAATA	+	4	832443	832512	-0.880078	-1.87183	0.0700488	0.911247	-4.23212
Tb09.160.5610	3QTB00001_J_16			<a href=http://www.genedb.org/genedb/Search?organism=tryp&name=Tb09.160.5610>Tb09.160.5610</a>	Q38EI7			chr9contig160.tmp0447	9	Tb927_09_v4: 1199183..1199422	hypothetical protein, unlikely	5330	1	1	0				2QTB00001_J_16	Tb09.160.5610	ATAATAATAATAAAACGGACTATTTTCCACTCCGCGTACCACTTTTGGTCTCCTCTCTTAACACTTTATT	+	9	1199189	1199258	-0.878362	-1.85615	0.0723127	0.911708	-4.25659
Tb927.1.3210	3QTB00003_G_9			<a href=http://www.genedb.org/genedb/Search?organism=tryp&name=Tb927.1.3210>Tb927.1.3210</a>	Q4GYQ2				1	Tb927_01_v4: 691036..691386	hypothetical protein, unlikely	313	0	2	0				2QTB00003_G_9	Tb927.1.3210	TTTATCATACTTGGAAGTCCCTCACTATCGCTGTGTCACCACCTTTTCCACTGTCTCGCAAACTTAATTT	+	1	691234	691303	-0.877092	-2.07419	0.0458771	0.850065	-3.90208
Tb11.01.4760	3QTB00014_F_13			<a href=http://www.genedb.org/genedb/Search?organism=tryp&name=Tb11.01.4760>Tb11.01.4760</a>	Q382L6				11	Tb927_11_01_v4: complement(3481398..3482810)	hypothetical protein, conserved	9007	0	2	0				2QTB00014_F_13	Tb11.01.4760	TAAGGGATATTTACTCCGTACCTCATCAATGTTTGGAAGATCGGGTACATTGTTTGCCGCTACTTTTTTG	-	11.1	3481599	3481668	-0.875575	-2.16339	0.0377947	0.842769	-3.74855
Tb09.160.1310	3QTB00017_F_17			<a href=http://www.genedb.org/genedb/Search?organism=tryp&name=Tb09.160.1310>Tb09.160.1310</a>	Q38FQ5			chr9contig160.tmp0131c	9	Tb927_09_v4: complement(578649..580469)	hypothetical protein, conserved	4908	0	1	0				2QTB00017_F_17	Tb09.160.1310	TCAGCCCCTCGTTCTTTATAATGATCCCAAATTGTGGTACGATTTGCCTGTGGTTAGTCGAATTAAGGTG	-	9	578952	579021	-0.873212	-2.04345	0.0489963	0.855232	-3.95387
Tb927.6.1150	3QTB00006_G_4			<a href=http://www.genedb.org/genedb/Search?organism=tryp&name=Tb927.6.1150>Tb927.6.1150</a>	Q585D2			Tb06.3A7.610	6	Tb927_06_v4: complement(446426..447028)	hypothetical protein	2633	1	3	0				2QTB00006_G_4	Tb927.6.1150	TATTTATGTGCTTTTTTCTTTTTGATTCCAGCTACGTTTCATGTTTGATGATTTCTCACATCCGGTGTAA	-	6	446922	446991	-0.872987	-2.18421	0.036101	0.842769	-3.71204
Tb927.3.3350	3QTB00017_I_1			<a href=http://www.genedb.org/genedb/Search?organism=tryp&name=Tb927.3.3350>Tb927.3.3350</a>	Q57V51			Tb03.3K10.430	3	Tb927_03_v4: complement(858697..860448)	hypothetical protein, conserved	1173	0	1	0				2QTB00017_I_1	Tb927.3.3350	ATGTTCAGTTCTTTAGTTCTTGTTTCGGTCGCGATTTATAAGCTATATTTCCCATGGTACGTTCTCCTTC	-	3	860379	860448	-0.872218	-1.64226	0.109961	0.971043	-4.57366
Tb927.2.3750	3QTB00019_A_20			<a href=http://www.genedb.org/genedb/Search?organism=tryp&name=Tb927.2.3750>Tb927.2.3750</a>	Q7YV57		28H13.225		2	Tb927_02_v4: complement(669478..671694)	hypothetical protein, conserved	685	0	0	0				2QTB00019_A_20	Tb927.2.3750	GATCCGTACTTTGTATGATACGAGAAGATGAAAGCGTTGCGTTGGTGGAACCAATAGGTGAAAGTTATGT	-	2	670511	670580	-0.87113	-1.82945	0.076311	0.932831	-4.29787
Tb927.3.3480	3QTB00003_G_15	similar to U2 small nuclear ribonucleoprotein B SP:P08579 {Homo sapiens};go_function=pre-mRNA splicing factor activity;go_process=mRNA processing; nuclear mRNA splicing, via spliceosome;go_component=nucleus		<a href=http://www.genedb.org/genedb/Search?organism=tryp&name=Tb927.3.3480>Tb927.3.3480</a>	Q57XJ8			Tb03.25B21.100	3	Tb927_03_v4: 983655..984008	U2 small nuclear ribonucleoprotein B, putative	1185	0	0	0	GO:0008248	GO:0000398 GO:0006397	GO:0005634	2QTB00003_G_15	Tb927.3.3480	ACAAATGCTCGTCGCGAGCTACATGAACGTCAATTCTACGGGCGGATTATACAGGCGTTCTATGCCAAGC	+	3	983838	983907	-0.870883	-1.69111	0.10017	0.964592	-4.50404
Tb927.8.3720	3QTB00011_J_5			<a href=http://www.genedb.org/genedb/Search?organism=tryp&name=Tb927.8.3720>Tb927.8.3720</a>	Q580Z2			Tb08.10J17.650	8	Tb927_08_v4: complement(1115380..1116474)	hypothetical protein, conserved	4215	1	2	0				2QTB00011_J_5	Tb927.8.3720	ATGTACTACTACGAGTCTATGGCTTTTTTTACTGGCATCGATTCCAACATTTTTATAACCGCGGCGGACT	-	8	1115817	1115886	-0.870385	-2.25505	0.0308327	0.825471	-3.58591
Tb10.70.0670	3QTB00019_M_7			<a href=http://www.genedb.org/genedb/Search?organism=tryp&name=Tb10.70.0670>Tb10.70.0670</a>	Q38AZ0			TRYP_x-70a06.p2kb545_101	10	Tb927_10_v4: complement(1556364..1558559)	hypothetical protein, conserved	6742	0	0	0				2QTB00019_M_7	Tb10.70.0670	ACTTACGAACTGCGTAACACTTCTGCAACTTCTCTATCCATCACTGGAGTTTCCTATTTTTTCCGTGTTT	-	10	1556892	1556961	-0.870194	-1.47191	0.150448	0.993811	-4.80289
Tb927.8.670	3QTB00009_M_1			<a href=http://www.genedb.org/genedb/Search?organism=tryp&name=Tb927.8.670>Tb927.8.670</a>	Q57YG3			Tb08.12O16.240	8	Tb927_08_v4: complement(187367..188239)	hypothetical protein, conserved	3910	0	0	0				2QTB00009_M_1	Tb927.8.670	ACAAGACTGAAAAGGAAGCTTCTTCATTATTAACTAGAGAGCAAATAGCCCGTCTGCACACCGTAACGTT	-	8	188007	188076	-0.869975	-1.35458	0.184685	0.999171	-4.94811
Tb927.6.2680	3QTB00005_C_21			<a href=http://www.genedb.org/genedb/Search?organism=tryp&name=Tb927.6.2680>Tb927.6.2680</a>	Q583R6			Tb06.5F5.110	6	Tb927_06_v4: 805537..806031	hypothetical protein, conserved	2787	1	4	0				2QTB00005_C_21	Tb927.6.2680	GATGTAACACCACTATTTTGATTCCCTTCCGAATCTTCTCCATATTACTGTACCTCACGGCACTCATTTG	+	6	805601	805670	-0.869529	-2.08435	0.0448855	0.850065	-3.88483
Tb927.1.5110	3QTB00011_J_15	GPI-Anchor Signal predicted for Tb927.1.5110 by DGPI v2.04, no cleavage site predicted		<a href=http://www.genedb.org/genedb/Search?organism=tryp&name=Tb927.1.5110>Tb927.1.5110</a>	Q4GY70				1	Tb927_01_v4: 1019645..1020739	expression site-associated gene 11 (ESAG11) protein, putative	498	1	0	0	GO:0003674	GO:0008150	GO:0016021	2QTB00011_J_15	Tb927.1.5110	CAGATGATGGTGTGTTGACTACGCTAAATAATTATAAAACCGATCAACCGGTTGAATTAACGGACAATAA	+	1	1020249	1020318	-0.868453	-1.76472	0.0867956	0.941769	-4.39598
Tb927.8.6100	3QTB00021_O_8			<a href=http://www.genedb.org/genedb/Search?organism=tryp&name=Tb927.8.6100>Tb927.8.6100</a>	Q57YL1			Tb08.11J15.660	8	Tb927_08_v4: 1781130..1784261	hypothetical protein, conserved	4454	0	0	0				2QTB00021_O_8	Tb927.8.6100	TTCTGTGCTTAAGCGATTGGAATCTGTCATCGTTTCTGTTTCTGCTGTTATTAACGACCCTTTTGTGGAT	+	8	1783757	1783826	-0.866446	-1.73409	0.0921664	0.949476	-4.44141
Tb10.61.1650	3QTB00003_E_6			<a href=http://www.genedb.org/genedb/Search?organism=tryp&name=Tb10.61.1650>Tb10.61.1650</a>	Q388B2			TRYP_x-61h03.q2kb185_247	10	Tb927_10_v4: complement(3582030..3582395)	hypothetical protein	7575	0	0	0				2QTB00003_E_6	Tb10.61.1650	CCCACAGAACTTCCCTTGCAAACCACCCACCCTCCCCCTTCGTGAAGCCGTTAAATAACACAATTTATTT	-	10	3582217	3582286	-0.866057	-2.00532	0.0531229	0.862781	-4.0173
Tb927.1.4640	3QTB00001_I_21	unlikely gene predicted by glimmer		<a href=http://www.genedb.org/genedb/Search?organism=tryp&name=Tb927.1.4640>Tb927.1.4640</a>	Q4GYB4				1	Tb927_01_v4: 953468..953599	hypothetical protein, unlikely	451	1	1	0				NA	NA	NA	NA	NA	NA	NA	-0.865731	-1.6621	0.105894	0.971043	-4.54559
Tb10.61.0620	3QTB00023_A_14			<a href=http://www.genedb.org/genedb/Search?organism=tryp&name=Tb10.61.0620>Tb10.61.0620</a>	Q387U4			TRYP_x-61h03.q2kb185_102	10	Tb927_10_v4: 3783512..3793870	hypothetical protein, conserved	7644	0	0	0				2QTB00023_A_14	Tb10.61.0620	AAAACTTAGTGATAAGATTAAGTCACTTGAGAGTCACATGAGGCAGGAAAAATTAACGGATATGAAACCT	+	10	3792493	3792562	-0.865542	-1.35874	0.183376	0.999171	-4.94314
Tb10.6k15.1930	3QTB00020_F_5			<a href=http://www.genedb.org/genedb/Search?organism=tryp&name=Tb10.6k15.1930>Tb10.6k15.1930</a>	Q38AB1			TRYPtp6k15-3d06.p1c_287	10	Tb927_10_v4: 2096186..2098843	hypothetical protein, conserved	6971	0	0	0				2QTB00020_F_5	Tb10.6k15.1930	CTAAATTGATTGCTCAGCACCGCAGTTCCTTTGATTTGAATTCCCCACGTTACGCATTATTGATCGGAGA	+	10	2097903	2097972	-0.865206	-2.13089	0.0405799	0.850065	-3.80503
Tb10.70.0760	3QTB00019_A_15			<a href=http://www.genedb.org/genedb/Search?organism=tryp&name=Tb10.70.0760>Tb10.70.0760</a>	Q38AZ5			TRYP_x-70a06.p2kb545_111	10	Tb927_10_v4: complement(1536308..1538455)	hypothetical protein, conserved	6737	0	0	0				2QTB00019_A_15	Tb10.70.0760	TATTCAAGACACAGAGAAAGCATTGGAAAAAGTGGAGGTGCGTTTCGTTAGAGAGGGCCCTCTATCTTTG	-	10	1537037	1537106	-0.862623	-1.65655	0.107017	0.971043	-4.55346
Tb927.2.4900	3QTB00010_I_16			<a href=http://www.genedb.org/genedb/Search?organism=tryp&name=Tb927.2.4900>Tb927.2.4900</a>	Q7YUU6		30M24.130		2	Tb927_02_v4: complement(865536..866516)	hypothetical protein, conserved	750	0	1	0	GO:0003674	GO:0008150	GO:0005575	NA	NA	NA	NA	NA	NA	NA	-0.862052	-1.49385	0.144644	0.987939	-4.77457
Tb10.70.5230	3QTB00019_C_9	weak similarity to chaperone protein DnaJ		<a href=http://www.genedb.org/genedb/Search?organism=tryp&name=Tb10.70.5230>Tb10.70.5230</a>	Q38BZ9			TRYP_x-70a06.p2kb545_712	10	Tb927_10_v4: 637302..639455	hypothetical protein, conserved	6383	0	1	0	GO:0003674 GO:0003674	GO:0008150 GO:0008150	GO:0005575 GO:0005575	2QTB00019_C_9	Tb10.70.5230	TTATTCATATCCGGTTTTCGCGTCATTGTATTACTCCAAGTTCTTTTTTACTGTGTATCATGTGCCAAAT	+	10	638325	638394	-0.861779	-2.16016	0.0380637	0.842769	-3.75419
Tb927.4.1040	3QTB00005_K_3	similar to Hypothetical 22 kDa protein in aldolase locus (ORFI). (Swiss-Prot:P17960) [Trypanosoma brucei brucei;]		<a href=http://www.genedb.org/genedb/Search?organism=tryp&name=Tb927.4.1040>Tb927.4.1040</a>	Q580D2			Tb04.5E12.420	4	Tb927_04_v4: complement(280221..280721)	hypothetical protein, conserved	1521	0	0	0				2QTB00005_K_3	Tb927.4.1040	AGGCTTTATACAGAAACGCTCGCACGCAAAAAAGCCAATATGGAGGAGAGCAGAAAACGATACCTCTATG	-	4	280343	280412	-0.860919	-1.85183	0.0729467	0.912737	-4.26329
Tb11.01.7940	3QTB00023_C_10			<a href=http://www.genedb.org/genedb/Search?organism=tryp&name=Tb11.01.7940>Tb11.01.7940</a>	Q381G0				11	Tb927_11_01_v4: complement(4244682..4257068)	hypothetical protein, conserved	9315	0	0	0				2QTB00023_C_10	Tb11.01.7940	GACATTCAATCGGCTGATGTACTTTACACCTGTATGCAAAAGGATTCCCTTTTATTTGTTCTTTCTTCTG	-	11.1	4254332	4254401	-0.859334	-2.21549	0.0336831	0.837237	-3.6567
Tb927.8.6480d	3QTB00010_H_12	;go_function=aminomethyltransferase activity;go_process=glycine decarboxylation via glycine cleavage system;go_component=extracellular region		NA	NA	NA	NA	NA	NA	NA	NA	NA	NA	NA	NA	NA	NA	NA	NA	NA	NA	NA	NA	NA	NA	-0.859048	-1.4079	0.168441	0.999171	-4.88342
Tb927.8.7990	3QTB00023_G_14			<a href=http://www.genedb.org/genedb/Search?organism=tryp&name=Tb927.8.7990>Tb927.8.7990</a>	Q57U46			Tb08.6H23.260	8	Tb927_08_v4: 2355893..2370721	hypothetical protein, conserved	4643	0	0	0				2QTB00023_G_14	Tb927.8.7990	CGTAGCGATTCAAATGCACATTATTGAGGTTATTTCTTGGCTCTTTTTGTTTATTATACCACTTCCGCTA	+	8	2358535	2358604	-0.858329	-1.85516	0.0724571	0.911708	-4.25812
Tb11.01.1680	3QTB00018_L_17	;go_function=protein binding;go_process=protein modification		<a href=http://www.genedb.org/genedb/Search?organism=tryp&name=Tb11.01.1680>Tb11.01.1680</a>	Q383T7				11	Tb927_11_01_v4: 2621515..2623572	polyubiquitin, putative	8683	0	0	0	GO:0005515	GO:0006464	GO:0005575	2QTB00018_L_17	Tb11.01.1680	TATGCAGATCTTCGTGAAAACTCTTACCGGTAAAACCATTGCTCTGGAGGTCGAAGCCAGTGACACCATT	NA	Nonspecific_8	0	0	-0.85725	-1.88019	0.068866	0.909647	-4.21899
Tb927.4.3470	3QTB00017_M_24			<a href=http://www.genedb.org/genedb/Search?organism=tryp&name=Tb927.4.3470>Tb927.4.3470</a>	Q585K3			Tb04.26G5.220	4	Tb927_04_v4: complement(899833..901638)	hypothetical protein, conserved	1764	1	0	0				2QTB00017_M_24	Tb927.4.3470	TTATTGGCACACTACAACATCAGTTAAAACTAGCAGAGAGCTCCGAAAGCACGGTAAGGTGCCGCTGTTG	-	4	900884	900953	-0.856752	-1.6708	0.104149	0.971043	-4.5332
Tb09.211.3960	3QTB00003_I_8			<a href=http://www.genedb.org/genedb/Search?organism=tryp&name=Tb09.211.3960>Tb09.211.3960</a>	Q38DB2			chr9contig211.tmp0440c	9	Tb927_09_v4: complement(2018748..2019119)	hypothetical protein, unlikely	5755	0	3	0				2QTB00003_I_8	Tb09.211.3960	TTGCTTCCGCTTTATTTAATTTCCCCCTAACTTCATCCACCTCTTTCACTCTTCAACACACCTACACCTA	-	9	2018914	2018983	-0.855838	-1.80355	0.0803691	0.932831	-4.33747
Tb10.70.5510	3QTB00017_M_20	;go_function=ferredoxin-NADP+ reductase activity;go_process=electron transport;go_component=mitochondrion		<a href=http://www.genedb.org/genedb/Search?organism=tryp&name=Tb10.70.5510>Tb10.70.5510</a>	Q38C21			TRYP_x-70a06.p2kb545_751	10	Tb927_10_v4: 575089..576891	adrenodoxin reductase, putative,ferredoxin NADP+ reductase-like protein	6361	0	0	0	GO:0004324	GO:0006118	GO:0005739	2QTB00017_M_20	Tb10.70.5510	TAATGTTGCTTTGGATTGTACTCGTGTCTTAGCCGCATCATACAAATATTTCTGCCCCACCGATATGAAT	+	10	575670	575739	-0.854747	-2.11309	0.0421813	0.850065	-3.83571
Tb09.211.3370	3QTB00016_J_15			<a href=http://www.genedb.org/genedb/Search?organism=tryp&name=Tb09.211.3370>Tb09.211.3370</a>	Q38DG9			chr9contig211.tmp0380	9	Tb927_09_v4: 1879373..1881055	hypothetical protein, conserved	5698	0	0	0				2QTB00016_J_15	Tb09.211.3370	TACGGTATGACCTCTCTTGTGAGCATTATGACGATCACAGCCTCTTTACGGGAATTCTAAAATTCCCAAT	+	9	1879575	1879644	-0.852441	-1.69446	0.0995257	0.963117	-4.49921
Tb09.211.2790	3QTB00022_G_3			<a href=http://www.genedb.org/genedb/Search?organism=tryp&name=Tb09.211.2790>Tb09.211.2790</a>	Q38DM6			chr9contig211.tmp0318	9	Tb927_09_v4: 1763261..1766935	hypothetical protein, conserved	5641	1	0	0				2QTB00022_G_3	Tb09.211.2790	TTTGAAAAATCCCTGCGGTGATCAATGGTGTAATGAGTTGTGCATACAGGTAATGTCGTGCCTAAAGTAT	+	9	1764109	1764178	-0.851575	-2.0486	0.0484617	0.855232	-3.94524
Tb927.1.4360	3QTB00001_M_1	unlikely gene predicted by glimmer		<a href=http://www.genedb.org/genedb/Search?organism=tryp&name=Tb927.1.4360>Tb927.1.4360</a>	Q4GYE2				1	Tb927_01_v4: 902621..902758	hypothetical protein, unlikely	423	0	1	0				2QTB00001_M_1	Tb927.1.4360	AAAACTTTACATTCCCTATATTATGTTCACAGCTGCCTTCATTTCTTTGCACTTTCTCTACTCCGTATAA	+	1	902689	902758	-0.851023	-2.07324	0.0459713	0.850065	-3.90369
Tb10.389.1490	3QTB00019_F_22			<a href=http://www.genedb.org/genedb/Search?organism=tryp&name=Tb10.389.1490>Tb10.389.1490</a>	Q389B8				10	Tb927_10_v4: 2906195..2908573	hypothetical protein, conserved	7314	0	0	0				2QTB00019_F_22	Tb10.389.1490	AAATACTGAGGTTGTGAAATTCATCTCCACTCAAGAGGACGCTGCCCCGTACACGATACATAATATTGTT	+	10	2907841	2907910	-0.84983	-1.90158	0.0659202	0.899815	-4.18524
Tb09.211.1030	3QTB00011_G_24	similar to Phosphatidylcholine:ceramide cholinephosphotransferase 2 (EC 2.7.-.-)(Sphingomyelin synthase 2). (Swiss-Prot:Q9D4B1) (Mus musculus;);go_function=ceramide cholinephosphotransferase activity;go_process=sphingomyelin biosynthesis;go_component=membrane		<a href=http://www.genedb.org/genedb/Search?organism=tryp&name=Tb09.211.1030>Tb09.211.1030</a>	Q38E53			chr9contig211.tmp0126c	9	Tb927_09_v4: complement(1453745..1454812)	phosphatidylcholine:ceramide cholinephosphotransferase 2, putative	5464	1	5	0	GO:0047493	GO:0006686	GO:0016020	2QTB00011_G_24	Tb09.211.1030	AAGATATCATTTCTCTCTGTGGTTACGGACGTTCTGATTGCATTCCTCTCTTCACTGAGCTTCTTTACCT	-	9	1454479	1454548	-0.848179	-1.5603	0.128156	0.976619	-4.6866
Tb927.8.4670	3QTB00017_G_3			<a href=http://www.genedb.org/genedb/Search?organism=tryp&name=Tb927.8.4670>Tb927.8.4670</a>	Q57UY4			Tb08.4A8.280	8	Tb927_08_v4: complement(1372419..1374164)	hypothetical protein, conserved	4310	0	0	0				2QTB00017_G_3	Tb927.8.4670	CAACCATGAGGGAGGAAATTTCTGAGTCTATTAAAGTTATCGAGCATGAAGTGGAATCTTTGCTGAACGA	-	8	1373647	1373716	-0.847592	-1.85308	0.0727628	0.912737	-4.26135
Tb09.211.0200	3QTB00016_I_15			<a href=http://www.genedb.org/genedb/Search?organism=tryp&name=Tb09.211.0200>Tb09.211.0200</a>	Q38EE1			chr9contig211.tmp0021c	9	Tb927_09_v4: complement(1299539..1301146)	hypothetical protein, conserved	5376	0	0	0				2QTB00016_I_15	Tb09.211.0200	TCCCATCCTCTGTGATTTCATCTATTCCTTCGATCTTCTACTTACTAAAAGAACTTGTTACCTCAGTAGT	-	9	1301046	1301115	-0.84624	-1.14931	0.258627	0.999171	-5.17618
Tb09.v1.0980	3QTB00001_K_8			<a href=http://www.genedb.org/genedb/Search?organism=tryp&name=Tb09.v1.0980>Tb09.v1.0980</a>	Q38CM8				9	Tb927_09_v4: 3024141..3024317	hypothetical protein, unlikely	6142	0	0	0				2QTB00001_K_8	Tb09.v1.0980	TCGTATTCACATTTGCCTATGCAATTGTTTGAAGTGATTCTATTTTTCTTAACTTTTAGGTTTGTACAAC	+	9	3024231	3024300	-0.845696	-1.38529	0.175187	0.999171	-4.91112
Tb927.6.1140	3QTB00018_B_19	similar to Probable mannosyltransferase ALG9 (EC 2.4.1.-). (Swiss-Prot:P53868) [Saccharomyces cerevisiae;];go_function=mannosyltransferase activity;go_process=protein amino acid glycosylation;go_component=endoplasmic reticulum; integral to membrane		<a href=http://www.genedb.org/genedb/Search?organism=tryp&name=Tb927.6.1140>Tb927.6.1140</a>	Q585D3			Tb06.3A7.600	6	Tb927_06_v4: complement(443904..445928)	Alg9-like mannosyltransferase, putative	2632	1	10	0				2QTB00018_B_19	Tb927.6.1140	TGCTTTTAGTGCTTAGTCATTGTTTTGCCTCGTACATTCTTCCTATTGCTGATTGCGATGAAACATTCAA	-	6	445837	445906	-0.845069	-1.56715	0.126547	0.976619	-4.67735
Tb11.01.0160	3QTB00013_A_24			<a href=http://www.genedb.org/genedb/Search?organism=tryp&name=Tb11.01.0160>Tb11.01.0160</a>	Q384I0				11	Tb927_11_01_v4: 2293767..2295032	hypothetical protein, conserved	8539	0	0	0				2QTB00013_A_24	Tb11.01.0160	AACTTGGGTGGAAGTAACAAGTGAGAAGCAGTTGGCCCCGTATGATCAATTGTATGTCTTTCGAAAGAAC	+	11.1	2293997	2294066	-0.844058	-1.87847	0.0691079	0.909647	-4.2217
Tb927.4.2470	3QTB00022_K_24			<a href=http://www.genedb.org/genedb/Search?organism=tryp&name=Tb927.4.2470>Tb927.4.2470</a>	Q584E0			Tb04.1H19.920	4	Tb927_04_v4: 646319..650353	hypothetical protein, conserved	1664	0	0	0				2QTB00022_K_24	Tb927.4.2470	GTAACAATTCAAACGAGAAAAGAGATGAAATTGCGTTAGTGGAAGAATGCTGTCCAGTTGACAGCGAATA	+	4	648891	648960	-0.844058	-1.60751	0.117397	0.976619	-4.62214
Tb927.7.6040	3QTB00022_A_20	Number of repeated genes in array uncertain, region may contain misassembly. similar to GB:CAD21883.1: ESAG4 {Trypanosoma brucei}; Number of repeated genes in array uncertain, region may contain misassembly.;go_function=adenylate cyclase activity;go_process=intracellular signaling cascade;go_component=integral to membrane		<a href=http://www.genedb.org/genedb/Search?organism=tryp&name=Tb927.7.6040>Tb927.7.6040</a>	Q57VK7			Tb07.2F2.250	7	Tb927_07_v4: complement(1626783..1630586)	receptor-type adenylate cyclase GRESAG 4, putative	3694	1	1	0	GO:0004016	GO:0007242	GO:0016021	2QTB00022_A_20	Tb927.7.6040	ATGAGGTTGCGGACCCCTCGTTGAGTGAGGTGAGTTCTCTACATGCTGGGTTAACTGATTCTGCCAGGCA	-	7	1627192	1627261	-0.844008	-1.63107	0.112313	0.971043	-4.58937
Tb10.70.5300	3QTB00005_J_15			<a href=http://www.genedb.org/genedb/Search?organism=tryp&name=Tb10.70.5300>Tb10.70.5300</a>	Q38C04			TRYP_x-70a06.p2kb545_721	10	Tb927_10_v4: complement(618652..619197)	hypothetical protein	6378	0	3	0				2QTB00005_J_15	Tb10.70.5300	TACCCAATTTTCATTTGTGGGTGCCAGAACTTTGTTTTACTGCGGTCGTGTTACACAGCAATGCAACTAA	-	10	619076	619145	-0.843439	-2.04624	0.0487061	0.855232	-3.9492
Tb927.1.1740	3QTB00023_I_2			<a href=http://www.genedb.org/genedb/Search?organism=tryp&name=Tb927.1.1740>Tb927.1.1740</a>	Q4GZ45				1	Tb927_01_v4: 441389..462853	hypothetical protein	167	0	0	0				2QTB00023_I_2	Tb927.1.1740	GTATTATTGAAGATACTGAGTTTTGTATGCGTAATATTTTCTCCGACGTTTTTAATTTCTTAGTTGAAAC	+	1	462249	462318	-0.842829	-1.17438	0.248584	0.999171	-5.15015
Tb927.6.1390	3QTB00011_G_15	similar to Wiskott-Aldrich syndrome protein homolog (WASp). (Swiss-Prot:P70315) [Mus musculus;]		<a href=http://www.genedb.org/genedb/Search?organism=tryp&name=Tb927.6.1390>Tb927.6.1390</a>	Q585A8			Tb06.3A7.1190	6	Tb927_06_v4: complement(503203..504246)	hypothetical protein, conserved	2658	1	0	0				2QTB00011_G_15	Tb927.6.1390	CAGTCCACCAATGCCTGAGGAGAAGCCTGATCAATTTGCTTCTAAGCCATGGGTTAAGAACTTGAATGAG	-	6	503485	503554	-0.841994	-1.7062	0.0972961	0.963117	-4.4822
Tb927.8.7550	3QTB00015_J_17			<a href=http://www.genedb.org/genedb/Search?organism=tryp&name=Tb927.8.7550>Tb927.8.7550</a>	Q57V76			Tb08.30P3.70	8	Tb927_08_v4: 2174411..2175943	hypothetical protein	4599	0	0	0				2QTB00015_J_17	Tb927.8.7550	GTACCAGTATTTAAACAATGACTTGACCGATCCAAATTCGAGTCTTCCGGCCCCTGCTATGTCGGTTGAA	+	8	2175796	2175865	-0.839513	-2.0282	0.0506121	0.856574	-3.97936
Tb09.211.4620	3QTB00004_K_15			<a href=http://www.genedb.org/genedb/Search?organism=tryp&name=Tb09.211.4620>Tb09.211.4620</a>	Q38D46			chr9contig211.tmp0510c	9	Tb927_09_v4: complement(2147929..2148354)	hypothetical protein, unlikely	5822	1	4	0				2QTB00004_K_15	Tb09.211.4620	TTTCGTATTGTTTCCTTTGAGACCGCTCGGCTTACTCATCATTTCATTTCATTCCTTCGCAGCTGTTTTA	-	9	2148076	2148145	-0.839104	-2.11357	0.0421377	0.850065	-3.83489
Tb09.160.4040	3QTB00002_O_3			<a href=http://www.genedb.org/genedb/Search?organism=tryp&name=Tb09.160.4040>Tb09.160.4040</a>	Q38F01		28G16.320	chr9contig160.tmp0522c	9	Tb927_09_v4: complement(907802..908083)	hypothetical protein, unlikely	5163	0	0	0				2QTB00002_O_3	Tb09.160.4040	TGAGCCAAACAGTTCATTGGTAATAATAACAATTTTATTCACGAACACACAGAGAAAGAAACAAACAAAC	-	9	907958	908027	-0.835022	-1.76035	0.0875453	0.943995	-4.4025
Tb10.6k15.2090	3QTB00023_A_24			<a href=http://www.genedb.org/genedb/Search?organism=tryp&name=Tb10.6k15.2090>Tb10.6k15.2090</a>	Q38AC5			TRYPtp6k15-3d06.p1c_313	10	Tb927_10_v4: 2048099..2059264	hypothetical protein, conserved	6957	0	0	0	GO:0003674	GO:0008150	GO:0005575	2QTB00023_A_24	Tb10.6k15.2090	ACTGAAGTTGAAATTTCTTTACTGTCTTGTGTTCCAATTTATGCTATACGGTACGTTCAATCACTTATAA	+	10	2048204	2048273	-0.83411	-1.32759	0.193356	0.999171	-4.98001
Tb927.4.3410	3QTB00019_N_1			<a href=http://www.genedb.org/genedb/Search?organism=tryp&name=Tb927.4.3410>Tb927.4.3410</a>	Q585K9			Tb04.26G5.130	4	Tb927_04_v4: complement(889458..891788)	hypothetical protein, conserved	1758	0	0	0				2QTB00019_N_1	Tb927.4.3410	ATATGAAGAGGATGAAACACTCTCGCACGGTAATGGACAAAATCTTAGACCCTGAGAAATATGCCCAGCA	-	4	890515	890584	-0.833603	-1.77702	0.0847146	0.932831	-4.37756
Tb927.8.5360	3QTB00005_A_3			<a href=http://www.genedb.org/genedb/Search?organism=tryp&name=Tb927.8.5360>Tb927.8.5360</a>	Q57UK8			Tb08.5H5.170	8	Tb927_08_v4: complement(1592618..1593106)	hypothetical protein, conserved	4379	1	0	0				2QTB00005_A_3	Tb927.8.5360	AACAACAACTACAATTTCCCCCTCGCCGCCGCCAGGGGATCTCACACCTTCCCCAAGGCATGAGCAACCA	-	8	1592624	1592693	-0.832676	-1.8155	0.0784751	0.932831	-4.31926
Tb11.01.1780	3QTB00010_A_13	;go_function=oxidoreductase activity;go_process=metabolism;go_component=integral to membrane		<a href=http://www.genedb.org/genedb/Search?organism=tryp&name=Tb11.01.1780>Tb11.01.1780</a>	Q383S7				11	Tb927_11_01_v4: 2642884..2643825	short-chain dehydrogenase, putative	8693	1	2	0	GO:0016491	GO:0008152	GO:0016021	2QTB00010_A_13	Tb11.01.1780	TGGGTTCGCCAAGCGCAGAAATGGTAGTTGCTGACTTGAACACGATAGAGGGAACAAATTTAGTTTGCTT	+	11.1	2643149	2643218	-0.832266	-1.65201	0.107946	0.971043	-4.5599
Tb927.8.2110	3QTB00011_M_14			<a href=http://www.genedb.org/genedb/Search?organism=tryp&name=Tb927.8.2110>Tb927.8.2110</a>	Q581X1			Tb08.26N11.650	8	Tb927_08_v4: 659961..661034	hypothetical protein, conserved	4054	0	0	0				2QTB00011_M_14	Tb927.8.2110	TCACTGCAACGCGCAGCTGCCGCCGCTTGGAGAAGAACTATTTAAGATTTGCTATCATCATGACATTACT	+	8	660719	660788	-0.831797	-1.67158	0.103993	0.971043	-4.53207
Tb927.1.3980	3QTB00001_F_13	unlikely gene predicted by glimmer		<a href=http://www.genedb.org/genedb/Search?organism=tryp&name=Tb927.1.3980>Tb927.1.3980</a>	Q4GYH9				1	Tb927_01_v4: 843225..843425	hypothetical protein, unlikely	386	0	0	0				2QTB00001_F_13	Tb927.1.3980	TGAAACAGGTAGTGGGTAATGACAACAATATTATTAATTATCAAAATGTGTCGCCGCTGTCGCTTTTATT	+	1	843286	843355	-0.831544	-2.02154	0.0513321	0.856574	-3.99044
Tb927.5.1830	3QTB00018_I_2	Lysosomal/endosomal membrane protein p67. May contain misassembly at its C-terminal. identical to GB:AAC28456.1: lysosomal/endosomal membrane protein p67 {Trypanosoma brucei rhodesiense} (PMID:10029306); Lysosomal/endosomal membrane protein p67. May contain misassembly at its C-terminal. 94.2% identical to GB:AAC28456.1: lysosomal/endosomal membrane protein p67 {Trypanosoma brucei rhodesiense;} (…		<a href=http://www.genedb.org/genedb/Search?organism=tryp&name=Tb927.5.1830>Tb927.5.1830</a>	Q57ZQ2			Tb05.1P6.700	5	Tb927_05_v4: 565098..567083	lysosomal/endosomal membrane protein p67,lysosomal membrane glycoprotein	2174	1	2	0				2QTB00018_I_2	Tb927.5.1830	GAATTGGAATAGGAGCTACTATTTTATTACTATCTATTGTTCTTTATTATAATACCGAGTGTAGTGTCGG	+	5	566953	567022	-0.831369	-1.2554	0.218084	0.999171	-5.06251
Tb927.7.7470	3QTB00022_C_3	;go_function=adenylate cyclase activity;go_process=intracellular signaling cascade;go_component=integral to membrane		<a href=http://www.genedb.org/genedb/Search?organism=tryp&name=Tb927.7.7470>Tb927.7.7470</a>	Q57TY4			Tb07.30D13.310	7	Tb927_07_v4: complement(2147506..2151123)	receptor-type adenylate cyclase GRESAG 4, putative	3837	1	1	1	GO:0004016	GO:0007242	GO:0016021	2QTB00022_C_3	Tb927.7.7470	AACTGGAAGAGTTGGTGATATGAACAGATTTTTCCTTCAGAAGATTGCCACAGATATGCAGAATGCTCCT	-	7	2149615	2149684	-0.829801	-1.79025	0.0825227	0.932831	-4.35762
Tb927.2.2720	3QTB00022_L_19	;go_function=ATP binding; protein serine/threonine kinase activity;go_process=protein amino acid phosphorylation;go_component=integral to membrane; nucleus		<a href=http://www.genedb.org/genedb/Search?organism=tryp&name=Tb927.2.2720>Tb927.2.2720</a>	Q7YVG0		10C8.160		2	Tb927_02_v4: 533630..538135	protein kinase, putative	644	0	2	0	GO:0004674 GO:0005524	GO:0006468	GO:0016021 GO:0005634	2QTB00022_L_19	Tb927.2.2720	TTTAGTGTTCTTTTTTGCCTCGTCGTCGGAGTTTATTCCTTCATGTATTCCTAAAGCGTCGCAGTTAGTG	+	2	536788	536857	-0.828498	-1.88325	0.0684381	0.909647	-4.21419
Tb11.02.4040	3QTB00022_G_5	;go_process=transport		<a href=http://www.genedb.org/genedb/Search?organism=tryp&name=Tb11.02.4040>Tb11.02.4040</a>	Q385F2			Tb11.212.0010	11	Tb927_11_01_v4: complement(1713380..1717075)	protein transport protein Sec31, putative,cytosolic coat protein, putative	8315	1	0	0	GO:0003674	GO:0006810	GO:0005575	2QTB00022_G_5	Tb11.02.4040	AATTGCTGTCGGACTCGACGAAAAACATCCTGCCATACAAATTTGGGATTTAAAAAAAGCAATGATGCCT	-	11.1	1716293	1716362	-0.828005	-1.68137	0.102062	0.971043	-4.51806
Tb11.01.7380	3QTB00016_C_16			<a href=http://www.genedb.org/genedb/Search?organism=tryp&name=Tb11.01.7380>Tb11.01.7380</a>	Q381L2				11	Tb927_11_01_v4: complement(4107833..4109461)	hypothetical protein, conserved	9263	0	0	0				2QTB00016_C_16	Tb11.01.7380	AGAAAAACTTTATCTCCACCCAAAGGAACAGCATAGACGATTGCCTTGCTAACTGTATGAGTCAAATCAA	-	11.1	4108998	4109067	-0.826732	-1.72547	0.0937269	0.954371	-4.45407
Tb11.02.1960	3QTB00002_M_13			<a href=http://www.genedb.org/genedb/Search?organism=tryp&name=Tb11.02.1960>Tb11.02.1960</a>	Q385X6			TRYP_xi-1013a02.q1k_60	11	Tb927_11_01_v4: complement(1254181..1254459)	hypothetical protein, unlikely	8140	1	1	0				2QTB00002_M_13	Tb11.02.1960	TTATGCCGGTGGCGTTTCCCAGGGGCCACTGCTGCGGGTTGCGCTGAAAGGTGTAAAAACCTTTGTTCCT	-	11.1	1254226	1254295	-0.826369	-1.6425	0.109911	0.971043	-4.57332
Tb10.70.5160	3QTB00019_M_19			<a href=http://www.genedb.org/genedb/Search?organism=tryp&name=Tb10.70.5160>Tb10.70.5160</a>	Q38BZ3			TRYP_x-70a06.p2kb545_702	10	Tb927_10_v4: 654532..656730	hypothetical protein, conserved	6389	0	0	0				2QTB00019_M_19	Tb10.70.5160	CTGGCTCTGATTCAGCGGGATGCCAGTAATTTGATGAATGAAGGTGATGACAAAAACACATTTAACTTCA	+	10	656035	656104	-0.824835	-1.22566	0.228936	0.999171	-5.0953
Tb927.4.4450	3QTB00022_K_3	;go_function=adenylate cyclase activity;go_process=intracellular signaling cascade;go_component=integral to membrane		<a href=http://www.genedb.org/genedb/Search?organism=tryp&name=Tb927.4.4450>Tb927.4.4450</a>	Q583D0			Tb04.3I12.1060	4	Tb927_04_v4: complement(1187586..1191317)	receptor-type adenylate cyclase GRESAG 4, putative	1862	1	1	0	GO:0004016	GO:0007242	GO:0016021	2QTB00022_K_3	Tb927.4.4450	ACCTGGAGGAGCAGCTGCTATAATGCTTGCTTCATCCTCAAGTTCCTTCTGCGGTGAAGGTGATTGTAGC	-	4	1187631	1187700	-0.824151	-2.26129	0.0304035	0.821733	-3.57466
Tb927.5.3180	3QTB00006_G_15			<a href=http://www.genedb.org/genedb/Search?organism=tryp&name=Tb927.5.3180>Tb927.5.3180</a>	Q57Z75			Tb05.27M3.220	5	Tb927_05_v4: complement(993949..994530)	hypothetical protein, conserved	2309	0	0	0				2QTB00006_G_15	Tb927.5.3180	AAGCAATGAAAAGGTCAGTAGTACCGGCCATTCAACAAGCCCAATGGTAGGGATAACATGGAAAAGAGAA	-	5	994414	994483	-0.823861	-1.55237	0.130042	0.977038	-4.69728
Tb10.70.5100	3QTB00021_O_23	;go_function=alpha-mannosidase activity;go_process=carbohydrate metabolism;go_component=lysosome		<a href=http://www.genedb.org/genedb/Search?organism=tryp&name=Tb10.70.5100>Tb10.70.5100</a>	Q38BY8			TRYP_x-70a06.p2kb545_693	10	Tb927_10_v4: 664018..667011	lysosomal alpha-mannosidase precursor, putative	6394	1	0	0	GO:0004559	GO:0005975	GO:0005764	2QTB00021_O_23	Tb10.70.5100	AATGCGAATTGGCAACCATATACAATTGGGATAATTCTTTCGTTGGGGAAAACCTCCTCTCTTACTCTGA	+	10	665629	665698	-0.823533	-2.04316	0.0490266	0.855232	-3.95436
Tb09.211.2410	3QTB00010_N_3	pers. comm. M. Boshart, University of Munich; similar to cAMP-dependent protein kinase catalytic subunit (EC 2.7.1.37). (Swiss-Prot:P34099) (Dictyostelium discoideum;);go_function=ATP binding; protein serine/threonine kinase activity;go_process=protein amino acid phosphorylation		<a href=http://www.genedb.org/genedb/Search?organism=tryp&name=Tb09.211.2410>Tb09.211.2410</a>	Q38DR5	PKAC1		chr9contig211.tmp0279c	9	Tb927_09_v4: complement(1700593..1701597)	protein kinase A catalytic subunit isoform 1,protein kinase A catalytic subunit	5602	0	0	0	GO:0004674 GO:0004674 GO:0005524 GO:0005524	GO:0006468 GO:0006468	GO:0005575 GO:0005575	2QTB00010_N_3	Tb09.211.2410	ATCCCGAGAGTGGAGATAAGGGTTCTCCTCCACTAACCCCTTCGCAACAGGTTGCATTCCGTGGTTTTTA	-	9	1700594	1700663	-0.823333	-1.97012	0.0571986	0.874136	-4.07506
Tb927.7.6330	3QTB00005_E_16			<a href=http://www.genedb.org/genedb/Search?organism=tryp&name=Tb927.7.6330>Tb927.7.6330</a>	Q582M6			Tb07.33N13.170	7	Tb927_07_v4: complement(1720421..1720936)	hypothetical protein	3723	0	4	1				2QTB00005_E_16	Tb927.7.6330	AACATTTTTTGTGCGCGAGCTCCTGTTAGCTGTAGTTGCAACTTTTCTTCTCAAATTATTCCAGAATCCT	-	7	1720793	1720862	-0.822587	-1.17741	0.247391	0.999171	-5.14697
Tb11.18.0002	3QTB00020_K_10			<a href=http://www.genedb.org/genedb/Search?organism=tryp&name=Tb11.18.0002>Tb11.18.0002</a>	Q386T1				11	Tb927_11_01_v4: 627733..630321	hypothetical protein, conserved	7932	0	0	0				2QTB00020_K_10	Tb11.18.0002	TTAGTAGCATCATTAGCAATGTGAATAAAGGGAACGAGAGGGCGCTGTCAATGAACAACACAGTTTATTT	+	11.1	628679	628748	-0.822468	-1.82218	0.0774329	0.932831	-4.30904
Tb11.52.0018	3QTB00022_B_20	similar to Potential phospholipid-transporting ATPase IA (EC 3.6.3.1) (Chromaffingranule ATPase II) (ATPase class I type 8A member 1). (Swiss-Prot:Q29449) (Bos taurus;);go_function=ATPase activity, coupled to transmembrane movement of ions, phosphorylative mechanism;go_process=cation transport;go_component=integral to membrane		<a href=http://www.genedb.org/genedb/Search?organism=tryp&name=Tb11.52.0018>Tb11.52.0018</a>	Q382N5				11	Tb927_11_01_v4: complement(3416094..3420803)	phospholipid-transporting ATPase, putative	8987	0	8	0	GO:0015662	GO:0006812	GO:0016021	2QTB00022_B_20	Tb11.52.0018	GGTATTAATCGATTCGTGGCTTATTACTTTTTTCAATCTTGTGTATTGTTCACTTCAGCCAGTTTTGATG	-	11.1	3416709	3416778	-0.820853	-1.77287	0.0854114	0.933418	-4.38378
Tb927.7.5290	3QTB00019_I_8			<a href=http://www.genedb.org/genedb/Search?organism=tryp&name=Tb927.7.5290>Tb927.7.5290</a>	Q57ZG0			Tb07.27E10.590	7	Tb927_07_v4: 1402790..1405030	hypothetical protein, conserved	3619	0	0	0				2QTB00019_I_8	Tb927.7.5290	TATTTATCTCAAACCGAATGTTTTCATGATTAACGGCACTGCGGGGCATCTAATGGATTTGTATTACTTG	+	7	1402963	1403032	-0.817926	-1.78032	0.0841631	0.932831	-4.37259
Tb09.211.1570	3QTB00008_O_2			<a href=http://www.genedb.org/genedb/Search?organism=tryp&name=Tb09.211.1570>Tb09.211.1570</a>	Q38DZ9			chr9contig211.tmp0185c	9	Tb927_09_v4: complement(1534759..1535562)	protein kinase, putative	5518	0	0	0				2QTB00008_O_2	Tb09.211.1570	ATAGAAAAGTATGACATTTTTGTTGAGAAGGTGAAGGTAGTGCAGCGGAGAATCGAACAACTAAACCAGT	-	9	1535478	1535547	-0.816451	-1.52895	0.135735	0.977038	-4.72851
Tb10.70.3810	3QTB00016_O_15			<a href=http://www.genedb.org/genedb/Search?organism=tryp&name=Tb10.70.3810>Tb10.70.3810</a>	Q38BN9			TRYP_x-70a06.p2kb545_510	10	Tb927_10_v4: 930555..932174	hypothetical protein, conserved	6493	0	8	0				2QTB00016_O_15	Tb10.70.3810	TGTCAGGAGGTTACATGAACGCTTTCGCAATACTTCATGGCTTGAAATGATATGCATCTTCGTTATTATT	+	10	930839	930908	-0.815877	-1.50239	0.142433	0.987939	-4.76344
Tb10.70.0640	3QTB00015_I_24			<a href=http://www.genedb.org/genedb/Search?organism=tryp&name=Tb10.70.0640>Tb10.70.0640</a>	Q38AY8			TRYP_x-70a06.p2kb545_97	10	Tb927_10_v4: complement(1564626..1566125)	hypothetical protein, conserved	6744	1	1	0				2QTB00015_I_24	Tb10.70.0640	TGATATTGCTCTCAACAAATTGCTGGTGTTTTATGCTGACACGGGAGCGTATGTTTTCTCGATAACTGTT	-	10	1565316	1565385	-0.81522	-1.69786	0.0988745	0.963117	-4.49428
Tb11.02.5050	3QTB00022_I_5	;go_function=ATP binding; protein serine/threonine kinase activity;go_process=protein amino acid phosphorylation		<a href=http://www.genedb.org/genedb/Search?organism=tryp&name=Tb11.02.5050>Tb11.02.5050</a>	Q384V1				11	Tb927_11_01_v4: complement(1989152..1992862)	protein kinase, putative	8416	0	0	0	GO:0004674 GO:0005524	GO:0006468		2QTB00022_I_5	Tb11.02.5050	AATTTTCTACACTTTACATTCAAATGGAATTGTGTTCCAAACATAGCCTGCGGCATCTGATCGATCAGTG	-	11.1	1991484	1991553	-0.814457	-1.65578	0.107175	0.971043	-4.55456
Tb927.7.2950	3QTB00018_O_10	;go_function=ATP binding;go_component=integral to membrane		<a href=http://www.genedb.org/genedb/Search?organism=tryp&name=Tb927.7.2950>Tb927.7.2950</a>	Q57YA5			Tb07.13M20.500	7	Tb927_07_v4: 740636..742648	hypothetical protein, conserved	3384	1	2	0				2QTB00018_O_10	Tb927.7.2950	TGTTTTTGTGGAACGCCGTATATCTGTTTATTTGTCTACACATGTTGTGATAGCTGTCTGTGATCGTAAT	+	7	740836	740905	-0.813464	-1.92441	0.0628954	0.89868	-4.14888
Tb10.61.2520	3QTB00018_F_5			<a href=http://www.genedb.org/genedb/Search?organism=tryp&name=Tb10.61.2520>Tb10.61.2520</a>	Q388H5			TRYP_x-61h03.q2kb185_384	10	Tb927_10_v4: complement(3396377..3398410)	hypothetical protein, conserved	7510	0	0	0	GO:0003674 GO:0003674	GO:0008150 GO:0008150	GO:0005575 GO:0005575	2QTB00018_F_5	Tb10.61.2520	TTGAAACATTTGAAGTTGTATTCTTTACTACGGGTACAGAGGAGTACGCGACCTCGATCTTCGACCATCT	-	10	3396735	3396804	-0.812334	-1.98363	0.0556032	0.874136	-4.05298
Tb10.26.0140	3QTB00020_A_8	;go_function=RNA binding;go_process=mRNA metabolism		<a href=http://www.genedb.org/genedb/Search?organism=tryp&name=Tb10.26.0140>Tb10.26.0140</a>	Q389G5				10	Tb927_10_v4: 2799773..2802304	pumillio RNA binding protein, putative,RNA-binding protein, putative	7267	0	0	0	GO:0003723	GO:0016071	GO:0005575	2QTB00020_A_8	Tb10.26.0140	ACTCAAGAACAAATGAACACCTTTGATTATTATGCCGACCCGACGGTAGTTAATTACTACAATACGGCAA	+	10	2800670	2800739	-0.811417	-1.66701	0.104905	0.971043	-4.5386
Tb927.1.3300	3QTB00020_O_10			<a href=http://www.genedb.org/genedb/Search?organism=tryp&name=Tb927.1.3300>Tb927.1.3300</a>	Q4GYP3				1	Tb927_01_v4: 717984..720602	zinc-binding phosphatase, putative	322	0	0	0	GO:0008138 GO:0008270	GO:0008150	GO:0005575	2QTB00020_O_10	Tb927.1.3300	TGGAAACTGAAGTTAAGGGCAAAAAACTCTGCCGTAGTTGCTATAGTGCACACAAGTTAAATAGTGCATA	+	1	720532	720601	-0.810844	-1.71488	0.0956734	0.960534	-4.46955
Tb10.6k15.2750	3QTB00004_I_15			<a href=http://www.genedb.org/genedb/Search?organism=tryp&name=Tb10.6k15.2750>Tb10.6k15.2750</a>	Q38AI2			TRYPtp6k15-3d06.p1c_401	10	Tb927_10_v4: complement(1938302..1938724)	hypothetical protein, conserved	6900	1	4	0				2QTB00004_I_15	Tb10.6k15.2750	GTTTCACATATGGACAATTCCCCTGGGTCTGGTTTCACTCGTACTTTTCCTCAATCTTGTTGCGATCATA	-	10	1938332	1938401	-0.810458	-1.69882	0.0986928	0.963117	-4.4929
Tb10.61.0360	3QTB00015_C_3			<a href=http://www.genedb.org/genedb/Search?organism=tryp&name=Tb10.61.0360>Tb10.61.0360</a>	Q387S1			TRYP_x-61h03.q2kb185_53	10	Tb927_10_v4: 3855570..3857027	hypothetical protein, conserved	7667	0	0	0				2QTB00015_C_3	Tb10.61.0360	TTTCTCCGTGCTCCTCTCATGCTGCAAACATTTGGTGGATTCAAGCGTAAGTCAAAACACTGTCATATGC	+	10	3855719	3855788	-0.808944	-1.90899	0.0649249	0.899815	-4.17348
Tb10.70.3940	3QTB00023_A_1			<a href=http://www.genedb.org/genedb/Search?organism=tryp&name=Tb10.70.3940>Tb10.70.3940</a>	Q38BP8			TRYP_x-70a06.p2kb545_526	10	Tb927_10_v4: 902396..907804	hypothetical protein, conserved	6484	1	0	0				2QTB00023_A_1	Tb10.70.3940	AAAAGAGAGAACCACCGCAGCATCCTTCTCTTATTTTATTTACATGATTGCAGGTGTTAACTACCGACAT	+	10	907075	907144	-0.806701	-1.64226	0.109961	0.971043	-4.57366
Tb11.01.6980	3QTB00021_J_18	similar to Phosphatidylinositol 3-kinase VPS34- like (EC 2.7.1.137) (PI3-kinase)(PtdIns-3-kinase) (PI3K). (Swiss-Prot:P54676) (Dictyostelium discoideum;);go_function=phosphotransferase activity, alcohol group as acceptor;go_process=regulation of cell cycle;go_component=integral to membrane		<a href=http://www.genedb.org/genedb/Search?organism=tryp&name=Tb11.01.6980>Tb11.01.6980</a>	Q381Q2				11	Tb927_11_01_v4: complement(4004787..4008269)	phosphatidylinositol 3-kinase catalytic subunit, putative	9222	0	1	0	GO:0016773	GO:0000074	GO:0016021	2QTB00021_J_18	Tb11.01.6980	CTGTCGATAATTCGAGTCCCATCACTAGCGATACTTTCTGTGTTTAACTACTTTTCCCCCGTTTGTTTTT	-	11.1	4008185	4008254	-0.804391	-1.35421	0.184802	0.999171	-4.94855
Tb10.6k15.1280	3QTB00018_I_1			<a href=http://www.genedb.org/genedb/Search?organism=tryp&name=Tb10.6k15.1280>Tb10.6k15.1280</a>	Q38A60			TRYPtp6k15-3d06.p1c_186	10	Tb927_10_v4: 2226076..2228010	hypothetical protein, conserved	7022	0	0	0				2QTB00018_I_1	Tb10.6k15.1280	TTTATCGAATTAAAAGCATGTGCAATGCAAAGACAGGATGAAAAGACGATGGAGCGCGACGGCTATAATA	+	10	2227471	2227540	-0.803716	-1.45817	0.154176	0.998726	-4.82044
Tb09.160.0320	3QTB00004_F_1			<a href=http://www.genedb.org/genedb/Search?organism=tryp&name=Tb09.160.0320>Tb09.160.0320</a>	Q38G09			chr9contig160.tmp0032	9	Tb927_09_v4: 323131..323586	hypothetical protein, unlikely	4803	0	0	0				2QTB00004_F_1	Tb09.160.0320	AACAACACAGTGGGGATTTTTTCCAATCCACAGCACAATACCCTTCAACTCGAGAGTGGTATCAATACCA	+	9	323161	323230	-0.80187	-1.81942	0.0778618	0.932831	-4.31326
Tb927.7.2960	3QTB00014_M_1	;go_function=calcium ion binding		<a href=http://www.genedb.org/genedb/Search?organism=tryp&name=Tb927.7.2960>Tb927.7.2960</a>	Q57YA6			Tb07.13M20.490	7	Tb927_07_v4: 742882..744252	hypothetical protein, conserved	3385	1	0	0	GO:0005509	GO:0008150	GO:0005575	2QTB00014_M_1	Tb927.7.2960	TAAACTGTTTAAAAGATAAATTTGTTAGCTGGGACCTGTACATGAAGGTTTTTGATGTGCTCTGCGAGAC	+	7	743765	743834	-0.801627	-1.53016	0.135435	0.977038	-4.72691
Tb927.4.3120	3QTB00020_J_6			<a href=http://www.genedb.org/genedb/Search?organism=tryp&name=Tb927.4.3120>Tb927.4.3120</a>	Q583Y9			Tb04.2H8.600	4	Tb927_04_v4: 820474..823275	hypothetical protein, conserved	1729	0	0	0				2QTB00020_J_6	Tb927.4.3120	CGAAAATAACATAGAAAAGCACCGAAAAGACGTTAAAGCAGTTGACTTGGTGGCAAAATCCAGAACGAGT	+	4	821151	821220	-0.801424	-1.58765	0.12183	0.976619	-4.64946
Tb927.1.3460	3QTB00004_A_11	unlikely gene predicted by glimmer		<a href=http://www.genedb.org/genedb/Search?organism=tryp&name=Tb927.1.3460>Tb927.1.3460</a>	Q4GYM7				1	Tb927_01_v4: complement(740185..740595)	hypothetical protein, unlikely	338	0	2	0				2QTB00004_A_11	Tb927.1.3460	TTTTCTTCTCCCCCATCGCTAACAAGTATGTGCATTTGCGTTTGTGTTCCTTCCACTCAGTCTCTGCAAT	-	1	740274	740343	-0.800726	-1.74474	0.0902668	0.947063	-4.42568
Tb11.01.7320	3QTB00004_F_6			<a href=http://www.genedb.org/genedb/Search?organism=tryp&name=Tb11.01.7320>Tb11.01.7320</a>	Q381L9				11	Tb927_11_01_v4: complement(4093507..4093980)	hypothetical protein	9256	0	3	0				2QTB00004_F_6	Tb11.01.7320	TTTATTGTTTTTCAATGACGAATCTAGTTCCTAAAGCACATCCCTTCCCCTTTCTTTTTGCAAGTGGTCT	-	11.1	4093613	4093682	-0.79957	-1.77408	0.0852074	0.932831	-4.38196
Tb927.5.1530	3QTB00016_M_13			<a href=http://www.genedb.org/genedb/Search?organism=tryp&name=Tb927.5.1530>Tb927.5.1530</a>	Q57VB0			Tb05.30H13.700	5	Tb927_05_v4: complement(482234..483850)	hypothetical protein, conserved	2144	1	0	0				2QTB00016_M_13	Tb927.5.1530	CGTAATATGCGCCACCGGCTATCATCTGCGGTATCCTTTTCTACACGAAGATATAAGAGAAGTGCTAGAG	-	5	482747	482816	-0.799138	-1.26271	0.215477	0.999171	-5.05435
Tb927.7.3970	3QTB00009_K_21			<a href=http://www.genedb.org/genedb/Search?organism=tryp&name=Tb927.7.3970>Tb927.7.3970</a>	Q57UM7			Tb07.5F10.780	7	Tb927_07_v4: 1039428..1040300	hypothetical protein, conserved	3486	0	0	0				2QTB00009_K_21	Tb927.7.3970	TTTAGAGAGCATGATTTCTTGTGGCATTTCGCAAGCAACCCTCGTAAAAATCGCGACGAGGTGGTATGAG	+	7	1039985	1040054	-0.797419	-1.81242	0.0789598	0.932831	-4.32396
Tb927.3.2450	3QTB00005_G_9			<a href=http://www.genedb.org/genedb/Search?organism=tryp&name=Tb927.3.2450>Tb927.3.2450</a>	Q582V8			Tb03.48O8.450	3	Tb927_03_v4: 616993..617490	hypothetical protein, conserved	1083	1	5	0				2QTB00005_G_9	Tb927.3.2450	ATTCACTGCTATTTGCGTTTCTCCCGGTCAGACCGATTGAGATGCTCATATATCTTCCTTTTGATTGTTT	+	3	617245	617314	-0.797418	-1.89071	0.0674026	0.908712	-4.20242
Tb11.02.1580	3QTB00012_P_6			<a href=http://www.genedb.org/genedb/Search?organism=tryp&name=Tb11.02.1580>Tb11.02.1580</a>	Q386A4			TRYP_xi-1013a02.q1k_116	11	Tb927_11_01_v4: 1180234..1181466	leucine-rich repeat protein (LRRP), putative	8111	0	0	0	GO:0003674	GO:0008150	GO:0005575	2QTB00012_P_6	Tb11.02.1580	GCCACAAAAAAATTGAACGATTACACCTCCCTTTTTCAGGGAACATTACAGATATTACTCCCTTAACGAA	+	11.1	1181225	1181294	-0.797062	-1.80493	0.0801482	0.932831	-4.33537
Tb11.01.1160	3QTB00008_I_20	similar to SP:Q7ND22: Lipoyltransferase (EC 2.3.1.-) (Lipoyl-(acyl-carrier protein)-protein-N- lipoyltransferase) (Lipoate-protein ligase B). {Gloeobacter violaceus;};go_function=catalytic activity;go_process=protein modification;go_component=mitochondrion		<a href=http://www.genedb.org/genedb/Search?organism=tryp&name=Tb11.01.1160>Tb11.01.1160</a>	Q383Z0				11	Tb927_11_01_v4: complement(2522009..2522806)	lipoate-protein ligase, putative,lipoyltransferase, putative	8630	0	0	0	GO:0003824	GO:0006464	GO:0005739	2QTB00008_I_20	Tb11.01.1160	ATTGAGCGGGGCAGAGCCGACTCCCCACGTTATCGCACCTCGCTTGCTCCATCATTTTCTTTTGAGTATG	-	11.1	2522099	2522168	-0.795529	-2.00864	0.0527524	0.861889	-4.01182
Tb927.8.1160	3QTB00021_P_5	;go_function=calcium-transporting ATPase activity;go_process=calcium ion homeostasis; cell growth;go_component=acidocalcisome; integral to membrane		<a href=http://www.genedb.org/genedb/Search?organism=tryp&name=Tb927.8.1160>Tb927.8.1160</a>	Q57VN8			Tb08.29O4.290	8	Tb927_08_v4: complement(369465..372773)	vacuolar-type Ca2+-ATPase, putative	3959	0	10	0	GO:0005388	GO:0006874 GO:0016049	GO:0016021 GO:0020022	2QTB00021_P_5	Tb927.8.1160	GTGTATGATGAAGTTAATGTATTTGAAGGGCTTTTTATTCGTTCAAAGTCATTTTTGGTTATCGTGGTTT	-	8	369899	369968	-0.794928	-1.28205	0.208691	0.999171	-5.03254
Tb09.211.3680	3QTB00014_E_5	;go_function=chaperone binding; unfolded protein binding;go_process=protein folding		<a href=http://www.genedb.org/genedb/Search?organism=tryp&name=Tb09.211.3680>Tb09.211.3680</a>	Q38DE1			chr9contig211.tmp0411	9	Tb927_09_v4: 1951455..1952810	chaperone protein DNAJ, putative	5726	1	0	0	GO:0051082 GO:0051082 GO:0051087 GO:0051087	GO:0006457 GO:0006457	GO:0005575 GO:0005575	2QTB00014_E_5	Tb09.211.3680	TACCCTCACGGATCAGCAAAAGGAAGCTGTCAAGAAAGCGTTTGGAGAACCAAAGAAGAAAGACCCAGAC	+	9	1952570	1952639	-0.7948	-1.68588	0.101181	0.967238	-4.51157
Tb927.3.1530	3QTB00013_I_24	;go_component=integral to membrane		<a href=http://www.genedb.org/genedb/Search?organism=tryp&name=Tb927.3.1530>Tb927.3.1530</a>	Q57XY6			Tb03.1J15.150	3	Tb927_03_v4: complement(399958..401241)	hypothetical protein, conserved	992	0	2	0				2QTB00013_I_24	Tb927.3.1530	AGATGAATATTCTGAACAGTGTTGCTGCTGTTTCTCTTCCCATCAACCTTGTCGTATCTTTGTTCGGTAT	-	3	400118	400187	-0.791123	-1.3848	0.175335	0.999171	-4.91171
Tb11.02.0040	3QTB00016_A_12			<a href=http://www.genedb.org/genedb/Search?organism=tryp&name=Tb11.02.0040>Tb11.02.0040</a>	Q386R6				11	Tb927_11_01_v4: complement(699640..701262)	hypothetical protein, conserved	7948	0	0	0				2QTB00016_A_12	Tb11.02.0040	ACATAAGTGTAGTAGCCATCACGCGACCAGGAAGATTAACGTTGAGTGATTCGAAAGAGCTTCGAATTTT	-	11.1	700595	700664	-0.790768	-1.53557	0.134105	0.977038	-4.71972
Tb927.8.1000	3QTB00008_I_13			<a href=http://www.genedb.org/genedb/Search?organism=tryp&name=Tb927.8.1000>Tb927.8.1000</a>	Q57VQ4			Tb08.29O4.30	8	Tb927_08_v4: complement(319329..320102)	hypothetical protein, conserved	3943	0	0	0				2QTB00008_I_13	Tb927.8.1000	ATGAAACGGCCTTCCTGGTCGATGTCATGCCGGTCTCCAGCTTTTGATACGATTAAAGATAGAATCAGTT	-	8	320000	320069	-0.790758	-1.45494	0.155063	0.998726	-4.82455
Tb927.7.1280	3QTB00007_M_24			<a href=http://www.genedb.org/genedb/Search?organism=tryp&name=Tb927.7.1280>Tb927.7.1280</a>	Q57WS2			Tb07.27M11.520	7	Tb927_07_v4: 331746..332447	hypothetical protein, conserved	3219	0	1	0				2QTB00007_M_24	Tb927.7.1280	TAAGAAGACGGTCTTGATTATATTTTTTGCATCGTCTCTTCTTGTGGCTATACTGGTGATTTTCTTTTGA	+	7	332378	332447	-0.790553	-1.9188	0.0636277	0.89868	-4.15785
Tb927.1.4880	3QTB00001_E_20	gene predicted by glimmer		<a href=http://www.genedb.org/genedb/Search?organism=tryp&name=Tb927.1.4880>Tb927.1.4880</a>	Q4GY92				1	Tb927_01_v4: 991536..991697	hypothetical protein, unlikely	475	0	0	0				2QTB00001_E_20	Tb927.1.4880	CATTGAGAAACTCAAGAAATCGGTAGCACAACTAAGTTGGGAAAGTGTAATTACCTGGCATGGAGAGTAA	+	1	991628	991697	-0.788325	-1.21524	0.232832	0.999171	-5.10661
Tb09.211.1820	3QTB00023_I_17	;go_function=epsilon DNA polymerase activity;go_process=DNA-dependent DNA replication		<a href=http://www.genedb.org/genedb/Search?organism=tryp&name=Tb09.211.1820>Tb09.211.1820</a>	Q38DX2			chr9contig211.tmp0214c	9	Tb927_09_v4: complement(1580562..1587302)	DNA polymerase epsilon catalytic subunit, putative	5545	0	0	0	GO:0003893	GO:0006261	GO:0005575	2QTB00023_I_17	Tb09.211.1820	TTCTATTCACAGATCACGAGCGTGAAGTATTTCAGGTAAATTTGTTTTACAATCCCTACATATTTGTCTC	-	9	1587070	1587139	-0.788244	-1.24468	0.221951	0.999171	-5.07441
Tb11.01.5310	3QTB00022_E_5	;go_function=adenylate cyclase activity;go_process=intracellular signaling cascade;go_component=integral to membrane		<a href=http://www.genedb.org/genedb/Search?organism=tryp&name=Tb11.01.5310>Tb11.01.5310</a>	Q382G3				11	Tb927_11_01_v4: 3600639..3604283	receptor-type adenylate cyclase GRESAG 4, putative	9061	1	2	0	GO:0004016	GO:0007242	GO:0016021	2QTB00022_E_5	Tb11.01.5310	ATGTACACCACTGAATTTCCCGTGGAGGACGCCGTTTTATTTGATAAAGGACTTAACGTTTCATTAATGG	+	11.1	3600789	3600858	-0.788032	-1.59346	0.12052	0.976619	-4.6415
Tb927.5.3930	3QTB00014_K_9	;go_function=transporter activity;go_process=transport;go_component=integral to membrane		<a href=http://www.genedb.org/genedb/Search?organism=tryp&name=Tb927.5.3930>Tb927.5.3930</a>	Q57U73			Tb05.6E7.950	5	Tb927_05_v4: 1220130..1221497	hypothetical protein, conserved	2384	0	12	1				2QTB00014_K_9	Tb927.5.3930	GTTTTCTGTCTCGGGACGTATGCGCTTGCAACCATCTTTTGTTTAGTAATCACATTAAATTCTATTCCAT	+	5	1220742	1220811	-0.786814	-1.28351	0.208184	0.999171	-5.03087
Tb09.211.3930	3QTB00013_G_15			<a href=http://www.genedb.org/genedb/Search?organism=tryp&name=Tb09.211.3930>Tb09.211.3930</a>	Q38DB6			chr9contig211.tmp0437	9	Tb927_09_v4: 2009502..2010749	hypothetical protein, conserved	5751	0	0	0				2QTB00013_G_15	Tb09.211.3930	GTTCCTCTTTATAGATCAATTTTGAAGGGGATTCATACCGCAAAACAACATCCATACCACCTGCAAGATA	+	9	2009511	2009580	-0.786564	-1.69241	0.099919	0.963753	-4.50217
Tb927.6.800	3QTB00022_M_9	;go_function=adenylate cyclase activity;go_process=intracellular signaling cascade;go_component=integral to membrane		<a href=http://www.genedb.org/genedb/Search?organism=tryp&name=Tb927.6.800>Tb927.6.800</a>	Q583S3			Tb06.3D8.810	6	Tb927_06_v4: 335124..338864	receptor-type adenylate cyclase GRESAG 4, putative	2597	1	2	0	GO:0004016	GO:0007242	GO:0016021	2QTB00022_M_9	Tb927.6.800	GCAAGGCAGTTCATCAATTATTATCGTCCCCTTTTACGACCCTTGCTACCGTGAAATGTGTTCTTTTTAA	+	6	338795	338864	-0.784545	-1.63984	0.110466	0.971043	-4.57706
Tb927.4.5560	3QTB00015_B_4	similar to SP:P26328: Variant surface glycoprotein ILTAT 1.23 precursor (VSG). {Trypanosoma brucei brucei}(PMID:1942032); 48% similar to SP:P26328: Variant surface glycoprotein ILTAT 1.23 precursor (VSG). {Trypanosoma brucei brucei}(PMID:1942032);go_process=antigenic variation;go_component=integral to membrane		<a href=http://www.genedb.org/genedb/Search?organism=tryp&name=Tb927.4.5560>Tb927.4.5560</a>	Q580P0			Tb04.24M18.640	4	Tb927_04_v4: complement(1515810..1517360)	variant surface glycoprotein (VSG), putative	1975	1	0	1		GO:0020033	GO:0016021	2QTB00015_B_4	Tb927.4.5560	AAGCAAAAAAGCAAAAAGTAACAGGTGAACCGTTCAAATCTCACTGGGAAGCAGACTATGATAAATGGGT	-	4	1517032	1517101	-0.784276	-1.49001	0.145647	0.987939	-4.77955
Tb11.01.7360	3QTB00005_K_4			<a href=http://www.genedb.org/genedb/Search?organism=tryp&name=Tb11.01.7360>Tb11.01.7360</a>	Q381L4				11	Tb927_11_01_v4: complement(4104265..4104786)	hypothetical protein	9261	0	2	0				2QTB00005_K_4	Tb11.01.7360	TCACCCGCGCGTACACGCATTCGTCTTTATACCCTCCACTGTCGTTCTCATTTACCCTCGTCTCTGTACT	-	11.1	4104543	4104612	-0.78341	-1.56038	0.128137	0.976619	-4.68649
Tb927.2.2650	3QTB00023_A_12			<a href=http://www.genedb.org/genedb/Search?organism=tryp&name=Tb927.2.2650>Tb927.2.2650</a>	Q7YVG7		10C8.125		2	Tb927_02_v4: 519905..530194	hypothetical protein, conserved	642	0	0	0				2QTB00023_A_12	Tb927.2.2650	TTATATCACTTGAGCTGGGTGATGTTGTGGGAGTATCATCTTTCATGTGCTTTCCAATGATTTCATTAAA	+	2	523866	523935	-0.782527	-1.50594	0.141524	0.98722	-4.75881
Tb10.70.1750	3QTB00017_I_8	;go_function=nuclease activity;go_process=mRNA editing;go_component=mitochondrial mRNA editing complex		<a href=http://www.genedb.org/genedb/Search?organism=tryp&name=Tb10.70.1750>Tb10.70.1750</a>	Q38B71	KREPB2	MP67	TRYP_x-70a06.p2kb545_236	10	Tb927_10_v4: 1329493..1331283	RNA-editing complex protein,KREPB2	6661	0	0	0	GO:0004518	GO:0006381	GO:0031019	2QTB00017_I_8	Tb10.70.1750	AGGGCGGTGTGACATATAAATTGGCTTCTATTCAACAACTGCTTGACAGTAATGAGGGATTATTGGAAAT	+	10	1330160	1330229	-0.781613	-1.62277	0.114083	0.972237	-4.60096
Tb09.211.3240	3QTB00009_O_3			<a href=http://www.genedb.org/genedb/Search?organism=tryp&name=Tb09.211.3240>Tb09.211.3240</a>	Q38DI2			chr9contig211.tmp0367	9	Tb927_09_v4: 1851346..1852221	hypothetical protein, conserved,leucine-rich repeat protein (LRRP), putative	5685	0	0	0	GO:0003674 GO:0003674	GO:0008150 GO:0008150	GO:0005575 GO:0005575	2QTB00009_O_3	Tb09.211.3240	TTGCTCCACCGCCATCATTATATTGTGATCCTGCTAAAGGCAAAATACGACCAAGTAGCAGTACTATGAT	+	9	1851776	1851845	-0.781494	-1.53392	0.13451	0.977038	-4.72192
Tb09.211.3910	3QTB00012_K_1			<a href=http://www.genedb.org/genedb/Search?organism=tryp&name=Tb09.211.3910>Tb09.211.3910</a>	Q38DB8			chr9contig211.tmp0435	9	Tb927_09_v4: 2005660..2006805	hypothetical protein, conserved	5749	0	0	0				2QTB00012_K_1	Tb09.211.3910	ACGTGGAACATTTGATGAGTGAGATTAGCCAACTACACAAGCAATTGAAAAACGTCGGTTATGAAGGAAA	+	9	2006297	2006366	-0.780531	-1.58952	0.121407	0.976619	-4.6469
Tb927.7.2450	3QTB00015_A_13			<a href=http://www.genedb.org/genedb/Search?organism=tryp&name=Tb927.7.2450>Tb927.7.2450</a>	Q57XM9			Tb07.22O10.480	7	Tb927_07_v4: complement(630506..631963)	hypothetical protein, conserved	3334	0	0	0				2QTB00015_A_13	Tb927.7.2450	TTTTAATACAGACCTTGGGGCCGCTGTTAATAAAGTTAGGGAGGACAAAGATGAGATTCACGAAAACCGT	-	7	630830	630899	-0.780397	-1.63422	0.111646	0.971043	-4.58495
Tb927.8.3410	3QTB00022_N_17			<a href=http://www.genedb.org/genedb/Search?organism=tryp&name=Tb927.8.3410>Tb927.8.3410</a>	Q57YX2			Tb08.28L1.520	8	Tb927_08_v4: 1016368..1020924	hypothetical protein, conserved	4184	0	0	0				2QTB00022_N_17	Tb927.8.3410	ATTATTCCACATGTCACAGGAAAAAGTATTGCCCTGATAGATGATAAACTGAAAAAAGAGGTAATCAGGG	+	8	1017634	1017703	-0.77959	-1.74364	0.0904628	0.947063	-4.42731
Tb927.5.650	3QTB00022_M_13	;go_function=adenylate cyclase activity;go_process=intracellular signaling cascade;go_component=integral to membrane		<a href=http://www.genedb.org/genedb/Search?organism=tryp&name=Tb927.5.650>Tb927.5.650</a>	Q57VF3			Tb05.30F7.530	5	Tb927_05_v4: 223741..227490	receptor-type adenylate cyclase GRESAG 4, putative	2055	1	1	0	GO:0004016	GO:0007242	GO:0016021	2QTB00022_M_13	Tb927.5.650	TCGGATGCGATGAGGTTTTTGATGAAGTTGGTAACTGACAACCGTACCAACAGTGCATATATTTTGTCAC	+	5	224440	224509	-0.778978	-1.33596	0.190633	0.999171	-4.97017
Tb09.160.1840	3QTB00001_B_9			<a href=http://www.genedb.org/genedb/Search?organism=tryp&name=Tb09.160.1840>Tb09.160.1840</a>	Q38FK7			chr9contig160.tmp0168c	9	Tb927_09_v4: complement(637183..637377)	hypothetical protein, unlikely	4956	1	1	0				2QTB00001_B_9	Tb09.160.1840	CTTTTCATATTTGGTCCCTCTACTTTGTTTAGTTTTTGCGGATGTTGCTTGTTTTTGTTCGAGAAACCGA	-	9	637209	637278	-0.778635	-2.17907	0.0365128	0.842769	-3.72108
Tb11.01.4740	3QTB00016_J_19			<a href=http://www.genedb.org/genedb/Search?organism=tryp&name=Tb11.01.4740>Tb11.01.4740</a>	Q382L8				11	Tb927_11_01_v4: complement(3476405..3478087)	hypothetical protein, conserved	9005	1	1	0				2QTB00016_J_19	Tb11.01.4740	GGCATATGCTTGAGTATTCGCAAAGTCTCCCTCCTTTCTGCGATATTGTTGTGCTTAACCTCATTGAGGT	-	11.1	3477375	3477444	-0.777847	-1.70095	0.0982868	0.963117	-4.48981
Tb927.6.3620	3QTB00013_E_12	;go_function=zinc ion binding		<a href=http://www.genedb.org/genedb/Search?organism=tryp&name=Tb927.6.3620>Tb927.6.3620</a>	Q585W0			Tb06.4F7.940	6	Tb927_06_v4: complement(1080058..1081329)	zinc finger protein, putative	2880	0	0	0	GO:0008270	GO:0008150	GO:0005575	2QTB00013_E_12	Tb927.6.3620	CTAACTCATCCTTAAATTCTCACATGATAAAACGTCACCGTAGGGTCCAACACTATCCATTAACAGAAGA	-	6	1080734	1080803	-0.777104	-1.41689	0.165817	0.999171	-4.8723
Tb927.7.3550	3QTB00022_I_13	similar to Neurofilament triplet H protein (200 kDa neurofilament protein)(Neurofilament heavy polypeptide) (NF-H). (Swiss-Prot:P12036) {Homo sapiens}		<a href=http://www.genedb.org/genedb/Search?organism=tryp&name=Tb927.7.3550>Tb927.7.3550</a>	Q57WH0			Tb07.28B13.500	7	Tb927_07_v4: complement(916851..920576)	hypothetical protein, conserved	3444	0	0	0				2QTB00022_I_13	Tb927.7.3550	GGTCGAGTGGGGAATCATATCATATGCAACCATTCAGAAGAGTAATGAGGAAGATAGACAGGGTACACAA	-	7	919266	919335	-0.776474	-1.33454	0.191094	0.999171	-4.97185
Tb09.160.5500	3QTB00004_C_21			<a href=http://www.genedb.org/genedb/Search?organism=tryp&name=Tb09.160.5500>Tb09.160.5500</a>	Q38EJ8			chr9contig160.tmp0436c	9	Tb927_09_v4: complement(1181646..1182062)	hypothetical protein, unlikely	5319	1	4	0				2QTB00004_C_21	Tb09.160.5500	ACGTCAGCTGCAGTGGTCACGTTGAAAGCCGGAGTGCACATAATTTAGTGATCTCGGTCGCTATCTTTTT	-	9	1181869	1181938	-0.776387	-1.906	0.0653248	0.899815	-4.17823
Tb927.3.2620	3QTB00023_E_9			<a href=http://www.genedb.org/genedb/Search?organism=tryp&name=Tb927.3.2620>Tb927.3.2620</a>	Q582X4			Tb03.48O8.200	3	Tb927_03_v4: complement(662834..668887)	hypothetical protein, conserved	1100	1	0	0				2QTB00023_E_9	Tb927.3.2620	GAAGGGCAATTATTTTTTATGTCTTACTTTTGTTTTAGCTCTCTGCTAACTTTACTTACCGAGTGCCGTA	-	3	668809	668878	-0.773534	-1.73212	0.0925203	0.949476	-4.4443
Tb927.8.5500	3QTB00017_E_1	;go_function=ATP binding; protein serine/threonine kinase activity;go_process=protein amino acid phosphorylation		<a href=http://www.genedb.org/genedb/Search?organism=tryp&name=Tb927.8.5500>Tb927.8.5500</a>	Q57X32			Tb08.26E13.70	8	Tb927_08_v4: 1627649..1629388	protein kinase, putative	4394	0	0	0	GO:0004674 GO:0005524	GO:0006468	GO:0005575	2QTB00017_E_1	Tb927.8.5500	GCATGAAGCAAGTACAACTGATGGTCATGCTACAGCAGAAATTTTCGATATTTTGGACAATTCTACGATA	+	8	1629115	1629184	-0.773189	-1.08511	0.285679	0.999171	-5.24051
Tb10.26.0290	3QTB00021_N_21			<a href=http://www.genedb.org/genedb/Search?organism=tryp&name=Tb10.26.0290>Tb10.26.0290</a>	Q389H9				10	Tb927_10_v4: 2764202..2767504	calcium-transporting ATPase, putative	7253	0	10	0				2QTB00021_N_21	Tb10.26.0290	TTCTTTAACGCCCGTCTTCTCCATGAGGAGGATAGTTTCTTTGAGAACTGGGGTAGTAGCCGTTTGCTGC	+	10	2767079	2767148	-0.773104	-1.96716	0.0575532	0.874136	-4.07987
Tb09.211.1730	3QTB00001_B_8			<a href=http://www.genedb.org/genedb/Search?organism=tryp&name=Tb09.211.1730>Tb09.211.1730</a>	Q38DY1			chr9contig211.tmp0204c	9	Tb927_09_v4: complement(1566447..1566671)	hypothetical protein, unlikely	5536	1	1	0				2QTB00001_B_8	Tb09.211.1730	TTCCTTTATCCACTTTCTTTATGTATATGTATCTGTGTTATGCTCGGTACTCTTATATTACGGAATGTCA	-	9	1566582	1566651	-0.772576	-1.56207	0.127739	0.976619	-4.68421
Tb09.160.4410	3QTB00001_I_1	GPI-Anchor Signal predicted for Tb09.160.4410 by DGPI v2.04 with cleavage site probability 0.64089996 near 9		<a href=http://www.genedb.org/genedb/Search?organism=tryp&name=Tb09.160.4410>Tb09.160.4410</a>	Q38EW6		28G16.500	chr9contig160.tmp0539	9	Tb927_09_v4: 953345..953470	hypothetical protein, unlikely	5199	0	0	1				2QTB00001_I_1	Tb09.160.4410	GGCGGTGATATTGACAGTGGTGAGAAATGTGGGAGACACGTAAATTATGGGAGTCCCCTTGCCTCCTTTG	+	9	953357	953426	-0.772085	-1.70391	0.097728	0.963117	-4.48553
Tb927.6.5090	3QTB00020_C_3			<a href=http://www.genedb.org/genedb/Search?organism=tryp&name=Tb927.6.5090>Tb927.6.5090</a>	Q586I1			Tb06.30P15.330	6	Tb927_06_v4: 1390185..1392644	hypothetical protein, conserved	3027	0	9	0				2QTB00020_C_3	Tb927.6.5090	GGTTCACTGTGTTCCGTAAAAGGTCACACTGGTCTGTGTACTTTGCTATATTTCTAATTGTAACTTTAGT	+	6	1391296	1391365	-0.772032	-1.22567	0.228933	0.999171	-5.09529
Tb927.5.3680	3QTB00011_C_20			<a href=http://www.genedb.org/genedb/Search?organism=tryp&name=Tb927.5.3680>Tb927.5.3680</a>	Q57U98			Tb05.6E7.510	5	Tb927_05_v4: 1155023..1156084	hypothetical protein, conserved	2359	0	2	0				2QTB00011_C_20	Tb927.5.3680	CTGCACGTGAAGTATCGCTTAGTTGCATATTTTATTGGTTAGGTTTCTTGCATATTTCACCTGTTCCTTT	+	5	1155204	1155273	-0.771257	-1.48179	0.14781	0.987939	-4.79017
Tb11.02.2280	3QTB00011_G_3			<a href=http://www.genedb.org/genedb/Search?organism=tryp&name=Tb11.02.2280>Tb11.02.2280</a>	Q385U9			TRYP_xi-1013a02.q1k_19	11	Tb927_11_01_v4: 1325455..1326495	hypothetical protein, conserved	8167	0	0	0				2QTB00011_G_3	Tb11.02.2280	AGATGAAATAACTTACGTCCACTTACCCCCTTCTGTGCATACCATGTACATTTTCTTCTGGTTCTCTGTT	+	11.1	1326168	1326237	-0.771209	-1.04339	0.304293	0.999171	-5.28047
Tb927.2.3160	3QTB00013_M_16			<a href=http://www.genedb.org/genedb/Search?organism=tryp&name=Tb927.2.3160>Tb927.2.3160</a>	Q7YVB6		10C8.380		2	Tb927_02_v4: 585576..586865	hypothetical protein, conserved	661	0	0	0				2QTB00013_M_16	Tb927.2.3160	AAGCAGGTACGGGACTTCATTATGATTTGGGGGCTCAGCACATTATTTCCAATCCAGCAGAACAATGTGA	+	2	586399	586468	-0.771093	-1.88423	0.0683017	0.909647	-4.21265
Tb09.211.1990	3QTB00001_G_9			<a href=http://www.genedb.org/genedb/Search?organism=tryp&name=Tb09.211.1990>Tb09.211.1990</a>	Q38DV5			chr9contig211.tmp0233c	9	Tb927_09_v4: complement(1616611..1616733)	hypothetical protein, unlikely	5562	1	1	0				2QTB00001_G_9	Tb09.211.1990	TTTTATTGTCCGTTTGCGCTTACGCTTATGTTTGTTTATATTTGGGAGTGGTCGTCTTTCGGCTCTTGCA	-	9	1616615	1616684	-0.770675	-1.72194	0.0943724	0.955284	-4.45924
Tb11.01.4320	3QTB00018_C_3	;go_function=hydrolase activity; protein serine/threonine phosphatase activity;go_process=protein amino acid dephosphorylation		<a href=http://www.genedb.org/genedb/Search?organism=tryp&name=Tb11.01.4320>Tb11.01.4320</a>	Q382T3				11	Tb927_11_01_v4: 3279272..3281185	serine/threonine protein phosphatase, putative	8937	0	0	0	GO:0004722 GO:0016787	GO:0006470	GO:0005575	2QTB00018_C_3	Tb11.01.4320	TGTCTTTGGCGACATCCACGGAAACTTCATTGATCTTTTCTATTTTCTGGACAACCTAATTTCGTTTCAG	+	11.1	3280282	3280351	-0.768154	-1.04769	0.302337	0.999171	-5.27642
Tb09.211.2920	3QTB00014_N_14	probably integral membrance protein, contains MATE efflux family protein domain;go_function=antiporter activity; drug transporter activity;go_process=multidrug transport;go_component=membrane		<a href=http://www.genedb.org/genedb/Search?organism=tryp&name=Tb09.211.2920>Tb09.211.2920</a>	Q38DL3			chr9contig211.tmp0331	9	Tb927_09_v4: 1788006..1789454	membrane transporter protein, putative	5654	0	10	0	GO:0015238 GO:0015297	GO:0006855	GO:0016020	2QTB00014_N_14	Tb09.211.2920	TCGGATATGGTTCCCTATTTTTTAACTTTTCATGTGTTAGACGCCGTTCAGTCGAATTTTTTAGCGATTT	+	9	1789104	1789173	-0.766861	-1.25039	0.219883	0.999171	-5.06808
Tb927.7.2540	3QTB00007_O_9	;go_function=ubiquitin conjugating enzyme activity;go_process=protein modification; ubiquitin cycle;go_component=cytoplasm		<a href=http://www.genedb.org/genedb/Search?organism=tryp&name=Tb927.7.2540>Tb927.7.2540</a>	Q57XM0			Tb07.22O10.640	7	Tb927_07_v4: complement(651108..651788)	ubiquitin-conjugating enzyme E2, putative,ubiquitin carrier protein, putative,ubiquitin-protein ligase, putative	3343	0	0	0	GO:0004840	GO:0006512 GO:0006464	GO:0005737	2QTB00007_O_9	Tb927.7.2540	AACTGCTTTTGCAATTCCCCCCTGAGTATCCCTTTTCTCCGCCTTCTGTGCGGTTTACAACAAAAATATT	-	7	651379	651448	-0.765243	-1.86285	0.0713369	0.911708	-4.24614
Tb927.5.2040	3QTB00010_I_24			<a href=http://www.genedb.org/genedb/Search?organism=tryp&name=Tb927.5.2040>Tb927.5.2040</a>	Q57ZS3			Tb05.1P6.170	5	Tb927_05_v4: complement(647810..648790)	hypothetical protein, conserved	2195	0	0	0				2QTB00010_I_24	Tb927.5.2040	TTGAGGATTTTTATTGCACAAACTGCCACACCTCTTGTAGTGCCTTGTCCCTCTTGGTTGGACCACACAC	-	5	648675	648744	-0.76358	-1.7826	0.0837838	0.932831	-4.36916
Tb10.61.2390	3QTB00020_I_24			<a href=http://www.genedb.org/genedb/Search?organism=tryp&name=Tb10.61.2390>Tb10.61.2390</a>	Q388G4			TRYP_x-61h03.q2kb185_367	10	Tb927_10_v4: complement(3423731..3426316)	hypothetical protein, conserved	7521	1	0	0				2QTB00020_I_24	Tb10.61.2390	ACTTCGTCAGCTATTTGTTCAATATGCCTCTGTGACTAGTAGCAATCGGCTTCAATTTTCACGGGATCTT	-	10	3424655	3424724	-0.762927	-1.40469	0.169387	0.999171	-4.88738
Tb09.160.5490	3QTB00015_B_17			<a href=http://www.genedb.org/genedb/Search?organism=tryp&name=Tb09.160.5490>Tb09.160.5490</a>	Q38EJ9			chr9contig160.tmp0435c	9	Tb927_09_v4: complement(1179300..1180814)	hypothetical protein, conserved	5318	0	0	0				2QTB00015_B_17	Tb09.160.5490	TGGCAGTACCAGTTCTATAATCCCTGCTTCAGTTAAACCAGTTACATCGTCGCCAACCTTTGATACGTTA	-	9	1179849	1179918	-0.762725	-1.94083	0.0607956	0.898415	-4.12252
Tb927.7.2430	3QTB00006_A_2			<a href=http://www.genedb.org/genedb/Search?organism=tryp&name=Tb927.7.2430>Tb927.7.2430</a>	Q57XN1			Tb07.22O10.460	7	Tb927_07_v4: complement(628064..628657)	hypothetical protein	3332	0	1	0				2QTB00006_A_2	Tb927.7.2430	GAGCATCTTTTCCCCGAGATGTTCCCCTATTGAAATGTACCGAAACGCCTTTTATATGTCACTTTTATTA	-	7	628460	628529	-0.762637	-1.47775	0.148885	0.98881	-4.79539
Tb10.70.6890	3QTB00011_C_15			<a href=http://www.genedb.org/genedb/Search?organism=tryp&name=Tb10.70.6890>Tb10.70.6890</a>	Q38CC0			TRYP_x-70a06.p2kb545_950	10	Tb927_10_v4: complement(322040..323077)	hypothetical protein, conserved	6261	0	0	0				2QTB00011_C_15	Tb10.70.6890	ATCCGTGCAGCCCAAGAGAACGCTAAGAACCCGGATATAACCGAAAATGACATAAAGGAATTGGAACAAA	-	10	322528	322597	-0.75982	-1.55966	0.128308	0.976619	-4.68747
Tb11.02.2270	3QTB00002_B_18			<a href=http://www.genedb.org/genedb/Search?organism=tryp&name=Tb11.02.2270>Tb11.02.2270</a>	Q385V0			TRYP_xi-1013a02.q1k_20	11	Tb927_11_01_v4: 1324280..1324609	hypothetical protein, conserved	8166	0	0	0				2QTB00002_B_18	Tb11.02.2270	ACAAAGTGTCAGGGAGAGGAGCGGCTCGGACCGTCAGCATATGGAAGTGGAGTCATTTAGAGCTCAAATA	+	11.1	1324369	1324438	-0.759794	-1.75136	0.0891045	0.947063	-4.41587
Tb927.7.7370	3QTB00002_F_21			<a href=http://www.genedb.org/genedb/Search?organism=tryp&name=Tb927.7.7370>Tb927.7.7370</a>	Q57TX4			Tb07.30D13.420	7	Tb927_07_v4: complement(2122261..2122578)	hypothetical protein	3827	0	0	0				2QTB00002_F_21	Tb927.7.7370	AAGTCGTAAGGTTACCCCTGCCATTATATTTTTGCTTCTGCCTTCGTTCACTCGGGAACTGCCTTTGTTT	-	7	2122333	2122402	-0.758004	-1.82375	0.0771886	0.932831	-4.30662
Tb927.7.5050	3QTB00021_G_23			<a href=http://www.genedb.org/genedb/Search?organism=tryp&name=Tb927.7.5050>Tb927.7.5050</a>	Q57ZI4			Tb07.27E10.260	7	Tb927_07_v4: 1331171..1334092	hypothetical protein, conserved	3595	0	0	0				2QTB00021_G_23	Tb927.7.5050	TGAATCAAGTAGTATTCTTACTGATGCCTACATGAAACTGCACAACGATACATCAACCGGTGAATCCCAG	+	7	1331332	1331401	-0.757552	-1.59554	0.120052	0.976619	-4.63863
Tb10.70.1390	3QTB00017_O_10			<a href=http://www.genedb.org/genedb/Search?organism=tryp&name=Tb10.70.1390>Tb10.70.1390</a>	Q38B44			TRYP_x-70a06.p2kb545_192	10	Tb927_10_v4: 1399985..1401790	hypothetical protein, conserved	6688	0	0	0				2QTB00017_O_10	Tb10.70.1390	AAGAACAAATGGGGAAAGTAATAGGGAGCAGCGGCTTTTGTTGGGGTTGTCTACTTCAAATGAAATTATC	+	10	1401418	1401487	-0.75718	-1.86839	0.0705395	0.911247	-4.23749
Tb927.1.2310	3QTB00002_G_17	gene predicted by glimmer		<a href=http://www.genedb.org/genedb/Search?organism=tryp&name=Tb927.1.2310>Tb927.1.2310</a>	Q4GYZ0				1	Tb927_01_v4: 567609..567878	hypothetical protein	224	1	2	0				2QTB00002_G_17	Tb927.1.2310	TCTTTGCCTGCCCGCTCCCTTTGCCATGGTACAGCGCCTACATCGACAAATTATTATCATCAATAATGTT	+	1	567794	567863	-0.7569	-1.77912	0.0843629	0.932831	-4.3744
Tb09.160.5200	3QTB00009_E_14			<a href=http://www.genedb.org/genedb/Search?organism=tryp&name=Tb09.160.5200>Tb09.160.5200</a>	Q38EN1			chr9contig160.tmp0406	9	Tb927_09_v4: 1103278..1104165	hypothetical protein, conserved	5284	0	0	0				2QTB00009_E_14	Tb09.160.5200	ACCAATCATACGGCAAATTATTCCCTTGGCAGATATTGCAAGTATTCAGCTCTCTGTTCACTTGGAGACA	+	9	1103853	1103922	-0.756869	-1.80983	0.079369	0.932831	-4.32791
Tb927.7.3490	3QTB00020_C_15	;go_function=inositol or phosphatidylinositol phosphatase activity;go_process=endocytosis		<a href=http://www.genedb.org/genedb/Search?organism=tryp&name=Tb927.7.3490>Tb927.7.3490</a>	Q57WG4			Tb07.28B13.570	7	Tb927_07_v4: complement(902880..905342)	synaptojanin (N-terminal domain), putative	3438	0	0	0	GO:0004437	GO:0006897		2QTB00020_C_15	Tb927.7.3490	AAACATTGGGTGTTTTTACACCTGTTTCCAATCAACATTAAATATGTTAGCCTATCTCAGGTTGGAGCCC	-	7	903819	903888	-0.755453	-1.59073	0.121134	0.976619	-4.64524
Tb09.211.4890	3QTB00011_M_1	curated by M. Parsons, P. Ward, J. Mottram;go_function=ATP binding; protein kinase CK2 activity;go_process=protein amino acid phosphorylation;go_component=nucleolus		<a href=http://www.genedb.org/genedb/Search?organism=tryp&name=Tb09.211.4890>Tb09.211.4890</a>	Q963F4			chr9contig211.tmp0537c	9	Tb927_09_v4: complement(2202142..2203191)	casein kinase II, putative	5847	0	0	0	GO:0004682 GO:0004682 GO:0005524 GO:0005524	GO:0006468 GO:0006468	GO:0005730 GO:0005730	2QTB00011_M_1	Tb09.211.4890	TATTCCCCACATTTTCTGATTATGACGTGCGCTACTACATATTTGGTGTTCTTCAAGCGCTAGAGTATGC	-	9	2202743	2202812	-0.755419	-1.37072	0.179644	0.999171	-4.92876
Tb11.01.6770	3QTB00019_G_17			<a href=http://www.genedb.org/genedb/Search?organism=tryp&name=Tb11.01.6770>Tb11.01.6770</a>	Q381S3				11	Tb927_11_01_v4: complement(3961832..3964003)	hypothetical protein, conserved	9201	0	0	0				2QTB00019_G_17	Tb11.01.6770	AGGAATCTCGTGCATACTATGTAGCAAAAATAAGAGAATTGAGGGACGAAATATACCGTTTGACCTCAAA	-	11.1	3962565	3962634	-0.754743	-1.5697	0.125953	0.976619	-4.6739
Tb927.5.1320	3QTB00021_M_7			<a href=http://www.genedb.org/genedb/Search?organism=tryp&name=Tb927.5.1320>Tb927.5.1320</a>	Q57VD1			Tb05.30H13.330	5	Tb927_05_v4: 429814..432777	hypothetical protein, conserved	2123	0	3	0				2QTB00021_M_7	Tb927.5.1320	TATATTGTGAGGTACCCGAGTTGGTGTTTTTGTTGTGGTTTGAGATCATTCCGCCTACCCTGCTACTTAA	+	5	432452	432521	-0.754725	-1.13998	0.262441	0.999171	-5.18575
Tb927.7.4500	3QTB00016_A_3	similar to Sorting nexin 4. (Swiss-Prot:P47057) {Saccharomyces cerevisiae}		<a href=http://www.genedb.org/genedb/Search?organism=tryp&name=Tb927.7.4500>Tb927.7.4500</a>	Q57X66			Tb07.26A24.860	7	Tb927_07_v4: complement(1199213..1200799)	hypothetical protein, conserved	3539	0	0	0				2QTB00016_A_3	Tb927.7.4500	GTTGAGTCCGCCGTTCTTGGTGCTGGTATGATTCGACCCATTACCTTCTTTCCTATTGTCACTACAGTTA	-	7	1200508	1200577	-0.753588	-1.12244	0.269713	0.999171	-5.20352
Tb09.160.0110	3QTB00015_M_24	GPI-Anchor Signal predicted for Tb09.160.0110 by DGPI v2.04 with cleavage site probability 0.344 near 484;go_process=antigenic variation;go_component=integral to membrane		<a href=http://www.genedb.org/genedb/Search?organism=tryp&name=Tb09.160.0110>Tb09.160.0110</a>	Q38G20			chr9contig160.tmp0011	9	Tb927_09_v4: 260947..262452	variant surface glycoprotein (VSG), putative	4776	1	0	1		GO:0020033 GO:0020033	GO:0016021 GO:0016021	2QTB00015_M_24	Tb09.160.0110	TTCAGTAATCTAAGTGAAGTAAGCACAGCAGATGACCTTTCCAAGGCACTTTTTTTCTACACGGCCGCCA	+	9	262066	262135	-0.752712	-1.44475	0.157887	0.999171	-4.83744
Tb927.4.3250	3QTB00012_F_13			<a href=http://www.genedb.org/genedb/Search?organism=tryp&name=Tb927.4.3250>Tb927.4.3250</a>	Q584A2			Tb04.2H8.340	4	Tb927_04_v4: complement(853338..854525)	hypothetical protein, conserved,ESAG11-related protein, putative	1742	1	0	1				2QTB00012_F_13	Tb927.4.3250	AAGTTACTACGGCGCGAAAGTTATGTCTAAGAAAATGCTGGTGAGCGTGTTGGAGAAAGTAATGGCAGAA	-	4	854169	854238	-0.752554	-1.64564	0.109259	0.971043	-4.56889
Tb09.244.2830	3QTB00011_E_17			<a href=http://www.genedb.org/genedb/Search?organism=tryp&name=Tb09.244.2830>Tb09.244.2830</a>	Q38CZ8			chr9contig244a01.tmp0283	9	Tb927_09_v4: 2292143..2293183	hypothetical protein, conserved	5871	1	1	0				2QTB00011_E_17	Tb09.244.2830	TCTTTGCTTTAATGTGTTGCTGATTCACTTTTATTTATATTTTCATGAAGTAGTAGTCATGTTCGCTACG	+	9	2292241	2292310	-0.752427	-1.09148	0.282909	0.999171	-5.23428
Tb927.5.630	3QTB00012_P_9	;go_function=acid phosphatase activity;go_component=extracellular region; integral to membrane		<a href=http://www.genedb.org/genedb/Search?organism=tryp&name=Tb927.5.630>Tb927.5.630</a>	Q57VF1			Tb05.30F7.630	5	Tb927_05_v4: complement(209175..210380)	acidic phosphatase, putative	2053	1	1	0				2QTB00012_P_9	Tb927.5.630	TGGAGAAAGTCAAGGTAAGAACAAAGCACCGAGTCAACACTGCGACACTGATGTATACAATAACGAATCT	-	5	209814	209883	-0.750753	-1.63173	0.112172	0.971043	-4.58844
Tb10.61.2940	3QTB00003_D_21			<a href=http://www.genedb.org/genedb/Search?organism=tryp&name=Tb10.61.2940>Tb10.61.2940</a>	Q388K5			TRYP_x-61h03.q2kb185_440	10	Tb927_10_v4: complement(3327817..3328197)	hypothetical protein, unlikely	7478	0	0	0				2QTB00003_D_21	Tb10.61.2940	TCCATTGCTCTGTATACGGAATTGCCACACCGCAAAAGGGGAGACACCACCAAGGATAGTGTTCATCCCA	-	10	3327916	3327985	-0.75004	-1.56089	0.128017	0.976619	-4.68581
Tb927.6.5260	3QTB00014_C_16	;go_process=antigenic variation;go_component=integral to membrane		<a href=http://www.genedb.org/genedb/Search?organism=tryp&name=Tb927.6.5260>Tb927.6.5260</a>	Q583L7			Tb06.1I18.30	6	Tb927_06_v4: complement(1455529..1456914)	variant surface glycoprotein (VSG), putative	3044	1	0	1		GO:0020033	GO:0016021	2QTB00014_C_16	Tb927.6.5260	TTCCTAAAAGATGCGAATGGAAAATACAAGGATCTGATGCAAGGGAACGATGCGGCAAAACTAAAAGCGT	-	6	1456629	1456698	-0.74991	-1.40424	0.169519	0.999171	-4.88793
Tb927.6.1540	3QTB00012_C_20	similar to Extensin precursor (Proline-rich glycoprotein). (Swiss-Prot:P14918) {Zea mays}; contains Pfam PF04893: Yip1 domain.;go_component=Golgi apparatus; integral to membrane		<a href=http://www.genedb.org/genedb/Search?organism=tryp&name=Tb927.6.1540>Tb927.6.1540</a>	Q585Q6			Tb06.28P18.270	6	Tb927_06_v4: complement(536815..537975)	hypothetical protein, conserved	2673	0	5	0				2QTB00012_C_20	Tb927.6.1540	AACAGACACACTATGTCTCTACGGTTACAGCATGTTTGTTTTTATTCCTATTACAATCCTATGTGCTATT	-	6	537013	537082	-0.749495	-1.23269	0.226337	0.999171	-5.08762
Tb09.v2.0020	3QTB00014_F_1			<a href=http://www.genedb.org/genedb/Search?organism=tryp&name=Tb09.v2.0020>Tb09.v2.0020</a>	Q38EU4				9	Tb927_09_v4: 994375..995787	hypothetical protein, conserved	5221	0	10	0	GO:0003674	GO:0008150	GO:0005575	2QTB00014_F_1	Tb09.v2.0020	AAGAGGAGAATGAGTCAAAAAAGTATCGTAAGTGCCTCTGTGGTCGGATAGCCTCCTTCTGGCAATGGCT	+	9	995126	995195	-0.749276	-1.74435	0.0903368	0.947063	-4.42626
Tb927.7.1010	3QTB00005_E_14			<a href=http://www.genedb.org/genedb/Search?organism=tryp&name=Tb927.7.1010>Tb927.7.1010</a>	Q57VU7			Tb07.29K4.100	7	Tb927_07_v4: 262523..263038	hypothetical protein, conserved	3192	0	0	0				2QTB00005_E_14	Tb927.7.1010	ACGCGTTGGCTCCCGTTCGTCTCTTCTGACCTTAAGGATTATCTTAACCGCTATTGGGCGGTTATGTTTA	+	7	262541	262610	-0.74914	-1.27894	0.20977	0.999171	-5.03606
Tb10.6k15.3610	3QTB00013_A_22	;go_function=oxidoreductase activity; stearoyl-CoA 9-desaturase activity;go_process=fatty acid biosynthesis		<a href=http://www.genedb.org/genedb/Search?organism=tryp&name=Tb10.6k15.3610>Tb10.6k15.3610</a>	Q38AQ3			TRYPtp6k15-3d06.p1c_521	10	Tb927_10_v4: 1767595..1768860	delta-6 fatty acid desaturase, putative	6829	0	3	0	GO:0004768 GO:0016491	GO:0006633		2QTB00013_A_22	Tb10.6k15.3610	TATTTATTTTCTTCTTCTAGAGGCCGTGTTTGGGCCTGTTCATGTTATATCCAGCATGAAATTTGTTTGG	+	10	1768287	1768356	-0.748564	-1.32395	0.194549	0.999171	-4.98427
Tb927.2.3080	3QTB00012_L_6	;go_function=stearoyl-CoA 9-desaturase activity;go_process=fatty acid biosynthesis;go_component=integral to membrane		<a href=http://www.genedb.org/genedb/Search?organism=tryp&name=Tb927.2.3080>Tb927.2.3080</a>	Q7YVC4		10C8.340		2	Tb927_02_v4: 579287..580513	fatty acid desaturase, putative,oleate desaturase, putative	659	0	6	0	GO:0008732 GO:0016491	GO:0006633 GO:0006633		2QTB00012_L_6	Tb927.2.3080	ATGATATATTGGTTTATACAAGGGCTTAATGGTACGGCTCTATGGGTTCTTGCACATGAATGTGGTCATC	+	2	579641	579710	-0.7481	-2.12772	0.0408613	0.850065	-3.81051
Tb09.160.2620	3QTB00016_O_16			<a href=http://www.genedb.org/genedb/Search?organism=tryp&name=Tb09.160.2620>Tb09.160.2620</a>	Q38FD4		1L12.195	chr9contig160.tmp0222	9	Tb927_09_v4: 726777..728432	hypothetical protein, conserved	5029	0	0	0				2QTB00016_O_16	Tb09.160.2620	TGAAGCACTTAGAAGATGTTAGTTCATATTGCCCTCTTTGTCGTTTTTCGATGTCGTCTCTTGAAACTAA	+	9	727555	727624	-0.747667	-1.23842	0.224232	0.999171	-5.08132
Tb927.1.2620	3QTB00002_B_3			<a href=http://www.genedb.org/genedb/Search?organism=tryp&name=Tb927.1.2620>Tb927.1.2620</a>	Q4GYW0				1	Tb927_01_v4: complement(614629..614937)	hypothetical protein, unlikely	255	1	2	0				2QTB00002_B_3	Tb927.1.2620	ATGACACATTCCTTCCTTTTCCTTCCTTCTTACCACCACCAAAATCCAATAATAACTCAATCACTCCATT	-	1	614868	614937	-0.747509	-1.96667	0.0576125	0.874136	-4.08068
Tb927.8.3480	3QTB00017_J_11			<a href=http://www.genedb.org/genedb/Search?organism=tryp&name=Tb927.8.3480>Tb927.8.3480</a>	Q57YW5			Tb08.28L1.640	8	Tb927_08_v4: 1033756..1035582	hypothetical protein, conserved	4191	0	0	0	GO:0003674	GO:0008150	GO:0005575	2QTB00017_J_11	Tb927.8.3480	TCCCATATACTCGTGGAATGCTTTCAAAGTGTTAAAGAGTTGTCTTACTTTATTCCTCCTCCCAAATTTC	+	8	1035343	1035412	-0.746543	-1.25027	0.219927	0.999171	-5.06822
Tb09.160.1040	3QTB00004_C_17			<a href=http://www.genedb.org/genedb/Search?organism=tryp&name=Tb09.160.1040>Tb09.160.1040</a>	Q38FT3			chr9contig160.tmp0104c	9	Tb927_09_v4: complement(499870..500286)	hypothetical protein, unlikely	4880	0	0	0				2QTB00004_C_17	Tb09.160.1040	TACGACGCGTCGCCCGCCGCCTTTACCCCTCGTTCTGGGCAGCAGCCGCTTCAATTAGGTCATACAGTGA	-	9	500111	500180	-0.744453	-2.14656	0.0392153	0.847237	-3.77788
Tb11.01.0310	3QTB00019_O_3			<a href=http://www.genedb.org/genedb/Search?organism=tryp&name=Tb11.01.0310>Tb11.01.0310</a>	Q384J5				11	Tb927_11_01_v4: 2258114..2260315	hypothetical protein, conserved	8524	0	0	0	GO:0003674	GO:0008150	GO:0005575	2QTB00019_O_3	Tb11.01.0310	ATTTAAGAATATACCTGCTGTTTACAGATCGTTCTACGCTGATTGTGCGTCCCACATAAATATGGTGACA	+	11.1	2259466	2259535	-0.743887	-1.53877	0.133322	0.977038	-4.71546
Tb10.70.7520	3QTB00010_N_11	;go_function=metal ion binding		<a href=http://www.genedb.org/genedb/Search?organism=tryp&name=Tb10.70.7520>Tb10.70.7520</a>	Q38CH1			TRYP_x-70a06.p2kb545_1035	10	Tb927_10_v4: 177882..178886	hypothetical protein, conserved	6210	1	5	0	GO:0046872	GO:0008150	GO:0005575	2QTB00010_N_11	Tb10.70.7520	AACAACCGTTACTTTTTAATGATGGTGTTGTACTTGTTGCTTTCAACAGGTTTTGTGTCATCTATGTTAT	+	10	178350	178419	-0.74378	-1.15065	0.258084	0.999171	-5.17481
Tb09.211.0090	3QTB00016_A_20			<a href=http://www.genedb.org/genedb/Search?organism=tryp&name=Tb09.211.0090>Tb09.211.0090</a>	Q38EF2			chr9contig211.tmp0009c	9	Tb927_09_v4: complement(1280736..1282361)	hypothetical protein, conserved	5365	0	0	0				2QTB00016_A_20	Tb09.211.0090	CTTTTTTCCATCTAGGAGGTATGCATTAACAGTATGTCTGCAAAATGTCGCAACGGTTCCGATTGTTGTG	-	9	1281540	1281609	-0.742792	-1.44264	0.158477	0.999171	-4.8401
Tb10.389.0950	3QTB00006_A_10	LIH: member fo a family containing a previously- unrecognized domain.		<a href=http://www.genedb.org/genedb/Search?organism=tryp&name=Tb10.389.0950>Tb10.389.0950</a>	Q388X8				10	Tb927_10_v4: complement(3000767..3001360)	hypothetical protein, conserved	7354	0	3	0	GO:0003674	GO:0008150	GO:0005575	2QTB00006_A_10	Tb10.389.0950	GTGATCCTTATTTAGTTAATTACCCCAATTCCATCTTCATTTTCCATCCTTCTGCATGGCATTGGTGCCT	-	10	3000987	3001056	-0.742007	-1.77593	0.0848964	0.932831	-4.37919
Tb09.160.4730	3QTB00003_H_18			<a href=http://www.genedb.org/genedb/Search?organism=tryp&name=Tb09.160.4730>Tb09.160.4730</a>	Q38ET3			chr9contig160.tmp0359c	9	Tb927_09_v4: complement(1016287..1016688)	hypothetical protein, unlikely	5232	0	2	0				2QTB00003_H_18	Tb09.160.4730	GCTTCACCAAGTCAAAACCATGTGCTTTGTGCCCTGTTCCTCCCCCCTTTCTATCATCGGTCGCTATTTT	-	9	1016500	1016569	-0.741495	-1.63474	0.111538	0.971043	-4.58423
Tb927.3.3940	3QTB00017_E_2	similar over 202 aa to SP:P19339: Sex-lethal protein. {Drosophila melanogaster};go_function=RNA binding;go_process=RNA processing		<a href=http://www.genedb.org/genedb/Search?organism=tryp&name=Tb927.3.3940>Tb927.3.3940</a>	Q57WD0			Tb03.28C22.400	3	Tb927_03_v4: 1097682..1099463	RNA-binding protein, putative	1231	0	0	0	GO:0003723	GO:0006396	GO:0005575	2QTB00017_E_2	Tb927.3.3940	GTAGTGATGTGTATGACGCCGATTCATCATTATCGCTTGATTTTCTGGAGAATTTGGGCGCGGCGGAGTT	+	3	1099318	1099387	-0.741187	-1.46929	0.151151	0.994833	-4.80624
Tb927.8.6730	3QTB00017_E_14			<a href=http://www.genedb.org/genedb/Search?organism=tryp&name=Tb927.8.6730>Tb927.8.6730</a>	Q57TU0			Tb08.30K1.640	8	Tb927_08_v4: complement(1948980..1950764)	hypothetical protein, conserved	4517	1	6	0				2QTB00017_E_14	Tb927.8.6730	TATTTTGTTACCAGTTTTGGCTGGTTTACTTCTCGCCTTAATCGTGGTCATTTTTCCACTGACCTTTTTC	-	8	1950504	1950573	-0.73913	-1.57182	0.12546	0.976619	-4.67102
Tb927.1.3290	3QTB00021_M_17			<a href=http://www.genedb.org/genedb/Search?organism=tryp&name=Tb927.1.3290>Tb927.1.3290</a>	Q4GYP4				1	Tb927_01_v4: 714237..717203	hypothetical protein, conserved	321	0	0	0				2QTB00021_M_17	Tb927.1.3290	AATTCTCGTTGGGCTGAAAATGCTAAAAGAACTCATTGTGAACTCCAGTGAGGTGAGTGGATTTGTTCCC	+	1	714449	714518	-0.738278	-1.54243	0.132432	0.977038	-4.71058
Tb09.160.5340	3QTB00004_G_5			<a href=http://www.genedb.org/genedb/Search?organism=tryp&name=Tb09.160.5340>Tb09.160.5340</a>	Q38EL7			chr9contig160.tmp0420	9	Tb927_09_v4: 1130090..1130509	hypothetical protein, unlikely	5298	1	0	0				2QTB00004_G_5	Tb09.160.5340	GTTTGCGGACGGCTGCGAGGGAACACCTCATTACCTTACTTTTCTGTAGGATTCAAAGAGCTGTTGATTA	+	9	1130193	1130262	-0.736436	-1.87847	0.0691075	0.909647	-4.22169
Tb927.8.1100	3QTB00020_F_3	;go_function=ATP binding; protein serine/threonine kinase activity;go_process=protein amino acid phosphorylation		<a href=http://www.genedb.org/genedb/Search?organism=tryp&name=Tb927.8.1100>Tb927.8.1100</a>	Q57VP4			Tb08.29O4.170	8	Tb927_08_v4: complement(351667..354324)	protein kinase, putative	3953	0	0	0	GO:0004674 GO:0005524	GO:0006468	GO:0005575	2QTB00020_F_3	Tb927.8.1100	CCTAACCTGAATTTCCTCAGAAATCGTTGGACATTTTCTTTTCCATCATCACAACTACTTTTACTGCGAT	-	8	353595	353664	-0.734033	-1.04117	0.30531	0.999171	-5.28256
Tb09.160.3170	3QTB00002_I_13			<a href=http://www.genedb.org/genedb/Search?organism=tryp&name=Tb09.160.3170>Tb09.160.3170</a>	Q38F85		1L12.480	chr9contig160.tmp0487	9	Tb927_09_v4: 798765..799037	hypothetical protein, unlikely	5078	0	2	0				2QTB00002_I_13	Tb09.160.3170	TTGTGTGTATTTACACTTTTGGTTGTCTTGTTTATGCTTACCGAGAGGTTTATGAGTCCTTCTGTAAGTT	+	9	798904	798973	-0.73354	-1.39769	0.17146	0.999171	-4.89597
Tb10.389.1310	3QTB00004_M_13			<a href=http://www.genedb.org/genedb/Search?organism=tryp&name=Tb10.389.1310>Tb10.389.1310</a>	Q389A1				10	Tb927_10_v4: complement(2938578..2939006)	predicted S. cerevisiae Got1 homologue,predicted to be involved in ER-Golgi transport	7331	1	3	0				2QTB00004_M_13	Tb10.389.1310	TTTCGTTGCTGGCATCGCATTAGTTATGGGTCCAAGTCGATTCAAGTCCTTCTTCCTGTTTCGCCGCCGT	-	10	2938806	2938875	-0.73341	-1.68821	0.10073	0.965765	-4.50822
Tb927.7.960	3QTB00020_C_22	;go_function=ATP binding; protein serine/threonine kinase activity;go_process=protein amino acid phosphorylation		<a href=http://www.genedb.org/genedb/Search?organism=tryp&name=Tb927.7.960>Tb927.7.960</a>	Q57VU2			Tb07.29K4.230	7	Tb927_07_v4: 241719..244268	protein kinase, putative	3187	0	0	0	GO:0004674 GO:0005524	GO:0006468	GO:0005575	2QTB00020_C_22	Tb927.7.960	ATGAAAACAATCGTTTCATATACAGCGATAAGTACAGACTTTACCCGCGTCGTCACATTGACAGGGAGTT	+	7	244057	244126	-0.731874	-1.69726	0.0989892	0.963117	-4.49515
Tb927.4.1240b	3QTB00003_G_19	Should be merged with annotated gene Tb04.5E12.23 on overlapping BAC to construct the complete gene.		NA	NA	NA	NA	NA	NA	NA	NA	NA	NA	NA	NA	NA	NA	NA	NA	NA	NA	NA	NA	NA	NA	-0.731548	-1.88365	0.0683815	0.909647	-4.21355
Tb11.02.1000	3QTB00020_E_8			<a href=http://www.genedb.org/genedb/Search?organism=tryp&name=Tb11.02.1000>Tb11.02.1000</a>	Q386G0				11	Tb927_11_01_v4: 1018778..1021330	hypothetical protein, conserved	8055	0	0	0	GO:0003674	GO:0008150	GO:0005575	2QTB00020_E_8	Tb11.02.1000	GGAAATAGAAACACACGACAAGTAGCGAGCAGAGGTATGAGGTCGATGTTTGCAGAAGATGATATGCAGT	+	11.1	1018841	1018910	-0.73148	-1.21032	0.23469	0.999171	-5.11193
Tb09.160.2980	3QTB00022_B_13	weak similarity to TBC1 domain family member 1. (Swiss-Prot:Q60949) (Mus musculus;);go_function=protein kinase activity		<a href=http://www.genedb.org/genedb/Search?organism=tryp&name=Tb09.160.2980>Tb09.160.2980</a>	Q38FA4		1L12.390	chr9contig160.tmp0241	9	Tb927_09_v4: 768688..772881	GTPase activating protein, putative	5059	0	2	0	GO:0004672 GO:0004672	GO:0008150	GO:0005575	2QTB00022_B_13	Tb09.160.2980	AAGTTGCTGCCACCACGCGAGTTACCAAGGTTTCAGAACAAGTTTTATATTCGATGATATTATTGAGTTG	+	9	770079	770148	-0.731283	-1.4579	0.15425	0.998726	-4.82078
Tb09.211.0320	3QTB00017_K_9	contains RING finger domain;go_function=zinc ion binding		<a href=http://www.genedb.org/genedb/Search?organism=tryp&name=Tb09.211.0320>Tb09.211.0320</a>	Q38EC7			chr9contig211.tmp0038c	9	Tb927_09_v4: complement(1317219..1318976)	hypothetical protein, conserved,predicted zinc finger protein	5390	0	0	0	GO:0008270 GO:0008270	GO:0008150 GO:0008150	GO:0005575 GO:0005575	2QTB00017_K_9	Tb09.211.0320	CATGAAGCTGTTGACCCTTCCTCTCATAGTTTGTCTCCTGTTAGTGCAGATGTTACGAATCGAAACTCAA	-	9	1317896	1317965	-0.731088	-1.79566	0.0816408	0.932831	-4.34943
Tb11.02.1670	3QTB00016_O_21	hypothetical protein		<a href=http://www.genedb.org/genedb/Search?organism=tryp&name=Tb11.02.1670>Tb11.02.1670</a>	-			TRYP_xi-1013a02.q1k_99	11	Tb927_11_01_v4: complement(1201027..1202643)	hypothetical protein, conserved	8118	0	0	0				2QTB00016_O_21	Tb11.02.1670	TATCATTCGAGGGCTTTCATACCCTACTAACATTTCTGTTAACCACGTGCTTTGTAATCATGCGCCACTT	-	11.1	1202065	1202134	-0.73082	-1.1038	0.277605	0.999171	-5.22214
Tb10.70.0020	3QTB00015_M_21			<a href=http://www.genedb.org/genedb/Search?organism=tryp&name=Tb10.70.0020>Tb10.70.0020</a>	Q38AT2			TRYP_x-70a06.p2kb545_3	10	Tb927_10_v4: 1695580..1697052	hypothetical protein, conserved	6800	0	11	0	GO:0003674	GO:0008150	GO:0005575	2QTB00015_M_21	Tb10.70.0020	TTATGTGGGCGTTTCGGAGGGTTAAATGGGAGACATCCGCTTCTTTCGGGTGGCCTCTGCTTGTGTTCCT	+	10	1696280	1696349	-0.729362	-1.48666	0.146525	0.987939	-4.78388
Tb927.4.4880	3QTB00020_I_14	;go_function=zinc ion binding;go_component=integral to membrane		<a href=http://www.genedb.org/genedb/Search?organism=tryp&name=Tb927.4.4880>Tb927.4.4880</a>	Q584L7			Tb04.3M17.90	4	Tb927_04_v4: complement(1332660..1335242)	hypothetical protein, conserved	1906	1	6	0	GO:0008270	GO:0008150	GO:0016021	2QTB00020_I_14	Tb927.4.4880	ATGCCGTTTCCTATGGTACAATGTTTGAGTTCGATGGAGTTATCCTCACCGTATTCCTGCAATTTATGTT	-	4	1333096	1333165	-0.729034	-1.04259	0.304657	0.999171	-5.28122
Tb09.211.4880	3QTB00012_A_12	many of residues required for catalytic activty and cyclosporin A binding are not present; similar to Peptidyl-prolyl cis-trans isomerase 2 (EC 5.2.1.8) (PPIase) (Rotamase)(Cyclophilin-2). (Swiss-Prot:P52010) (Caenorhabditis elegans);go_function=peptidyl-prolyl cis-trans isomerase activity;go_process=protein folding;go_component=integral to membrane		<a href=http://www.genedb.org/genedb/Search?organism=tryp&name=Tb09.211.4880>Tb09.211.4880</a>	Q38D22	PPIase		chr9contig211.tmp0536c	9	Tb927_09_v4: complement(2200141..2201295)	cyclophilin-like protein, putative	5846	0	1	0	GO:0003755	GO:0006457	GO:0016021	2QTB00012_A_12	Tb09.211.4880	CCTAGGTATATTCTTTCTGTTGCTTATCATTTTTTACGTATTTTATCGGACGCAACTTTCCAGCGAACGT	-	9	2200873	2200942	-0.72902	-1.18299	0.245202	0.999171	-5.14109
Tb09.160.5640	3QTB00023_C_3			<a href=http://www.genedb.org/genedb/Search?organism=tryp&name=Tb09.160.5640>Tb09.160.5640</a>	Q38EI4			chr9contig160.tmp0450c	9	Tb927_09_v4: complement(1202980..1208553)	hypothetical protein, conserved	5333	0	0	0				2QTB00023_C_3	Tb09.160.5640	ATTCCCAACCCGGGGACATGACTTCATTCGCCATTTATCTCTTAGTACATCATTTCTTTAACGAGATATC	-	9	1206257	1206326	-0.728757	-0.977716	0.335275	0.999171	-5.34042
Tb927.7.5180	3QTB00007_A_23	;go_function=RNA binding; structural constituent of ribosome;go_process=protein biosynthesis; ribosome biogenesis;go_component=ribosome		<a href=http://www.genedb.org/genedb/Search?organism=tryp&name=Tb927.7.5180>Tb927.7.5180</a>	Q57ZH1			Tb07.27E10.420	7	Tb927_07_v4: 1363903..1364565	60S ribosomal protein L23a, putative	3608	0	0	0	GO:0003723 GO:0003735	GO:0006412 GO:0042254		2QTB00007_A_23	Tb927.7.5180	CGACTGTTATCATGATTTCATATCCCTTTTTCCATTATTGGATTTCCCCACCTGTTTTCTGTAGGCTTCT	+	7	1363979	1364048	-0.728703	-1.60738	0.117427	0.976619	-4.62232
Tb927.1.2840	3QTB00002_M_17	unlikely gene predicted by glimmer		<a href=http://www.genedb.org/genedb/Search?organism=tryp&name=Tb927.1.2840>Tb927.1.2840</a>	Q4GYU0				1	Tb927_01_v4: 643864..644142	hypothetical protein, unlikely	275	0	0	0				2QTB00002_M_17	Tb927.1.2840	GAATCTCAAATATAATCACCGTGGTCCCACCACCACTTTCAGCGCTACAGCTTCTAATCCCATCATCTTT	NA	Nonspecific_3	0	0	-0.727273	-1.74306	0.0905642	0.947063	-4.42816
Tb10.6k15.1780	3QTB00012_I_20			<a href=http://www.genedb.org/genedb/Search?organism=tryp&name=Tb10.6k15.1780>Tb10.6k15.1780</a>	Q38A98			TRYPtp6k15-3d06.p1c_263	10	Tb927_10_v4: 2122666..2123835	hypothetical protein, conserved	6984	1	3	0				2QTB00012_I_20	Tb10.6k15.1780	CACTGTAAACGGAAGTGTGGGTAGTGTTTCTATTATTACTGTTCTTGCCATTTCCTCTCTAAAAATCACT	+	10	2122752	2122821	-0.725219	-1.19216	0.241638	0.999171	-5.13137
Tb927.3.1490	3QTB00020_A_5			<a href=http://www.genedb.org/genedb/Search?organism=tryp&name=Tb927.3.1490>Tb927.3.1490</a>	Q57XY2			Tb03.1J15.280	3	Tb927_03_v4: 381470..383920	leucine-rich repeat protein (LRRP), putative	988	0	0	0	GO:0003674	GO:0008150	GO:0005575	2QTB00020_A_5	Tb927.3.1490	GTGAGCGAGTTGGAAAGTATAGCCATTCTTAACCTTTCATATTGTTGTGAATTAGCGCGTTTAAATTTGA	+	3	383606	383675	-0.725011	-1.45422	0.155259	0.998726	-4.82545
Tb09.v1.0240	3QTB00001_L_12			<a href=http://www.genedb.org/genedb/Search?organism=tryp&name=Tb09.v1.0240>Tb09.v1.0240</a>	Q38ET0				9	Tb927_09_v4: 1020488..1020733	hypothetical protein, unlikely	5235	0	0	0				2QTB00001_L_12	Tb09.v1.0240	GCTCCGGCGGCAGTACGATGGTGCCCCATACCCCAATTGCCCTGGTGGTAGTTCCGTTCCCCTACAGGAA	+	9	1020516	1020585	-0.724985	-1.33603	0.190611	0.999171	-4.9701
Tb10.70.4390	3QTB00017_C_3	;go_function=DNA primase activity;go_process=DNA replication, synthesis of RNA primer;go_component=alpha DNA polymerase:primase complex		<a href=http://www.genedb.org/genedb/Search?organism=tryp&name=Tb10.70.4390>Tb10.70.4390</a>	Q38BT5			TRYP_x-70a06.p2kb545_588	10	Tb927_10_v4: 812275..814008	DNA primase large subunit, putative	6447	0	0	0	GO:0003896	GO:0006269	GO:0005658	2QTB00017_C_3	Tb10.70.4390	GAAAGAGAAACCGTGATGAAAATGCTGGATGCTTTTTTGGAGTATTTTATCGAGGACACCATGAATGAGG	+	10	813175	813244	-0.724977	-1.6714	0.104029	0.971043	-4.53233
Tb11.01.0450	3QTB00009_J_1	similar to Serine/threonine protein phosphatase PP1-gamma catalytic subunit(EC 3.1.3.16) (PP-1G). (Swiss- Prot:P37139) (Mus musculus;Rattus norvegicus;);go_function=hydrolase activity; protein phosphatase type 1 activity;go_process=cell growth and/or maintenance		<a href=http://www.genedb.org/genedb/Search?organism=tryp&name=Tb11.01.0450>Tb11.01.0450</a>	Q384L0	PP-1G			11	Tb927_11_01_v4: 2209695..2210606	serine/threonine protein phosphatase catalytic subunit, putative,serine/threonine protein phosphatase PP1-gamma	8509	0	0	0	GO:0000163 GO:0016787	GO:0009987		2QTB00009_J_1	Tb11.01.0450	ATGCGAAGTCGTGAGATCCTTCTTTCACAACCAGCATTGCTCGAACTTGAAGCCCCTATTAAAATATGTG	+	11.1	2209800	2209869	-0.724617	-1.67848	0.102629	0.971043	-4.52221
Tb09.160.0920	3QTB00022_F_17			<a href=http://www.genedb.org/genedb/Search?organism=tryp&name=Tb09.160.0920>Tb09.160.0920</a>	Q38FU6			chr9contig160.tmp0092c	9	Tb927_09_v4: complement(472129..476406)	hypothetical protein, conserved	4867	0	0	0				2QTB00022_F_17	Tb09.160.0920	GTTAACTCTTTGTCGGGATGCGGTGACTCCATCCCTTCTCTTAATAATAACAGGAAGGAAATTTGTAGCT	-	9	473139	473208	-0.723473	-1.57481	0.124769	0.976619	-4.66697
Tb10.406.0060	3QTB00010_J_13			<a href=http://www.genedb.org/genedb/Search?organism=tryp&name=Tb10.406.0060>Tb10.406.0060</a>	Q389P8				10	Tb927_10_v4: complement(2584994..2585995)	hypothetical protein, conserved	7184	0	0	0				2QTB00010_J_13	Tb10.406.0060	ACTTGTTGCAAGGAAAATACTAGAAACATGTGCCCCTTCCCCGAGTGACGTACAGAACCCAGATGAAAAC	-	10	2585801	2585870	-0.723447	-1.70504	0.0975137	0.963117	-4.48388
Tb11.47.0023	3QTB00021_C_13	;go_function=copper ion transporter activity; copper-exporting ATPase activity;go_process=copper ion transport		<a href=http://www.genedb.org/genedb/Search?organism=tryp&name=Tb11.47.0023>Tb11.47.0023</a>	Q387C6				11	Tb927_11_01_v4: 359413..362298	copper-transporting ATPase-like protein, putative	7837	0	8	0	GO:0004008 GO:0005375	GO:0006825		2QTB00021_C_13	Tb11.47.0023	GCTTATGTCTAGCCTTTCCATTCGCTGTTTCTCACCTTACAAACGGGAACAGTTCATTGATATCATTTAG	+	11.1	362229	362298	-0.722286	-1.53216	0.134943	0.977038	-4.72426
Tb10.389.0680	3QTB00012_M_1			<a href=http://www.genedb.org/genedb/Search?organism=tryp&name=Tb10.389.0680>Tb10.389.0680</a>	Q388W1				10	Tb927_10_v4: complement(3050294..3051442)	hypothetical protein, conserved	7371	0	0	0				2QTB00012_M_1	Tb10.389.0680	AAGATGAAGCTATCATAAAAGGTTTGGCACGCTTCACGAAGGGACAGCAGAGGTTTCAACAAATTTACTA	-	10	3050460	3050529	-0.721458	-1.8091	0.0794851	0.932831	-4.32903
Tb09.160.5320	3QTB00011_N_13			<a href=http://www.genedb.org/genedb/Search?organism=tryp&name=Tb09.160.5320>Tb09.160.5320</a>	Q38EL9			chr9contig160.tmp0418	9	Tb927_09_v4: 1125841..1126941	hypothetical protein, conserved	5296	0	0	0				2QTB00011_N_13	Tb09.160.5320	CACCCGTCTCATACGACCCAACAAAAGATGAAGCGCACCAACTGAACACAATATGGGAAATCATTAATGA	+	9	1126559	1126628	-0.721051	-1.59279	0.12067	0.976619	-4.64242
Tb11.01.4100	3QTB00016_K_15			<a href=http://www.genedb.org/genedb/Search?organism=tryp&name=Tb11.01.4100>Tb11.01.4100</a>	Q382V3				11	Tb927_11_01_v4: 3217144..3218754	hypothetical protein, conserved	8917	0	0	0				2QTB00016_K_15	Tb11.01.4100	AATGAAAATCAACCGTTTCATTTGTTTGGTTGGCTTCAACAGTTCCTCTTCGGGGACTCTGAAAGGGAGT	+	11.1	3217921	3217990	-0.72074	-1.80978	0.0793765	0.932831	-4.32798
Tb927.3.1900	3QTB00020_M_12			<a href=http://www.genedb.org/genedb/Search?organism=tryp&name=Tb927.3.1900>Tb927.3.1900</a>	Q57ZC1			Tb03.30P12.690	3	Tb927_03_v4: complement(493734..496337)	hypothetical protein, conserved	1029	0	0	0				2QTB00020_M_12	Tb927.3.1900	AGGGAAAGGGCAAAACTTCGTCCCCTCCCAAGAATATATTACTCAAGACCATTAGAGAAACTCTAAATTC	-	3	495643	495712	-0.720525	-1.4762	0.149297	0.989872	-4.79737
Tb09.211.1420	3QTB00002_I_4			<a href=http://www.genedb.org/genedb/Search?organism=tryp&name=Tb09.211.1420>Tb09.211.1420</a>	Q38E13			chr9contig211.tmp0169c	9	Tb927_09_v4: complement(1517117..1517416)	hypothetical protein, unlikely	5504	1	0	0				NA	NA	NA	NA	NA	NA	NA	-0.720262	-1.7237	0.0940496	0.954768	-4.45666
Tb927.4.4130	3QTB00020_G_10			<a href=http://www.genedb.org/genedb/Search?organism=tryp&name=Tb927.4.4130>Tb927.4.4130</a>	Q57Y17			Tb04.1D20.400	4	Tb927_04_v4: complement(1091295..1093865)	hypothetical protein, conserved	1830	0	0	0				2QTB00020_G_10	Tb927.4.4130	AAAAAATAGCAACTTTGCAGAATACATTAGCCGACTTAATGAAACAGCAGCGCGCAATGGAGATTCAGGT	-	4	1092358	1092427	-0.719655	-1.48385	0.147267	0.987939	-4.78752
Tb09.v1.0280	3QTB00004_O_23			<a href=http://www.genedb.org/genedb/Search?organism=tryp&name=Tb09.v1.0280>Tb09.v1.0280</a>	Q38EP3				9	Tb927_09_v4: 1085401..1085832	hypothetical protein, unlikely	5272	0	2	0				2QTB00004_O_23	Tb09.v1.0280	TTCAGCGTCTGTTTCCATTTCCACTTCGAACGGCGTACTATTGTGTTTTACTTTTCCTTGGGTACTTGTT	+	9	1085722	1085791	-0.718859	-1.71628	0.0954154	0.959664	-4.46752
Tb927.8.1010	3QTB00015_M_13	;go_function=protein binding;go_process=protein folding;go_component=integral to membrane		<a href=http://www.genedb.org/genedb/Search?organism=tryp&name=Tb927.8.1010>Tb927.8.1010</a>	Q57VQ3			Tb08.29O4.50	8	Tb927_08_v4: complement(320857..322329)	chaperone protein DNAJ, putative	3944	0	1	0	GO:0005515	GO:0006457	GO:0005575 GO:0016021	2QTB00015_M_13	Tb927.8.1010	TCTATACGTACAAGCAAAGTGACCGTAGCTTCACAGATAATCCCTTCTCGACCTCGAACCCCTTTTCGAT	-	8	321536	321605	-0.717475	-1.43452	0.160763	0.999171	-4.85031
Tb09.160.1070	3QTB00011_B_2			<a href=http://www.genedb.org/genedb/Search?organism=tryp&name=Tb09.160.1070>Tb09.160.1070</a>	Q38FT0			chr9contig160.tmp0107c	9	Tb927_09_v4: complement(504245..505348)	hypothetical protein, conserved	4883	1	1	0				2QTB00011_B_2	Tb09.160.1070	ATTGATTACTCTGTGGCATTCATCAAAATGGCGAGAAATGTCGTGCAAAGCGCGCTGAACCCAAACATAC	-	9	504793	504862	-0.717474	-1.43227	0.161402	0.999171	-4.85313
Tb10.389.0740	3QTB00008_N_4	;go_function=nucleic acid binding		<a href=http://www.genedb.org/genedb/Search?organism=tryp&name=Tb10.389.0740>Tb10.389.0740</a>	Q388W6				10	Tb927_10_v4: complement(3037528..3038370)	hypothetical protein, conserved	7366	0	0	0	GO:0003676	GO:0008150	GO:0005575	2QTB00008_N_4	Tb10.389.0740	AGCATTGCAACAATGGTTTGTAAGCGAGCCCCTTCTACAGTTTACAGCGGCTCATCATTTTCCGCCTCTG	-	10	3037671	3037740	-0.717232	-1.79349	0.0819931	0.932831	-4.35272
Tb09.211.3170	3QTB00013_M_1	;go_function=methyltransferase activity		<a href=http://www.genedb.org/genedb/Search?organism=tryp&name=Tb09.211.3170>Tb09.211.3170</a>	Q38DI8			chr9contig211.tmp0359	9	Tb927_09_v4: 1841731..1842987	hypothetical protein, conserved	5679	0	0	0	GO:0008168	GO:0008150	GO:0005575	2QTB00013_M_1	Tb09.211.3170	ACGCGTCGTACTAACACATGAACTGACAAAGGTAAATGAATCTATACATGCAGATGTTGCAGAAAAGCTA	+	9	1842576	1842645	-0.717098	-1.3401	0.189299	0.999171	-4.9653
Tb927.7.2660	3QTB00012_F_6			<a href=http://www.genedb.org/genedb/Search?organism=tryp&name=Tb927.7.2660>Tb927.7.2660</a>	Q57XK8			Tb07.22O10.880	7	Tb927_07_v4: complement(687888..689105)	hypothetical protein, conserved	3355	0	0	0				2QTB00012_F_6	Tb927.7.2660	TAAAGGTGGTCGGGAGCGCTGGCATTACAACCCTTATGGAACCAATGGTACCGATCGTGGTATTGAAAAA	-	7	687912	687981	-0.716985	-1.56143	0.127891	0.976619	-4.68509
Tb11.02.1106	3QTB00013_D_10	;go_function=nucleobase transporter activity;go_process=nucleobase transport;go_component=integral to membrane		<a href=http://www.genedb.org/genedb/Search?organism=tryp&name=Tb11.02.1106>Tb11.02.1106</a>	Q386E9				11	Tb927_11_01_v4: 1050102..1051424	nucleobase transporter, putative	8066	0	9	1	GO:0015205	GO:0015851	GO:0016021	2QTB00013_D_10	Tb11.02.1106	TATTTTGCCTTTTATTCTGTGTATTTACAAACACATCCCTGGTCACGCAGCTCCGTATATCTTCTCGTTT	+	11.1	1051178	1051247	-0.716475	-1.41404	0.166645	0.999171	-4.87583
Tb09.160.5420	3QTB00003_A_16			<a href=http://www.genedb.org/genedb/Search?organism=tryp&name=Tb09.160.5420>Tb09.160.5420</a>	Q38EL1			chr9contig160.tmp0428	9	Tb927_09_v4: 1152668..1153030	hypothetical protein, unlikely	5306	0	0	0				2QTB00003_A_16	Tb09.160.5420	AACTACCCACCGTCCCCTTCTTTCCAGTTACTACACACTCGAATTGCCTCGATTAAAAATATCATGCCTT	+	9	1152955	1153024	-0.715625	-1.56604	0.126808	0.976619	-4.67886
Tb927.5.1540	3QTB00019_O_15			<a href=http://www.genedb.org/genedb/Search?organism=tryp&name=Tb927.5.1540>Tb927.5.1540</a>	Q57VA9			Tb05.30H13.710	5	Tb927_05_v4: complement(484140..486347)	hypothetical protein, conserved	2145	0	0	0				2QTB00019_O_15	Tb927.5.1540	TAGTTACCTTTGTTGCCAACCCGACACCACAGATACCTTGCCAGTATTTTAGTCCATCTATATGCAAATT	-	5	484747	484816	-0.715291	-1.67289	0.103734	0.971043	-4.53021
Tb10.389.1170	3QTB00020_F_2	;go_function=ATP binding; ATPase activity, coupled to transmembrane movement of ions, phosphorylative mechanism;go_process=proton transport;go_component=plasma membrane		<a href=http://www.genedb.org/genedb/Search?organism=tryp&name=Tb10.389.1170>Tb10.389.1170</a>	Q6WZI6				10	Tb927_10_v4: complement(2963133..2965895)	P-type H+-ATPase, putative	7340	0	7	0	GO:0005524 GO:0015662	GO:0015992	GO:0005886	2QTB00020_F_2	Tb10.389.1170	TTTGGCTGTGTGTCGCGTTCTGGGAGAGGGGCCGATGTTGAGTGTGGCAGCGTGTGTAAAGATGGTGAGG	-	10	2963162	2963231	-0.714555	-1.59422	0.120349	0.976619	-4.64045
Tb09.v1.0340	3QTB00001_G_13			<a href=http://www.genedb.org/genedb/Search?organism=tryp&name=Tb09.v1.0340>Tb09.v1.0340</a>	Q38EI0				9	Tb927_09_v4: complement(1218099..1218221)	hypothetical protein, unlikely	5337	1	1	0				2QTB00001_G_13	Tb09.v1.0340	AAACTTTGTGTAATATTTTCTCGCTTTTGGTTATTTTCCCCCATACCGTGGTCTGTTACTGCCATCATAA	-	9	1218140	1218209	-0.712795	-1.47401	0.149884	0.990848	-4.80019
Tb10.6k15.1790	3QTB00010_J_16	similarity to putative plant adhesion molecules; similar to TBC1 domain family member 1 (Swiss- Prot:Q86TI0) (Homo sapiens);go_function=protein kinase activity		<a href=http://www.genedb.org/genedb/Search?organism=tryp&name=Tb10.6k15.1790>Tb10.6k15.1790</a>	Q38A99			TRYPtp6k15-3d06.p1c_264	10	Tb927_10_v4: 2121267..2122289	GTPase activating protein, putative	6983	0	0	0	GO:0004672	GO:0008150	GO:0005575	2QTB00010_J_16	Tb10.6k15.1790	CAACTGGTACCTGACATTGTTTGCATACCACTTCAACTTTGGTTTACTCTCCCGTATTTGGGATATGTTC	+	10	2121998	2122067	-0.711571	-1.42982	0.162097	0.999171	-4.85619
Tb927.3.3180	3QTB00021_M_21			<a href=http://www.genedb.org/genedb/Search?organism=tryp&name=Tb927.3.3180>Tb927.3.3180</a>	Q57V68			Tb03.3K10.170	3	Tb927_03_v4: complement(818610..821588)	hypothetical protein, conserved	1156	0	0	0				2QTB00021_M_21	Tb927.3.3180	AGAACCGGAGACTGGGCCTTACACGCACCATTATCAATACAACTTCTACTACGCCGCTCCATCAAATAAT	-	3	821004	821073	-0.710767	-1.6629	0.105732	0.971043	-4.54446
Tb927.2.2240	3QTB00022_E_13	;go_function=tRNA binding;go_process=transport;go_component=nucleus		<a href=http://www.genedb.org/genedb/Search?organism=tryp&name=Tb927.2.2240>Tb927.2.2240</a>	Q7YSX3		25N14.145		2	Tb927_02_v4: complement(427699..431358)	tRNA exportin, putative,exportin-t, putative	616	0	0	0	GO:0000049	GO:0006810	GO:0005634	2QTB00022_E_13	Tb927.2.2240	TATACCTCCCCTAATAAAAACAGTAGCGGCAGCGGAAGCAACGCATGTAGCGAAAGTATTAAAATTAATA	-	2	428724	428793	-0.710498	-1.13166	0.265875	0.999171	-5.19421
Tb10.26.0880	3QTB00007_O_15			<a href=http://www.genedb.org/genedb/Search?organism=tryp&name=Tb10.26.0880>Tb10.26.0880</a>	Q389M4				10	Tb927_10_v4: complement(2659035..2659715)	hypothetical protein, conserved	7208	0	0	0				2QTB00007_O_15	Tb10.26.0880	ATCGTACGTGAAAAGGCAACAACAAACAAGGAAGCAGAAGCTCTCCTCAAGAGTTAAGACATACGGTGAT	-	10	2659491	2659560	-0.710106	-1.61315	0.116163	0.976619	-4.61433
Tb09.211.2130	3QTB00004_I_5			<a href=http://www.genedb.org/genedb/Search?organism=tryp&name=Tb09.211.2130>Tb09.211.2130</a>	Q38DU4			chr9contig211.tmp0249	9	Tb927_09_v4: 1647793..1648215	hypothetical protein, unlikely	5573	0	1	0				2QTB00004_I_5	Tb09.211.2130	AACTCCCGTTTCTTCTCTCCCTCTTTTCGCACTGATGCTCATTTTCCCGCATGCCGCGCCAACTCCGAGG	+	9	1648060	1648129	-0.70984	-1.92535	0.0627735	0.89868	-4.14737
Tb927.1.5240	3QTB00010_B_3			<a href=http://www.genedb.org/genedb/Search?organism=tryp&name=Tb927.1.5240>Tb927.1.5240</a>	Q4GY57				1	Tb927_01_v4: 1039808..1040794	expression site-associated gene 1 (ESAG1) protein, putative	512	1	0	0	GO:0003674	GO:0008150	GO:0016021	2QTB00010_B_3	Tb927.1.5240	GCTGTCTCGAAATAAATGTAATGGGTGGTTCTGTTAGCAAATGCTTCAATTTACCAAGGAATAACTTGTA	+	1	1040454	1040523	-0.708202	-1.77173	0.0856032	0.933418	-4.38548
Tb927.4.5310	3QTB00013_B_22	;go_function=ATP binding; protein kinase activity;go_process=protein amino acid phosphorylation		<a href=http://www.genedb.org/genedb/Search?organism=tryp&name=Tb927.4.5310>Tb927.4.5310</a>	Q580Q4			Tb04.24M18.60	4	Tb927_04_v4: complement(1441877..1443199)	serine/threonine-protein kinase A, putative,protein kinase, putative	1949	0	0	0	GO:0004672 GO:0005524	GO:0006468	GO:0005575	2QTB00013_B_22	Tb927.4.5310	GCCCTTACATCTGTTTGTCCAATAGACGCTGCAATGGCTCATGAAAAATACGTCTTTGCCCTTAAGAACC	-	4	1441966	1442035	-0.707786	-1.88311	0.0684572	0.909647	-4.2144
Tb927.2.2430	3QTB00011_J_16	;go_function=ATP binding; protein kinase activity; protein serine/threonine kinase activity;go_process=protein amino acid phosphorylation		<a href=http://www.genedb.org/genedb/Search?organism=tryp&name=Tb927.2.2430>Tb927.2.2430</a>	Q7YVI6	CK2A2	25N14.50		2	Tb927_02_v4: complement(478293..479411)	casein kinase II, alpha chain	627	0	0	0	GO:0004672 GO:0004674 GO:0005524 GO:0005524	GO:0006468		2QTB00011_J_16	Tb927.2.2430	ACTTTGTGTGCTGAAGATCCTTAAACCAGTGAGGGTAAAGAAAATAAGAAGGGAAATCACTATCCTGCAA	-	2	479085	479154	-0.707294	-1.53561	0.134096	0.977038	-4.71968
Tb11.03.0170	3QTB00014_J_3	;go_function=RNA binding;go_process=RNA processing		<a href=http://www.genedb.org/genedb/Search?organism=tryp&name=Tb11.03.0170>Tb11.03.0170</a>	Q387F5				11	Tb927_11_01_v4: 243621..245036	RNA-binding protein, putative,DRBD14	7808	0	0	0	GO:0003723	GO:0006396	GO:0005575	2QTB00014_J_3	Tb11.03.0170	TTCCCGCTTCAATGCCTCAGCGCACTTTTATGGACCTTCTAACTTCATGTGGAGGTGTAAACAAAGTTCG	+	11.1	244708	244777	-0.706088	-1.4245	0.16362	0.999171	-4.86284
Tb927.1.4500	3QTB00009_G_10			<a href=http://www.genedb.org/genedb/Search?organism=tryp&name=Tb927.1.4500>Tb927.1.4500</a>	Q4GYC8				1	Tb927_01_v4: 932707..933594	hypothetical protein, conserved	437	1	6	0	GO:0003674	GO:0008150	GO:0005575	2QTB00009_G_10	Tb927.1.4500	AGTGATTTATTTGCTTATTTTCTGTTGCTCCGACTTACGCCCGTCGTGCCAAATTGGCTACTTAACATGG	+	1	933292	933361	-0.705113	-1.86386	0.0711907	0.911708	-4.24456
Tb927.3.2820	3QTB00016_D_16	;go_component=integral to membrane		<a href=http://www.genedb.org/genedb/Search?organism=tryp&name=Tb927.3.2820>Tb927.3.2820</a>	Q57ZN0			Tb03.27C5.170	3	Tb927_03_v4: complement(732032..733735)	hypothetical protein, conserved	1120	0	1	0	GO:0003674	GO:0008150	GO:0016021	2QTB00016_D_16	Tb927.3.2820	TTAAATGTTCGGGGTTTGTTAAGCATCATTACTCCGCTTATAATTTTTTTCATTCAGATCATAGTGGATG	-	3	733663	733732	-0.705058	-1.04863	0.301912	0.999171	-5.27553
Tb11.01.8190	3QTB00019_B_10			<a href=http://www.genedb.org/genedb/Search?organism=tryp&name=Tb11.01.8190>Tb11.01.8190</a>	Q381D9				11	Tb927_11_01_v4: complement(4306132..4308483)	hypothetical protein, conserved	9336	0	0	0				2QTB00019_B_10	Tb11.01.8190	ACTCAGCAACGAACCATTATTAATTTTGGAAGTAGCCATAATCAAACAAGCCCTCTGTCCCACGGTGAAT	-	11.1	4306566	4306635	-0.704916	-1.68037	0.102258	0.971043	-4.5195
Tb927.3.5290	3QTB00020_N_16			<a href=http://www.genedb.org/genedb/Search?organism=tryp&name=Tb927.3.5290>Tb927.3.5290</a>	Q580U6			Tb03.5L5.440	3	Tb927_03_v4: 1484186..1487020	hypothetical protein, conserved	1366	0	0	0				2QTB00020_N_16	Tb927.3.5290	CTCAAACAAGAGGTTCTGGGATTGCGCGATAAGTTGAAGATATTGCAAGTAAAGTTTAATAAGGTAACTA	+	3	1484267	1484336	-0.704636	-1.62421	0.113775	0.972237	-4.59895
Tb11.03.0780	3QTB00017_M_10			<a href=http://www.genedb.org/genedb/Search?organism=tryp&name=Tb11.03.0780>Tb11.03.0780</a>	Q387L5				11	Tb927_11_01_v4: complement(82443..84242)	hypothetical protein, conserved,ATP-binding protein, putative	7748	0	0	0				2QTB00017_M_10	Tb11.03.0780	ACTCATGAAGTATTTTTCGTGTTAGTGTTATCACCTAATGTGGATCTCTTTGACTGTTTTTGCGCTGCGT	-	11.1	83117	83186	-0.70409	-1.36084	0.182717	0.999171	-4.94063
Tb927.8.3770	3QTB00012_N_4	;go_function=ATP binding; protein kinase activity;go_process=protein amino acid phosphorylation		<a href=http://www.genedb.org/genedb/Search?organism=tryp&name=Tb927.8.3770>Tb927.8.3770</a>	Q580Z7			Tb08.10J17.560	8	Tb927_08_v4: complement(1124408..1125637)	mitogen-activated protein kinase, putative	4220	0	0	0	GO:0004672 GO:0005524	GO:0006468	GO:0005575	2QTB00012_N_4	Tb927.8.3770	TAAGCGCATTGATATTTCTCCCCAGCACATCCGCTTCTTCATGTACCACATCATACTTGGATTGCATGTT	-	8	1125194	1125263	-0.703869	-1.59863	0.119363	0.976619	-4.63439
Tb927.8.6450	3QTB00003_C_22	similar to GB:CAD68976.1: inhibitor of cysteine peptidase {Trypanosoma brucei} (PMID:12729889); 99% similar to GB:CAD68976.1: inhibitor of cysteine peptidase {Trypanosoma brucei} (PMID:12729889);go_function=endopeptidase inhibitor activity;go_process=regulation of proteolysis and peptidolysis		<a href=http://www.genedb.org/genedb/Search?organism=tryp&name=Tb927.8.6450>Tb927.8.6450</a>	Q57YP6	ICP	ICP	Tb08.11J15.50	8	Tb927_08_v4: 1866734..1867099	inhibitor of cysteine peptidase,ICP	4489	0	0	0	GO:0004866	GO:0030162	GO:0005575	2QTB00003_C_22	Tb927.8.6450	GTCATTGGTGAAACCTTCACGATTGAACTTAAGAGCAACCCAACCACCGGCTACACGTGGCTTCGTTCAG	+	8	1866785	1866854	-0.70298	-1.92666	0.0626043	0.89868	-4.14528
Tb09.160.1900	3QTB00001_I_5			<a href=http://www.genedb.org/genedb/Search?organism=tryp&name=Tb09.160.1900>Tb09.160.1900</a>	Q38FK1		3C4.200	chr9contig160.tmp0559	9	Tb927_09_v4: 639444..639572	hypothetical protein, unlikely	4962	0	0	0				2QTB00001_I_5	Tb09.160.1900	GCAAACATGGTGCATCAAGCTCACCTACTCTCTACACCGCCTTCTTTCCAACAGATCAAGTGGCAGCAGC	+	9	639466	639535	-0.701414	-1.70893	0.0967821	0.963117	-4.47822
Tb11.02.5700	3QTB00016_K_8	L.major sequence has diverged from T. brucei and T. cruzi orthologues		<a href=http://www.genedb.org/genedb/Search?organism=tryp&name=Tb11.02.5700>Tb11.02.5700</a>	Q384N6				11	Tb927_11_01_v4: complement(2157594..2159237)	endonuclease/exonuclease/phosphatase, putative	8483	0	0	0	GO:0003674	GO:0008150	GO:0005575	2QTB00016_K_8	Tb11.02.5700	ATGAGTTATATTGAACAAGTTAAGGGGGAACACGAGAGTCACATAGAAAACTCAAATGGAGAGTGTCCAA	-	11.1	2158106	2158175	-0.700351	-1.46947	0.151102	0.994833	-4.80601
Tb927.7.2390	3QTB00021_A_5			<a href=http://www.genedb.org/genedb/Search?organism=tryp&name=Tb927.7.2390>Tb927.7.2390</a>	Q57XN5			Tb07.22O10.380	7	Tb927_07_v4: complement(613867..616722)	hypothetical protein, conserved	3328	0	0	0				2QTB00021_A_5	Tb927.7.2390	TGCTACATCACCGGATGTTTCATTTGTTAATTCCATTGTTGGTCTAAAAACCCGTCTATTGACACCATTT	-	7	616564	616633	-0.700295	-0.983747	0.332344	0.999171	-5.33507
Tb11.02.3440	3QTB00015_A_1			<a href=http://www.genedb.org/genedb/Search?organism=tryp&name=Tb11.02.3440>Tb11.02.3440</a>	Q385J6			Tb11.212.0620	11	Tb927_11_01_v4: 1592412..1593866	hypothetical protein, conserved	8271	1	10	0				2QTB00015_A_1	Tb11.02.3440	GGAATCCACTGAGGGTTTCACTCCAATTGCTGTTCAGGTAATTGTTTGTTTATTTCTTGTTTTATGCTTT	+	11.1	1592612	1592681	-0.69966	-1.71772	0.095148	0.959664	-4.46541
Tb11.01.8530	3QTB00005_B_2			<a href=http://www.genedb.org/genedb/Search?organism=tryp&name=Tb11.01.8530>Tb11.01.8530</a>	Q381A8				11	Tb927_11_01_v4: complement(4406252..4407109)	hypothetical protein	9367	1	6	0				2QTB00005_B_2	Tb11.01.8530	GTGTGCCCCACATTTTTTTCTTTTGCCACCATTTGTACCGGTGGAAGTTTTGTTCCTCTGCTTTTACTTT	-	11.1	4406317	4406386	-0.699445	-1.42067	0.164723	0.999171	-4.86761
Tb09.160.4420	3QTB00001_C_21			<a href=http://www.genedb.org/genedb/Search?organism=tryp&name=Tb09.160.4420>Tb09.160.4420</a>	Q38EW5		28G16.505	chr9contig160.tmp0540c	9	Tb927_09_v4: complement(953618..953728)	hypothetical protein, unlikely	5200	0	0	0				2QTB00001_C_21	Tb09.160.4420	ATATGTATGAGTGTATTAATTCCCTTTATTTTTTCTCTTCCCTTTCGTTCATTAGACAATCAGGAAAAGG	-	9	953653	953722	-0.697847	-1.66013	0.106292	0.971043	-4.54839
Tb927.8.3840	3QTB00019_E_8			<a href=http://www.genedb.org/genedb/Search?organism=tryp&name=Tb927.8.3840>Tb927.8.3840</a>	Q581A4			Tb08.10J17.430	8	Tb927_08_v4: complement(1143111..1145336)	hypothetical protein, conserved	4227	0	0	0				2QTB00019_E_8	Tb927.8.3840	GTAATAACTTTGTTGCAGATGATTCTATAACGTACAATACCTTTCAAATGGAAGGGTCGAGTACCAATGA	-	8	1143301	1143370	-0.697292	-1.39417	0.172514	0.999171	-4.90029
Tb927.4.4780	3QTB00005_J_5			<a href=http://www.genedb.org/genedb/Search?organism=tryp&name=Tb927.4.4780>Tb927.4.4780</a>	Q583G3			Tb04.3I12.110	4	Tb927_04_v4: complement(1311843..1312388)	hypothetical protein	1895	1	2	0				2QTB00005_J_5	Tb927.4.4780	ATTCCTCGTCCGTAACTCTAAGTTGCCTTACCTTTCCCTGCTTCTTTGTGACCCTTTATCCATCCCGCCG	-	4	1312282	1312351	-0.697277	-1.49497	0.144352	0.987939	-4.77311
Tb09.244.0040	3QTB00003_I_13			<a href=http://www.genedb.org/genedb/Search?organism=tryp&name=Tb09.244.0040>Tb09.244.0040</a>	Q38CM6			chr9contig244a01.tmp0004	9	Tb927_09_v4: 3029095..3029448	hypothetical protein, unlikely	6145	0	0	0				2QTB00003_I_13	Tb09.244.0040	TGCTGCATTCAATTCATTCGTTATCTTGTTGTTGCAAAGGTGCCCTCACTCCGCTACATGGGCTGCGCTG	+	9	3029241	3029310	-0.696559	-1.29937	0.202753	0.999171	-5.01275
Tb927.1.1670	3QTB00021_J_13			<a href=http://www.genedb.org/genedb/Search?organism=tryp&name=Tb927.1.1670>Tb927.1.1670</a>	Q4GZ52				1	Tb927_01_v4: 420035..423280	hypothetical protein, conserved	160	0	0	0				2QTB00021_J_13	Tb927.1.1670	TAACTTGCGAATGATTTTGTATAAGCGGTATCGAAAGGAACTACTTGATCCTGATGGGTCGATGGATATT	+	1	420931	421000	-0.695864	-1.36137	0.182551	0.999171	-4.94
Tb927.8.2430	3QTB00021_N_20			<a href=http://www.genedb.org/genedb/Search?organism=tryp&name=Tb927.8.2430>Tb927.8.2430</a>	Q57XE6			Tb08.26A17.270	8	Tb927_08_v4: 727545..731084	hypothetical protein, conserved	4086	0	0	0	GO:0003674	GO:0008150	GO:0005575	2QTB00021_N_20	Tb927.8.2430	AACGCCTCTGCACTATTAAACCCCTTATTTTTACCCATAGAAGCAGGTCAGAATAAACTAAACGTGAACA	+	8	730647	730716	-0.695629	-1.68726	0.100914	0.965765	-4.50959
Tb927.7.770	3QTB00011_A_1	;go_function=zinc ion binding		<a href=http://www.genedb.org/genedb/Search?organism=tryp&name=Tb927.7.770>Tb927.7.770</a>	Q57VS3			Tb07.29K4.520	7	Tb927_07_v4: complement(175574..176608)	hypothetical protein, conserved	3168	0	0	0	GO:0008270	GO:0008150	GO:0005575	2QTB00011_A_1	Tb927.7.770	ACAGCAAGGAGAAGTCGTTGTCGACATGAATAATGCTGGTAGTAGTGAGACTGATGTTGCGCATGATGTA	-	7	176084	176153	-0.695586	-1.24389	0.222238	0.999171	-5.07529
Tb10.70.1170	3QTB00017_A_13	GPI-Anchor Signal predicted for Tb10.70.1170 by DGPI v2.04, no cleavage site predicted;go_function=amino acid-polyamine transporter activity;go_process=amino acid transport;go_component=membrane		<a href=http://www.genedb.org/genedb/Search?organism=tryp&name=Tb10.70.1170>Tb10.70.1170</a>	Q38B26			TRYP_x-70a06.p2kb545_162	10	Tb927_10_v4: complement(1433746..1435476)	amino acid tansporter, putative	6706	0	10	0	GO:0005279 GO:0005279	GO:0006865 GO:0006865	GO:0016020 GO:0016020	2QTB00017_A_13	Tb10.70.1170	GCGTACATTATTTTTAGTCTCTTTGTGTGGGTAGCAGGAATTTATTTTACTTTCGCCCCAATGCTATCAA	-	10	1433751	1433820	-0.694886	-1.14732	0.259438	0.999171	-5.17823
Tb927.3.150	3QTB00016_I_1	;go_process=antigenic variation;go_component=integral to membrane		<a href=http://www.genedb.org/genedb/Search?organism=tryp&name=Tb927.3.150>Tb927.3.150</a>	Q57TS0			Tb03.6N20.50	3	Tb927_03_v4: 10161..11765	variant surface glycoprotein (VSG), putative	854	1	0	1		GO:0020033	GO:0016021	2QTB00016_I_1	Tb927.3.150	TCTTAACAACGCAAATTAAGAAAGTAATTGACGACATACAGGCAACGGTGGACATTACCCAAAAAATTAA	+	3	10570	10639	-0.694191	-1.37216	0.179201	0.999171	-4.92703
Tb11.02.5290	3QTB00009_G_4			<a href=http://www.genedb.org/genedb/Search?organism=tryp&name=Tb11.02.5290>Tb11.02.5290</a>	Q384S6				11	Tb927_11_01_v4: 2057403..2058290	hypothetical protein, conserved	8442	0	0	0				2QTB00009_G_4	Tb11.02.5290	TACTTCCTCACATCCACGCCGCTACGTGACACATTTCTTGAGTCCCCCTTTACATATGAAATACCAAAGG	+	11.1	2058129	2058198	-0.693134	-1.80553	0.0800519	0.932831	-4.33445
Tb927.7.6560	3QTB00007_A_16	Part of an tandem of six genes (Tb07.15M23.130, Tb07.15M23.140, Tb07.15M23.150, Tb07.15M23.160, Tb07.15M23.170, Tb07.15M23.180, Tb07.15M23.190). Tb07.15M23.170 and Tb07.15M23.180 both contain a large repeat insertion and could be pseudogenes.		<a href=http://www.genedb.org/genedb/Search?organism=tryp&name=Tb927.7.6560>Tb927.7.6560</a>	Q57Y73			Tb07.15M23.150	7	Tb927_07_v4: complement(1793330..1794013)	hypothetical protein, conserved	3746	1	0	0				2QTB00007_A_16	Tb927.7.6560	TAGTGGAACAATACAATGCCATTAGATATATTGAGACTCAGGTAATTGAGTACAAGAAAGACGTGCGCGA	-	7	1793658	1793727	-0.692975	-1.56561	0.126909	0.976619	-4.67944
Tb09.160.0430	3QTB00020_A_13	GPI-Anchor Signal predicted for Tb09.160.0430 by DGPI v2.04 with cleavage site probability 0.156 near 780		<a href=http://www.genedb.org/genedb/Search?organism=tryp&name=Tb09.160.0430>Tb09.160.0430</a>	Q38FZ8			chr9contig160.tmp0043c	9	Tb927_09_v4: complement(342652..345105)	hypothetical protein, conserved	4814	1	10	1				2QTB00020_A_13	Tb09.160.0430	ACAGTTTGTTTTCTTACTACGGTGTTGGTTCCATTTCTGTTTGCCATTACTTACCCGAATTGTTCTGTTA	-	9	343023	343092	-0.69272	-1.37011	0.179834	0.999171	-4.9295
Tb10.70.2940	3QTB00017_M_6			<a href=http://www.genedb.org/genedb/Search?organism=tryp&name=Tb10.70.2940>Tb10.70.2940</a>	Q38BH0			TRYP_x-70a06.p2kb545_391	10	Tb927_10_v4: 1117965..1119764	transporter, putative	6562	0	10	0				2QTB00017_M_6	Tb10.70.2940	TCAGACCATTCACCTCGCGCAAATTTTGGTTATTTGTTGCCGTATTTTGTATTCTTATCTTTGAGGAGGA	+	10	1119463	1119532	-0.692127	-1.12134	0.270176	0.999171	-5.20463
Tb10.61.0280	3QTB00022_I_3	;go_function=adenylate cyclase activity;go_process=intracellular signaling cascade;go_component=integral to membrane		<a href=http://www.genedb.org/genedb/Search?organism=tryp&name=Tb10.61.0280>Tb10.61.0280</a>	Q387R5			TRYP_x-61h03.q2kb185_40	10	Tb927_10_v4: 3867126..3870836	receptor-type adenylate cyclase GRESAG 4, putative,expression site-associated gene 4 (ESAG4) protein, putative	7674	1	2	0	GO:0004016 GO:0004016	GO:0007242 GO:0007242	GO:0016021 GO:0016021	2QTB00022_I_3	Tb10.61.0280	TAGTCATGATAGTGCTCGTGTGTTCGTTCCATTTTTCGATGTAGTACTGCTTCATGAAGAATTTTTTAAC	+	10	3869135	3869204	-0.691965	-1.24304	0.222548	0.999171	-5.07623
Tb09.160.4980	3QTB00001_A_2			<a href=http://www.genedb.org/genedb/Search?organism=tryp&name=Tb09.160.4980>Tb09.160.4980</a>	Q38EQ7			chr9contig160.tmp0384	9	Tb927_09_v4: 1067902..1068048	hypothetical protein, unlikely	5258	1	0	0				2QTB00001_A_2	Tb09.160.4980	GTGGCTTCACAGCTCGACTAAACGCAGAAAATAAAAACACCGCCGGAAAGACCCACGAAACTGTGTGTTA	+	9	1067978	1068047	-0.691322	-1.18637	0.243882	0.999171	-5.13751
Tb10.6k15.1760	3QTB00023_G_15			<a href=http://www.genedb.org/genedb/Search?organism=tryp&name=Tb10.6k15.1760>Tb10.6k15.1760</a>	Q38A96			TRYPtp6k15-3d06.p1c_258	10	Tb927_10_v4: 2126760..2133269	hypothetical protein, conserved	6986	0	0	0				2QTB00023_G_15	Tb10.6k15.1760	AATCTATATTAAACGTAACAAGGAGGCGATGAGCAGCGTAAGTTATTCTGAAATGTCATCAGGTGGTATA	+	10	2130824	2130893	-0.690884	-1.41332	0.166854	0.999171	-4.87672
Tb927.1.980	3QTB00001_E_17	gene predicted by glimmer		<a href=http://www.genedb.org/genedb/Search?organism=tryp&name=Tb927.1.980>Tb927.1.980</a>	Q4GZC0				1	Tb927_01_v4: complement(287978..288091)	hypothetical protein, unlikely	92	0	0	0				2QTB00001_E_17	Tb927.1.980	AAAAGGGGGGAGGCGTCAAGCTCACAAACGGAAAACCGCTGGCACCGTTCCCTCAAAGTCGCAGTGTAAC	-	1	288009	288078	-0.689249	-1.61264	0.116275	0.976619	-4.61504
Tb11.02.4110	3QTB00017_C_15			<a href=http://www.genedb.org/genedb/Search?organism=tryp&name=Tb11.02.4110>Tb11.02.4110</a>	Q385E5				11	Tb927_11_01_v4: complement(1733476..1735212)	hypothetical protein, conserved	8322	0	0	0				2QTB00017_C_15	Tb11.02.4110	TCAGGCGTACAATATTTATCACAAATTTACCACTGACTATTGACAACGGGTTGCGTCTACTGCCATATGT	-	11.1	1734968	1735037	-0.687984	-1.36767	0.180588	0.999171	-4.93243
Tb927.1.1530	3QTB00022_N_10			<a href=http://www.genedb.org/genedb/Search?organism=tryp&name=Tb927.1.1530>Tb927.1.1530</a>	Q4GZ66				1	Tb927_01_v4: 385710..390938	protein kinase, putative	146	0	0	0	GO:0004672	GO:0006468	GO:0005575	2QTB00022_N_10	Tb927.1.1530	AACGGATTTGTCGCAAATGTTTTCGAGTGTTGATGAGTTTGCTGCCGTTCCAGTTAGTTTTATTCAACAA	+	1	386825	386894	-0.687581	-1.82699	0.076689	0.932831	-4.30165
Tb927.7.470	3QTB00009_K_2			<a href=http://www.genedb.org/genedb/Search?organism=tryp&name=Tb927.7.470>Tb927.7.470</a>	Q57U07			Tb07.8P12.680	7	Tb927_07_v4: complement(85331..86224)	hypothetical protein	3138	1	2	0				2QTB00009_K_2	Tb927.7.470	TTTTACGACCGATTGCCGCCGCTCCTCAAGAAAGCAATGGATCAAACACAATAAGTGTACCACCCATTGA	-	7	86097	86166	-0.687531	-1.49661	0.143927	0.987939	-4.77098
Tb11.02.1710	3QTB00014_H_21	;go_function=metal ion binding;go_component=integral to membrane		<a href=http://www.genedb.org/genedb/Search?organism=tryp&name=Tb11.02.1710>Tb11.02.1710</a>	Q385Z5			TRYP_xi-1013a02.q1k_94	11	Tb927_11_01_v4: complement(1211109..1212524)	hypothetical protein, conserved	8121	1	5	0	GO:0046872	GO:0008150	GO:0016021	2QTB00014_H_21	Tb11.02.1710	GATGTGTGTTTAACTGTCCTGTTTTTATCGCTAATTTTCCTAGCATTTTGGTCATTTGGTTTCTGCTCTT	-	11.1	1212233	1212302	-0.686892	-1.46918	0.151181	0.994833	-4.80638
Tb927.5.1630	3QTB00004_H_24	;go_component=integral to membrane		<a href=http://www.genedb.org/genedb/Search?organism=tryp&name=Tb927.5.1630>Tb927.5.1630</a>	Q57VA0			Tb05.30H13.920	5	Tb927_05_v4: 513641..514120	hypothetical protein, conserved	2154	1	1	0				2QTB00004_H_24	Tb927.5.1630	ATATTCTTGAAATTAGCTATTCGGAGAAGACAGCACTTAAAAGAGGCGGCGCCCCCAACCATTTTTATTC	+	5	513719	513788	-0.686708	-1.19589	0.240197	0.999171	-5.1274
Tb927.3.4840	3QTB00019_M_1	;go_function=cysteine-type endopeptidase activity; ubiquitin thiolesterase activity;go_process=ubiquitin-dependent protein catabolism		<a href=http://www.genedb.org/genedb/Search?organism=tryp&name=Tb927.3.4840>Tb927.3.4840</a>	Q582Q1			Tb03.48K5.520	3	Tb927_03_v4: complement(1362003..1364198)	ubiquitin hydrolase, putative,cysteine peptidase, Clan CA, family C19, putative	1321	0	0	0				2QTB00019_M_1	Tb927.3.4840	GGTTGATATTTTTAAGATGAAGTTGGAGAATCGTGTTGAGTGTAGCTCTTGCCGCAAGGTACGTTACACG	-	3	1362840	1362909	-0.685622	-1.0883	0.284286	0.999171	-5.23739
Tb11.02.3430	3QTB00013_E_16	;go_function=protein binding;go_process=protein folding;go_component=integral to membrane		<a href=http://www.genedb.org/genedb/Search?organism=tryp&name=Tb11.02.3430>Tb11.02.3430</a>	Q385J7			Tb11.212.0630	11	Tb927_11_01_v4: 1590348..1591619	chaperone protein DNAJ, putative	8270	0	1	0	GO:0005515	GO:0006457	GO:0016021	2QTB00013_E_16	Tb11.02.3430	TTAGTTCATATCATCCCAGTGCTTCAAACATTGTTGTAGAATTTATTGAGTTAAACATACATATCGACGA	+	11.1	1590895	1590964	-0.685563	-1.34273	0.188454	0.999171	-4.96219
Tb927.6.4770	3QTB00019_O_17			<a href=http://www.genedb.org/genedb/Search?organism=tryp&name=Tb927.6.4770>Tb927.6.4770</a>	Q587E3			Tb06.26G9.150	6	Tb927_06_v4: 1328290..1330497	hypothetical protein, conserved	2995	0	0	0				2QTB00019_O_17	Tb927.6.4770	AATGTTTCAGTCTATCAAAAATTGTACCCCAGTTTTTGTTTTTAACGGTATCCAGTATTCTCCAGATTCT	+	6	1328535	1328604	-0.68442	-0.889498	0.380126	0.999171	-5.41517
Tb927.1.3540	3QTB00002_L_8			<a href=http://www.genedb.org/genedb/Search?organism=tryp&name=Tb927.1.3540>Tb927.1.3540</a>	Q4GYL9				1	Tb927_01_v4: complement(756133..756471)	hypothetical protein, unlikely	346	1	2	0				2QTB00002_L_8	Tb927.1.3540	GAACTTCGTGTTTGCGCGTGAATCTATCGATTATTCCACGTTCGCTTTTCCCACCTTCCTCTTTGTTTTT	-	1	756367	756436	-0.684208	-1.2554	0.218086	0.999171	-5.06252
Tb927.2.4140	3QTB00019_K_3			<a href=http://www.genedb.org/genedb/Search?organism=tryp&name=Tb927.2.4140>Tb927.2.4140</a>	Q7YV19		28H13.420		2	Tb927_02_v4: complement(726265..728454)	hypothetical protein, conserved	702	0	0	0				2QTB00019_K_3	Tb927.2.4140	GAGGAGATTTGACTTAGTTAAGATGGAAAAAGTTGGGCTGTTGTATCCAGGGTTGATGAACGACTGTCCT	-	2	726313	726382	-0.684022	-1.64839	0.10869	0.971043	-4.56501
Tb927.2.4920	3QTB00011_O_15	;go_component=integral to membrane		<a href=http://www.genedb.org/genedb/Search?organism=tryp&name=Tb927.2.4920>Tb927.2.4920</a>	Q7YUU4		30M24.120		2	Tb927_02_v4: complement(868049..869104)	hypothetical protein, conserved	751	1	2	0	GO:0003674	GO:0008150	GO:0016021	2QTB00011_O_15	Tb927.2.4920	ATTTAGTCGTCACGAACGGTACATTGTTGGTTACGATAATGCTGAAGCATATTGTGTCGACAACGGTGCT	-	2	868865	868934	-0.683826	-1.36096	0.182679	0.999171	-4.94049
Tb10.100.0180	3QTB00008_E_21			<a href=http://www.genedb.org/genedb/Search?organism=tryp&name=Tb10.100.0180>Tb10.100.0180</a>	Q38CK8				10	Tb927_10_v4: 85150..85914	hypothetical protein, conserved	6173	0	2	0				2QTB00008_E_21	Tb10.100.0180	AATGTCAATTTTAGCTTACTTGACGTTTAGTGTTTATGGTTGGAGTGTCATGGAGCCTATTTGCTATTTT	+	10	85599	85668	-0.683729	-1.4373	0.159975	0.999171	-4.84681
Tb927.1.3520	3QTB00003_K_2			<a href=http://www.genedb.org/genedb/Search?organism=tryp&name=Tb927.1.3520>Tb927.1.3520</a>	Q4GYM1				1	Tb927_01_v4: 755215..755586	hypothetical protein, unlikely	344	0	0	0				2QTB00003_K_2	Tb927.1.3520	ACGCAATCATCAGGGATATTATCAAGTTAGCCTCCCTCCATGCACACCGTCCTCCAGTCCACAGCAACCA	+	1	755381	755450	-0.682985	-1.62673	0.113235	0.972237	-4.59543
Tb10.70.7270	3QTB00014_K_15	;go_function=thymidine kinase activity;go_process=nucleobase, nucleoside and nucleotide interconversion;go_component=mitochondrion		<a href=http://www.genedb.org/genedb/Search?organism=tryp&name=Tb10.70.7270>Tb10.70.7270</a>	Q38CF2			TRYP_x-70a06.p2kb545_1000	10	Tb927_10_v4: 234990..236357	thymidine kinase, putative	6229	0	0	0	GO:0004797	GO:0015949	GO:0005739	2QTB00014_K_15	Tb10.70.7270	AAAGATCATGTTATATCATCAACTATTCACGAAACAGTTACCAAAATCAGCGACTGTCAACTCACGACCA	+	10	235090	235159	-0.682089	-1.51974	0.138028	0.978721	-4.74068
Tb09.160.1240	3QTB00010_G_15			<a href=http://www.genedb.org/genedb/Search?organism=tryp&name=Tb09.160.1240>Tb09.160.1240</a>	Q38FR2			chr9contig160.tmp0124c	9	Tb927_09_v4: complement(559859..560812)	hypothetical protein, conserved	4901	0	0	0				2QTB00010_G_15	Tb09.160.1240	ATGAGCTTGTGTACAATCTTGGTCAATCGGCTATGGTAGAAGCATGCCCACATCTGGAACGGTTCATTCG	-	9	560565	560634	-0.681459	-1.55544	0.129309	0.976619	-4.69315
Tb09.354.0020	3QTB00002_H_17			<a href=http://www.genedb.org/genedb/Search?organism=tryp&name=Tb09.354.0020>Tb09.354.0020</a>	Q38G49				9	Tb927_09_v4: 3547..3864	hypothetical protein, unlikely	4682	0	3	0				2QTB00002_H_17	Tb09.354.0020	ATCGGGTCCTTTTCATTAATAAGTATCTTCCGTCCTGTGCTTCTCAATTGTTTTACACTGTCATTTTATT	+	9	3751	3820	-0.681363	-1.29175	0.20535	0.999171	-5.02149
Tb927.5.2290	3QTB00023_I_13	similar to SP:O75643: U5 small nuclear ribonucleoprotein 200 kDa helicase (U5 snRNP-specific 200 kDa protein) (U5-200KD) (Fragment). [Human] {Homo sapiens}; 57% similar to SP:O75643: U5 small nuclear ribonucleoprotein 200 kDa helicase (U5 snRNP-specific 200 kDa protein) (U5-200KD) (Fragment). [Human] {Homo sapiens};go_function=ATP binding; ATP-dependent RNA helicase activity; nucleic acid binding…		<a href=http://www.genedb.org/genedb/Search?organism=tryp&name=Tb927.5.2290>Tb927.5.2290</a>	Q582D6			Tb05.3C6.290	5	Tb927_05_v4: 709355..716068	ATP-dependent RNA helicase, putative	2220	0	0	0				2QTB00023_I_13	Tb927.5.2290	TATAGAAGAAACACTTTCATTTCCTCTACACGCTGTGGATGGCGAGGATCTTGATACAATTACGATGGTT	+	5	715933	716002	-0.681067	-1.58172	0.123179	0.976619	-4.65755
Tb11.01.7530	3QTB00012_A_22			<a href=http://www.genedb.org/genedb/Search?organism=tryp&name=Tb11.01.7530>Tb11.01.7530</a>	Q381J9				11	Tb927_11_01_v4: complement(4145055..4146209)	hypothetical protein, conserved	9276	0	2	0				2QTB00012_A_22	Tb11.01.7530	GAGGCCAGCCTTGACAAACTTTGGTCCTTCTTTTTTATGCAGTTACTGATCATTATGTTTATCGTAGTAA	-	11.1	4145078	4145147	-0.67973	-1.25299	0.218951	0.999171	-5.0652
Tb11.01.7670	3QTB00022_C_23			<a href=http://www.genedb.org/genedb/Search?organism=tryp&name=Tb11.01.7670>Tb11.01.7670</a>	Q381I5				11	Tb927_11_01_v4: complement(4179943..4183584)	hypothetical protein, conserved	9290	0	22	0				2QTB00022_C_23	Tb11.01.7670	TTTTGTATGCATTAACGCTTTTTCTTCAGTCATTAAATGTTGTTGTGGTGGAGCACATTCTCTACTCTCA	-	11.1	4181615	4181684	-0.678944	-1.58914	0.121492	0.976619	-4.64741
Tb927.3.3140	3QTB00003_B_4			<a href=http://www.genedb.org/genedb/Search?organism=tryp&name=Tb927.3.3140>Tb927.3.3140</a>	Q57ZJ8			Tb03.27C5.760	3	Tb927_03_v4: complement(809070..809465)	hypothetical protein, conserved	1152	0	1	0				2QTB00003_B_4	Tb927.3.3140	CAGTAGGACCCGCGTGTCGTCTCACCACATCATTTCTTACCTTTTGCGGGCTTCTGCTGCTATTTTGGTT	-	3	809281	809350	-0.678348	-1.45422	0.155259	0.998726	-4.82545
Tb09.211.1655	3QTB00001_N_2			<a href=http://www.genedb.org/genedb/Search?organism=tryp&name=Tb09.211.1655>Tb09.211.1655</a>	Q38DY9			229.t01426	9	Tb927_09_v4: complement(1553579..1553827)	hypothetical protein, conserved,predicted zinc finger protein	5528	0	0	0				2QTB00001_N_2	Tb09.211.1655	AGGATTGCCCCATTGTTACGGGGAAATGTACTCATACCTTCCACATCCATTGCATTGAAAGGTGGGCTGA	-	9	1553634	1553703	-0.677262	-1.50169	0.142615	0.987939	-4.76436
Tb927.5.2140	3QTB00020_A_2	;go_function=nucleic acid binding;go_process=mRNA catabolism, nonsense-mediated decay;go_component=cytoplasm		<a href=http://www.genedb.org/genedb/Search?organism=tryp&name=Tb927.5.2140>Tb927.5.2140</a>	Q582F1			Tb05.3C6.50	5	Tb927_05_v4: complement(674982..677510)	regulator of nonsense transcripts 1, putative,nonsense mRNA reducing factor 1, putative	2205	0	0	0				2QTB00020_A_2	Tb927.5.2140	GTGATTCCACTTTAGAGTGCTACATATGTCGATCTTCGAATATTTTTTCCTTGGGATTTATGCCTTCAAA	-	5	677191	677260	-0.676995	-0.876867	0.38685	0.999171	-5.42532
Tb09.160.3200	3QTB00001_D_11			<a href=http://www.genedb.org/genedb/Search?organism=tryp&name=Tb09.160.3200>Tb09.160.3200</a>	Q38F82		1L12.495	chr9contig160.tmp0490	9	Tb927_09_v4: 799771..799968	hypothetical protein, unlikely	5081	0	2	0				2QTB00001_D_11	Tb09.160.3200	AAATTTGGGAAAGCTCTTTTTATTCTACGAGTTTTTCATTTCTACTCCTTTTTTTGTTCCTAACGTCAAG	+	9	799815	799884	-0.676505	-1.47433	0.149797	0.990848	-4.79978
Tb09.160.3330	3QTB00001_K_15			<a href=http://www.genedb.org/genedb/Search?organism=tryp&name=Tb09.160.3330>Tb09.160.3330</a>	Q38F70		1L12.555	chr9contig160.tmp0495	9	Tb927_09_v4: 819389..819526	hypothetical protein, unlikely	5093	0	0	0				2QTB00001_K_15	Tb09.160.3330	TGTTAGGCCTGGGAAATTCGACCTCACTGCTTTCCCTTATCACCACTTTGCTCGTTTTCCCGTGCATCTC	+	9	819403	819472	-0.675781	-1.32033	0.195743	0.999171	-4.9885
Tb11.02.5690	3QTB00007_H_15			<a href=http://www.genedb.org/genedb/Search?organism=tryp&name=Tb11.02.5690>Tb11.02.5690</a>	Q384N7				11	Tb927_11_01_v4: complement(2151833..2152549)	hypothetical protein	8482	1	4	0				2QTB00007_H_15	Tb11.02.5690	TTTTCTACTTTTGTTGAATGCCTCATGCGATTCCTTCTGTTTTTGCTGTACCGTTTCACTGCGTTATATG	-	11.1	2152189	2152258	-0.67577	-1.41895	0.165219	0.999171	-4.86974
Tb09.211.1320	3QTB00022_F_1	;go_function=AMP deaminase activity;go_process=purine ribonucleoside monophosphate biosynthesis;go_component=mitochondrion		<a href=http://www.genedb.org/genedb/Search?organism=tryp&name=Tb09.211.1320>Tb09.211.1320</a>	Q38E23			chr9contig211.tmp0158c	9	Tb927_09_v4: complement(1498069..1502322)	AMP deaminase, putative	5494	0	0	0	GO:0003876	GO:0009168	GO:0005739	2QTB00022_F_1	Tb09.211.1320	GCTTAATGTTCAGGCGGACCACACATTGTTCGAGCGGTTTGACAATTTCAATAATAAATATAATCCTCTT	-	9	1499614	1499683	-0.675349	-1.55296	0.1299	0.977038	-4.69648
Tb927.8.6710	3QTB00017_E_12			<a href=http://www.genedb.org/genedb/Search?organism=tryp&name=Tb927.8.6710>Tb927.8.6710</a>	Q57TU2			Tb08.30K1.620	8	Tb927_08_v4: complement(1943647..1945431)	hypothetical protein, conserved	4515	1	6	0				2QTB00017_E_12	Tb927.8.6710	GGAATTTAATACCCGCTACAACTTCTCAGTTTCTAGGCCTGCCGCTTGGTCCTAACAATAAACCGCTCAA	-	8	1944122	1944191	-0.675195	-1.75077	0.0892075	0.947063	-4.41675
Tb927.8.8130	3QTB00019_C_1			<a href=http://www.genedb.org/genedb/Search?organism=tryp&name=Tb927.8.8130>Tb927.8.8130</a>	Q57WL7			Tb08.28A12.150	8	Tb927_08_v4: 2401399..2403549	hypothetical protein, conserved	4657	0	0	0	GO:0003674	GO:0008150	GO:0005575	2QTB00019_C_1	Tb927.8.8130	TTGGAATGATACCATAAATCCACTGAAGTCCCTTTCAAGTTACAACGACGACAGCTCGACATACATTGAT	+	8	2402193	2402262	-0.673848	-1.42756	0.162743	0.999171	-4.85902
Tb11.02.4480	3QTB00017_N_9	GPI-Anchor Signal predicted for Tb11.02.4480 by DGPI v2.04, no cleavage site predicted;go_function=methylcrotonoyl-CoA carboxylase activity;go_component=mitochondrion		<a href=http://www.genedb.org/genedb/Search?organism=tryp&name=Tb11.02.4480>Tb11.02.4480</a>	Q385A6				11	Tb927_11_01_v4: complement(1846183..1848021)	3-methylcrotonoyl-CoA carboxylase beta subunit, putative	8361	1	0	0	GO:0004485	GO:0008150	GO:0005739	2QTB00017_N_9	Tb11.02.4480	TTCTGAATCAGCGCTTAAAGGTGCCCATTTCGTTGAACTTTGCTCACACAGGAATATTCCACTACTATTT	-	11.1	1846651	1846720	-0.673141	-1.82664	0.0767421	0.932831	-4.30218
Tb09.142.0240	3QTB00016_G_3	GPI-Anchor Signal predicted for Tb09.142.0240 by DGPI v2.04 with cleavage site probability 0.75399995 near 509;go_process=antigenic variation;go_component=integral to membrane		<a href=http://www.genedb.org/genedb/Search?organism=tryp&name=Tb09.142.0240>Tb09.142.0240</a>	Q38G41				9	Tb927_09_v4: 136315..137913	variant surface glycoprotein (VSG), putative	4729	1	0	1		GO:0020033 GO:0020033	GO:0016021 GO:0016021	2QTB00016_G_3	Tb09.142.0240	CTCGCTAACAAACTAGAAGCTAGAACCAGGTACAACACCATTATCTCTAAACTAAACGAACAGCTACGAT	+	9	137368	137437	-0.6725	-1.5175	0.138592	0.98022	-4.74364
Tb09.v1.0660	3QTB00001_G_17			<a href=http://www.genedb.org/genedb/Search?organism=tryp&name=Tb09.v1.0660>Tb09.v1.0660</a>	Q38DK2				9	Tb927_09_v4: 1812682..1812804	hypothetical protein, unlikely	5665	1	1	0				2QTB00001_G_17	Tb09.v1.0660	ATGATGGTAATGCTAAAACATAAGCTGAAGAAAGGAGATGTATATGGCGCAGCTATAAGGTCTCCGTGTG	+	9	1812682	1812751	-0.672278	-1.49556	0.1442	0.987939	-4.77235
Tb927.1.1360	3QTB00003_M_9	GPI-Anchor Signal predicted for Tb927.1.1360 by DGPI v2.04 with cleavage site probability 0.696 near 83		<a href=http://www.genedb.org/genedb/Search?organism=tryp&name=Tb927.1.1360>Tb927.1.1360</a>	Q4GZ83				1	Tb927_01_v4: 348721..349077	hypothetical protein, unlikely	129	1	2	1				2QTB00003_M_9	Tb927.1.1360	CCCTCAGTCAGTCTCTTTCCGTCTGGCTTTGTTTTTCTCATAGCCATTTTTACCTTGTTTCTATTACTGT	+	1	348817	348886	-0.671577	-1.44155	0.158782	0.999171	-4.84148
Tb927.4.3010	3QTB00006_B_3			<a href=http://www.genedb.org/genedb/Search?organism=tryp&name=Tb927.4.3010>Tb927.4.3010</a>	Q583X8			Tb04.2H8.850	4	Tb927_04_v4: 797540..798154	hypothetical protein, conserved	1718	1	1	0				2QTB00006_B_3	Tb927.4.3010	CGTTAAGTTGTTCACAACACTCTTAGTTACAGTGCTCACATGCTTTTATCTCTACTATCGCTATATGATT	+	4	797950	798019	-0.671536	-1.2492	0.220313	0.999171	-5.06941
Tb09.160.1110	3QTB00006_I_21			<a href=http://www.genedb.org/genedb/Search?organism=tryp&name=Tb09.160.1110>Tb09.160.1110</a>	Q38FS6			chr9contig160.tmp0111c	9	Tb927_09_v4: complement(512261..512845)	hypothetical protein, conserved	4887	0	0	0				2QTB00006_I_21	Tb09.160.1110	AAGAAGAATGCGCCGATTCCTGTCGTAGTTCTAGGCCCTCCGTGTCTGTACAATCAGCCGTACCAGGTAA	-	9	512547	512616	-0.671134	-1.48817	0.14613	0.987939	-4.78194
Tb927.6.2620	3QTB00005_O_16			<a href=http://www.genedb.org/genedb/Search?organism=tryp&name=Tb927.6.2620>Tb927.6.2620</a>	Q584P4			Tb06.4M18.1380	6	Tb927_06_v4: 790731..791264	hypothetical protein, conserved	2781	1	4	0				2QTB00005_O_16	Tb927.6.2620	TACCTGTTGAAAGGATACTTTCCTTTTTATTCGTTAGGGGTTGCCTTTTCTGCTTGCATTATATCCCTAT	+	6	790818	790887	-0.670718	-1.31129	0.198743	0.999171	-4.999
Tb927.1.2590	3QTB00004_O_5			<a href=http://www.genedb.org/genedb/Search?organism=tryp&name=Tb927.1.2590>Tb927.1.2590</a>	Q4GYW3				1	Tb927_01_v4: complement(609245..609673)	hypothetical protein, unlikely	252	1	2	0				2QTB00004_O_5	Tb927.1.2590	TGTTGAAATGTTACAAGGTGATGGATTGCGTGAGTTAGTCTTATATTTCTTTTTCTTTAGTTTAATTTAC	-	1	609500	609569	-0.670652	-1.54498	0.131816	0.977038	-4.70717
Tb11.01.5880	3QTB00019_M_20	;go_function=ATP binding; protein serine/threonine kinase activity;go_process=protein amino acid phosphorylation		<a href=http://www.genedb.org/genedb/Search?organism=tryp&name=Tb11.01.5880>Tb11.01.5880</a>	Q382B0				11	Tb927_11_01_v4: 3738056..3740311	protein kinase, putative	9114	1	0	0	GO:0004674 GO:0005524	GO:0006468	GO:0005575	2QTB00019_M_20	Tb11.01.5880	GCAAATATATTAATTGACTACGATATGGAGCGCTTTCGACTTGCAGATTTTGGATGTGGTTGTCAGATGG	+	11.1	3739631	3739700	-0.670631	-1.36587	0.181147	0.999171	-4.93459
Tb927.6.2910	3QTB00012_C_3	similar to Ribosomal large subunit pseudouridine synthase A (EC 4.2.1.70)(Pseudouridylate synthase) (Uracil hydrolyase). (Swiss-Prot:P39219) {Escherichia coli;Shigella flexneri}		<a href=http://www.genedb.org/genedb/Search?organism=tryp&name=Tb927.6.2910>Tb927.6.2910</a>	Q583P3			Tb06.5F5.560	6	Tb927_06_v4: 873465..874598	hypothetical protein, conserved	2810	0	0	0				2QTB00012_C_3	Tb927.6.2910	GAGCTTAACATACATGTATGTCCTTCAAAATGGGTATCTGCCTTGCCCGTCTAAAAACTGTCAAGTTTCT	+	6	874121	874190	-0.670545	-1.76583	0.0866055	0.941769	-4.39432
Tb927.6.3550	3QTB00022_A_7	;go_function=ATPase activity, coupled to transmembrane movement of ions, phosphorylative mechanism;go_process=cation transport;go_component=integral to membrane		<a href=http://www.genedb.org/genedb/Search?organism=tryp&name=Tb927.6.3550>Tb927.6.3550</a>	Q584Z5			Tb06.2N9.170	6	Tb927_06_v4: complement(1056159..1059749)	phospholipid-translocating P-type ATPase (flippase), putative	2873	0	7	0				2QTB00022_A_7	Tb927.6.3550	AGATATATCAAAGTATGCTATTTTCGTCTTTATTTTCCAAATAAGCTGTGGTTTTTTGTTTGGGGCTGTA	-	6	1058796	1058865	-0.669676	-1.1944	0.240772	0.999171	-5.12899
Tb927.7.4210	3QTB00003_E_13			<a href=http://www.genedb.org/genedb/Search?organism=tryp&name=Tb927.7.4210>Tb927.7.4210</a>	Q57UQ1			Tb07.5F10.320	7	Tb927_07_v4: 1120725..1121075	hypothetical protein, conserved	3510	0	0	0				2QTB00003_E_13	Tb927.7.4210	TCAGCAGGCTTGTGTTTTGTACCGGCGTCTATTGAAGGCCGGCCACCAGCAACTTTTGGTTACGGACAAA	+	7	1120877	1120946	-0.669407	-1.69627	0.0991797	0.963117	-4.4966
Tb09.160.3960	3QTB00013_A_16	actin-like protein 1, ungrouped (curated by B. Wickstead, Univ. of Oxford); similar to SP:P53500: Actin. {Cyanidioschyzon merolae};go_function=structural constituent of cytoskeleton;go_process=cytoskeleton organization and biogenesis;go_component=actin cytoskeleton		<a href=http://www.genedb.org/genedb/Search?organism=tryp&name=Tb09.160.3960>Tb09.160.3960</a>	Q38F11		28G16.280	chr9contig160.tmp0305	9	Tb927_09_v4: 892805..894070	actin, putative	5153	0	0	0	GO:0005200	GO:0007010	GO:0015629	2QTB00013_A_16	Tb09.160.3960	CATGAATAGTAGTAATGAAGAAAACGAGGATTACTCCGGTAGAAACAAAAATGTGGTTCACCACAAGTTA	+	9	893545	893614	-0.669043	-1.54523	0.131757	0.977038	-4.70685
Tb09.211.2120	3QTB00006_I_5			<a href=http://www.genedb.org/genedb/Search?organism=tryp&name=Tb09.211.2120>Tb09.211.2120</a>	Q38DU5			chr9contig211.tmp0248	9	Tb927_09_v4: 1647056..1647637	hypothetical protein, unlikely	5572	0	1	0				2QTB00006_I_5	Tb09.211.2120	TTCACTTCGCTCCCTTTCCTTCTGTCTGGTCGTACCGTTGCGCTTTCGCTCTCATTTATTGTTTATCATT	+	9	1647422	1647491	-0.668615	-1.27979	0.209478	0.999171	-5.03511
Tb927.8.3340	3QTB00011_O_3			<a href=http://www.genedb.org/genedb/Search?organism=tryp&name=Tb927.8.3340>Tb927.8.3340</a>	Q57YX9			Tb08.28L1.380	8	Tb927_08_v4: 1001110..1002162	hypothetical protein, conserved	4177	0	0	0				2QTB00011_O_3	Tb927.8.3340	TTTATGGTCGTGTGCCAATGGTTATGCTCCTTGAGATGAAAGAAAACCGCTCCTTTGTATTAGATTTTAC	+	8	1001384	1001453	-0.667867	-1.59341	0.12053	0.976619	-4.64156
Tb11.18.0008	3QTB00022_P_7	;go_function=diacylglycerol O-acyltransferase activity;go_process=triacylglycerol biosynthesis;go_component=integral to membrane		<a href=http://www.genedb.org/genedb/Search?organism=tryp&name=Tb11.18.0008>Tb11.18.0008</a>	Q386T8				11	Tb927_11_01_v4: 602697..607271	diacylglycerol acyltransferase, putative	7925	0	25	0	GO:0004144	GO:0019432	GO:0016021	2QTB00022_P_7	Tb11.18.0008	TGACAGCAACAAGTCTATTTCAACTTACTTTTGTGTGGTGTTTAACGTTACTACTATCTACGGAGTACTG	+	11.1	603682	603751	-0.667195	-1.365	0.181417	0.999171	-4.93564
Tb11.01.0910	3QTB00020_O_23	;go_function=DNA binding; DNA topoisomerase type I activity;go_process=DNA modification; DNA topological change; DNA unwinding		<a href=http://www.genedb.org/genedb/Search?organism=tryp&name=Tb11.01.0910>Tb11.01.0910</a>	Q384B1				11	Tb927_11_01_v4: 2459296..2461821	DNA topoisomerase III, putative	8608	0	0	0	GO:0003677 GO:0003917	GO:0006265 GO:0006268 GO:0006304	GO:0005634	2QTB00020_O_23	Tb11.01.0910	TCTTCTTTGGAAAGTTTCGTTACTTCAAGGAAAACATTGAGCGCTTTGATGCCCTTATGGGAGCTTCATT	+	11.1	2461028	2461097	-0.667155	-1.48108	0.148	0.987939	-4.79109
Tb10.329.0030	3QTB00016_J_4	;go_function=ATP binding; protein serine/threonine kinase activity;go_process=protein amino acid phosphorylation		<a href=http://www.genedb.org/genedb/Search?organism=tryp&name=Tb10.329.0030>Tb10.329.0030</a>	Q389P3				10	Tb927_10_v4: complement(2606333..2608045)	protein kinase, putative	7189	0	0	0	GO:0004674 GO:0004674 GO:0005524 GO:0005524	GO:0006468 GO:0006468	GO:0005575 GO:0005575	2QTB00016_J_4	Tb10.329.0030	TAGAGAGATAGATATAATGTCTTTCCTCCATGACGCTCATCCTCACGTGATTGGGTACTTTGACATGTTT	-	10	2607812	2607881	-0.666417	-1.53677	0.133811	0.977038	-4.71812
Tb09.142.0410	3QTB00003_E_15	GPI-Anchor Signal predicted for Tb09.142.0410 by DGPI v2.04 with cleavage site probability 0.684 near 79		<a href=http://www.genedb.org/genedb/Search?organism=tryp&name=Tb09.142.0410>Tb09.142.0410</a>	Q38G32				9	Tb927_09_v4: 182465..182815	hypothetical protein	4747	0	0	1				2QTB00003_E_15	Tb09.142.0410	TCACTTTCGTGAGTTCCATCAGCCGTAACTGTTGTGCTCTCGAGTTTGGCATCGTGCTTTCGCTCGCTTA	+	9	182745	182814	-0.666395	-1.46695	0.151783	0.997266	-4.80923
Tb927.6.5010	3QTB00012_A_8			<a href=http://www.genedb.org/genedb/Search?organism=tryp&name=Tb927.6.5010>Tb927.6.5010</a>	Q586H3			Tb06.30P15.460	6	Tb927_06_v4: 1373762..1374916	hypothetical protein, conserved	3019	0	0	0				2QTB00012_A_8	Tb927.6.5010	TGTTTGGCTGAACTCTAGCATTCATGTGTGGAAGACAAAAAATGACATAAATGTCGTTAACCTTCGCGAT	+	6	1373794	1373863	-0.666064	-1.26986	0.21295	0.999171	-5.04632
Tb10.61.1070	3QTB00021_E_15	hypothetical protein (pseudogene)		<a href=http://www.genedb.org/genedb/Search?organism=tryp&name=Tb10.61.1070>Tb10.61.1070</a>	-			TRYP_x-61h03.q2kb185_163	10	Tb927_10_v4: 3692116..3697425	hypothetical protein, conserved (pseudogene)	7611	0	0	0				2QTB00021_E_15	Tb10.61.1070	ATGCGAGTTCGGCAGGACATTTAGCTCAGGATAATGATTTAAGAGAGTTATTGTGTCCATACTATCAGTA	+	10	3695545	3695614	-0.666037	-1.09567	0.281095	0.999171	-5.23016
Tb09.211.3900	3QTB00018_A_3			<a href=http://www.genedb.org/genedb/Search?organism=tryp&name=Tb09.211.3900>Tb09.211.3900</a>	Q38DB9			chr9contig211.tmp0434	9	Tb927_09_v4: 2003414..2005318	hypothetical protein, conserved	5748	1	0	0				2QTB00018_A_3	Tb09.211.3900	TTTACCTCTCTCAAGAAAAAGGTAACCAACGAAGGGTTGATGAAATACGTTAGACAAACAAGTCCGTGGC	+	9	2004656	2004725	-0.665495	-0.951385	0.348274	0.999171	-5.36343
Tb927.1.2180	3QTB00004_O_20			<a href=http://www.genedb.org/genedb/Search?organism=tryp&name=Tb927.1.2180>Tb927.1.2180</a>	Q4GZ03				1	Tb927_01_v4: complement(552469..552918)	hypothetical protein, unlikely	211	1	1	0				2QTB00004_O_20	Tb927.1.2180	TATTTCTGTATACGTGAACAGTTTCCACCCCTTCACTTTTTGTTTCCTATTAGCTTTCTTGAAGCTCTTT	-	1	552502	552571	-0.665466	-1.54772	0.131154	0.977038	-4.7035
Tb927.1.4990	3QTB00001_O_5			<a href=http://www.genedb.org/genedb/Search?organism=tryp&name=Tb927.1.4990>Tb927.1.4990</a>	Q4GY81				1	Tb927_01_v4: 1002757..1002900	hypothetical protein, unlikely	486	0	0	0				2QTB00001_O_5	Tb927.1.4990	AACACGAGTGCTGGCGTAGGTGAGAAAATGGGGGATGGAATTGTGGGATGTAACGACGAAACAAGAGGTT	+	1	1002829	1002898	-0.665329	-1.4302	0.161988	0.999171	-4.85571
Tb11.01.8760	3QTB00018_A_24			<a href=http://www.genedb.org/genedb/Search?organism=tryp&name=Tb11.01.8760>Tb11.01.8760</a>	Q380Y8				11	Tb927_11_01_v4: complement(4469662..4471629)	hypothetical protein, conserved	9387	0	0	0				2QTB00018_A_24	Tb11.01.8760	ATATTTGTGTTTCTGCGGAATGAGCAAATACCATTCTCCATCATTATCAGCAAGCTTGACTACTTTGGCG	-	11.1	4471005	4471074	-0.665217	-1.21426	0.233202	0.999171	-5.10768
Tb11.02.5530	3QTB00010_G_14	;go_function=electron carrier activity;go_process=electron transport;go_component=mitochondrion		<a href=http://www.genedb.org/genedb/Search?organism=tryp&name=Tb11.02.5530>Tb11.02.5530</a>	Q384Q2				11	Tb927_11_01_v4: complement(2110423..2111397)	electron-transfer-flavoprotein, alpha polypeptide, putative	8466	0	0	0	GO:0009055	GO:0006118	GO:0005739	2QTB00010_G_14	Tb11.02.5530	AAGTTATTGCAGTAATTAACAACGATGCTGAAGCACCCTTCTTTCAAGTGGCAGACTACGGGCTTGTGGA	-	11.1	2110481	2110550	-0.665068	-1.55017	0.130567	0.977038	-4.70023
Tb11.01.8460	3QTB00013_I_16	;go_function=protein binding;go_process=cytokinesis; regulation of cell cycle;go_component=nuclear cyclin-dependent protein kinase holoenzyme complex		<a href=http://www.genedb.org/genedb/Search?organism=tryp&name=Tb11.01.8460>Tb11.01.8460</a>	Q381B4	CYC6	CycB2		11	Tb927_11_01_v4: complement(4389978..4391258)	cyclin 6,mitotic cyclin (pers. comm. J. Mottram, Univ. of Glasgow)	9361	0	0	0	GO:0005515	GO:0000074 GO:0000910	GO:0019908	2QTB00013_I_16	Tb11.01.8460	ACGAGAAAATGCGAATGATTCTCGTCGATTGGCTTATTGACGTTCACCTAAAGTTTAAACTACATCCCGA	-	11.1	4390825	4390894	-0.664975	-1.34281	0.188427	0.999171	-4.96209
Tb11.01.0150	3QTB00015_E_1	conserved in T. brucei and T. cruzi, absent from L. major		<a href=http://www.genedb.org/genedb/Search?organism=tryp&name=Tb11.01.0150>Tb11.01.0150</a>	Q384H9				11	Tb927_11_01_v4: 2296187..2297647	hypothetical protein, conserved	8540	0	0	0				2QTB00015_E_1	Tb11.01.0150	AAATTTAAAGCTGATATTGTTGAGGCGATTATTGGTGAATTGCACGTGGCATTATGGTCTTTGCAGTCTA	+	11.1	2297036	2297105	-0.664531	-1.54481	0.131857	0.977038	-4.7074
Tb10.6k15.1240	3QTB00013_M_7			<a href=http://www.genedb.org/genedb/Search?organism=tryp&name=Tb10.6k15.1240>Tb10.6k15.1240</a>	Q38A56			TRYPtp6k15-3d06.p1c_181	10	Tb927_10_v4: 2233194..2234450	hypothetical protein, conserved	7026	0	2	0				2QTB00013_M_7	Tb10.6k15.1240	CTTGTACTAGTCCCCAAAATGATATGTTACAGAAGAAGAAAAAAGGGAACCATCCTACCGTCATGCTTTT	+	10	2233537	2233606	-0.664403	-1.26051	0.21626	0.999171	-5.05681
Tb927.5.3420	3QTB00016_A_1	;go_component=mitochondrion		<a href=http://www.genedb.org/genedb/Search?organism=tryp&name=Tb927.5.3420>Tb927.5.3420</a>	Q57UC4			Tb05.6E7.60	5	Tb927_05_v4: complement(1079337..1080923)	hypothetical protein, conserved	2333	0	1	0				2QTB00016_A_1	Tb927.5.3420	ATGCTGAATATTGCTGGGTTCTTCTTTCGTGGTTATGATCTCTCAGGAATTGTTTCCAAGCTTAACAAAA	-	5	1080227	1080296	-0.663593	-1.35532	0.18445	0.999171	-4.94722
Tb927.7.4110	3QTB00020_J_1	;go_function=ATP binding; motor activity;go_process=microtubule-based process;go_component=microtubule associated complex		<a href=http://www.genedb.org/genedb/Search?organism=tryp&name=Tb927.7.4110>Tb927.7.4110</a>	Q57UP1			Tb07.5F10.480	7	Tb927_07_v4: 1088499..1091183	kinesin, putative	3500	0	0	0	GO:0003774 GO:0005524	GO:0007017	GO:0005875	2QTB00020_J_1	Tb927.7.4110	AACTGATATCGTTACGTAAAACCCATGGCCACACACACACTATATTCCGAATAACCTCACCAAAGGTTGA	+	7	1089613	1089682	-0.663009	-1.49755	0.143684	0.987939	-4.76976
Tb927.4.2900	3QTB00021_G_15			<a href=http://www.genedb.org/genedb/Search?organism=tryp&name=Tb927.4.2900>Tb927.4.2900</a>	Q583W7			Tb04.2H8.1060	4	Tb927_04_v4: 767977..770892	hypothetical protein, conserved	1707	0	0	0				2QTB00021_G_15	Tb927.4.2900	AGATTGTAGTTACGCAAATATTCATCGAGTTCCGACATACAAAACTTCCCACACAGGTGTATTCAATGTC	+	4	770493	770562	-0.662425	-1.50865	0.140833	0.986928	-4.75527
Tb09.160.2560	3QTB00001_O_17			<a href=http://www.genedb.org/genedb/Search?organism=tryp&name=Tb09.160.2560>Tb09.160.2560</a>	Q38FD8		1L12.165	chr9contig160.tmp0460c	9	Tb927_09_v4: complement(721157..721303)	hypothetical protein, unlikely	5025	0	0	0				NA	NA	NA	NA	NA	NA	NA	-0.660692	-1.54174	0.1326	0.977038	-4.7115
Tb927.7.3090	3QTB00021_I_20			<a href=http://www.genedb.org/genedb/Search?organism=tryp&name=Tb927.7.3090>Tb927.7.3090</a>	Q57YB9			Tb07.13M20.230	7	Tb927_07_v4: 781168..784254	hypothetical protein, conserved	3398	0	0	0				2QTB00021_I_20	Tb927.7.3090	ATCATGCGGCGTGTATTATGGATTCCACTATGTTTATTAACGGAGGTGTTGACGGTGACAGTGTTACATT	+	7	782363	782432	-0.660186	-1.41637	0.165966	0.999171	-4.87294
Tb10.70.7220	3QTB00018_I_13			<a href=http://www.genedb.org/genedb/Search?organism=tryp&name=Tb10.70.7220>Tb10.70.7220</a>	Q38CE7			TRYP_x-70a06.p2kb545_995	10	Tb927_10_v4: 252691..254628	hypothetical protein, conserved	6234	0	0	0				2QTB00018_I_13	Tb10.70.7220	ACGGGGTCTGAGTCGAATTTAATTGACTGTATATATTTCGAAGCCTTTCTAGCGCGAATGGCGTTCATGA	+	10	253921	253990	-0.659881	-1.16765	0.251251	0.999171	-5.15718
Tb11.02.1950	3QTB00018_K_3			<a href=http://www.genedb.org/genedb/Search?organism=tryp&name=Tb11.02.1950>Tb11.02.1950</a>	Q385X7			TRYP_xi-1013a02.q1k_61	11	Tb927_11_01_v4: complement(1251673..1253613)	hypothetical protein, conserved	8139	0	0	0				2QTB00018_K_3	Tb11.02.1950	TAGTGAACTTAATGAAGTGGAAGGAGGGGTCATTTCTATGCAGCTAGCGACCAAACAGAAAGAAACACAT	-	11.1	1253410	1253479	-0.659519	-1.40005	0.170759	0.999171	-4.89308
Tb11.01.6740	3QTB00021_N_4			<a href=http://www.genedb.org/genedb/Search?organism=tryp&name=Tb11.01.6740>Tb11.01.6740</a>	Q381S5				11	Tb927_11_01_v4: complement(3953716..3957234)	hypothetical protein, conserved	9199	0	0	0				2QTB00021_N_4	Tb11.01.6740	TTGTCCACAAGAACTTTGCCGATTACTATAACTCTCTTGTTTCACGCGTTCCAACTCACCATGAGTTACT	-	11.1	3957158	3957227	-0.658895	-1.2875	0.206811	0.999171	-5.02634
Tb10.389.1040	3QTB00021_D_12			<a href=http://www.genedb.org/genedb/Search?organism=tryp&name=Tb10.389.1040>Tb10.389.1040</a>	Q388Y1				10	Tb927_10_v4: complement(2986172..2989534)	hypothetical protein, conserved	7351	0	0	0				2QTB00021_D_12	Tb10.389.1040	AAATATTTCAGTTATTTTGACTTTGAAAGTTACTGCCTCACGTTGTTTGGTCCTGTTCCGTGCGACAAAA	-	10	2987635	2987704	-0.658415	-1.23556	0.225279	0.999171	-5.08446
Tb11.02.0160	3QTB00012_N_16			<a href=http://www.genedb.org/genedb/Search?organism=tryp&name=Tb11.02.0160>Tb11.02.0160</a>	Q386Q4				11	Tb927_11_01_v4: complement(731533..732762)	hypothetical protein, conserved	7960	0	0	0				2QTB00012_N_16	Tb11.02.0160	TGTACATTATTATATTATCTCTATACACAAGATGGGCCCTCCGCCAGCAAGTCAGTAATGATTTTGGAGA	-	11.1	732024	732093	-0.657821	-1.55353	0.129765	0.977038	-4.69572
Tb927.6.4680	3QTB00009_C_3			<a href=http://www.genedb.org/genedb/Search?organism=tryp&name=Tb927.6.4680>Tb927.6.4680</a>	Q587D4			Tb06.26G9.320	6	Tb927_06_v4: 1305230..1306084	hypothetical protein, conserved	2986	0	0	0				2QTB00009_C_3	Tb927.6.4680	CTCCATTGATCTTAGTGTTATGTCATTCACCAAGGTTCTGTCAGCCTATTTCGGTGCTGTTGGAACCAAA	+	6	1305814	1305883	-0.657484	-1.47867	0.148639	0.987939	-4.7942
Tb10.70.3040	3QTB00010_O_2			<a href=http://www.genedb.org/genedb/Search?organism=tryp&name=Tb10.70.3040>Tb10.70.3040</a>	Q38BH9			TRYP_x-70a06.p2kb545_404	10	Tb927_10_v4: 1107428..1108411	hypothetical protein, conserved	6553	0	0	0				2QTB00010_O_2	Tb10.70.3040	AGGAAGATGTAAAAAGGCTTAAGCACGATCGTTGCCTACTAATGACCAAACTGACGGAAGAAAAATCAAA	+	10	1107558	1107627	-0.657421	-1.16403	0.252697	0.999171	-5.16096
Tb10.70.2290	3QTB00018_J_16	;go_function=binding;go_process=transport;go_component=mitochondrial inner membrane		<a href=http://www.genedb.org/genedb/Search?organism=tryp&name=Tb10.70.2290>Tb10.70.2290</a>	Q38BB0			TRYP_x-70a06.p2kb545_306	10	Tb927_10_v4: complement(1222586..1224700)	mitochondrial carrier protein, putative	6622	0	3	0	GO:0005488 GO:0005488	GO:0006810 GO:0006810	GO:0005743 GO:0005743	2QTB00018_J_16	Tb10.70.2290	TTTCCATGAACTGGATTAAAGGCCCCATAGCCGTTAGCACTGTTTTTACTGTCAATGATATCGTTAAGCG	-	10	1223508	1223577	-0.65734	-1.55796	0.12871	0.976619	-4.68976
Tb09.v1.0320	3QTB00014_J_17	GPI-Anchor Signal predicted for Tb09.v1.0320 by DGPI v2.04 with cleavage site probability 0.15599999 near 448;go_component=integral to membrane		<a href=http://www.genedb.org/genedb/Search?organism=tryp&name=Tb09.v1.0320>Tb09.v1.0320</a>	Q38EK6				9	Tb927_09_v4: complement(1162219..1163637)	expression site-associated gene 2 (ESAG2) protein, putative	5311	1	0	1	GO:0003674	GO:0008150	GO:0016021	2QTB00014_J_17	Tb09.v1.0320	AAGCACCACAACCCCCCTTCAAGAACCGTGAGAAGGAAGGAGAGATTCTGAAGAAGTTGGAGGAAAAGGT	-	9	1163366	1163435	-0.656626	-1.65205	0.107937	0.971043	-4.55984
Tb11.01.3280	3QTB00018_J_5			<a href=http://www.genedb.org/genedb/Search?organism=tryp&name=Tb11.01.3280>Tb11.01.3280</a>	Q383D3				11	Tb927_11_01_v4: 3009604..3011652	hypothetical protein, conserved	8837	0	0	0	GO:0003674	GO:0008150	GO:0005575	2QTB00018_J_5	Tb11.01.3280	AGGATGCGTTACTACAGCAACTCCCTACAAGTCCGTTTCCGATTAATATATCTGTCTGCAATGAAATTTT	+	11.1	3009806	3009875	-0.656059	-1.52381	0.137011	0.978106	-4.73532
Tb10.6k15.1510	3QTB00018_N_16	GPI-Anchor Signal predicted for Tb10.6k15.1510 by DGPI v2.04 with cleavage site probability 0.172 near 686		<a href=http://www.genedb.org/genedb/Search?organism=tryp&name=Tb10.6k15.1510>Tb10.6k15.1510</a>	Q38A81			TRYPtp6k15-3d06.p1c_222	10	Tb927_10_v4: 2177393..2179525	hypothetical protein, conserved	7001	0	0	1				2QTB00018_N_16	Tb10.6k15.1510	ATTTCATGTATGTAAAATTATTGTAGAAACCGTAGAAGATTATGTGCAGCACAGCGGTGTTATCTGGTGT	+	10	2178700	2178769	-0.65586	-1.57971	0.123639	0.976619	-4.66029
Tb09.211.1140	3QTB00001_H_24			<a href=http://www.genedb.org/genedb/Search?organism=tryp&name=Tb09.211.1140>Tb09.211.1140</a>	Q38E41			chr9contig211.tmp0140c	9	Tb927_09_v4: complement(1469635..1469871)	hypothetical protein, unlikely	5476	0	1	0				2QTB00001_H_24	Tb09.211.1140	TGGTGTACCTAATTTGCTCTCTTGGTATTACCCCGCTGCTATACACATGGTCAACGTTCCTTCTTTTGTA	-	9	1469725	1469794	-0.655809	-1.03808	0.306723	0.999171	-5.28545
Tb927.6.3250	3QTB00010_C_16	;go_function=zinc ion binding		<a href=http://www.genedb.org/genedb/Search?organism=tryp&name=Tb927.6.3250>Tb927.6.3250</a>	Q584W8			Tb06.2N9.750	6	Tb927_06_v4: 961657..962628	hypothetical protein, conserved	2844	0	0	0	GO:0008270	GO:0008150	GO:0005575	2QTB00010_C_16	Tb927.6.3250	ATACTTTCTGGGATGCAAGAGCAATTCCAACACTCGCCCCCTTTTGTATTACAGCTGTTAGTAGTGGTAA	+	6	961970	962039	-0.655564	-1.54095	0.132792	0.977038	-4.71255
Tb927.1.3500	3QTB00001_E_5	unlikely gene predicted by glimmer		<a href=http://www.genedb.org/genedb/Search?organism=tryp&name=Tb927.1.3500>Tb927.1.3500</a>	Q4GYM3				1	Tb927_01_v4: 754577..754687	hypothetical protein, unlikely	342	0	0	0				2QTB00001_E_5	Tb927.1.3500	GGAAAAAAGAAGAAAAGAGAAACTGGAACCGTGGCGATATCTTCACCCGTATTCCGCGCCACCTTCAATA	+	1	754617	754686	-0.655415	-1.53619	0.133952	0.977038	-4.71889
Tb11.01.6910	3QTB00006_E_9			<a href=http://www.genedb.org/genedb/Search?organism=tryp&name=Tb11.01.6910>Tb11.01.6910</a>	Q381Q9				11	Tb927_11_01_v4: complement(3991668..3992243)	hypothetical protein	9215	0	2	0				2QTB00006_E_9	Tb11.01.6910	TCTGGGTAGCTTGTGGGTCACGCTTCTCTCCAGAGATTAATGGCGATACTACGTTTTACCCCTTTCGTTT	-	11.1	3991714	3991783	-0.654414	-1.59971	0.119122	0.976619	-4.6329
Tb11.01.4580	3QTB00004_B_13			<a href=http://www.genedb.org/genedb/Search?organism=tryp&name=Tb11.01.4580>Tb11.01.4580</a>	Q382Q8				11	Tb927_11_01_v4: complement(3342074..3342526)	hypothetical protein	8962	0	0	0				2QTB00004_B_13	Tb11.01.4580	AAACCCAAAGCGGGGAGGCCTTCGAATGCAGCTTTTGATATTGTGGACGACCGCATGGATATTTCGCTCA	-	11.1	3342157	3342226	-0.654159	-1.64192	0.110031	0.971043	-4.57413
Tb09.244.2870	3QTB00004_G_16			<a href=http://www.genedb.org/genedb/Search?organism=tryp&name=Tb09.244.2870>Tb09.244.2870</a>	Q38D02			chr9contig244a01.tmp0287	9	Tb927_09_v4: complement(2287876..2288316)	hypothetical protein, unlikely	5867	0	0	0				2QTB00004_G_16	Tb09.244.2870	TACCCAATGCTTCCTCCTCGTTCCCCTAGCGCTGCACTCGATTGTATGGCTCAATGGTTGCCGACCTACA	-	9	2287912	2287981	-0.654018	-1.61696	0.115335	0.976542	-4.60904
Tb927.2.2180	3QTB00008_G_15	;go_function=3'-5' exonuclease activity;go_process=rRNA processing		<a href=http://www.genedb.org/genedb/Search?organism=tryp&name=Tb927.2.2180>Tb927.2.2180</a>	Q95Z09	RRP41B	25N14.175		2	Tb927_02_v4: complement(413666..414436)	ribosomal RNA processing protein 41B,RNase PH-like protein, putative,exosome complex exonuclease 1, putative	610	0	0	0	GO:0003723 GO:0008408	GO:0016072	GO:0005575	2QTB00008_G_15	Tb927.2.2180	TATTATGTGTAATCCGGAGGCGTCAGGAAATGAAGGCGAACCGGAGATTTTTTTGGATCCGACGGCAGTT	-	2	413891	413960	-0.653746	-1.667	0.104907	0.971043	-4.53861
Tb927.7.5790	3QTB00003_N_14	similarity to GP:26518518: protein disulfide isomerase {Leishmania donovani}(PMID:12427741); 68.5% similarity to GP:26518518: protein disulfide isomerase {Leishmania donovani}(PMID:12427741);go_function=electron transporter activity; protein disulfide isomerase activity;go_process=electron transport; protein folding		<a href=http://www.genedb.org/genedb/Search?organism=tryp&name=Tb927.7.5790>Tb927.7.5790</a>	Q582J4			Tb07.10C21.170	7	Tb927_07_v4: 1562540..1562947	protein disulfide isomerase, putative	3669	1	0	0				2QTB00003_N_14	Tb927.7.5790	ATTGCAAACGTCTTAAACCCAAATGGGAGGAACTCGCTAAAGAAATGAAAGATGAGACATCGGTGGTTAT	+	7	1562715	1562784	-0.653657	-1.61804	0.115102	0.976495	-4.60754
Tb11.01.2840	3QTB00010_N_15			<a href=http://www.genedb.org/genedb/Search?organism=tryp&name=Tb11.01.2840>Tb11.01.2840</a>	Q383H3				11	Tb927_11_01_v4: 2895742..2896746	hypothetical protein, conserved	8797	0	0	0				2QTB00010_N_15	Tb11.01.2840	TCGAGACGAAGCTCTCTTCGGCAAGTATAACGGTGGATATGTTGTTGCTACCACCCCTTCTGTTATCTAT	+	11.1	2896233	2896302	-0.65143	-1.67092	0.104125	0.971043	-4.53302
Tb927.2.5080	3QTB00015_P_7			<a href=http://www.genedb.org/genedb/Search?organism=tryp&name=Tb927.2.5080>Tb927.2.5080</a>	Q7YUS8		30M24.40		2	Tb927_02_v4: complement(897388..898935)	hypothetical protein, conserved	765	0	0	0				2QTB00015_P_7	Tb927.2.5080	GTTGTAATCAGCTTTTTGGTGCCTTGCTGCTTTCTCGGGCTTCAGGTTTAAATGAAGTTTATTTTTATGA	-	2	898709	898778	-0.650589	-0.875498	0.387583	0.999171	-5.42642
Tb927.5.1460	3QTB00010_K_2			<a href=http://www.genedb.org/genedb/Search?organism=tryp&name=Tb927.5.1460>Tb927.5.1460</a>	Q57VB7			Tb05.30H13.580	5	Tb927_05_v4: complement(464502..465482)	hypothetical protein, conserved	2137	0	0	0				2QTB00010_K_2	Tb927.5.1460	TGACTCGCTTTGCTTCACCGACTCTGTGGACGAGGCAGTCGCATTCATTCGGAATTTCTTTGTAAAGAAT	-	5	464514	464583	-0.650362	-1.51276	0.139788	0.983896	-4.74987
Tb11.02.1370	3QTB00016_D_24	Curated by J. Mottram. similar to SKD1 protein (Vacuolar sorting protein 4b). (Swiss-Prot:P46467) (Mus musculus);go_function=ATPase activity;go_process=endosome transport;go_component=katanin		<a href=http://www.genedb.org/genedb/Search?organism=tryp&name=Tb11.02.1370>Tb11.02.1370</a>	Q386C7				11	Tb927_11_01_v4: 1114656..1116359	katanin, putative,serine peptidase, Clan SJ, family S16, putative	8088	0	0	0	GO:0016887	GO:0016197	GO:0008352	2QTB00016_D_24	Tb11.02.1370	ATAGATCTCCTCTCCATTATTATGGAATATGAGCAGTATTTTGAATTCCGTTTCAATCGCCGCCCCAAAC	+	11.1	1114908	1114977	-0.650123	-1.63468	0.111549	0.971043	-4.58431
Tb927.7.4330	3QTB00020_J_16	;go_function=zinc ion binding		<a href=http://www.genedb.org/genedb/Search?organism=tryp&name=Tb927.7.4330>Tb927.7.4330</a>	Q57UR3			Tb07.5F10.110	7	Tb927_07_v4: complement(1146860..1149664)	hypothetical protein, conserved	3522	0	0	0	GO:0008270	GO:0008150	GO:0005575	2QTB00020_J_16	Tb927.7.4330	CTTTGTCAACTGGTTATTCAGTATTTGGTCTGCTCGCAAGAGTGTCTCGCAAAGATAAACGTAAAACTTA	-	7	1149394	1149463	-0.650003	-1.42534	0.163378	0.999171	-4.86178
Tb927.8.910	3QTB00014_I_24			<a href=http://www.genedb.org/genedb/Search?organism=tryp&name=Tb927.8.910>Tb927.8.910</a>	Q57YE0			Tb08.12O16.600	8	Tb927_08_v4: complement(283743..285140)	hypothetical protein, conserved	3934	0	0	0				2QTB00014_I_24	Tb927.8.910	TTCAATCCATCGTGCAGATGCCTGGTGGCGTGTACTCTATGGGAACACAAATTGTCCCCTCGAGTTTATT	-	8	284437	284506	-0.649211	-1.42626	0.163114	0.999171	-4.86064
Tb09.244.2230	3QTB00006_H_8			<a href=http://www.genedb.org/genedb/Search?organism=tryp&name=Tb09.244.2230>Tb09.244.2230</a>	Q38CT7			chr9contig244a01.tmp0223	9	Tb927_09_v4: complement(2435726..2436373)	hypothetical protein, conserved	5933	1	0	0				2QTB00006_H_8	Tb09.244.2230	GTTTCACCTGGCATCATTTTCTCCAGTCAACCCTCTTTCAGTTATTTGTCTGTCTTTTTCCAAAGCAACA	NA	Nonspecific_2	0	0	-0.649055	-1.28491	0.207701	0.999171	-5.02929
Tb09.211.3160	3QTB00023_E_19			<a href=http://www.genedb.org/genedb/Search?organism=tryp&name=Tb09.211.3160>Tb09.211.3160</a>	Q38DI9			chr9contig211.tmp0358	9	Tb927_09_v4: 1835035..1841295	hypothetical protein, conserved	5678	0	0	0				2QTB00023_E_19	Tb09.211.3160	TATATGCAAACTTTTCTCTTCTTCCTTGAGGATGCTTTCATCGGCAGTATTTCCAAAAGATGTTCTTAAC	+	9	1835889	1835958	-0.648956	-1.1143	0.273141	0.999171	-5.21169
Tb09.211.2340	3QTB00003_G_2			<a href=http://www.genedb.org/genedb/Search?organism=tryp&name=Tb09.211.2340>Tb09.211.2340</a>	Q38DS3			chr9contig211.tmp0270	9	Tb927_09_v4: 1684141..1684509	hypothetical protein, unlikely	5594	0	0	0				2QTB00003_G_2	Tb09.211.2340	AAAAAAGAAAGAAACAGTAAGGAAGAGAAGAAATAAACATGAATGTACCGCGTCACGAAAACCGAAGCCG	+	9	1684209	1684278	-0.648721	-1.12108	0.270283	0.999171	-5.20488
Tb927.3.1640	3QTB00005_A_13			<a href=http://www.genedb.org/genedb/Search?organism=tryp&name=Tb927.3.1640>Tb927.3.1640</a>	Q57ZE7			Tb03.30P12.210	3	Tb927_03_v4: complement(434405..434896)	hypothetical protein	1003	0	3	0				2QTB00005_A_13	Tb927.3.1640	ATGCTGTTAGTGTGGCGTAACTTTCCCTCTTTTCCTTCCATAATTGTTTCATTGTGCAAAAAATGCGTTC	-	3	434827	434896	-0.648083	-1.15468	0.256454	0.999171	-5.17066
Tb11.03.0300	3QTB00019_L_6			<a href=http://www.genedb.org/genedb/Search?organism=tryp&name=Tb11.03.0300>Tb11.03.0300</a>	Q387G6				11	Tb927_11_01_v4: 214118..216523	hypothetical protein, conserved	7797	1	15	0				2QTB00019_L_6	Tb11.03.0300	TGTTGAGGTTTATATGTCTAATACTTTTCTGGGCGGTTATGTACATGTTGGCGTCTCGTAGCAAATTTTC	+	11.1	215058	215127	-0.647927	-1.63312	0.111879	0.971043	-4.5865
Tb09.160.2720	3QTB00001_A_10			<a href=http://www.genedb.org/genedb/Search?organism=tryp&name=Tb09.160.2720>Tb09.160.2720</a>	Q38FC5		1L12.245	chr9contig160.tmp0467c	9	Tb927_09_v4: complement(737054..737203)	hypothetical protein, unlikely	5038	0	0	0				2QTB00001_A_10	Tb09.160.2720	GCTACGCGATCCATTTCTCATTTCTTTTCCGTTCTTTACTGCTTCTGACACTTCATATACCATAAAATAT	-	9	737123	737192	-0.647613	-1.70007	0.0984554	0.963117	-4.4911
Tb10.6k15.3400	3QTB00021_J_4			<a href=http://www.genedb.org/genedb/Search?organism=tryp&name=Tb10.6k15.3400>Tb10.6k15.3400</a>	Q38AN4			TRYPtp6k15-3d06.p1c_484	10	Tb927_10_v4: complement(1817009..1820476)	hypothetical protein, conserved	6848	0	0	0				2QTB00021_J_4	Tb10.6k15.3400	ATGTTCCTAAATTTATTGAAATTGGTAACCTGATGGATAAGGGTCGCAGTCCTTACGGTCTTGTGAAATT	-	10	1817196	1817265	-0.646621	-1.6319	0.112137	0.971043	-4.58821
Tb927.4.2510	3QTB00022_N_5	similar to GP:20271162: multidrug resistance-associated protein 7B {Mus musculus};go_function=ATP binding; ATPase activity, coupled to transmembrane movement of substances;go_process=cadmium ion transport; transport;go_component=ATP-binding cassette (ABC) transporter complex (sensu Eukaryota); integral to membrane		<a href=http://www.genedb.org/genedb/Search?organism=tryp&name=Tb927.4.2510>Tb927.4.2510</a>	Q584D6	PGPA		Tb04.1H19.1030	4	Tb927_04_v4: 661909..666420	multidrug resistance-associated protein, putative,P-glycoprotein	1668	1	12	0	GO:0004009 GO:0004009 GO:0005524	GO:0006810 GO:0015691	GO:0016021 GO:0016021	2QTB00022_N_5	Tb927.4.2510	CCATTCATAATGAACATTTTGTTGGCGCAAACGTTTTTACTTTGCGGAGCGGTAGTCGTAATATTACTCA	+	4	665089	665158	-0.645798	-1.45711	0.154465	0.998726	-4.82178
Tb927.4.4220	3QTB00016_N_13	similar to Ras-related protein Rab-39B. (Swiss-Prot:Q96DA2) [Homo sapiens];go_function=GTP binding;go_process=small GTPase mediated signal transduction		<a href=http://www.genedb.org/genedb/Search?organism=tryp&name=Tb927.4.4220>Tb927.4.4220</a>	Q57Y26			Tb04.1D20.300	4	Tb927_04_v4: complement(1116457..1118148)	small GTP-binding rab protein, putative	1839	0	0	0				2QTB00016_N_13	Tb927.4.4220	GTAATGAAAAGCCATCTAAAGTTAATTTGTCATCGTGTTCGTGCTTCGGTTCGAAGGGTGACAGATCCAA	-	4	1116473	1116542	-0.645022	-1.57495	0.124736	0.976619	-4.66678
Tb10.70.0120	3QTB00008_E_1			<a href=http://www.genedb.org/genedb/Search?organism=tryp&name=Tb10.70.0120>Tb10.70.0120</a>	Q38AU2			TRYP_x-70a06.p2kb545_15	10	Tb927_10_v4: 1677657..1678418	COP-coated vesicle membrane protein erv25 precursor, putative,ER--golgi transport protein erv25 precursor, putative	6790	1	2	0				2QTB00008_E_1	Tb10.70.0120	ACGTTAACATTGACCAGAAAACAACTGTAATATCCAAGACGGAAGTGCCTATGCTGAAGAGACAGAATGT	+	10	1678048	1678117	-0.644656	-1.43959	0.159331	0.999171	-4.84394
Tb11.01.7030	3QTB00005_C_15			<a href=http://www.genedb.org/genedb/Search?organism=tryp&name=Tb11.01.7030>Tb11.01.7030</a>	Q381P7				11	Tb927_11_01_v4: complement(4021806..4022297)	hypothetical protein	9227	0	0	0				2QTB00005_C_15	Tb11.01.7030	ATGACATTCCCCTCTGTACAATCATCTGTGCACCTTTATTCAAACGTGGTAGAACTTGCTATTCGGTATA	-	11.1	4022228	4022297	-0.64422	-1.37266	0.179044	0.999171	-4.92642
Tb927.6.940	3QTB00011_G_17	similar to GP:19032268: metacaspase {Trypanosoma brucei}(PMID:12062425); 100% similar to GP:19032268: metacaspase {Trypanosoma brucei}(PMID:12062425);go_function=peptidase activity;go_process=aerobic respiration; proteolysis and peptidolysis;go_component=nucleus		<a href=http://www.genedb.org/genedb/Search?organism=tryp&name=Tb927.6.940>Tb927.6.940</a>	Q585F3			Tb06.3A7.310	6	Tb927_06_v4: complement(400174..401217)	metacaspase MCA2,cysteine peptidase, Clan CD, family C13, putative	2612	0	0	0	GO:0008233 GO:0008233	GO:0009060 GO:0006508	GO:0005634	2QTB00011_G_17	Tb927.6.940	CGGAGGGTTGACGTAGATGCCGCTTTCAGAGACGCAAAAGGCCTTCATGGCCACCAGCCATGGGTCGCGA	-	6	401022	401091	-0.643384	-1.50755	0.141112	0.986928	-4.7567
Tb927.4.2980	3QTB00008_N_21			<a href=http://www.genedb.org/genedb/Search?organism=tryp&name=Tb927.4.2980>Tb927.4.2980</a>	Q583X5			Tb04.2H8.890	4	Tb927_04_v4: 790014..790838	hypothetical protein, conserved	1715	1	0	0				2QTB00008_N_21	Tb927.4.2980	TACATGTATAAACATGAAATCCCTTCGTATCTTCCTTCTTTGCATCTCTACCACCTGAAAGACACCATCG	+	4	790062	790131	-0.643302	-1.11297	0.273701	0.999171	-5.21301
Tb927.4.840	3QTB00013_A_13	;go_function=ATP binding		<a href=http://www.genedb.org/genedb/Search?organism=tryp&name=Tb927.4.840>Tb927.4.840</a>	Q580B2			Tb04.5E12.750	4	Tb927_04_v4: complement(233778..235016)	hypothetical protein, conserved	1501	0	0	0				2QTB00013_A_13	Tb927.4.840	TATGTCGAAGGCAACAGACATGGAGTTGAAGGTGTACTTTGCAACAAACGACACGCACGTTATCGTTGAT	-	4	234033	234102	-0.643288	-1.21952	0.231225	0.999171	-5.10197
Tb11.02.5560	3QTB00019_I_5			<a href=http://www.genedb.org/genedb/Search?organism=tryp&name=Tb11.02.5560>Tb11.02.5560</a>	Q384P9				11	Tb927_11_01_v4: complement(2118517..2120694)	hypothetical protein, conserved	8469	0	0	0				2QTB00019_I_5	Tb11.02.5560	GGTGATGTCCCACGGGCAACCAGTTTTGTTGGGTATGATCAGTATAAACTCATGATGTACTTACTTTTAT	-	11.1	2119194	2119263	-0.642293	-1.2431	0.222526	0.999171	-5.07616
Tb09.v1.0270	3QTB00003_J_7			<a href=http://www.genedb.org/genedb/Search?organism=tryp&name=Tb09.v1.0270>Tb09.v1.0270</a>	Q38EP8				9	Tb927_09_v4: complement(1078307..1078693)	hypothetical protein, unlikely	5267	0	0	0				2QTB00003_J_7	Tb09.v1.0270	CTCTTCTACCACCTCCTCATTTCACACTCTCCATAAAAATAAACTCTTTCCTTCGTTAAACCGTTTATGA	-	9	1078307	1078376	-0.64183	-1.43667	0.160155	0.999171	-4.84761
Tb927.4.1400	3QTB00014_A_24	;go_function=ATPase activity;go_process=endosome to lysosome transport;go_component=cytosol		<a href=http://www.genedb.org/genedb/Search?organism=tryp&name=Tb927.4.1400>Tb927.4.1400</a>	Q581U1			Tb04.2L9.600	4	Tb927_04_v4: complement(363820..365202)	vacuolar transport protein 4A, putative	1557	0	0	0				2QTB00014_A_24	Tb927.4.1400	AGCCTATCAGACCTTCCACCACTACTGTGAGTAACAGCGCCCCGACTGACAATGAATTGGTTTCACAAAA	-	4	364022	364091	-0.641337	-1.43176	0.161544	0.999171	-4.85376
Tb927.7.4260	3QTB00008_E_20			<a href=http://www.genedb.org/genedb/Search?organism=tryp&name=Tb927.7.4260>Tb927.7.4260</a>	Q57UQ6			Tb07.5F10.200	7	Tb927_07_v4: complement(1134100..1134891)	hypothetical protein, conserved	3515	1	1	0				2QTB00008_E_20	Tb927.7.4260	AAATAAACATGCAGTCAATGTCCTAAACGTCGACGATGCCAGAATGGAAACAGAAAGTAACGAAGGCATA	-	7	1134136	1134205	-0.64127	-1.22842	0.227913	0.999171	-5.09229
Tb09.160.4140	3QTB00001_M_5			<a href=http://www.genedb.org/genedb/Search?organism=tryp&name=Tb09.160.4140>Tb09.160.4140</a>	Q38EZ1		28G16.365	chr9contig160.tmp0527c	9	Tb927_09_v4: complement(920710..920850)	hypothetical protein, unlikely	5173	0	0	0				2QTB00001_M_5	Tb09.160.4140	AGAAGAAGAGTTGACAAACACGGCTGCATCAAAAACAAAGAAACGAAAATGTTGAAAACGGCGATGGTAC	-	9	920778	920847	-0.641111	-1.364	0.181729	0.999171	-4.93684
Tb11.01.5370	3QTB00016_F_13	;go_function=ATP binding; ATP-dependent helicase activity;go_process=nucleobase, nucleoside, nucleotide and nucleic acid metabolism		<a href=http://www.genedb.org/genedb/Search?organism=tryp&name=Tb11.01.5370>Tb11.01.5370</a>	Q382F6				11	Tb927_11_01_v4: 3616837..3618507	ATP-dependent DEAD/H RNA helicase, putative,ATP-dependent RNA helicase, putative	9068	0	0	0	GO:0005524 GO:0008026	GO:0006139	GO:0005575	2QTB00016_F_13	Tb11.01.5370	ACTACTGAGCTTCTTTCACGGGGCATAGACTTCAAGAACGTTGGCACGGTTATAAATTTTGATATACCGA	+	11.1	3618100	3618169	-0.638969	-1.63563	0.11135	0.971043	-4.58298
Tb927.8.1860	3QTB00021_K_10	;go_function=metalloendopeptidase activity;go_process=proteolysis and peptidolysis;go_component=mitochondrion		<a href=http://www.genedb.org/genedb/Search?organism=tryp&name=Tb927.8.1860>Tb927.8.1860</a>	Q581Z6			Tb08.26N11.280	8	Tb927_08_v4: complement(605805..608897)	pitrilysin-like metalloprotease,metallo-peptidase, Clan ME, Family M16C	4029	1	0	0	GO:0004222	GO:0006508	GO:0005739	2QTB00021_K_10	Tb927.8.1860	CTTTATGATGCTAAAGCGATCCTTAAACAACTTTATGAATGCGATGACAGGGGCTGATTACACGTTGTAC	-	8	608514	608583	-0.638325	-1.40197	0.170189	0.999171	-4.89072
Tb927.8.7850	3QTB00021_M_15			<a href=http://www.genedb.org/genedb/Search?organism=tryp&name=Tb927.8.7850>Tb927.8.7850</a>	Q57U58			Tb08.6H23.120	8	Tb927_08_v4: 2290844..2293810	hypothetical protein, conserved	4629	0	0	0				2QTB00021_M_15	Tb927.8.7850	TTATCAAAAAATAATGGGTATTGCTGATTGTGAGTCGTGGATGAATGGCGTTTCGCGTATGGGTGAGCTT	+	8	2291917	2291986	-0.63746	-1.25223	0.21922	0.999171	-5.06604
Tb09.v1.0820	3QTB00003_E_4			<a href=http://www.genedb.org/genedb/Search?organism=tryp&name=Tb09.v1.0820>Tb09.v1.0820</a>	Q38CT9				9	Tb927_09_v4: 2429896..2430261	hypothetical protein, conserved	5931	0	0	0				2QTB00003_E_4	Tb09.v1.0820	TTTGTTACAATCCGATACAAATACGAGTAAAACACAAATAATAATTATGGGAGCAAGCCAGGAGTTACCT	NA	Nonspecific_3	0	0	-0.636255	-1.42143	0.164503	0.999171	-4.86666
Tb927.1.720	3QTB00015_J_7		PGKA	<a href=http://www.genedb.org/genedb/Search?organism=tryp&name=Tb927.1.720>Tb927.1.720</a>	Q4GZE6	PGKA	P56		1	Tb927_01_v4: complement(235770..237299)	phosphoglycerate kinase	66	0	0	0	GO:0004618	GO:0006096	GO:0020015	2QTB00015_J_7	Tb927.1.720	TAAAACAGCGTTTTTTAGTGTTCTACCGGGAGAGGAGAAAGTTAAAATATTAGCGAAATCCAGTGCACGG	-	1	236928	236997	-0.635569	-1.32324	0.194784	0.999171	-4.9851
Tb927.5.640	3QTB00020_A_7	similar over 348aa to Sialidase (EC 3.2.1.18) (Neuraminidase) (NA) (Major surface antigen). (Swiss-Prot:P23253) [Trypanosoma cruzi];go_function=exo-alpha-sialidase activity;go_process=pathogenesis;go_component=integral to membrane		<a href=http://www.genedb.org/genedb/Search?organism=tryp&name=Tb927.5.640>Tb927.5.640</a>	Q57VF2			Tb05.30F7.550	5	Tb927_05_v4: 218970..221420	trans-sialidase, putative,neuraminidase, putative	2054	1	2	0				2QTB00020_A_7	Tb927.5.640	TTCGATGTATTGTGAAGGGGACGCGTTGGAGCGTGTTTACATTTTATTTATTATTACTTTATGTGCACTG	+	5	221288	221357	-0.635212	-0.822595	0.416599	0.999171	-5.46738
Tb927.5.5080	3QTB00015_C_15	;go_process=antigenic variation;go_component=integral to membrane		<a href=http://www.genedb.org/genedb/Search?organism=tryp&name=Tb927.5.5080>Tb927.5.5080</a>	Q57UD8			Tb05.5M21.20	5	Tb927_05_v4: complement(1527509..1528969)	variant surface glycoprotein (VSG), putative	2499	1	0	1		GO:0020033	GO:0016021	2QTB00015_C_15	Tb927.5.5080	GTCGATCCAAGCGCCACTACCAATACGAAAATCAAAGAAATAAACGATGCTGGCATCTTACAAGTAACTT	-	5	1527850	1527919	-0.634871	-1.20398	0.237098	0.999171	-5.11875
Tb10.70.2530	3QTB00009_M_24	;go_function=hydrolase activity;go_process=metabolism		<a href=http://www.genedb.org/genedb/Search?organism=tryp&name=Tb10.70.2530>Tb10.70.2530</a>	Q38BD3			TRYP_x-70a06.p2kb545_338	10	Tb927_10_v4: complement(1183255..1184151)	NUDIX hydrolase, conserved,predicted MutT/NUDIX family protein	6599	0	0	0	GO:0016787	GO:0008152	GO:0005575	2QTB00009_M_24	Tb10.70.2530	AGGTTGACTCCATTCATTACTTGCATCTCTCGCCGTTGTTGCTTAATAGCAAACAGACACATTGCCGTTT	-	10	1183565	1183634	-0.634838	-1.41233	0.167143	0.999171	-4.87795
Tb09.244.2180	3QTB00017_A_20	;go_component=nucleus		<a href=http://www.genedb.org/genedb/Search?organism=tryp&name=Tb09.244.2180>Tb09.244.2180</a>	Q38CT3			chr9contig244a01.tmp0218	9	Tb927_09_v4: complement(2447587..2449359)	retrotransposon hot spot (RHS) protein, putative,retrotransposon hot spot protein 3 (RHS3), putative	5937	0	0	0	GO:0003674	GO:0008150	GO:0005634	2QTB00017_A_20	Tb09.244.2180	GAGTTGCTGTCCGGATAATAAATAATATGAAATATGAAAAAAGAGGGCACATCATTATAGACATAAGTGG	-	9	2448125	2448194	-0.634303	-1.15584	0.255985	0.999171	-5.16946
Tb10.61.0270	3QTB00006_E_1			<a href=http://www.genedb.org/genedb/Search?organism=tryp&name=Tb10.61.0270>Tb10.61.0270</a>	Q387R4			TRYP_x-61h03.q2kb185_36	10	Tb927_10_v4: 3874384..3874959	hypothetical protein	7675	0	0	0				2QTB00006_E_1	Tb10.61.0270	CTGACCCCAGTCCCGCACCGTATTCCTCGTTTTTTTAGTTTCCAATCTCAGCTTCGCGTTGCACACTGGA	+	10	3874417	3874486	-0.633761	-1.42228	0.164257	0.999171	-4.8656
Tb09.v1.0730	3QTB00003_I_12			<a href=http://www.genedb.org/genedb/Search?organism=tryp&name=Tb09.v1.0730>Tb09.v1.0730</a>	Q38D09				9	Tb927_09_v4: complement(2234019..2234390)	hypothetical protein, unlikely	5860	0	0	0				2QTB00003_I_12	Tb09.v1.0730	GCAGTGCCTGAAATGCAAAGTGCAAACCTCAGCTTACAAATCCTCAAACATTACCATTCTTTCCTTTTGG	-	9	2234285	2234354	-0.633535	-1.26661	0.214096	0.999171	-5.04998
Tb11.01.5290	3QTB00006_F_2			<a href=http://www.genedb.org/genedb/Search?organism=tryp&name=Tb11.01.5290>Tb11.01.5290</a>	Q382G5				11	Tb927_11_01_v4: 3594196..3594840	hypothetical protein	9059	0	0	0				2QTB00006_F_2	Tb11.01.5290	CTACATGACTAGTAGCGCATCTGCACGAGCGGCACCGCACCGGGTGTTAAAAACTGTAGACCGTATGGGT	+	11.1	3594459	3594528	-0.632029	-1.26205	0.215711	0.999171	-5.05509
Tb11.02.3250	3QTB00008_A_4			<a href=http://www.genedb.org/genedb/Search?organism=tryp&name=Tb11.02.3250>Tb11.02.3250</a>	Q385L3			Tb11.212.0820	11	Tb927_11_01_v4: 1547537..1550227	DNA polymerase theta, putative	8254	1	0	0				2QTB00008_A_4	Tb11.02.3250	ATGATGAGCAGGTTCCGCCACACCTCAGAGAAACAGTCAAAGTTGTTGTCTACGGCTTATTTTACGGTAT	+	11.1	1549617	1549686	-0.629993	-1.43424	0.160843	0.999171	-4.85067
Tb10.6k15.0320	3QTB00014_A_20			<a href=http://www.genedb.org/genedb/Search?organism=tryp&name=Tb10.6k15.0320>Tb10.6k15.0320</a>	Q389Y0			TRYPtp6k15-3d06.p1c_54	10	Tb927_10_v4: 2419770..2421149	hypothetical protein, conserved	7102	1	0	0				2QTB00014_A_20	Tb10.6k15.0320	CTATATTACGTGAAAATGAAGCGTCGAGTAAAGATATGGTCTACCTCCTTGCTCTCCAACAGAATGCCTT	+	10	2420455	2420524	-0.629974	-1.50155	0.142651	0.987939	-4.76454
Tb11.01.7490	3QTB00022_L_20			<a href=http://www.genedb.org/genedb/Search?organism=tryp&name=Tb11.01.7490>Tb11.01.7490</a>	Q381K3				11	Tb927_11_01_v4: complement(4128613..4133763)	hypothetical protein, conserved	9272	0	0	0				2QTB00022_L_20	Tb11.01.7490	TTGTTGGCACTGGAGATAATATTTCCATAAACGACAAGCGAAGAGATGAGGACAAGACTTTTCTTAGGTG	-	11.1	4130936	4131005	-0.62986	-1.41625	0.166002	0.999171	-4.87309
Tb927.2.4670	3QTB00012_E_14			<a href=http://www.genedb.org/genedb/Search?organism=tryp&name=Tb927.2.4670>Tb927.2.4670</a>	Q7YUW5		30M24.245		2	Tb927_02_v4: complement(825688..826851)	hypothetical protein, conserved	734	0	4	0				2QTB00012_E_14	Tb927.2.4670	TGTAAATCGTTTCGACAGGTTTATCATTCTCCTTTTCTTTATATTAATTCCCTCTTTATTTCTCCGTATG	-	2	826525	826594	-0.629367	-1.42154	0.164472	0.999171	-4.86653
Tb09.v1.0410	3QTB00019_J_17			<a href=http://www.genedb.org/genedb/Search?organism=tryp&name=Tb09.v1.0410>Tb09.v1.0410</a>	Q38EH3				9	Tb927_09_v4: complement(1228337..1230652)	hypothetical protein, conserved	5344	0	0	0				2QTB00019_J_17	Tb09.v1.0410	AACGATTGTATGGCGTAACTTCAGCGTCTCCGACACCAGATAAAATGAGACTTTATATTTTACAGAGGAA	-	9	1230486	1230555	-0.628196	-1.35447	0.184718	0.999171	-4.94824
Tb927.1.3910	3QTB00020_N_19			<a href=http://www.genedb.org/genedb/Search?organism=tryp&name=Tb927.1.3910>Tb927.1.3910</a>	Q4GYI6				1	Tb927_01_v4: 833797..836520	hypothetical protein, conserved	379	0	0	0	GO:0003674	GO:0008150	GO:0005575	2QTB00020_N_19	Tb927.1.3910	TACAACTTGGGTCAGATCTATGAACTCCTTCAGTTTTACCACCATGCGCTGTATTACTACTGGCACACCA	+	1	835600	835669	-0.627909	-1.3239	0.194566	0.999171	-4.98433
Tb927.2.5030	3QTB00019_A_13	;go_function=structural constituent of ribosome;go_process=regulation of transcription, DNA-dependent;go_component=ribosome		<a href=http://www.genedb.org/genedb/Search?organism=tryp&name=Tb927.2.5030>Tb927.2.5030</a>	Q7YUT3		30M24.65		2	Tb927_02_v4: complement(890406..892553)	transcription initiation protein, putative	760	0	0	0	GO:0003735	GO:0006355	GO:0005840	2QTB00019_A_13	Tb927.2.5030	ATATATATATATTGAATCACACCGCAAAGCGTTTGTAGAGAATGCAATCAACGGGTTAGTTGGCCTGTTT	-	2	891765	891834	-0.627606	-0.918367	0.36504	0.999171	-5.39144
Tb927.6.1630	3QTB00011_K_15			<a href=http://www.genedb.org/genedb/Search?organism=tryp&name=Tb927.6.1630>Tb927.6.1630</a>	Q585P7			Tb06.28P18.420	6	Tb927_06_v4: complement(553856..554905)	hypothetical protein, conserved	2682	0	0	0				2QTB00011_K_15	Tb927.6.1630	ACATTCCGTTCTTACATAGTGGAGGTGCGCAGGAAACATGGAATCACCAAAATTTACGATGGTTTTTTCG	-	6	554050	554119	-0.627069	-1.36128	0.182579	0.999171	-4.9401
Tb927.1.1150	3QTB00014_J_16			<a href=http://www.genedb.org/genedb/Search?organism=tryp&name=Tb927.1.1150>Tb927.1.1150</a>	Q4GZA3				1	Tb927_01_v4: 317829..319271	zeta tubulin	109	0	0	0	GO:0005200	GO:0008150	GO:0005575	2QTB00014_J_16	Tb927.1.1150	ATCTATGCCGAAACACGTCGCACAGATGACACGGAGGAGTTTGAGGCAATTTTGGTATTACACAGTTTAG	+	1	318210	318279	-0.626316	-1.2125	0.233866	0.999171	-5.10958
Tb927.3.3710	3QTB00008_I_21	;go_component=mitochondrion		<a href=http://www.genedb.org/genedb/Search?organism=tryp&name=Tb927.3.3710>Tb927.3.3710</a>	Q57WA7			Tb03.28C22.860	3	Tb927_03_v4: 1034040..1034816	hypothetical protein, conserved	1208	0	0	0				2QTB00008_I_21	Tb927.3.3710	ATATCCCAAATCGCGGTTGCATTGTCTTGTCATACCACTTGATCTTTCTCTTGACTCGCTTAGCGCCTTA	+	3	1034294	1034363	-0.62616	-1.41154	0.167376	0.999171	-4.87893
Tb09.v1.0710	3QTB00001_B_15			<a href=http://www.genedb.org/genedb/Search?organism=tryp&name=Tb09.v1.0710>Tb09.v1.0710</a>	Q38D12				9	Tb927_09_v4: complement(2228383..2228577)	hypothetical protein, unlikely	5857	0	0	0				2QTB00001_B_15	Tb09.v1.0710	CAGCTTCTACACATCTAAATGCGTCTCGCAACGGTCGAACTCCCGTCTCCACCCACCGCGCCGAATGGTA	-	9	2228384	2228453	-0.624244	-1.30549	0.200687	0.999171	-5.00571
Tb11.47.0025	3QTB00013_I_1			<a href=http://www.genedb.org/genedb/Search?organism=tryp&name=Tb11.47.0025>Tb11.47.0025</a>	Q387C8				11	Tb927_11_01_v4: 354693..355940	hypothetical protein, conserved	7835	0	4	0				2QTB00013_I_1	Tb11.47.0025	CCATAATGACAGCGCTGTTTTCTTTCAGGGAATATTAAATTCTGATGCTTTAGGGTTCGAATCACCAAGA	+	11.1	355064	355133	-0.624199	-1.30889	0.199546	0.999171	-5.00178
Tb10.61.1190	3QTB00022_H_12			<a href=http://www.genedb.org/genedb/Search?organism=tryp&name=Tb10.61.1190>Tb10.61.1190</a>	Q387Y2			TRYP_x-61h03.q2kb185_182	10	Tb927_10_v4: 3659899..3664836	hypothetical protein, conserved	7605	0	0	0				2QTB00022_H_12	Tb10.61.1190	TGCAGCAAGCCCTTACAGAGAAAGGATTGATGAACAAACAATGTCAGGTAACTAGTAATGATATTATCGG	+	10	3660473	3660542	-0.623827	-1.04541	0.303374	0.999171	-5.27857
Tb927.7.1370	3QTB00017_F_5	;go_function=transcription factor activity;go_process=nuclear mRNA trans splicing, splice leader addition;go_component=nucleus		<a href=http://www.genedb.org/genedb/Search?organism=tryp&name=Tb927.7.1370>Tb927.7.1370</a>	Q57WR3	PPB1		Tb07.27M11.650	7	Tb927_07_v4: 350498..352315	spliced leader RNA PSE-promoter transcription factor, putative	3228	0	0	0				2QTB00017_F_5	Tb927.7.1370	AAAGAGAAAATACAACAATTAGAGTCTCTTTCTACTGACATTGAAAATGAGCTTGCCGCCCTCGAACAAT	+	7	351635	351704	-0.62271	-1.48714	0.1464	0.987939	-4.78327
Tb927.5.2650	3QTB00015_F_14			<a href=http://www.genedb.org/genedb/Search?organism=tryp&name=Tb927.5.2650>Tb927.5.2650</a>	Q57ZU1			Tb05.26K5.770	5	Tb927_05_v4: 846561..848123	hypothetical protein, conserved	2256	0	0	0				2QTB00015_F_14	Tb927.5.2650	TTTCATTATCTTCGTGGCCTTATTTCCTCTGAAAACCTGAGTGTTCATTTCCCCGTTGAGTTCCGCTTTA	+	5	847719	847788	-0.622085	-1.15857	0.254883	0.999171	-5.16662
Tb11.02.0920	3QTB00006_F_1			<a href=http://www.genedb.org/genedb/Search?organism=tryp&name=Tb11.02.0920>Tb11.02.0920</a>	Q386G8				11	Tb927_11_01_v4: 994796..995413	hypothetical protein, conserved	8047	0	0	0				2QTB00006_F_1	Tb11.02.0920	CGCTGGTGCTACGACGACATGAACAGCAATTCAGGCATCACATGAAGGAGCTGGTAGAATTGACTGAATG	+	11.1	995073	995142	-0.621661	-1.28702	0.206974	0.999171	-5.02688
Tb10.61.0940	3QTB00009_E_5			<a href=http://www.genedb.org/genedb/Search?organism=tryp&name=Tb10.61.0940>Tb10.61.0940</a>	Q387W9			TRYP_x-61h03.q2kb185_144	10	Tb927_10_v4: 3721138..3721995	hypothetical protein, conserved	7619	0	0	0				2QTB00009_E_5	Tb10.61.0940	AAGTTTACAGCTGCCGTTAAAGATATTCGATGGAAGATAGAAGAACAGGAAAAACTAATCCAAGAATTTT	+	10	3721582	3721651	-0.62133	-1.34398	0.188053	0.999171	-4.96071
Tb10.6k15.0830	3QTB00005_F_3			<a href=http://www.genedb.org/genedb/Search?organism=tryp&name=Tb10.6k15.0830>Tb10.6k15.0830</a>	Q38A20			TRYPtp6k15-3d06.p1c_122	10	Tb927_10_v4: 2318938..2319477	hypothetical protein	7062	0	1	0				2QTB00005_F_3	Tb10.6k15.0830	TGCTTACGAATTGCCTTACGAACGGAGAATGGTTGTCACTCTTTCGCTTTCACGGTTGTCTGCTCCCTCC	+	10	2319362	2319431	-0.621225	-1.50046	0.142931	0.987939	-4.76596
Tb11.02.2220	3QTB00004_B_14	GPI-Anchor Signal predicted for Tb11.02.2220 by DGPI v2.04 with cleavage site probability 0.74819994 near 126		<a href=http://www.genedb.org/genedb/Search?organism=tryp&name=Tb11.02.2220>Tb11.02.2220</a>	Q385V5			TRYP_xi-1013a02.q1k_26	11	Tb927_11_01_v4: 1305996..1306466	hypothetical protein, conserved	8161	1	5	1				2QTB00004_B_14	Tb11.02.2220	TTTTTTCTCTCTTGCTTTTGTTCTTCGCTTCCTTCGCCCCATAATTCCGTTTGTTGACTCCTTTCGGCTC	+	11.1	1306100	1306169	-0.62109	-1.42171	0.164423	0.999171	-4.86631
Tb10.70.5210	3QTB00021_A_9			<a href=http://www.genedb.org/genedb/Search?organism=tryp&name=Tb10.70.5210>Tb10.70.5210</a>	Q38BZ7			TRYP_x-70a06.p2kb545_709	10	Tb927_10_v4: 642841..645699	hypothetical protein, conserved	6385	0	3	0				2QTB00021_A_9	Tb10.70.5210	TGTCTGGGAGTATACTATTTTCATTCGAAACCTTCGTACTGTTTGGTATGTTGTTTGCCTTTCTGGTTTA	+	10	644156	644225	-0.620804	-1.25491	0.218261	0.999171	-5.06306
Tb09.160.5030	3QTB00018_M_19	;go_function=cAMP-specific phosphodiesterase activity		<a href=http://www.genedb.org/genedb/Search?organism=tryp&name=Tb09.160.5030>Tb09.160.5030</a>	Q38EQ0			chr9contig160.tmp0389	9	Tb927_09_v4: 1075759..1077714	cAMP-specific phosphodiesterase, putative	5265	0	0	0	GO:0004115			2QTB00018_M_19	Tb09.160.5030	AATCCTGTTATTTACCAACGAGGAGATTCTTGTTTGCTTTTTGGCTACGCTTTGTTTGTCATTCATACAC	+	9	1076364	1076433	-0.620328	-0.772252	0.445419	0.999171	-5.5041
Tb09.142.0380	3QTB00003_I_5	similar to GB:CAD53280.1: ESAG9 (expression site-associated gene 9) protein, possible {Trypanosoma brucei;}		<a href=http://www.genedb.org/genedb/Search?organism=tryp&name=Tb09.142.0380>Tb09.142.0380</a>	Q38G35				9	Tb927_09_v4: 177053..177406	hypothetical protein, conserved	4744	0	0	0	GO:0003674	GO:0008150	GO:0005575	2QTB00003_I_5	Tb09.142.0380	CCGAGGAGAAACGGTGCGAGTCGCAAAAGGTGTGCGATATTACTCTCCACAGGATTAAGTGTGGTGTTCT	+	9	177332	177401	-0.620073	-1.2707	0.212654	0.999171	-5.04538
Tb10.70.0940	3QTB00014_A_22			<a href=http://www.genedb.org/genedb/Search?organism=tryp&name=Tb10.70.0940>Tb10.70.0940</a>	Q38B09			TRYP_x-70a06.p2kb545_134	10	Tb927_10_v4: complement(1492890..1494269)	hypothetical protein, conserved	6723	0	0	0				2QTB00014_A_22	Tb10.70.0940	TGAATTTCCTTTTTTAATTACGTGCTGTGAATATTATGTTGGTTGCTTATTTCAGTTCCTGGAGCTATGG	-	10	1493073	1493142	-0.620035	-1.29277	0.205002	0.999171	-5.02032
Tb09.211.0890	3QTB00005_A_14			<a href=http://www.genedb.org/genedb/Search?organism=tryp&name=Tb09.211.0890>Tb09.211.0890</a>	Q38E67			chr9contig211.tmp0108c	9	Tb927_09_v4: complement(1421066..1421575)	hypothetical protein, conserved	5450	0	0	0				2QTB00005_A_14	Tb09.211.0890	AAAGTCATTCAATAATGCAATTTTGTACAGCACGCATGAGGCGCCCTGCTCCTTCTCGTGTTACTTCAGT	-	9	1421348	1421417	-0.619637	-1.32117	0.195464	0.999171	-4.98751
Tb10.05.0060	3QTB00019_M_17	;go_function=zinc ion binding		<a href=http://www.genedb.org/genedb/Search?organism=tryp&name=Tb10.05.0060>Tb10.05.0060</a>	Q388N7				10	Tb927_10_v4: complement(3253908..3256106)	hypothetical protein, conserved	7445	0	0	0	GO:0008270 GO:0008270	GO:0008150 GO:0008150	GO:0005575 GO:0005575	2QTB00019_M_17	Tb10.05.0060	ACAATCGCGGGGTTCTGCGATAGGTACAGACCATAACAGAAGACTTTCTAACATTAATCCAAAGTTAAAA	-	10	3255132	3255201	-0.61891	-1.08155	0.287232	0.999171	-5.24397
Tb10.26.0690	3QTB00011_I_1	GPI-Anchor Signal predicted for Tb10.26.0690 by DGPI v2.04 with cleavage site probability 1.026 near 330		<a href=http://www.genedb.org/genedb/Search?organism=tryp&name=Tb10.26.0690>Tb10.26.0690</a>	Q389L0				10	Tb927_10_v4: 2689394..2690437	hypothetical protein, conserved	7222	1	0	1				2QTB00011_I_1	Tb10.26.0690	GCTTTGCAGGGGTTTTATGAAAGAGTACGGGCAGGGAAAACATGTAAACCTATTGGATAAATTTTCTACT	+	10	2690014	2690083	-0.618691	-1.26169	0.215839	0.999171	-5.05549
Tb927.6.1740	3QTB00015_O_15			<a href=http://www.genedb.org/genedb/Search?organism=tryp&name=Tb927.6.1740>Tb927.6.1740</a>	Q585N7			Tb06.28P18.630	6	Tb927_06_v4: complement(582171..583646)	hypothetical protein, conserved	2693	1	2	0				2QTB00015_O_15	Tb927.6.1740	GGAGTAATAACGAAAACCGTGACAAATTACAGGACGTCATGAAGCAGATAGAGGTGCTCAAGTCCAAGTT	-	6	582337	582406	-0.618545	-1.37618	0.177963	0.999171	-4.92217
Tb927.8.5450	3QTB00015_G_23	;go_function=amino acid-polyamine transporter activity;go_process=amino acid transport;go_component=integral to membrane		<a href=http://www.genedb.org/genedb/Search?organism=tryp&name=Tb927.8.5450>Tb927.8.5450</a>	Q57UL7			Tb08.5H5.40	8	Tb927_08_v4: 1614773..1616239	amino acid transporter, putative	4388	0	11	0	GO:0005279	GO:0006865	GO:0016021	2QTB00015_G_23	Tb927.8.5450	TTACTTCTACATTATCTTTGGTTTAATTGTCATGGTAATGGGCACCTACAGCGTCATTGCTGAACTCTGA	+	8	1616170	1616239	-0.617949	-1.58755	0.121854	0.976619	-4.6496
Tb927.7.5200	3QTB00019_G_23			<a href=http://www.genedb.org/genedb/Search?organism=tryp&name=Tb927.7.5200>Tb927.7.5200</a>	Q57ZG9			Tb07.27E10.450	7	Tb927_07_v4: 1369681..1371855	hypothetical protein, conserved	3610	0	0	0				2QTB00019_G_23	Tb927.7.5200	TTTATTGCGACCAAAACAGCCTGTATTACGTTTTCTTTCCCCTATTCCAATGATTGTGAAGTTGAAGGAG	+	7	1369950	1370019	-0.616061	-1.6283	0.112901	0.972217	-4.59324
Tb927.5.3530	3QTB00008_G_2			<a href=http://www.genedb.org/genedb/Search?organism=tryp&name=Tb927.5.3530>Tb927.5.3530</a>	Q57UB3			Tb05.6E7.200	5	Tb927_05_v4: 1109309..1110103	hypothetical protein, conserved	2344	0	0	0				2QTB00008_G_2	Tb927.5.3530	GTCCTCACTATCTGTGAGTCAGGAACTCCATGTGATAAACTGTTCAAGGATCGACCTTGGAAACCATGCA	+	5	1109528	1109597	-0.614815	-1.33801	0.189972	0.999171	-4.96776
Tb09.160.2890	3QTB00007_N_10			<a href=http://www.genedb.org/genedb/Search?organism=tryp&name=Tb09.160.2890>Tb09.160.2890</a>	Q38FB2		1L12.335	chr9contig160.tmp0235	9	Tb927_09_v4: 756001..756753	hypothetical protein, conserved	5051	0	0	0				2QTB00007_N_10	Tb09.160.2890	TACTGTTTGATGACTCAGTTAAGCGCTCTGCGTTTCTCGGGTATCCTCCCCGTCGTTTCGCCATAGTGGA	+	9	756065	756134	-0.614805	-1.59115	0.12104	0.976619	-4.64467
Tb11.39.0007	3QTB00010_K_3	;go_function=zinc ion binding		<a href=http://www.genedb.org/genedb/Search?organism=tryp&name=Tb11.39.0007>Tb11.39.0007</a>	Q386X5				11	Tb927_11_01_v4: complement(519052..520008)	hypothetical protein, conserved	7888	0	0	0	GO:0008270	GO:0008150	GO:0005575	2QTB00010_K_3	Tb11.39.0007	GGCAAACAGTTGTCACAGAATGATGCTTTAGTCGGTGCTGGGCCTGTTGTACCTAGTGAAGGCATCGGAA	-	11.1	519921	519990	-0.614799	-1.4888	0.145963	0.987939	-4.78112
Tb09.v1.0570	3QTB00001_G_15			<a href=http://www.genedb.org/genedb/Search?organism=tryp&name=Tb09.v1.0570>Tb09.v1.0570</a>	Q38ED1				9	Tb927_09_v4: complement(1313763..1313885)	hypothetical protein, unlikely	5386	1	1	0				2QTB00001_G_15	Tb09.v1.0570	AACACCACTGTTTGTGTTACGTGTTGCTCTGATATTTTCTTACAGCTTTGGGTTTAGTTATATTTCGTAA	-	9	1313763	1313832	-0.612794	-1.17072	0.250032	0.999171	-5.15398
Tb927.8.1550	3QTB00019_N_15			<a href=http://www.genedb.org/genedb/Search?organism=tryp&name=Tb927.8.1550>Tb927.8.1550</a>	Q580G8			Tb08.29O9.260	8	Tb927_08_v4: 503216..505552	hypothetical protein, conserved	3998	0	0	0				2QTB00019_N_15	Tb927.8.1550	ATGTAGAGAATACTCAGAAGCACATTAAGGACTTAGATCAAAAGAACGCTGAGGCAAACAAAGCCGCCCA	+	8	504321	504390	-0.611378	-1.25341	0.218797	0.999171	-5.06473
Tb927.3.5830	3QTB00010_E_12	;go_component=integral to membrane		<a href=http://www.genedb.org/genedb/Search?organism=tryp&name=Tb927.3.5830>Tb927.3.5830</a>	Q57VG5			Tb03.2H15.850	3	Tb927_03_v4: 1628735..1629709	expression site-associated gene (ESAG) protein, putative,expression site-associated gene 1 (ESAG1) protein, putative	1420	1	0	0				2QTB00010_E_12	Tb927.3.5830	AATATGACTTTACTTTACTCGCTTTTCAGTGAGACTTACAGCAATTTCACTTCGTTGTTGCTCGGCACAA	+	3	1629599	1629668	-0.609756	-1.1276	0.26756	0.999171	-5.19832
Tb11.01.6580	3QTB00016_O_17			<a href=http://www.genedb.org/genedb/Search?organism=tryp&name=Tb11.01.6580>Tb11.01.6580</a>	Q381U1				11	Tb927_11_01_v4: complement(3915412..3917031)	hypothetical protein, conserved	9183	0	0	0				2QTB00016_O_17	Tb11.01.6580	TAGTAACTTCCATGGGTATTGCACTCTTTTATGCTTTTCTGGACCAGAATTTCCCTCATTCGAGATCGTT	-	11.1	3916334	3916403	-0.609433	-1.17742	0.247386	0.999171	-5.14695
Tb10.70.5180	3QTB00011_G_10			<a href=http://www.genedb.org/genedb/Search?organism=tryp&name=Tb10.70.5180>Tb10.70.5180</a>	Q38BZ5			TRYP_x-70a06.p2kb545_706	10	Tb927_10_v4: 650728..651792	hypothetical protein, conserved	6387	1	1	0				2QTB00011_G_10	Tb10.70.5180	AGGTGAAAAGGAGGAACAAATAGAAAAGAATGAGATTGGAGAAGAGGTAGTTGAAGCCGAAACAGCGTCT	+	10	651540	651609	-0.609365	-1.54198	0.132542	0.977038	-4.71118
Tb11.01.2050	3QTB00022_A_1	Curated by J. Mottram.;go_function=carboxypeptidase A activity;go_process=proteolysis and peptidolysis		<a href=http://www.genedb.org/genedb/Search?organism=tryp&name=Tb11.01.2050>Tb11.01.2050</a>	Q383Q1				11	Tb927_11_01_v4: 2691317..2694895	zinc carboxypeptidase, putative,metallo-peptidase, Clan MC, Family M14	8719	0	0	0	GO:0004182	GO:0006508	GO:0005575	2QTB00022_A_1	Tb11.01.2050	GATTTACTCTGCCACATTACCCACTGGCATAACTTGGTTAAAAATAGTACGTGCGATATTTGGTTTGAAG	+	11.1	2693516	2693585	-0.609046	-0.890412	0.379642	0.999171	-5.41443
Tb09.160.2120	3QTB00001_A_5			<a href=http://www.genedb.org/genedb/Search?organism=tryp&name=Tb09.160.2120>Tb09.160.2120</a>	Q38FI1		3C4.90	chr9contig160.tmp0567	9	Tb927_09_v4: 664246..664341	hypothetical protein, unlikely	4982	0	0	0				2QTB00001_A_5	Tb09.160.2120	AGTGAGGAGGCGGTTAAAACAGTGACAAATAGCGAAATTGCGACGAAGAAAAAGCGTGCGAAGGTGCTAG	+	9	664261	664330	-0.608539	-1.32532	0.194098	0.999171	-4.98266
Tb09.244.2080	3QTB00002_M_9			<a href=http://www.genedb.org/genedb/Search?organism=tryp&name=Tb09.244.2080>Tb09.244.2080</a>	Q38CS3			chr9contig244a01.tmp0208	9	Tb927_09_v4: 2471619..2471897	hypothetical protein, unlikely	5947	0	0	0				2QTB00002_M_9	Tb09.244.2080	CCGTTGGCGTCTTGTGGAACTCCGAATACACGGATTATGTGCCAAGTAATTTGTACAGTCGATATCTTTG	+	9	2471821	2471890	-0.607335	-1.20767	0.235694	0.999171	-5.11478
Tb10.6k15.0790	3QTB00004_D_24			<a href=http://www.genedb.org/genedb/Search?organism=tryp&name=Tb10.6k15.0790>Tb10.6k15.0790</a>	Q38A17			TRYPtp6k15-3d06.p1c_117	10	Tb927_10_v4: complement(2326167..2326640)	hypothetical protein	7065	0	0	0				2QTB00004_D_24	Tb10.6k15.0790	TTTGGTCACACCATGACACTAGCCACAACAGCGAAATCCAACCGCAAAAGCCCCCAAAAAAGAACAAAGA	-	10	2326201	2326270	-0.6069	-0.961936	0.343025	0.999171	-5.35428
Tb927.2.5710	3QTB00006_O_15			<a href=http://www.genedb.org/genedb/Search?organism=tryp&name=Tb927.2.5710>Tb927.2.5710</a>	Q7YUM9		1F7.225		2	Tb927_02_v4: 1026758..1027351	hypothetical protein	803	0	0	0				2QTB00006_O_15	Tb927.2.5710	TCCTTTTGGTAGTTAAGATAGCTGTGCTCCCCAAGAAAAATACCTACAACGGGTTGCGACAGAACTTTTC	+	2	1026981	1027050	-0.605871	-1.17225	0.249426	0.999171	-5.15238
Tb11.01.8010	3QTB00020_L_24			<a href=http://www.genedb.org/genedb/Search?organism=tryp&name=Tb11.01.8010>Tb11.01.8010</a>	Q381F3				11	Tb927_11_01_v4: complement(4271151..4273973)	hypothetical protein, conserved	9322	0	0	0				2QTB00020_L_24	Tb11.01.8010	TACATCAATACGAAGTAGTCATATACCTCTTAACACTGCCACCCACTAAAAAGCATTTGCAGGCGGCTAT	-	11.1	4273507	4273576	-0.605833	-1.10568	0.276802	0.999171	-5.22027
Tb927.8.7800	3QTB00022_A_15			<a href=http://www.genedb.org/genedb/Search?organism=tryp&name=Tb927.8.7800>Tb927.8.7800</a>	Q57U63			Tb08.6H23.60	8	Tb927_08_v4: 2268441..2272043	hypothetical protein, conserved	4624	0	0	0	GO:0003674	GO:0008150	GO:0005575	2QTB00022_A_15	Tb927.8.7800	ACTCATCATCATGATTCATACCACTGTAATGGTGGGGGGCATAACCCTCAACAGTTCCTGTTTCCTTGTA	+	8	2270469	2270538	-0.605631	-1.13243	0.265554	0.999171	-5.19343
Tb927.5.1810	3QTB00018_E_24	identical to GB:AAC28456.1: lysosomal/endosomal membrane protein p67 {Trypanosoma brucei rhodesiense} (PMID:10029306); 99.8% identical to GB:AAC28456.1: lysosomal/endosomal membrane protein p67 {Trypanosoma brucei rhodesiense;} (PMID:10029306);go_component=lysosome		<a href=http://www.genedb.org/genedb/Search?organism=tryp&name=Tb927.5.1810>Tb927.5.1810</a>	Q57ZQ0			Tb05.1P6.730	5	Tb927_05_v4: 561028..563007	lysosomal/endosomal membrane protein p67,lysosomal membrane glycoprotein	2172	1	2	0				2QTB00018_E_24	Tb927.5.1810	TCCGGTGGTAGTAATAGTTGGAGGAGCACTGGCATCATTGCTGTTGTGGCGGCGCTGGTTGTGGGTGTGA	+	5	562846	562915	-0.604852	-1.40835	0.168308	0.999171	-4.88286
Tb927.3.560	3QTB00011_P_17	similarity to GB:CAB43348.1: ESAG11 protein {Trypanosoma brucei}(PMID:11087933); 91% similarity to GB:CAB43348.1: ESAG11 protein {Trypanosoma brucei}(PMID:11087933);go_component=integral to membrane		<a href=http://www.genedb.org/genedb/Search?organism=tryp&name=Tb927.3.560>Tb927.3.560</a>	Q57TR0			Tb03.6N20.530	3	Tb927_03_v4: complement(120686..121789)	expression site-associated gene (ESAG) protein, putative,expression site-associated gene 11 (ESAG11) protein, putative	895	1	0	0				2QTB00011_P_17	Tb927.3.560	TATAAAAGATATGTCAGATGATGGTGTACTGGCTGCGCTAGATAAATATAAAACTGACCAGAGAGTTGAA	-	3	121121	121190	-0.604518	-1.55663	0.129026	0.976619	-4.69155
Tb927.8.4250	3QTB00014_K_22			<a href=http://www.genedb.org/genedb/Search?organism=tryp&name=Tb927.8.4250>Tb927.8.4250</a>	Q57W10			Tb08.29H22.400	8	Tb927_08_v4: complement(1263323..1264555)	hypothetical protein, conserved	4268	0	0	0				2QTB00014_K_22	Tb927.8.4250	ATATGATCATTGAAGAAAATCAGGACTACAAGAAAGCGCACGAATTTGTGAATCGCTACATGCGGGACAT	-	8	1263825	1263894	-0.603297	-1.44141	0.158821	0.999171	-4.84165
Tb927.1.2300	3QTB00002_N_7			<a href=http://www.genedb.org/genedb/Search?organism=tryp&name=Tb927.1.2300>Tb927.1.2300</a>	Q4GYZ1				1	Tb927_01_v4: 567208..567531	hypothetical protein, unlikely	223	1	3	0				2QTB00002_N_7	Tb927.1.2300	TTGAGTGCGTCACACCGCGGTACTTTCTCTCACAATTCCCTACCTTACCTTTTTGTCGTGTTTTCCTCAA	+	1	567262	567331	-0.603148	-1.36323	0.18197	0.999171	-4.93777
Tb11.47.0024	3QTB00020_O_22			<a href=http://www.genedb.org/genedb/Search?organism=tryp&name=Tb11.47.0024>Tb11.47.0024</a>	Q387C7				11	Tb927_11_01_v4: 356179..358803	hypothetical protein, conserved	7836	0	0	0				2QTB00020_O_22	Tb11.47.0024	TTTGTTGTAAAGGCTGTTGCTGAGATTCTCCACAATTCATCTTCAAATGCTTTCTCGAATATGCTTCGGG	+	11.1	357301	357370	-0.602146	-1.29875	0.202964	0.999171	-5.01346
Tb927.7.7530	3QTB00022_K_15	;go_function=adenylate cyclase activity;go_process=intracellular signaling cascade;go_component=integral to membrane		<a href=http://www.genedb.org/genedb/Search?organism=tryp&name=Tb927.7.7530>Tb927.7.7530</a>	Q57TZ0			Tb07.30D13.100	7	Tb927_07_v4: 2187783..2191514	receptor-type adenylate cyclase GRESAG 4, putative	3847	0	2	0	GO:0004016	GO:0007242	GO:0016021	2QTB00022_K_15	Tb927.7.7530	GAGGACAACAAACCTAATTTTTCTCATGACAAATGGAATGTTACCCTAAATTTTGACAAAGACAACTTCA	+	7	2188752	2188821	-0.601805	-1.18048	0.246186	0.999171	-5.14374
Tb927.8.5840	3QTB00006_A_8			<a href=http://www.genedb.org/genedb/Search?organism=tryp&name=Tb927.8.5840>Tb927.8.5840</a>	Q57YI5			Tb08.11J15.1120	8	Tb927_08_v4: 1715165..1715758	hypothetical protein, conserved	4428	0	0	0				2QTB00006_A_8	Tb927.8.5840	CATCCTTCAACATAACAGCAGCCGCCGAGGGCCCCCTCTCGGACAGAATAGTACTAACAATAGAATCAGA	+	8	1715221	1715290	-0.601329	-1.33522	0.190875	0.999171	-4.97105
Tb927.8.5930	3QTB00005_E_18			<a href=http://www.genedb.org/genedb/Search?organism=tryp&name=Tb927.8.5930>Tb927.8.5930</a>	Q57YJ4			Tb08.11J15.990	8	Tb927_08_v4: 1739188..1739703	hypothetical protein	4437	0	0	0				2QTB00005_E_18	Tb927.8.5930	AAAACATTTCCCCCCTACAAACACAACATATTGGCATTTAAAAAATTCCCCAGACCTCCCCGCGCATGTG	+	8	1739625	1739694	-0.600785	-1.49733	0.14374	0.987939	-4.77004
Tb11.02.2050	3QTB00021_B_18	;go_function=ATP binding; protein serine/threonine kinase activity;go_process=protein amino acid phosphorylation		<a href=http://www.genedb.org/genedb/Search?organism=tryp&name=Tb11.02.2050>Tb11.02.2050</a>	Q385X0			TRYP_xi-1013a02.q1k_48	11	Tb927_11_01_v4: 1269319..1272660	protein kinase, putative,serine/threonine protein kinase, putative	8146	1	0	0	GO:0004674 GO:0005524	GO:0006468	GO:0005575	2QTB00021_B_18	Tb11.02.2050	ATTCTATATGAGTTGTTGTACGGCAAGCCGCCCTTTTATACGAACCATCTTTATAAGCTGATCAACCAAA	+	11.1	1269955	1270024	-0.600299	-1.32308	0.194835	0.999171	-4.98528
Tb11.01.8820	3QTB00022_O_11	similar to SP:Q26721: Receptor-type adenylate cyclase ESAG 4 (EC 4.6.1.1) (ATPpyrophosphate-lyase) (Adenylyl cyclase) (Expression site-associatedprotein 4) (Antigen 4). {Trypanosoma brucei brucei;};go_function=adenylate cyclase activity;go_process=cAMP-mediated signaling;go_component=flagellum; integral to membrane; membrane		<a href=http://www.genedb.org/genedb/Search?organism=tryp&name=Tb11.01.8820>Tb11.01.8820</a>	Q380Y3				11	Tb927_11_01_v4: 4491738..4495499	expression site-associated gene (ESAG) protein, putative,expression site-associated gene 4 (ESAG4) protein, putative,receptor-type adenylate cyclase, putative	9392	1	1	0	GO:0004016 GO:0004016	GO:0019933	GO:0016020 GO:0016021 GO:0019861	2QTB00022_O_11	Tb11.01.8820	TGACAAAAGCGTAATATACTCGATCCCGTATCTGGTGAATCACAGCGTAGTGGCCTTAGGGTTGATGACC	+	11.1	4492166	4492235	-0.600114	-1.35679	0.183987	0.999171	-4.94547
Tb09.211.2880	3QTB00021_A_20			<a href=http://www.genedb.org/genedb/Search?organism=tryp&name=Tb09.211.2880>Tb09.211.2880</a>	Q38DL7			chr9contig211.tmp0327	9	Tb927_09_v4: 1779088..1782099	hypothetical protein, conserved	5650	0	9	0				2QTB00021_A_20	Tb09.211.2880	TCCCTTAATGACGTACTTTATGTTTACTATAATTAATTCGCACGACACTATCTCGCAATTTGGTTGTGAT	+	9	1780419	1780488	-0.600027	-0.937201	0.355413	0.999171	-5.37558
Tb927.1.4800	3QTB00014_B_1			<a href=http://www.genedb.org/genedb/Search?organism=tryp&name=Tb927.1.4800>Tb927.1.4800</a>	Q4GY98				1	Tb927_01_v4: 982545..983948	hypothetical protein, conserved	467	0	0	0				2QTB00014_B_1	Tb927.1.4800	TGTACAGCGGATCGCAACCCATAGAGGAATATCATTCACCCAGTTCCCCATCAATTTCAAGTTCTGGTGA	+	1	982561	982630	-0.600024	-1.35728	0.183835	0.999171	-4.94489
Tb10.70.6690	3QTB00009_A_13			<a href=http://www.genedb.org/genedb/Search?organism=tryp&name=Tb10.70.6690>Tb10.70.6690</a>	Q38CA3			TRYP_x-70a06.p2kb545_922	10	Tb927_10_v4: complement(359514..360365)	hypothetical protein, conserved	6278	1	0	0				2QTB00009_A_13	Tb10.70.6690	AGTTTTTGCTCCTATCAGTCGTCGTCGATAACCTCTACTTCTACATCTTCCACACCCTTATCGCCTGGTG	-	10	359951	360020	-0.599462	-1.14396	0.260807	0.999171	-5.18167
Tb927.7.3460	3QTB00014_A_11			<a href=http://www.genedb.org/genedb/Search?organism=tryp&name=Tb927.7.3460>Tb927.7.3460</a>	Q57WG1			Tb07.28B13.610	7	Tb927_07_v4: complement(893320..894669)	hypothetical protein, conserved	3435	0	0	0				2QTB00014_A_11	Tb927.7.3460	AATGTTTTGTCATGATCCTGATTCCCAGGCCACTACTCACGCTAATATCTCATTTGCTTCACTGTTAAAT	-	7	893803	893872	-0.598802	-1.19367	0.241055	0.999171	-5.12977
Tb927.4.4470	3QTB00022_C_22	similar to GB:CAD21877.1: ESAG4 {Trypanosoma brucei};go_function=adenylate cyclase activity;go_process=intracellular signaling cascade;go_component=integral to membrane		<a href=http://www.genedb.org/genedb/Search?organism=tryp&name=Tb927.4.4470>Tb927.4.4470</a>	Q583D2			Tb04.3I12.1040	4	Tb927_04_v4: complement(1196301..1200116)	receptor-type adenylate cyclase GRESAG 4, putative	1864	1	1	0	GO:0004016	GO:0007242	GO:0016021	2QTB00022_C_22	Tb927.4.4470	AGTGTCAATATACGCAATGCCGCAGCTGCAGCAGTATGCGCGGAAAGAAAGCCGTGTCCTCCATCTCATA	-	4	1196534	1196603	-0.598218	-1.34076	0.189085	0.999171	-4.96451
Tb927.7.260	3QTB00005_K_14			<a href=http://www.genedb.org/genedb/Search?organism=tryp&name=Tb927.7.260>Tb927.7.260</a>	Q57U28			Tb07.8P12.340	7	Tb927_07_v4: 47186..47710	hypothetical protein, conserved	3117	0	0	0				2QTB00005_K_14	Tb927.7.260	TGCAGATCCCACTGACTTAAGGACTGTGGCAGGTCGGTTACTTACGTTGACTATTAGGTGTGCGGAGAGT	+	7	47371	47440	-0.597815	-1.3305	0.192408	0.999171	-4.9766
Tb09.142.0360	3QTB00006_B_14			<a href=http://www.genedb.org/genedb/Search?organism=tryp&name=Tb09.142.0360>Tb09.142.0360</a>	Q38G37				9	Tb927_09_v4: 168474..169115	hypothetical protein, conserved	4742	0	2	0	GO:0003674	GO:0008150	GO:0005575	2QTB00006_B_14	Tb09.142.0360	TTTTTGTGTACAAAATCGCGCTTCGACAACATTTTTGTCCACCATATGTGTTACGGGATCATCGCGTATT	+	9	168900	168969	-0.597781	-1.11568	0.272559	0.999171	-5.21031
Tb09.244.1410	3QTB00015_N_16	GPI-Anchor Signal predicted for Tb09.244.1410 by DGPI v2.04 with cleavage site probability 0.75399995 near 503;go_process=antigenic variation;go_component=integral to membrane		<a href=http://www.genedb.org/genedb/Search?organism=tryp&name=Tb09.244.1410>Tb09.244.1410</a>	Q38CQ0			chr9contig244a01.tmp0141	9	Tb927_09_v4: 2664635..2666215	variant surface glycoprotein (VSG), putative	6013	1	0	1		GO:0020033 GO:0020033	GO:0016021 GO:0016021	2QTB00015_N_16	Tb09.244.1410	GCAGACCCAAAACCGGAAACTGTAAAATTCAAACTAGAGCAGTTCAGAAAAGTCAGTCAAAACACCATGG	+	9	2664974	2665043	-0.597655	-1.22735	0.228308	0.999171	-5.09345
Tb927.5.1300	3QTB00019_B_6	;go_function=ATPase activity;go_process=proton transport;go_component=integral to membrane		<a href=http://www.genedb.org/genedb/Search?organism=tryp&name=Tb927.5.1300>Tb927.5.1300</a>	Q57VD3			Tb05.30H13.310	5	Tb927_05_v4: 424597..426948	vacuolar proton translocating ATPase subunit A, putative	2121	0	6	0				2QTB00019_B_6	Tb927.5.1300	ATGGGGTTATTCGCTATTTATGTTGGGTTTTTATACAACGACTTCTTTGGCTTCTCGGTAGACACGTTTC	+	5	425881	425950	-0.596816	-1.65475	0.107385	0.971043	-4.55601
Tb09.160.4290	3QTB00017_C_11	hypothetical protein		<a href=http://www.genedb.org/genedb/Search?organism=tryp&name=Tb09.160.4290>Tb09.160.4290</a>	-		28G16.435	chr9contig160.tmp0324	9	Tb927_09_v4: 940384..942036	hypothetical protein, conserved	5187	0	0	0				2QTB00017_C_11	Tb09.160.4290	TGTATACATTTGTACGCACGCGCCGGATGGTGATAATTTTTGTAGAAGTAAGGAGATAACTGGAGTAGGA	+	9	940497	940566	-0.595999	-1.48022	0.148229	0.987939	-4.79221
Tb11.01.2080	3QTB00002_G_15			<a href=http://www.genedb.org/genedb/Search?organism=tryp&name=Tb11.01.2080>Tb11.01.2080</a>	Q383P8				11	Tb927_11_01_v4: 2697799..2698068	hypothetical protein, unlikely	8722	0	0	0				2QTB00002_G_15	Tb11.01.2080	GAGATGCCCTCTCTTTACAGCAACCCAACACACTTTTCGGGAATTGGGATTACTACAACATTATCGCTAT	+	11.1	2697824	2697893	-0.595333	-1.423	0.16405	0.999171	-4.8647
Tb927.8.4350	3QTB00021_K_24			<a href=http://www.genedb.org/genedb/Search?organism=tryp&name=Tb927.8.4350>Tb927.8.4350</a>	Q57W00			Tb08.29H22.670	8	Tb927_08_v4: complement(1291050..1294157)	hypothetical protein, conserved	4278	0	13	0				2QTB00021_K_24	Tb927.8.4350	TATTTGATGCAAAGCTGTGGTTTCGGCATTTGTTTCTTTATACTTTGCTACTTCTCGTTTCCTTCCTGTA	-	8	1293070	1293139	-0.594966	-1.23757	0.224542	0.999171	-5.08225
Tb11.46.0012	3QTB00007_I_1			<a href=http://www.genedb.org/genedb/Search?organism=tryp&name=Tb11.46.0012>Tb11.46.0012</a>	Q386W4				11	Tb927_11_01_v4: 550614..551282	hypothetical protein, conserved	7899	0	0	0				2QTB00007_I_1	Tb11.46.0012	ACTATGCAAGGTTATGAAAATTACAGAAGAACCACGCGTTGTGAAAGAGCTGAGTGATATTTTACTCTTT	+	11.1	550652	550721	-0.594228	-0.913691	0.367457	0.999171	-5.39533
Tb927.8.650	3QTB00022_A_14	;go_function=ATPase activity, coupled to transmembrane movement of ions, phosphorylative mechanism; hydrolase activity;go_process=cation transport;go_component=integral to membrane		<a href=http://www.genedb.org/genedb/Search?organism=tryp&name=Tb927.8.650>Tb927.8.650</a>	Q57YG5			Tb08.12O16.210	8	Tb927_08_v4: complement(179692..183477)	cation-transporting ATPase, putative	3908	1	8	0	GO:0015662 GO:0016787	GO:0006812	GO:0016021	2QTB00022_A_14	Tb927.8.650	CAACTTCTTTCATGCTGTTTGTATACCTATCGTAATATTTTTTCACGGGCTGCTCTCACTATTTACGATA	-	8	183235	183304	-0.594092	-1.02275	0.313809	0.999171	-5.2997
Tb927.2.2950	3QTB00021_K_3			<a href=http://www.genedb.org/genedb/Search?organism=tryp&name=Tb927.2.2950>Tb927.2.2950</a>	Q7YVD7		10C8.275		2	Tb927_02_v4: 560834..563776	hypothetical protein, conserved	653	1	0	0				2QTB00021_K_3	Tb927.2.2950	ATTTTTTATATTTCTGTGCTCCACGCTATTGCAGATGAAACTGAAGACGGTTGCTCAGGCGCGCGATTAT	+	2	562669	562738	-0.593911	-1.38899	0.174068	0.999171	-4.90661
Tb09.160.5510	3QTB00004_P_19			<a href=http://www.genedb.org/genedb/Search?organism=tryp&name=Tb09.160.5510>Tb09.160.5510</a>	Q38EJ7			chr9contig160.tmp0437c	9	Tb927_09_v4: complement(1182406..1182876)	hypothetical protein	5320	0	3	0				2QTB00004_P_19	Tb09.160.5510	TTGCATGCCATGAATTTTATTTAACACGAAAAGCACACGACATTTTGTTGTTGTGTTATTGTCATATCTG	-	9	1182707	1182776	-0.593819	-1.31999	0.195853	0.999171	-4.98889
Tb11.02.3050	3QTB00018_P_17			<a href=http://www.genedb.org/genedb/Search?organism=tryp&name=Tb11.02.3050>Tb11.02.3050</a>	Q385N1			Tb11.212.1020	11	Tb927_11_01_v4: 1506448..1508520	hypothetical protein, conserved	8236	0	7	0				2QTB00018_P_17	Tb11.02.3050	AATGTTTTGAACCTCTTTGACTCTGTGTACGCAGTTATGTTATTGTTTGTCGTCATGCATCATCTATTGC	+	11.1	1507852	1507921	-0.591932	-1.27767	0.210216	0.999171	-5.03751
Tb11.01.3570	3QTB00017_K_23			<a href=http://www.genedb.org/genedb/Search?organism=tryp&name=Tb11.01.3570>Tb11.01.3570</a>	Q383B0				11	Tb927_11_01_v4: 3074847..3076604	hypothetical protein, conserved	8860	0	0	0				2QTB00017_K_23	Tb11.01.3570	AAGTTGAAATACACTATTCCCAATCACTGGTTATTTGATGAGAGTTCCCCTGTACCTCTCCTTAATGGAC	+	11.1	3075891	3075960	-0.591767	-1.57842	0.123937	0.976619	-4.66206
Tb927.2.6130	3QTB00021_C_10	;go_function=ATPase activity, coupled to transmembrane movement of substances;go_process=transport;go_component=integral to membrane; internal side of plasma membrane		<a href=http://www.genedb.org/genedb/Search?organism=tryp&name=Tb927.2.6130>Tb927.2.6130</a>	Q7YUI9		36E18.65		2	Tb927_02_v4: 1102733..1105753	ABC transporter, putative	827	1	1	0	GO:0004009 GO:0004009	GO:0006810	GO:0016021	2QTB00021_C_10	Tb927.2.6130	TTTGGGTTTAATTACTGCCTATAACAGAAAACGCTCGCTTCAATCCGGAATAACTTCTTTTTGGAAGCTA	+	2	1103320	1103389	-0.591169	-1.24027	0.223555	0.999171	-5.07928
Tb09.211.1160	3QTB00001_L_24			<a href=http://www.genedb.org/genedb/Search?organism=tryp&name=Tb09.211.1160>Tb09.211.1160</a>	Q38E39			chr9contig211.tmp0142c	9	Tb927_09_v4: complement(1471697..1471945)	hypothetical protein, unlikely	5478	0	0	0				2QTB00001_L_24	Tb09.211.1160	GGTTGAATAAAAAGGCAGAAACGGAGAGACAGAAACATGTTGGATCACACAATTGCTATTGGTGCCGCTC	-	9	1471749	1471818	-0.590408	-0.982922	0.332744	0.999171	-5.3358
Tb927.8.5160	3QTB00022_C_11			<a href=http://www.genedb.org/genedb/Search?organism=tryp&name=Tb927.8.5160>Tb927.8.5160</a>	Q57UI8			Tb08.5H5.540	8	Tb927_08_v4: 1536362..1539991	hypothetical protein, conserved	4359	0	0	0				2QTB00022_C_11	Tb927.8.5160	TAACTGTTCAGGTATTTCATCAGAGAATTCTACCCTCTTAGCCTGCTTCTTCGAAGCAAAAGGTGTCTTT	+	8	1536943	1537012	-0.590336	-1.34225	0.188608	0.999171	-4.96276
Tb09.244.1960	3QTB00002_M_14			<a href=http://www.genedb.org/genedb/Search?organism=tryp&name=Tb09.244.1960>Tb09.244.1960</a>	Q38CR3			chr9contig244a01.tmp0196	9	Tb927_09_v4: 2500084..2500389	hypothetical protein	5960	0	0	0				2QTB00002_M_14	Tb09.244.1960	CCCGGGCCACACTGCACCCATTAAAAGAAGTATTGAAGCATGCTCACCAAACGACAAAATCAGAAAGAAC	+	9	2500202	2500271	-0.590049	-1.03815	0.30669	0.999171	-5.28539
Tb10.26.0850	3QTB00023_A_5			<a href=http://www.genedb.org/genedb/Search?organism=tryp&name=Tb10.26.0850>Tb10.26.0850</a>	Q389M2				10	Tb927_10_v4: complement(2661705..2667128)	hypothetical protein, conserved	7210	0	0	0				2QTB00023_A_5	Tb10.26.0850	TTCTACCTTTGGTTATCTAATTGTAAGACTGAACGGAAATGTTTTTGTTTTCCCCGTTATCGTGTGCAAT	-	10	2665371	2665440	-0.589044	-1.28609	0.207296	0.999171	-5.02795
Tb927.7.3040	3QTB00018_A_13			<a href=http://www.genedb.org/genedb/Search?organism=tryp&name=Tb927.7.3040>Tb927.7.3040</a>	Q57YB4			Tb07.13M20.330	7	Tb927_07_v4: 765163..767070	hypothetical protein, conserved	3393	0	0	0	GO:0003674	GO:0008150	GO:0005575	2QTB00018_A_13	Tb927.7.3040	GTCTCAACTTACTATCGCTAGAGACGCTAAAGTTTCATGACATTGTGCCGAATGTGTCGTACACCCAACT	+	7	766925	766994	-0.588752	-1.21682	0.232237	0.999171	-5.1049
Tb927.8.7640	3QTB00014_O_10	;go_function=amino acid-polyamine transporter activity;go_process=amino acid transport;go_component=membrane		<a href=http://www.genedb.org/genedb/Search?organism=tryp&name=Tb927.8.7640>Tb927.8.7640</a>	Q57V85	AATP1	AATP1	Tb08.30P3.160	8	Tb927_08_v4: 2204830..2206233	amino acid transporter 1, putative	4608	0	11	0	GO:0005279	GO:0006865	GO:0016020	2QTB00014_O_10	Tb927.8.7640	AAGTCGCCAACGTCAGTCACTTATCCTCAGGATGATCATGGCAGCGCAGAAGCTGGGCAAGCGAATGCTG	+	8	2204848	2204917	-0.5876	-1.35809	0.183578	0.999171	-4.94391
Tb927.6.1130	3QTB00014_B_5			<a href=http://www.genedb.org/genedb/Search?organism=tryp&name=Tb927.6.1130>Tb927.6.1130</a>	Q585D4			Tb06.3A7.590	6	Tb927_06_v4: complement(442124..443530)	hypothetical protein, conserved	2631	0	0	0				2QTB00014_B_5	Tb927.6.1130	AAATGCTTATGGATATAGCTACAGAATACGCAAGGCGGCTACATCGTGACAACTACGAAAAACGGAGATT	-	6	443244	443313	-0.58744	-1.27908	0.209724	0.999171	-5.03591
Tb927.8.7590	3QTB00022_A_24	;go_function=adenylate cyclase activity;go_process=intracellular signaling cascade;go_component=integral to membrane		<a href=http://www.genedb.org/genedb/Search?organism=tryp&name=Tb927.8.7590>Tb927.8.7590</a>	Q57V80			Tb08.30P3.110	8	Tb927_08_v4: 2188100..2191903	receptor-type adenylate cyclase GRESAG 4, putative	4603	1	1	0	GO:0004016	GO:0007242	GO:0016021	2QTB00022_A_24	Tb927.8.7590	TATATGGGGAAAGAATTCGGTAACAACACAGCACAAACTAAAAAAGGAAGCCGTCATGTAGATGACGATA	+	8	2189078	2189147	-0.58738	-1.18527	0.244313	0.999171	-5.13868
Tb927.1.3700	3QTB00002_B_22			<a href=http://www.genedb.org/genedb/Search?organism=tryp&name=Tb927.1.3700>Tb927.1.3700</a>	Q4GYK5				1	Tb927_01_v4: 791451..791780	hypothetical protein, unlikely	360	0	3	0				2QTB00002_B_22	Tb927.1.3700	TTGCATTATGAGCTTTCTTCAAAGTGGTGCCTATTGCTAATCATTCATAGTTGTTTTTTCTTTCTGACAG	+	1	791538	791607	-0.586957	-1.48157	0.14787	0.987939	-4.79046
Tb09.160.1630	3QTB00001_P_12			<a href=http://www.genedb.org/genedb/Search?organism=tryp&name=Tb09.160.1630>Tb09.160.1630</a>	Q38FM7		3C4.310	chr9contig160.tmp0549	9	Tb927_09_v4: 616370..616624	hypothetical protein, unlikely	4936	0	0	0				2QTB00001_P_12	Tb09.160.1630	CTCTCACACGCCTCAGGAACCCAAGTGGAAGCAGTCATGCCCGTTGGGAACTAACCATATTGTTCTCTAA	+	9	616555	616624	-0.586431	-0.912293	0.368181	0.999171	-5.39649
Tb11.01.8060	3QTB00016_B_4			<a href=http://www.genedb.org/genedb/Search?organism=tryp&name=Tb11.01.8060>Tb11.01.8060</a>	Q381E9				11	Tb927_11_01_v4: complement(4286092..4287789)	hypothetical protein, conserved	9326	0	1	0				2QTB00016_B_4	Tb11.01.8060	AACATTTGACATTGCCTCATCCCTTTTAACCGTGTACATACCGAAGGAAAACCGTGGTGAGGTTTTTACA	-	11.1	4287529	4287598	-0.586413	-1.42856	0.162458	0.999171	-4.85777
Tb927.8.990	3QTB00010_I_7	;go_function=RNA binding;go_process=RNA processing		<a href=http://www.genedb.org/genedb/Search?organism=tryp&name=Tb927.8.990>Tb927.8.990</a>	Q57XH6			Tb08.25L8.90	8	Tb927_08_v4: complement(316912..317868)	RNA-binding protein, putative	3942	0	0	0	GO:0003723	GO:0006396	GO:0005575	2QTB00010_I_7	Tb927.8.990	TACGTTTTGCGCCAAACTGGACCAGAGCCGTGTTGGTGGCCTTAGTATTATTCCTTCACCATCCATTGCT	-	8	317128	317197	-0.586112	-1.20561	0.236476	0.999171	-5.11699
Tb10.61.0060	3QTB00022_O_17	similar to SP:Q26721: Receptor-type adenylate cyclase ESAG 4 (EC 4.6.1.1) (ATPpyrophosphate- lyase) (Adenylyl cyclase) (Expression site- associatedprotein 4) (Antigen 4). {Trypanosoma brucei brucei};go_function=adenylate cyclase activity;go_process=intracellular signaling cascade;go_component=integral to membrane		<a href=http://www.genedb.org/genedb/Search?organism=tryp&name=Tb10.61.0060>Tb10.61.0060</a>	Q387P6			TRYP_x-61h03.q2kb185_10	10	Tb927_10_v4: 3906132..3909896	expression site-associated gene 4 (ESAG4) protein, putative,expression site-associated gene (ESAG) protein, putative,receptor-type adenylate cyclase	7693	0	1	0	GO:0004016 GO:0004016	GO:0007242 GO:0007242	GO:0016021 GO:0016021	2QTB00022_O_17	Tb10.61.0060	ACGTACCTTGCTCTTCCAATCCTTATGAAACATAATGTCGTGGCATTTTCCCCTATGACTGGATCCACTT	+	10	3906570	3906639	-0.585868	-1.4959	0.144112	0.987939	-4.77191
Tb927.8.3630	3QTB00017_P_8	Tandemly repeated. This gene is not in a VSG expression site but its gene product is similar to GP:311494: expression site associated gene {Trypanosoma brucei}.; Tandemly repeated. This gene is not in a VSG expression site but its gene product is 94% similar to GP:311494: expression site associated gene {Trypanosoma brucei}.;go_function=biopterin transporter activity;go_process=biopterin transpor…		<a href=http://www.genedb.org/genedb/Search?organism=tryp&name=Tb927.8.3630>Tb927.8.3630</a>	Q580Y3			Tb08.10J17.810	8	Tb927_08_v4: complement(1088840..1090738)	folate transporter, putative,expression site-associated gene 10 (ESAG10) protein, putative	4206	0	12	0	GO:0015224	GO:0015877	GO:0016021	2QTB00017_P_8	Tb927.8.3630	ATGTGTCCTCGCCCTTGGCCTCTCCGAGCTCTTCGGCAAAGGAATTGCTGACAACATCATTCGAACCACA	-	8	1090457	1090526	-0.585481	-1.24851	0.220564	0.999171	-5.07018
Tb927.8.6370	3QTB00013_J_20			<a href=http://www.genedb.org/genedb/Search?organism=tryp&name=Tb927.8.6370>Tb927.8.6370</a>	Q57YN8			Tb08.11J15.200	8	Tb927_08_v4: 1850987..1852321	hypothetical protein, conserved	4481	0	0	0				2QTB00013_J_20	Tb927.8.6370	GTTAGAGCGCTTCCTCCAAACTCAACCAACAGATGCACAAAATGAAGTACGAGATCTAATGAAGGAGTAC	+	8	1851631	1851700	-0.584682	-1.37111	0.179524	0.999171	-4.92829
Tb927.2.950	3QTB00022_B_11		LRRP	<a href=http://www.genedb.org/genedb/Search?organism=tryp&name=Tb927.2.950>Tb927.2.950</a>	Q7YVW1		25N24.215		2	Tb927_02_v4: 158854..163038	leucine-rich repeat protein (LRRP), putative,leucine-rich repeat protein 1 (LRRP1), putative	556	0	0	0	GO:0003674	GO:0008150	GO:0005575	2QTB00022_B_11	Tb927.2.950	GCTGCCGTGCCTTTCTTGGGTGGATCTCAAAAATGCTTCTGTCAGTTCTGATATCCTGCGTGAACTGGGA	+	2	162945	163014	-0.584201	-1.46849	0.151368	0.995303	-4.80727
Tb11.02.0110	3QTB00022_G_24			<a href=http://www.genedb.org/genedb/Search?organism=tryp&name=Tb11.02.0110>Tb11.02.0110</a>	Q386Q9				11	Tb927_11_01_v4: complement(718062..721940)	hypothetical protein, conserved	7955	0	0	0				2QTB00022_G_24	Tb11.02.0110	AACAAAACGGGTATTGGCTGCCCAAAACAAGAAAATTCACAAAACCTTTGATCAAGGCATTCTTCAGAGT	-	11.1	721680	721749	-0.584134	-1.22521	0.229106	0.999171	-5.09579
Tb11.01.8420	3QTB00020_D_20	;go_function=voltage-gated chloride channel activity;go_process=chloride transport;go_component=membrane		<a href=http://www.genedb.org/genedb/Search?organism=tryp&name=Tb11.01.8420>Tb11.01.8420</a>	Q381B7				11	Tb927_11_01_v4: complement(4378490..4381246)	chloride channel protein, putative	9358	0	9	0	GO:0005247	GO:0006821	GO:0016020	2QTB00020_D_20	Tb11.01.8420	TATGTTTATTGCAGTAGGCATTTGTGTTGGTTTGTGGTCCGTATTACTTTTTCAAACTCTCGAGTATCTT	-	11.1	4380839	4380908	-0.583848	-1.0942	0.28173	0.999171	-5.23161
Tb927.8.2090	3QTB00006_I_19	;go_function=peptidyl-prolyl cis-trans isomerase activity;go_process=protein folding		<a href=http://www.genedb.org/genedb/Search?organism=tryp&name=Tb927.8.2090>Tb927.8.2090</a>	Q581X3	PPIase	PPIase	Tb08.26N11.610	8	Tb927_08_v4: 657751..658335	cyclophilin type peptidyl-prolyl cis-trans isomerase, putative	4052	0	0	0	GO:0003755	GO:0006457	GO:0005575	2QTB00006_I_19	Tb927.8.2090	TCACACTGGTGCAGGGATTCTCACTTGTTTTGGAACTGTCCTTGAGAGTGGCGCTTTTTTTATTACTCTT	+	8	657999	658068	-0.583797	-1.10146	0.278604	0.999171	-5.22444
Tb10.70.2610	3QTB00008_K_15	;go_function=dolichyl-phosphate beta-D-mannosyltransferase activity;go_process=GPI anchor biosynthesis		<a href=http://www.genedb.org/genedb/Search?organism=tryp&name=Tb10.70.2610>Tb10.70.2610</a>	Q38BE0			TRYP_x-70a06.p2kb545_350	10	Tb927_10_v4: complement(1173937..1174716)	dolichyl-phosphate beta-D-mannosyltransferase precursor, putative	6592	0	1	0	GO:0004582	GO:0006506	GO:0005575	2QTB00008_K_15	Tb10.70.2610	TGACGGTGAAGTATTCCATTATTGTTCCAGCCTACAAGGAGTGTGGGAACCTTGAGCCACTTACAAAGCA	-	10	1174646	1174715	-0.583614	-1.50078	0.142848	0.987939	-4.76554
Tb09.160.3930	3QTB00009_K_6			<a href=http://www.genedb.org/genedb/Search?organism=tryp&name=Tb09.160.3930>Tb09.160.3930</a>	Q38F14		28G16.265	chr9contig160.tmp0304	9	Tb927_09_v4: 891124..892017	hypothetical protein, conserved	5150	0	0	0				2QTB00009_K_6	Tb09.160.3930	CTATAATTATGAACACATGAAACGTGTCCACCCTTACATCCCCCCGTTGCCACCACTTCAGCTACCATAT	+	9	891870	891939	-0.583395	-1.51884	0.138255	0.978721	-4.74188
Tb11.02.5740	3QTB00017_A_24			<a href=http://www.genedb.org/genedb/Search?organism=tryp&name=Tb11.02.5740>Tb11.02.5740</a>	Q384N1				11	Tb927_11_01_v4: complement(2171274..2173046)	hypothetical protein, conserved	8488	0	0	0				2QTB00017_A_24	Tb11.02.5740	CGGATGTGAAGGTTCCTGCTGAAGCCTTGAAATGGTGGCCAAGTTACATACCTCATGATATTTTGAATAA	-	11.1	2171557	2171626	-0.582991	-1.12699	0.267813	0.999171	-5.19893
Tb11.01.2220	3QTB00012_B_13	GPI-Anchor Signal predicted for Tb11.01.2220 by DGPI v2.04, no cleavage site predicted;go_function=UDP-N-acetylglucosamine-dolichyl-phosphate N-acetylglucosaminephosphotransferase activity;go_process=dolichol-linked oligosaccharide biosynthesis;go_component=integral to membrane		<a href=http://www.genedb.org/genedb/Search?organism=tryp&name=Tb11.01.2220>Tb11.01.2220</a>	Q383N4				11	Tb927_11_01_v4: 2727870..2729051	UDP-N-acetylglucosamine--dolichyl-phosphate n-acetylglucosaminephosphotransferase, putative	8736	0	10	0	GO:0003975	GO:0006488	GO:0016021	2QTB00012_B_13	Tb11.01.2220	AATAGATATTAATAAAACAACGCCGGAGCAACGAAAGAAGATTGCATCGAAACCGTATGACGAGCTAGAC	+	11.1	2728031	2728100	-0.582877	-1.16828	0.251	0.999171	-5.15653
Tb10.70.6110	3QTB00001_P_7			<a href=http://www.genedb.org/genedb/Search?organism=tryp&name=Tb10.70.6110>Tb10.70.6110</a>	Q38C64			TRYP_x-70a06.p2kb545_834	10	Tb927_10_v4: complement(467363..467584)	hypothetical protein	6317	0	0	0				2QTB00001_P_7	Tb10.70.6110	TAGTTGCAAGGCATGGTGTAGTGGTAGACCCCTTTCAACGGTACTGGCCTGGCCTCATAGATTATCATGC	-	10	467435	467504	-0.582744	-1.18434	0.244675	0.999171	-5.13966
Tb10.6k15.1260	3QTB00018_E_13			<a href=http://www.genedb.org/genedb/Search?organism=tryp&name=Tb10.6k15.1260>Tb10.6k15.1260</a>	Q38A58			TRYPtp6k15-3d06.p1c_184	10	Tb927_10_v4: 2229839..2231758	hypothetical protein, conserved	7024	0	0	0				2QTB00018_E_13	Tb10.6k15.1260	TCTCCAGACGCTTGGTTTCCAAACGTTCGTTGAGTGCCCGTTCAAATACGCCATTATATTCCTTGGAATA	+	10	2230435	2230504	-0.58272	-1.13669	0.263795	0.999171	-5.1891
Tb927.4.5530	3QTB00014_N_2	;go_process=antigenic variation;go_component=integral to membrane		<a href=http://www.genedb.org/genedb/Search?organism=tryp&name=Tb927.4.5530>Tb927.4.5530</a>	Q580P1			Tb04.24M18.570	4	Tb927_04_v4: complement(1508151..1509599)	variant surface glycoprotein (VSG), putative	1972	1	0	1		GO:0020033	GO:0016021	2QTB00014_N_2	Tb927.4.5530	AAATTGGCAAAAAGGTCATGGAAAATATAAAACAGACGTCAACAGCGAGAATCGAAAACACCAAGCAAAC	-	4	1508527	1508596	-0.582406	-1.23844	0.224224	0.999171	-5.0813
Tb927.5.4080	3QTB00016_G_15			<a href=http://www.genedb.org/genedb/Search?organism=tryp&name=Tb927.5.4080>Tb927.5.4080</a>	Q57Z41			Tb05.45E22.350	5	Tb927_05_v4: complement(1252262..1253863)	hypothetical protein, conserved	2399	1	0	0				2QTB00016_G_15	Tb927.5.4080	AGTTGTAATGATGATGATGTACATGTAAAAGACGGGAGTGCCGCTAACGGTGATGTGGTTCTTTGCTCAG	-	5	1252960	1253029	-0.581847	-1.40498	0.169301	0.999171	-4.88702
Tb10.6k15.0900	3QTB00012_O_18	;go_component=integral to membrane		<a href=http://www.genedb.org/genedb/Search?organism=tryp&name=Tb10.6k15.0900>Tb10.6k15.0900</a>	Q38A26			TRYPtp6k15-3d06.p1c_131	10	Tb927_10_v4: 2306141..2307319	expression site-associated gene 3 (ESAG3)-like protein	7056	1	2	0	GO:0003674	GO:0008150	GO:0016021	2QTB00012_O_18	Tb10.6k15.0900	TCGTTTTGTGGAAAAACAAAATGGCAAAATACGTTGGTGAGACGACATGGTTTAGGGCTTTGCGAGATTC	+	10	2307093	2307162	-0.581033	-1.34977	0.186209	0.999171	-4.95384
Tb09.160.4200	3QTB00002_L_24	;go_function=structural constituent of ribosome;go_process=protein biosynthesis; translational elongation;go_component=intracellular; ribosome		<a href=http://www.genedb.org/genedb/Search?organism=tryp&name=Tb09.160.4200>Tb09.160.4200</a>	Q38EY6		28G16.390	chr9contig160.tmp0317	9	Tb927_09_v4: 925061..925402	60S acidic ribosomal protein, putative	5178	1	0	0	GO:0003735	GO:0006412 GO:0006414	GO:0005622 GO:0005840	2QTB00002_L_24	Tb09.160.4200	CAGTGGCGTCAAAGTCGAAGAGGACTCGCTCGCGTTCGTTATGGAAGCCATCGATGGCCGTAGCGTCAAC	+	9	925150	925219	-0.580986	-1.38663	0.17478	0.999171	-4.90948
Tb10.26.0670	3QTB00013_C_15			<a href=http://www.genedb.org/genedb/Search?organism=tryp&name=Tb10.26.0670>Tb10.26.0670</a>	Q389K8				10	Tb927_10_v4: 2691671..2692912	hypothetical protein, conserved	7224	0	0	0				2QTB00013_C_15	Tb10.26.0670	AGTAAAGGTTTAAGCATTCGTGCTATTGACTACAGTAATATTGAAAAGTTCGATGAGTTGGAAGGGGCCA	+	10	2692106	2692175	-0.580885	-1.37715	0.177666	0.999171	-4.92099
Tb09.160.5540	3QTB00006_I_23			<a href=http://www.genedb.org/genedb/Search?organism=tryp&name=Tb09.160.5540>Tb09.160.5540</a>	Q38EJ4			chr9contig160.tmp0440c	9	Tb927_09_v4: complement(1186506..1187090)	hypothetical protein, unlikely	5323	0	4	0				2QTB00006_I_23	Tb09.160.5540	TACCTCTGTCGCTTATTCTCTGTCTATCCCGCTCTTTTTCTTTTCTTAGTTTCTGAGGCATCTATCAAAA	-	9	1186862	1186931	-0.580561	-1.35637	0.18412	0.999171	-4.94597
Tb927.3.1860	3QTB00019_J_11			<a href=http://www.genedb.org/genedb/Search?organism=tryp&name=Tb927.3.1860>Tb927.3.1860</a>	Q57ZC5			Tb03.30P12.620	3	Tb927_03_v4: complement(483930..486245)	hypothetical protein, conserved	1025	0	0	0				2QTB00019_J_11	Tb927.3.1860	TACAGAATAGCAATTCGACGTTTTGGTGTGGCTTCAGTCTTACGATGTCCCCTTGCAGATGTATTAATAC	-	3	486173	486242	-0.580374	-1.3931	0.172832	0.999171	-4.90159
Tb11.01.7100	3QTB00019_I_3	;go_function=ATP binding; ATP-dependent helicase activity;go_process=nucleobase, nucleoside, nucleotide and nucleic acid metabolism		<a href=http://www.genedb.org/genedb/Search?organism=tryp&name=Tb11.01.7100>Tb11.01.7100</a>	Q381N9				11	Tb927_11_01_v4: complement(4050113..4052290)	ATP-dependent DEAD/H RNA helicase, putative	9235	0	0	0	GO:0005524 GO:0008026	GO:0006139	GO:0005575	2QTB00019_I_3	Tb11.01.7100	ATAAGTTGCTGTTGCATCATTTTGACAATGAAGAGGATTTCCAGACCCTTTTCAACACTGGGGGTGCGAA	-	11.1	4051896	4051965	-0.580315	-1.09742	0.280343	0.999171	-5.22844
Tb11.22.0003	3QTB00020_B_16	;go_function=phosphoglycerate kinase activity;go_process=glycolysis;go_component=integral to membrane		<a href=http://www.genedb.org/genedb/Search?organism=tryp&name=Tb11.22.0003>Tb11.22.0003</a>	Q386S1				11	Tb927_11_01_v4: 663970..666711	phosphoglycerate kinase, putative	7942	0	3	0	GO:0004618	GO:0006096	GO:0016021	2QTB00020_B_16	Tb11.22.0003	TGCCCCGATCAGTCAGCTGAAGCCGGGGGAAATACTGGTGCTTGAAAATTTAAAGTTTTACCAAAATGAA	+	11.1	664515	664584	-0.579677	-1.28535	0.207551	0.999171	-5.02879
Tb927.8.1440	3QTB00005_A_1	;go_function=fatty-acid synthase activity; oxidoreductase activity;go_process=fatty acid biosynthesis		<a href=http://www.genedb.org/genedb/Search?organism=tryp&name=Tb927.8.1440>Tb927.8.1440</a>	Q580H9			Tb08.29O9.70	8	Tb927_08_v4: 469241..469729	maoC-like dehydratase, putative	3987	0	0	0	GO:0004312 GO:0016491	GO:0006633	GO:0005575	2QTB00005_A_1	Tb927.8.1440	CGCGTATCGAGGTGACTCAATTCAGAAGAACGAAGTTTATGATAGCTTTCCGCACGACCGTGTTCCGCAT	+	8	469548	469617	-0.578842	-1.3332	0.191527	0.999171	-4.97342
Tb927.1.910	3QTB00001_D_21	gene predicted by glimmer		<a href=http://www.genedb.org/genedb/Search?organism=tryp&name=Tb927.1.910>Tb927.1.910</a>	Q4GZC7				1	Tb927_01_v4: complement(283009..283206)	hypothetical protein, unlikely	85	0	0	0				2QTB00001_D_21	Tb927.1.910	GGGGGGGAGGTTGAAGTTAAAACAAAGCGTTTGTGGGGTTGCACCTCTCCACGTGTCGTGAGGACGTTCA	-	1	283020	283089	-0.578536	-1.17127	0.249816	0.999171	-5.15341
Tb927.2.960	3QTB00001_I_22			<a href=http://www.genedb.org/genedb/Search?organism=tryp&name=Tb927.2.960>Tb927.2.960</a>	Q7YVW0		25N24.210		2	Tb927_02_v4: 166269..166442	hypothetical protein	557	0	1	0	GO:0003674	GO:0008150	GO:0005575	2QTB00001_I_22	Tb927.2.960	TTTTATTACTGAATTCTTTCTCTCAAATGTTTTTGTTCTTTTGTATTGCACTTAAATTCAAAACCAATTG	+	2	166360	166429	-0.578136	-1.5283	0.135896	0.977317	-4.72938
Tb11.01.0190	3QTB00004_C_3			<a href=http://www.genedb.org/genedb/Search?organism=tryp&name=Tb11.01.0190>Tb11.01.0190</a>	Q384I3				11	Tb927_11_01_v4: 2286447..2286860	hypothetical protein	8536	0	1	0				2QTB00004_C_3	Tb11.01.0190	TGTCGTCCTGCAATTCATTTCCTCGTTTTGGTAGTGATTTATATTTAGTCGAAGAGCAAATAAATAAAAA	+	11.1	2286763	2286832	-0.577644	-1.34973	0.186221	0.999171	-4.95389
Tb927.4.1540	3QTB00015_F_15			<a href=http://www.genedb.org/genedb/Search?organism=tryp&name=Tb927.4.1540>Tb927.4.1540</a>	Q581S7			Tb04.2L9.850	4	Tb927_04_v4: complement(398737..400263)	hypothetical protein, conserved	1571	0	1	0				2QTB00015_F_15	Tb927.4.1540	TGTTGGAACAGTGTCGCAACAAACGATACCGATCCCATTCCTTATGCTCGTATATATTTTGAGAAGGAAG	-	4	399381	399450	-0.577441	-1.42594	0.163207	0.999171	-4.86104
Tb927.2.6180	3QTB00010_K_15	;go_function=oxidoreductase activity;go_process=metabolism		<a href=http://www.genedb.org/genedb/Search?organism=tryp&name=Tb927.2.6180>Tb927.2.6180</a>	Q7YUI4		36E18.90		2	Tb927_02_v4: 1114587..1115546	iron/ascorbate oxidoreductase family protein, putative	829	0	0	0	GO:0016491	GO:0008152	GO:0005737	2QTB00010_K_15	Tb927.2.6180	TTCCGAGAAGTGGCACACGGTACTCCATGCCTTTTTTCTGTGTCCCAAACCCGAATGTCATTATTAAGTG	+	2	1115362	1115431	-0.577146	-1.46296	0.152866	0.998694	-4.81433
Tb11.02.5350	3QTB00017_M_8			<a href=http://www.genedb.org/genedb/Search?organism=tryp&name=Tb11.02.5350>Tb11.02.5350</a>	Q384S0				11	Tb927_11_01_v4: 2069621..2071420	hypothetical protein, conserved	8448	0	0	0	GO:0003674	GO:0008150	GO:0005575	2QTB00017_M_8	Tb11.02.5350	AGTATTTTCGGCTTTCCCCATCTCAAACCCTCAATGAGACATTGCGTACCCTCTTCTTCATCAATGAGTT	+	11.1	2070942	2071011	-0.576957	-1.13587	0.264133	0.999171	-5.18994
Tb10.70.6990	3QTB00022_P_24	;go_function=ATP binding; motor activity;go_component=microtubule associated complex		<a href=http://www.genedb.org/genedb/Search?organism=tryp&name=Tb10.70.6990>Tb10.70.6990</a>	Q38CC9			TRYP_x-70a06.p2kb545_965	10	Tb927_10_v4: complement(292948..298344)	kinesin, putative	6252	0	0	0	GO:0003774 GO:0003774 GO:0005524 GO:0005524	GO:0007017 GO:0007017	GO:0005875 GO:0005875	2QTB00022_P_24	Tb10.70.6990	TGTAAAGAAGGCGATGAGGCTGTTCTTCACAAAAAAGTCGTTTGCCATATGAACGGCATTAAACACAGTG	-	10	296394	296463	-0.576715	-1.13447	0.264711	0.999171	-5.19136
Tb10.70.1370	3QTB00011_L_6	;go_function=fructose-bisphosphate aldolase activity;go_process=glycolysis;go_component=glycosome		<a href=http://www.genedb.org/genedb/Search?organism=tryp&name=Tb10.70.1370>Tb10.70.1370</a>	Q38B42	ALD		embl.242	10	Tb927_10_v4: 1403364..1404482	fructose-bisphosphate aldolase, glycosomal	6690	0	0	0	GO:0004332	GO:0006096	GO:0020015	2QTB00011_L_6	Tb10.70.1370	TTATGGCCTCCGAGTACCTCAACGCTATGAACAACTGCCCGTTACCACGCCCATGGAAACTGACCTTTTC	+	10	1404226	1404295	-0.576696	-1.51918	0.138169	0.978721	-4.74142
Tb927.5.880	3QTB00002_G_3			<a href=http://www.genedb.org/genedb/Search?organism=tryp&name=Tb927.5.880>Tb927.5.880</a>	Q57W33			Tb05.28F8.520	5	Tb927_05_v4: 296407..296676	hypothetical protein, conserved	2079	0	0	0				2QTB00002_G_3	Tb927.5.880	GAGAGTAAGTTAGCTACAAAAGAAATATGTCGACCACCCTGTGATACCGTTGACCCTTTCAGCGCAGTGA	+	5	296410	296479	-0.57639	-1.16484	0.252372	0.999171	-5.16011
Tb10.70.5710	3QTB00021_E_17	;go_component=mitochondrion		<a href=http://www.genedb.org/genedb/Search?organism=tryp&name=Tb10.70.5710>Tb10.70.5710</a>	Q38C37			TRYP_x-70a06.p2kb545_779	10	Tb927_10_v4: 538775..541675	hypothetical protein, conserved	6344	0	0	0	GO:0003674	GO:0008150	GO:0005739	2QTB00021_E_17	Tb10.70.5710	AATCTTTGAAGGACTTTCACCATTACAGAAGTGTGTCGTTTGCTTACTATGGCAGCGTACCTTTGAGATA	+	10	539308	539377	-0.576287	-1.16103	0.253897	0.999171	-5.16408
Tb927.1.800	3QTB00002_C_8	unlikely gene predicted by glimmer		<a href=http://www.genedb.org/genedb/Search?organism=tryp&name=Tb927.1.800>Tb927.1.800</a>	Q4GZD8				1	Tb927_01_v4: complement(253806..254093)	hypothetical protein, unlikely	74	1	3	0				2QTB00002_C_8	Tb927.1.800	TTTGGTCCGTATGATGTGTCCTCTTCTCCTTCGTTTTAGTTGTTATTCCGTTCAACTCCAGTTTTGCTAT	-	1	253920	253989	-0.576066	-1.08012	0.28786	0.999171	-5.24536
Tb10.61.0320	3QTB00007_I_2			<a href=http://www.genedb.org/genedb/Search?organism=tryp&name=Tb10.61.0320>Tb10.61.0320</a>	Q387R8			TRYP_x-61h03.q2kb185_45	10	Tb927_10_v4: 3861020..3861712	hypothetical protein, conserved	7670	0	0	0				2QTB00007_I_2	Tb10.61.0320	CCAACAGTTTCGCATGAGGAGTGTCTCAAGTATTTTCTCGCTTCCCATGAACTGAGGCCCTCTATTCGTA	+	10	3861494	3861563	-0.575766	-1.22632	0.228691	0.999171	-5.09458
Tb927.6.1370	3QTB00011_G_13			<a href=http://www.genedb.org/genedb/Search?organism=tryp&name=Tb927.6.1370>Tb927.6.1370</a>	Q585B0			Tb06.3A7.1140	6	Tb927_06_v4: complement(499317..500360)	hypothetical protein, conserved	2656	1	0	0				2QTB00011_G_13	Tb927.6.1370	ACCTCCGTTCCCACCTGGCAGTCCACCAATGCCTGAGGAGGAGCCTGATATATTTACTTCTAAGCCGTGG	-	6	499617	499686	-0.575413	-1.1532	0.257051	0.999171	-5.17218
Tb927.1.2150	3QTB00004_I_19			<a href=http://www.genedb.org/genedb/Search?organism=tryp&name=Tb927.1.2150>Tb927.1.2150</a>	Q4GZ06				1	Tb927_01_v4: 546235..546657	calpain-like protein fragment, putative,calpain-like cysteine peptidase, Clan CA, family C2	208	0	0	0	GO:0003674	GO:0008150	GO:0005575	2QTB00004_I_19	Tb927.1.2150	AAGTTCCTCTCTTCAATGGCTTGTTGTATCGTCTTGTGGATGAAGCTGACGGTACCATTGGTTTCTTTAA	+	1	546305	546374	-0.573936	-1.39556	0.172097	0.999171	-4.89859
Tb10.70.0470	3QTB00015_G_3			<a href=http://www.genedb.org/genedb/Search?organism=tryp&name=Tb10.70.0470>Tb10.70.0470</a>	Q38AX0			TRYP_x-70a06.p2kb545_69	10	Tb927_10_v4: complement(1607213..1608676)	hypothetical protein, conserved	6762	0	0	0				2QTB00015_G_3	Tb10.70.0470	TTATGCTGGAGGGATTACGCCACATACTAACACTTACTCCACCCCGTTTATCAAAGGCACAGTCTATCGT	-	10	1608210	1608279	-0.573912	-1.34257	0.188505	0.999171	-4.96237
Tb927.6.640	3QTB00019_O_5	;go_function=protein serine/threonine phosphatase activity;go_process=protein amino acid dephosphorylation		<a href=http://www.genedb.org/genedb/Search?organism=tryp&name=Tb927.6.640>Tb927.6.640</a>	Q583T9			Tb06.3D8.430	6	Tb927_06_v4: complement(267496..269700)	serine/threonine protein phosphatase, putative	2581	0	0	0	GO:0004722	GO:0006470	GO:0005575	2QTB00019_O_5	Tb927.6.640	GTTAAATTTGTTGTGTAGCGAAGTAGAGGGCTGCACCGAAAGTTTTTGGATACCATTTGTAAAAGGTGTG	-	6	267718	267787	-0.573516	-1.32506	0.194184	0.999171	-4.98297
Tb11.02.2060	3QTB00017_M_1	;go_process=ciliary or flagellar motility;go_component=radial spoke		<a href=http://www.genedb.org/genedb/Search?organism=tryp&name=Tb11.02.2060>Tb11.02.2060</a>	Q385W9			TRYP_xi-1013a02.q1k_47	11	Tb927_11_01_v4: 1272964..1274721	flagellar radial spoke component, putative,flagellar radial spoke protein 4, putative	8147	0	0	0	GO:0003674	GO:0001539	GO:0001534	2QTB00017_M_1	Tb11.02.2060	ACGACATCGCCAACAACCCATCTAAGTTTAATGATATGTTCACTCTTCTGCAAAAACACAGTTTTGTAGA	+	11.1	1273106	1273175	-0.572875	-0.85482	0.398768	0.999171	-5.44272
Tb927.5.1020	3QTB00017_O_23	similar to GB:AAN75008.1: disulfide isomerase PDI {Leishmania major}; similar to Protein disulfide isomerase precursor (EC 5.3.4.1) (PDI). (Swiss-Prot:Q12730) {Aspergillus niger};go_function=electron transporter activity;go_process=electron transport;go_component=integral to membrane		<a href=http://www.genedb.org/genedb/Search?organism=tryp&name=Tb927.5.1020>Tb927.5.1020</a>	Q57W47			Tb05.28F8.290	5	Tb927_05_v4: 335393..337162	disulfide isomerase, putative	2093	1	2	0				2QTB00017_O_23	Tb927.5.1020	TCGTATGTTTTTTCAAAGGGATCTAATGATAAAGAGGGGCGAAAGAGAGGACCTTGGCTCATATTCTTTT	+	5	335549	335618	-0.572338	-1.48565	0.146791	0.987939	-4.78519
Tb11.01.8100	3QTB00015_F_5	;go_function=phosphopyruvate hydratase activity;go_process=glycolysis;go_component=phosphopyruvate hydratase complex		<a href=http://www.genedb.org/genedb/Search?organism=tryp&name=Tb11.01.8100>Tb11.01.8100</a>	Q381E5				11	Tb927_11_01_v4: complement(4294037..4295560)	enolase, putative	9330	0	0	0	GO:0004634	GO:0006096	GO:0000015	2QTB00015_F_5	Tb11.01.8100	ATCAACACCCGCTTTCCAATACCTTCGTAACACATTTGGGCTACTGACTGATGTAGAAACCTTTTCCATG	-	11.1	4294997	4295066	-0.571925	-1.39805	0.171355	0.999171	-4.89554
Tb927.8.2950	3QTB00015_I_19	similar toGP:12581504: GU1 {Trypanosoma brucei}; 42% similar toGP:12581504: GU1 {Trypanosoma brucei}		<a href=http://www.genedb.org/genedb/Search?organism=tryp&name=Tb927.8.2950>Tb927.8.2950</a>	Q57W78			Tb08.28F14.340	8	Tb927_08_v4: 890666..892135	hypothetical protein, conserved	4138	0	0	0	GO:0003674	GO:0008150	GO:0005575	2QTB00015_I_19	Tb927.8.2950	TGTTCCGGATGGGTGATTCACAGATAGAGAATATCATGTTTCTTTCGTCCTTGCAGTTTCTTCGTGTGTT	+	8	891672	891741	-0.571271	-0.850675	0.401034	0.999171	-5.44594
Tb11.02.3320	3QTB00012_C_13			<a href=http://www.genedb.org/genedb/Search?organism=tryp&name=Tb11.02.3320>Tb11.02.3320</a>	Q385K7			Tb11.212.0740	11	Tb927_11_01_v4: 1563147..1564280	hypothetical protein, conserved	8260	0	0	0				2QTB00012_C_13	Tb11.02.3320	GGTCTCATTTGTTGATAAGTCACGTGAGATGACGGTGGAACGCATGCAAGAAAAGGATTTCGAGCAACTT	+	11.1	1563398	1563467	-0.57127	-1.15843	0.254939	0.999171	-5.16677
Tb927.4.1480	3QTB00019_E_13			<a href=http://www.genedb.org/genedb/Search?organism=tryp&name=Tb927.4.1480>Tb927.4.1480</a>	Q581T3			Tb04.2L9.710	4	Tb927_04_v4: complement(376506..378668)	hypothetical protein, conserved	1565	0	0	0				2QTB00019_E_13	Tb927.4.1480	TTCACGTTTCCGGACCGAGCCGCGATTTTTCAAACAGTAAATAAGGAGGTATTAGACATGATCATGGGAT	-	4	377915	377984	-0.570131	-0.750357	0.458316	0.999171	-5.51937
Tb11.47.0004	3QTB00021_C_24	;go_function=oxoglutarate dehydrogenase (succinyl-transferring) activity;go_process=lysine catabolism; tricarboxylic acid cycle; tryptophan metabolism;go_component=mitochondrion; oxoglutarate dehydrogenase complex		<a href=http://www.genedb.org/genedb/Search?organism=tryp&name=Tb11.47.0004>Tb11.47.0004</a>	Q387A7				11	Tb927_11_01_v4: 419190..422216	2-oxoglutarate dehydrogenase subunit, putative	7856	0	0	0	GO:0004591	GO:0006099 GO:0006554 GO:0006568	GO:0005739 GO:0045252	2QTB00021_C_24	Tb11.47.0004	AAACCACTTGTTGTTTTCTTCTCAAAGGCGCGACTTCGTGCCCCTAATGTTTCATCTCTCAGTGAGATGT	+	11.1	421689	421758	-0.569891	-1.28354	0.208177	0.999171	-5.03085
Tb10.6k15.0090	3QTB00020_A_24			<a href=http://www.genedb.org/genedb/Search?organism=tryp&name=Tb10.6k15.0090>Tb10.6k15.0090</a>	Q389V8		GU1	TRYPtp6k15-3d06.p1c_15	10	Tb927_10_v4: 2466635..2469175	hypothetical protein, conserved	7124	0	0	0	GO:0003674 GO:0003674	GO:0008150 GO:0008150	GO:0005575 GO:0005575	2QTB00020_A_24	Tb10.6k15.0090	TAATCCGACTCAAAAAGGCACTGAACATTAAGAAGATGGTAATACTCAAGTCTGCGGTAACAAATGAAAT	+	10	2467002	2467071	-0.569684	-0.982119	0.333133	0.999171	-5.33651
Tb927.4.1690	3QTB00010_A_1			<a href=http://www.genedb.org/genedb/Search?organism=tryp&name=Tb927.4.1690>Tb927.4.1690</a>	Q581R2			Tb04.2L9.1190	4	Tb927_04_v4: complement(431770..432711)	hypothetical protein, conserved	1586	0	0	0				2QTB00010_A_1	Tb927.4.1690	TTGGAGTCGTCTGGCTAGTTCACTTCCCGTTGGGCAAATGCGTAGAGGAGAGCAAAATACTGTTTTGAAA	-	4	431980	432049	-0.56944	-1.20722	0.235864	0.999171	-5.11526
Tb11.01.4990	3QTB00006_A_20			<a href=http://www.genedb.org/genedb/Search?organism=tryp&name=Tb11.01.4990>Tb11.01.4990</a>	Q382J8				11	Tb927_11_01_v4: complement(3533429..3534022)	hypothetical protein, conserved	9026	0	0	0				2QTB00006_A_20	Tb11.01.4990	GTAACTGAGGACTCATCATTTGTGTACGCTTGTCGCCTCTGCAGACGCATTCTCTTCACTCACGAAGAAA	-	11.1	3533767	3533836	-0.569239	-1.14825	0.259058	0.999171	-5.17727
Tb11.02.1150	3QTB00014_O_3			<a href=http://www.genedb.org/genedb/Search?organism=tryp&name=Tb11.02.1150>Tb11.02.1150</a>	Q386E5				11	Tb927_11_01_v4: 1061886..1063259	hypothetical protein, conserved	8070	1	0	0				2QTB00014_O_3	Tb11.02.1150	AACAATAGGCGTTATCGTAGCGTTCACGATATTTTTTTGCAGTCTTTACAAAAAGGTGGGCACAAGTATG	+	11.1	1062285	1062354	-0.568759	-1.44787	0.157018	0.999171	-4.8335
Tb927.8.1500	3QTB00017_O_4			<a href=http://www.genedb.org/genedb/Search?organism=tryp&name=Tb927.8.1500>Tb927.8.1500</a>	Q580H3			Tb08.29O9.140	8	Tb927_08_v4: 487358..489163	hypothetical protein, conserved	3993	0	0	0				2QTB00017_O_4	Tb927.8.1500	ATGCAGCTTCTCAAGACGATGAAGAAACCTGTTGACGGGTATATACTAGGTGCATATGACTATCTGATGA	+	8	487787	487856	-0.568532	-1.04578	0.303207	0.999171	-5.27822
Tb927.8.6670	3QTB00017_E_10			<a href=http://www.genedb.org/genedb/Search?organism=tryp&name=Tb927.8.6670>Tb927.8.6670</a>	Q57TU6			Tb08.30K1.550	8	Tb927_08_v4: complement(1931282..1932814)	hypothetical protein, conserved	4511	0	0	0				2QTB00017_E_10	Tb927.8.6670	TTACTCATGGGGTGCCCGTGGAGTTACTCGTGCTTCCACCAATGGAATCTTTGTTTTATTGTATCGCGTA	-	8	1931730	1931799	-0.568129	-1.42211	0.164306	0.999171	-4.86581
Tb927.7.6210	3QTB00008_A_14			<a href=http://www.genedb.org/genedb/Search?organism=tryp&name=Tb927.7.6210>Tb927.7.6210</a>	Q57VJ0			Tb07.2F2.530	7	Tb927_07_v4: complement(1680051..1680836)	hypothetical protein, conserved	3711	0	0	0				2QTB00008_A_14	Tb927.7.6210	ATTGTGAGGTGTATCATTAAGGATATTGAGAGGCGCTGGGAACAGCGGAAACGGGAGAAGGCGCTCTACA	-	7	1680554	1680623	-0.567713	-1.00111	0.324006	0.999171	-5.31949
Tb927.5.1450	3QTB00022_M_15	;go_function=adenylate cyclase activity;go_process=intracellular signaling cascade;go_component=integral to membrane		<a href=http://www.genedb.org/genedb/Search?organism=tryp&name=Tb927.5.1450>Tb927.5.1450</a>	Q57VB8			Tb05.30H13.570	5	Tb927_05_v4: complement(459384..463133)	receptor-type adenylate cyclase GRESAG 4, putative	2136	1	1	0	GO:0004016	GO:0007242	GO:0016021	2QTB00022_M_15	Tb927.5.1450	AACTACGACCACTTCGATTGGGTTTAATGCATTTGCACAATACCTCTTATGGTGAGGTACAGTATGAACT	-	5	462448	462517	-0.567469	-0.876528	0.387032	0.999171	-5.42559
Tb927.5.510	3QTB00003_F_13			<a href=http://www.genedb.org/genedb/Search?organism=tryp&name=Tb927.5.510>Tb927.5.510</a>	Q57VW2			Tb05.29K2.650	5	Tb927_05_v4: complement(162090..162473)	hypothetical protein, conserved	2041	1	1	0				2QTB00003_F_13	Tb927.5.510	ATTATGAACTCGTCCGCAAGCTCGACCTCGGCGGGTTATTTGCCATTCCACATTTTGTGAATTTGTTGAC	-	5	162217	162286	-0.566496	-0.826418	0.414458	0.999171	-5.4645
Tb927.8.3160	3QTB00005_C_14			<a href=http://www.genedb.org/genedb/Search?organism=tryp&name=Tb927.8.3160>Tb927.8.3160</a>	Q57YZ7			Tb08.28L1.120	8	Tb927_08_v4: 941510..942022	hypothetical protein, conserved	4159	0	0	0				2QTB00005_C_14	Tb927.8.3160	GGGAATCCGCTTTTGCCGAATCCACCGGGTTTGTTCCCGTAGACAACGCTTCCATGGGCATTGTTGGTTA	+	8	941718	941787	-0.56557	-1.25579	0.217945	0.999171	-5.06208
Tb10.70.7950	3QTB00004_O_14			<a href=http://www.genedb.org/genedb/Search?organism=tryp&name=Tb10.70.7950>Tb10.70.7950</a>	Q38CJ9			TRYP_x-70a06.p2kb545_1092	10	Tb927_10_v4: 103549..103998	hypothetical protein, conserved	6182	0	0	0				2QTB00004_O_14	Tb10.70.7950	CACAACAACAGCTCACCTAAAGCAATTGATTCGTACGCAGTGGCCAGAAAATATGTCAGAAATGAAAGAA	+	10	103653	103722	-0.565407	-1.14835	0.259019	0.999171	-5.17717
Tb11.01.5120	3QTB00021_A_1			<a href=http://www.genedb.org/genedb/Search?organism=tryp&name=Tb11.01.5120>Tb11.01.5120</a>	Q382I5				11	Tb927_11_01_v4: complement(3555720..3558569)	hypothetical protein, conserved	9039	1	1	0				2QTB00021_A_1	Tb11.01.5120	TCTTCTTAACAGCATATTATCAAAGGTATCCGAAAACCAAGCACCAAATGTTGTAACTGCACGCGTCAAC	-	11.1	3557802	3557871	-0.564492	-1.06761	0.293388	0.999171	-5.25745
Tb927.4.2880	3QTB00023_E_17			<a href=http://www.genedb.org/genedb/Search?organism=tryp&name=Tb927.4.2880>Tb927.4.2880</a>	Q583W5			Tb04.2H8.1110	4	Tb927_04_v4: 758292..764504	hypothetical protein, conserved	1705	0	0	0				2QTB00023_E_17	Tb927.4.2880	ACATACTTCGCGCCCTTACCATCTGCTTAGAAAACCTTCCATCAACGGTATTAAATCCTGATATTGATGT	+	4	759739	759808	-0.563702	-1.33338	0.191471	0.999171	-4.97322
Tb927.8.7600	3QTB00016_O_13	Part of a tandem. Number of repeated genes in array uncertain.;go_function=amino acid-polyamine transporter activity;go_process=amino acid transport;go_component=membrane		<a href=http://www.genedb.org/genedb/Search?organism=tryp&name=Tb927.8.7600>Tb927.8.7600</a>	Q57V81			Tb08.30P3.120	8	Tb927_08_v4: 2194103..2195722	amino acid transporter, putative	4604	1	12	0	GO:0005279	GO:0006865	GO:0016020	2QTB00016_O_13	Tb927.8.7600	ATTATTACTTTCCCCCTACCTCATATTTTCTATATCCATCAAGTGTGTAACCACAAAGACACTTAACCAC	+	8	2194240	2194309	-0.563026	-1.07808	0.288758	0.999171	-5.24734
Tb11.02.2510	3QTB00016_J_21			<a href=http://www.genedb.org/genedb/Search?organism=tryp&name=Tb11.02.2510>Tb11.02.2510</a>	Q385S8				11	Tb927_11_01_v4: 1376079..1377761	guanine nucleotide-binding beta subunit-like protein,G-protein (beta)-like protein,beta transducin-like protein	8189	0	0	0	GO:0003674	GO:0008150	GO:0005575	2QTB00016_J_21	Tb11.02.2510	TTAGTATATCCGTGAACTCAAGTATGGTTTGCGCCGCTTCCACGCTGACAGGTGTGCATCTTATTAATTT	+	11.1	1377523	1377592	-0.562838	-1.58343	0.12279	0.976619	-4.65523
Tb927.5.420	3QTB00011_L_18			<a href=http://www.genedb.org/genedb/Search?organism=tryp&name=Tb927.5.420>Tb927.5.420</a>	Q57VX1			Tb05.29K2.410	5	Tb927_05_v4: complement(131026..132147)	hypothetical protein	2032	1	1	0				2QTB00011_L_18	Tb927.5.420	ATAATTGTGGTGACTGCTTCGTTACTCTTTTTGGTTCTCGGTTTCTTGCTATTTCGCTGCATAAAGAACA	-	5	131091	131160	-0.561938	-0.96036	0.343806	0.999171	-5.35565
Tb11.01.1510	3QTB00013_B_7			<a href=http://www.genedb.org/genedb/Search?organism=tryp&name=Tb11.01.1510>Tb11.01.1510</a>	Q383V3				11	Tb927_11_01_v4: complement(2585173..2586465)	hypothetical protein, conserved	8667	0	0	0				2QTB00013_B_7	Tb11.01.1510	ACTTTTTGTTGGTGAAACAGCCCCTCCTGGCAATGAAAGTGTTGCTTCGTTTCTTTCTTTTGTGGAGCAA	-	11.1	2585851	2585920	-0.56127	-1.40656	0.168837	0.999171	-4.88508
Tb09.160.2210	3QTB00006_B_16	;go_function=electron transporter activity;go_process=electron transport		<a href=http://www.genedb.org/genedb/Search?organism=tryp&name=Tb09.160.2210>Tb09.160.2210</a>	Q38FH2		3C4.40	chr9contig160.tmp0191	9	Tb927_09_v4: 672498..673139	glutaredoxin-like protein	4991	1	0	0	GO:0004362	GO:0006118	GO:0005575	2QTB00006_B_16	Tb09.160.2210	TTACTGTTTCTGCCCTTTTTCTGCCCATCGCTCTGCCTCATCTCAAGGTTACACACGCCTAATGCGGCGA	+	9	672524	672593	-0.561218	-1.39533	0.172167	0.999171	-4.89887
Tb927.3.4180	3QTB00012_L_8			<a href=http://www.genedb.org/genedb/Search?organism=tryp&name=Tb927.3.4180>Tb927.3.4180</a>	Q580M4			Tb03.26J7.310	3	Tb927_03_v4: complement(1173210..1174436)	hypothetical protein	1255	0	0	0				2QTB00012_L_8	Tb927.3.4180	TTCGCACGTTGTGTCAAGTGACGTTAGTTATAAATCCAGCACAGCGCTATCATATCCAGAGGAATCGCTA	-	3	1174182	1174251	-0.560852	-1.03277	0.309164	0.999171	-5.29041
Tb11.02.2760	3QTB00021_C_11			<a href=http://www.genedb.org/genedb/Search?organism=tryp&name=Tb11.02.2760>Tb11.02.2760</a>	Q385Q8			Tb11.212.1320	11	Tb927_11_01_v4: 1433383..1436283	hypothetical protein, conserved	8209	1	1	0				2QTB00021_C_11	Tb11.02.2760	TTTTAGTACAGGATTTATCTTCTGTTATCATAGACGAATTGGAGGGTCGCAGCCACATCGTTGAAGAAGA	+	11.1	1433774	1433843	-0.560559	-1.32504	0.194191	0.999171	-4.983
Tb927.7.3080	3QTB00013_M_24			<a href=http://www.genedb.org/genedb/Search?organism=tryp&name=Tb927.7.3080>Tb927.7.3080</a>	Q57YB8			Tb07.13M20.240	7	Tb927_07_v4: 779167..780456	hypothetical protein, conserved	3397	0	0	0				2QTB00013_M_24	Tb927.7.3080	GTCTTACAGAGTTTTTAATCTGTTTTGGCCCTTTGCAGTCGTTTAATTTTTTGGCGAATGGCACTGAATT	+	7	779774	779843	-0.560171	-1.05125	0.300723	0.999171	-5.27305
Tb10.6k15.3700	3QTB00014_F_5			<a href=http://www.genedb.org/genedb/Search?organism=tryp&name=Tb10.6k15.3700>Tb10.6k15.3700</a>	Q38AQ9			TRYPtp6k15-3d06.p1c_533	10	Tb927_10_v4: 1751007..1752419	hypothetical protein, conserved	6823	0	0	0				2QTB00014_F_5	Tb10.6k15.3700	TGTCCTTGGCGGAAGTAACCTAGCAGGGATGTTTGTTTTACTATACCTACAGGAACGATACAGCTCCCTA	+	10	1751651	1751720	-0.559537	-1.23096	0.226972	0.999171	-5.0895
Tb927.8.3640	3QTB00011_B_16			<a href=http://www.genedb.org/genedb/Search?organism=tryp&name=Tb927.8.3640>Tb927.8.3640</a>	Q580Y4			Tb08.10J17.800	8	Tb927_08_v4: complement(1091084..1092190)	hypothetical protein, conserved	4207	0	0	0	GO:0003674	GO:0008150	GO:0005575	2QTB00011_B_16	Tb927.8.3640	TTGGTGCTCTAAACTATGGAAATCATGTTACGATAAGGCTGCCCCAAAAGCCGCAACTCGCGGTTGAGCT	-	8	1091523	1091592	-0.559069	-1.36409	0.181702	0.999171	-4.93674
Tb927.7.4040	3QTB00020_E_12			<a href=http://www.genedb.org/genedb/Search?organism=tryp&name=Tb927.7.4040>Tb927.7.4040</a>	Q57UN4			Tb07.5F10.590	7	Tb927_07_v4: 1069643..1072201	hypothetical protein, conserved	3493	0	0	0				2QTB00020_E_12	Tb927.7.4040	CTCGTATTTGGGAAAGGGATGTGGATCCGATCTTAAAGGTAGCAACGGTAACACAAACAATGAAAACTCT	+	7	1071799	1071868	-0.558988	-1.13794	0.263278	0.999171	-5.18782
Tb11.01.2930	3QTB00021_O_3			<a href=http://www.genedb.org/genedb/Search?organism=tryp&name=Tb11.01.2930>Tb11.01.2930</a>	Q383G4				11	Tb927_11_01_v4: 2923307..2926285	hypothetical protein	8806	0	0	0				2QTB00021_O_3	Tb11.01.2930	GTCTATCTTCTTTTACTTTGCTTCTGAAGATATTTCGTTTGTGGACCGATGTTTGTCCATGGCCAACAAA	+	11.1	2923813	2923882	-0.558917	-0.898913	0.375162	0.999171	-5.40751
Tb10.70.7040	3QTB00009_F_1	curated by M. Parsons, P. Ward, J. Mottram; identical to SP:P38973: Cell division control protein 2 homolog 1 (EC 2.7.1.-). {Trypanosoma brucei brucei;};go_function=ATP binding; protein serine/threonine kinase activity;go_process=cell cycle; protein amino acid phosphorylation		<a href=http://www.genedb.org/genedb/Search?organism=tryp&name=Tb10.70.7040>Tb10.70.7040</a>	Q38CD3	CRK1	kin1	0.265	10	Tb927_10_v4: complement(287473..288378)	cell division protein kinase 2 homolog 1,cdc2-like protein kinase	6248	0	0	0	GO:0004674 GO:0004674 GO:0005524 GO:0005524	GO:0006468 GO:0006468 GO:0007049 GO:0007049	GO:0005575 GO:0005575	2QTB00009_F_1	Tb10.70.7040	ATCAACTGCTACGAATATTTCAGTTCCTCGGTACTCCAAATAGACAAGTGTGGCCATCCATGGACACATA	-	10	287681	287750	-0.558498	-1.01569	0.317108	0.999171	-5.30619
Tb927.3.1870	3QTB00009_K_5			<a href=http://www.genedb.org/genedb/Search?organism=tryp&name=Tb927.3.1870>Tb927.3.1870</a>	Q57ZC4			Tb03.30P12.640	3	Tb927_03_v4: complement(487184..488053)	hypothetical protein, conserved	1026	1	1	0				2QTB00009_K_5	Tb927.3.1870	TACCTTTTACACACCCGAGGAATTTTCGTCTATTTCGGTGGAAGCAGACACGATTTGTACTGGGAGAACC	-	3	487630	487699	-0.558199	-1.40776	0.168483	0.999171	-4.8836
Tb09.211.2820	3QTB00003_C_3			<a href=http://www.genedb.org/genedb/Search?organism=tryp&name=Tb09.211.2820>Tb09.211.2820</a>	Q38DM3			chr9contig211.tmp0321	9	Tb927_09_v4: 1771020..1771367	hypothetical protein, unlikely	5644	1	0	0				2QTB00003_C_3	Tb09.211.2820	GCTTGGTTGAGATTGGAAAGGGTTTGGTACAGTGTAGTTCCGCAAACAGAAGCGGATAATACGGAAAAGA	+	9	1771149	1771218	-0.557401	-1.21637	0.232409	0.999171	-5.1054
Tb927.8.3650	3QTB00017_P_6	Tandemly repeated. This gene is not in a VSG expression site but its gene product is similar to GP:311494: expression site associated gene {Trypanosoma brucei}.; Tandemly repeated. This gene is not in a VSG expression site but its gene product is 94% similar to GP:311494: expression site associated gene {Trypanosoma brucei}.;go_function=biopterin transporter activity;go_process=biopterin transpor…		<a href=http://www.genedb.org/genedb/Search?organism=tryp&name=Tb927.8.3650>Tb927.8.3650</a>	Q580Y5			Tb08.10J17.790	8	Tb927_08_v4: complement(1093216..1095114)	folate transporter, putative,expression site-associated gene 10 (ESAG10) protein, putative	4208	0	14	0	GO:0015224	GO:0015877	GO:0016021	2QTB00017_P_6	Tb927.8.3650	ATTTGGTTACGCAGTGAAACCGTTTGCAGCTATGTTCAGTGACCTCTTTGCGTTATTTGGGTACACGAGG	-	8	1094692	1094761	-0.557213	-1.15553	0.256109	0.999171	-5.16977
Tb09.v1.0460	3QTB00009_O_5	similar to Structural maintenance of chromosome 2 (Chromosome-associated proteinE) (Chromosome assembly protein XCAP-E). (Swiss-Prot:P50533) (Xenopus laevis)		<a href=http://www.genedb.org/genedb/Search?organism=tryp&name=Tb09.v1.0460>Tb09.v1.0460</a>	Q38EG9				9	Tb927_09_v4: complement(1245596..1246453)	hypothetical protein, conserved	5348	1	0	0	GO:0003674	GO:0008150	GO:0005575	2QTB00009_O_5	Tb09.v1.0460	TTGAGAAGGTATGAAGTAGACGGAAGAGAGGAGGATATTCATGCCGTGATAGTAAACGCTGATGAATTTG	-	9	1246291	1246360	-0.557111	-1.34124	0.188931	0.999171	-4.96394
Tb09.244.2660	3QTB00022_O_22			<a href=http://www.genedb.org/genedb/Search?organism=tryp&name=Tb09.244.2660>Tb09.244.2660</a>	Q38CX9			chr9contig244a01.tmp0266	9	Tb927_09_v4: 2318115..2322251	hypothetical protein, conserved	5890	0	0	0				2QTB00022_O_22	Tb09.244.2660	AAGGTTGGAATGTAGTCTGCTATTCACTTCCGTGGGCTGAGAAACTCGATTTTATGGTGTATGTGGTCAT	+	9	2320861	2320930	-0.556997	-1.40631	0.168908	0.999171	-4.88538
Tb10.61.2680	3QTB00011_A_20	;go_function=pyruvate kinase activity;go_process=glycolysis;go_component=cytoplasm		<a href=http://www.genedb.org/genedb/Search?organism=tryp&name=Tb10.61.2680>Tb10.61.2680</a>	Q388I8	PYK1		embl.295	10	Tb927_10_v4: complement(3363142..3364641)	pyruvate kinase 1	7497	0	0	0	GO:0004743	GO:0006096	GO:0005737	2QTB00011_A_20	Tb10.61.2680	AGTGGTGAGGACAAGGATAAGGAAAAGCGCGTGAAACTCGGTTTGGATTTTGCGAAGAAGGAGAAATATG	-	10	3363231	3363300	-0.55675	-1.14803	0.259149	0.999171	-5.1775
Tb927.1.2920	3QTB00002_B_5			<a href=http://www.genedb.org/genedb/Search?organism=tryp&name=Tb927.1.2920>Tb927.1.2920</a>	Q4GYT2				1	Tb927_01_v4: 653941..654249	hypothetical protein, unlikely	283	0	0	0				2QTB00002_B_5	Tb927.1.2920	TACGGTACAATGTACTCTTTTCCGTTGTCAGAGTTTTGCCTATAAGTTTGAGTTACCACCTCTCTACAGG	+	1	654038	654107	-0.556638	-1.27265	0.211968	0.999171	-5.04317
Tb927.8.2690	3QTB00012_N_1			<a href=http://www.genedb.org/genedb/Search?organism=tryp&name=Tb927.8.2690>Tb927.8.2690</a>	Q57XC0			Tb08.26A17.760	8	Tb927_08_v4: 800799..801998	hypothetical protein, conserved	4112	0	0	0	GO:0003674	GO:0008150	GO:0005575	2QTB00012_N_1	Tb927.8.2690	ACAATTTAGTGGAAAGCTGCTTGAAGAAAATCACAGGGAAAACGCCAATAGTATATCTAGGCAACTCTTT	+	8	801359	801428	-0.555694	-1.30737	0.200056	0.999171	-5.00354
Tb927.7.1290	3QTB00007_P_1			<a href=http://www.genedb.org/genedb/Search?organism=tryp&name=Tb927.7.1290>Tb927.7.1290</a>	Q57WS1			Tb07.27M11.530	7	Tb927_07_v4: 333218..333946	hypothetical protein, conserved	3220	1	1	0				2QTB00007_P_1	Tb927.7.1290	TGATGTAACTCAGAAGACTTCCCATGGGTTAGTACGACCACTTATACGAACTTATGCAAACGAGGCGATA	+	7	333562	333631	-0.555307	-1.17191	0.249562	0.999171	-5.15274
Tb09.211.1960	3QTB00009_I_17	;go_function=hexaprenyldihydroxybenzoate methyltransferase activity;go_process=ubiquinone metabolism		<a href=http://www.genedb.org/genedb/Search?organism=tryp&name=Tb09.211.1960>Tb09.211.1960</a>	Q38DV8			chr9contig211.tmp0230c	9	Tb927_09_v4: complement(1613269..1614135)	3-demethylubiquinone-9 3-methyltransferase, putative	5559	0	0	0	GO:0004395	GO:0006743	GO:0005575	2QTB00009_I_17	Tb09.211.1960	AAGACTTTTGCCTCACGTCAATTACATTTAAGCTTCCGTCTTTCCAGTAGGTTATACACCGGTCATTATA	-	9	1613355	1613424	-0.55522	-1.41615	0.166031	0.999171	-4.87322
Tb09.160.0780	3QTB00018_G_3	;go_function=protein transporter activity; SNARE binding;go_process=vesicle docking during exocytosis; vesicle-mediated transport		<a href=http://www.genedb.org/genedb/Search?organism=tryp&name=Tb09.160.0780>Tb09.160.0780</a>	Q38FW1			chr9contig160.tmp0078c	9	Tb927_09_v4: complement(435981..437906)	syntaxin binding protein 1, putative	4851	0	0	0	GO:0000149 GO:0008565	GO:0006904 GO:0016192 GO:0016192	GO:0005575	2QTB00018_G_3	Tb09.160.0780	CTGCACAAAAATTTTTAATCTTTATCGGGAACAATGCCTCGATGTTGTCTGCGAAGCAGAGCAGGATATA	-	9	436734	436803	-0.555055	-1.07411	0.290505	0.999171	-5.25118
Tb11.02.1180	3QTB00017_E_9			<a href=http://www.genedb.org/genedb/Search?organism=tryp&name=Tb11.02.1180>Tb11.02.1180</a>	Q386E2				11	Tb927_11_01_v4: 1066638..1068377	hypothetical protein, conserved	8073	0	1	0				2QTB00017_E_9	Tb11.02.1180	AGTCATACTACTGTGCACAGGGTTATTATGCAAAGTTTGCTTTCGATGTTCTTCATATTCGCTTCTCTGA	+	11.1	1067368	1067437	-0.55475	-1.11496	0.272861	0.999171	-5.21102
Tb927.7.2510	3QTB00005_L_9	;go_process=protein transport;go_component=integral to membrane		<a href=http://www.genedb.org/genedb/Search?organism=tryp&name=Tb927.7.2510>Tb927.7.2510</a>	Q57XM3			Tb07.22O10.590	7	Tb927_07_v4: complement(645093..645641)	endoplasmatic reticulum retrieval protein, putative	3340	1	3	0				2QTB00005_L_9	Tb927.7.2510	AATTCTGGACATTCCCGTCTTTTGGCCTGTCCTTCTCTTGTACTTTATCTTTCTTACCATTATACAAGTC	-	7	645174	645243	-0.554749	-1.3783	0.177314	0.999171	-4.9196
Tb927.5.3220	3QTB00006_J_3	;go_function=serine-type peptidase activity;go_process=proteolysis and peptidolysis; signal peptide processing		<a href=http://www.genedb.org/genedb/Search?organism=tryp&name=Tb927.5.3220>Tb927.5.3220</a>	Q57Z71			Tb05.27M3.270	5	Tb927_05_v4: complement(999849..1000475)	signal peptidase type I, putative,serine peptidase, Clan SF, Family S26A	2313	0	0	0				2QTB00006_J_3	Tb927.5.3220	TGCATAATATTGGCGAACCCACGATGGGGGATGTCGTTGTTTTCTCTCTCCCCAACCGTACAATTCCAAT	-	5	1000111	1000180	-0.554452	-1.25092	0.219692	0.999171	-5.06749
Tb927.1.4870	3QTB00010_B_1			<a href=http://www.genedb.org/genedb/Search?organism=tryp&name=Tb927.1.4870>Tb927.1.4870</a>	Q4GY93				1	Tb927_01_v4: 989771..990757	expression site-associated gene (ESAG) protein, putative,expression site-associated gene 1 (ESAG1) protein, putative	474	1	0	0	GO:0003674	GO:0008150	GO:0016021	2QTB00010_B_1	Tb927.1.4870	TAAACAATTCAAACAAAGTACTGGATTGGCGTGATGATGCTGACACTGTCACTCACTTTCTACTCAAACT	+	1	990495	990564	-0.554442	-1.16864	0.25086	0.999171	-5.15616
Tb11.01.1980	3QTB00003_M_1			<a href=http://www.genedb.org/genedb/Search?organism=tryp&name=Tb11.01.1980>Tb11.01.1980</a>	Q383Q7				11	Tb927_11_01_v4: 2680856..2681212	hypothetical protein, conserved	8713	0	1	0				2QTB00003_M_1	Tb11.01.1980	GGTTACAACCCGTTCAGGTTACAGGGTATGACTCCACAGCCAAGATAGGGAGGAGTACCAGGCGTCAGGA	+	11.1	2680950	2681019	-0.553762	-1.14756	0.259342	0.999171	-5.17799
Tb927.1.3240	3QTB00001_E_3	gene predicted by glimmer		<a href=http://www.genedb.org/genedb/Search?organism=tryp&name=Tb927.1.3240>Tb927.1.3240</a>	Q4GYP9				1	Tb927_01_v4: 696621..696731	hypothetical protein, unlikely	316	1	1	0				2QTB00001_E_3	Tb927.1.3240	TTGTGGCTTGCTGCATTACGCACTTTTACACACCATACCGCCGCCTGGACAAGCTGGCGCATCCCGCATA	+	1	696661	696730	-0.553392	-1.14238	0.261457	0.999171	-5.1833
Tb10.61.1270	3QTB00022_E_3			<a href=http://www.genedb.org/genedb/Search?organism=tryp&name=Tb10.61.1270>Tb10.61.1270</a>	Q387Y7			TRYP_x-61h03.q2kb185_193	10	Tb927_10_v4: 3641100..3644744	hypothetical protein, conserved	7600	0	0	0				2QTB00022_E_3	Tb10.61.1270	AAGCACTTAATTTCTTGAGGAATAATACGGCGTCTCTCGGCGATCAACAACTAGACTCATCACTTATATT	+	10	3644299	3644368	-0.55302	-1.31521	0.197435	0.999171	-4.99445
Tb10.389.1650	3QTB00003_G_3	;go_function=RNA binding;go_process=RNA processing		<a href=http://www.genedb.org/genedb/Search?organism=tryp&name=Tb10.389.1650>Tb10.389.1650</a>	Q389D4	RBP7A			10	Tb927_10_v4: 2873503..2873853	RNA-binding protein, putative	7298	0	0	0	GO:0003723 GO:0003723	GO:0006396 GO:0006396	GO:0005575 GO:0005575	2QTB00003_G_3	Tb10.389.1650	TACAATATGGAGCGCGAAAAACCGCTTCAAGTGTCTTATTGTAACAAGTCCGAGTTGATATCCGAGTTTG	+	10	2873710	2873779	-0.551932	-1.35051	0.185973	0.999171	-4.95296
Tb09.211.4840	3QTB00019_D_18	;go_function=ATPase activity;go_process=mismatch repair		<a href=http://www.genedb.org/genedb/Search?organism=tryp&name=Tb09.211.4840>Tb09.211.4840</a>	Q9BLY2			chr9contig211.tmp0532c	9	Tb927_09_v4: complement(2192771..2195137)	mismatch repair protein PMS1, putative,mismatch repair protein	5842	0	0	0	GO:0016887	GO:0006298	GO:0005634	2QTB00019_D_18	Tb09.211.4840	ACTATGAACATCTAATGAGTCATTATGTAGCCAGGCCACAACCCCTCTTTTCTCCAGTACCTGTGTCGAT	-	9	2193180	2193249	-0.551931	-1.51931	0.138137	0.978721	-4.74126
Tb11.02.5760	3QTB00013_O_12			<a href=http://www.genedb.org/genedb/Search?organism=tryp&name=Tb11.02.5760>Tb11.02.5760</a>	Q384M9				11	Tb927_11_01_v4: complement(2175121..2176410)	hypothetical protein, conserved	8490	0	0	0				2QTB00013_O_12	Tb11.02.5760	AGGAGAGATGTATTACTATCGTAATTGCCCCCGATGTTCTCTTATGTGTTACTTTCCACACATAGCGTAC	-	11.1	2175925	2175994	-0.551817	-1.05763	0.297849	0.999171	-5.267
Tb10.70.1310	3QTB00012_D_17	GPI-Anchor Signal predicted for Tb10.70.1310 by DGPI v2.04, no cleavage site predicted; similar to SP:Q01889: PAG1 protein precursor. {Trypanosoma brucei brucei;}		<a href=http://www.genedb.org/genedb/Search?organism=tryp&name=Tb10.70.1310>Tb10.70.1310</a>	Q38B36			TRYP_x-70a06.p2kb545_182	10	Tb927_10_v4: 1415846..1417030	procyclin-associated gene 1 (PAG1) protein, putative	6696	1	0	0	GO:0003674	GO:0008150	GO:0005575	2QTB00012_D_17	Tb10.70.1310	CAGACACTGTAGAGCATACCCCTATTATAAGGAATGTACACGAAGACTTGCAAAATTTTTTTATCGACGC	+	10	1416666	1416735	-0.551344	-1.26907	0.213229	0.999171	-5.04722
Tb927.3.2410	3QTB00009_M_2	;go_function=zinc ion binding		<a href=http://www.genedb.org/genedb/Search?organism=tryp&name=Tb927.3.2410>Tb927.3.2410</a>	Q582V4			Tb03.48O8.510	3	Tb927_03_v4: 608797..609693	peroxisome assembly protein, putative	1079	0	0	0	GO:0008270	GO:0008150	GO:0005575	2QTB00009_M_2	Tb927.3.2410	AAAATGGTGAAGGTGCCCCCCGTACATATCTTAAACTAGGATTTGTGTTAATGCTCGAGCTGTTGATTCG	+	3	609278	609347	-0.551133	-1.13667	0.2638	0.999171	-5.18911
Tb927.8.6570	3QTB00007_K_11			<a href=http://www.genedb.org/genedb/Search?organism=tryp&name=Tb927.8.6570>Tb927.8.6570</a>	Q57TV6			Tb08.30K1.340	8	Tb927_08_v4: complement(1898759..1899433)	hypothetical protein, conserved	4501	1	4	1				2QTB00007_K_11	Tb927.8.6570	TGAGTATTGTGGCTGCTTCGCTTAACTTTATGAACTTTTTCATGTGTATTTTCTTCTTCGGTACGCATAG	-	8	1898985	1899054	-0.550562	-1.30215	0.201814	0.999171	-5.00956
Tb09.211.2680	3QTB00018_M_12			<a href=http://www.genedb.org/genedb/Search?organism=tryp&name=Tb09.211.2680>Tb09.211.2680</a>	Q38DN6			chr9contig211.tmp0307	9	Tb927_09_v4: 1747197..1749203	hypothetical protein, conserved	5631	1	0	0				2QTB00018_M_12	Tb09.211.2680	AATAAATCGTTGATGAAACGGGCGTGGAGTAATTTTGTTCGTCGATACAATGCGCTGGTGAACATTGACT	+	9	1748367	1748436	-0.550159	-1.1892	0.242783	0.999171	-5.13451
Tb10.70.7350	3QTB00011_C_17			<a href=http://www.genedb.org/genedb/Search?organism=tryp&name=Tb10.70.7350>Tb10.70.7350</a>	Q38CF8			TRYP_x-70a06.p2kb545_1011	10	Tb927_10_v4: 211624..212661	hypothetical protein, conserved	6223	0	0	0				2QTB00011_C_17	Tb10.70.7350	ACCTAATGTAATAGACAATGAGGAAAATACCACTGAAGAAGTCACCGCTACTGGAGACACCGAATATATC	+	10	212103	212172	-0.550093	-1.18971	0.242585	0.999171	-5.13397
Tb10.61.1480	3QTB00015_J_6			<a href=http://www.genedb.org/genedb/Search?organism=tryp&name=Tb10.61.1480>Tb10.61.1480</a>	Q388A5			TRYP_x-61h03.q2kb185_223	10	Tb927_10_v4: 3605732..3607300	hypothetical protein, conserved	7582	0	0	0				2QTB00015_J_6	Tb10.61.1480	TTGGAGTTAGTAGTAGTGATTGGTATGCACGGCAACGCAGTAAGTTAATGTCTGATGAGTCCGACGTAAA	+	10	3607173	3607242	-0.549951	-1.07313	0.290941	0.999171	-5.25214
Tb09.211.1340	3QTB00002_E_4			<a href=http://www.genedb.org/genedb/Search?organism=tryp&name=Tb09.211.1340>Tb09.211.1340</a>	Q38E21			chr9contig211.tmp0160c	9	Tb927_09_v4: complement(1504130..1504420)	hypothetical protein, unlikely	5496	1	0	0				2QTB00002_E_4	Tb09.211.1340	CACATGTAAGATGTAATATCAAGTTTACGTGTTTCTCGCTGCCTTTTCTTACGCGCGTGTCGCTGCTTGT	-	9	1504227	1504296	-0.549641	-1.37473	0.178409	0.999171	-4.92392
Tb11.02.4200	3QTB00008_M_12	;go_function=6-phosphogluconolactonase activity;go_process=pentose-phosphate shunt		<a href=http://www.genedb.org/genedb/Search?organism=tryp&name=Tb11.02.4200>Tb11.02.4200</a>	Q385D6	6PGL			11	Tb927_11_01_v4: complement(1757990..1758790)	6-phosphogluconolactonase	8331	0	0	0	GO:0017057	GO:0006098	GO:0005737	2QTB00008_M_12	Tb11.02.4200	ATTCCAACTACAACATGGCGAGGGAAGTCCTTCTTCACGACATCCCCGACGACCTCGTTTTTCCTTTCGA	-	11.1	1758468	1758537	-0.549501	-1.22863	0.227837	0.999171	-5.09206
Tb11.02.0080	3QTB00005_J_8	GPI-Anchor Signal predicted for Tb11.02.0080 by DGPI v2.04, no cleavage site predicted		<a href=http://www.genedb.org/genedb/Search?organism=tryp&name=Tb11.02.0080>Tb11.02.0080</a>	Q386R2				11	Tb927_11_01_v4: complement(708521..709084)	hypothetical protein	7952	0	2	0				2QTB00005_J_8	Tb11.02.0080	TACACTCGTACCTGCACTTTTTCTTAATTTTTCTACTAGGTCTCTTCTTCGGTTGCTCATTCTCCTTTTT	-	11.1	708758	708827	-0.548287	-1.1511	0.2579	0.999171	-5.17434
Tb11.01.3560	3QTB00015_E_14	similar to SP:Q26976: Vacuolar ATP synthase subunit B (EC 3.6.3.14) (V-ATPase B subunit)(Vacuolar proton pump B subunit). {Trypanosoma congolense;};go_function=hydrogen-exporting ATPase activity, phosphorylative mechanism;go_process=ATP hydrolysis coupled proton transport;go_component=lysosomal hydrogen-translocating V-type ATPase complex		<a href=http://www.genedb.org/genedb/Search?organism=tryp&name=Tb11.01.3560>Tb11.01.3560</a>	Q383B1				11	Tb927_11_01_v4: 3071993..3073480	vacuolar ATP synthase subunit B, putative,v-ATPase B subunit,vacuolar proton pump B subunit	8859	0	0	0	GO:0008553	GO:0015991	GO:0046611	2QTB00015_E_14	Tb11.01.3560	GTCGTGCTGGATCCATTACACAAATACCAATTCTCACCATGCCGAATGATGATATTACACATCCCATTCC	+	11.1	3072972	3073041	-0.547876	-1.06452	0.294761	0.999171	-5.26041
Tb10.05.0160	3QTB00015_J_4			<a href=http://www.genedb.org/genedb/Search?organism=tryp&name=Tb10.05.0160>Tb10.05.0160</a>	Q388Q4				10	Tb927_10_v4: complement(3208479..3210047)	hypothetical protein, conserved,hypothetical protein	7428	0	0	0				2QTB00015_J_4	Tb10.05.0160	GTTAGAACTTCTCCCTGAGAGTACCACATCGCACGTAAGAATCAAAGATGTAAAATTAAGCTTTTTGCGT	-	10	3208614	3208683	-0.547712	-1.09526	0.281274	0.999171	-5.23057
Tb927.7.5930	3QTB00017_G_24	Number of repeated genes in array uncertain, region may contain misassembly.;go_component=integral to membrane		<a href=http://www.genedb.org/genedb/Search?organism=tryp&name=Tb927.7.5930>Tb927.7.5930</a>	Q582K8			Tb07.10C21.20	7	Tb927_07_v4: 1590223..1592013	hypothetical protein, conserved	3683	1	13	0				2QTB00017_G_24	Tb927.7.5930	GTGGACCAAAGGAACCTTCTTCCTGCCCAAAAGAACCGACGAGGGATGCCCGTGAGGCTGCTCCGCAATG	+	7	1591943	1592012	-0.547525	-1.13202	0.265725	0.999171	-5.19385
Tb10.70.4860	3QTB00021_F_17			<a href=http://www.genedb.org/genedb/Search?organism=tryp&name=Tb10.70.4860>Tb10.70.4860</a>	Q38BW6			TRYP_x-70a06.p2kb545_660	10	Tb927_10_v4: 715544..718750	hypothetical protein, conserved	6416	0	0	0				2QTB00021_F_17	Tb10.70.4860	AGCTAGTTCTCTACATGAATGATGTTGTGCCAGAGTTTCTTGAGGGCTTATATTTTCAGAGAGGGGATTT	+	10	715770	715839	-0.547354	-1.3375	0.190135	0.999171	-4.96836
Tb11.03.0180	3QTB00012_M_13	;go_process=RNA editing;go_component=mRNA editing complex		<a href=http://www.genedb.org/genedb/Search?organism=tryp&name=Tb11.03.0180>Tb11.03.0180</a>	Q387F6	KREPB5	MP44		11	Tb927_11_01_v4: 241921..243069	RNA-editing complex protein,KREPB5	7807	1	0	0	GO:0003674	GO:0016547	GO:0045293	2QTB00012_M_13	Tb11.03.0180	TAATAATGCGCTCTTCCCTCCTTCAGACGCTCTTATTCTTCACGTGTTGTGCTGTCACGTATTGGAGAGT	+	11.1	242562	242631	-0.546942	-0.824652	0.415446	0.999171	-5.46583
Tb927.5.1890	3QTB00021_A_14			<a href=http://www.genedb.org/genedb/Search?organism=tryp&name=Tb927.5.1890>Tb927.5.1890</a>	Q57ZQ8			Tb05.1P6.600	5	Tb927_05_v4: 584841..587846	hypothetical protein, conserved	2180	0	5	0				2QTB00021_A_14	Tb927.5.1890	TTTTCTGACTCAGTTCTACCCACTGGAAATTGCGTCCTACCCGTTGAGTATTATAGTTTTTCTGTTAAAG	+	5	586991	587060	-0.546618	-0.855789	0.398239	0.999171	-5.44196
Tb927.5.4620	3QTB00009_G_16			<a href=http://www.genedb.org/genedb/Search?organism=tryp&name=Tb927.5.4620>Tb927.5.4620</a>	Q57X44			Tb05.26C7.260	5	Tb927_05_v4: 1376148..1377038	expression site-associated gene (ESAG) protein, putative,expression site-associated gene 9 (ESAG9) protein, putative	2453	1	0	1				2QTB00009_G_16	Tb927.5.4620	GAAACTGTAGCGGAACAACCAGTCAAGAACAAAGAAGATGATATTCCAGGAGAGAATGTTAAAGGGCCCG	+	5	1376799	1376868	-0.546596	-1.21539	0.232778	0.999171	-5.10646
Tb09.160.3390	3QTB00004_N_9			<a href=http://www.genedb.org/genedb/Search?organism=tryp&name=Tb09.160.3390>Tb09.160.3390</a>	Q38F64		28G16.15	chr9contig160.tmp0266c	9	Tb927_09_v4: complement(825193..825660)	hypothetical protein, unlikely	5099	0	0	0				2QTB00004_N_9	Tb09.160.3390	AAAAAGGCCGTTTCCTCCCGATTCGTTTTCCAACCCTCATCCCCGCTAGCCGCTTCATGTGTAGGCGATA	-	9	825431	825500	-0.546275	-1.26289	0.215413	0.999171	-5.05415
Tb10.70.1660	3QTB00020_I_3			<a href=http://www.genedb.org/genedb/Search?organism=tryp&name=Tb10.70.1660>Tb10.70.1660</a>	Q38B65			TRYP_x-70a06.p2kb545_227	10	Tb927_10_v4: 1349843..1353571	hypothetical protein, conserved,predicted WD40 protein	6667	0	0	0	GO:0003674 GO:0003674	GO:0008150 GO:0008150	GO:0005575 GO:0005575	2QTB00020_I_3	Tb10.70.1660	TTCTTAAAGGCTGGACATGAAAATAAAGCGATTGATATGTTCTGTGACTTAAAAATGTGGACTGATGCGC	+	10	1351826	1351895	-0.544698	-0.955997	0.345973	0.999171	-5.35944
Tb10.61.0380	3QTB00017_L_1			<a href=http://www.genedb.org/genedb/Search?organism=tryp&name=Tb10.61.0380>Tb10.61.0380</a>	Q387S3			TRYP_x-61h03.q2kb185_56	10	Tb927_10_v4: 3850573..3852402	glycerol uptake protein, putative	7665	0	12	0				2QTB00017_L_1	Tb10.61.0380	ATTGACAGCGCAGATTATTCTGCATATCCTTGGGACTCTTAACTTAACTCTATTCTTCTTCTTTTTACTA	+	10	3852237	3852306	-0.544685	-1.23145	0.226792	0.999171	-5.08897
Tb927.6.5450	3QTB00015_M_5	;go_process=antigenic variation;go_component=integral to membrane		<a href=http://www.genedb.org/genedb/Search?organism=tryp&name=Tb927.6.5450>Tb927.6.5450</a>	Q583L5			Tb06.1I18.270	6	Tb927_06_v4: complement(1509044..1510516)	variant surface glycoprotein (VSG, atypical), putative	3062	0	0	0		GO:0020033	GO:0016021	2QTB00015_M_5	Tb927.6.5450	CTAAATCATGTAGTGTAACGATCACACAGCCACCTAAGAACGAGCACGGCTGCCAATCATCACTCGTCAA	-	6	1509987	1510056	-0.544368	-1.29227	0.205171	0.999171	-5.02089
Tb09.211.4260	3QTB00005_B_17			<a href=http://www.genedb.org/genedb/Search?organism=tryp&name=Tb09.211.4260>Tb09.211.4260</a>	Q38D84			chr9contig211.tmp0472	9	Tb927_09_v4: 2072496..2073032	hypothetical protein, conserved	5784	0	2	0				2QTB00005_B_17	Tb09.211.4260	AAAAATCGCCTCCTTCTCATTCATTTGCCTCAGCTCAATTCATTTCGTACACAAACATGTAAATATATAA	+	9	2072556	2072625	-0.543961	-1.28581	0.207392	0.999171	-5.02827
Tb927.6.930	3QTB00011_M_8	similar to GP:19032268: metacaspase {Trypanosoma brucei}(PMID:12062425); 100% similar to GP:19032268: metacaspase {Trypanosoma brucei}(PMID:12062425);go_function=peptidase activity;go_process=aerobic respiration; proteolysis and peptidolysis;go_component=nucleus		<a href=http://www.genedb.org/genedb/Search?organism=tryp&name=Tb927.6.930>Tb927.6.930</a>	Q585F4	TbMCA4		Tb06.3A7.290	6	Tb927_06_v4: complement(397321..398394)	metacaspase MCA3,cysteine peptidase, Clan CD, family C13, putative	2611	1	0	0	GO:0008233 GO:0008233	GO:0009060 GO:0006508	GO:0005634	2QTB00011_M_8	Tb927.6.930	CCCAAGGTGTCTTTTGAGTCTCTGCTCTACAATATCAAAAGCAAGTAGTGCAAAGGGCACCAATGATTTT	-	6	398314	398383	-0.542867	-0.989809	0.329416	0.999171	-5.32965
Tb927.5.480	3QTB00007_I_5			<a href=http://www.genedb.org/genedb/Search?organism=tryp&name=Tb927.5.480>Tb927.5.480</a>	Q57VW5			Tb05.29K2.540	5	Tb927_05_v4: complement(149851..150522)	hypothetical protein, conserved	2038	0	0	0				2QTB00007_I_5	Tb927.5.480	CAGCAGAATCAAATGTAATGGCACCCACACGGAGGGGAATAGAAATGGCAGAGCGTAGTGCCACCTCATC	-	5	150413	150482	-0.542122	-1.23989	0.223696	0.999171	-5.0797
Tb11.03.0130	3QTB00018_A_10			<a href=http://www.genedb.org/genedb/Search?organism=tryp&name=Tb11.03.0130>Tb11.03.0130</a>	Q387F1				11	Tb927_11_01_v4: 255742..257706	hypothetical protein, conserved	7812	1	4	0				2QTB00018_A_10	Tb11.03.0130	CTGGGATCATCCTTGTCTTACTAAGTTTGTCACTGGTAAATACGTCGTTGTTGGTTTCGGGAAATTTGTG	+	11.1	256829	256898	-0.541816	-1.15486	0.256378	0.999171	-5.17046
Tb11.02.4430	3QTB00019_A_3			<a href=http://www.genedb.org/genedb/Search?organism=tryp&name=Tb11.02.4430>Tb11.02.4430</a>	Q385B1				11	Tb927_11_01_v4: complement(1825617..1827758)	hypothetical protein, conserved	8356	0	0	0				2QTB00019_A_3	Tb11.02.4430	AACACTAATTGAGTTTGCTCTTAGTGAACTTTCTCAACCTGTGATTCCCGCTCAACACCATTCCTCAGCA	-	11.1	1826085	1826154	-0.541126	-1.11444	0.273082	0.999171	-5.21155
Tb927.4.4960	3QTB00014_M_24	similar to Zinc transporter 2 (ZnT-2). (Swiss-Prot:Q62941) [Rattus norvegicus];go_function=cation transporter activity; efflux permease activity;go_process=cation transport;go_component=integral to membrane		<a href=http://www.genedb.org/genedb/Search?organism=tryp&name=Tb927.4.4960>Tb927.4.4960</a>	Q584K9			Tb04.3M17.290	4	Tb927_04_v4: complement(1361466..1362869)	metal-ion transporter, putative	1914	0	5	0				2QTB00014_M_24	Tb927.4.4960	AGAAGTAACAACTTCAACGCCGCATTCCCTGATGAGCAAGTCGGGTGGTGGAAGACAAGCTCATGTGGAA	-	4	1362720	1362789	-0.540401	-1.02224	0.314047	0.999171	-5.30017
Tb927.7.400	3QTB00009_H_9	similar to Anoxia up-regulated protein. (Swiss-Prot:Q9VGX3) {Drosophila melanogaster}		<a href=http://www.genedb.org/genedb/Search?organism=tryp&name=Tb927.7.400>Tb927.7.400</a>	Q57U14			Tb07.8P12.600	7	Tb927_07_v4: complement(72835..73746)	hypothetical protein, conserved	3131	1	0	1				2QTB00009_H_9	Tb927.7.400	ATGACAGTTATCTGCAACACTGCGAGGGCGCGTATGGCTGATCTCAGGGCGGAATATGATCAATTAGAGG	-	7	73140	73209	-0.540082	-1.21127	0.234329	0.999171	-5.1109
Tb927.1.3740	3QTB00003_G_13	GPI-Anchor Signal predicted for Tb927.1.3740 by DGPI v2.04, no cleavage site predicted		<a href=http://www.genedb.org/genedb/Search?organism=tryp&name=Tb927.1.3740>Tb927.1.3740</a>	Q4GYK1				1	Tb927_01_v4: 801841..802191	hypothetical protein, unlikely	364	0	1	0				2QTB00003_G_13	Tb927.1.3740	ACAAAAAAACATATTCGAAACGAATATTATCTCGAATCGCCACTTCTCTTATCTGGTGGGCTCTGCCCGC	+	1	801886	801955	-0.538794	-0.863544	0.394025	0.999171	-5.43589
Tb927.6.3180	3QTB00015_A_8			<a href=http://www.genedb.org/genedb/Search?organism=tryp&name=Tb927.6.3180>Tb927.6.3180</a>	Q584W1			Tb06.2N9.880	6	Tb927_06_v4: 946793..948271	hypothetical protein, conserved	2837	0	0	0				2QTB00015_A_8	Tb927.6.3180	ATACTACGCCCTCCACTGTAGTGGTTAAAAAAATAGTTGGAAAGGAAAAACACAAGAAGGAAAAGAGGAC	+	6	947463	947532	-0.538029	-0.996942	0.325992	0.999171	-5.32325
Tb10.6k15.3810	3QTB00010_O_3			<a href=http://www.genedb.org/genedb/Search?organism=tryp&name=Tb10.6k15.3810>Tb10.6k15.3810</a>	Q38AR7			TRYPtp6k15-3d06.p1c_551	10	Tb927_10_v4: 1734148..1735110	hypothetical protein, conserved	6815	0	0	0				2QTB00010_O_3	Tb10.6k15.3810	TTAACCCCATGTACAAGCGTTCAAGCGAGGAGTATGGCTACGGAGTTCCTGAAGAAGTAAAGCGTATGAG	+	10	1734914	1734983	-0.537202	-1.4301	0.162017	0.999171	-4.85584
Tb10.61.0740	3QTB00010_J_15	;go_process=protein folding		<a href=http://www.genedb.org/genedb/Search?organism=tryp&name=Tb10.61.0740>Tb10.61.0740</a>	Q387V3			TRYP_x-61h03.q2kb185_118	10	Tb927_10_v4: 3754233..3755234	FKBP-type peptidyl-prolyl cis-trans isomerase, conserved,FKBP-type peptidylprolyl cis-trans isomerase, putative	7635	0	0	0	GO:0003674	GO:0006457	GO:0005575	2QTB00010_J_15	Tb10.61.0740	CTCTATATAACTCCGGAGGATAATGATAAGGCGGAACAAAATTTCCTCCAATATTTGTCTGAGCGTTGGT	+	10	3754491	3754560	-0.5372	-1.25172	0.219406	0.999171	-5.06661
Tb10.6k15.1500	3QTB00013_A_3			<a href=http://www.genedb.org/genedb/Search?organism=tryp&name=Tb10.6k15.1500>Tb10.6k15.1500</a>	Q38A80			TRYPtp6k15-3d06.p1c_221	10	Tb927_10_v4: 2180944..2182179	hypothetical protein, conserved	7002	0	0	0				2QTB00013_A_3	Tb10.6k15.1500	TTACGTCTTCGCACAAGATAGAAAAGAAGACGGAAAGTGGCGTGGTCTTTCACTCCAAATCTCAGGAAAT	+	10	2182043	2182112	-0.537123	-0.912929	0.367852	0.999171	-5.39597
Tb927.2.5440	3QTB00021_C_15			<a href=http://www.genedb.org/genedb/Search?organism=tryp&name=Tb927.2.5440>Tb927.2.5440</a>	Q7YUP3		1F7.90		2	Tb927_02_v4: complement(968688..971576)	hypothetical protein, conserved	792	0	1	0	GO:0003674	GO:0008150	GO:0005575	2QTB00021_C_15	Tb927.2.5440	ATTTCCATTGCTGAGTTTCCAGAGGCGGAGGAAGTTCAAGATAGTCTTGAGGGTGATATCTTAAATACGA	-	2	970157	970226	-0.536964	-1.15206	0.257514	0.999171	-5.17336
Tb09.160.1130	3QTB00001_F_12			<a href=http://www.genedb.org/genedb/Search?organism=tryp&name=Tb09.160.1130>Tb09.160.1130</a>	Q38FS3			chr9contig160.tmp0113c	9	Tb927_09_v4: complement(514887..515120)	hypothetical protein, unlikely	4890	1	1	0				2QTB00001_F_12	Tb09.160.1130	TGTTTTCCTTTATTTCCTTACATTTCCTTACCTTTTTCCCTTTACCAACACTACGACTAGCACGTTCTCG	-	9	514896	514965	-0.536961	-1.36709	0.180767	0.999171	-4.93312
Tb927.4.280	3QTB00016_F_19	RHS3. Chimeric gene between RHS1 (N-terminal domain) and RHS3 (C-terminal domain): pers. comm. Frederic Bringaud, CNRS/BordeauxII University.;go_component=nucleus		<a href=http://www.genedb.org/genedb/Search?organism=tryp&name=Tb927.4.280>Tb927.4.280</a>	Q57UU7			Tb04.5D20.320	4	Tb927_04_v4: complement(65711..67384)	retrotransposon hot spot (RHS) protein, putative,retrotransposon hot spot protein 3 (RHS3), putative	1445	0	0	0				NA	NA	NA	NA	NA	NA	NA	-0.536879	-0.830128	0.412387	0.999171	-5.4617
Tb11.02.0810	3QTB00020_J_4			<a href=http://www.genedb.org/genedb/Search?organism=tryp&name=Tb11.02.0810>Tb11.02.0810</a>	Q386I1				11	Tb927_11_01_v4: 941887..944685	hypothetical protein, conserved	8034	0	0	0				2QTB00020_J_4	Tb11.02.0810	GGTATAAATCTACTCTCGAACTTCTCAGGACAGAGCGTGATTCAAACACAAAGCTGACACAGGAAAACGA	+	11.1	943238	943307	-0.536847	-1.07909	0.288314	0.999171	-5.24636
Tb11.01.3050	3QTB00015_C_8			<a href=http://www.genedb.org/genedb/Search?organism=tryp&name=Tb11.01.3050>Tb11.01.3050</a>	Q383F2				11	Tb927_11_01_v4: 2955545..2957026	hypothetical protein, conserved	8818	1	0	0				2QTB00015_C_8	Tb11.01.3050	GTGGGAACCGCGCAAAGGGAGTTTTTTACTTTTGTGTCCGTTTGTAAGTTTACGTCATCTGATTCTTTAC	+	11.1	2955599	2955668	-0.536743	-0.971718	0.338207	0.999171	-5.34571
Tb927.3.3980	3QTB00014_G_15			<a href=http://www.genedb.org/genedb/Search?organism=tryp&name=Tb927.3.3980>Tb927.3.3980</a>	Q57WD4			Tb03.28C22.190	3	Tb927_03_v4: 1116802..1118163	hypothetical protein, conserved	1235	0	0	0				2QTB00014_G_15	Tb927.3.3980	TTTATGAACCACGACGGTGCTAGGGCTTTATCTGTTTTACTTCCCCTTACGGGTTTAAGACATCATCCAA	+	3	1117204	1117273	-0.536143	-1.328	0.193223	0.999171	-4.97954
Tb927.8.8050	3QTB00019_C_4			<a href=http://www.genedb.org/genedb/Search?organism=tryp&name=Tb927.8.8050>Tb927.8.8050</a>	Q57U40			Tb08.6H23.320	8	Tb927_08_v4: 2384504..2386723	hypothetical protein, conserved	4649	0	0	0				2QTB00019_C_4	Tb927.8.8050	TTCGGAGGCATGCCTAAGGTTGCCGAGACATCAACTGCTGGCGTCAATACAACAATATCACCATTTTCTA	+	8	2386226	2386295	-0.535891	-1.28713	0.206936	0.999171	-5.02676
Tb927.1.4960	3QTB00001_B_14	GPI-Anchor Signal predicted for Tb927.1.4960 by DGPI v2.04 with cleavage site probability 0.72 near 56		<a href=http://www.genedb.org/genedb/Search?organism=tryp&name=Tb927.1.4960>Tb927.1.4960</a>	Q4GY84				1	Tb927_01_v4: 1001301..1001525	hypothetical protein, unlikely	483	1	2	1				2QTB00001_B_14	Tb927.1.4960	GAGGTTTCAGTTGCATCTTCAGCCGGTCCCTACAGGTGGGGCTTTCGGCTCCATTATTCTGTTTTCGCAG	+	1	1001432	1001501	-0.535484	-1.292	0.205266	0.999171	-5.02121
Tb927.4.4550	3QTB00020_E_13			<a href=http://www.genedb.org/genedb/Search?organism=tryp&name=Tb927.4.4550>Tb927.4.4550</a>	Q583E0			Tb04.3I12.600	4	Tb927_04_v4: complement(1250242..1252713)	hypothetical protein, conserved	1872	0	0	1				2QTB00020_E_13	Tb927.4.4550	AAATGTTGGTGGATATCAAGGCTCAGGAGGATGGAGGGGAAGATCTGGACTTAGAGCGAGACAAGTATTA	-	4	1250366	1250435	-0.535397	-1.05265	0.300092	0.999171	-5.27173
Tb927.5.3610	3QTB00021_D_20	similar to Adapter-related protein complex 3 delta 1 subunit (Delta-adaptin 3)(AP-3 complex delta subunit) (Delta-adaptin). (Swiss-Prot:O14617) [Homo sapiens;];go_function=transporter activity;go_process=intracellular protein transport; vesicle-mediated transport;go_component=Golgi apparatus		<a href=http://www.genedb.org/genedb/Search?organism=tryp&name=Tb927.5.3610>Tb927.5.3610</a>	Q57UA5			Tb05.6E7.370	5	Tb927_05_v4: 1128666..1132049	delta-adaptin, putative,adaptor complex protein (AP) 3 delta subunit 1, putative	2352	0	1	0				2QTB00021_D_20	Tb927.5.3610	GTTGTCAACGATACAGAGCAATTGGACATTGATCAAGATAATAAAGGTTTTTGGTTACTTCGCTCCTCTT	+	5	1129364	1129433	-0.535242	-1.01796	0.316048	0.999171	-5.30412
Tb927.6.2950	3QTB00009_I_20			<a href=http://www.genedb.org/genedb/Search?organism=tryp&name=Tb927.6.2950>Tb927.6.2950</a>	Q583N9			Tb06.5F5.620	6	Tb927_06_v4: 881264..882157	hypothetical protein	2814	0	0	0				2QTB00009_I_20	Tb927.6.2950	TCCTCACTGAGGAGAAATTTTGTAAATTCTGCGGCTCACCTCTTTTTAAAATGCATGATAAGTTGCCATA	+	6	881514	881583	-0.535101	-1.09186	0.282741	0.999171	-5.2339
Tb11.01.3070	3QTB00021_M_20			<a href=http://www.genedb.org/genedb/Search?organism=tryp&name=Tb11.01.3070>Tb11.01.3070</a>	Q383F0				11	Tb927_11_01_v4: 2959341..2962463	hypothetical protein, conserved	8820	0	0	0				2QTB00021_M_20	Tb11.01.3070	TCTTTCAGTTTGTACTAAATAAAGGTGATTGGCCCTGGCGTTCGTTCTGTACAGCTATGCATTTCATTGT	+	11.1	2960809	2960878	-0.534871	-1.06351	0.295211	0.999171	-5.26137
Tb10.70.4010	3QTB00004_N_19			<a href=http://www.genedb.org/genedb/Search?organism=tryp&name=Tb10.70.4010>Tb10.70.4010</a>	Q38BQ5			TRYP_x-70a06.p2kb545_535	10	Tb927_10_v4: 883204..883671	hypothetical protein	6477	1	4	0				2QTB00004_N_19	Tb10.70.4010	CAAACCGATGGGGAGAAATGAAAATATCCTTGATTTTGTTTGTGGTTTTCGTCCATTTACATTCATTTTT	+	10	883319	883388	-0.534323	-1.15958	0.254478	0.999171	-5.16558
Tb927.7.5880	3QTB00013_M_19	;go_function=di-trans,poly-cis-decaprenylcistransferase activity;go_process=peptidoglycan biosynthesis;go_component=integral to membrane		<a href=http://www.genedb.org/genedb/Search?organism=tryp&name=Tb927.7.5880>Tb927.7.5880</a>	Q582K3			Tb07.10C21.70	7	Tb927_07_v4: 1581148..1582407	cis-prenyltransferase-like protein	3678	1	1	0				2QTB00013_M_19	Tb927.7.5880	CAAAACCTGGCCCGAGATAAATAGAGAGGACCTTGTTAAACTCTTACAAGATCATGATAAGCGTGACAAA	+	7	1582323	1582392	-0.53375	-1.0283	0.311233	0.999171	-5.29457
Tb11.02.3860	3QTB00018_G_19	;go_component=integral to membrane		<a href=http://www.genedb.org/genedb/Search?organism=tryp&name=Tb11.02.3860>Tb11.02.3860</a>	Q385G4			Tb11.212.0200	11	Tb927_11_01_v4: complement(1681594..1683525)	hypothetical protein, conserved	8303	1	14	0	GO:0003674	GO:0008150	GO:0016021	2QTB00018_G_19	Tb11.02.3860	ATTTATGTTTAACCAATCTCAGGTGAATGTTCTGTCCACCATCGGTGTCATTTTTAGCTACTTTTCGCTA	-	11.1	1683301	1683370	-0.533627	-0.805693	0.426144	0.999171	-5.47996
Tb927.3.5480	3QTB00015_E_13			<a href=http://www.genedb.org/genedb/Search?organism=tryp&name=Tb927.3.5480>Tb927.3.5480</a>	Q580S7			Tb03.5L5.690	3	Tb927_03_v4: 1533109..1534572	hypothetical protein, conserved	1385	0	11	0				2QTB00015_E_13	Tb927.3.5480	TAATGTCAGTAGTGATGTTGTTGATTTGGGTGCGATGGTACAACTTGGAAGGTTCACATTTGCAGTTTGT	+	3	1534454	1534523	-0.533456	-1.16811	0.251071	0.999171	-5.15671
Tb11.01.1070	3QTB00016_J_17			<a href=http://www.genedb.org/genedb/Search?organism=tryp&name=Tb11.01.1070>Tb11.01.1070</a>	Q383Z9				11	Tb927_11_01_v4: 2502087..2503769	hypothetical protein, conserved	8621	0	0	0				2QTB00016_J_17	Tb11.01.1070	TTGTCGTCAAACTTTTTGCACATGACACAGTTAGTTGAAATGACCCTCCTTTACATCAAGGATCACCTAG	+	11.1	2502528	2502597	-0.53311	-1.36551	0.18126	0.999171	-4.93503
Tb927.7.4050	3QTB00019_O_22	;go_function=hormone activity;go_component=extracellular region		<a href=http://www.genedb.org/genedb/Search?organism=tryp&name=Tb927.7.4050>Tb927.7.4050</a>	Q57UN5			Tb07.5F10.570	7	Tb927_07_v4: 1072747..1075014	hypothetical protein, conserved	3494	0	0	0				2QTB00019_O_22	Tb927.7.4050	TATGGCACACTTATTAATTTTTTCCGTGTCCATGGTGAGATATTTTATGTTGAGGAAGATTCCCTCGTAG	+	7	1074184	1074253	-0.53307	-1.39933	0.170973	0.999171	-4.89396
Tb927.7.7400	3QTB00023_I_7	Repetitive protein. Number of repetitive motifs uncertain.		<a href=http://www.genedb.org/genedb/Search?organism=tryp&name=Tb927.7.7400>Tb927.7.7400</a>	Q57TX7			Tb07.30D13.380	7	Tb927_07_v4: complement(2123779..2130372)	hypothetical protein, conserved	3830	0	0	0				2QTB00023_I_7	Tb927.7.7400	GGTGATAAGCTTTTTATTATTGATTGCTTGCGTTCTTTGTGTGTAAATTTGATATCAGAGTGCTTCGAAG	-	7	2125047	2125116	-0.532731	-0.851276	0.400705	0.999171	-5.44547
Tb09.v1.0900	3QTB00004_P_21	GPI-Anchor Signal predicted for Tb09.v1.0900 by DGPI v2.04, no cleavage site predicted		<a href=http://www.genedb.org/genedb/Search?organism=tryp&name=Tb09.v1.0900>Tb09.v1.0900</a>	Q38CP7				9	Tb927_09_v4: 2739023..2739493	hypothetical protein	6043	0	5	0				2QTB00004_P_21	Tb09.v1.0900	AGGCTACACACTGGACCATTTTCCTACTTATTTTTCACCATCTATCTTCTTGTGTATGATTATGCGTATT	+	9	2739122	2739191	-0.532453	-0.907302	0.370775	0.999171	-5.40062
Tb10.389.0670	3QTB00018_D_6			<a href=http://www.genedb.org/genedb/Search?organism=tryp&name=Tb10.389.0670>Tb10.389.0670</a>	Q388W0				10	Tb927_10_v4: complement(3051882..3053966)	hypothetical protein, conserved	7372	0	0	0				2QTB00018_D_6	Tb10.389.0670	AATATGTGTAGCAGTGAGAAGATTGACCCCTTCCGTGAGGAAACTACAGGTGATCGCAATAGTAGTAATT	-	10	3053540	3053609	-0.532402	-0.897246	0.376038	0.999171	-5.40887
Tb10.70.6140	3QTB00005_E_17			<a href=http://www.genedb.org/genedb/Search?organism=tryp&name=Tb10.70.6140>Tb10.70.6140</a>	Q38C66			TRYP_x-70a06.p2kb545_837	10	Tb927_10_v4: 465053..465547	hypothetical protein	6315	0	0	0				2QTB00005_E_17	Tb10.70.6140	AAGACTGATCCTTCAAATGGGGTTGCGCACGTGGAAATAAGCGTCGGTAGGATCTTTTTTGGCTCCAAGT	+	10	465332	465401	-0.53205	-1.25282	0.219011	0.999171	-5.06539
Tb927.7.2320	3QTB00017_F_3			<a href=http://www.genedb.org/genedb/Search?organism=tryp&name=Tb927.7.2320>Tb927.7.2320</a>	Q57XP2			Tb07.22O10.280	7	Tb927_07_v4: complement(596569..598386)	hypothetical protein, conserved	3321	0	0	0				2QTB00017_F_3	Tb927.7.2320	AGATCCTACATCATTCGCCCTCGGTTTAGAACCAACCAATAAATTTTCTATGTTTCCACAGCCTACAATG	-	7	596833	596902	-0.531292	-1.14895	0.258776	0.999171	-5.17656
Tb927.8.1820	3QTB00012_N_6	;go_process=lipid transport; regulation of steroid biosynthesis		<a href=http://www.genedb.org/genedb/Search?organism=tryp&name=Tb927.8.1820>Tb927.8.1820</a>	Q582A0			Tb08.26N11.220	8	Tb927_08_v4: complement(593275..594504)	nonspecific lipid-transfer protein, putative,sterol carrier protein, putative	4025	0	0	1		GO:0006869 GO:0050810	GO:0005575	2QTB00012_N_6	Tb927.8.1820	TAATCTGAACGTGGGCGATATTCACTTCTTTGGTTTGTATGACTGCTTTCCTATTTGTTTGATTCAGGCT	-	8	593584	593653	-0.531086	-1.00011	0.324478	0.999171	-5.32038
Tb09.354.0050	3QTB00002_J_16			<a href=http://www.genedb.org/genedb/Search?organism=tryp&name=Tb09.354.0050>Tb09.354.0050</a>	Q38G48				9	Tb927_09_v4: 9646..9984	hypothetical protein	4685	0	0	0				2QTB00002_J_16	Tb09.354.0050	TACTAAGTATTCCACGGTCCAGCGCCCTGCTCAGGTAGAGGAACCCAAATTACTGATGCAACCCCCGTCT	+	9	9759	9828	-0.530168	-1.24509	0.221803	0.999171	-5.07396
Tb11.01.6150	3QTB00017_I_14			<a href=http://www.genedb.org/genedb/Search?organism=tryp&name=Tb11.01.6150>Tb11.01.6150</a>	Q381Y2				11	Tb927_11_01_v4: 3801644..3803434	hypothetical protein, conserved	9142	0	0	0				2QTB00017_I_14	Tb11.01.6150	AACTTTTGTCTTACCATGTTCCGCATCAGACGAAAATAAAGTCGTAACTCCTGTGTACCTGCATATCTAT	+	11.1	3801970	3802039	-0.529331	-0.941891	0.353041	0.999171	-5.37158
Tb11.01.1260	3QTB00004_C_5			<a href=http://www.genedb.org/genedb/Search?organism=tryp&name=Tb11.01.1260>Tb11.01.1260</a>	Q383X9				11	Tb927_11_01_v4: complement(2539656..2540069)	hypothetical protein, conserved	8641	0	0	0				2QTB00004_C_5	Tb11.01.1260	TACGGAGCTTATGTTGACTATTTCAAGTGGCGGATCTCCACAGAAGAGTTACTTTTCCACTACGGAGAGT	-	11.1	2539806	2539875	-0.529075	-1.2726	0.211985	0.999171	-5.04323
Tb09.211.1910	3QTB00021_O_10			<a href=http://www.genedb.org/genedb/Search?organism=tryp&name=Tb09.211.1910>Tb09.211.1910</a>	Q38DW3			chr9contig211.tmp0225c	9	Tb927_09_v4: complement(1602421..1605552)	hypothetical protein, conserved	5554	0	0	0				2QTB00021_O_10	Tb09.211.1910	ATATCGTTGAGGGGATTAGGAAAGATATACGAAACATAAGTCGTGAATCGTGGAAAGAGTTGATGAGACT	-	9	1605008	1605077	-0.528202	-1.05342	0.299742	0.999171	-5.27099
Tb927.8.5750	3QTB00020_B_11			<a href=http://www.genedb.org/genedb/Search?organism=tryp&name=Tb927.8.5750>Tb927.8.5750</a>	Q57X07			Tb08.26E13.480	8	Tb927_08_v4: 1698547..1701183	hypothetical protein, conserved	4419	0	0	0				2QTB00020_B_11	Tb927.8.5750	AAAAACAGATGTTGGGTTTTTTTCTCAACTCCTTCTATCCCTTCTTAGGGACAGCAACGCCACAACCACC	+	8	1699425	1699494	-0.528102	-1.33489	0.19098	0.999171	-4.97144
[truncated: 7,459 more rows]
