# Supplementary material for: Genome-wide expression profiling of in vivo-derived bloodstream parasite stages and dynamic analysis of mRNA alterations during synchronous differentiation in Trypanosoma brucei
Source: BMC Genomics. 2009 Sep 11;10:427. doi: 10.1186/1471-2164-10-427 (PMC2753553; doi:10.1186/1471-2164-10-427)
Supplement: Additional file 2 — Pairwise comparisons between different individual time-points for all genes represented on the microarrays. Each column contains data with respect to each oligonucleotide represented on the array, with the parent Gene ID, product description, Protein ID, oligonucleotide sequence, oligonucleotide co-ordinates, signal intensity and statistical association provided for each. Annotations with respect to the presence of a signal peptide, transmembrane domain or GO classification are also detailed. [file 1471-2164-10-427-S2.zip › Additional file 2/Supp Mat2-T6-T1_global_normalised.xls]

## Sheet: T6-T1_global_normalised.xls
Name	Oligo.ID	Common.Name.of.Primary.Target	Gene.Symbol	GeneDBlink	ProteinID	Primary.Name	Synonyms	Prev..Sys..Id	Chromosome	Location	Product	Geneindex	SignalPep	TMs	GPI	GO.F	GO.P	GO.C	OligoID	Gene	OligoSequence	OligoStrand	OligoChromosome	OligoStart	OligoEnd	logFC	t	P.Value	adj.P.Val	B
Tb10.61.2390	3QTB00020_I_24			<a href=http://www.genedb.org/genedb/Search?organism=tryp&name=Tb10.61.2390>Tb10.61.2390</a>	Q388G4			TRYP_x-61h03.q2kb185_367	10	Tb927_10_v4: complement(3423731..3426316)	hypothetical protein, conserved	7521	1	0	0				2QTB00020_I_24	Tb10.61.2390	ACTTCGTCAGCTATTTGTTCAATATGCCTCTGTGACTAGTAGCAATCGGCTTCAATTTTCACGGGATCTT	-	10	3424655	3424724	-1.31062	-2.78641	0.00873796	0.999891	-4.43028
Tb927.4.3470	3QTB00017_M_24			<a href=http://www.genedb.org/genedb/Search?organism=tryp&name=Tb927.4.3470>Tb927.4.3470</a>	Q585K3			Tb04.26G5.220	4	Tb927_04_v4: complement(899833..901638)	hypothetical protein, conserved	1764	1	0	0				2QTB00017_M_24	Tb927.4.3470	TTATTGGCACACTACAACATCAGTTAAAACTAGCAGAGAGCTCCGAAAGCACGGTAAGGTGCCGCTGTTG	-	4	900884	900953	-1.30423	-2.93692	0.00597831	0.999891	-4.41292
Tb927.4.3520	3QTB00005_B_9			<a href=http://www.genedb.org/genedb/Search?organism=tryp&name=Tb927.4.3520>Tb927.4.3520</a>	Q585J8			Tb04.26G5.300	4	Tb927_04_v4: complement(906430..906966)	hypothetical protein, conserved	1769	1	4	1				2QTB00005_B_9	Tb927.4.3520	TTACTCTCGGTTATTTGAGAGGTTACTGCCAAGGCGATCCGAAACTGCGCGACAAGTACGCCCCGTTCAA	-	4	906524	906593	-1.28858	-3.1536	0.00341035	0.999891	-4.38764
Tb10.61.2110	3QTB00018_M_24			<a href=http://www.genedb.org/genedb/Search?organism=tryp&name=Tb10.61.2110>Tb10.61.2110</a>	Q388E7			TRYP_x-61h03.q2kb185_317	10	Tb927_10_v4: complement(3496812..3498821)	hypothetical protein, conserved	7538	0	0	0				2QTB00018_M_24	Tb10.61.2110	AAATTCTTTGATTCACCAAGTTTTTATGAGTCTCATGCGTATTATTGTTTGGGTCTTGTGAGGGACCGGC	-	10	3497987	3498056	-1.27025	-2.98277	0.00531637	0.999891	-4.4076
Tb11.02.1330	3QTB00014_E_24			<a href=http://www.genedb.org/genedb/Search?organism=tryp&name=Tb11.02.1330>Tb11.02.1330</a>	Q386D0				11	Tb927_11_01_v4: 1103039..1104427	hypothetical protein, conserved	8085	0	0	0				2QTB00014_E_24	Tb11.02.1330	AACAACTTAGATGGAGTGAAGGAGAGCCGCAAACGAATCAGTTTTGATGATGGTATCTCTGGTACCGAAA	+	11.1	1103885	1103954	-1.23297	-2.49728	0.0176384	0.999891	-4.46288
Tb927.2.2210	3QTB00021_M_12			<a href=http://www.genedb.org/genedb/Search?organism=tryp&name=Tb927.2.2210>Tb927.2.2210</a>	Q7YVK7		25N14.160		2	Tb927_02_v4: complement(420517..423636)	hypothetical protein, conserved	613	1	1	0				2QTB00021_M_12	Tb927.2.2210	TTAAATCTATAATGAAAGAGGCAGAAATGAAGCCTGAGGAAAAGCTGGTAAGTCTACCGGAAACTACCGG	-	2	421424	421493	-1.2011	-2.56219	0.0151139	0.999891	-4.45567
Tb927.7.6330	3QTB00005_E_16			<a href=http://www.genedb.org/genedb/Search?organism=tryp&name=Tb927.7.6330>Tb927.7.6330</a>	Q582M6			Tb07.33N13.170	7	Tb927_07_v4: complement(1720421..1720936)	hypothetical protein	3723	0	4	1				2QTB00005_E_16	Tb927.7.6330	AACATTTTTTGTGCGCGAGCTCCTGTTAGCTGTAGTTGCAACTTTTCTTCTCAAATTATTCCAGAATCCT	-	7	1720793	1720862	-1.17156	-1.93633	0.0613651	0.999891	-4.52155
Tb09.160.0110	3QTB00015_M_24	GPI-Anchor Signal predicted for Tb09.160.0110 by DGPI v2.04 with cleavage site probability 0.344 near 484;go_process=antigenic variation;go_component=integral to membrane		<a href=http://www.genedb.org/genedb/Search?organism=tryp&name=Tb09.160.0110>Tb09.160.0110</a>	Q38G20			chr9contig160.tmp0011	9	Tb927_09_v4: 260947..262452	variant surface glycoprotein (VSG), putative	4776	1	0	1		GO:0020033 GO:0020033	GO:0016021 GO:0016021	2QTB00015_M_24	Tb09.160.0110	TTCAGTAATCTAAGTGAAGTAAGCACAGCAGATGACCTTTCCAAGGCACTTTTTTTCTACACGGCCGCCA	+	9	262066	262135	-1.1686	-2.58999	0.0141381	0.999891	-4.45256
Tb927.6.3620	3QTB00013_E_12	;go_function=zinc ion binding		<a href=http://www.genedb.org/genedb/Search?organism=tryp&name=Tb927.6.3620>Tb927.6.3620</a>	Q585W0			Tb06.4F7.940	6	Tb927_06_v4: complement(1080058..1081329)	zinc finger protein, putative	2880	0	0	0	GO:0008270	GO:0008150	GO:0005575	2QTB00013_E_12	Tb927.6.3620	CTAACTCATCCTTAAATTCTCACATGATAAAACGTCACCGTAGGGTCCAACACTATCCATTAACAGAAGA	-	6	1080734	1080803	-1.16096	-2.44423	0.0199821	0.999891	-4.46872
Tb10.6k15.0090	3QTB00020_A_24			<a href=http://www.genedb.org/genedb/Search?organism=tryp&name=Tb10.6k15.0090>Tb10.6k15.0090</a>	Q389V8		GU1	TRYPtp6k15-3d06.p1c_15	10	Tb927_10_v4: 2466635..2469175	hypothetical protein, conserved	7124	0	0	0	GO:0003674 GO:0003674	GO:0008150 GO:0008150	GO:0005575 GO:0005575	2QTB00020_A_24	Tb10.6k15.0090	TAATCCGACTCAAAAAGGCACTGAACATTAAGAAGATGGTAATACTCAAGTCTGCGGTAACAAATGAAAT	+	10	2467002	2467071	-1.15903	-2.30725	0.0274045	0.999891	-4.48356
Tb927.6.3310	3QTB00021_E_12	;go_function=calpain activity;go_process=proteolysis and peptidolysis		<a href=http://www.genedb.org/genedb/Search?organism=tryp&name=Tb927.6.3310>Tb927.6.3310</a>	Q584X4			Tb06.2N9.670	6	Tb927_06_v4: 975469..978501	calpain-like cysteine peptidase, putative,cysteine peptidase, Clan CA, family C2, putative	2850	0	0	0				2QTB00021_E_12	Tb927.6.3310	AAGAACGAACTCATGTTCACAAAACCCGTTGACAATAAATACTTCTGGCCTTGTATACTAGAGAAAGCAT	+	6	976582	976651	-1.14798	-2.45473	0.0194969	0.999891	-4.46757
Tb10.70.0640	3QTB00015_I_24			<a href=http://www.genedb.org/genedb/Search?organism=tryp&name=Tb10.70.0640>Tb10.70.0640</a>	Q38AY8			TRYP_x-70a06.p2kb545_97	10	Tb927_10_v4: complement(1564626..1566125)	hypothetical protein, conserved	6744	1	1	0				2QTB00015_I_24	Tb10.70.0640	TGATATTGCTCTCAACAAATTGCTGGTGTTTTATGCTGACACGGGAGCGTATGTTTTCTCGATAACTGTT	-	10	1565316	1565385	-1.11997	-2.69343	0.010996	0.999891	-4.44089
Tb10.6k15.2090	3QTB00023_A_24			<a href=http://www.genedb.org/genedb/Search?organism=tryp&name=Tb10.6k15.2090>Tb10.6k15.2090</a>	Q38AC5			TRYPtp6k15-3d06.p1c_313	10	Tb927_10_v4: 2048099..2059264	hypothetical protein, conserved	6957	0	0	0	GO:0003674	GO:0008150	GO:0005575	2QTB00023_A_24	Tb10.6k15.2090	ACTGAAGTTGAAATTTCTTTACTGTCTTGTGTTCCAATTTATGCTATACGGTACGTTCAATCACTTATAA	+	10	2048204	2048273	-1.11638	-2.05174	0.0481378	0.999891	-4.51012
Tb927.6.4210	3QTB00017_E_24	similar to Aldehyde dehydrogenase (EC 1.2.1.3) (Aldehyde dehydrogenase). (Swiss-Prot:Q27640) [Enchytraeus buchholzi]; similar to Aldehyde dehydrogenase 1A1 (EC 1.2.1.3) (Aldehyde dehydrogenase,cytosolic) (ALDH class 1) (Retinal dehydrogenase 1) (ALHDII)(ALDH-E1). (Swiss-Prot:P00352) [Homo sapiens];go_function=aldehyde dehydrogenase (NAD) activity; oxidoreductase activity;go_process=aldehyde metab…		<a href=http://www.genedb.org/genedb/Search?organism=tryp&name=Tb927.6.4210>Tb927.6.4210</a>	Q586Y8	ALDH		Tb06.26G9.1140	6	Tb927_06_v4: complement(1206538..1208325)	aldehyde dehydrogenase, putative	2939	1	0	0				2QTB00017_E_24	Tb927.6.4210	TGGTTGGCTTTGCCGAAACAGGTGAGGCTCTAGTAAATTCAGTGGACAAATTAACTTTTATTGGTTCCCC	-	6	1207454	1207523	-1.10694	-2.44379	0.0200027	0.999891	-4.46877
Tb927.2.560	3QTB00020_A_12	;go_component=nucleus		<a href=http://www.genedb.org/genedb/Search?organism=tryp&name=Tb927.2.560>Tb927.2.560</a>	Q7YVZ4		3B10.235		2	Tb927_02_v4: complement(108732..111269)	retrotransposon hot spot (RHS) protein, putative,retrotransposon hot spot protein 4 (RHS4), putative	545	0	0	0	GO:0003674	GO:0008150	GO:0005634	2QTB00020_A_12	Tb927.2.560	TATTGCTGCAACGCTATGAGGGTTTGAGGGATATGACACTGCATGACTTTTTGCTGAAAAAGTTTTTTAA	-	2	111001	111070	-1.09345	-3.23426	0.00275583	0.999891	-4.37818
Tb927.5.2330	3QTB00023_E_12			<a href=http://www.genedb.org/genedb/Search?organism=tryp&name=Tb927.5.2330>Tb927.5.2330</a>	Q582D2			Tb05.3C6.370	5	Tb927_05_v4: 729846..743099	hypothetical protein, conserved	2224	0	0	0				2QTB00023_E_12	Tb927.5.2330	TGATTAATGCTGCTGTAAATAACAAAAATCTTATAGGAACTACAGATGTTCCACATCGATGGCGTAGTTG	+	5	743014	743083	-1.09275	-2.58072	0.0144568	0.999891	-4.45359
Tb927.7.4340	3QTB00020_E_24			<a href=http://www.genedb.org/genedb/Search?organism=tryp&name=Tb927.7.4340>Tb927.7.4340</a>	Q57UR4			Tb07.5F10.90	7	Tb927_07_v4: complement(1150298..1152865)	hypothetical protein, conserved	3523	0	0	0				2QTB00020_E_24	Tb927.7.4340	ATATTGATGATTCTTTTTGTGTGGGTTTGCGAATTGAACCAAGTCGTGTGCGAGTATACACTCACCCGTT	-	7	1151232	1151301	-1.0689	-2.55359	0.0154282	0.999891	-4.45662
Tb927.3.4540	3QTB00015_E_24			<a href=http://www.genedb.org/genedb/Search?organism=tryp&name=Tb927.3.4540>Tb927.3.4540</a>	Q580I8			Tb03.26J7.920	3	Tb927_03_v4: complement(1267258..1268748)	hypothetical protein, conserved	1291	0	0	0				2QTB00015_E_24	Tb927.3.4540	GAAGAAGTAGGAGTTAGGTTCTGGCCCCATATTTTCAGCACCAGTTTCCAGTTCATAAGTAAAGTATGGA	-	3	1267275	1267344	-1.05889	-2.87763	0.0069498	0.999891	-4.41979
Tb927.5.1640	3QTB00018_I_24			<a href=http://www.genedb.org/genedb/Search?organism=tryp&name=Tb927.5.1640>Tb927.5.1640</a>	Q57V99			Tb05.30H13.940	5	Tb927_05_v4: 514681..516672	hypothetical protein, conserved	2155	0	0	0				2QTB00018_I_24	Tb927.5.1640	AAACTGCCCTCATGGTCACACGGAGAGAAGTTTCAGAAGTATAGGAAGGATATAACCAGCTGGTTTGGTT	+	5	515092	515161	-1.05836	-2.35152	0.0247697	0.999891	-4.47881
Tb10.70.1620	3QTB00022_M_24			<a href=http://www.genedb.org/genedb/Search?organism=tryp&name=Tb10.70.1620>Tb10.70.1620</a>	Q38B62			TRYP_x-70a06.p2kb545_222	10	Tb927_10_v4: 1361681..1365766	hypothetical protein, conserved	6670	1	0	0				2QTB00022_M_24	Tb10.70.1620	TCATTTAATCCACAGAGAAACTAGAAAACGTCGAGTGAATGGTAAGGGAAGATCTGGCATAACTCTAAGA	+	10	1362853	1362922	-1.05707	-2.27863	0.0292393	0.999891	-4.48661
Tb11.02.0040	3QTB00016_A_12			<a href=http://www.genedb.org/genedb/Search?organism=tryp&name=Tb11.02.0040>Tb11.02.0040</a>	Q386R6				11	Tb927_11_01_v4: complement(699640..701262)	hypothetical protein, conserved	7948	0	0	0				2QTB00016_A_12	Tb11.02.0040	ACATAAGTGTAGTAGCCATCACGCGACCAGGAAGATTAACGTTGAGTGATTCGAAAGAGCTTCGAATTTT	-	11.1	700595	700664	-1.05633	-2.3686	0.0238168	0.999891	-4.47696
Tb927.3.1900	3QTB00020_M_12			<a href=http://www.genedb.org/genedb/Search?organism=tryp&name=Tb927.3.1900>Tb927.3.1900</a>	Q57ZC1			Tb03.30P12.690	3	Tb927_03_v4: complement(493734..496337)	hypothetical protein, conserved	1029	0	0	0				2QTB00020_M_12	Tb927.3.1900	AGGGAAAGGGCAAAACTTCGTCCCCTCCCAAGAATATATTACTCAAGACCATTAGAGAAACTCTAAATTC	-	3	495643	495712	-1.05197	-2.48869	0.018	0.999891	-4.46383
Tb11.01.8760	3QTB00018_A_24			<a href=http://www.genedb.org/genedb/Search?organism=tryp&name=Tb11.01.8760>Tb11.01.8760</a>	Q380Y8				11	Tb927_11_01_v4: complement(4469662..4471629)	hypothetical protein, conserved	9387	0	0	0				2QTB00018_A_24	Tb11.01.8760	ATATTTGTGTTTCTGCGGAATGAGCAAATACCATTCTCCATCATTATCAGCAAGCTTGACTACTTTGGCG	-	11.1	4471005	4471074	-1.04862	-2.21022	0.0340802	0.999891	-4.49383
Tb927.7.1280	3QTB00007_M_24			<a href=http://www.genedb.org/genedb/Search?organism=tryp&name=Tb927.7.1280>Tb927.7.1280</a>	Q57WS2			Tb07.27M11.520	7	Tb927_07_v4: 331746..332447	hypothetical protein, conserved	3219	0	1	0				2QTB00007_M_24	Tb927.7.1280	TAAGAAGACGGTCTTGATTATATTTTTTGCATCGTCTCTTCTTGTGGCTATACTGGTGATTTTCTTTTGA	+	7	332378	332447	-1.04839	-2.93825	0.00595806	0.999891	-4.41277
Tb927.2.5130	3QTB00012_I_24			<a href=http://www.genedb.org/genedb/Search?organism=tryp&name=Tb927.2.5130>Tb927.2.5130</a>	Q7YUS3		30J2.15		2	Tb927_02_v4: 906606..907778	hypothetical protein, conserved	767	0	0	0				2QTB00012_I_24	Tb927.2.5130	AAACCCTTTATGCCAAAAATGATACACGATTGCATTGGTACTTCGATTCTGAACTCTCTTGTTAAGTATG	+	2	906759	906828	-1.047	-2.29953	0.0278885	0.999891	-4.48439
Tb09.160.2960	3QTB00020_D_7			<a href=http://www.genedb.org/genedb/Search?organism=tryp&name=Tb09.160.2960>Tb09.160.2960</a>	Q38FA6		1L12.380	chr9contig160.tmp0239	9	Tb927_09_v4: 763643..766288	hypothetical protein, conserved	5057	0	0	0				2QTB00020_D_7	Tb09.160.2960	ATGACAATATTACATTGATCTCACGGCGCTTCTTCCATCACTCTTGGGTAGTTAATCTTACCACGATGCA	+	9	765864	765933	-1.04402	-2.66649	0.0117452	0.999891	-4.44394
Tb927.2.2650	3QTB00023_A_12			<a href=http://www.genedb.org/genedb/Search?organism=tryp&name=Tb927.2.2650>Tb927.2.2650</a>	Q7YVG7		10C8.125		2	Tb927_02_v4: 519905..530194	hypothetical protein, conserved	642	0	0	0				2QTB00023_A_12	Tb927.2.2650	TTATATCACTTGAGCTGGGTGATGTTGTGGGAGTATCATCTTTCATGTGCTTTCCAATGATTTCATTAAA	+	2	523866	523935	-1.04263	-2.31691	0.0268087	0.999891	-4.48253
Tb11.12.0018	3QTB00005_B_7			<a href=http://www.genedb.org/genedb/Search?organism=tryp&name=Tb11.12.0018>Tb11.12.0018</a>	Q384E5				11	Tb927_11_01_v4: 2373921..2374454	hypothetical protein	8574	0	0	0				2QTB00005_B_7	Tb11.12.0018	CATATATACAAACTGTCCCTTGTGGCCCGTGATCCCCATTCCGCAAATACCGAGAGTGGCTCATGGCTTT	+	11.1	2373971	2374040	-1.04121	-2.21354	0.0338294	0.999891	-4.49349
Tb09.211.2680	3QTB00018_M_12			<a href=http://www.genedb.org/genedb/Search?organism=tryp&name=Tb09.211.2680>Tb09.211.2680</a>	Q38DN6			chr9contig211.tmp0307	9	Tb927_09_v4: 1747197..1749203	hypothetical protein, conserved	5631	1	0	0				2QTB00018_M_12	Tb09.211.2680	AATAAATCGTTGATGAAACGGGCGTGGAGTAATTTTGTTCGTCGATACAATGCGCTGGTGAACATTGACT	+	9	1748367	1748436	-1.03949	-2.59452	0.0139848	0.999891	-4.45205
Tb11.01.0160	3QTB00013_A_24			<a href=http://www.genedb.org/genedb/Search?organism=tryp&name=Tb11.01.0160>Tb11.01.0160</a>	Q384I0				11	Tb927_11_01_v4: 2293767..2295032	hypothetical protein, conserved	8539	0	0	0				2QTB00013_A_24	Tb11.01.0160	AACTTGGGTGGAAGTAACAAGTGAGAAGCAGTTGGCCCCGTATGATCAATTGTATGTCTTTCGAAAGAAC	+	11.1	2293997	2294066	-1.03837	-2.66842	0.01169	0.999891	-4.44372
Tb11.02.0445	3QTB00003_E_12			<a href=http://www.genedb.org/genedb/Search?organism=tryp&name=Tb11.02.0445>Tb11.02.0445</a>	Q386L8			238.t00591	11	Tb927_11_01_v4: complement(835973..836338)	hypothetical protein, conserved	7997	1	0	0				2QTB00003_E_12	Tb11.02.0445	AGCTGTTGCCAACCTTCGCATCCAGCGCGAGCGCATCATGCCCTTTATGAATGATATTAAGGAAAAACTT	-	11.1	836006	836075	-1.036	-2.14313	0.0395105	0.999891	-4.50081
Tb10.70.1350	3QTB00015_E_12			<a href=http://www.genedb.org/genedb/Search?organism=tryp&name=Tb10.70.1350>Tb10.70.1350</a>	Q38B40			TRYP_x-70a06.p2kb545_186	10	Tb927_10_v4: 1406300..1407787	hypothetical protein, conserved	6692	0	0	0				2QTB00015_E_12	Tb10.70.1350	AAATTGTTTAAGCAAGGCAAAAAACCAATGGCGTACTCGTTTTATGATGCTCAGGAGGAGTCTGAGCCCA	+	10	1407113	1407182	-1.03559	-2.14309	0.0395138	0.999891	-4.50081
Tb927.7.7060	3QTB00005_K_7	;go_component=integral to membrane		<a href=http://www.genedb.org/genedb/Search?organism=tryp&name=Tb927.7.7060>Tb927.7.7060</a>	Q57XS6			Tb07.21H15.330	7	Tb927_07_v4: complement(2019218..2019718)	hypothetical protein, conserved	3796	0	4	0				2QTB00005_K_7	Tb927.7.7060	TTTATACGCTTGGAAACGTGGCGTCCATCGGTGGTACATTATTCCTTGCAGGTCCCAAAACACAAGTTCA	-	7	2019426	2019495	-1.02023	-2.79864	0.00847532	0.999891	-4.42888
Tb09.211.3490	3QTB00022_E_24	;go_function=calcium ion binding		<a href=http://www.genedb.org/genedb/Search?organism=tryp&name=Tb09.211.3490>Tb09.211.3490</a>	Q38DF8			chr9contig211.tmp0392	9	Tb927_09_v4: 1900340..1904179	hypothetical protein, conserved	5709	0	0	0	GO:0005509 GO:0005509	GO:0008150 GO:0008150	GO:0005575 GO:0005575	2QTB00022_E_24	Tb09.211.3490	GATCGACACCTACTCGATGCACAATTCAGAAATAAGGGAAATGTGTTTTAGTTACAAACACAACATGTTA	+	9	1902178	1902247	-1.01971	-2.14988	0.0389312	0.999891	-4.50011
Tb927.7.7160	3QTB00021_E_11			<a href=http://www.genedb.org/genedb/Search?organism=tryp&name=Tb927.7.7160>Tb927.7.7160</a>	Q57XT6			Tb07.21H15.190	7	Tb927_07_v4: complement(2051227..2054127)	dual specificity protein phosphatase, putative	3806	0	0	0				2QTB00021_E_11	Tb927.7.7160	AAGAAGAATTTAGCAAAACCATGCCGCTGCCTCTCACTACAACCTTTAATTGGGATGAGGAGTTGACAGA	-	7	2053742	2053811	-1.01905	-2.863	0.0072113	0.999891	-4.42147
Tb927.8.5500	3QTB00017_E_1	;go_function=ATP binding; protein serine/threonine kinase activity;go_process=protein amino acid phosphorylation		<a href=http://www.genedb.org/genedb/Search?organism=tryp&name=Tb927.8.5500>Tb927.8.5500</a>	Q57X32			Tb08.26E13.70	8	Tb927_08_v4: 1627649..1629388	protein kinase, putative	4394	0	0	0	GO:0004674 GO:0005524	GO:0006468	GO:0005575	2QTB00017_E_1	Tb927.8.5500	GCATGAAGCAAGTACAACTGATGGTCATGCTACAGCAGAAATTTTCGATATTTTGGACAATTCTACGATA	+	8	1629115	1629184	-1.01447	-1.64397	0.109605	0.999891	-4.5486
Tb10.70.0920	3QTB00013_I_12			<a href=http://www.genedb.org/genedb/Search?organism=tryp&name=Tb10.70.0920>Tb10.70.0920</a>	Q38B07			TRYP_x-70a06.p2kb545_132	10	Tb927_10_v4: complement(1498313..1499593)	hypothetical protein, conserved,leucine-rich repeat protein (LRRP), putative	6725	0	0	0	GO:0003674 GO:0003674	GO:0008150 GO:0008150	GO:0005575 GO:0005575	2QTB00013_I_12	Tb10.70.0920	AAACTTAAGAATATCCGTGTTTTAACTTTAGAAGGCAATCCGGTACTTCGTTCTCATGACGGAACAACAT	-	10	1498780	1498849	-1.00494	-2.24654	0.0314268	0.999891	-4.49001
Tb11.47.0018	3QTB00010_I_12	similar to NADH-cytochrome b5 reductase precursor (EC 1.6.2.2) (P34/P32). (Swiss-Prot:P36060) (Saccharomyces cerevisiae);go_function=cytochrome-b5 reductase activity;go_process=electron transport		<a href=http://www.genedb.org/genedb/Search?organism=tryp&name=Tb11.47.0018>Tb11.47.0018</a>	Q387C1	B5R			11	Tb927_11_01_v4: 374891..375868	NADH-cytochrome b5 reductase, putative	7842	0	0	0	GO:0004128	GO:0006118	GO:0005575	2QTB00010_I_12	Tb11.47.0018	TGAAGGGACTCTTTGATGATCTCGCACAAAAGTATTCCAATCGTTTTAAGGTATATTACACAATTGATCA	+	11.1	375519	375588	-0.99649	-2.45191	0.019626	0.999891	-4.46788
Tb10.70.2530	3QTB00009_M_24	;go_function=hydrolase activity;go_process=metabolism		<a href=http://www.genedb.org/genedb/Search?organism=tryp&name=Tb10.70.2530>Tb10.70.2530</a>	Q38BD3			TRYP_x-70a06.p2kb545_338	10	Tb927_10_v4: complement(1183255..1184151)	NUDIX hydrolase, conserved,predicted MutT/NUDIX family protein	6599	0	0	0	GO:0016787	GO:0008152	GO:0005575	2QTB00009_M_24	Tb10.70.2530	AGGTTGACTCCATTCATTACTTGCATCTCTCGCCGTTGTTGCTTAATAGCAAACAGACACATTGCCGTTT	-	10	1183565	1183634	-0.989321	-2.54145	0.0158822	0.999891	-4.45798
Tb09.160.1860	3QTB00005_A_12			<a href=http://www.genedb.org/genedb/Search?organism=tryp&name=Tb09.160.1860>Tb09.160.1860</a>	Q38FK5		3C4.215	chr9contig160.tmp0170	9	Tb927_09_v4: 637918..638427	hypothetical protein, unlikely	4958	0	0	0				2QTB00005_A_12	Tb09.160.1860	CGAAAAAAGCCATCTTCTCTACACCGAAAGGGCAAATTTCAACCGGTGGAAGAAAAACGACCCCATCCAC	+	9	637972	638041	-0.989052	-2.2326	0.0324225	0.999891	-4.49148
Tb927.8.490	3QTB00009_A_1			<a href=http://www.genedb.org/genedb/Search?organism=tryp&name=Tb927.8.490>Tb927.8.490</a>	Q57XI4			Tb08.25E9.690	8	Tb927_08_v4: complement(138767..139618)	hypothetical protein	3892	1	0	1				2QTB00009_A_1	Tb927.8.490	AGCTTCGAATCTGTGGGAAGAACAATGAAAGGCTGGAATTTTTTGGGGATAAATCCCGTGTGTCAACTAA	-	8	139285	139354	-0.988833	-1.58188	0.123143	0.999891	-4.55395
Tb09.211.0530	3QTB00008_I_12			<a href=http://www.genedb.org/genedb/Search?organism=tryp&name=Tb09.211.0530>Tb09.211.0530</a>	Q38EA5			chr9contig211.tmp0066c	9	Tb927_09_v4: complement(1352881..1353678)	hypothetical protein, conserved	5412	0	0	0				2QTB00008_I_12	Tb09.211.0530	TGCCGTGATGTTTGGTCGAATGGGCGAAACAAGCCGAAGCAACGATATATTAGATAATATTGAGCTCAAT	-	9	1353139	1353208	-0.988828	-2.34599	0.0250858	0.999891	-4.4794
Tb927.5.2040	3QTB00010_I_24			<a href=http://www.genedb.org/genedb/Search?organism=tryp&name=Tb927.5.2040>Tb927.5.2040</a>	Q57ZS3			Tb05.1P6.170	5	Tb927_05_v4: complement(647810..648790)	hypothetical protein, conserved	2195	0	0	0				2QTB00010_I_24	Tb927.5.2040	TTGAGGATTTTTATTGCACAAACTGCCACACCTCTTGTAGTGCCTTGTCCCTCTTGGTTGGACCACACAC	-	5	648675	648744	-0.988815	-2.66553	0.0117726	0.999891	-4.44405
Tb11.02.0320	3QTB00013_M_12			<a href=http://www.genedb.org/genedb/Search?organism=tryp&name=Tb11.02.0320>Tb11.02.0320</a>	Q386N8				11	Tb927_11_01_v4: complement(779214..780500)	hypothetical protein, conserved	7976	0	0	0				2QTB00013_M_12	Tb11.02.0320	TTGAGAGAAATTATTCCAGCTACGATGAATATGTAGCCAAGGAGCTAGGTTTGAGTGAGGTAGATGACTG	-	11.1	779974	780043	-0.981319	-2.3223	0.0264814	0.999891	-4.48195
Tb927.4.340	3QTB00007_E_24			<a href=http://www.genedb.org/genedb/Search?organism=tryp&name=Tb927.4.340>Tb927.4.340</a>	Q57UU1			Tb04.5D20.400	4	Tb927_04_v4: complement(104394..105083)	hypothetical protein, conserved	1451	0	0	0				2QTB00007_E_24	Tb927.4.340	ATGGTAAACCGCGTTGGTACAACATACCCAAAGATGTAAGTCATCTATTCGTCCTGCCCAAGAACTTGTG	-	4	104635	104704	-0.980105	-2.53079	0.0162905	0.999891	-4.45916
Tb927.5.4630	3QTB00010_E_18	;go_component=integral to membrane		<a href=http://www.genedb.org/genedb/Search?organism=tryp&name=Tb927.5.4630>Tb927.5.4630</a>	Q57X43			Tb05.26C7.270	5	Tb927_05_v4: 1380095..1381069	expression site-associated gene (ESAG) protein, putative,expression site-associated gene 1 (ESAG1) protein, putative	2454	1	0	0				2QTB00010_E_18	Tb927.5.4630	ACCCTAATAAGTGCAGAGCCCAAGGATTACCACGAGGCAAATTATACGGAAACGGTATTGTAAAGAATTT	+	5	1380756	1380825	-0.980076	-1.71424	0.0957922	0.999891	-4.54237
Tb927.2.470	3QTB00020_I_12	;go_component=nucleus		<a href=http://www.genedb.org/genedb/Search?organism=tryp&name=Tb927.2.470>Tb927.2.470</a>	Q7YW00		3B10.190		2	Tb927_02_v4: complement(86881..89463)	retrotransposon hot spot (RHS) protein, putative,retrotransposon hot spot protein 4 (RHS4), putative	540	0	0	0	GO:0003674	GO:0008150	GO:0005634	2QTB00020_I_12	Tb927.2.470	GAGACTTTTCAGCTGCATTGAAGCAGTTTTGCTGAATGGTCGGGCTCATCCTGAAAATGTGAGTGTAAAT	-	2	89260	89329	-0.978241	-2.77921	0.00889589	0.999891	-4.43111
Tb09.160.2910	3QTB00010_M_12			<a href=http://www.genedb.org/genedb/Search?organism=tryp&name=Tb09.160.2910>Tb09.160.2910</a>	Q38FB0		1L12.345	chr9contig160.tmp0237	9	Tb927_09_v4: 759422..760405	tricarboxylate carrier, putative	5053	0	5	0				2QTB00010_M_12	Tb09.160.2910	TAGTTTTATCGTACCCTTCATGATGTCACCGACGACCATTGCAAGCCCTGCGCTCACAATATTCATTCAG	+	9	759712	759781	-0.971296	-2.29075	0.0284486	0.999891	-4.48532
Tb927.3.1020	3QTB00015_A_24			<a href=http://www.genedb.org/genedb/Search?organism=tryp&name=Tb927.3.1020>Tb927.3.1020</a>	Q57WY5			Tb03.27F10.310	3	Tb927_03_v4: 251011..252492	hypothetical protein, conserved	941	0	0	0				2QTB00015_A_24	Tb927.3.1020	CAATTACGGCTTGAAATCAGTGAGATGAATGCCAAGTTAAAGAAACTTGAAGATGCATACAAAGTTCTTC	+	3	252169	252238	-0.969897	-1.82727	0.0766457	0.999891	-4.53198
Tb09.244.1120	3QTB00002_A_24			<a href=http://www.genedb.org/genedb/Search?organism=tryp&name=Tb09.244.1120>Tb09.244.1120</a>	Q38CP8			chr9contig244a01.tmp0112	9	Tb927_09_v4: 2735424..2735711	hypothetical protein, unlikely	6041	0	1	0				2QTB00002_A_24	Tb09.244.1120	AGCTTCTACAAACACTTCACACTCTTTGAATTTTCAGTTGCTTGCCTGTGCAGATAGTAATCAATATTCG	+	9	2735450	2735519	-0.959258	-2.31356	0.0270138	0.999891	-4.48289
Tb10.70.1900	3QTB00015_M_12			<a href=http://www.genedb.org/genedb/Search?organism=tryp&name=Tb10.70.1900>Tb10.70.1900</a>	Q38B82			TRYP_x-70a06.p2kb545_257	10	Tb927_10_v4: 1290069..1291571	hypothetical protein, conserved	6650	0	0	0				2QTB00015_M_12	Tb10.70.1900	TTATACCACAATCCTTTTGTGATCAACTGTTCACGTGGGAGAGGGAATGCCGAAGACTAATTTTTCGTCA	+	10	1291333	1291402	-0.958435	-2.38065	0.0231641	0.999891	-4.47566
Tb09.v1.0730	3QTB00003_I_12			<a href=http://www.genedb.org/genedb/Search?organism=tryp&name=Tb09.v1.0730>Tb09.v1.0730</a>	Q38D09				9	Tb927_09_v4: complement(2234019..2234390)	hypothetical protein, unlikely	5860	0	0	0				2QTB00003_I_12	Tb09.v1.0730	GCAGTGCCTGAAATGCAAAGTGCAAACCTCAGCTTACAAATCCTCAAACATTACCATTCTTTCCTTTTGG	-	9	2234285	2234354	-0.95697	-2.20922	0.0341555	0.999891	-4.49394
Tb927.4.2090	3QTB00005_E_12			<a href=http://www.genedb.org/genedb/Search?organism=tryp&name=Tb927.4.2090>Tb927.4.2090</a>	Q583I4			Tb04.29M18.810	4	Tb927_04_v4: 540510..541025	hypothetical protein	1626	1	2	0				2QTB00005_E_12	Tb927.4.2090	TTCTTTCAGTGCCGCTCAAAGGAAATGGCCGGGGATCGGTTATGGGAAGACAGGAACAATCGGTTCATAA	+	4	540543	540612	-0.955722	-2.16172	0.0379335	0.999891	-4.49889
Tb927.3.5830	3QTB00010_E_12	;go_component=integral to membrane		<a href=http://www.genedb.org/genedb/Search?organism=tryp&name=Tb927.3.5830>Tb927.3.5830</a>	Q57VG5			Tb03.2H15.850	3	Tb927_03_v4: 1628735..1629709	expression site-associated gene (ESAG) protein, putative,expression site-associated gene 1 (ESAG1) protein, putative	1420	1	0	0				2QTB00010_E_12	Tb927.3.5830	AATATGACTTTACTTTACTCGCTTTTCAGTGAGACTTACAGCAATTTCACTTCGTTGTTGCTCGGCACAA	+	3	1629599	1629668	-0.951077	-2.03088	0.0503252	0.999891	-4.51221
Tb927.1.4060	3QTB00002_M_24	unlikely gene predicted by glimmer		<a href=http://www.genedb.org/genedb/Search?organism=tryp&name=Tb927.1.4060>Tb927.1.4060</a>	Q4GYH1				1	Tb927_01_v4: 859290..859595	hypothetical protein, unlikely	394	0	1	0				2QTB00002_M_24	Tb927.1.4060	TGGAGGGTGGGAGAACGAAGGGTGATAAAGTAGAGGGGGTGTGTTGGTATAAATTTAGGAGGGGTGATCT	+	1	859291	859360	-0.948859	-2.40011	0.0221446	0.999891	-4.47354
Tb11.03.0060	3QTB00016_H_18			<a href=http://www.genedb.org/genedb/Search?organism=tryp&name=Tb11.03.0060>Tb11.03.0060</a>	Q387E6				11	Tb927_11_01_v4: 267222..268931	hypothetical protein, conserved	7817	0	0	0				2QTB00016_H_18	Tb11.03.0060	ATGCTATTTTATCTGCATATCAATTTATTTATTTTTAACCCTACAAAGCTGACGCCTTGTAGTTGCGACT	+	11.1	267222	267291	-0.948779	-1.88697	0.0679201	0.999891	-4.52632
Tb927.7.4040	3QTB00020_E_12			<a href=http://www.genedb.org/genedb/Search?organism=tryp&name=Tb927.7.4040>Tb927.7.4040</a>	Q57UN4			Tb07.5F10.590	7	Tb927_07_v4: 1069643..1072201	hypothetical protein, conserved	3493	0	0	0				2QTB00020_E_12	Tb927.7.4040	CTCGTATTTGGGAAAGGGATGTGGATCCGATCTTAAAGGTAGCAACGGTAACACAAACAATGAAAACTCT	+	7	1071799	1071868	-0.941192	-2.2124	0.033915	0.999891	-4.4936
Tb09.160.2710	3QTB00007_N_8			<a href=http://www.genedb.org/genedb/Search?organism=tryp&name=Tb09.160.2710>Tb09.160.2710</a>	Q38FC6		1L12.240	chr9contig160.tmp0226	9	Tb927_09_v4: 736166..736918	hypothetical protein, conserved	5037	0	6	0				2QTB00007_N_8	Tb09.160.2710	AAAAAGGAGGGGATTGTGTGATGCAGGCAGTTTAAAAGCAACGGAAGGGACACGGGCGCTTCGGTTGCGA	+	9	736243	736312	-0.936561	-2.3811	0.02314	0.999891	-4.47561
Tb09.244.2580	3QTB00016_E_12			<a href=http://www.genedb.org/genedb/Search?organism=tryp&name=Tb09.244.2580>Tb09.244.2580</a>	Q38CW8			chr9contig244a01.tmp0258	9	Tb927_09_v4: 2348738..2350372	hypothetical protein, conserved	5901	0	0	0				2QTB00016_E_12	Tb09.244.2580	TGCAAAAGAGTTCGAGGAGGACTCACCATCAGACAAGGATTCGGTGAGCAAATATGGCGAAAAACACACA	+	9	2349157	2349226	-0.933335	-1.974	0.0567365	0.999891	-4.51786
Tb10.389.0570	3QTB00010_E_24	;go_function=zinc ion binding		<a href=http://www.genedb.org/genedb/Search?organism=tryp&name=Tb10.389.0570>Tb10.389.0570</a>	Q388V2				10	Tb927_10_v4: complement(3073917..3074891)	hypothetical protein, conserved,predicted zinc finger protein	7380	0	0	0	GO:0008270 GO:0008270	GO:0008150 GO:0008150	GO:0005575 GO:0005575	2QTB00010_E_24	Tb10.389.0570	TGCATCCAACTTAGACGAAATAGAACGCGTTTACAATCCACAATATCCCAAACAACTACCCTGCGTTGTT	-	10	3074370	3074439	-0.92701	-2.16084	0.0380072	0.999891	-4.49898
Tb09.211.4250	3QTB00001_O_22			<a href=http://www.genedb.org/genedb/Search?organism=tryp&name=Tb09.211.4250>Tb09.211.4250</a>	Q38D85			chr9contig211.tmp0471c	9	Tb927_09_v4: complement(2070939..2071130)	hypothetical protein, unlikely	5783	1	1	0				2QTB00001_O_22	Tb09.211.4250	CCTGGTGATTTGTCGTTTTCGTTGGCTATTGACGGTGATAACAAAATTCTTATCTATTGTTGTTTCGTTT	-	9	2071044	2071113	-0.914863	-1.83173	0.0759619	0.999891	-4.53156
Tb10.70.3790	3QTB00015_I_12			<a href=http://www.genedb.org/genedb/Search?organism=tryp&name=Tb10.70.3790>Tb10.70.3790</a>	Q38BN8			TRYP_x-70a06.p2kb545_507	10	Tb927_10_v4: 934179..935675	hypothetical protein, conserved	6494	0	0	0				2QTB00015_I_12	Tb10.70.3790	TATCTTATACGCTCCATGTACAACGAGTTAAATGCACACAGACAATTGGAAGAAATGCTCTTTTCTGGTG	+	10	935493	935562	-0.914346	-2.07307	0.0459882	0.999891	-4.50797
Tb927.7.4230	3QTB00007_I_24			<a href=http://www.genedb.org/genedb/Search?organism=tryp&name=Tb927.7.4230>Tb927.7.4230</a>	Q57UQ3			Tb07.5F10.300	7	Tb927_07_v4: 1125163..1125858	hypothetical protein, conserved	3512	1	1	0				2QTB00007_I_24	Tb927.7.4230	CAAAAGATAAACACGATCCGCATTCAGACGTCCATCTCGTTAGTGTCAGACTCCCCGCTGCGACTACAGA	+	7	1125590	1125659	-0.912666	-2.3847	0.0229483	0.999891	-4.47522
Tb927.8.7590	3QTB00022_A_24	;go_function=adenylate cyclase activity;go_process=intracellular signaling cascade;go_component=integral to membrane		<a href=http://www.genedb.org/genedb/Search?organism=tryp&name=Tb927.8.7590>Tb927.8.7590</a>	Q57V80			Tb08.30P3.110	8	Tb927_08_v4: 2188100..2191903	receptor-type adenylate cyclase GRESAG 4, putative	4603	1	1	0	GO:0004016	GO:0007242	GO:0016021	2QTB00022_A_24	Tb927.8.7590	TATATGGGGAAAGAATTCGGTAACAACACAGCACAAACTAAAAAAGGAAGCCGTCATGTAGATGACGATA	+	8	2189078	2189147	-0.911532	-2.12393	0.0412001	0.999891	-4.50278
Tb927.4.2820	3QTB00021_A_12			<a href=http://www.genedb.org/genedb/Search?organism=tryp&name=Tb927.4.2820>Tb927.4.2820</a>	Q583V9			Tb04.2H8.1210	4	Tb927_04_v4: 745474..748479	hypothetical protein, conserved	1699	0	0	0				2QTB00021_A_12	Tb927.4.2820	CCTACGCTTCCTGAGGGTAATTGATGGTTGGTATCGAATTAACGAGATTGATAGACTGGACAATGTTGTT	+	4	748377	748446	-0.906972	-2.29241	0.0283419	0.999891	-4.48515
Tb10.6k15.0840	3QTB00003_M_12			<a href=http://www.genedb.org/genedb/Search?organism=tryp&name=Tb10.6k15.0840>Tb10.6k15.0840</a>	Q38A21			TRYPtp6k15-3d06.p1c_123	10	Tb927_10_v4: 2317124..2317498	hypothetical protein, unlikely	7061	0	0	0				2QTB00003_M_12	Tb10.6k15.0840	AACTTCAGCGTCGACTCGCCACACTGAGAAGGTTTTGCATATTGGCCTCCAACTTGGACGGTTTTGGGCC	+	10	2317294	2317363	-0.90636	-2.04578	0.0487536	0.999891	-4.51072
Tb927.6.2470	3QTB00015_A_12			<a href=http://www.genedb.org/genedb/Search?organism=tryp&name=Tb927.6.2470>Tb927.6.2470</a>	Q584Q9			Tb06.4M18.1040	6	Tb927_06_v4: 755738..757216	hypothetical protein, conserved	2766	0	0	0				2QTB00015_A_12	Tb927.6.2470	TTGTACATGGATGAACATCCTGATTTGGAGAGTGTAATGCGTAATGCCTGCTTGAAGGTGCAACTGGTAT	+	6	756056	756125	-0.904237	-1.82013	0.077751	0.999891	-4.53265
Tb11.02.4200	3QTB00008_M_12	;go_function=6-phosphogluconolactonase activity;go_process=pentose-phosphate shunt		<a href=http://www.genedb.org/genedb/Search?organism=tryp&name=Tb11.02.4200>Tb11.02.4200</a>	Q385D6	6PGL			11	Tb927_11_01_v4: complement(1757990..1758790)	6-phosphogluconolactonase	8331	0	0	0	GO:0017057	GO:0006098	GO:0005737	2QTB00008_M_12	Tb11.02.4200	ATTCCAACTACAACATGGCGAGGGAAGTCCTTCTTCACGACATCCCCGACGACCTCGTTTTTCCTTTCGA	-	11.1	1758468	1758537	-0.904094	-2.33418	0.0257731	0.999891	-4.48067
Tb927.7.5600	3QTB00021_I_12	similar to SP:Q9RBS2: PopC protein. [Pseudomonas solanacearum] {Ralstonia solanacearum}		<a href=http://www.genedb.org/genedb/Search?organism=tryp&name=Tb927.7.5600>Tb927.7.5600</a>	Q582H5			Tb07.10C21.410	7	Tb927_07_v4: 1510944..1514024	hypothetical protein, conserved,leucine-rich repeat protein (LRRP), putative	3650	0	0	0	GO:0003674	GO:0008150	GO:0005575	2QTB00021_I_12	Tb927.7.5600	ACTTTCAGAATCAGAGCATGGACCGTTTTGCCGTTTCATTACAGAGGTTTTTTAGTATGAATAACCATTT	+	7	1513138	1513207	-0.900253	-2.0928	0.0440753	0.999891	-4.50596
Tb927.8.8070	3QTB00016_M_12			<a href=http://www.genedb.org/genedb/Search?organism=tryp&name=Tb927.8.8070>Tb927.8.8070</a>	Q57U39			Tb08.6H23.340	8	Tb927_08_v4: 2388796..2390448	hypothetical protein, conserved	4651	0	0	0	GO:0003674	GO:0008150	GO:0005575	2QTB00016_M_12	Tb927.8.8070	GTCAGTGCTACGGTTGTAGCGCCTTCACTGACCGATTGATTTTTTGTGTGGGAGAATGCAGGAATTGTGG	+	8	2388995	2389064	-0.898547	-1.92702	0.0625579	0.999891	-4.52245
Tb927.1.880	3QTB00023_E_24			<a href=http://www.genedb.org/genedb/Search?organism=tryp&name=Tb927.1.880>Tb927.1.880</a>	Q4GZD0				1	Tb927_01_v4: complement(264384..278186)	hypothetical protein, conserved	82	0	0	0	GO:0003674	GO:0008150	GO:0005575	2QTB00023_E_24	Tb927.1.880	TCGTTCGATGTTTTTTCAGTTTTACTTTCTCTTCTTGAGGAGTCTACACTATTTTTGCCGGATAAAAATA	-	1	277784	277853	-0.898081	-2.48989	0.017949	0.999891	-4.4637
Tb927.3.5470	3QTB00005_M_12			<a href=http://www.genedb.org/genedb/Search?organism=tryp&name=Tb927.3.5470>Tb927.3.5470</a>	Q580S8			Tb03.5L5.680	3	Tb927_03_v4: 1531821..1532348	hypothetical protein, conserved	1384	0	0	0				2QTB00005_M_12	Tb927.3.5470	TGAGTTCAAAACTATGCGCAAAGCTGTTTATGCGGACGAGGGGGCGCGAGTAAAGGCACTGTTAGGCAAA	+	3	1532171	1532240	-0.893446	-2.28015	0.0291391	0.999891	-4.48645
Tb927.8.6290	3QTB00013_A_12			<a href=http://www.genedb.org/genedb/Search?organism=tryp&name=Tb927.8.6290>Tb927.8.6290</a>	Q57YN0			Tb08.11J15.420	8	Tb927_08_v4: 1826055..1827320	hypothetical protein, conserved	4473	0	0	0				2QTB00013_A_12	Tb927.8.6290	TGTCGCTTTTCGGTTTTGATTTACTATTGTTACCTAAGGATTTACCTTCCGGTAATCAGCCTATACTTGA	+	8	1827055	1827124	-0.892664	-2.11382	0.0421153	0.999891	-4.50382
Tb09.v1.0310	3QTB00011_J_2	GPI-Anchor Signal predicted for Tb09.v1.0310 by DGPI v2.04 with cleavage site probability 0.172 near 332;go_component=integral to membrane		<a href=http://www.genedb.org/genedb/Search?organism=tryp&name=Tb09.v1.0310>Tb09.v1.0310</a>	Q38EK7				9	Tb927_09_v4: complement(1160935..1162050)	expression site-associated gene 11 (ESAG11) protein, putative	5310	1	1	1	GO:0003674	GO:0008150	GO:0016021	2QTB00011_J_2	Tb09.v1.0310	TACGAAAGAATTACAAAACAGTACCGTGATGTACAGCCAACCCTTACATCCTTTGCAAAGCATGAAAATA	-	9	1161111	1161180	-0.892168	-2.09052	0.0442921	0.999891	-4.50619
Tb927.5.510	3QTB00003_F_13			<a href=http://www.genedb.org/genedb/Search?organism=tryp&name=Tb927.5.510>Tb927.5.510</a>	Q57VW2			Tb05.29K2.650	5	Tb927_05_v4: complement(162090..162473)	hypothetical protein, conserved	2041	1	1	0				2QTB00003_F_13	Tb927.5.510	ATTATGAACTCGTCCGCAAGCTCGACCTCGGCGGGTTATTTGCCATTCCACATTTTGTGAATTTGTTGAC	-	5	162217	162286	-0.891795	-1.50223	0.142475	0.999891	-4.5606
Tb11.03.0460	3QTB00022_I_24			<a href=http://www.genedb.org/genedb/Search?organism=tryp&name=Tb11.03.0460>Tb11.03.0460</a>	Q387I9				11	Tb927_11_01_v4: complement(149508..153467)	hypothetical protein, conserved	7774	0	0	0				2QTB00022_I_24	Tb11.03.0460	ATATTTATCACGTGTCATATGAGTCGTATAGCGTGCAGGAAACAGTTCACAGTTTTCAAGTTCATCTTGC	-	11.1	150361	150430	-0.890516	-1.97163	0.057019	0.999891	-4.51809
Tb10.6k15.0720	3QTB00004_L_20			<a href=http://www.genedb.org/genedb/Search?organism=tryp&name=Tb10.6k15.0720>Tb10.6k15.0720</a>	Q38A12			TRYPtp6k15-3d06.p1c_104	10	Tb927_10_v4: 2335812..2336294	hypothetical protein	7070	0	4	0				2QTB00004_L_20	Tb10.6k15.0720	TACACTTTGGTGTGGTTTTTATTTTCCTCTGTGACCTTGTGGGGCACCTTACCTCATTTTGTTACTCATT	+	10	2336028	2336097	-0.884512	-2.44071	0.0201473	0.999891	-4.46911
Tb11.02.5740	3QTB00017_A_24			<a href=http://www.genedb.org/genedb/Search?organism=tryp&name=Tb11.02.5740>Tb11.02.5740</a>	Q384N1				11	Tb927_11_01_v4: complement(2171274..2173046)	hypothetical protein, conserved	8488	0	0	0				2QTB00017_A_24	Tb11.02.5740	CGGATGTGAAGGTTCCTGCTGAAGCCTTGAAATGGTGGCCAAGTTACATACCTCATGATATTTTGAATAA	-	11.1	2171557	2171626	-0.881363	-1.96736	0.0575302	0.999891	-4.51851
Tb927.4.4880	3QTB00020_I_14	;go_function=zinc ion binding;go_component=integral to membrane		<a href=http://www.genedb.org/genedb/Search?organism=tryp&name=Tb927.4.4880>Tb927.4.4880</a>	Q584L7			Tb04.3M17.90	4	Tb927_04_v4: complement(1332660..1335242)	hypothetical protein, conserved	1906	1	6	0	GO:0008270	GO:0008150	GO:0016021	2QTB00020_I_14	Tb927.4.4880	ATGCCGTTTCCTATGGTACAATGTTTGAGTTCGATGGAGTTATCCTCACCGTATTCCTGCAATTTATGTT	-	4	1333096	1333165	-0.881341	-1.45539	0.154937	0.999891	-4.56438
Tb10.70.0350	3QTB00012_M_24	;go_function=hydrolase activity; protein serine/threonine phosphatase activity;go_process=protein amino acid dephosphorylation		<a href=http://www.genedb.org/genedb/Search?organism=tryp&name=Tb10.70.0350>Tb10.70.0350</a>	Q38AW0			TRYP_x-70a06.p2kb545_51	10	Tb927_10_v4: 1634805..1635980	serine/threonine protein phosphatase 2b catalytic subunit A2, putative	6772	0	0	0	GO:0004722 GO:0004722 GO:0016787 GO:0016787	GO:0006470 GO:0006470	GO:0005575 GO:0005575	2QTB00012_M_24	Tb10.70.0350	AACGTATTTGTTTCTAGGTAATTATATTGACTCATGTTTTTTTAGCACCGAGTGTATACTCCTTTTGCTT	+	10	1635128	1635197	-0.878732	-2.15834	0.0382159	0.999891	-4.49923
Tb09.142.0420	3QTB00001_I_24			<a href=http://www.genedb.org/genedb/Search?organism=tryp&name=Tb09.142.0420>Tb09.142.0420</a>	Q38G31				9	Tb927_09_v4: complement(182999..183172)	hypothetical protein, conserved	4748	0	0	0				2QTB00001_I_24	Tb09.142.0420	ACGGCGTTCTCTTTGTTGGAAGTGGTAAAGGGAGGAAAAAACAAACCAACTTGCCAGATGGGAGTGGCTT	-	9	183052	183121	-0.873355	-1.83763	0.0750666	0.999891	-4.531
Tb11.01.2820	3QTB00007_A_24	;go_function=3'-5'-exoribonuclease activity;go_process=rRNA processing;go_component=cytoplasmic exosome (RNase complex); nuclear exosome (RNase complex)		<a href=http://www.genedb.org/genedb/Search?organism=tryp&name=Tb11.01.2820>Tb11.01.2820</a>	Q383H5	EAP4			11	Tb927_11_01_v4: 2893588..2894271	exosome-associated protein 4	8795	0	0	0	GO:0000175	GO:0006364	GO:0000176 GO:0000177	2QTB00007_A_24	Tb11.01.2820	AAAGCATGAATTAGCATTTCGAGCAGACGTCACACCAGAAAAAGACCTGGCCTTGGCGTTAGAAGGTGTA	+	11.1	2893800	2893869	-0.86889	-2.02474	0.0509854	0.999891	-4.51283
Tb10.70.5385	3QTB00002_E_24			<a href=http://www.genedb.org/genedb/Search?organism=tryp&name=Tb10.70.5385>Tb10.70.5385</a>	Q38C10			233.t00828	10	Tb927_10_v4: 602691..602984	hypothetical protein, conserved	6372	0	1	0				2QTB00002_E_24	Tb10.70.5385	TGCTAAACACACGACAGTACGCTTTAGCTATTGGAGAGGATTTAGAAGAGCAGAACACAATGCTCGATGA	+	10	602767	602836	-0.867511	-1.73518	0.0919689	0.999891	-4.54048
Tb10.70.1430	3QTB00007_M_12			<a href=http://www.genedb.org/genedb/Search?organism=tryp&name=Tb10.70.1430>Tb10.70.1430</a>	Q38B47			TRYP_x-70a06.p2kb545_198	10	Tb927_10_v4: 1394268..1394966	hypothetical protein, conserved	6685	0	2	0				2QTB00007_M_12	Tb10.70.1430	ACTAACTTTGCAACGGGTGGAAAAATCCGCAACAATCAGAATCTTACGGAAACACTAGTGAGCAGTACAT	+	10	1394760	1394829	-0.861739	-1.96805	0.057447	0.999891	-4.51845
Tb10.70.3220	3QTB00016_H_5	similar to Serine palmitoyltransferase 2 (EC 2.3.1.50) (Long chain basebiosynthesis protein 2) (LCB 2) (Serine-palmitoyl-CoA transferase 2)(SPT 2). (Swiss- Prot:O15270) (Homo sapiens);go_function=serine C-palmitoyltransferase activity;go_process=biosynthesis		<a href=http://www.genedb.org/genedb/Search?organism=tryp&name=Tb10.70.3220>Tb10.70.3220</a>	Q38BJ5			TRYP_x-70a06.p2kb545_428	10	Tb927_10_v4: complement(1068220..1069893)	serine palmitoyltransferase, putative	6537	0	1	0	GO:0004758	GO:0009058	GO:0005575	2QTB00016_H_5	Tb10.70.3220	TTATTTCTGTGGTAATGACATACTTCACGTTTTTACTTTTATTCACTTTTGGATGCATTGCCGAGCTTCG	-	10	1069586	1069655	-0.861624	-1.82803	0.0765285	0.999891	-4.53191
Tb10.61.2580	3QTB00022_O_14			<a href=http://www.genedb.org/genedb/Search?organism=tryp&name=Tb10.61.2580>Tb10.61.2580</a>	Q388H9			TRYP_x-61h03.q2kb185_393	10	Tb927_10_v4: complement(3380684..3384799)	hypothetical protein, conserved	7506	0	0	0	GO:0003674 GO:0003674	GO:0008150 GO:0008150	GO:0005575 GO:0005575	2QTB00022_O_14	Tb10.61.2580	AACGGCCAATTCTGCAGAGGTGGAAAAACTAGGTAGATATTATGACACTGCATGCTTTTATTACAACTTG	-	10	3381821	3381890	-0.860464	-1.54313	0.132264	0.999891	-4.55722
Tb927.4.4460	3QTB00022_G_14	similar to GB:AAF69135.1: adenylyl cyclase {Trypanosoma brucei} (PMID:11166383); similar to GB:CAD21877.1: ESAG4 {Trypanosoma brucei}; 92.9% identity to GB:AAF69135.1: adenylyl cyclase {Trypanosoma brucei;} (PMID:11166383);go_function=adenylate cyclase activity;go_process=intracellular signaling cascade;go_component=integral to membrane		<a href=http://www.genedb.org/genedb/Search?organism=tryp&name=Tb927.4.4460>Tb927.4.4460</a>	Q583D1	GRESAG 4.4B		Tb04.3I12.1050	4	Tb927_04_v4: complement(1191876..1195742)	receptor-type adenylate cyclase GRESAG 4, putative,receptor-type adenylate cyclase GRESAG 4.4B	1863	1	1	0	GO:0004016	GO:0007242	GO:0016021	2QTB00022_G_14	Tb927.4.4460	ATTATGAATGTCGTTATACGTAATAGCACAGGTACAGCTTTATCAACGGAAAGAAGTTCATTTGCTTTAT	-	4	1192115	1192184	-0.854751	-1.57987	0.123603	0.999891	-4.55412
Tb09.v1.0910	3QTB00002_I_10			<a href=http://www.genedb.org/genedb/Search?organism=tryp&name=Tb09.v1.0910>Tb09.v1.0910</a>	Q38CP4				9	Tb927_09_v4: 2785290..2785589	hypothetical protein, unlikely	6062	0	2	0				2QTB00002_I_10	Tb09.v1.0910	ATGCACGATAATGACCCCCATCGTATTTCGTTGCTTCAAGCCTTAAATATTTTATCTCTCTTTATTACTC	+	9	2785290	2785359	-0.850857	-1.63208	0.112098	0.999891	-4.54964
Tb927.8.1630	3QTB00017_O_3	;go_function=metalloendopeptidase activity;go_process=cell adhesion; proteolysis and peptidolysis;go_component=membrane		<a href=http://www.genedb.org/genedb/Search?organism=tryp&name=Tb927.8.1630>Tb927.8.1630</a>	Q580G0			Tb08.29O9.370	8	Tb927_08_v4: 541429..543192	major surface protease gp63, putative,GP63, putative,metallopeptidase, putative	4006	1	1	0	GO:0004222	GO:0006508 GO:0007155	GO:0016020	2QTB00017_O_3	Tb927.8.1630	ATGTAATTAAGCATGAAAATCCACTTCCACCGCAATACCATTACTTTTCAGATCCTTCACGTGGTGCCCC	NA	Nonspecific_2	0	0	-0.847731	-1.14685	0.259631	0.999891	-4.58691
Tb927.7.6910	3QTB00020_E_15			<a href=http://www.genedb.org/genedb/Search?organism=tryp&name=Tb927.7.6910>Tb927.7.6910</a>	Q57XR1			Tb07.21H15.560	7	Tb927_07_v4: complement(1967785..1970256)	hypothetical protein, conserved	3781	0	0	0	GO:0003674	GO:0008150	GO:0005575	2QTB00020_E_15	Tb927.7.6910	CGAGAAAATGTGCCAAAACGCAGGTAAGGGATTAGGAGTAATACTCACATCGGTTGAAGTTTGCTCCATA	-	7	1968664	1968733	-0.847344	-1.55459	0.129512	0.999891	-4.55626
Tb11.01.3700	3QTB00019_A_19			<a href=http://www.genedb.org/genedb/Search?organism=tryp&name=Tb11.01.3700>Tb11.01.3700</a>	Q382Z5				11	Tb927_11_01_v4: 3111700..3113847	leucine-rich repeat protein (LRRP), putative	8875	0	0	0	GO:0003674	GO:0008150	GO:0005575	2QTB00019_A_19	Tb11.01.3700	TGCAAGCTTTTCCGTAGGAACAATAAACTTAGTTATGAGCTTATGGATGTGATGAATACCAATAATGGTA	+	11.1	3112663	3112732	-0.846301	-1.45102	0.156144	0.999891	-4.56473
Tb927.4.4960	3QTB00014_M_24	similar to Zinc transporter 2 (ZnT-2). (Swiss-Prot:Q62941) [Rattus norvegicus];go_function=cation transporter activity; efflux permease activity;go_process=cation transport;go_component=integral to membrane		<a href=http://www.genedb.org/genedb/Search?organism=tryp&name=Tb927.4.4960>Tb927.4.4960</a>	Q584K9			Tb04.3M17.290	4	Tb927_04_v4: complement(1361466..1362869)	metal-ion transporter, putative	1914	0	5	0				2QTB00014_M_24	Tb927.4.4960	AGAAGTAACAACTTCAACGCCGCATTCCCTGATGAGCAAGTCGGGTGGTGGAAGACAAGCTCATGTGGAA	-	4	1362720	1362789	-0.845826	-1.84751	0.073586	0.999891	-4.53007
Tb09.160.1750	3QTB00002_M_23	GPI-Anchor Signal predicted for Tb09.160.1750 by DGPI v2.04, no cleavage site predicted		<a href=http://www.genedb.org/genedb/Search?organism=tryp&name=Tb09.160.1750>Tb09.160.1750</a>	Q38FL6		3C4.260	chr9contig160.tmp0163c	9	Tb927_09_v4: complement(625204..625485)	hypothetical protein, unlikely	4947	1	2	0				2QTB00002_M_23	Tb09.160.1750	ATGCCCGCCCTATTTTCAATTTTTTGCATTCACTTTATCACATTATTTCATACAGTTCTTTTTTCGTTTG	-	9	625416	625485	-0.843069	-1.8504	0.0731576	0.999891	-4.5298
Tb10.70.6010	3QTB00007_I_12	weak similarity to syntaxin and t-SNARE proteins Curated by Mark Field.;go_function=intracellular transporter activity;go_process=vesicle-mediated transport;go_component=membrane		<a href=http://www.genedb.org/genedb/Search?organism=tryp&name=Tb10.70.6010>Tb10.70.6010</a>	Q38C59			TRYP_x-70a06.p2kb545_821	10	Tb927_10_v4: 479252..479944	syntaxin, putative	6322	0	1	0	GO:0005478	GO:0016192	GO:0016020	2QTB00007_I_12	Tb10.70.6010	TTGTTCGGCGGCAGACAGTTGTTCGCGAACTTGAGATCGATTTAAAAGACATTTGCGCATTTCGTGAGTT	+	10	479493	479562	-0.840007	-2.00056	0.0536595	0.999891	-4.51524
Tb11.03.0300	3QTB00019_L_6			<a href=http://www.genedb.org/genedb/Search?organism=tryp&name=Tb11.03.0300>Tb11.03.0300</a>	Q387G6				11	Tb927_11_01_v4: 214118..216523	hypothetical protein, conserved	7797	1	15	0				2QTB00019_L_6	Tb11.03.0300	TGTTGAGGTTTATATGTCTAATACTTTTCTGGGCGGTTATGTACATGTTGGCGTCTCGTAGCAAATTTTC	+	11.1	215058	215127	-0.83956	-2.4435	0.0200165	0.999891	-4.4688
Tb927.5.1100	3QTB00018_A_12	similar to GB:AAD54220.1: peroxisome targeting signal 1 receptor PEX5 {Trypanosoma brucei}(PMID: 10589985) similar to GB:AAF67841.1: peroxisomal targeting signal-1 receptor {Leishmania donovani} (PMID:10788481); 99% similar to GB:AAD54220.1: peroxisome targeting signal 1 receptor PEX5 {Trypanosoma brucei} 68% similar to GB:AAF67841.1: peroxisomal targeting signal-1 receptor {Leishmania donovani} …		NA	NA	NA	NA	NA	NA	NA	NA	NA	NA	NA	NA	NA	NA	NA	NA	NA	NA	NA	NA	NA	NA	-0.837292	-1.96549	0.0577549	0.999891	-4.5187
Tb927.8.5170	3QTB00022_A_3			<a href=http://www.genedb.org/genedb/Search?organism=tryp&name=Tb927.8.5170>Tb927.8.5170</a>	Q57UI9			Tb08.5H5.520	8	Tb927_08_v4: 1541890..1545477	hypothetical protein, conserved	4360	0	0	0				2QTB00022_A_3	Tb927.8.5170	TTTATAACGTGGTAGTTCGTAATCACGTGCCTCTGGTGAGCAATGGAAATGATCAGTTGTGTATACTCGC	+	8	1542275	1542344	-0.836146	-1.68354	0.101636	0.999891	-4.54511
Tb10.70.6170	3QTB00011_M_24			<a href=http://www.genedb.org/genedb/Search?organism=tryp&name=Tb10.70.6170>Tb10.70.6170</a>	Q38C69			TRYP_x-70a06.p2kb545_845	10	Tb927_10_v4: 460833..461906	hypothetical protein, conserved	6312	0	0	0				2QTB00011_M_24	Tb10.70.6170	CTTAGGCGATGTTGAGATAAAGGCAAAGGAGCACTTTTTATCACTTTCTAACGGTGAGCAGGAAGAGTTC	+	10	460922	460991	-0.835013	-1.90359	0.065649	0.999891	-4.52472
Tb10.70.2190	3QTB00019_I_24			<a href=http://www.genedb.org/genedb/Search?organism=tryp&name=Tb10.70.2190>Tb10.70.2190</a>	Q38BA0			TRYP_x-70a06.p2kb545_296	10	Tb927_10_v4: 1240024..1242264	Mitochondrial elongation factor G, putative	6632	0	0	0				2QTB00019_I_24	Tb10.70.2190	TTTCTTAAAAAACATTGATAAGCTTCGAAATATCGGTATCAGCGCACACATTGACAGTGGAAAGACAACT	+	10	1240086	1240155	-0.833065	-1.72931	0.0930279	0.999891	-4.54101
Tb11.02.0380	3QTB00019_H_19			<a href=http://www.genedb.org/genedb/Search?organism=tryp&name=Tb11.02.0380>Tb11.02.0380</a>	Q386M5				11	Tb927_11_01_v4: complement(819755..822064)	hypothetical protein, conserved	7990	0	0	0	GO:0003674	GO:0008150	GO:0005575	2QTB00019_H_19	Tb11.02.0380	TAACTGGTTTGCATGTAAACGATATGTACATGGCCGGTAGTGTGGGCGAGAATTTATATCTCTGGGATGT	-	11.1	819894	819963	-0.83262	-2.06785	0.0465058	0.999891	-4.50849
Tb927.7.2140	3QTB00012_A_1			NA	NA	NA	NA	NA	NA	NA	NA	NA	NA	NA	NA	NA	NA	NA	NA	NA	NA	NA	NA	NA	NA	-0.831685	-1.40795	0.168426	0.999891	-4.56812
Tb927.8.5570	3QTB00018_K_21	;go_function=transporter activity;go_process=transport;go_component=integral to membrane		<a href=http://www.genedb.org/genedb/Search?organism=tryp&name=Tb927.8.5570>Tb927.8.5570</a>	Q57X25			Tb08.26E13.180	8	Tb927_08_v4: 1640987..1642936	hypothetical protein, conserved,transporter, putative	4401	1	10	0	GO:0005215	GO:0006810	GO:0016021	2QTB00018_K_21	Tb927.8.5570	ATAAACAAAAATTTTATGTTCGGCGTCATTGTCCTTCGTTTAATCGTGATGCCTGCTGTTGGGTACGGAC	+	8	1642628	1642697	-0.830434	-2.11329	0.0421638	0.999891	-4.50387
Tb927.1.1460	3QTB00005_H_23			<a href=http://www.genedb.org/genedb/Search?organism=tryp&name=Tb927.1.1460>Tb927.1.1460</a>	Q4GZ73				1	Tb927_01_v4: 366324..366866	hypothetical protein, unlikely	139	0	1	0				2QTB00005_H_23	Tb927.1.1460	TTTTGTGTGCGCGGTTTTGGCTGTTAGTTTCATATCCAGTCGGATCCGTTCAGTGGCGTGGCTGTGCGAA	+	1	366640	366709	-0.819008	-2.05827	0.04747	0.999891	-4.50946
Tb927.7.3080	3QTB00013_M_24			<a href=http://www.genedb.org/genedb/Search?organism=tryp&name=Tb927.7.3080>Tb927.7.3080</a>	Q57YB8			Tb07.13M20.240	7	Tb927_07_v4: 779167..780456	hypothetical protein, conserved	3397	0	0	0				2QTB00013_M_24	Tb927.7.3080	GTCTTACAGAGTTTTTAATCTGTTTTGGCCCTTTGCAGTCGTTTAATTTTTTGGCGAATGGCACTGAATT	+	7	779774	779843	-0.818598	-1.77389	0.0852402	0.999891	-4.53694
Tb10.389.1320	3QTB00007_E_12			<a href=http://www.genedb.org/genedb/Search?organism=tryp&name=Tb10.389.1320>Tb10.389.1320</a>	Q389A2				10	Tb927_10_v4: complement(2937597..2938283)	hypothetical protein, conserved	7330	0	0	0				2QTB00007_E_12	Tb10.389.1320	AGGTTAAGATTGGAAAGGATGTTGCGCTGCTTACGGCACATAAGACGTATCGTGATGACGGAGAAGACAT	-	10	2938210	2938279	-0.815989	-1.99533	0.0542536	0.999891	-4.51575
Tb10.70.7040	3QTB00009_F_1	curated by M. Parsons, P. Ward, J. Mottram; identical to SP:P38973: Cell division control protein 2 homolog 1 (EC 2.7.1.-). {Trypanosoma brucei brucei;};go_function=ATP binding; protein serine/threonine kinase activity;go_process=cell cycle; protein amino acid phosphorylation		<a href=http://www.genedb.org/genedb/Search?organism=tryp&name=Tb10.70.7040>Tb10.70.7040</a>	Q38CD3	CRK1	kin1	0.265	10	Tb927_10_v4: complement(287473..288378)	cell division protein kinase 2 homolog 1,cdc2-like protein kinase	6248	0	0	0	GO:0004674 GO:0004674 GO:0005524 GO:0005524	GO:0006468 GO:0006468 GO:0007049 GO:0007049	GO:0005575 GO:0005575	2QTB00009_F_1	Tb10.70.7040	ATCAACTGCTACGAATATTTCAGTTCCTCGGTACTCCAAATAGACAAGTGTGGCCATCCATGGACACATA	-	10	287681	287750	-0.811166	-1.70342	0.0978201	0.999891	-4.54334
Tb927.4.3800	3QTB00010_A_12			<a href=http://www.genedb.org/genedb/Search?organism=tryp&name=Tb927.4.3800>Tb927.4.3800</a>	Q583H4			Tb04.30O21.150	4	Tb927_04_v4: complement(993461..994429)	hypothetical protein, conserved	1797	0	0	0				2QTB00010_A_12	Tb927.4.3800	GTTGGTTGTTGAAGAGTGCTCAGCCGAGTCATTAGTTTGCAGCAAGAAAGCCTCAGCCATAGTGATGAAT	-	4	993812	993881	-0.802663	-1.79241	0.0821704	0.999891	-4.53523
Tb10.70.2760	3QTB00010_M_24	;go_function=C-terminal protein carboxyl methyltransferase activity;go_process=protein modification		<a href=http://www.genedb.org/genedb/Search?organism=tryp&name=Tb10.70.2760>Tb10.70.2760</a>	Q38BF5			TRYP_x-70a06.p2kb545_370	10	Tb927_10_v4: complement(1145434..1146417)	leucine carboxyl methyltransferase, putative	6577	0	0	0	GO:0003880	GO:0006464	GO:0005575	2QTB00010_M_24	Tb10.70.2760	GTAGAAAGGTTGGACTCCCACACGTCATTTCCAAATCCATGAAACAACTTTACTTAGAAGTACCACAGAG	-	10	1145564	1145633	-0.800493	-2.02132	0.0513566	0.999891	-4.51317
Tb927.8.3860	3QTB00013_E_24			<a href=http://www.genedb.org/genedb/Search?organism=tryp&name=Tb927.8.3860>Tb927.8.3860</a>	Q581A6			Tb08.10J17.390	8	Tb927_08_v4: complement(1150494..1151768)	hypothetical protein, conserved,WD-repeat containing protein	4229	0	0	0	GO:0003674	GO:0008150	GO:0005575	2QTB00013_E_24	Tb927.8.3860	AGTTAGAGGCTATTCTTGATGGACACGAAAACGAAGTCAAATGTGCTGCATGGGGGACAGACAACACTCT	-	8	1151248	1151317	-0.799479	-2.09492	0.043874	0.999891	-4.50575
Tb927.3.740	3QTB00007_F_10			<a href=http://www.genedb.org/genedb/Search?organism=tryp&name=Tb927.3.740>Tb927.3.740</a>	Q57WV7			Tb03.27F10.750	3	Tb927_03_v4: complement(180970..181710)	hypothetical protein, conserved	913	0	0	0	GO:0003674	GO:0008150	GO:0005575	2QTB00007_F_10	Tb927.3.740	TTAGATGTAAATGGCTACGGCTACATCCTCAATCCCAACGTACATAATGCCCAGAAAACAATACCTCTAG	-	3	181290	181359	-0.796653	-2.25991	0.0304979	0.999891	-4.4886
Tb11.01.0640	3QTB00005_I_24			<a href=http://www.genedb.org/genedb/Search?organism=tryp&name=Tb11.01.0640>Tb11.01.0640</a>	Q384D7				11	Tb927_11_01_v4: 2392227..2392748	hypothetical protein, conserved	8582	0	1	0				2QTB00005_I_24	Tb11.01.0640	ACACCAAAGCTTTTTACTCGTGGTTTAGCGGTCAGGCGTATCGGCAGGAACGTGTTATTCCCGGTGGGTA	+	11.1	2392276	2392345	-0.796355	-2.04863	0.048458	0.999891	-4.51043
Tb927.2.2920	3QTB00013_P_8			<a href=http://www.genedb.org/genedb/Search?organism=tryp&name=Tb927.2.2920>Tb927.2.2920</a>	Q7YVE0		10C8.260		2	Tb927_02_v4: 556982..558328	hypothetical protein, conserved	651	1	6	0				2QTB00013_P_8	Tb927.2.2920	TATGGAGGCGGTTACTCAACTCTCGTAAGGTTCCACTTCGAACTTATGTAATAATATCTTTTTTATACAT	+	2	557229	557298	-0.795975	-1.51378	0.139529	0.999891	-4.55965
Tb11.02.0310	3QTB00018_L_19	;go_process=DNA replication initiation		<a href=http://www.genedb.org/genedb/Search?organism=tryp&name=Tb11.02.0310>Tb11.02.0310</a>	Q386N9				11	Tb927_11_01_v4: complement(776658..778715)	cell division cycle 45 (CDC45), putative	7975	0	0	0	GO:0003674	GO:0006270	GO:0005634	2QTB00018_L_19	Tb11.02.0310	TTTCTTCGACTTGCAGCGGCACATTGTTTTGGTTCTTGATTCATATCGACCGTTTCTATTGGAAAATTTA	-	11.1	778344	778413	-0.794175	-1.35429	0.184775	0.999891	-4.57224
Tb11.02.3050	3QTB00018_P_17			<a href=http://www.genedb.org/genedb/Search?organism=tryp&name=Tb11.02.3050>Tb11.02.3050</a>	Q385N1			Tb11.212.1020	11	Tb927_11_01_v4: 1506448..1508520	hypothetical protein, conserved	8236	0	7	0				2QTB00018_P_17	Tb11.02.3050	AATGTTTTGAACCTCTTTGACTCTGTGTACGCAGTTATGTTATTGTTTGTCGTCATGCATCATCTATTGC	+	11.1	1507852	1507921	-0.794005	-1.97896	0.0561503	0.999891	-4.51737
Tb927.5.4070	3QTB00017_J_1			<a href=http://www.genedb.org/genedb/Search?organism=tryp&name=Tb927.5.4070>Tb927.5.4070</a>	Q57Z42			Tb05.45E22.330	5	Tb927_05_v4: complement(1250138..1251964)	hypothetical protein, conserved	2398	0	0	0				2QTB00017_J_1	Tb927.5.4070	AATTGTAGGATTCGAGCTGACAACAGTAAGACCACCACACTATTGCTGAGGGAACTTTATACGTTTCTTC	-	5	1251214	1251283	-0.793763	-1.6924	0.0999203	0.999891	-4.54433
Tb11.01.0340	3QTB00022_M_12	;go_function=double-stranded DNA binding; protein binding;go_process=double-strand break repair via nonhomologous end-joining;go_component=nucleus		<a href=http://www.genedb.org/genedb/Search?organism=tryp&name=Tb11.01.0340>Tb11.01.0340</a>	Q384J8				11	Tb927_11_01_v4: 2248698..2252747	RAD50 DNA repair-like protein	8521	0	0	0	GO:0003690 GO:0005515	GO:0006303	GO:0005634	2QTB00022_M_12	Tb11.01.0340	AGATAACGGAATATGTTAATGAGGAACTTCACAACGAAGAGCAAAAGCGAAGTGGAGAGCTAAATTCCAT	+	11.1	2249872	2249941	-0.792926	-1.78695	0.0830653	0.999891	-4.53574
Tb927.3.4240	3QTB00006_E_24	;go_function=electron transporter activity;go_process=electron transport;go_component=mitochondrion		<a href=http://www.genedb.org/genedb/Search?organism=tryp&name=Tb927.3.4240>Tb927.3.4240</a>	Q580L8			Tb03.26J7.410	3	Tb927_03_v4: complement(1195175..1195777)	thioredoxin, putative	1261	0	0	0				2QTB00006_E_24	Tb927.3.4240	GAAGGAACAGGGCGTCGTTTCCTCTTCCATTCCCCAATGTAGCTCATCACACGCTTGTTCACAAGAGGAT	-	3	1195472	1195541	-0.789123	-2.18042	0.0364039	0.999891	-4.49694
Tb10.70.3950	3QTB00020_B_19	;go_function=RNA binding;go_process=RNA processing		<a href=http://www.genedb.org/genedb/Search?organism=tryp&name=Tb10.70.3950>Tb10.70.3950</a>	Q38BP9			TRYP_x-70a06.p2kb545_527	10	Tb927_10_v4: 898806..901442	RNA-binding protein, putative,RBSR4	6483	0	0	0	GO:0003723	GO:0006396	GO:0005575	2QTB00020_B_19	Tb10.70.3950	ATTGATGTTGACCGTGTAATTGATCTAGCAGTAAATAGCGCAAAGTCAAAACCCTTTGGATTTTTGGAAG	+	10	899868	899937	-0.785258	-1.65516	0.107301	0.999891	-4.54762
Tb09.244.2560	3QTB00018_H_15	ungrouped kinesin (curated by B. Wickstead, Univ. of Oxford);go_function=ATP binding; motor activity;go_component=microtubule associated complex		<a href=http://www.genedb.org/genedb/Search?organism=tryp&name=Tb09.244.2560>Tb09.244.2560</a>	Q38CW6			chr9contig244a01.tmp0256	9	Tb927_09_v4: 2356822..2358867	kinesin, putative	5903	0	0	0	GO:0003774 GO:0005524	GO:0007017	GO:0005875	2QTB00018_H_15	Tb09.244.2560	ATTTGGAGTATGCGGTTTCATGTTGGGGACACTCAATCGCAAAGAAATTCTACACGAACTGTGCTGAACT	+	9	2358710	2358779	-0.783091	-2.02683	0.0507593	0.999891	-4.51262
Tb11.02.4890	3QTB00003_M_20	;go_function=4-alpha-hydroxytetrahydrobiopterin dehydratase activity;go_process=tetrahydrobiopterin biosynthesis;go_component=mitochondrion		<a href=http://www.genedb.org/genedb/Search?organism=tryp&name=Tb11.02.4890>Tb11.02.4890</a>	Q384W7				11	Tb927_11_01_v4: complement(1956134..1956508)	pterin-4-alpha-carbinolamine dehydratase, putative	8400	0	0	0	GO:0008124	GO:0006729	GO:0005739	2QTB00003_M_20	Tb11.02.4890	ACAGCGGTATTATCCACCGGGAGTTTACTTTCAAGGATTTTTCGGACGCCATTAAGTTTATGAACGCGGT	-	11.1	1956303	1956372	-0.779048	-1.59507	0.120159	0.999891	-4.55283
Tb927.8.910	3QTB00014_I_24			<a href=http://www.genedb.org/genedb/Search?organism=tryp&name=Tb927.8.910>Tb927.8.910</a>	Q57YE0			Tb08.12O16.600	8	Tb927_08_v4: complement(283743..285140)	hypothetical protein, conserved	3934	0	0	0				2QTB00014_I_24	Tb927.8.910	TTCAATCCATCGTGCAGATGCCTGGTGGCGTGTACTCTATGGGAACACAAATTGTCCCCTCGAGTTTATT	-	8	284437	284506	-0.778395	-1.97462	0.0566632	0.999891	-4.5178
Tb10.70.1250	3QTB00006_M_1			<a href=http://www.genedb.org/genedb/Search?organism=tryp&name=Tb10.70.1250>Tb10.70.1250</a>	Q38B30			TRYP_x-70a06.p2kb545_172	10	Tb927_10_v4: complement(1424406..1424993)	hypothetical protein, conserved	6702	0	0	0				2QTB00006_M_1	Tb10.70.1250	TCACATGTTGTTTGGAAACCCCGTAAAATATTGGGACATTTCAGCCATGTACGTTCCATCCTCCCGATTT	-	10	1424730	1424799	-0.776488	-1.46026	0.153603	0.999891	-4.56399
Tb927.2.5140	3QTB00004_M_12			<a href=http://www.genedb.org/genedb/Search?organism=tryp&name=Tb927.2.5140>Tb927.2.5140</a>	Q7YUS2		30J2.20		2	Tb927_02_v4: 907943..908392	hypothetical protein, conserved	768	0	1	0				2QTB00004_M_12	Tb927.2.5140	TACTTGAACACAGGACGAAAGGCTCCATGTTCATGAAGCATTTAGATTTATATGCTAGACGGGATCCCCA	+	2	908016	908085	-0.772086	-1.6238	0.113861	0.999891	-4.55036
Tb11.01.4340	3QTB00011_A_24			<a href=http://www.genedb.org/genedb/Search?organism=tryp&name=Tb11.01.4340>Tb11.01.4340</a>	Q382T1				11	Tb927_11_01_v4: 3285063..3286118	hypothetical protein, conserved	8939	1	2	0				2QTB00011_A_24	Tb11.01.4340	TTGTCATAATGTCGCTATTGTTTTTGGTGGATACATTCAATTACTTGTTTTACCTTTTGCCGGGCCTTTC	+	11.1	3285190	3285259	-0.771398	-1.54396	0.132061	0.999891	-4.55715
Tb927.1.5060	3QTB00011_E_1	GPI-Anchor Signal predicted for Tb927.1.5060 by DGPI v2.04 with cleavage site probability 2.4940002 near 327		<a href=http://www.genedb.org/genedb/Search?organism=tryp&name=Tb927.1.5060>Tb927.1.5060</a>	Q4GY74				1	Tb927_01_v4: 1013265..1014302	variant surface glycoprotein (VSG)-related, putative	493	1	0	1				2QTB00011_E_1	Tb927.1.5060	TAAGGGGTTAGAAGGATCACAAAAAGATGGAAACCCAAATGCGCAAACAACTACCAGTACTGAGAAAGAT	+	1	1014140	1014209	-0.771001	-1.82778	0.076568	0.999891	-4.53193
Tb927.8.7610	3QTB00014_O_6	;go_function=amino acid-polyamine transporter activity;go_process=amino acid transport;go_component=membrane		<a href=http://www.genedb.org/genedb/Search?organism=tryp&name=Tb927.8.7610>Tb927.8.7610</a>	Q57V82	AATP1	AATP1	Tb08.30P3.130	8	Tb927_08_v4: 2196885..2198288	amino acid transporter 1, putative	4605	0	11	0	GO:0005279	GO:0006865	GO:0016020	2QTB00014_O_6	Tb927.8.7610	CCTACGTTATGTTTCAACCATCGCATTCAGCCTCATGATATATGTTGTGGTTGTAGTGGTGGTGCACTCA	+	8	2197496	2197565	-0.77083	-1.95041	0.0595983	0.999891	-4.52018
Tb10.406.0280	3QTB00009_I_12	low-ish similarity; but syntenic with CDS 3' to this in L major also		<a href=http://www.genedb.org/genedb/Search?organism=tryp&name=Tb10.406.0280>Tb10.406.0280</a>	Q389R6				10	Tb927_10_v4: complement(2543887..2544777)	hypothetical protein, conserved	7166	0	0	0				2QTB00009_I_12	Tb10.406.0280	GTGATCACTGACGTGGTACAACCTGAAACAGCGCTGGAGCGCGTCCGCTACAAGGCATGGATATTAGGCT	-	10	2544420	2544489	-0.769595	-1.8021	0.0806008	0.999891	-4.53433
Tb10.6k15.1390	3QTB00022_P_19			<a href=http://www.genedb.org/genedb/Search?organism=tryp&name=Tb10.6k15.1390>Tb10.6k15.1390</a>	Q38A70			TRYPtp6k15-3d06.p1c_201	10	Tb927_10_v4: 2200942..2205564	hypothetical protein, conserved	7012	0	0	0				2QTB00022_P_19	Tb10.6k15.1390	ATCACGTTGTATTTTTATCAGAAGTGATTCAGCCTACTATTAAGTTCTTTAAGCTTGTCACACAGGGCAC	+	10	2204126	2204195	-0.765369	-1.50497	0.141772	0.999891	-4.56037
Tb09.160.1010	3QTB00012_N_3			<a href=http://www.genedb.org/genedb/Search?organism=tryp&name=Tb09.160.1010>Tb09.160.1010</a>	Q38FT6			chr9contig160.tmp0101c	9	Tb927_09_v4: complement(494733..495932)	hypothetical protein, conserved	4877	1	8	0				2QTB00012_N_3	Tb09.160.1010	TATTTTCCATTGGAATGATTTTTGGGCCACACATTGGTTACCTCGTTCAGTTATACGAAATGAACAAAAC	-	9	495673	495742	-0.764175	-1.77275	0.085431	0.999891	-4.53704
Tb927.6.1120	3QTB00019_A_24			<a href=http://www.genedb.org/genedb/Search?organism=tryp&name=Tb927.6.1120>Tb927.6.1120</a>	Q585D5			Tb06.3A7.580	6	Tb927_06_v4: complement(439498..441717)	hypothetical protein, conserved	2630	0	0	0				2QTB00019_A_24	Tb927.6.1120	TCTAACGTTAAGCAGCAATTTGTGCCACTTTCTCTAATACAGCGAATTTGTCAGCTTTCGGATGAATCGC	-	6	439593	439662	-0.763558	-2.00696	0.0529392	0.999891	-4.5146
Tb11.01.1450	3QTB00017_I_12			<a href=http://www.genedb.org/genedb/Search?organism=tryp&name=Tb11.01.1450>Tb11.01.1450</a>	Q383W1				11	Tb927_11_01_v4: complement(2575173..2576963)	hypothetical protein, conserved	8659	0	0	0				2QTB00017_I_12	Tb11.01.1450	ATTTCGTATCAAGGGAAGGACTCTGCCGAAAGAAATTGGGATGTGTTGCAGAACATCATGGAACAACGAC	-	11.1	2576735	2576804	-0.763249	-1.64316	0.109773	0.999891	-4.54867
Tb927.4.5090	3QTB00005_N_13			<a href=http://www.genedb.org/genedb/Search?organism=tryp&name=Tb927.4.5090>Tb927.4.5090</a>	Q584J7			Tb04.3M17.570	4	Tb927_04_v4: complement(1395760..1396311)	hypothetical protein	1927	0	0	0				2QTB00005_N_13	Tb927.4.5090	GAACCCCGCCAATTTTTGCCTCCCCGCGAGGCGCTTTCCCCATCAAGCCTATTAGTTCATGTTTCATCTT	-	4	1396200	1396269	-0.760547	-1.86687	0.0707576	0.999891	-4.52823
Tb927.2.5190	3QTB00007_C_14			<a href=http://www.genedb.org/genedb/Search?organism=tryp&name=Tb927.2.5190>Tb927.2.5190</a>	Q7YUR7		30J2.45		2	Tb927_02_v4: 913855..914541	hypothetical protein, conserved	772	0	0	0				2QTB00007_C_14	Tb927.2.5190	GATGCACTTGGAAGTAAGTTCGGTAAGCAACTGGTTCAAAATACGTTGGAGCAATGTTTAAAGGAACAGA	+	2	913963	914032	-0.755078	-1.83599	0.0753149	0.999891	-4.53116
Tb927.5.1960	3QTB00012_I_1			<a href=http://www.genedb.org/genedb/Search?organism=tryp&name=Tb927.5.1960>Tb927.5.1960</a>	Q57ZR5			Tb05.1P6.450	5	Tb927_05_v4: 605900..607042	hypothetical protein, conserved	2187	0	0	1				2QTB00012_I_1	Tb927.5.1960	AGGAAATTGAGTTAACCCGCAGTCTCCTTCCTCATTTTGAGCAGTTCTTCACTGTGGAGAGTAAAGTTGT	+	5	606144	606213	-0.752136	-1.58212	0.123089	0.999891	-4.55393
Tb927.8.8020	3QTB00010_C_9	;go_function=hydrolase activity;go_process=lipid metabolism		<a href=http://www.genedb.org/genedb/Search?organism=tryp&name=Tb927.8.8020>Tb927.8.8020</a>	Q57U43			Tb08.6H23.290	8	Tb927_08_v4: 2376682..2377626	monoglyceride lipase, putative	4646	0	0	0	GO:0016787	GO:0006629	GO:0005575	2QTB00010_C_9	Tb927.8.8020	TTTGATGATTTTATTGTTGACTTTTTTCTCTTCAAGAGGCATGTATTTTCCCTCTATCCGGAATATGAAG	+	8	2377012	2377081	-0.750901	-1.64338	0.109728	0.999891	-4.54865
Tb09.v1.0050	3QTB00001_C_23			<a href=http://www.genedb.org/genedb/Search?organism=tryp&name=Tb09.v1.0050>Tb09.v1.0050</a>	Q38G15				9	Tb927_09_v4: complement(311066..311176)	hypothetical protein, unlikely	4797	1	1	0				2QTB00001_C_23	Tb09.v1.0050	TGTACACACTTTCGGCACGCTCTCATGTTAATATCATCTTTGTTATTATTATTATAACCCTAACTATTAT	-	9	311106	311175	-0.749901	-1.22995	0.227348	0.999891	-4.58127
Tb927.5.2680	3QTB00019_M_12			<a href=http://www.genedb.org/genedb/Search?organism=tryp&name=Tb927.5.2680>Tb927.5.2680</a>	Q57ZU4			Tb05.26K5.730	5	Tb927_05_v4: 852516..854771	hypothetical protein, conserved	2259	0	0	0	GO:0003674	GO:0008150	GO:0005575	2QTB00019_M_12	Tb927.5.2680	CTTGATCTTTGTAGAAAGCGCCGTGAAAGGAGGATGGAAGTGGAATATGGTATTCACAAACACTACATAA	+	5	854088	854157	-0.748198	-1.94708	0.0600114	0.999891	-4.5205
Tb927.4.3770	3QTB00015_A_7	;go_function=ATP binding; protein kinase activity;go_process=protein amino acid phosphorylation		<a href=http://www.genedb.org/genedb/Search?organism=tryp&name=Tb927.4.3770>Tb927.4.3770</a>	Q583H1			Tb04.30O21.210	4	Tb927_04_v4: complement(986612..988069)	protein kinase, putative	1794	0	0	0	GO:0004672 GO:0005524	GO:0006468	GO:0005575	2QTB00015_A_7	Tb927.4.3770	GGCACATTCAAAATGTTCACGAATATTTATTTGTAGGTAATCGCAGACGGAAGGTTTATCCTTTTCTCTA	-	4	986847	986916	-0.746101	-1.65298	0.107746	0.999891	-4.54781
Tb927.4.300	3QTB00016_L_18	RHS3. Chimeric gene between RHS1 (N-terminal domain) and RHS3 (C-terminal domain): pers. comm. Frederic Bringaud, CNRS/BordeauxII University.;go_component=nucleus		<a href=http://www.genedb.org/genedb/Search?organism=tryp&name=Tb927.4.300>Tb927.4.300</a>	Q57UU5			Tb04.5D20.350	4	Tb927_04_v4: complement(76576..78294)	retrotransposon hot spot (RHS) protein, putative,retrotransposon hot spot protein 3 (RHS3), putative	1447	0	0	0				2QTB00016_L_18	Tb927.4.300	TGTCAAGAGCCAATAGCCCCGCAGCTCCACAAGGAAATAACGCAAACCCACAAGTGCCAAATAACATTGA	-	4	78224	78293	-0.745714	-2.01843	0.0516713	0.999891	-4.51346
Tb10.70.5590	3QTB00005_E_24			<a href=http://www.genedb.org/genedb/Search?organism=tryp&name=Tb10.70.5590>Tb10.70.5590</a>	Q38C28			TRYP_x-70a06.p2kb545_764	10	Tb927_10_v4: 557855..558370	hypothetical protein, conserved	6354	0	0	0				2QTB00005_E_24	Tb10.70.5590	ACGGAGTTTCATGAGGGCATCTGTGGCGGAGGATGTGCGTCAATTCTGTGTGGGGCACTTACAGAGGCAG	+	10	557980	558049	-0.745197	-2.11374	0.0421225	0.999891	-4.50383
Tb927.3.4960	3QTB00022_D_16	;go_function=ATP binding; motor activity;go_process=microtubule-based process;go_component=microtubule associated complex		<a href=http://www.genedb.org/genedb/Search?organism=tryp&name=Tb927.3.4960>Tb927.3.4960</a>	Q582P0			Tb03.48K5.730	3	Tb927_03_v4: 1389072..1393856	kinesin, putative	1333	0	0	0	GO:0003774 GO:0005524	GO:0007017	GO:0005875	2QTB00022_D_16	Tb927.3.4960	GTTTAAGGGCGTTAGAAGCCCAATTCAATGAGAAGGAAAATCATTTGAAGCGGAAAGGTCACGAAATTCA	+	3	1390678	1390747	-0.742001	-1.47236	0.150325	0.999891	-4.56302
Tb09.211.3070	3QTB00017_J_10			<a href=http://www.genedb.org/genedb/Search?organism=tryp&name=Tb09.211.3070>Tb09.211.3070</a>	Q38DJ8			chr9contig211.tmp0348	9	Tb927_09_v4: 1817774..1819651	hypothetical protein, conserved	5669	0	0	0				2QTB00017_J_10	Tb09.211.3070	TTATCTGGATCCCGTAAACCTTTCTTTTGAAAAATTAAAGCATGAACTGGTCATGGATTGTACAAGCCGT	+	9	1818205	1818274	-0.741717	-1.71576	0.09551	0.999891	-4.54223
Tb09.211.2940	3QTB00010_A_24	similarity to probable phosphoglyceride transfer protein from Arabidopsis thaliana		<a href=http://www.genedb.org/genedb/Search?organism=tryp&name=Tb09.211.2940>Tb09.211.2940</a>	Q38DL2			chr9contig211.tmp0333	9	Tb927_09_v4: 1790394..1791362	hypothetical protein, conserved	5655	0	0	0				2QTB00010_A_24	Tb09.211.2940	GTGTAGGCACAACTGTGATAAAGACCATACAAAATCACTTTCCAGAACGATTGGGGATGATAATTCTTGT	+	9	1790998	1791067	-0.73792	-1.72397	0.0940003	0.999891	-4.54149
Tb927.4.5190	3QTB00004_M_16			<a href=http://www.genedb.org/genedb/Search?organism=tryp&name=Tb927.4.5190>Tb927.4.5190</a>	Q584I7			Tb04.3M17.720	4	Tb927_04_v4: complement(1416711..1417160)	hypothetical protein, conserved	1937	0	0	0				2QTB00004_M_16	Tb927.4.5190	GCAGAACTGTATGGTGTGTGTGCAGAGTAACGTTTTACCACTGGTGGACCCGTTCATCCTTGTATTATTT	-	4	1416753	1416822	-0.736035	-1.99615	0.0541598	0.999891	-4.51567
Tb09.160.4430	3QTB00012_E_24	;go_function=catalytic activity		<a href=http://www.genedb.org/genedb/Search?organism=tryp&name=Tb09.160.4430>Tb09.160.4430</a>	Q38EW4		28G16.510	chr9contig160.tmp0329	9	Tb927_09_v4: 953815..954978	NAD/FAD dependent dehydrogenase, putative,ubiquitin-activating enzyme, putative	5201	0	0	0	GO:0003824	GO:0008150	GO:0005575	2QTB00012_E_24	Tb09.160.4430	GTTAGTGAATACATTGGATATGACGCAGTGAGAGATTATTTCCCCTCTGTTACAATTAAAGCGAATCCCG	+	9	954550	954619	-0.734333	-1.91906	0.0635926	0.999891	-4.52322
Tb10.70.1310	3QTB00012_D_17	GPI-Anchor Signal predicted for Tb10.70.1310 by DGPI v2.04, no cleavage site predicted; similar to SP:Q01889: PAG1 protein precursor. {Trypanosoma brucei brucei;}		<a href=http://www.genedb.org/genedb/Search?organism=tryp&name=Tb10.70.1310>Tb10.70.1310</a>	Q38B36			TRYP_x-70a06.p2kb545_182	10	Tb927_10_v4: 1415846..1417030	procyclin-associated gene 1 (PAG1) protein, putative	6696	1	0	0	GO:0003674	GO:0008150	GO:0005575	2QTB00012_D_17	Tb10.70.1310	CAGACACTGTAGAGCATACCCCTATTATAAGGAATGTACACGAAGACTTGCAAAATTTTTTTATCGACGC	+	10	1416666	1416735	-0.734171	-1.95132	0.0594856	0.999891	-4.52009
Tb927.7.1150	3QTB00022_I_12			<a href=http://www.genedb.org/genedb/Search?organism=tryp&name=Tb927.7.1150>Tb927.7.1150</a>	Q57WT5			Tb07.27M11.300	7	Tb927_07_v4: 293924..297862	hypothetical protein, conserved	3206	1	0	0				2QTB00022_I_12	Tb927.7.1150	GGGAAAATCGCCGCGACTTGAATGAGACCTGCTATATGACGTTTGTCCTAGAGATTGTTGTATTTATTTT	+	7	295494	295563	-0.733139	-1.80106	0.0807679	0.999891	-4.53443
Tb09.160.4460	3QTB00010_P_8			<a href=http://www.genedb.org/genedb/Search?organism=tryp&name=Tb09.160.4460>Tb09.160.4460</a>	Q38EW0			chr9contig160.tmp0332	9	Tb927_09_v4: 959374..960405	hypothetical protein, conserved	5205	0	0	0	GO:0003674 GO:0003674	GO:0008150 GO:0008150	GO:0005575 GO:0005575	2QTB00010_P_8	Tb09.160.4460	ATTGAATCGTGTCATAGTGATCGACAGTGATGTACGCAGCTTTCCTCTTCATCCACGTAACGGTGTTAAG	+	9	959886	959955	-0.731551	-1.85111	0.0730522	0.999891	-4.52973
Tb927.8.3770	3QTB00012_N_4	;go_function=ATP binding; protein kinase activity;go_process=protein amino acid phosphorylation		<a href=http://www.genedb.org/genedb/Search?organism=tryp&name=Tb927.8.3770>Tb927.8.3770</a>	Q580Z7			Tb08.10J17.560	8	Tb927_08_v4: complement(1124408..1125637)	mitogen-activated protein kinase, putative	4220	0	0	0	GO:0004672 GO:0005524	GO:0006468	GO:0005575	2QTB00012_N_4	Tb927.8.3770	TAAGCGCATTGATATTTCTCCCCAGCACATCCGCTTCTTCATGTACCACATCATACTTGGATTGCATGTT	-	8	1125194	1125263	-0.727407	-1.90767	0.0651013	0.999891	-4.52433
Tb927.1.1690	3QTB00020_A_15		KREPB1	<a href=http://www.genedb.org/genedb/Search?organism=tryp&name=Tb927.1.1690>Tb927.1.1690</a>	Q4GZ50	KREPB1	MP90		1	Tb927_01_v4: 425787..428240	RNA-editing complex protein,nuclease, putative,KREPB1	162	0	0	0	GO:0004518	GO:0006381	GO:0005739 GO:0045293	2QTB00020_A_15	Tb927.1.1690	TCTCCCCGCGTTGGACTGTTGATAAGCGGAGTGAAGTATTGGCTAAGATTCTATTTATGTTAAAAGACAT	+	1	426436	426505	-0.726602	-1.31342	0.198033	0.999891	-4.57529
Tb927.7.790	3QTB00016_D_18			<a href=http://www.genedb.org/genedb/Search?organism=tryp&name=Tb927.7.790>Tb927.7.790</a>	Q57VS5			Tb07.29K4.500	7	Tb927_07_v4: complement(179121..180824)	hypothetical protein, conserved	3170	0	0	0				2QTB00016_D_18	Tb927.7.790	TGATCACTTACCTGATGAAAAGTTGGCTACGGAATGCGAAAATGGAGTGAACACTACGAACGATGTCGTA	-	7	180027	180096	-0.726568	-1.7389	0.0913039	0.999891	-4.54014
Tb11.01.5290	3QTB00006_F_2			<a href=http://www.genedb.org/genedb/Search?organism=tryp&name=Tb11.01.5290>Tb11.01.5290</a>	Q382G5				11	Tb927_11_01_v4: 3594196..3594840	hypothetical protein	9059	0	0	0				2QTB00006_F_2	Tb11.01.5290	CTACATGACTAGTAGCGCATCTGCACGAGCGGCACCGCACCGGGTGTTAAAAACTGTAGACCGTATGGGT	+	11.1	3594459	3594528	-0.723257	-1.66764	0.104779	0.999891	-4.54652
Tb927.4.1400	3QTB00014_A_24	;go_function=ATPase activity;go_process=endosome to lysosome transport;go_component=cytosol		<a href=http://www.genedb.org/genedb/Search?organism=tryp&name=Tb927.4.1400>Tb927.4.1400</a>	Q581U1			Tb04.2L9.600	4	Tb927_04_v4: complement(363820..365202)	vacuolar transport protein 4A, putative	1557	0	0	0				2QTB00014_A_24	Tb927.4.1400	AGCCTATCAGACCTTCCACCACTACTGTGAGTAACAGCGCCCCGACTGACAATGAATTGGTTTCACAAAA	-	4	364022	364091	-0.722541	-1.86259	0.071375	0.999891	-4.52864
Tb10.70.0270	3QTB00017_I_24			<a href=http://www.genedb.org/genedb/Search?organism=tryp&name=Tb10.70.0270>Tb10.70.0270</a>	Q38AV4			TRYP_x-70a06.p2kb545_39	10	Tb927_10_v4: 1646512..1648305	hypothetical protein, conserved	6778	0	0	0	GO:0003674 GO:0003674	GO:0008150 GO:0008150	GO:0005575 GO:0005575	2QTB00017_I_24	Tb10.70.0270	GGCTGTATTGCCTCAATCGCTGGCGGTGCTGATTGTACAATTCGGTTCTGGAAGTGTTTTTATTCTAGAA	+	10	1648138	1648207	-0.721778	-1.76607	0.0865642	0.999891	-4.53766
Tb11.01.0140	3QTB00018_F_15			<a href=http://www.genedb.org/genedb/Search?organism=tryp&name=Tb11.01.0140>Tb11.01.0140</a>	Q384H8				11	Tb927_11_01_v4: 2298014..2300050	hypothetical protein, conserved	8541	0	0	0				2QTB00018_F_15	Tb11.01.0140	GCGGGAGAGTTCACAGAAATTCGTCATATCTTGTATCATTTTGAGAGAAAATGCCGCAGTAGTATTGTTT	+	11.1	2299190	2299259	-0.719278	-1.76293	0.0871021	0.999891	-4.53795
Tb10.389.1490	3QTB00019_F_22			<a href=http://www.genedb.org/genedb/Search?organism=tryp&name=Tb10.389.1490>Tb10.389.1490</a>	Q389B8				10	Tb927_10_v4: 2906195..2908573	hypothetical protein, conserved	7314	0	0	0				2QTB00019_F_22	Tb10.389.1490	AAATACTGAGGTTGTGAAATTCATCTCCACTCAAGAGGACGCTGCCCCGTACACGATACATAATATTGTT	+	10	2907841	2907910	-0.717924	-1.85494	0.0724898	0.999891	-4.52937
Tb927.5.2620	3QTB00014_G_1			<a href=http://www.genedb.org/genedb/Search?organism=tryp&name=Tb927.5.2620>Tb927.5.2620</a>	Q57ZT8			Tb05.26K5.910	5	Tb927_05_v4: 837628..838986	hypothetical protein, conserved	2253	0	0	0				2QTB00014_G_1	Tb927.5.2620	ATGAAATATTCGGTGACTGGATGAATGTCCGTGTGCATACCTTTAAGCGTTACTTAAATCAGGTGTATAA	+	5	838754	838823	-0.715984	-1.77266	0.0854478	0.999891	-4.53705
Tb927.8.5670	3QTB00005_K_16			<a href=http://www.genedb.org/genedb/Search?organism=tryp&name=Tb927.8.5670>Tb927.8.5670</a>	Q57X15			Tb08.26E13.350	8	Tb927_08_v4: 1681520..1682044	hypothetical protein, conserved	4411	0	0	0				2QTB00005_K_16	Tb927.8.5670	TTGACCCCATTCCAAACGATCCCATGTTTTTTATTGTCGAAAAGTCCAAATACTGGCCGCCCCCTTCCCT	+	8	1681770	1681839	-0.712301	-1.85718	0.0721617	0.999891	-4.52916
Tb927.5.3410	3QTB00008_E_12			<a href=http://www.genedb.org/genedb/Search?organism=tryp&name=Tb927.5.3410>Tb927.5.3410</a>	Q57UC5			Tb05.6E7.50	5	Tb927_05_v4: complement(1077708..1078499)	hypothetical protein, conserved	2332	0	0	0				2QTB00008_E_12	Tb927.5.3410	GAAATATACGATCGAGTATCTATTCCGCAAGTACGAAGACGGACCACCAGAGCTTTTGGATCGCCCAGAA	-	5	1077834	1077903	-0.707204	-1.85285	0.0727964	0.999891	-4.52957
Tb927.3.1920	3QTB00017_D_7			<a href=http://www.genedb.org/genedb/Search?organism=tryp&name=Tb927.3.1920>Tb927.3.1920</a>	Q57ZB9			Tb03.30P12.810	3	Tb927_03_v4: complement(505714..507528)	hypothetical protein, conserved	1031	0	0	0				2QTB00017_D_7	Tb927.3.1920	ATTTACCGGACATTTGAGCTTGAGACCCTTTTCTTTATCTTTTACTATCACCAGAACACGTATCAGCAGT	-	3	505923	505992	-0.707168	-1.95856	0.058595	0.999891	-4.51938
Tb927.5.1470	3QTB00009_A_24	similar to SP:P36060: NADH-cytochrome b5 reductase precursor (EC 1.6.2.2) (P34/P32). {Saccharomyces cerevisiae} (PMID:8001120); 60% similar to SP:P36060: NADH-cytochrome b5 reductase precursor (EC 1.6.2.2) (P34/P32). {Saccharomyces cerevisiae} (PMID:8001120);go_function=cytochrome-b5 reductase activity;go_process=electron transport		<a href=http://www.genedb.org/genedb/Search?organism=tryp&name=Tb927.5.1470>Tb927.5.1470</a>	Q57VB6	B5R		Tb05.30H13.600	5	Tb927_05_v4: complement(466924..467808)	NADH-cytochrome b5 reductase, putative	2138	1	0	0				2QTB00009_A_24	Tb927.5.1470	AATCCTCGTGGCGGGACCTCCAGAACTAATAAAGGAAATAGCTGGTGAAAAGATTTTCAATGAGGGAATG	-	5	466999	467068	-0.706398	-1.97221	0.0569502	0.999891	-4.51804
Tb927.7.5560	3QTB00018_G_2	;go_function=glutamine-fructose-6-phosphate transaminase (isomerizing) activity;go_process=amino sugar metabolism		<a href=http://www.genedb.org/genedb/Search?organism=tryp&name=Tb927.7.5560>Tb927.7.5560</a>	Q582H1			Tb07.10C21.470	7	Tb927_07_v4: 1497336..1499315	glucosamine-fructose-6-phosphate aminotransferase, putative	3646	0	0	0				2QTB00018_G_2	Tb927.7.5560	TCCACGAAAGCATACACATCACAGGTTGTAGTTTTAACGCTGTTAGCCCTTTTTCTAAGCAAGGAAAACT	+	7	1498647	1498716	-0.70259	-1.26854	0.213415	0.999891	-4.57855
Tb09.160.1890	3QTB00001_C_15			<a href=http://www.genedb.org/genedb/Search?organism=tryp&name=Tb09.160.1890>Tb09.160.1890</a>	Q38FK2		3C4.205	chr9contig160.tmp0558	9	Tb927_09_v4: 639233..639343	hypothetical protein, unlikely	4961	0	0	0				2QTB00001_C_15	Tb09.160.1890	ATAACTCCGAATATATCTGAAGGGTTAAATCCTGTCCCATCTCCTTCCCCGCCCGACACTGACCATTTCA	+	9	639248	639317	-0.700255	-1.66891	0.104526	0.999891	-4.54641
Tb927.1.3710	3QTB00003_F_7			<a href=http://www.genedb.org/genedb/Search?organism=tryp&name=Tb927.1.3710>Tb927.1.3710</a>	Q4GYK4				1	Tb927_01_v4: complement(791965..792345)	hypothetical protein, unlikely	361	0	0	0				2QTB00003_F_7	Tb927.1.3710	TGTATTCGCTATGCACTTATGATTATACAAATGCAGCCCCCGCCGTTTTTCCAGTTGGTTTCCAAAACGT	-	1	792017	792086	-0.692999	-1.5783	0.123963	0.999891	-4.55426
Tb10.389.0340	3QTB00011_A_7	;go_function=binding;go_process=transport;go_component=membrane		<a href=http://www.genedb.org/genedb/Search?organism=tryp&name=Tb10.389.0340>Tb10.389.0340</a>	Q388T5				10	Tb927_10_v4: complement(3121141..3122175)	mitochondrial carrier protein, putative	7397	0	3	0	GO:0005488 GO:0005488	GO:0006810 GO:0006810	GO:0016020 GO:0016020	2QTB00011_A_7	Tb10.389.0340	AACATCGTTTTTATTTAATCCCGTTGATGTGCTACATACGAGGATGCAGGCTCTCCCTACAGTTTCTGGA	-	10	3121333	3121402	-0.691798	-1.73797	0.0914709	0.999891	-4.54022
Tb927.7.510	3QTB00011_I_24			<a href=http://www.genedb.org/genedb/Search?organism=tryp&name=Tb927.7.510>Tb927.7.510</a>	Q57U03			Tb07.8P12.730	7	Tb927_07_v4: complement(99076..100146)	hypothetical protein, conserved	3142	0	0	0				2QTB00011_I_24	Tb927.7.510	TGAGCGAAGCACGCATCCCCGTTTTGAGGTTGATTGGGCTTGTACGTTTCATATAGATCTTAAACGTCTT	-	7	99328	99397	-0.689859	-1.78598	0.0832242	0.999891	-4.53582
Tb927.6.2610	3QTB00002_A_12			<a href=http://www.genedb.org/genedb/Search?organism=tryp&name=Tb927.6.2610>Tb927.6.2610</a>	Q584P5			Tb06.4M18.1370	6	Tb927_06_v4: 790060..790347	hypothetical protein, conserved	2780	1	1	0				2QTB00002_A_12	Tb927.6.2610	AAAGCTGCAGCAGTCAACCTTACCTTTGGTATTTTTCTATTTGCGGTGTATTTATAACCTGGGCTAACTA	+	6	790115	790184	-0.687937	-1.57835	0.123953	0.999891	-4.55425
Tb11.47.0017	3QTB00006_M_12	;go_function=NADH dehydrogenase (ubiquinone) activity;go_process=mitochondrial electron transport, NADH to ubiquinone;go_component=mitochondrion		<a href=http://www.genedb.org/genedb/Search?organism=tryp&name=Tb11.47.0017>Tb11.47.0017</a>	Q387C0	NDHK			11	Tb927_11_01_v4: 376811..377419	NADH-ubiquinone oxidoreductase 20 kDa subunit, mitochondrial precursor	7843	0	0	0	GO:0008137	GO:0006120	GO:0005739	2QTB00006_M_12	Tb11.47.0017	ATCGTTTTGGTATTGTACCGCGTCCAACACCCCGTCAAGCAGAAATTATTATTGTCTCCGGCACTGTGAC	+	11.1	377088	377157	-0.68694	-1.96544	0.0577607	0.999891	-4.5187
Tb927.8.1240	3QTB00016_P_5	;go_function=electron-transferring-flavoprotein dehydrogenase activity;go_process=electron transport;go_component=mitochondrion		<a href=http://www.genedb.org/genedb/Search?organism=tryp&name=Tb927.8.1240>Tb927.8.1240</a>	Q57VN1			Tb08.29O4.390	8	Tb927_08_v4: complement(391386..393080)	electron transfer flavoprotein-ubiquinone oxidoreductase, putative	3967	0	0	0	GO:0004174	GO:0006118	GO:0005739	2QTB00016_P_5	Tb927.8.1240	GGGAGAAATTAGTGCATGTCGATTGCAAAAGTTACCAAGAGAGGTTTAGGGAAAGTTGGTTATACGAAGA	-	8	391879	391948	-0.684007	-1.85061	0.073126	0.999891	-4.52978
Tb927.2.5220	3QTB00012_E_12			<a href=http://www.genedb.org/genedb/Search?organism=tryp&name=Tb927.2.5220>Tb927.2.5220</a>	Q7YUR5		30J2.60		2	Tb927_02_v4: 918333..919496	hypothetical protein, conserved	775	1	1	0				2QTB00012_E_12	Tb927.2.5220	TATTCTACCTTTGTTTCATTACTTTGTAGGCACTGTTGGTGCAAGACTATCCGTAAGCGGATGCGGTTGA	+	2	918381	918450	-0.682437	-1.44096	0.158948	0.999891	-4.56553
Tb927.4.2810	3QTB00008_G_24			<a href=http://www.genedb.org/genedb/Search?organism=tryp&name=Tb927.4.2810>Tb927.4.2810</a>	Q583V8			Tb04.2H8.1230	4	Tb927_04_v4: 742780..743577	hypothetical protein	1698	0	4	0				2QTB00008_G_24	Tb927.4.2810	AGTTCCCTTTTCATCCGTTTTTTTCTCCCATTTATTCTTCGTTTGGCTCTCTTATCTTCGGTAAGGCGTG	+	4	742912	742981	-0.682151	-1.63935	0.110568	0.999891	-4.549
Tb09.160.0800	3QTB00006_A_13			<a href=http://www.genedb.org/genedb/Search?organism=tryp&name=Tb09.160.0800>Tb09.160.0800</a>	Q38FV8			chr9contig160.tmp0080	9	Tb927_09_v4: 442114..442686	hypothetical protein, unlikely	4854	0	0	0				2QTB00006_A_13	Tb09.160.0800	AAATAGTTTCTTTGTTTTTCTTCAGCCTTCCGGGCACATGCCCACCCTTCCCCATCTCATACAGCTACCG	+	9	442208	442277	-0.680223	-1.49496	0.144356	0.999891	-4.56119
Tb09.244.2660	3QTB00022_O_22			<a href=http://www.genedb.org/genedb/Search?organism=tryp&name=Tb09.244.2660>Tb09.244.2660</a>	Q38CX9			chr9contig244a01.tmp0266	9	Tb927_09_v4: 2318115..2322251	hypothetical protein, conserved	5890	0	0	0				2QTB00022_O_22	Tb09.244.2660	AAGGTTGGAATGTAGTCTGCTATTCACTTCCGTGGGCTGAGAAACTCGATTTTATGGTGTATGTGGTCAT	+	9	2320861	2320930	-0.679197	-1.98013	0.0560133	0.999891	-4.51726
Tb11.55.0003	3QTB00007_A_12			<a href=http://www.genedb.org/genedb/Search?organism=tryp&name=Tb11.55.0003>Tb11.55.0003</a>	Q386X7				11	Tb927_11_01_v4: complement(513875..514555)	hypothetical protein, conserved	7886	0	0	0				2QTB00007_A_12	Tb11.55.0003	TATCGGCGAGTTGGAGCATATGAACCCTAACAGGAATAACATACGACACAAGGTGCCATTTTTCTTTGGT	-	11.1	513941	514010	-0.67455	-1.69957	0.098549	0.999891	-4.54369
Tb09.160.1070	3QTB00011_B_2			<a href=http://www.genedb.org/genedb/Search?organism=tryp&name=Tb09.160.1070>Tb09.160.1070</a>	Q38FT0			chr9contig160.tmp0107c	9	Tb927_09_v4: complement(504245..505348)	hypothetical protein, conserved	4883	1	1	0				2QTB00011_B_2	Tb09.160.1070	ATTGATTACTCTGTGGCATTCATCAAAATGGCGAGAAATGTCGTGCAAAGCGCGCTGAACCCAAACATAC	-	9	504793	504862	-0.672631	-1.55047	0.130495	0.999891	-4.5566
Tb10.61.1340	3QTB00018_D_14			<a href=http://www.genedb.org/genedb/Search?organism=tryp&name=Tb10.61.1340>Tb10.61.1340</a>	Q387Z4			TRYP_x-61h03.q2kb185_202	10	Tb927_10_v4: 3627911..3629998	hypothetical protein, conserved	7593	0	0	0				2QTB00018_D_14	Tb10.61.1340	TTCACATAACATACAAGCCTATGAAGCAAATGCCCTCTGCCACTCGATTCCTATTAGCGGTGCAGAAATT	+	10	3629601	3629670	-0.670048	-1.5286	0.135822	0.999891	-4.55843
Tb11.01.8190	3QTB00019_B_10			<a href=http://www.genedb.org/genedb/Search?organism=tryp&name=Tb11.01.8190>Tb11.01.8190</a>	Q381D9				11	Tb927_11_01_v4: complement(4306132..4308483)	hypothetical protein, conserved	9336	0	0	0				2QTB00019_B_10	Tb11.01.8190	ACTCAGCAACGAACCATTATTAATTTTGGAAGTAGCCATAATCAAACAAGCCCTCTGTCCCACGGTGAAT	-	11.1	4306566	4306635	-0.669074	-1.84166	0.0744592	0.999891	-4.53062
Tb09.160.0900	3QTB00002_L_18			<a href=http://www.genedb.org/genedb/Search?organism=tryp&name=Tb09.160.0900>Tb09.160.0900</a>	Q38FU8			chr9contig160.tmp0090c	9	Tb927_09_v4: complement(469815..470156)	hypothetical protein, conserved	4865	0	0	0				2QTB00002_L_18	Tb09.160.0900	TTCGGTCAGTGCACCGACGGTGCCCTCAAGAAATTATACATTTACAATATCGAGAGGAGTAAGAAGAATC	-	9	469829	469898	-0.666046	-1.97089	0.057107	0.999891	-4.51817
Tb09.160.2240	3QTB00016_B_13			<a href=http://www.genedb.org/genedb/Search?organism=tryp&name=Tb09.160.2240>Tb09.160.2240</a>	Q38FG9		3C4.25	chr9contig160.tmp0194	9	Tb927_09_v4: 676273..677934	hypothetical protein, conserved	4994	0	0	0				2QTB00016_B_13	Tb09.160.2240	AAGTTGAAAGATGAAGTTTTTTGGGCAAATTATTTTTGGAAGGTAGCTGTTCTCGGCTACTGCACCAATG	+	9	677176	677245	-0.664292	-1.65771	0.106782	0.999891	-4.5474
Tb927.8.7680	3QTB00016_I_12	;go_function=amino acid-polyamine transporter activity;go_process=amino acid transport;go_component=integral to membrane		<a href=http://www.genedb.org/genedb/Search?organism=tryp&name=Tb927.8.7680>Tb927.8.7680</a>	Q57V88			Tb08.30P3.210	8	Tb927_08_v4: 2212346..2213986	amino acid transporter, putative	4612	1	10	0	GO:0005279	GO:0006865	GO:0016021	2QTB00016_I_12	Tb927.8.7680	TGTGTGCGTCATATGCATTGCTGGCAATGGCTTGTCGTAATGCACTGTATAGTTTTGTTGGGTGGGATGC	+	8	2213619	2213688	-0.66327	-1.58725	0.121921	0.999891	-4.5535
Tb927.6.2980	3QTB00021_M_10	similar to Eukaryotic translation initiation factor 2 alpha kinase 1(EC 2.7.1.37) (Heme-regulated eukaryotic initiation factor eIF-2-alphakinase) (Heme-regulated inhibitor) (Heme-controlled repressor)(HCR) (Hemin-sensitive initiation factor-2 alpha kinase) (PRO1362). (Swiss-Prot:Q9BQI3) [Homo sapiens]; 60% similar to Eukaryotic translation initiation factor 2 alpha kinase 1(EC 2.7.1.37) (Heme-reg…		<a href=http://www.genedb.org/genedb/Search?organism=tryp&name=Tb927.6.2980>Tb927.6.2980</a>	Q583N6			Tb06.5F5.660	6	Tb927_06_v4: 887705..890821	protein kinase, putative	2817	0	0	0	GO:0004674 GO:0005524	GO:0006468	GO:0005575	2QTB00021_M_10	Tb927.6.2980	TTTGATGACGGAACTAGTTATGTTATGGCTTGCTGTCAAATTCCTATTTTAAATTCATCTTCGGAGCCAT	+	6	888860	888929	-0.662133	-1.18358	0.244973	0.999891	-4.58446
Tb927.8.6710	3QTB00017_E_12			<a href=http://www.genedb.org/genedb/Search?organism=tryp&name=Tb927.8.6710>Tb927.8.6710</a>	Q57TU2			Tb08.30K1.620	8	Tb927_08_v4: complement(1943647..1945431)	hypothetical protein, conserved	4515	1	6	0				2QTB00017_E_12	Tb927.8.6710	GGAATTTAATACCCGCTACAACTTCTCAGTTTCTAGGCCTGCCGCTTGGTCCTAACAATAAACCGCTCAA	-	8	1944122	1944191	-0.662105	-1.98242	0.055745	0.999891	-4.51703
Tb927.8.6330	3QTB00020_F_7			<a href=http://www.genedb.org/genedb/Search?organism=tryp&name=Tb927.8.6330>Tb927.8.6330</a>	Q57YN4			Tb08.11J15.360	8	Tb927_08_v4: 1832611..1835271	hypothetical protein, conserved	4477	0	0	0	GO:0003674	GO:0008150	GO:0005575	2QTB00020_F_7	Tb927.8.6330	ATAAAAATAGCGCCGTTGTCTCCCAGACTCACAAGGAAGAGATACAAAACTTTATTCTGAATAACATCGA	+	8	1834049	1834118	-0.660604	-1.68909	0.10056	0.999891	-4.54462
Tb927.5.2150	3QTB00016_A_19			<a href=http://www.genedb.org/genedb/Search?organism=tryp&name=Tb927.5.2150>Tb927.5.2150</a>	Q582F0			Tb05.3C6.60	5	Tb927_05_v4: complement(678505..680094)	hypothetical protein, conserved	2206	0	0	0				2QTB00016_A_19	Tb927.5.2150	TCAAGTATTTTAGGTATGGTATTGAATACGCGGTTGACAATGAGCTGGAGCGGATGCTACGTTACTTTAA	-	5	679430	679499	-0.656594	-1.49623	0.144026	0.999891	-4.56109
Tb11.01.5280	3QTB00006_B_2			<a href=http://www.genedb.org/genedb/Search?organism=tryp&name=Tb11.01.5280>Tb11.01.5280</a>	Q382G6				11	Tb927_11_01_v4: complement(3591402..3592040)	hypothetical protein, conserved	9058	1	2	0				2QTB00006_B_2	Tb11.01.5280	CAATATCGACGACCTCATAAGAAGTGGGCGGTACAAGGTTGCTAAAAAGGAGACACTGGAAATGATGTCA	-	11.1	3591807	3591876	-0.652425	-1.81539	0.0784914	0.999891	-4.53309
Tb10.389.1785	3QTB00002_I_12			<a href=http://www.genedb.org/genedb/Search?organism=tryp&name=Tb10.389.1785>Tb10.389.1785</a>	Q389E2			235.t00299	10	Tb927_10_v4: 2848388..2848687	hypothetical protein, conserved	7290	0	0	0				2QTB00002_I_12	Tb10.389.1785	TATGTACTCCTCCCAACCCGTGTTTCTGGACGAGCGGGCGGCTTCTAAACCTTCCGTGACGCAAGAAGAA	+	10	2848609	2848678	-0.652365	-1.84197	0.074413	0.999891	-4.53059
Tb927.6.3860	3QTB00012_M_12			<a href=http://www.genedb.org/genedb/Search?organism=tryp&name=Tb927.6.3860>Tb927.6.3860</a>	Q585Y4			Tb06.4F7.600	6	Tb927_06_v4: complement(1142568..1143743)	hypothetical protein, conserved	2904	0	0	0				2QTB00012_M_12	Tb927.6.3860	TTTGATAAGAAGTGAATCTACAAAATATTGCTTCTCTTACAACACATTACCGCTCGGATGTGGTATTCGA	-	6	1143402	1143471	-0.651765	-1.35932	0.183193	0.999891	-4.57186
Tb927.7.5310	3QTB00018_I_18			<a href=http://www.genedb.org/genedb/Search?organism=tryp&name=Tb927.7.5310>Tb927.7.5310</a>	Q57ZF8			Tb07.27E10.610	7	Tb927_07_v4: 1409810..1411798	hypothetical protein, conserved	3621	0	0	0				2QTB00018_I_18	Tb927.7.5310	CAAAGAAATTAAGAACAATATTGACGATAAGTACAGCGTTTTTGATGCTAAAAGTGGTGTAGTGCTCTCC	+	7	1410220	1410289	-0.643666	-1.49458	0.144454	0.999891	-4.56122
Tb09.211.4050	3QTB00002_F_9	GPI-Anchor Signal predicted for Tb09.211.4050 by DGPI v2.04 with cleavage site probability 0.124699995 near 81		<a href=http://www.genedb.org/genedb/Search?organism=tryp&name=Tb09.211.4050>Tb09.211.4050</a>	Q38DA3			chr9contig211.tmp0449c	9	Tb927_09_v4: complement(2034327..2034641)	hypothetical protein, unlikely	5764	1	1	1				2QTB00002_F_9	Tb09.211.4050	TTTTATTCCAACCCCACCCTGTTCTCTCTATCCTCTCCTTCCTTAACTGTTACCTCCATGTCATCCTTTT	-	9	2034392	2034461	-0.6433	-1.24489	0.221873	0.999891	-4.58023
Tb927.8.7690	3QTB00014_M_4	synonym: Tb08.30P3.220; amino acid transporter (pseudogene), putative		<a href=http://www.genedb.org/genedb/Search?organism=tryp&name=Tb927.8.7690>Tb927.8.7690</a>	-			Tb08.30P3.220	8	Tb927_08_v4: 2215280..2215837	amino acid transporter (pseudogene), putative	4613	0	0	0				2QTB00014_M_4	Tb927.8.7690	CCAAAATCACAACTGTGCTGGGATTGGCTGGTTCCATCTCTGGTGGATCGCTGGGTTTCCTATTTCCCGC	+	8	2215623	2215692	-0.642034	-1.611	0.116634	0.999891	-4.55146
Tb11.01.6650	3QTB00016_N_22	;go_function=ATP binding; protein serine/threonine kinase activity;go_process=protein amino acid phosphorylation		<a href=http://www.genedb.org/genedb/Search?organism=tryp&name=Tb11.01.6650>Tb11.01.6650</a>	Q381T4				11	Tb927_11_01_v4: complement(3934726..3936447)	serine/threonine-protein kinase, putative	9190	0	0	0	GO:0004674 GO:0005524	GO:0006468	GO:0005575	2QTB00016_N_22	Tb11.01.6650	AGCAAGTGTATGATATGATTGCCGCCGATGATGAAGTTGAAAGGAACTACATTTCCAATCCTGTGGATTG	-	11.1	3935198	3935267	-0.641754	-1.84966	0.0732679	0.999891	-4.52987
Tb927.6.2910	3QTB00012_C_3	similar to Ribosomal large subunit pseudouridine synthase A (EC 4.2.1.70)(Pseudouridylate synthase) (Uracil hydrolyase). (Swiss-Prot:P39219) {Escherichia coli;Shigella flexneri}		<a href=http://www.genedb.org/genedb/Search?organism=tryp&name=Tb927.6.2910>Tb927.6.2910</a>	Q583P3			Tb06.5F5.560	6	Tb927_06_v4: 873465..874598	hypothetical protein, conserved	2810	0	0	0				2QTB00012_C_3	Tb927.6.2910	GAGCTTAACATACATGTATGTCCTTCAAAATGGGTATCTGCCTTGCCCGTCTAAAAACTGTCAAGTTTCT	+	6	874121	874190	-0.637914	-1.93978	0.0609274	0.999891	-4.52121
Tb927.8.4330	3QTB00006_J_2	similar to GP:11611729: RAB11A GTPase {Trypanosoma brucei}(PMID:14517238); 100% similar to GP:11611729: RAB11A GTPase {Trypanosoma brucei}(PMID:14517238);go_function=GTP binding; GTPase activity;go_process=endosome transport; small GTPase mediated signal transduction; synaptic vesicle uncoating; vesicle-mediated transport;go_component=endomembrane system; endosome		<a href=http://www.genedb.org/genedb/Search?organism=tryp&name=Tb927.8.4330>Tb927.8.4330</a>	Q9NJE8	TbRAB11	TbRAB11	Tb08.29H22.590	8	Tb927_08_v4: complement(1286610..1287260)	small GTP-binding protein Rab11,Rab11A GTPase	4276	0	0	0	GO:0003924 GO:0005525	GO:0007264 GO:0016191 GO:0016192 GO:0016197	GO:0005768 GO:0012505	2QTB00006_J_2	Tb927.8.4330	GCTCTATCTTTCTCATTGGCAACAAATGCGATCTTGAGCACCTGCGTGTGATCAAAAAGGAAGTGGCTGA	-	8	1286854	1286923	-0.634681	-1.62968	0.112607	0.999891	-4.54985
Tb927.8.3460	3QTB00009_E_12	;go_function=zinc ion binding		<a href=http://www.genedb.org/genedb/Search?organism=tryp&name=Tb927.8.3460>Tb927.8.3460</a>	Q57YW7			Tb08.28L1.580	8	Tb927_08_v4: 1028723..1029610	hypothetical protein, conserved	4189	0	0	0	GO:0008270	GO:0008150	GO:0005575	2QTB00009_E_12	Tb927.8.3460	AGATAAAATCGGGTATGTCAGTAGAGGTGTAAAGCCAGAAGATGTGCAGAAATGTGTGAAGGATGTTCCT	+	8	1029367	1029436	-0.633267	-1.39045	0.173629	0.999891	-4.56948
Tb10.70.3320	3QTB00015_B_16			<a href=http://www.genedb.org/genedb/Search?organism=tryp&name=Tb10.70.3320>Tb10.70.3320</a>	Q38BK3			TRYP_x-70a06.p2kb545_448	10	Tb927_10_v4: complement(1049836..1051386)	hypothetical protein, conserved	6529	0	0	0				2QTB00015_B_16	Tb10.70.3320	CACATTTATTCTACTTAATAACGATGTGTTAAAAGGTGCTGGAGATTGGTCCGCATTTCTTAAAGGTAGC	-	10	1049983	1050052	-0.630376	-1.46468	0.152399	0.999891	-4.56364
Tb927.4.4570	3QTB00020_L_17			<a href=http://www.genedb.org/genedb/Search?organism=tryp&name=Tb927.4.4570>Tb927.4.4570</a>	Q583E2			Tb04.3I12.560	4	Tb927_04_v4: complement(1259265..1261973)	hypothetical protein, conserved	1874	0	0	0				2QTB00020_L_17	Tb927.4.4570	AAAATCAGCGGGGGAACAAAACCTCGGTCGTGTGACATTTGTAGCTGCAAGCACTTATTACAATCAACTT	-	4	1260768	1260837	-0.629171	-1.63349	0.111801	0.999891	-4.54951
Tb927.7.4950	3QTB00012_D_4	similar to SP:Q15738: NAD(P)-dependent steroid dehydrogenase (EC 1.1.1.-) {Homo sapiens}; 56% similar to SP:Q15738: NAD(P)-dependent steroid dehydrogenase (EC 1.1.1.-) {Homo sapiens};go_function=3-beta-hydroxy-delta5-steroid dehydrogenase activity;go_process=steroid biosynthesis;go_component=integral to membrane		<a href=http://www.genedb.org/genedb/Search?organism=tryp&name=Tb927.7.4950>Tb927.7.4950</a>	Q57XB1			Tb07.26A24.20	7	Tb927_07_v4: complement(1305128..1306342)	NAD(p)-dependent steroid dehydrogenase-like protein	3585	0	1	0				2QTB00012_D_4	Tb927.7.4950	AATAATATCGTTTACTGAAGGCTGGGATGACACCATTACGTGGTTTAAGATGAACTGGCTTCCTACATTT	-	7	1305209	1305278	-0.627543	-1.65294	0.107755	0.999891	-4.54782
Tb11.01.2140	3QTB00021_B_19	;go_function=hydrolase activity, hydrolyzing O-glycosyl compounds;go_process=carbohydrate metabolism		<a href=http://www.genedb.org/genedb/Search?organism=tryp&name=Tb11.01.2140>Tb11.01.2140</a>	Q383P2				11	Tb927_11_01_v4: 2710937..2714104	glycosyl hydrolase-like protein	8728	1	1	0	GO:0004553	GO:0005975	GO:0005575	2QTB00021_B_19	Tb11.01.2140	TGATAACGTGGTGGAAGTGCATAATTTCTTTGTGCAGCTGTCGGATTCTCTTTCTAACGAGAGTACAACT	+	11.1	2714002	2714071	-0.626414	-1.76225	0.0872177	0.999891	-4.53801
Tb09.211.0140	3QTB00013_B_5	;go_function=protein binding; unfolded protein binding;go_process=protein folding;go_component=integral to membrane		<a href=http://www.genedb.org/genedb/Search?organism=tryp&name=Tb09.211.0140>Tb09.211.0140</a>	Q38EE7			chr9contig211.tmp0014c	9	Tb927_09_v4: complement(1288412..1289704)	chaperone protein DNAJ, putative	5370	0	8	0	GO:0005515 GO:0051082	GO:0006457 GO:0006457	GO:0016021 GO:0016021	2QTB00013_B_5	Tb09.211.0140	TTGATACTACTGCTGTTACTCCAGTTAGAGCTTGTTGTTGTTCGATTGGACTACGAATTGAGTTGGAAAT	-	9	1289326	1289395	-0.62627	-1.607	0.117509	0.999891	-4.55181
Tb927.1.340	3QTB00003_M_24	unlikely gene predicted by glimmer		<a href=http://www.genedb.org/genedb/Search?organism=tryp&name=Tb927.1.340>Tb927.1.340</a>	Q8IFH4				1	Tb927_01_v4: 132309..132683	hypothetical protein, unlikely	30	0	0	0				2QTB00003_M_24	Tb927.1.340	CTCCTTCTCAGCCTATCATAATAAACTGCATACTTCATGTTAGTAAATCACCACCTGACAATCAAACATA	-	1	129512	129581	-0.625626	-1.37493	0.178347	0.999891	-4.57067
Tb09.211.1330	3QTB00006_N_21	some similarity to secretory carrier membrane protein 4		<a href=http://www.genedb.org/genedb/Search?organism=tryp&name=Tb09.211.1330>Tb09.211.1330</a>	Q38E22			chr9contig211.tmp0159c	9	Tb927_09_v4: complement(1502798..1503433)	hypothetical protein, conserved,membrane-trafficking protein, putative	5495	0	4	0				2QTB00006_N_21	Tb09.211.1330	CAACGCTTTATGTACACTCTTGCTTTCATGTACTTTGCCCTCATTGCGATCATTATCTACAATATATCGA	-	9	1503196	1503265	-0.623676	-1.53781	0.133557	0.999891	-4.55766
Tb927.2.4900	3QTB00010_I_16			<a href=http://www.genedb.org/genedb/Search?organism=tryp&name=Tb927.2.4900>Tb927.2.4900</a>	Q7YUU6		30M24.130		2	Tb927_02_v4: complement(865536..866516)	hypothetical protein, conserved	750	0	1	0	GO:0003674	GO:0008150	GO:0005575	NA	NA	NA	NA	NA	NA	NA	-0.623378	-1.24737	0.220977	0.999891	-4.58005
Tb11.55.0013	3QTB00013_P_17	similar to Cysteine desulfurase, mitochondrial precursor (EC 2.8.1.7) (HUSSY-08). (Swiss-Prot:Q9Y697) (Homo sapiens); similar to GB:AAH65560.1: NFS1 nitrogen fixation 1, isoform a precursor {Homo sapiens};go_function=transaminase activity;go_process=protein complex assembly; sulfur amino acid metabolism		<a href=http://www.genedb.org/genedb/Search?organism=tryp&name=Tb11.55.0013>Tb11.55.0013</a>	Q386Y7				11	Tb927_11_01_v4: complement(492111..493424)	cysteine desulfurase, putative	7876	1	0	0	GO:0008483	GO:0000096 GO:0006461	GO:0005575	2QTB00013_P_17	Tb11.55.0013	GCAACGGAGTCCAACAATATTGCCATAAAAGGTGTAGCCAACTACAACAAAGAAAAGAAAAACCACCTCA	-	11.1	493031	493100	-0.622308	-1.17137	0.249776	0.999891	-4.58528
Tb927.1.3910	3QTB00020_N_19			<a href=http://www.genedb.org/genedb/Search?organism=tryp&name=Tb927.1.3910>Tb927.1.3910</a>	Q4GYI6				1	Tb927_01_v4: 833797..836520	hypothetical protein, conserved	379	0	0	0	GO:0003674	GO:0008150	GO:0005575	2QTB00020_N_19	Tb927.1.3910	TACAACTTGGGTCAGATCTATGAACTCCTTCAGTTTTACCACCATGCGCTGTATTACTACTGGCACACCA	+	1	835600	835669	-0.622194	-1.51479	0.139274	0.999891	-4.55957
Tb927.4.1720	3QTB00011_K_13	similar to Nucleoside diphosphate kinase (EC 2.7.4.6) (NDK) (NDP kinase)(Nucleoside-2-P kinase) (Swiss-Prot:Q9QXL7) [Rattus norvegicus];go_function=ATP binding; nucleoside-diphosphate kinase activity;go_process=CTP biosynthesis; GTP biosynthesis; UTP biosynthesis		<a href=http://www.genedb.org/genedb/Search?organism=tryp&name=Tb927.4.1720>Tb927.4.1720</a>	Q581Q9			Tb04.2L9.1240	4	Tb927_04_v4: complement(438498..439547)	nucleoside diphosphate kinase, putative	1589	0	0	0				2QTB00011_K_13	Tb927.4.1720	ACATAGCGCATCGCATGAATCATTATGTACTTCAGTTTTACTTCGAGGACCGTACCGTAGAGATAAGAGA	-	4	439423	439492	-0.62145	-1.31116	0.198787	0.999891	-4.57545
Tb09.160.3000	3QTB00001_B_11			<a href=http://www.genedb.org/genedb/Search?organism=tryp&name=Tb09.160.3000>Tb09.160.3000</a>	Q38FA1		1L12.400	chr9contig160.tmp0481c	9	Tb927_09_v4: complement(774766..774960)	hypothetical protein, unlikely	5062	0	0	0				2QTB00001_B_11	Tb09.160.3000	CACAAAATATTCGCTCATCCTTCCCCCAAACTCATCCATTTCCTCCCCTCCACTTTTTTAGATGGTACTT	-	9	774864	774933	-0.621432	-1.14675	0.259669	0.999891	-4.58691
Tb927.1.3610	3QTB00006_A_24			<a href=http://www.genedb.org/genedb/Search?organism=tryp&name=Tb927.1.3610>Tb927.1.3610</a>	Q4GYL2				1	Tb927_01_v4: complement(766154..766747)	hypothetical protein	353	0	3	0				2QTB00006_A_24	Tb927.1.3610	ATATTTATATTGATAGCACATTTTAGTACCGTTGCTAGGTTCGTAGGGACATTCTTTGCTTTTCGGTGTA	-	1	766243	766312	-0.620857	-1.38001	0.176791	0.999891	-4.57028
Tb927.7.2950	3QTB00018_O_10	;go_function=ATP binding;go_component=integral to membrane		<a href=http://www.genedb.org/genedb/Search?organism=tryp&name=Tb927.7.2950>Tb927.7.2950</a>	Q57YA5			Tb07.13M20.500	7	Tb927_07_v4: 740636..742648	hypothetical protein, conserved	3384	1	2	0				2QTB00018_O_10	Tb927.7.2950	TGTTTTTGTGGAACGCCGTATATCTGTTTATTTGTCTACACATGTTGTGATAGCTGTCTGTGATCGTAAT	+	7	740836	740905	-0.618356	-1.68915	0.100549	0.999891	-4.54462
Tb10.61.1530	3QTB00012_N_10	;go_function=iron ion binding; lipoic acid synthase activity;go_process=lipoate biosynthesis;go_component=mitochondrion		<a href=http://www.genedb.org/genedb/Search?organism=tryp&name=Tb10.61.1530>Tb10.61.1530</a>	Q388A7			TRYP_x-61h03.q2kb185_231	10	Tb927_10_v4: 3596827..3598056	lipoic acid synthetase, mitochondrial precursor, putative	7580	1	0	0	GO:0005506 GO:0017140	GO:0009107	GO:0005739	2QTB00012_N_10	Tb10.61.1530	TGCATCGGGGCCCATGGTACGGAGCTCCTACCGAGCTGGTGAATATTACATTAAAAATATTTTGAAACAG	+	10	3597924	3597993	-0.617487	-1.77472	0.0851009	0.999891	-4.53686
Tb11.01.4530	3QTB00011_P_18			<a href=http://www.genedb.org/genedb/Search?organism=tryp&name=Tb11.01.4530>Tb11.01.4530</a>	Q382R2				11	Tb927_11_01_v4: 3330358..3331485	hypothetical protein, conserved	8958	1	0	0				2QTB00011_P_18	Tb11.01.4530	TATTACATTATGTGCGAGACAAAGTTAGCGATACGACCCCTTCCCCCACTCTCACCGCAACCAAATCAAC	+	11.1	3330595	3330664	-0.617045	-1.5265	0.136341	0.999891	-4.5586
Tb927.7.3140	3QTB00005_F_10			<a href=http://www.genedb.org/genedb/Search?organism=tryp&name=Tb927.7.3140>Tb927.7.3140</a>	Q57YC4			Tb07.13M20.170	7	Tb927_07_v4: 797426..797986	hypothetical protein, conserved	3403	0	0	0				2QTB00005_F_10	Tb927.7.3140	ACGGCGCTCACTACCCTCTCCATGTGGGCTGCAGGGACCACCTTCTTTCTTAACATGCAAGTACGAAAGG	+	7	797681	797750	-0.614013	-1.487	0.146436	0.999891	-4.56184
Tb927.7.6990	3QTB00009_B_9			<a href=http://www.genedb.org/genedb/Search?organism=tryp&name=Tb927.7.6990>Tb927.7.6990</a>	Q57XR9			Tb07.21H15.440	7	Tb927_07_v4: complement(1997405..1998307)	hypothetical protein, conserved	3789	0	1	0				2QTB00009_B_9	Tb927.7.6990	ACAGTCTCCCTGTTTATAAAACCGCCCACAAATTAAATCACAGCGTGCGCTGGAAAAATGCAAATCTCAT	-	7	1997805	1997874	-0.613794	-1.59269	0.120693	0.999891	-4.55303
Tb927.5.1980	3QTB00016_J_22			<a href=http://www.genedb.org/genedb/Search?organism=tryp&name=Tb927.5.1980>Tb927.5.1980</a>	Q57ZR7			Tb05.1P6.390	5	Tb927_05_v4: 611641..613356	hypothetical protein, conserved	2189	0	0	0				2QTB00016_J_22	Tb927.5.1980	GTTGTTTGTAACAACTACTTCCTTTTTATCTTTGGTGGACGGGACGAGAATTACTTCTATAATGATATGT	+	5	612316	612385	-0.609357	-1.68469	0.101413	0.999891	-4.54501
Tb927.6.3660	3QTB00008_D_6			<a href=http://www.genedb.org/genedb/Search?organism=tryp&name=Tb927.6.3660>Tb927.6.3660</a>	Q585W4			Tb06.4F7.860	6	Tb927_06_v4: complement(1089107..1089937)	hypothetical protein, conserved	2884	0	0	0				2QTB00008_D_6	Tb927.6.3660	ATACCATCGGTGCAAGGGATCAAACACTTTCCAGCATTGAGTTATTGCCAACGTGTCTCAAGAACAAACT	-	6	1089135	1089204	-0.608402	-1.68238	0.101864	0.999891	-4.54522
Tb927.8.4200	3QTB00017_J_22			<a href=http://www.genedb.org/genedb/Search?organism=tryp&name=Tb927.8.4200>Tb927.8.4200</a>	Q57W15			Tb08.29H22.250	8	Tb927_08_v4: complement(1243077..1244960)	hypothetical protein, conserved	4263	0	0	0				2QTB00017_J_22	Tb927.8.4200	GGATGAGTACCGTCCCGAGTTTTACGTAGGGTTGGATGATGATTACCATCAAGATTACAAAGTGTTTGAT	-	8	1243764	1243833	-0.606125	-1.56949	0.126002	0.999891	-4.555
Tb927.3.900	3QTB00011_I_12			<a href=http://www.genedb.org/genedb/Search?organism=tryp&name=Tb927.3.900>Tb927.3.900</a>	Q57WX3			Tb03.27F10.520	3	Tb927_03_v4: 209898..210968	hypothetical protein, conserved	929	1	0	0				2QTB00011_I_12	Tb927.3.900	GACTCTTTCCTCATTTTTAAAGGATCTTCCCTTGATTGTATGGCTAACGCATGCCGTGATGTTTCACTAT	+	3	210138	210207	-0.606101	-1.80929	0.0794549	0.999891	-4.53366
Tb09.211.0250	3QTB00009_M_12			<a href=http://www.genedb.org/genedb/Search?organism=tryp&name=Tb09.211.0250>Tb09.211.0250</a>	Q38ED5			chr9contig211.tmp0027c	9	Tb927_09_v4: complement(1306344..1307240)	hypothetical protein	5382	0	5	0				2QTB00009_M_12	Tb09.211.0250	TTAGTTGCAGTTCTGTTCTCTATATTTCCTCTGAATGATACCCCTTCCTTTTTTGATGTGTTAATTTTGA	-	9	1306661	1306730	-0.604137	-1.43189	0.16151	0.999891	-4.56625
Tb11.01.4760	3QTB00014_F_13			<a href=http://www.genedb.org/genedb/Search?organism=tryp&name=Tb11.01.4760>Tb11.01.4760</a>	Q382L6				11	Tb927_11_01_v4: complement(3481398..3482810)	hypothetical protein, conserved	9007	0	2	0				2QTB00014_F_13	Tb11.01.4760	TAAGGGATATTTACTCCGTACCTCATCAATGTTTGGAAGATCGGGTACATTGTTTGCCGCTACTTTTTTG	-	11.1	3481599	3481668	-0.599591	-1.71067	0.0964585	0.999891	-4.54269
Tb10.70.0970	3QTB00015_M_23	curated by M. Parsons, P. Ward, J. Mottram;go_function=ATP binding; protein serine/threonine kinase activity;go_process=protein amino acid phosphorylation		<a href=http://www.genedb.org/genedb/Search?organism=tryp&name=Tb10.70.0970>Tb10.70.0970</a>	Q38B11			TRYP_x-70a06.p2kb545_138	10	Tb927_10_v4: complement(1486034..1487506)	protein kinase, putative,(OTHER) NEK family, HsNEK1-like	6721	0	0	0	GO:0004674 GO:0004674 GO:0005524 GO:0005524	GO:0006468 GO:0006468	GO:0005575 GO:0005575	2QTB00015_M_23	Tb10.70.0970	TAACGTGTTCGCTGTTGCTTTCAAGGCAGGGAGGCGTCTTCTTTTTCAAGCCCGTAGCCCTGCTAAGCGT	-	10	1486076	1486145	-0.59956	-1.45177	0.155935	0.999891	-4.56467
Tb09.160.4130	3QTB00012_P_24			<a href=http://www.genedb.org/genedb/Search?organism=tryp&name=Tb09.160.4130>Tb09.160.4130</a>	Q38EZ2	KREPB7	28G16.360	chr9contig160.tmp0313	9	Tb927_09_v4: 919317..920552	RNA-editing complex protein,KREPB7	5172	0	0	0				2QTB00012_P_24	Tb09.160.4130	TATGGAAACTGTTTACGATTTGTGTGGTTTCTACACACTTGATAAAGTAGCATTAAAGGCCGACTATAAA	+	9	919922	919991	-0.59672	-1.06129	0.296204	0.999891	-4.59236
Tb927.1.1950	3QTB00001_J_10	gene predicted by glimmer		<a href=http://www.genedb.org/genedb/Search?organism=tryp&name=Tb927.1.1950>Tb927.1.1950</a>	Q4GZ24				1	Tb927_01_v4: 511996..512232	hypothetical protein, unlikely	188	1	1	0				2QTB00001_J_10	Tb927.1.1950	AGAAATGGAATTGCGAATGGGGAGGACTAACATTCCACTGCGATCCATCCGGTGTTTCTTTCGTGGAGAA	+	1	512001	512070	-0.594332	-1.57232	0.125345	0.999891	-4.55476
Tb11.47.0023	3QTB00021_C_13	;go_function=copper ion transporter activity; copper-exporting ATPase activity;go_process=copper ion transport		<a href=http://www.genedb.org/genedb/Search?organism=tryp&name=Tb11.47.0023>Tb11.47.0023</a>	Q387C6				11	Tb927_11_01_v4: 359413..362298	copper-transporting ATPase-like protein, putative	7837	0	8	0	GO:0004008 GO:0005375	GO:0006825		2QTB00021_C_13	Tb11.47.0023	GCTTATGTCTAGCCTTTCCATTCGCTGTTTCTCACCTTACAAACGGGAACAGTTCATTGATATCATTTAG	+	11.1	362229	362298	-0.593845	-1.45458	0.155162	0.999891	-4.56445
Tb927.4.4470	3QTB00022_C_22	similar to GB:CAD21877.1: ESAG4 {Trypanosoma brucei};go_function=adenylate cyclase activity;go_process=intracellular signaling cascade;go_component=integral to membrane		<a href=http://www.genedb.org/genedb/Search?organism=tryp&name=Tb927.4.4470>Tb927.4.4470</a>	Q583D2			Tb04.3I12.1040	4	Tb927_04_v4: complement(1196301..1200116)	receptor-type adenylate cyclase GRESAG 4, putative	1864	1	1	0	GO:0004016	GO:0007242	GO:0016021	2QTB00022_C_22	Tb927.4.4470	AGTGTCAATATACGCAATGCCGCAGCTGCAGCAGTATGCGCGGAAAGAAAGCCGTGTCCTCCATCTCATA	-	4	1196534	1196603	-0.591804	-1.53158	0.135085	0.999891	-4.55818
Tb927.3.2690	3QTB00022_A_12	similar to SP:P54644: RAC-family serine/threonine kinase homolog (EC 2.7.1.-). {Dictyostelium discoideum}; 62% similar to SP:P54644: RAC-family serine/threonine kinase homolog (EC 2.7.1.-). {Dictyostelium discoideum;};go_function=ATP binding; protein serine/threonine kinase activity;go_process=protein amino acid phosphorylation		<a href=http://www.genedb.org/genedb/Search?organism=tryp&name=Tb927.3.2690>Tb927.3.2690</a>	Q582Y1			Tb03.48O8.120	3	Tb927_03_v4: complement(682253..686038)	serine/threonine-protein kinase, putative,protein kinase, putative	1107	0	0	0	GO:0004674 GO:0005524	GO:0006468	GO:0005575	2QTB00022_A_12	Tb927.3.2690	ACATTTTATGCTGTCAAGAAGATATCCAAGAAGAAGGTGTGGGATGAGGACTGCGTCCAATGTACATTCA	-	3	685324	685393	-0.589499	-1.3624	0.182228	0.999891	-4.57162
Tb11.01.6260	3QTB00022_D_15	;go_function=ATP-dependent helicase activity;go_process=nucleobase, nucleoside, nucleotide and nucleic acid metabolism;go_component=nucleus		<a href=http://www.genedb.org/genedb/Search?organism=tryp&name=Tb11.01.6260>Tb11.01.6260</a>	Q381X2				11	Tb927_11_01_v4: complement(3827773..3831999)	RNA helicase, putative,DEAD/DEAH box helicase, putative	9152	1	1	0	GO:0008026	GO:0006139	GO:0005634	2QTB00022_D_15	Tb11.01.6260	TTTATCGCTCTCTCTGTGTTCCAGTGGAGTATATCCTTCTAAAATTTTATTGCTCACTTTTCATTTATTC	-	11.1	3831926	3831995	-0.58946	-1.30136	0.20208	0.999891	-4.57617
Tb10.61.1780	3QTB00018_H_17			<a href=http://www.genedb.org/genedb/Search?organism=tryp&name=Tb10.61.1780>Tb10.61.1780</a>	Q388B9			TRYP_x-61h03.q2kb185_269	10	Tb927_10_v4: 3555865..3557910	hypothetical protein, conserved	7568	0	0	0				2QTB00018_H_17	Tb10.61.1780	ATGATTTGAATATTGGTGACAGCATTTATTTTACGTTCTGCCTGGTTTCGAATCGGTTTGAAAAAACCGT	+	10	3556562	3556631	-0.589121	-1.84271	0.0743028	0.999891	-4.53052
Tb11.02.4800	3QTB00012_I_12	;go_function=cytochrome-b5 reductase activity;go_process=electron transport;go_component=mitochondrion		<a href=http://www.genedb.org/genedb/Search?organism=tryp&name=Tb11.02.4800>Tb11.02.4800</a>	Q384X4				11	Tb927_11_01_v4: complement(1937748..1938914)	NADH-cytochrome b5 reductase-like protein	8393	0	0	0	GO:0004128	GO:0006118	GO:0005739	2QTB00012_I_12	Tb11.02.4800	GTATTGTGGCTTTCTTAAAGATATGGGATACTTGCGTAATCAGGTCTACAAGTTCGGTGTATCGACACAT	-	11.1	1937766	1937835	-0.588957	-1.45263	0.1557	0.999891	-4.5646
Tb09.160.5380	3QTB00011_H_24	GPI-Anchor Signal predicted for Tb09.160.5380 by DGPI v2.04, no cleavage site predicted;go_component=integral to membrane		<a href=http://www.genedb.org/genedb/Search?organism=tryp&name=Tb09.160.5380>Tb09.160.5380</a>	Q38EL4			chr9contig160.tmp0424c	9	Tb927_09_v4: complement(1139014..1140129)	expression site-associated gene 11 (ESAG11) protein, putative	5302	1	1	0	GO:0003674	GO:0008150	GO:0016021	2QTB00011_H_24	Tb09.160.5380	TAAACTAAAAGAATTGTTAACTCAGAGCCCGATAGTGCGTAGATATTTCAAGGAGAGTGGGAAGAAGCGC	-	9	1139122	1139191	-0.588745	-1.05002	0.301282	0.999891	-4.59305
Tb10.61.0880	3QTB00011_F_13	;go_function=GDP-mannose 4,6-dehydratase activity;go_process=polysaccharide biosynthesis		<a href=http://www.genedb.org/genedb/Search?organism=tryp&name=Tb10.61.0880>Tb10.61.0880</a>	Q387W4			TRYP_x-61h03.q2kb185_137	10	Tb927_10_v4: 3731525..3732613	GDP-mannose 4,6 dehydratase, putative	7624	0	0	0	GO:0008446	GO:0000271	GO:0005575	2QTB00011_F_13	Tb10.61.0880	CACCGGCTTAGAGAAAACATGCAGATTTTATCAGGCTAGTAGTAGTGAATTGTATGGGAATGTCCAAGAG	+	10	3731872	3731941	-0.587193	-1.48551	0.146829	0.999891	-4.56196
Tb09.244.0040	3QTB00003_I_13			<a href=http://www.genedb.org/genedb/Search?organism=tryp&name=Tb09.244.0040>Tb09.244.0040</a>	Q38CM6			chr9contig244a01.tmp0004	9	Tb927_09_v4: 3029095..3029448	hypothetical protein, unlikely	6145	0	0	0				2QTB00003_I_13	Tb09.244.0040	TGCTGCATTCAATTCATTCGTTATCTTGTTGTTGCAAAGGTGCCCTCACTCCGCTACATGGGCTGCGCTG	+	9	3029241	3029310	-0.586867	-1.26411	0.21498	0.999891	-4.57886
Tb927.2.3620	3QTB00019_L_24	;go_function=GTP binding; translation elongation factor activity;go_process=protein biosynthesis; translational elongation		<a href=http://www.genedb.org/genedb/Search?organism=tryp&name=Tb927.2.3620>Tb927.2.3620</a>	Q7YV70		28H13.160		2	Tb927_02_v4: complement(646502..648919)	GTP-binding elongation factor Tu family, putative	681	0	0	0	GO:0003746 GO:0005525 GO:0005525	GO:0006414	GO:0005575	2QTB00019_L_24	Tb927.2.3620	TTTGAGGCCGATGTTGTTATTCTCTATCATTCTACCACCATCCTTGTGAACTATGAGCCAGTCATTCATT	-	2	646735	646804	-0.586744	-1.50118	0.142746	0.999891	-4.56068
Tb11.01.7730	3QTB00010_H_17			<a href=http://www.genedb.org/genedb/Search?organism=tryp&name=Tb11.01.7730>Tb11.01.7730</a>	Q381H9				11	Tb927_11_01_v4: complement(4194800..4195798)	hypothetical protein, conserved	9296	1	0	0				2QTB00010_H_17	Tb11.01.7730	TGAATTTGCAGCGGGCGATTCTACAGTGTGGTGATATCCGTGTGAGTGATAAACAAGATGCCGAGCCTGT	-	11.1	4195422	4195491	-0.586317	-1.39847	0.17123	0.999891	-4.56886
Tb09.160.1470	3QTB00010_N_8	;go_function=zinc ion binding		<a href=http://www.genedb.org/genedb/Search?organism=tryp&name=Tb09.160.1470>Tb09.160.1470</a>	Q38FP2		3C4.370	chr9contig160.tmp0141c	9	Tb927_09_v4: complement(595639..596667)	hypothetical protein, conserved	4921	0	0	0	GO:0008270 GO:0008270	GO:0008150 GO:0008150	GO:0005575 GO:0005575	2QTB00010_N_8	Tb09.160.1470	AATGCTTCATCCACCACTTCTGATGAGGGAATAAACTGTCGTTTTTGCAACGTTGGATTTTCCTGTAAGG	-	9	596250	596319	-0.58543	-1.61662	0.115409	0.999891	-4.55098
Tb927.3.1770	3QTB00020_J_7			<a href=http://www.genedb.org/genedb/Search?organism=tryp&name=Tb927.3.1770>Tb927.3.1770</a>	Q57ZD4			Tb03.30P12.390	3	Tb927_03_v4: complement(458820..461513)	hypothetical protein, conserved,leucine-rich repeat protein (LRRP), putative	1016	0	0	0	GO:0003674	GO:0008150	GO:0005575	2QTB00020_J_7	Tb927.3.1770	TTAACGCTGAACACAGCACTACTGGACCTCATGTTGTATTTGCCTTTTGTGCGATGTAGATTGGAGTATT	-	3	459059	459128	-0.585296	-1.7316	0.0926138	0.999891	-4.5408
Tb927.8.950	3QTB00014_D_19			<a href=http://www.genedb.org/genedb/Search?organism=tryp&name=Tb927.8.950>Tb927.8.950</a>	Q57XI0			Tb08.25L8.30	8	Tb927_08_v4: complement(297522..298934)	hypothetical protein	3938	1	0	1				2QTB00014_D_19	Tb927.8.950	TAAAGCACAGAATGTGTTTAAGAAGGTAAGCAGGTATGCAAGGAATCTCAAAAGTATAAGGGCTCATTAC	NA	Nonspecific_2	0	0	-0.584923	-1.51654	0.138833	0.999891	-4.55942
Tb927.8.2660	3QTB00023_C_15			<a href=http://www.genedb.org/genedb/Search?organism=tryp&name=Tb927.8.2660>Tb927.8.2660</a>	Q57XC3			Tb08.26A17.710	8	Tb927_08_v4: 785065..790824	hypothetical protein, conserved	4109	0	0	0	GO:0003674	GO:0008150	GO:0005575	2QTB00023_C_15	Tb927.8.2660	ATTATAATATCAACGAGAACACATGGTCTGTCCTCCCCATTCGTGCTCCCCAAGATGGCAAAGACAAAAA	+	8	788897	788966	-0.58328	-1.5076	0.141099	0.999891	-4.56016
Tb11.02.5310	3QTB00018_D_17	similar to Leishmanolysin homolog precursor (EC 3.4.24.36) (Cell surface protease) (Major surface glycoprotein) (GP63 protein) (Swiss-Prot:Q06031) (Crithidia fasciculata);go_function=metalloendopeptidase activity;go_process=cell adhesion; proteolysis and peptidolysis;go_component=membrane		<a href=http://www.genedb.org/genedb/Search?organism=tryp&name=Tb11.02.5310>Tb11.02.5310</a>	Q384S4				11	Tb927_11_01_v4: 2063579..2065606	major surface protease A, putative,Gp63 major surface glycoprotein-like protein,MSP-A, putative	8444	1	0	0	GO:0004222	GO:0006508 GO:0007155	GO:0016020	2QTB00018_D_17	Tb11.02.5310	TTCCAACAATACTGAAGGTGAGGGAAACAAGAGCAAAAGTGTTGAACGGAAAAATGTGCGGTTTCACATA	+	11.1	2063779	2063848	-0.582291	-1.43255	0.161322	0.999891	-4.5662
Tb927.1.4820	3QTB00002_D_15	GPI-Anchor Signal predicted for Tb927.1.4820 by DGPI v2.04, no cleavage site predicted		<a href=http://www.genedb.org/genedb/Search?organism=tryp&name=Tb927.1.4820>Tb927.1.4820</a>	Q4GY97				1	Tb927_01_v4: 986076..986387	hypothetical protein, unlikely	469	0	0	0				2QTB00002_D_15	Tb927.1.4820	TTCACAGATGGGGAGGGGAATTTATTAAAGTACTGGGGGCGACATTAACTCCCATATGCATTTCGTTTCA	+	1	986269	986338	-0.581813	-1.35572	0.184324	0.999891	-4.57213
Tb09.160.5340	3QTB00004_G_5			<a href=http://www.genedb.org/genedb/Search?organism=tryp&name=Tb09.160.5340>Tb09.160.5340</a>	Q38EL7			chr9contig160.tmp0420	9	Tb927_09_v4: 1130090..1130509	hypothetical protein, unlikely	5298	1	0	0				2QTB00004_G_5	Tb09.160.5340	GTTTGCGGACGGCTGCGAGGGAACACCTCATTACCTTACTTTTCTGTAGGATTCAAAGAGCTGTTGATTA	+	9	1130193	1130262	-0.581749	-1.71346	0.0959371	0.999891	-4.54244
Tb927.4.750	3QTB00004_E_12	;go_function=structural constituent of ribosome;go_process=protein biosynthesis;go_component=ribosome		<a href=http://www.genedb.org/genedb/Search?organism=tryp&name=Tb927.4.750>Tb927.4.750</a>	Q580A3			Tb04.5E12.940	4	Tb927_04_v4: complement(207428..207865)	50S ribosomal protein L7Ae, putative	1492	0	0	0				2QTB00004_E_12	Tb927.4.750	ACGAAAAAGTTATACGTGCTCATTAAGAAAACTGTTGTGAATAACAAAAAAGATGTTATAAAGGGTATCA	-	4	207694	207763	-0.580389	-1.27142	0.212401	0.999891	-4.57834
Tb927.1.120	3QTB00020_G_14			<a href=http://www.genedb.org/genedb/Search?organism=tryp&name=Tb927.1.120>Tb927.1.120</a>	Q8IFI8				1	Tb927_01_v4: complement(60266..62836)	retrotransposon hot spot (RHS) protein, putative,retrotransposon hot spot protein 4 (RHS4), putative	13	0	0	0	GO:0003674	GO:0008150	GO:0005634	2QTB00020_G_14	Tb927.1.120	GGAAGGTTGGCCATACGACAGGTTTGCATTGGGCCACACTGAGATGTGCGGGGAAAATTTTAAACATGTA	-	1	61979	62048	-0.579706	-1.48881	0.145962	0.999891	-4.56169
Tb927.8.6700	3QTB00016_K_2			<a href=http://www.genedb.org/genedb/Search?organism=tryp&name=Tb927.8.6700>Tb927.8.6700</a>	Q57TU3			Tb08.30K1.610	8	Tb927_08_v4: complement(1941150..1942793)	hypothetical protein, conserved	4514	1	6	0				2QTB00016_K_2	Tb927.8.6700	AGTATGAGTCGTTTTTCGGGATCAAGTGTATCTTATGATGGTTATGTGCCTTCTGGTTACCTCAAAGACA	-	8	1941713	1941782	-0.578735	-1.54793	0.131105	0.999891	-4.55682
Tb11.01.5760	3QTB00017_D_4			<a href=http://www.genedb.org/genedb/Search?organism=tryp&name=Tb11.01.5760>Tb11.01.5760</a>	Q382C0				11	Tb927_11_01_v4: 3696095..3697951	hypothetical protein, conserved	9104	1	1	0				2QTB00017_D_4	Tb11.01.5760	TTTTGCATCTCTTCATAACTTTTTCCAACCTTACGATCTTTTATGTCACACTTTAGACCTTGTGGGGTCG	+	11.1	3696346	3696415	-0.577779	-0.889608	0.380067	0.999891	-4.60216
Tb10.6k15.0340	3QTB00004_N_22			<a href=http://www.genedb.org/genedb/Search?organism=tryp&name=Tb10.6k15.0340>Tb10.6k15.0340</a>	Q389Y2			TRYPtp6k15-3d06.p1c_57	10	Tb927_10_v4: 2417280..2417765	hypothetical protein, conserved	7100	1	4	0				2QTB00004_N_22	Tb10.6k15.0340	TAATGTTGCTCGTAGCGGAGATCGTGTTTAGTCTCCGGGTGATCGTTCGACTTATTCGCAATAATCGCAT	+	10	2417650	2417719	-0.576273	-1.62458	0.113694	0.999891	-4.55029
Tb927.7.4110	3QTB00020_J_1	;go_function=ATP binding; motor activity;go_process=microtubule-based process;go_component=microtubule associated complex		<a href=http://www.genedb.org/genedb/Search?organism=tryp&name=Tb927.7.4110>Tb927.7.4110</a>	Q57UP1			Tb07.5F10.480	7	Tb927_07_v4: 1088499..1091183	kinesin, putative	3500	0	0	0	GO:0003774 GO:0005524	GO:0007017	GO:0005875	2QTB00020_J_1	Tb927.7.4110	AACTGATATCGTTACGTAAAACCCATGGCCACACACACACTATATTCCGAATAACCTCACCAAAGGTTGA	+	7	1089613	1089682	-0.574751	-1.49903	0.1433	0.999891	-4.56086
Tb10.6k15.3440	3QTB00014_O_18			<a href=http://www.genedb.org/genedb/Search?organism=tryp&name=Tb10.6k15.3440>Tb10.6k15.3440</a>	Q38AN8			TRYPtp6k15-3d06.p1c_488	10	Tb927_10_v4: complement(1808400..1809803)	hypothetical protein, conserved	6844	0	0	0				2QTB00014_O_18	Tb10.6k15.3440	ATCGTTGGACAAAGTTTTGTCCTACCCTGAGTGTCGGGAGTTGATTTGTGTTACTGTTATAAAGCATAGT	-	10	1808418	1808487	-0.573461	-1.17787	0.247209	0.999891	-4.58484
Tb927.3.5030	3QTB00019_A_12	identical to GP:15990777: KU70 protein {Trypanosoma brucei}; 99.8% identical to GP:15990777: KU70 protein {Trypanosoma brucei};go_function=double-stranded telomeric DNA binding;go_process=telomerase-independent telomere maintenance;go_component=nuclear chromosome, telomeric region		<a href=http://www.genedb.org/genedb/Search?organism=tryp&name=Tb927.3.5030>Tb927.3.5030</a>	Q582N4	KU70		embl.330,Tb03.48K5.810	3	Tb927_03_v4: 1412986..1415199	KU70 protein	1340	0	0	0	GO:0003691	GO:0000722	GO:0000784	2QTB00019_A_12	Tb927.3.5030	AAGGGAATGCACACATCCTGATTACCCTGGTGTATACGTCTTTCATACTTTTTGCTCAGCGGAAATACAA	+	3	1413339	1413408	-0.573444	-1.14981	0.258426	0.999891	-4.58671
Tb927.2.4550	3QTB00020_N_7	;go_function=rRNA methyltransferase activity;go_process=RNA methylation	ftsJ	<a href=http://www.genedb.org/genedb/Search?organism=tryp&name=Tb927.2.4550>Tb927.2.4550</a>	Q7YUX7		30M24.305		2	Tb927_02_v4: complement(808636..811353)	FtsJ cell division protein, putative	727	0	0	0	GO:0003674	GO:0008150	GO:0005575	2QTB00020_N_7	Tb927.2.4550	AGGCGTGAAGACATTTGTGGGCGATATTACTGAGGAAAAAACGAAGAAAATTATAATGACTTATCTCAAA	-	2	811030	811099	-0.572464	-1.32604	0.193865	0.999891	-4.57435
Tb927.7.700	3QTB00018_K_16			<a href=http://www.genedb.org/genedb/Search?organism=tryp&name=Tb927.7.700>Tb927.7.700</a>	Q57VR6			Tb07.29K4.630	7	Tb927_07_v4: complement(152958..154958)	hypothetical protein, conserved	3161	0	0	0				2QTB00018_K_16	Tb927.7.700	TGGTACATCACATGAAATATTTCGTCTCAGTTTAGAAACTGGTTCCTTCGTTGAGAGCTACAAAACTCAG	-	7	154443	154512	-0.571682	-1.53754	0.133624	0.999891	-4.55768
Tb927.3.3240	3QTB00001_B_2			<a href=http://www.genedb.org/genedb/Search?organism=tryp&name=Tb927.3.3240>Tb927.3.3240</a>	Q57V62			Tb03.3K10.274	3	Tb927_03_v4: complement(835695..835919)	hypothetical protein, conserved	1162	0	0	0				2QTB00001_B_2	Tb927.3.3240	TATTTCACAAGGAGGAGAAGCCACCGCAGTCAGACAACAACAGCGAGTTGGATGTCATGTATGACATGGA	-	3	835699	835768	-0.570509	-1.42923	0.162265	0.999891	-4.56646
Tb927.7.2540	3QTB00007_O_9	;go_function=ubiquitin conjugating enzyme activity;go_process=protein modification; ubiquitin cycle;go_component=cytoplasm		<a href=http://www.genedb.org/genedb/Search?organism=tryp&name=Tb927.7.2540>Tb927.7.2540</a>	Q57XM0			Tb07.22O10.640	7	Tb927_07_v4: complement(651108..651788)	ubiquitin-conjugating enzyme E2, putative,ubiquitin carrier protein, putative,ubiquitin-protein ligase, putative	3343	0	0	0	GO:0004840	GO:0006512 GO:0006464	GO:0005737	2QTB00007_O_9	Tb927.7.2540	AACTGCTTTTGCAATTCCCCCCTGAGTATCCCTTTTCTCCGCCTTCTGTGCGGTTTACAACAAAAATATT	-	7	651379	651448	-0.570038	-1.60233	0.118541	0.999891	-4.55221
Tb927.8.4900	3QTB00021_I_24			<a href=http://www.genedb.org/genedb/Search?organism=tryp&name=Tb927.8.4900>Tb927.8.4900</a>	Q57UW2			Tb08.4A8.610	8	Tb927_08_v4: 1452352..1455438	hypothetical protein, conserved	4333	0	0	0				2QTB00021_I_24	Tb927.8.4900	TACGATTTTATGTTTATAAGCGAAATGATGGTTATGGAAAATCTTGTTGTTCCGTTATTACTGGCTCACG	+	8	1452625	1452694	-0.569647	-1.52285	0.137251	0.999891	-4.5589
Tb09.211.4780	3QTB00019_M_24			<a href=http://www.genedb.org/genedb/Search?organism=tryp&name=Tb09.211.4780>Tb09.211.4780</a>	Q38D32			chr9contig211.tmp0526c	9	Tb927_09_v4: complement(2176843..2179101)	hypothetical protein, conserved	5836	0	0	0				2QTB00019_M_24	Tb09.211.4780	TTGATTTCTACAGGCACAAGGCCGTTGACGTACTTAACAGAAAGTTGATCCGTGAAAAGATGACGTGTGG	-	9	2177381	2177450	-0.568804	-1.23594	0.225141	0.999891	-4.58085
Tb927.4.5240	3QTB00012_K_13	UDP-Gal or UDP-GlcNAc-dependent glycosyltransferase, putative : curated by Mike Ferguson.;go_function=UDP-glycosyltransferase activity;go_process=GPI anchor biosynthesis;go_component=integral to membrane		<a href=http://www.genedb.org/genedb/Search?organism=tryp&name=Tb927.4.5240>Tb927.4.5240</a>	Q584I2			Tb04.3M17.800	4	Tb927_04_v4: complement(1425330..1426478)	UDP-Gal or UDP-GlcNAc-dependent glycosyltransferase, putative	1942	1	1	0	GO:0008194	GO:0006506	GO:0016021	2QTB00012_K_13	Tb927.4.5240	TACGAAAGCGTGCCGGTTTCACAATGCGGGTCCTGGTAGCGTTAGAAAATACATTTCAAATAAATCTGTT	-	4	1425465	1425534	-0.568577	-1.38807	0.174347	0.999891	-4.56966
Tb11.03.0580	3QTB00005_M_24	;go_function=RNA binding;go_process=RNA processing		<a href=http://www.genedb.org/genedb/Search?organism=tryp&name=Tb11.03.0580>Tb11.03.0580</a>	Q387K0	UBP2			11	Tb927_11_01_v4: complement(127190..127717)	RNA-binding protein, putative	7763	0	0	0	GO:0003723	GO:0006396	GO:0005575	2QTB00005_M_24	Tb11.03.0580	ACAAATGATGGCAATGCAACAACATTATATGATGGCCGCTTCCCCGATGCCTCCGATATCCCGTCAGTAA	-	11.1	127190	127259	-0.566929	-1.67982	0.102365	0.999891	-4.54544
Tb927.2.4980	3QTB00008_J_14			<a href=http://www.genedb.org/genedb/Search?organism=tryp&name=Tb927.2.4980>Tb927.2.4980</a>	Q7YUT8		30M24.90		2	Tb927_02_v4: complement(879548..880387)	hypothetical protein, conserved	755	0	0	0				2QTB00008_J_14	Tb927.2.4980	GTTCTAGGATGCATGTAGGGGCGAAACGAAAGCGAGTTGAGGACAACGCTTCTCCAGTTAGCAGTTTGTA	-	2	880272	880341	-0.565817	-1.48137	0.147924	0.999891	-4.56229
Tb927.7.6340	3QTB00013_F_18			<a href=http://www.genedb.org/genedb/Search?organism=tryp&name=Tb927.7.6340>Tb927.7.6340</a>	Q582M5			Tb07.33N13.210	7	Tb927_07_v4: complement(1723684..1725012)	hypothetical protein, conserved	3724	0	0	0				2QTB00013_F_18	Tb927.7.6340	AGTGAGTAATGTTCATGTTGTTGACGTTGTTGAAGTGGAAGAACCACGATATCAGCCCATTTTTGGTGAT	-	7	1724476	1724545	-0.565594	-1.1826	0.245355	0.999891	-4.58452
Tb10.61.0560	3QTB00022_N_18			<a href=http://www.genedb.org/genedb/Search?organism=tryp&name=Tb10.61.0560>Tb10.61.0560</a>	Q387T9			TRYP_x-61h03.q2kb185_89,TRYP_x-61h03.q2kb185_88,Tb10.61.0550	10	Tb927_10_v4: 3817835..3823081	hypothetical protein, conserved	7649	0	0	0				2QTB00022_N_18	Tb10.61.0560	ACTCAAACAAGAGCGGTTTGATGAATTTAATGATGCCGAAAATAGTATGAACCTAACGGCAGATAATGAG	+	10	3821746	3821815	-0.565187	-1.28413	0.207973	0.999891	-4.57742
Tb11.01.8580	3QTB00011_D_6			<a href=http://www.genedb.org/genedb/Search?organism=tryp&name=Tb11.01.8580>Tb11.01.8580</a>	Q381A4				11	Tb927_11_01_v4: complement(4420743..4421849)	hypothetical protein, conserved	9371	0	0	0				2QTB00011_D_6	Tb11.01.8580	TATTAAATGTAGGGATGAATCGGGTGAAGGTCTTAGCGTTGGTTTAACATCTTATGCGAGTAGTTGTGTT	-	11.1	4420875	4420944	-0.564197	-1.3818	0.176246	0.999891	-4.57014
Tb11.01.3110	3QTB00018_I_12	;go_process=protein folding		<a href=http://www.genedb.org/genedb/Search?organism=tryp&name=Tb11.01.3110>Tb11.01.3110</a>	Q383E5				11	Tb927_11_01_v4: 2971037..2973109	heat shock protein 70	8825	0	0	0	GO:0003674	GO:0006457	GO:0005575	2QTB00012_M_11	Tb11.01.3110	TTTGGATGAATACAACCACCGCCAGAAGGAGCTCGAAGGCGTGTGTGCTCCCATCTTATCAAAGATGTAC	+	11.1	2972809	2972878	-0.5636	-1.49033	0.145563	0.999891	-4.56157
Tb10.6k15.3600	3QTB00016_A_11	;go_function=inositol-3-phosphate synthase activity;go_process=myo-inositol metabolism		<a href=http://www.genedb.org/genedb/Search?organism=tryp&name=Tb10.6k15.3600>Tb10.6k15.3600</a>	Q38AQ2			TRYPtp6k15-3d06.p1c_519	10	Tb927_10_v4: 1769650..1771236	myo-inositol-1-phosphate synthase, putative	6830	0	0	0	GO:0004512	GO:0006020	GO:0005575	2QTB00016_A_11	Tb10.6k15.3600	GATGAGTACAACTTCTCAATATTTATGGGAGGTGAACAAACAGTGGTGCTCCATAACACATGCCAGGACT	+	10	1770844	1770913	-0.56292	-1.38582	0.175027	0.999891	-4.56984
Tb09.160.2890	3QTB00007_N_10			<a href=http://www.genedb.org/genedb/Search?organism=tryp&name=Tb09.160.2890>Tb09.160.2890</a>	Q38FB2		1L12.335	chr9contig160.tmp0235	9	Tb927_09_v4: 756001..756753	hypothetical protein, conserved	5051	0	0	0				2QTB00007_N_10	Tb09.160.2890	TACTGTTTGATGACTCAGTTAAGCGCTCTGCGTTTCTCGGGTATCCTCCCCGTCGTTTCGCCATAGTGGA	+	9	756065	756134	-0.562193	-1.68007	0.102316	0.999891	-4.54542
Tb927.8.3200	3QTB00022_D_7			<a href=http://www.genedb.org/genedb/Search?organism=tryp&name=Tb927.8.3200>Tb927.8.3200</a>	Q57YZ3			Tb08.28L1.170	8	Tb927_08_v4: 952569..956786	hypothetical protein, conserved	4163	0	0	0				2QTB00022_D_7	Tb927.8.3200	GTGCCGTGATTGACATTCTACATTTGCCATGTGATCTTGACAGAAAGATGGTACTACTAACACTTTTCAA	+	8	953632	953701	-0.560993	-1.28742	0.206836	0.999891	-4.57719
Tb10.6k15.2900	3QTB00018_M_14	;go_function=ATP binding; ATPase activity, coupled to transmembrane movement of substances;go_process=transport;go_component=integral to membrane; internal side of plasma membrane		<a href=http://www.genedb.org/genedb/Search?organism=tryp&name=Tb10.6k15.2900>Tb10.6k15.2900</a>	Q38AJ4			TRYPtp6k15-3d06.p1c_421	10	Tb927_10_v4: complement(1917550..1919556)	ABC transporter, putative	6888	0	5	0	GO:0005524 GO:0005524 GO:0042626	GO:0006810 GO:0006810	GO:0009898 GO:0016021 GO:0016021	2QTB00018_M_14	Tb10.6k15.2900	CAAGACGATCGTGGAAACTCCCTATCGGTTATTGTTTTGTCTTGTCGAATGCGCAGTTGTTTATTGGATG	-	10	1918036	1918105	-0.560833	-1.34329	0.188273	0.999891	-4.57307
Tb927.8.2860	3QTB00020_J_19			<a href=http://www.genedb.org/genedb/Search?organism=tryp&name=Tb927.8.2860>Tb927.8.2860</a>	Q57W86			Tb08.28F14.240	8	Tb927_08_v4: complement(865608..868304)	hypothetical protein, conserved	4129	0	0	0				2QTB00020_J_19	Tb927.8.2860	AAATATGAGAGAGTGGATATCGCTTACAAAGAGCAGGAAACATTTGCCGGTATACTTATGTGGAACCAAA	-	8	866621	866690	-0.56073	-1.2412	0.223218	0.999891	-4.58049
Tb927.8.5490	3QTB00017_H_6			<a href=http://www.genedb.org/genedb/Search?organism=tryp&name=Tb927.8.5490>Tb927.8.5490</a>	Q57X33			Tb08.26E13.60	8	Tb927_08_v4: 1624945..1626816	hypothetical protein, conserved	4393	0	0	0				2QTB00017_H_6	Tb927.8.5490	ATAAAAGTAAGGAGTTATCAATTAATGTACTTCGGGAACTCGACGCATTTCGAAGCTGTGAGGAAAACGC	+	8	1625240	1625309	-0.560698	-1.42773	0.162694	0.999891	-4.56658
Tb09.211.2110	3QTB00017_B_22	;go_function=translation elongation factor activity;go_process=translational elongation;go_component=eukaryotic translation elongation factor 1 complex		<a href=http://www.genedb.org/genedb/Search?organism=tryp&name=Tb09.211.2110>Tb09.211.2110</a>	Q38DU6			chr9contig211.tmp0247c	9	Tb927_09_v4: complement(1644555..1646411)	elongation factor 1-alpha, putative,hsp70 subfamily B suppressor 1	5571	0	0	0	GO:0003746	GO:0006414	GO:0005853	2QTB00017_B_22	Tb09.211.2110	AACAACATAAAGGTAAGAAGGACATGGTCAAGGAAATAGCTCCTGACCCAAGCAAACTGGATTGCACATT	-	9	1645807	1645876	-0.55823	-1.35295	0.1852	0.999891	-4.57234
Tb927.4.4940	3QTB00018_M_18			<a href=http://www.genedb.org/genedb/Search?organism=tryp&name=Tb927.4.4940>Tb927.4.4940</a>	Q584L1			Tb04.3M17.250	4	Tb927_04_v4: complement(1356186..1358195)	hypothetical protein, conserved	1912	0	0	0				2QTB00018_M_18	Tb927.4.4940	AAAACAACAGTCCTGAGGAGAAAGACGCTGAGAACAAGGAAGATAATTGGCTAGATTACTACTGCCGATA	-	4	1357624	1357693	-0.557356	-1.14356	0.260972	0.999891	-4.58712
Tb09.211.3780	3QTB00017_M_15			<a href=http://www.genedb.org/genedb/Search?organism=tryp&name=Tb09.211.3780>Tb09.211.3780</a>	Q38DD1			chr9contig211.tmp0421	9	Tb927_09_v4: 1977012..1978772	hypothetical protein, conserved	5736	0	0	0				2QTB00017_M_15	Tb09.211.3780	CTCAAGATCGAAATATAATTAAGGTGAAGCATGGTAAACTGTCCTTCCGTGTGTTTAACGATACACAGCA	+	9	1977832	1977901	-0.557089	-1.0654	0.294369	0.999891	-4.5921
Tb927.8.1610	3QTB00017_G_1	;go_function=metalloendopeptidase activity;go_process=cell adhesion; proteolysis and peptidolysis;go_component=membrane		<a href=http://www.genedb.org/genedb/Search?organism=tryp&name=Tb927.8.1610>Tb927.8.1610</a>	Q580G2			Tb08.29O9.350	8	Tb927_08_v4: 537061..538806	major surface protease gp63, putative,GP63, putative,metallopeptidase, putative	4004	0	2	1	GO:0004222	GO:0006508 GO:0007155	GO:0016020	2QTB00017_G_1	Tb927.8.1610	GTTCAATACAATAACTGATGTAACATTATTGTTTTCTCTCTTCCCCTTGTTCCTCCCATGTGTCAAAAGG	+	8	537063	537132	-0.555269	-0.907945	0.370441	0.999891	-4.60119
Tb927.2.340	3QTB00020_G_22	;go_component=nucleus		<a href=http://www.genedb.org/genedb/Search?organism=tryp&name=Tb927.2.340>Tb927.2.340</a>	Q8T9M5		3B10.125		2	Tb927_02_v4: complement(46167..48743)	retrotransposon hot spot (RHS) protein, putative,retrotransposon hot spot protein 4 (RHS4), putative	533	0	0	0	GO:0003674	GO:0008150	GO:0005634	2QTB00020_G_22	Tb927.2.340	ATAGATGCAGTAAAGTACGAAAAGAAGGGGCACGTAATTGTTGATATCAGTGAAAAGAATGAAACTCCAC	-	2	47522	47591	-0.555188	-1.32758	0.19336	0.999891	-4.57424
Tb927.1.1100	3QTB00021_G_13			<a href=http://www.genedb.org/genedb/Search?organism=tryp&name=Tb927.1.1100>Tb927.1.1100</a>	Q4GZA8				1	Tb927_01_v4: 308704..311616	hypothetical protein, conserved	104	0	0	0	GO:0003674	GO:0008150	GO:0005575	2QTB00021_G_13	Tb927.1.1100	AGCCAACAACAATGTGAAAACACTTCGAAAGGATCTAAGCACCAAAACGAAGACTATAGCAAAGTTAAAT	+	1	309891	309960	-0.555099	-1.3155	0.197339	0.999891	-4.57513
Tb927.6.120	3QTB00004_K_3			<a href=http://www.genedb.org/genedb/Search?organism=tryp&name=Tb927.6.120>Tb927.6.120</a>	Q57X03			Tb06.26F19.33	6	Tb927_06_v4: 2780..3205	hypothetical protein	2529	1	1	0				2QTB00004_K_3	Tb927.6.120	TTTAAGGAAGTGCAGAGACTTCCTGATACTACTGTCAGAAACTACTGTTACTGCGTGCTTCAGGCACTGG	+	6	3128	3197	-0.554937	-1.6548	0.107376	0.999891	-4.54765
Tb11.02.4970	3QTB00021_A_24			<a href=http://www.genedb.org/genedb/Search?organism=tryp&name=Tb11.02.4970>Tb11.02.4970</a>	Q384V9				11	Tb927_11_01_v4: complement(1970182..1973193)	hypothetical protein, conserved	8408	0	0	0				2QTB00021_A_24	Tb11.02.4970	GTTTACCGATTATAGCACCTTGAAGAATGCGTATATTAGGAATGAGGAAGATGTTCTGTTGGAAGACATA	-	11.1	1972435	1972504	-0.554096	-1.19027	0.242368	0.999891	-4.58401
Tb927.5.3920	3QTB00021_K_9	;go_function=ATP binding; ATPase activity;go_process=peroxisome organization and biogenesis;go_component=cytoplasm		<a href=http://www.genedb.org/genedb/Search?organism=tryp&name=Tb927.5.3920>Tb927.5.3920</a>	Q57U74			Tb05.6E7.930	5	Tb927_05_v4: 1216751..1219699	peroxisome assembly protein, putative	2383	0	0	0	GO:0005524 GO:0016887	GO:0007031	GO:0005737	2QTB00021_K_9	Tb927.5.3920	ATGGAGTTGATGGCACTTGTAGCGACGGTGATTGCTTAAATGGTATTCGTGTCATATTTCTTGTTTGTGA	+	5	1218354	1218423	-0.55378	-1.51162	0.140077	0.999891	-4.55983
Tb927.7.960	3QTB00020_C_22	;go_function=ATP binding; protein serine/threonine kinase activity;go_process=protein amino acid phosphorylation		<a href=http://www.genedb.org/genedb/Search?organism=tryp&name=Tb927.7.960>Tb927.7.960</a>	Q57VU2			Tb07.29K4.230	7	Tb927_07_v4: 241719..244268	protein kinase, putative	3187	0	0	0	GO:0004674 GO:0005524	GO:0006468	GO:0005575	2QTB00020_C_22	Tb927.7.960	ATGAAAACAATCGTTTCATATACAGCGATAAGTACAGACTTTACCCGCGTCGTCACATTGACAGGGAGTT	+	7	244057	244126	-0.553066	-1.48101	0.148017	0.999891	-4.56232
Tb927.7.5950	3QTB00017_A_12	Number of repeated genes in array uncertain, region may contain misassembly.;go_component=integral to membrane		<a href=http://www.genedb.org/genedb/Search?organism=tryp&name=Tb927.7.5950>Tb927.7.5950</a>	Q57VL6			Tb07.2F2.70	7	Tb927_07_v4: 1599278..1601050	hypothetical protein, conserved	3685	0	13	0				2QTB00017_A_12	Tb927.7.5950	GCGCTCGCGGGCGAGCCTCCGAGTACTAATGTTGGTATTCTTCTTTCCGTGTTGGGCGCCTTGGGTAGTG	+	7	1600421	1600490	-0.552841	-1.64198	0.11002	0.999891	-4.54878
Tb927.1.750	3QTB00022_E_7			<a href=http://www.genedb.org/genedb/Search?organism=tryp&name=Tb927.1.750>Tb927.1.750</a>	Q4GZE3				1	Tb927_01_v4: complement(242278..245925)	hypothetical protein, conserved	69	0	0	0				2QTB00022_E_7	Tb927.1.750	ATTCCGGAACGAATGCCTGAACGCCCTTCATTTAACTGATATGGACAACATAATTATTTATGATAGTAAT	-	1	243919	243988	-0.552719	-1.13166	0.265874	0.999891	-4.5879
Tb10.70.1890	3QTB00013_P_4			<a href=http://www.genedb.org/genedb/Search?organism=tryp&name=Tb10.70.1890>Tb10.70.1890</a>	Q38B81			TRYP_x-70a06.p2kb545_256	10	Tb927_10_v4: 1292057..1293400	hypothetical protein, conserved	6651	1	0	0				2QTB00013_P_4	Tb10.70.1890	CGGAAGCATATATTCTTTAGGCCAGACCAATTTCTTCGTCTTATAAACTTTTTAGCCGTTTATCCGTCAT	+	10	1292522	1292591	-0.551754	-1.11279	0.273779	0.999891	-4.58912
Tb11.02.5810	3QTB00017_D_6	similar over 196aa to Dual specificity protein phosphatase 5 (EC 3.1.3.48) (EC 3.1.3.16)(Dual specificity protein phosphatase hVH3). (Swiss-Prot:Q16690) (Homo sapiens;);go_function=protein tyrosine/serine/threonine phosphatase activity;go_process=protein amino acid dephosphorylation		<a href=http://www.genedb.org/genedb/Search?organism=tryp&name=Tb11.02.5810>Tb11.02.5810</a>	Q384M4				11	Tb927_11_01_v4: complement(2182421..2184277)	dual specificity protein phosphatase, putative	8495	0	0	0	GO:0008138	GO:0006470	GO:0005575	2QTB00017_D_6	Tb11.02.5810	GCGCCCTATCGGATTTATGAGTATTTGGCGGAGGACCAACGATATGTTTACAAGAAAATATGTTCTTTTA	-	11.1	2183998	2184067	-0.550834	-1.37881	0.177159	0.999891	-4.57037
Tb10.389.1580	3QTB00011_H_6			<a href=http://www.genedb.org/genedb/Search?organism=tryp&name=Tb10.389.1580>Tb10.389.1580</a>	Q389C7				10	Tb927_10_v4: 2892356..2893468	hypothetical protein, conserved	7305	0	0	0				2QTB00011_H_6	Tb10.389.1580	AAACAATATTATTTGTTTGCTGCCAAAACTCGTGGAGATCATCATTATCCTCTGTTATAAACTGGAGCTT	+	10	2892895	2892964	-0.550317	-1.32501	0.194202	0.999891	-4.57443
Tb09.244.2570	3QTB00021_M_24	;go_function=ATP binding; ATPase activity, coupled to transmembrane movement of ions, phosphorylative mechanism; calcium-transporting ATPase activity;go_process=cation transport;go_component=integral to membrane; plasma membrane		<a href=http://www.genedb.org/genedb/Search?organism=tryp&name=Tb09.244.2570>Tb09.244.2570</a>	Q38CW7			chr9contig244a01.tmp0257	9	Tb927_09_v4: 2351271..2354396	calcium motive p-type ATPase, putative	5902	0	8	0	GO:0005388 GO:0005524 GO:0015662	GO:0006812	GO:0005886 GO:0016021	2QTB00021_M_24	Tb09.244.2570	CCAGTCTGTCATCTTCATGAAGTGGTTTGATAACCCATGGATTTATGGTTCTGTTATTGTATGTTCGCTG	+	9	2353973	2354042	-0.550195	-1.45343	0.155478	0.999891	-4.56454
Tb11.01.1230	3QTB00011_E_12	;go_function=DNA binding;go_component=nucleus		<a href=http://www.genedb.org/genedb/Search?organism=tryp&name=Tb11.01.1230>Tb11.01.1230</a>	Q383Y2				11	Tb927_11_01_v4: complement(2535460..2536521)	ADP-ribosylation factor GTPase activating protein, putative	8638	0	0	0	GO:0003677	GO:0008150	GO:0005634	2QTB00011_E_12	Tb11.01.1230	TTCAGCGTGTGCATCATTGCACCGAAACAAGCAACATAAAGTAAAAGGTATCACCATGACGGAGTTCACA	-	11.1	2536333	2536402	-0.549624	-1.27787	0.210146	0.999891	-4.57788
Tb927.5.2390	3QTB00010_N_2			<a href=http://www.genedb.org/genedb/Search?organism=tryp&name=Tb927.5.2390>Tb927.5.2390</a>	Q582C6			Tb05.3C6.480	5	Tb927_05_v4: 758192..759220	hypothetical protein, conserved	2230	0	0	0				2QTB00010_N_2	Tb927.5.2390	ATGTTAGACCGTTCCGATTGGAATCAACCACTTTTTACACTGTGCTTTTGCTTATATGGTAATGAGAGGC	+	5	758639	758708	-0.548742	-1.27356	0.211651	0.999891	-4.57819
Tb09.211.4180	3QTB00021_H_18			<a href=http://www.genedb.org/genedb/Search?organism=tryp&name=Tb09.211.4180>Tb09.211.4180</a>	Q38D91			chr9contig211.tmp0464c	9	Tb927_09_v4: complement(2050709..2054161)	hypothetical protein, conserved	5777	0	0	0				2QTB00021_H_18	Tb09.211.4180	GTGTCGATCTTCCATATGTAATGGAACCGAAAGAGGTTGTACATCTGTGCAATTTGCTACAAAATTATTC	-	9	2053887	2053956	-0.54833	-1.38258	0.176009	0.999891	-4.57008
Tb11.02.4660	3QTB00021_E_21			<a href=http://www.genedb.org/genedb/Search?organism=tryp&name=Tb11.02.4660>Tb11.02.4660</a>	Q384Y7				11	Tb927_11_01_v4: complement(1902115..1905018)	hypothetical protein, conserved	8380	0	0	0				2QTB00021_E_21	Tb11.02.4660	TTACGATACGTGAAGGCTATAACAGCGGGTAAAGTATTTGTCAACCCCAAGGAAATTGAAGATTTCTTCT	-	11.1	1903188	1903257	-0.54826	-1.08802	0.284409	0.999891	-4.59069
Tb927.7.3690	3QTB00004_F_22			<a href=http://www.genedb.org/genedb/Search?organism=tryp&name=Tb927.7.3690>Tb927.7.3690</a>	Q57WI4			Tb07.28B13.220	7	Tb927_07_v4: complement(962765..963241)	hypothetical protein	3458	1	3	0				2QTB00004_F_22	Tb927.7.3690	AAATTGAGAGCAACATATCACTACTGGACGGTTGATTGTGCCCGTGTTACCTTACAAGAAATACAGAGGA	-	7	962803	962872	-0.547955	-1.40871	0.168205	0.999891	-4.56807
Tb11.01.8520	3QTB00008_N_8	;go_function=glucosamine-6-phosphate deaminase activity;go_process=carbohydrate metabolism; N-acetylglucosamine catabolism		<a href=http://www.genedb.org/genedb/Search?organism=tryp&name=Tb11.01.8520>Tb11.01.8520</a>	Q381A9				11	Tb927_11_01_v4: complement(4402661..4403503)	glucosamine-6-phosphate isomerase, putative	9366	0	0	0	GO:0004342	GO:0005975 GO:0006046	GO:0005575	2QTB00008_N_8	Tb11.01.8520	TGAATACGTCGGTCTCCCCCGTGACCATCCGCAGAGTTATTACTATTTTATGAAACATAACTTCTTTGAT	-	11.1	4403219	4403288	-0.547915	-1.68955	0.10047	0.999891	-4.54458
Tb927.7.2530	3QTB00009_F_22	;go_function=N-acetyltransferase activity;go_process=metabolism		<a href=http://www.genedb.org/genedb/Search?organism=tryp&name=Tb927.7.2530>Tb927.7.2530</a>	Q57XM1			Tb07.22O10.620	7	Tb927_07_v4: complement(648306..649232)	N-acetyltransferase, putative	3342	0	0	0				2QTB00009_F_22	Tb927.7.2530	TTTTCATATTTTAAGCAGTGATAAAATAAGCAGTGTGGAACCCACCACAACAAATCCAACGGCGGCAGAT	-	7	648669	648738	-0.54768	-1.34853	0.1866	0.999891	-4.57267
Tb927.1.3980	3QTB00001_F_13	unlikely gene predicted by glimmer		<a href=http://www.genedb.org/genedb/Search?organism=tryp&name=Tb927.1.3980>Tb927.1.3980</a>	Q4GYH9				1	Tb927_01_v4: 843225..843425	hypothetical protein, unlikely	386	0	0	0				2QTB00001_F_13	Tb927.1.3980	TGAAACAGGTAGTGGGTAATGACAACAATATTATTAATTATCAAAATGTGTCGCCGCTGTCGCTTTTATT	+	1	843286	843355	-0.547669	-1.53739	0.133659	0.999891	-4.5577
Tb10.70.2120	3QTB00005_D_18			<a href=http://www.genedb.org/genedb/Search?organism=tryp&name=Tb10.70.2120>Tb10.70.2120</a>	Q38B92			TRYP_x-70a06.p2kb545_288	10	Tb927_10_v4: 1253545..1254102	hypothetical protein, conserved	6640	1	1	0				2QTB00005_D_18	Tb10.70.2120	TGAGCCTTCCTTTTCCCTCCTTTCCGTTTGTAAGCAAGAGGCACATAAGCTATGTCCGCGTCAGGAGCAT	+	10	1253679	1253748	-0.54742	-1.612	0.116415	0.999891	-4.55138
Tb927.5.3930	3QTB00014_K_9	;go_function=transporter activity;go_process=transport;go_component=integral to membrane		<a href=http://www.genedb.org/genedb/Search?organism=tryp&name=Tb927.5.3930>Tb927.5.3930</a>	Q57U73			Tb05.6E7.950	5	Tb927_05_v4: 1220130..1221497	hypothetical protein, conserved	2384	0	12	1				2QTB00014_K_9	Tb927.5.3930	GTTTTCTGTCTCGGGACGTATGCGCTTGCAACCATCTTTTGTTTAGTAATCACATTAAATTCTATTCCAT	+	5	1220742	1220811	-0.547353	-1.03102	0.309974	0.999891	-4.5942
Tb927.6.3580	3QTB00020_B_10	;go_function=ATP binding; ATP-dependent helicase activity;go_process=nucleobase, nucleoside, nucleotide and nucleic acid metabolism;go_component=nucleus		<a href=http://www.genedb.org/genedb/Search?organism=tryp&name=Tb927.6.3580>Tb927.6.3580</a>	Q584Z8			Tb06.2N9.110	6	Tb927_06_v4: complement(1068311..1071052)	ATP-dependent DEAD/H DNA helicase recQ, putative	2876	0	0	0	GO:0005524 GO:0008026	GO:0006139	GO:0005575	2QTB00020_B_10	Tb927.6.3580	AAGTTTGTCTTCCCCAGTGTGTAATATTGACTTGGTTTTTCTATCACCTGAAAAGATTGTACGTCACCGT	-	6	1070177	1070246	-0.546853	-1.58005	0.123561	0.999891	-4.55411
Tb10.6k15.1250	3QTB00005_J_13			<a href=http://www.genedb.org/genedb/Search?organism=tryp&name=Tb10.6k15.1250>Tb10.6k15.1250</a>	Q38A57			TRYPtp6k15-3d06.p1c_182	10	Tb927_10_v4: 2232135..2232680	hypothetical protein, conserved	7025	0	0	0				2QTB00005_J_13	Tb10.6k15.1250	CGGTAGTCACTGAACTTGCACTAAAGAGGTATGCGGAGTACCTTGTGCGGCGTCGCGAAAAACCTGAAGC	+	10	2232172	2232241	-0.545217	-1.42002	0.16491	0.999891	-4.56718
Tb11.01.4400	3QTB00019_B_22			<a href=http://www.genedb.org/genedb/Search?organism=tryp&name=Tb11.01.4400>Tb11.01.4400</a>	Q382S5				11	Tb927_11_01_v4: 3300152..3302506	hypothetical protein	8945	0	0	0				2QTB00019_B_22	Tb11.01.4400	AATGTGGAAAAGCAACTGCACAAGTACCTTTGCTCATTTAATACCCAGTGCGAGGAATGTACCGAGGCAG	+	11.1	3300875	3300944	-0.544718	-1.15518	0.256251	0.999891	-4.58636
Tb11.01.8480	3QTB00012_A_24	;go_function=chaperone binding; unfolded protein binding;go_process=protein folding		<a href=http://www.genedb.org/genedb/Search?organism=tryp&name=Tb11.01.8480>Tb11.01.8480</a>	Q381B2				11	Tb927_11_01_v4: complement(4395565..4396719)	chaperone protein DNAJ, putative	9363	1	0	0	GO:0051082 GO:0051087	GO:0006457	GO:0005575	2QTB00012_A_24	Tb11.01.8480	TGGCGGCAGCCCACACTTCCAATACAAAACTTGTTTCCTTTCTGTTCGTTAGTTTTGCGTGTCTAGGTTT	-	11.1	4396640	4396709	-0.544385	-1.34454	0.187874	0.999891	-4.57297
Tb927.1.3100	3QTB00002_G_21	GPI-Anchor Signal predicted for Tb927.1.3100 by DGPI v2.04 with cleavage site probability 0.49879998 near 50		<a href=http://www.genedb.org/genedb/Search?organism=tryp&name=Tb927.1.3100>Tb927.1.3100</a>	Q4GYR3				1	Tb927_01_v4: 677216..677485	hypothetical protein, unlikely	302	1	1	1				2QTB00002_G_21	Tb927.1.3100	TGGGTCTCGCTTACTCGCAAACGCTCGCTTCCTCAACCTACGCATACATACATATATATTTATACATATA	+	1	677334	677403	-0.541834	-1.75141	0.089095	0.999891	-4.539
Tb10.6k15.3400	3QTB00021_J_4			<a href=http://www.genedb.org/genedb/Search?organism=tryp&name=Tb10.6k15.3400>Tb10.6k15.3400</a>	Q38AN4			TRYPtp6k15-3d06.p1c_484	10	Tb927_10_v4: complement(1817009..1820476)	hypothetical protein, conserved	6848	0	0	0				2QTB00021_J_4	Tb10.6k15.3400	ATGTTCCTAAATTTATTGAAATTGGTAACCTGATGGATAAGGGTCGCAGTCCTTACGGTCTTGTGAAATT	-	10	1817196	1817265	-0.541316	-1.57748	0.124152	0.999891	-4.55433
Tb927.3.4170	3QTB00003_M_11			<a href=http://www.genedb.org/genedb/Search?organism=tryp&name=Tb927.3.4170>Tb927.3.4170</a>	Q580M5			Tb03.26J7.280	3	Tb927_03_v4: complement(1171660..1172019)	hypothetical protein, conserved	1254	0	0	0				2QTB00003_M_11	Tb927.3.4170	TTCGCATTAATTCTCATGTAGCCGTGTGGACTGGAAGTGCGCTGCCAAACAGCGTATGGGCCTTACCGGG	-	3	1171715	1171784	-0.541121	-1.38216	0.176136	0.999891	-4.57012
Tb11.02.0410	3QTB00018_G_17			<a href=http://www.genedb.org/genedb/Search?organism=tryp&name=Tb11.02.0410>Tb11.02.0410</a>	Q386M2				11	Tb927_11_01_v4: complement(828091..830022)	hypothetical protein, conserved	7993	0	0	0				2QTB00018_G_17	Tb11.02.0410	CTGTCGAAGTGACCGCAGTGTTCGTCGCCTGGTTTTTCTCCCTTATTAATGTACCTGTTCATCCGAAAAA	-	11.1	828749	828818	-0.541073	-1.46297	0.152864	0.999891	-4.56378
Tb927.7.4830	3QTB00015_B_10	;go_function=ATP binding; motor activity;go_process=microtubule-based process;go_component=microtubule associated complex		<a href=http://www.genedb.org/genedb/Search?organism=tryp&name=Tb927.7.4830>Tb927.7.4830</a>	Q57X99			Tb07.26A24.300	7	Tb927_07_v4: complement(1271199..1272749)	kinesin, putative	3572	0	0	0	GO:0003774 GO:0005524	GO:0007017	GO:0005875	2QTB00015_B_10	Tb927.7.4830	GCGGGATGCTTCTTTGTTGAGGATCTAATGATTGTCGAGTGCTTAGACATTAACGACTTCATGTTGGTGC	-	7	1272155	1272224	-0.540965	-1.52233	0.137381	0.999891	-4.55894
Tb11.18.0002	3QTB00020_K_10			<a href=http://www.genedb.org/genedb/Search?organism=tryp&name=Tb11.18.0002>Tb11.18.0002</a>	Q386T1				11	Tb927_11_01_v4: 627733..630321	hypothetical protein, conserved	7932	0	0	0				2QTB00020_K_10	Tb11.18.0002	TTAGTAGCATCATTAGCAATGTGAATAAAGGGAACGAGAGGGCGCTGTCAATGAACAACACAGTTTATTT	+	11.1	628679	628748	-0.540897	-1.38374	0.175656	0.999891	-4.57
Tb927.7.3240	3QTB00005_A_23			<a href=http://www.genedb.org/genedb/Search?organism=tryp&name=Tb927.7.3240>Tb927.7.3240</a>	Q57YD4			Tb07.13M20.50	7	Tb927_07_v4: 834318..834809	hypothetical protein, conserved	3413	1	0	0				2QTB00005_A_23	Tb927.7.3240	CCCGGGCAGCTCAACTTAACACTTGGTATCGCCGCATCCAGTACCAGGAGTATCACATGCAGCATCTCTT	+	7	834574	834643	-0.539722	-1.39812	0.171333	0.999891	-4.56889
Tb09.211.4730	3QTB00022_K_22			<a href=http://www.genedb.org/genedb/Search?organism=tryp&name=Tb09.211.4730>Tb09.211.4730</a>	Q38D37			chr9contig211.tmp0521c	9	Tb927_09_v4: complement(2165850..2169881)	hypothetical protein, conserved	5831	0	0	0				2QTB00022_K_22	Tb09.211.4730	TTTCTTGTGTCGATGTTTACATGCAGAGGAAAGTACTGATACCACGGTGATTATTGAGTTCGTTCGCTTA	-	9	2166981	2167050	-0.53864	-1.38694	0.174686	0.999891	-4.56975
Tb11.01.5970	3QTB00020_L_4			<a href=http://www.genedb.org/genedb/Search?organism=tryp&name=Tb11.01.5970>Tb11.01.5970</a>	Q382A0				11	Tb927_11_01_v4: 3762771..3765581	hypothetical protein, conserved	9124	0	0	0				2QTB00020_L_4	Tb11.01.5970	TTAAAAACAAAAAACTGCCTACTGATTTGCTAATGGTTTCACATATACTTGAGGCAAGCGAAGAGGCTCA	+	11.1	3764977	3765046	-0.538486	-1.18752	0.243435	0.999891	-4.58419
Tb927.6.4430	3QTB00010_P_17	similar to Homoserine kinase (EC 2.7.1.39) (HK). (Swiss-Prot:Q10603) [Mycobacterium bovis;Mycobacterium tuberculosis];go_function=homoserine kinase activity;go_process=homoserine metabolism; threonine biosynthesis		<a href=http://www.genedb.org/genedb/Search?organism=tryp&name=Tb927.6.4430>Tb927.6.4430</a>	Q587A9	HK		Tb06.26G9.860	6	Tb927_06_v4: complement(1244622..1245629)	homoserine kinase, putative	2961	0	0	0				2QTB00010_P_17	Tb927.6.4430	ACGCTGTGTATAATATTTCCTGCGCCTCTATCCTTGTTCTTGCACTAAGCACGGGTGACCTTCGAACTTT	-	6	1244962	1245031	-0.536331	-1.73849	0.0913781	0.999891	-4.54018
Tb927.5.810	3QTB00011_H_15			<a href=http://www.genedb.org/genedb/Search?organism=tryp&name=Tb927.5.810>Tb927.5.810</a>	Q57W26			Tb05.28F8.690	5	Tb927_05_v4: 278014..279108	hypothetical protein, conserved	2072	0	0	0	GO:0003674	GO:0008150	GO:0005575	2QTB00011_H_15	Tb927.5.810	CTACAAGACAAAGCTGTGCAAAAACTTTGTGCAATACGGAACATGCCCATATGATATACGCTGCATGTTT	+	5	278205	278274	-0.535697	-1.03375	0.308713	0.999891	-4.59403
Tb927.4.3320	3QTB00007_L_1	;go_function=uracil phosphoribosyltransferase activity;go_process=pyrimidine salvage		<a href=http://www.genedb.org/genedb/Search?organism=tryp&name=Tb927.4.3320>Tb927.4.3320</a>	Q584A9			Tb04.2H8.180	4	Tb927_04_v4: complement(869336..870058)	uracil phosphoribosyltransferase, putative	1749	0	0	0				2QTB00007_L_1	Tb927.4.3320	TATGACAGATGGACAAGGAATAATTGGCATCAGTATTTTACGTGCTGGCGAGGCTATGGAACGTGTGTTG	-	4	869726	869795	-0.53523	-1.19651	0.23996	0.999891	-4.58358
Tb11.57.0002	3QTB00004_L_19			<a href=http://www.genedb.org/genedb/Search?organism=tryp&name=Tb11.57.0002>Tb11.57.0002</a>	Q386U3			254.t00024	11	Tb927_11_01_v4: 594270..594734	hypothetical protein, conserved	7920	0	1	0				2QTB00004_L_19	Tb11.57.0002	AAATTCTTTTTTTCTACGGCCTTGTGTTACCAATCGCTCTGTACTGGATATTTGATGTCACGTTCGCCCA	+	11.1	594430	594499	-0.535129	-1.83498	0.0754677	0.999891	-4.53125
Tb927.8.6670	3QTB00017_E_10			<a href=http://www.genedb.org/genedb/Search?organism=tryp&name=Tb927.8.6670>Tb927.8.6670</a>	Q57TU6			Tb08.30K1.550	8	Tb927_08_v4: complement(1931282..1932814)	hypothetical protein, conserved	4511	0	0	0				2QTB00017_E_10	Tb927.8.6670	TTACTCATGGGGTGCCCGTGGAGTTACTCGTGCTTCCACCAATGGAATCTTTGTTTTATTGTATCGCGTA	-	8	1931730	1931799	-0.533915	-1.54322	0.132241	0.999891	-4.55721
Tb927.8.8130	3QTB00019_C_1			<a href=http://www.genedb.org/genedb/Search?organism=tryp&name=Tb927.8.8130>Tb927.8.8130</a>	Q57WL7			Tb08.28A12.150	8	Tb927_08_v4: 2401399..2403549	hypothetical protein, conserved	4657	0	0	0	GO:0003674	GO:0008150	GO:0005575	2QTB00019_C_1	Tb927.8.8130	TTGGAATGATACCATAAATCCACTGAAGTCCCTTTCAAGTTACAACGACGACAGCTCGACATACATTGAT	+	8	2402193	2402262	-0.53326	-1.30449	0.201023	0.999891	-4.57594
Tb11.57.0005	3QTB00004_B_16			<a href=http://www.genedb.org/genedb/Search?organism=tryp&name=Tb11.57.0005>Tb11.57.0005</a>	Q386T5			254.t00021	11	Tb927_11_01_v4: 615582..616052	hypothetical protein, conserved	7928	0	0	0				2QTB00004_B_16	Tb11.57.0005	AGTTGTTGTTCAGGTGAAACGGAATGATTCCGGTGAGTTGATGCGACGAGTTCTAAGCCCTATGGTGTAA	+	11.1	615983	616052	-0.532533	-1.44469	0.157903	0.999891	-4.56524
Tb927.8.5130	3QTB00017_A_23			<a href=http://www.genedb.org/genedb/Search?organism=tryp&name=Tb927.8.5130>Tb927.8.5130</a>	Q57UI5			Tb08.5H5.580	8	Tb927_08_v4: 1529691..1531424	hypothetical protein, conserved	4356	0	0	0				2QTB00017_A_23	Tb927.8.5130	ATATTTAACTTGGTGTGTTTCTCTTGGATGTCTACCACTCTTCCCCTATTTGAGTTTATTACGGTGTCAC	+	8	1530135	1530204	-0.530979	-1.25959	0.216588	0.999891	-4.57918
Tb11.01.0660	3QTB00014_F_22			<a href=http://www.genedb.org/genedb/Search?organism=tryp&name=Tb11.01.0660>Tb11.01.0660</a>	Q384D5				11	Tb927_11_01_v4: 2395515..2396951	hypothetical protein, conserved	8584	0	0	0				2QTB00014_F_22	Tb11.01.0660	AAATATTGTGCCGCAGCCCGCTGAAGATTATGAAACATACACTGGTGAGGACGATTGGGAAAAGAAAGTA	+	11.1	2395667	2395736	-0.530585	-1.26491	0.214698	0.999891	-4.5788
Tb10.70.2780	3QTB00009_I_1			<a href=http://www.genedb.org/genedb/Search?organism=tryp&name=Tb10.70.2780>Tb10.70.2780</a>	Q4FKQ4			TRYP_x-70a06.p2kb545_372	10	Tb927_10_v4: complement(1143014..1143877)	hypothetical protein, conserved,predicted SAP domain protein	6575	0	0	0				2QTB00009_I_1	Tb10.70.2780	AATGAACAAACAGGGTACAACGCCATGATTGTCGTGCAACTTCGTCGGCTTCTCCATAAAAGAGGGCTAT	-	10	1143334	1143403	-0.530262	-1.08231	0.286899	0.999891	-4.59105
Tb09.160.3890	3QTB00019_E_12			<a href=http://www.genedb.org/genedb/Search?organism=tryp&name=Tb09.160.3890>Tb09.160.3890</a>	Q38F17		28G16.250	chr9contig160.tmp0301	9	Tb927_09_v4: 886099..888324	hypothetical protein, conserved	5147	0	0	0				2QTB00019_E_12	Tb09.160.3890	ATGTGCTTGAACCGAATGAGCTGCTAAACCTGTGGGATCTTGTCCTCTCTTATCACATCGAAGAGGTATT	+	9	888011	888080	-0.530126	-1.54946	0.130737	0.999891	-4.55669
Tb927.7.3890	3QTB00009_B_8			<a href=http://www.genedb.org/genedb/Search?organism=tryp&name=Tb927.7.3890>Tb927.7.3890</a>	Q57UL9			Tb07.5F10.890	7	Tb927_07_v4: 1019311..1020231	hypothetical protein, conserved	3478	1	0	0				2QTB00009_B_8	Tb927.7.3890	TGCTTGCCTTCTAATACTCCGTTTGCCGCCAAGCTGGCTCTGGAATTTATTGATACTACCTGTTACTATG	+	7	1019818	1019887	-0.529535	-1.47489	0.149647	0.999891	-4.56282
Tb927.7.4290	3QTB00009_I_24	;go_process=nuclear migration, microtubule-mediated		<a href=http://www.genedb.org/genedb/Search?organism=tryp&name=Tb927.7.4290>Tb927.7.4290</a>	Q57UQ9			Tb07.5F10.150	7	Tb927_07_v4: complement(1139872..1140765)	hypothetical protein, conserved	3518	0	0	0				2QTB00009_I_24	Tb927.7.4290	TGCCGGAGAACTCCAAGTTAGACGACCTTGACGGCGATACAAGACAAACGGTTGAAAAAATGATGTACGA	-	7	1139990	1140059	-0.529107	-1.29563	0.204026	0.999891	-4.57659
Tb927.8.6380	3QTB00008_M_24			<a href=http://www.genedb.org/genedb/Search?organism=tryp&name=Tb927.8.6380>Tb927.8.6380</a>	Q57YN9			Tb08.11J15.180	8	Tb927_08_v4: 1854640..1855443	hypothetical protein, conserved	4482	1	1	0				2QTB00008_M_24	Tb927.8.6380	TGACTAAACATATTGAACACGATACAACTCTAGGCGACACAGCGACTCACGTTAGTAAACTATATGAAGA	+	8	1855028	1855097	-0.528996	-1.35081	0.185877	0.999891	-4.5725
Tb10.70.6720	3QTB00016_A_24			<a href=http://www.genedb.org/genedb/Search?organism=tryp&name=Tb10.70.6720>Tb10.70.6720</a>	Q38CA6			TRYP_x-70a06.p2kb545_926	10	Tb927_10_v4: complement(354113..355738)	hypothetical protein, conserved	6275	0	0	0				2QTB00016_A_24	Tb10.70.6720	AGTCATGCAATCATGTCAATAAATCCTCGCGACACGTTGTAGCTCTGGATCGCAGCTGCAAAAATAATAG	-	10	354513	354582	-0.528894	-1.41807	0.165475	0.999891	-4.56733
Tb927.5.5210	3QTB00014_L_6			<a href=http://www.genedb.org/genedb/Search?organism=tryp&name=Tb927.5.5210>Tb927.5.5210</a>	Q57UD7			Tb05.5M21.150	5	Tb927_05_v4: complement(1562852..1564297)	variant surface glycoprotein (VSG, atypical), putative	2512	1	0	1				2QTB00014_L_6	Tb927.5.5210	AAAAATGTGCTAGAGGTTAGCCACGGGCAAGACAAAAAATCTTATGCAGAAGTACGACGACGGCAACTAA	-	5	1563925	1563994	-0.528315	-1.14479	0.26047	0.999891	-4.58704
Tb927.1.1530	3QTB00022_N_10			<a href=http://www.genedb.org/genedb/Search?organism=tryp&name=Tb927.1.1530>Tb927.1.1530</a>	Q4GZ66				1	Tb927_01_v4: 385710..390938	protein kinase, putative	146	0	0	0	GO:0004672	GO:0006468	GO:0005575	2QTB00022_N_10	Tb927.1.1530	AACGGATTTGTCGCAAATGTTTTCGAGTGTTGATGAGTTTGCTGCCGTTCCAGTTAGTTTTATTCAACAA	+	1	386825	386894	-0.526961	-1.61681	0.115367	0.999891	-4.55096
Tb927.2.2570	3QTB00005_I_23			<a href=http://www.genedb.org/genedb/Search?organism=tryp&name=Tb927.2.2570>Tb927.2.2570</a>	Q7YVH5		10C8.85		2	Tb927_02_v4: complement(504177..504677)	hypothetical protein, conserved	639	0	0	0				2QTB00005_I_23	Tb927.2.2570	ACAATTGGATCGCATTTTGCCCTCGCTCAATCAGTTAAGGGATGAAATTCCTTCATCAGAGTATGTCGAA	-	2	504261	504330	-0.526724	-1.23607	0.225093	0.999891	-4.58085
Tb927.6.3130	3QTB00012_J_8	;go_function=queuine tRNA-ribosyltransferase activity;go_process=queuosine biosynthesis; tRNA modification;go_component=cytoplasm		<a href=http://www.genedb.org/genedb/Search?organism=tryp&name=Tb927.6.3130>Tb927.6.3130</a>	Q583M1			Tb06.5F5.910	6	Tb927_06_v4: 924016..925239	queuine tRNA-ribosyltransferase, putative	2832	0	0	0				2QTB00012_J_8	Tb927.6.3130	AATTGTTGCTCAGTGCTGTAAAACTTTGCCTAATGACAAACCACGGTACTGTATGGGTGTAGGATATCCA	+	6	924753	924822	-0.526566	-1.23158	0.226747	0.999891	-4.58116
Tb927.1.2310	3QTB00002_G_17	gene predicted by glimmer		<a href=http://www.genedb.org/genedb/Search?organism=tryp&name=Tb927.1.2310>Tb927.1.2310</a>	Q4GYZ0				1	Tb927_01_v4: 567609..567878	hypothetical protein	224	1	2	0				2QTB00002_G_17	Tb927.1.2310	TCTTTGCCTGCCCGCTCCCTTTGCCATGGTACAGCGCCTACATCGACAAATTATTATCATCAATAATGTT	+	1	567794	567863	-0.52646	-1.4289	0.16236	0.999891	-4.56648
Tb09.v1.0090	3QTB00001_C_16			<a href=http://www.genedb.org/genedb/Search?organism=tryp&name=Tb09.v1.0090>Tb09.v1.0090</a>	Q38FV4				9	Tb927_09_v4: complement(449299..449454)	hypothetical protein, unlikely	4858	1	0	0				2QTB00001_C_16	Tb09.v1.0090	ATGTCTGTACTCCTTTCAGTTGTATATCCCCCTCCTTTTACATTTGCGCTTTCTTTGTCTTCCTTCGATT	-	9	449385	449454	-0.525875	-1.12944	0.266793	0.999891	-4.58805
Tb927.4.4360	3QTB00009_J_22	;go_function=hydrolase activity;go_process=metabolism		<a href=http://www.genedb.org/genedb/Search?organism=tryp&name=Tb927.4.4360>Tb927.4.4360</a>	Q57Y40			Tb04.1D20.80	4	Tb927_04_v4: complement(1148067..1148999)	monoglyceride lipase, putative	1853	0	0	0				2QTB00009_J_22	Tb927.4.4360	GAAGTATGCCACGCCAGACCGCGAACCACCAGACCCGGAACTATTCCCTCATTATTTGCAAAACAAACAG	-	4	1148889	1148958	-0.525127	-1.42007	0.164894	0.999891	-4.56718
Tb09.160.3120	3QTB00021_G_10			<a href=http://www.genedb.org/genedb/Search?organism=tryp&name=Tb09.160.3120>Tb09.160.3120</a>	Q38F90		1L12.455	chr9contig160.tmp0250	9	Tb927_09_v4: 788840..791896	hypothetical protein, conserved	5073	0	0	0				2QTB00021_G_10	Tb09.160.3120	AGAAAATATGGGACTAAAAGTGGGAGATCCTGGTTGTTGTGACTTAACTGCAGCCAAAACATTAAAGGCG	+	9	790597	790666	-0.524743	-1.19131	0.241967	0.999891	-4.58393
Tb11.03.0260	3QTB00007_H_18			<a href=http://www.genedb.org/genedb/Search?organism=tryp&name=Tb11.03.0260>Tb11.03.0260</a>	Q387G3				11	Tb927_11_01_v4: 222727..223467	hypothetical protein, conserved	7800	0	0	0				2QTB00007_H_18	Tb11.03.0260	TTTTGAGAGGTATTTTCCGGATGCGGAGGTCCGTTTGTTGCTTGATAGTGTCCTAAACAACGAAACAAAG	+	11.1	223128	223197	-0.524252	-1.50602	0.141503	0.999891	-4.56029
Tb11.03.0730	3QTB00016_E_24			<a href=http://www.genedb.org/genedb/Search?organism=tryp&name=Tb11.03.0730>Tb11.03.0730</a>	Q387L1				11	Tb927_11_01_v4: complement(92202..93836)	hypothetical protein, conserved	7752	0	0	0				2QTB00016_E_24	Tb11.03.0730	GCTCTGTGGAGGCGTGATGATTTTCTTCCACCACGTGTATCGTTACCCAAGTATGTATGTTTTGACACAA	-	11.1	93014	93083	-0.523857	-1.50781	0.141047	0.999891	-4.56014
Tb927.6.440	3QTB00012_B_10			<a href=http://www.genedb.org/genedb/Search?organism=tryp&name=Tb927.6.440>Tb927.6.440</a>	Q581F2			Tb06.28F21.220	6	Tb927_06_v4: 206247..207458	hypothetical protein	2561	1	0	1				2QTB00012_B_10	Tb927.6.440	ATGAATCAGAGACTAATTCAGGGGGGAATGCGGAATCACAAGGTAATGGAGATCGTGAAGATAAGAACGA	+	6	207163	207232	-0.523318	-1.1963	0.24004	0.999891	-4.58359
Tb11.02.5530	3QTB00010_G_14	;go_function=electron carrier activity;go_process=electron transport;go_component=mitochondrion		<a href=http://www.genedb.org/genedb/Search?organism=tryp&name=Tb11.02.5530>Tb11.02.5530</a>	Q384Q2				11	Tb927_11_01_v4: complement(2110423..2111397)	electron-transfer-flavoprotein, alpha polypeptide, putative	8466	0	0	0	GO:0009055	GO:0006118	GO:0005739	2QTB00010_G_14	Tb11.02.5530	AAGTTATTGCAGTAATTAACAACGATGCTGAAGCACCCTTCTTTCAAGTGGCAGACTACGGGCTTGTGGA	-	11.1	2110481	2110550	-0.523138	-1.40799	0.168416	0.999891	-4.56812
Tb09.244.2990	3QTB00001_N_11			<a href=http://www.genedb.org/genedb/Search?organism=tryp&name=Tb09.244.2990>Tb09.244.2990</a>	Q38D03			chr9contig244a01.tmp0288	9	Tb927_09_v4: complement(2287439..2287657)	hypothetical protein, unlikely	5866	1	1	0				2QTB00001_N_11	Tb09.244.2990	AATTTACCCTATAGATCCCTTTCTACCCCTTACTGGCATTTCCTCGCCCTCTCGTTTTTGACTCACTTCA	-	9	2287555	2287624	-0.522992	-1.07474	0.290228	0.999891	-4.59152
Tb09.244.0810	3QTB00002_F_22			<a href=http://www.genedb.org/genedb/Search?organism=tryp&name=Tb09.244.0810>Tb09.244.0810</a>	Q38CP3			chr9contig244a01.tmp0081	9	Tb927_09_v4: complement(2810028..2810363)	hypothetical protein	6068	1	0	0				2QTB00002_F_22	Tb09.244.0810	TGTGTGGGTTTTTCTCTCACTCTCTTCCTCCTTCCCTGTCCGTGCATCTCGACGCTGGCGATGGAAATGG	-	9	2810253	2810322	-0.52271	-1.38113	0.176451	0.999891	-4.5702
Tb10.389.0630	3QTB00019_N_22			<a href=http://www.genedb.org/genedb/Search?organism=tryp&name=Tb10.389.0630>Tb10.389.0630</a>	Q388V7				10	Tb927_10_v4: complement(3060801..3063227)	prolyl-trna synthetase, putative,bifunctional aminoacyl-trna synthetase, putative	7375	0	0	0				2QTB00019_N_22	Tb10.389.0630	TTTAATAACACCGACGCAGCTCCAGGATTTCTTGCAGAAAATTGATTTTCCATATATTGTTGTCGACTTT	-	10	3062442	3062511	-0.522634	-1.492	0.145125	0.999891	-4.56143
Tb11.02.0160	3QTB00012_N_16			<a href=http://www.genedb.org/genedb/Search?organism=tryp&name=Tb11.02.0160>Tb11.02.0160</a>	Q386Q4				11	Tb927_11_01_v4: complement(731533..732762)	hypothetical protein, conserved	7960	0	0	0				2QTB00012_N_16	Tb11.02.0160	TGTACATTATTATATTATCTCTATACACAAGATGGGCCCTCCGCCAGCAAGTCAGTAATGATTTTGGAGA	-	11.1	732024	732093	-0.522383	-1.42452	0.163613	0.999891	-4.56683
Tb10.61.0060	3QTB00022_O_17	similar to SP:Q26721: Receptor-type adenylate cyclase ESAG 4 (EC 4.6.1.1) (ATPpyrophosphate- lyase) (Adenylyl cyclase) (Expression site- associatedprotein 4) (Antigen 4). {Trypanosoma brucei brucei};go_function=adenylate cyclase activity;go_process=intracellular signaling cascade;go_component=integral to membrane		<a href=http://www.genedb.org/genedb/Search?organism=tryp&name=Tb10.61.0060>Tb10.61.0060</a>	Q387P6			TRYP_x-61h03.q2kb185_10	10	Tb927_10_v4: 3906132..3909896	expression site-associated gene 4 (ESAG4) protein, putative,expression site-associated gene (ESAG) protein, putative,receptor-type adenylate cyclase	7693	0	1	0	GO:0004016 GO:0004016	GO:0007242 GO:0007242	GO:0016021 GO:0016021	2QTB00022_O_17	Tb10.61.0060	ACGTACCTTGCTCTTCCAATCCTTATGAAACATAATGTCGTGGCATTTTCCCCTATGACTGGATCCACTT	+	10	3906570	3906639	-0.521994	-1.53899	0.133268	0.999891	-4.55756
Tb10.70.5480	3QTB00009_O_14			<a href=http://www.genedb.org/genedb/Search?organism=tryp&name=Tb10.70.5480>Tb10.70.5480</a>	Q38C19			TRYP_x-70a06.p2kb545_747	10	Tb927_10_v4: 581199..582098	ubiquitin-conjugating enzyme variant Kua homologue, putative	6363	0	3	0	GO:0003674	GO:0008150	GO:0005575	2QTB00009_O_14	Tb10.70.5480	ATGACAACGCTGGTTTCCATGTATTTTTCCTTACTTTCGCACTTTTCATTGGTATGACTAATGAGCTTCA	+	10	581728	581797	-0.521892	-1.2897	0.206052	0.999891	-4.57702
Tb927.6.2060	3QTB00014_D_6	;go_function=ATP binding; histidine-tRNA ligase activity;go_process=histidyl-tRNA aminoacylation; tRNA aminoacylation for protein translation;go_component=cytoplasm		<a href=http://www.genedb.org/genedb/Search?organism=tryp&name=Tb927.6.2060>Tb927.6.2060</a>	Q584V0			Tb06.4M18.280	6	Tb927_06_v4: complement(670664..672097)	histidyl-tRNA synthetase, putative	2725	0	0	0	GO:0004821 GO:0005524	GO:0006418 GO:0006427	GO:0005737	2QTB00014_D_6	Tb927.6.2060	ATCAGAGGAACTGTACATCCGCAAAGCTGGGGAAGAGATTACAGAGCAAATGTTTAACTTTATAACGAAA	-	6	671753	671822	-0.521348	-1.19789	0.239429	0.999891	-4.58349
Tb09.160.2930	3QTB00003_E_24			<a href=http://www.genedb.org/genedb/Search?organism=tryp&name=Tb09.160.2930>Tb09.160.2930</a>	Q38FA8		1L12.355	chr9contig160.tmp0238c	9	Tb927_09_v4: complement(761343..761711)	hypothetical protein, unlikely	5055	0	2	0				2QTB00003_E_24	Tb09.160.2930	GAAATGGTCGTCCACATCATTTAAGTGTATTTTGTGTGCGTCTGATTATGCGTGTACATGTGTTGCTGAG	-	9	761400	761469	-0.520743	-1.33254	0.191742	0.999891	-4.57387
Tb927.5.3970	3QTB00008_M_11	;go_function=adenylate kinase activity; ATP binding;go_process=nucleobase, nucleoside and nucleotide interconversion		<a href=http://www.genedb.org/genedb/Search?organism=tryp&name=Tb927.5.3970>Tb927.5.3970</a>	Q57U69			Tb05.6E7.1020	5	Tb927_05_v4: 1227539..1228321	adenylate kinase, putative	2388	0	0	0	GO:0004017 GO:0005524	GO:0015949	GO:0005575	2QTB00008_M_11	Tb927.5.3970	AACCTTCCCGAAAACCCCTTAGAGTTCCTTCTTAAAGCGCTGGAACGTAAAACCACATTGCATCTCATAA	+	5	1227635	1227704	-0.52059	-1.33034	0.192459	0.999891	-4.57403
Tb10.6k15.2130	3QTB00015_J_1	similar to GB:CAA06683.1: poly(A)-specific ribonuclease {Homo sapiens;};go_function=nuclease activity; transcriptional repressor activity;go_process=negative regulation of transcription;go_component=nucleus		<a href=http://www.genedb.org/genedb/Search?organism=tryp&name=Tb10.6k15.2130>Tb10.6k15.2130</a>	Q38AC8			TRYPtp6k15-3d06.p1c_317	10	Tb927_10_v4: 2043955..2045484	ribonuclease, putative	6954	0	0	0	GO:0004518 GO:0016564	GO:0016481	GO:0005634	2QTB00015_J_1	Tb10.6k15.2130	ATGGCGAGTGTATTACTTTCAAAACTGTAATATGCGAAGAAATAGAGCGGTTGACTTTATCAAAGCTTAA	+	10	2044442	2044511	-0.52054	-1.3465	0.187249	0.999891	-4.57282
Tb927.5.3150	3QTB00022_H_6	;go_function=ATP binding; calcium ion binding; protein serine/threonine kinase activity;go_process=protein amino acid phosphorylation;go_component=integral to membrane		<a href=http://www.genedb.org/genedb/Search?organism=tryp&name=Tb927.5.3150>Tb927.5.3150</a>	Q57Z78			Tb05.27M3.180	5	Tb927_05_v4: complement(978473..983401)	protein kinase , putative	2306	1	3	0	GO:0004674 GO:0005524 GO:0005509	GO:0006468	GO:0016021	2QTB00022_H_6	Tb927.5.3150	GTGCATATGAAGAAAAACTTAATAAACGAGATGAGGATACTTCGGACGGGGTGCGTCTAATTTCCTCTAA	-	5	979452	979521	-0.520518	-1.4509	0.156177	0.999891	-4.56474
Tb927.1.1560	3QTB00019_I_7			<a href=http://www.genedb.org/genedb/Search?organism=tryp&name=Tb927.1.1560>Tb927.1.1560</a>	Q4GZ63				1	Tb927_01_v4: 399676..401853	vesicular-fusion protein NsF, putative,N-ethylmaleimide sensitive factor (NsF)	149	0	0	0	GO:0016887	GO:0006886	GO:0005575	2QTB00019_I_7	Tb927.1.1560	TTTTAGTACTAATTAAGCGGCCACCACCAAATGAACGAAAGTTACTTGTTGTTGCGACTACCTCAATGTC	+	1	401498	401567	-0.520259	-1.15097	0.257953	0.999891	-4.58664
Tb11.01.8550	3QTB00018_C_22	;go_function=ATP binding; protein serine/threonine kinase activity;go_process=protein amino acid phosphorylation		<a href=http://www.genedb.org/genedb/Search?organism=tryp&name=Tb11.01.8550>Tb11.01.8550</a>	Q381A7	ECK1			11	Tb927_11_01_v4: complement(4407951..4409924)	protein kinase, putative,mitogen-activated protein kinase 6, putative,ERK-like, CRK-like Kinase-1	9368	0	0	0	GO:0004674 GO:0005524		GO:0005575	2QTB00018_C_22	Tb11.01.8550	CCGGAGTTACTAGTTGGTGATGTATCATATGGCAAAGCGGTTGATGTTTGGGCTATTGGTTGCGTTTTTT	-	11.1	4409351	4409420	-0.520226	-1.48398	0.147232	0.999891	-4.56208
Tb927.1.3300	3QTB00020_O_10			<a href=http://www.genedb.org/genedb/Search?organism=tryp&name=Tb927.1.3300>Tb927.1.3300</a>	Q4GYP3				1	Tb927_01_v4: 717984..720602	zinc-binding phosphatase, putative	322	0	0	0	GO:0008138 GO:0008270	GO:0008150	GO:0005575	2QTB00020_O_10	Tb927.1.3300	TGGAAACTGAAGTTAAGGGCAAAAAACTCTGCCGTAGTTGCTATAGTGCACACAAGTTAAATAGTGCATA	+	1	720532	720601	-0.520204	-1.2704	0.212759	0.999891	-4.57841
Tb927.4.3930	3QTB00014_G_17	;go_function=amino acid-polyamine transporter activity;go_process=amino acid transport;go_component=integral to membrane		<a href=http://www.genedb.org/genedb/Search?organism=tryp&name=Tb927.4.3930>Tb927.4.3930</a>	Q57XZ7			Tb04.1D20.780	4	Tb927_04_v4: complement(1038210..1039571)	amino acid transporter, putative	1810	0	11	0	GO:0005279	GO:0006865	GO:0016021	2QTB00014_G_17	Tb927.4.3930	AGCTTCTGCCTGTATTTCCTCGCTGGTTTGTTTGGTTATTTGCAGTTCGGTAGTGAAGTAAACAGTTCCA	-	4	1038641	1038710	-0.519876	-1.37639	0.1779	0.999891	-4.57056
Tb11.01.3380	3QTB00017_D_17	;go_function=histone acetyltransferase activity;go_process=histone acetylation		<a href=http://www.genedb.org/genedb/Search?organism=tryp&name=Tb11.01.3380>Tb11.01.3380</a>	Q383C5	HAT2			11	Tb927_11_01_v4: 3031526..3033340	histone acetyltransferase, putative	8845	0	0	0	GO:0004402	GO:0016573	GO:0005634	2QTB00017_D_17	Tb11.01.3380	CAATGAAAGCATTGATACTAACCCTTTCATTCGAGATGCTTACCTTTGCCCGTTCTCCCTCCGTATATAT	+	11.1	3032176	3032245	-0.519799	-0.948165	0.349886	0.999891	-4.59899
Tb927.8.4370	3QTB00020_P_15			<a href=http://www.genedb.org/genedb/Search?organism=tryp&name=Tb927.8.4370>Tb927.8.4370</a>	Q57VZ8			Tb08.29H22.750	8	Tb927_08_v4: complement(1302405..1305137)	hypothetical protein, conserved	4280	0	2	0				2QTB00020_P_15	Tb927.8.4370	TATTTAAGTGTATGCAGTGTAGTTTGCATCTTTTAATTTGTCTTTTGATGCGGCCGTCAATCCTCCCACA	-	8	1304536	1304605	-0.519224	-1.09419	0.281734	0.999891	-4.5903
Tb927.4.4720	3QTB00015_P_4			<a href=http://www.genedb.org/genedb/Search?organism=tryp&name=Tb927.4.4720>Tb927.4.4720</a>	Q583F7			Tb04.3I12.210	4	Tb927_04_v4: complement(1298313..1299896)	hypothetical protein, conserved	1889	0	0	0				2QTB00015_P_4	Tb927.4.4720	TCTCGCGCCCATCGAAAAGTGTCATGTTTTACTCGCATTGCATGATGAAGTTATCGACAAACGGATTCGT	-	4	1299315	1299384	-0.518533	-1.35118	0.18576	0.999891	-4.57247
Tb10.61.0360	3QTB00015_C_3			<a href=http://www.genedb.org/genedb/Search?organism=tryp&name=Tb10.61.0360>Tb10.61.0360</a>	Q387S1			TRYP_x-61h03.q2kb185_53	10	Tb927_10_v4: 3855570..3857027	hypothetical protein, conserved	7667	0	0	0				2QTB00015_C_3	Tb10.61.0360	TTTCTCCGTGCTCCTCTCATGCTGCAAACATTTGGTGGATTCAAGCGTAAGTCAAAACACTGTCATATGC	+	10	3855719	3855788	-0.518442	-1.41271	0.167031	0.999891	-4.56775
Tb11.02.1850	3QTB00003_C_23			<a href=http://www.genedb.org/genedb/Search?organism=tryp&name=Tb11.02.1850>Tb11.02.1850</a>	Q385Y6			TRYP_xi-1013a02.q1k_73	11	Tb927_11_01_v4: complement(1230357..1230704)	hypothetical protein	8130	1	2	0				2QTB00003_C_23	Tb11.02.1850	TTATTTGCATTACACTCTTGCTGATTATCCAACATTCTCTTTTACCTCCTCGTCTTAAACTGTTGTTTTA	-	11.1	1230361	1230430	-0.517354	-1.24584	0.221529	0.999891	-4.58016
Tb927.1.350	3QTB00005_K_18	pseudo		<a href=http://www.genedb.org/genedb/Search?organism=tryp&name=Tb927.1.350>Tb927.1.350</a>	-				1	Tb927_01_v4: complement(133484..135438)	retrotransposon hot spot protein (RHS, pseudogene), putative	31	0	0	0				2QTB00005_K_18	Tb927.1.350	AAAAAGGATTGCCAATTGGCATCTTTGGGAGAGTCCAGGGTGGGAGGCTTCTCGCCCCATCTGCTGTATT	NA	Nonspecific_2	0	0	-0.515825	-1.5195	0.138089	0.999891	-4.55918
Tb927.1.2130	3QTB00001_I_18	unlikely gene predicted by glimmer		<a href=http://www.genedb.org/genedb/Search?organism=tryp&name=Tb927.1.2130>Tb927.1.2130</a>	Q4GZ08				1	Tb927_01_v4: 543136..543306	hypothetical protein, unlikely	206	0	0	0				2QTB00001_I_18	Tb927.1.2130	TGGTGCCTCAAAAGGGGTCAGTAATGGTGATGGGGAATTTCAAGAGTTTTTACTGCACATCCGCATGCTT	+	1	543159	543228	-0.515274	-1.2369	0.22479	0.999891	-4.58079
Tb927.7.4350	3QTB00004_J_10			<a href=http://www.genedb.org/genedb/Search?organism=tryp&name=Tb927.7.4350>Tb927.7.4350</a>	Q57UR5			Tb07.5F10.80	7	Tb927_07_v4: complement(1153207..1153686)	hypothetical protein, conserved	3524	0	0	1				2QTB00004_J_10	Tb927.7.4350	TGCCTGTGTAAAGGTCATTCAGGCTCAGGAGGAAGCGATAACGGCAGCCGCTACAGTTCCAGTAACTTAG	-	7	1153207	1153276	-0.514415	-1.33904	0.18964	0.999891	-4.57338
Tb10.26.0290	3QTB00021_N_21			<a href=http://www.genedb.org/genedb/Search?organism=tryp&name=Tb10.26.0290>Tb10.26.0290</a>	Q389H9				10	Tb927_10_v4: 2764202..2767504	calcium-transporting ATPase, putative	7253	0	10	0				2QTB00021_N_21	Tb10.26.0290	TTCTTTAACGCCCGTCTTCTCCATGAGGAGGATAGTTTCTTTGAGAACTGGGGTAGTAGCCGTTTGCTGC	+	10	2767079	2767148	-0.514286	-1.51104	0.140223	0.999891	-4.55987
Tb927.1.4270	3QTB00003_K_5			<a href=http://www.genedb.org/genedb/Search?organism=tryp&name=Tb927.1.4270>Tb927.1.4270</a>	Q4GYF1				1	Tb927_01_v4: complement(880157..880510)	hypothetical protein, unlikely	414	0	0	0				2QTB00003_K_5	Tb927.1.4270	AGTAAAAGTAGTAAATAATGGTAATAATAATGATGTATGGGGATATGTAAGGAGGAATAACTTGACAACG	-	1	880166	880235	-0.51188	-1.05451	0.299253	0.999891	-4.59277
Tb11.03.0520	3QTB00015_F_10			<a href=http://www.genedb.org/genedb/Search?organism=tryp&name=Tb11.03.0520>Tb11.03.0520</a>	Q387J5				11	Tb927_11_01_v4: complement(141562..143121)	hypothetical protein, conserved	7768	0	0	0				2QTB00015_F_10	Tb11.03.0520	TTACGCTAGGAACCACAGCCGTCAAGGTTATGTTGACTGATTGGGATTTCGAAGCAAGAAGAAGAATCAT	-	11.1	141875	141944	-0.511563	-1.40356	0.169721	0.999891	-4.56847
Tb10.70.4360	3QTB00017_N_10			<a href=http://www.genedb.org/genedb/Search?organism=tryp&name=Tb10.70.4360>Tb10.70.4360</a>	Q38BT2			TRYP_x-70a06.p2kb545_585	10	Tb927_10_v4: 818779..820671	hypothetical protein, conserved,leucine-rich repeat protein (LRRP), putative	6450	0	0	0	GO:0003674 GO:0003674	GO:0008150 GO:0008150	GO:0005575 GO:0005575	2QTB00017_N_10	Tb10.70.4360	CTCTAAAACCACTTCTTCATACGCCAGTAAGATTGCATCCAAAGTTTCTCATCATTCAAGCGAGGAAAAA	+	10	819894	819963	-0.51142	-1.18336	0.245058	0.999891	-4.58447
Tb927.1.3960	3QTB00001_G_18	unlikely gene predicted by glimmer		<a href=http://www.genedb.org/genedb/Search?organism=tryp&name=Tb927.1.3960>Tb927.1.3960</a>	Q4GYI1				1	Tb927_01_v4: 842569..842733	hypothetical protein, unlikely	384	0	0	0				2QTB00001_G_18	Tb927.1.3960	ATTCGGGGGCTCAACAGCCAACCGCAGCCGTAGCAAAGGGGGCCAAAATAAGCAAGGAAGGAGGGAAATC	+	1	842610	842679	-0.51107	-1.51197	0.139989	0.999891	-4.5598
Tb927.3.2820	3QTB00016_D_16	;go_component=integral to membrane		<a href=http://www.genedb.org/genedb/Search?organism=tryp&name=Tb927.3.2820>Tb927.3.2820</a>	Q57ZN0			Tb03.27C5.170	3	Tb927_03_v4: complement(732032..733735)	hypothetical protein, conserved	1120	0	1	0	GO:0003674	GO:0008150	GO:0016021	2QTB00016_D_16	Tb927.3.2820	TTAAATGTTCGGGGTTTGTTAAGCATCATTACTCCGCTTATAATTTTTTTCATTCAGATCATAGTGGATG	-	3	733663	733732	-0.510935	-0.877469	0.386528	0.999891	-4.60279
Tb10.70.7140	3QTB00004_L_24			<a href=http://www.genedb.org/genedb/Search?organism=tryp&name=Tb10.70.7140>Tb10.70.7140</a>	Q38CE0			TRYP_x-70a06.p2kb545_986	10	Tb927_10_v4: 272366..272848	hypothetical protein	6241	0	0	0				2QTB00004_L_24	Tb10.70.7140	TACTGTTATGAGTGGCTTTCAGAGATTTGAGGGACTCGGGGACACATTAAGCGGACACATGAAATGCGAA	+	10	272611	272680	-0.51073	-1.0374	0.307036	0.999891	-4.59381
Tb11.47.0021	3QTB00008_D_5			<a href=http://www.genedb.org/genedb/Search?organism=tryp&name=Tb11.47.0021>Tb11.47.0021</a>	Q387C4				11	Tb927_11_01_v4: 365901..366710	hypothetical protein, conserved	7839	0	0	0				2QTB00008_D_5	Tb11.47.0021	CACAAATTGTTTATTGGACAGCTACGCTTTGAAATGTCGCTGGAGGCGCTCGTCTGGTTCCTGCACGAAA	+	11.1	366378	366447	-0.510663	-1.32385	0.194583	0.999891	-4.57452
Tb927.8.4730	3QTB00014_O_15	;go_function=amino acid-polyamine transporter activity;go_process=amino acid transport;go_component=membrane		<a href=http://www.genedb.org/genedb/Search?organism=tryp&name=Tb927.8.4730>Tb927.8.4730</a>	Q57UX8			Tb08.4A8.368	8	Tb927_08_v4: complement(1389086..1390462)	amino acid transporter, putative	4316	0	10	0	GO:0005279	GO:0006865	GO:0016020	NA	NA	NA	NA	NA	NA	NA	-0.509891	-1.00183	0.323663	0.999891	-4.59593
Tb09.160.4710	3QTB00022_N_21			<a href=http://www.genedb.org/genedb/Search?organism=tryp&name=Tb09.160.4710>Tb09.160.4710</a>	Q38ET5			chr9contig160.tmp0357	9	Tb927_09_v4: 1010359..1014921	hypothetical protein, conserved	5230	0	0	0				2QTB00022_N_21	Tb09.160.4710	TTCTCCATCAATTCTGTGAAGGACTTACTAAAGCGCAACCAGGAACTGTTGAAGCAACTGTATATAATGA	+	9	1012261	1012330	-0.509495	-1.36953	0.180013	0.999891	-4.57108
Tb927.8.7620	3QTB00014_O_8	;go_function=amino acid-polyamine transporter activity;go_process=amino acid transport;go_component=membrane		<a href=http://www.genedb.org/genedb/Search?organism=tryp&name=Tb927.8.7620>Tb927.8.7620</a>	Q57V83	AATP1	AATP1	Tb08.30P3.140	8	Tb927_08_v4: 2199380..2200783	amino acid transporter 1, putative	4606	0	11	0	GO:0005279	GO:0006865	GO:0016020	2QTB00014_O_8	Tb927.8.7620	ACTGTTTAACAGTGGGAACAGAGCCATCGAAGGTCTTGGAGTGTTCATCTTTTCCTATCTTTTTCAGATT	+	8	2200129	2200198	-0.508633	-1.16155	0.253688	0.999891	-4.58594
Tb927.8.4840	3QTB00021_E_24	;go_function=ATP binding; motor activity;go_process=microtubule-based process;go_component=microtubule associated complex		<a href=http://www.genedb.org/genedb/Search?organism=tryp&name=Tb927.8.4840>Tb927.8.4840</a>	Q57UW8			Tb08.4A8.540	8	Tb927_08_v4: complement(1426400..1429444)	kinesin, putative	4327	0	0	0	GO:0003774 GO:0005524	GO:0007017	GO:0005875	2QTB00021_E_24	Tb927.8.4840	ATGTGTAACTTAATGTACAGGAACAAACAACTTTCGACTCTACTAGAAGAAGAGCAGGATCGGTACCAGT	-	8	1427434	1427503	-0.508479	-1.06208	0.295851	0.999891	-4.59231
Tb11.02.5060	3QTB00021_A_11	similar to GB:AAF24984.1: HepA-related protein HARP {Homo sapiens};go_function=ATP binding; DNA binding;go_process=chromatin remodeling		<a href=http://www.genedb.org/genedb/Search?organism=tryp&name=Tb11.02.5060>Tb11.02.5060</a>	Q384V0				11	Tb927_11_01_v4: complement(1993120..1995978)	SNF2 DNA repair protein, putative	8417	0	0	0	GO:0003677 GO:0005524 GO:0005524	GO:0006338	GO:0005634	2QTB00021_A_11	Tb11.02.5060	AGTCCCTCTTCCAAAAGGTTTATTCGGATAATTGGATTGAAAGTCGTGAAAAAATACTAGACATTGTTGA	-	11.1	1994618	1994687	-0.508286	-1.32599	0.193881	0.999891	-4.57436
Tb10.6k15.0640	3QTB00021_P_2			<a href=http://www.genedb.org/genedb/Search?organism=tryp&name=Tb10.6k15.0640>Tb10.6k15.0640</a>	Q38A05			TRYPtp6k15-3d06.p1c_92	10	Tb927_10_v4: 2359669..2363214	hypothetical protein, conserved,predicted C2 domain protein	7077	0	0	0	GO:0003674	GO:0008150	GO:0005575	2QTB00021_P_2	Tb10.6k15.0640	ATATCCAAATTTTGGCAATTAATGACTTCATGCTCTCCTCTCCCTGCTACGTTAAGGTATACGTGGATGA	+	10	2361689	2361758	-0.508236	-1.16767	0.251245	0.999891	-4.58553
Tb927.1.4380	3QTB00016_E_3			<a href=http://www.genedb.org/genedb/Search?organism=tryp&name=Tb927.1.4380>Tb927.1.4380</a>	Q4GYE0				1	Tb927_01_v4: 906010..907602	hypothetical protein, conserved	425	1	1	0	GO:0003674	GO:0008150	GO:0005575	2QTB00016_E_3	Tb927.1.4380	TCTTGACTCGGTAAGCGATCCAGTTGTTTCACCCAATGGTGAGATAGAATTTGACTTTTATCTCCTGTAT	+	1	907029	907098	-0.507557	-1.18633	0.243899	0.999891	-4.58427
Tb927.8.1760	3QTB00005_F_16			<a href=http://www.genedb.org/genedb/Search?organism=tryp&name=Tb927.8.1760>Tb927.8.1760</a>	Q582A6			Tb08.26N11.130	8	Tb927_08_v4: complement(577011..577571)	hypothetical protein	4019	1	1	0				2QTB00005_F_16	Tb927.8.1760	GTTTACTCTGTTGCCCTTCCAAAATCAGAGTTCCTCAAATTTTGTTCACATGCGCCACTCGCGTTCGTGG	-	8	577295	577364	-0.507428	-1.49152	0.145253	0.999891	-4.56147
Tb11.01.6990	3QTB00017_J_12			<a href=http://www.genedb.org/genedb/Search?organism=tryp&name=Tb11.01.6990>Tb11.01.6990</a>	Q381Q1				11	Tb927_11_01_v4: complement(4008575..4010452)	hypothetical protein, conserved	9223	0	9	0				2QTB00017_J_12	Tb11.01.6990	ACCGTATACTCATTGCAACTACTTCTTGTTATTTGGAGTGCTGCTTATTCGCCGTTCTGTTAACGTTTCC	-	11.1	4008954	4009023	-0.506932	-1.43329	0.161111	0.999891	-4.56614
Tb10.389.1400	3QTB00020_H_17			<a href=http://www.genedb.org/genedb/Search?organism=tryp&name=Tb10.389.1400>Tb10.389.1400</a>	Q389A9				10	Tb927_10_v4: complement(2921863..2924541)	hypothetical protein, conserved	7323	0	0	0				2QTB00020_H_17	Tb10.389.1400	ACTGCTGTATCTGAATTCTATCGATTTCTGAAGGAGCACCCAAGTATCAACTTTCTGTGGGTTATAGACA	-	10	2923263	2923332	-0.506464	-1.39052	0.173607	0.999891	-4.56947
Tb927.1.4220	3QTB00013_M_14	GPI-Anchor Signal predicted for Tb927.1.4220 by DGPI v2.04 with cleavage site probability 0.72 near 401		<a href=http://www.genedb.org/genedb/Search?organism=tryp&name=Tb927.1.4220>Tb927.1.4220</a>	Q4GYF6				1	Tb927_01_v4: 871778..873064	hypothetical protein, conserved	409	1	0	1	GO:0003674	GO:0008150	GO:0005575	2QTB00013_M_14	Tb927.1.4220	AATGCAATCTCACACCGTACTTTCACGTATTTGTGATGTTAAATCAGTTGGCGACGATAGTTACTATCGT	+	1	872770	872839	-0.506396	-1.21773	0.231897	0.999891	-4.58212
Tb11.02.0340	3QTB00020_O_7			<a href=http://www.genedb.org/genedb/Search?organism=tryp&name=Tb11.02.0340>Tb11.02.0340</a>	Q386N6				11	Tb927_11_01_v4: complement(783815..786331)	hypothetical protein, conserved	7978	1	0	0				2QTB00020_O_7	Tb11.02.0340	GGCACTTCAACGGAAAGTGAACCCTATTATCCATGTTGTTGACGCTGACAGTGATGTACAACCATTTATT	-	11.1	784541	784610	-0.505486	-1.2052	0.236633	0.999891	-4.58299
Tb927.6.5040	3QTB00006_B_9	;go_function=structural constituent of ribosome;go_process=protein biosynthesis;go_component=ribosome		<a href=http://www.genedb.org/genedb/Search?organism=tryp&name=Tb927.6.5040>Tb927.6.5040</a>	Q586H6			Tb06.30P15.400	6	Tb927_06_v4: 1380714..1381328	ribosomal protein L15, putative	3022	0	0	0				2QTB00006_B_9	Tb927.6.5040	ATGGGGGCGTTCATGTACATGAATGAGCTATGGAAGAAGAAGTCTTCCGATGTGATGCGCTTCATCCAGC	+	6	1380714	1380783	-0.50507	-1.42254	0.164182	0.999891	-4.56698
Tb11.02.3140	3QTB00007_C_19			<a href=http://www.genedb.org/genedb/Search?organism=tryp&name=Tb11.02.3140>Tb11.02.3140</a>	Q385M2			Tb11.212.0930	11	Tb927_11_01_v4: 1529064..1529726	hypothetical protein, conserved	8245	0	0	0				2QTB00007_C_19	Tb11.02.3140	AGTGGATCCTGACACGAAACGATATGTTCAAATAGCATACACGCCAGCTGATGGCGGACCCCGACAGTTA	+	11.1	1529525	1529594	-0.504839	-1.49889	0.143338	0.999891	-4.56087
Tb09.244.0750	3QTB00001_N_10	variant surface glycoprotein (VSG, pseudogene), putative		<a href=http://www.genedb.org/genedb/Search?organism=tryp&name=Tb09.244.0750>Tb09.244.0750</a>	-			chr9contig244a01.tmp0075	9	Tb927_09_v4: 2825870..2827394	variant surface glycoprotein (VSG, pseudogene), putative	6074	1	0	0				2QTB00001_N_10	Tb09.244.0750	TCAATAGCCAAAACATGAAAAAACATACAGCCAATACAGCAGAAACAAAGCCTGAAGTAGGGGGAGAAAA	+	9	2827115	2827184	-0.504823	-1.00165	0.323744	0.999891	-4.59594
Tb09.211.0060	3QTB00002_L_17			<a href=http://www.genedb.org/genedb/Search?organism=tryp&name=Tb09.211.0060>Tb09.211.0060</a>	Q38EF5			chr9contig211.tmp0006c	9	Tb927_09_v4: complement(1273741..1274064)	hypothetical protein, unlikely	5362	0	0	0				2QTB00002_L_17	Tb09.211.0060	AATCACTCTCGATTTTCCCCAACTTTACATCGTTACACAGGGCTGCTCTTTCCTTTTTTTCCTTTGATGT	-	9	1273898	1273967	-0.50354	-1.25238	0.219167	0.999891	-4.5797
Tb927.4.1540	3QTB00015_F_15			<a href=http://www.genedb.org/genedb/Search?organism=tryp&name=Tb927.4.1540>Tb927.4.1540</a>	Q581S7			Tb04.2L9.850	4	Tb927_04_v4: complement(398737..400263)	hypothetical protein, conserved	1571	0	1	0				2QTB00015_F_15	Tb927.4.1540	TGTTGGAACAGTGTCGCAACAAACGATACCGATCCCATTCCTTATGCTCGTATATATTTTGAGAAGGAAG	-	4	399381	399450	-0.502401	-1.43256	0.161317	0.999891	-4.5662
Tb927.8.3720	3QTB00011_J_5			<a href=http://www.genedb.org/genedb/Search?organism=tryp&name=Tb927.8.3720>Tb927.8.3720</a>	Q580Z2			Tb08.10J17.650	8	Tb927_08_v4: complement(1115380..1116474)	hypothetical protein, conserved	4215	1	2	0				2QTB00011_J_5	Tb927.8.3720	ATGTACTACTACGAGTCTATGGCTTTTTTTACTGGCATCGATTCCAACATTTTTATAACCGCGGCGGACT	-	8	1115817	1115886	-0.50135	-1.49988	0.143081	0.999891	-4.56079
Tb10.6k15.0730	3QTB00002_D_20			<a href=http://www.genedb.org/genedb/Search?organism=tryp&name=Tb10.6k15.0730>Tb10.6k15.0730</a>	Q38A13			TRYPtp6k15-3d06.p1c_106	10	Tb927_10_v4: 2335343..2335675	hypothetical protein	7069	1	3	0				2QTB00002_D_20	Tb10.6k15.0730	TTTTTTCGGTGGCCGCCAGTAGTACCCTTTCGTTTGATTGCCGTAACATTTGTACCGCATCGCCCCTACA	+	10	2335542	2335611	-0.500845	-1.52204	0.137452	0.999891	-4.55897
Tb11.01.6210	3QTB00013_K_9	similar to GB:AAG59622.1: procyclin-associated gene 2 polypeptide {Trypanosoma brucei;}		<a href=http://www.genedb.org/genedb/Search?organism=tryp&name=Tb11.01.6210>Tb11.01.6210</a>	Q381X7				11	Tb927_11_01_v4: 3818901..3820154	procyclin-associated gene 2-like protein, putative	9147	0	1	0	GO:0003674	GO:0008150	GO:0005575	2QTB00013_K_9	Tb11.01.6210	AGTCATTTGTATTTCTATAGACATGCTTGCAACAGTAGTTTTGTTTGTTGTGGCATTGGGAGTTAGCGTC	+	11.1	3818921	3818990	-0.499764	-1.41286	0.166989	0.999891	-4.56774
Tb927.7.5690	3QTB00017_J_5			<a href=http://www.genedb.org/genedb/Search?organism=tryp&name=Tb927.7.5690>Tb927.7.5690</a>	Q582I4			Tb07.10C21.310	7	Tb927_07_v4: 1537590..1539416	hypothetical protein, conserved	3659	0	0	0				2QTB00017_J_5	Tb927.7.5690	AGGTAGCTTAGTAACTGAATTAGAGGGGAAACTACGGGATGTGGAAACTCGACTTAAAAATGCTTATATT	+	7	1538249	1538318	-0.498945	-0.961012	0.343483	0.999891	-4.59827
Tb927.2.5980	3QTB00020_M_18	;go_function=ATPase activity;go_process=protein metabolism		<a href=http://www.genedb.org/genedb/Search?organism=tryp&name=Tb927.2.5980>Tb927.2.5980</a>	Q7YUK2	HSP100	1F7.360		2	Tb927_02_v4: 1084458..1087070	ATP-dependent Clp protease subunit, heat shock protein 100 (HSP100), putative,Serine peptidase, putative	820	0	0	0	GO:0016887	GO:0019538	GO:0005575	2QTB00020_M_18	Tb927.2.5980	AATAGAGTGGGGTGACTCACTTATTGCTGTTGATCATCTTCTTATTGGGTTGTTTGAATGTAAGGAAGTT	+	2	1084751	1084820	-0.498798	-1.28688	0.207023	0.999891	-4.57722
Tb11.55.0012	3QTB00020_F_19	;go_function=ATP binding;go_process=ER to Golgi transport; Golgi vesicle transport; vesicle-mediated transport		<a href=http://www.genedb.org/genedb/Search?organism=tryp&name=Tb11.55.0012>Tb11.55.0012</a>	Q386Y6				11	Tb927_11_01_v4: complement(493988..496654)	vesicular-fusion protein SEC18, putative	7877	1	1	0	GO:0005524	GO:0006888 GO:0016192 GO:0048193	GO:0005829	2QTB00020_F_19	Tb11.55.0012	TGATGGACTAACTAACCAATTTCTAACCATCATGGACGGCGTGAATAAAGCAAGGAATATACTTATTATT	-	11.1	495392	495461	-0.498756	-1.14001	0.262426	0.999891	-4.58736
Tb927.3.3660	3QTB00008_E_24			<a href=http://www.genedb.org/genedb/Search?organism=tryp&name=Tb927.3.3660>Tb927.3.3660</a>	Q57WA2			Tb03.28C22.920	3	Tb927_03_v4: 1025518..1026312	hypothetical protein, conserved	1203	1	0	0				2QTB00008_E_24	Tb927.3.3660	TTGAAGAAAGTATGTGATGATACGTTCAAGGAAGAGTTCACCAGCTTCTATAAGAGCGCCCTGTCGGTGG	+	3	1025944	1026013	-0.498371	-1.29825	0.203134	0.999891	-4.5764
Tb927.6.4710	3QTB00018_B_7	;go_function=calcium ion binding		<a href=http://www.genedb.org/genedb/Search?organism=tryp&name=Tb927.6.4710>Tb927.6.4710</a>	Q587D7			Tb06.26G9.270	6	Tb927_06_v4: 1310631..1312652	calmodulin, putative	2989	0	0	0	GO:0005509	GO:0008150	GO:0005575	2QTB00018_B_7	Tb927.6.4710	ATAGGTGCCCTCGTGGCTGCGTCTGAAAACGATCTAGATAAGAAATTTGGAATTGAGGAGTTTATTTCAT	+	6	1311723	1311792	-0.497968	-1.3777	0.177497	0.999891	-4.57046
Tb10.70.6130	3QTB00008_G_18			<a href=http://www.genedb.org/genedb/Search?organism=tryp&name=Tb10.70.6130>Tb10.70.6130</a>	Q38C65			TRYP_x-70a06.p2kb545_836	10	Tb927_10_v4: complement(466229..467023)	hypothetical protein	6316	0	0	0				2QTB00008_G_18	Tb10.70.6130	TGAAGGATGGTAGAAAAGAAATGCCGTTTACGAGCGCTTTGCCTATAGTCGTCCCCGATGCCCCGCGCCT	-	10	466722	466791	-0.497475	-1.55867	0.128542	0.999891	-4.55592
Tb09.211.4880	3QTB00012_A_12	many of residues required for catalytic activty and cyclosporin A binding are not present; similar to Peptidyl-prolyl cis-trans isomerase 2 (EC 5.2.1.8) (PPIase) (Rotamase)(Cyclophilin-2). (Swiss-Prot:P52010) (Caenorhabditis elegans);go_function=peptidyl-prolyl cis-trans isomerase activity;go_process=protein folding;go_component=integral to membrane		<a href=http://www.genedb.org/genedb/Search?organism=tryp&name=Tb09.211.4880>Tb09.211.4880</a>	Q38D22	PPIase		chr9contig211.tmp0536c	9	Tb927_09_v4: complement(2200141..2201295)	cyclophilin-like protein, putative	5846	0	1	0	GO:0003755	GO:0006457	GO:0016021	2QTB00012_A_12	Tb09.211.4880	CCTAGGTATATTCTTTCTGTTGCTTATCATTTTTTACGTATTTTATCGGACGCAACTTTCCAGCGAACGT	-	9	2200873	2200942	-0.497362	-0.93193	0.35809	0.999891	-4.59989
Tb927.7.5060	3QTB00015_P_17			<a href=http://www.genedb.org/genedb/Search?organism=tryp&name=Tb927.7.5060>Tb927.7.5060</a>	Q57ZI3			Tb07.27E10.280	7	Tb927_07_v4: 1335266..1336813	hypothetical protein, conserved	3596	0	11	1				2QTB00015_P_17	Tb927.7.5060	GTTTTTCAAACTCCTCTATCTTCCTCATGAGCACACCGTTTCTTGCGATGTACTGGGCATTTTACTTTTT	+	7	1335783	1335852	-0.49688	-0.931118	0.358504	0.999891	-4.59993
Tb927.6.620	3QTB00023_M_19			<a href=http://www.genedb.org/genedb/Search?organism=tryp&name=Tb927.6.620>Tb927.6.620</a>	Q583U1			Tb06.3D8.330	6	Tb927_06_v4: complement(250035..258221)	hypothetical protein, conserved	2579	0	0	0				2QTB00023_M_19	Tb927.6.620	TTACGCATACATCACAGGATTATGAAGATAGCTTTGTTGTGTTTACTGATAAAGAATCCATCACAATTCC	-	6	257839	257908	-0.496106	-1.14632	0.260095	0.999891	-4.58772
Tb927.8.7670	3QTB00014_M_2	;go_function=amino acid-polyamine transporter activity;go_process=amino acid transport;go_component=membrane		<a href=http://www.genedb.org/genedb/Search?organism=tryp&name=Tb927.8.7670>Tb927.8.7670</a>	Q57V87			Tb08.30P3.190	8	Tb927_08_v4: 2210397..2211797	amino acid transporter, putative	4611	0	11	0	GO:0005279	GO:0006865	GO:0016020	2QTB00014_M_2	Tb927.8.7670	CCAAAAATCACAACTGTGCTGGGGTTCGCTGGTTCCATCTCTGGTGGATCGCTGGGTTTCATTCTTCCTT	+	8	2211582	2211651	-0.49587	-1.52901	0.13572	0.999891	-4.55839
Tb927.4.4540	3QTB00003_C_18			<a href=http://www.genedb.org/genedb/Search?organism=tryp&name=Tb927.4.4540>Tb927.4.4540</a>	Q583D9			Tb04.3I12.630	4	Tb927_04_v4: complement(1247976..1248341)	hypothetical protein, conserved	1871	0	0	0				2QTB00003_C_18	Tb927.4.4540	AATGCCGTGTTGTGCTTATTTTAGCACAGAATACCAGTCTAGCCATGTGTCCACAGTGCCGTGTTGTTAT	-	4	1248127	1248196	-0.495638	-1.50743	0.141144	0.999891	-4.56017
Tb927.3.5630	3QTB00009_L_18	similar to 3,2-trans-enoyl-CoA isomerase, mitochondrial precursor (EC 5.3.3.8)(Dodecenoyl-CoA delta-isomerase). (Swiss-Prot:P42125) [Mus musculus];go_function=catalytic activity;go_process=metabolism;go_component=mitochondrion		<a href=http://www.genedb.org/genedb/Search?organism=tryp&name=Tb927.3.5630>Tb927.3.5630</a>	Q580R2			Tb03.5L5.870	3	Tb927_03_v4: 1572763..1573698	3,2-trans-enoyl-CoA isomerase, mitochondrial precursor, putative	1400	0	0	0				2QTB00009_L_18	Tb927.3.5630	GTTTATGGCCCCCCTTTGTACGCAAGCCCTTCGTGATGCCGATTGTGCAAACTTTTACGAGTTTATCAGC	+	3	1573578	1573647	-0.495284	-1.42384	0.16381	0.999891	-4.56688
Tb927.1.1970	3QTB00003_I_22			<a href=http://www.genedb.org/genedb/Search?organism=tryp&name=Tb927.1.1970>Tb927.1.1970</a>	Q4GZ22				1	Tb927_01_v4: 516161..516532	hypothetical protein, unlikely	190	1	0	0				2QTB00003_I_22	Tb927.1.1970	GGTTGCAGCACCCCTTCCAAAGTAAATATCGTACAGTCACAAAGCTGGAAGTTCAAACTCCGGATTTTCT	+	1	516165	516234	-0.494711	-1.30819	0.199778	0.999891	-4.57567
Tb927.2.2950	3QTB00021_K_3			<a href=http://www.genedb.org/genedb/Search?organism=tryp&name=Tb927.2.2950>Tb927.2.2950</a>	Q7YVD7		10C8.275		2	Tb927_02_v4: 560834..563776	hypothetical protein, conserved	653	1	0	0				2QTB00021_K_3	Tb927.2.2950	ATTTTTTATATTTCTGTGCTCCACGCTATTGCAGATGAAACTGAAGACGGTTGCTCAGGCGCGCGATTAT	+	2	562669	562738	-0.491851	-1.32825	0.193139	0.999891	-4.57419
Tb11.47.0024	3QTB00020_O_22			<a href=http://www.genedb.org/genedb/Search?organism=tryp&name=Tb11.47.0024>Tb11.47.0024</a>	Q387C7				11	Tb927_11_01_v4: 356179..358803	hypothetical protein, conserved	7836	0	0	0				2QTB00020_O_22	Tb11.47.0024	TTTGTTGTAAAGGCTGTTGCTGAGATTCTCCACAATTCATCTTCAAATGCTTTCTCGAATATGCTTCGGG	+	11.1	357301	357370	-0.491811	-1.22487	0.229229	0.999891	-4.58163
Tb927.6.5090	3QTB00020_C_3			<a href=http://www.genedb.org/genedb/Search?organism=tryp&name=Tb927.6.5090>Tb927.6.5090</a>	Q586I1			Tb06.30P15.330	6	Tb927_06_v4: 1390185..1392644	hypothetical protein, conserved	3027	0	9	0				2QTB00020_C_3	Tb927.6.5090	GGTTCACTGTGTTCCGTAAAAGGTCACACTGGTCTGTGTACTTTGCTATATTTCTAATTGTAACTTTAGT	+	6	1391296	1391365	-0.491428	-0.900883	0.374129	0.999891	-4.60156
Tb927.8.4580	3QTB00014_P_6			<a href=http://www.genedb.org/genedb/Search?organism=tryp&name=Tb927.8.4580>Tb927.8.4580</a>	Q57UZ3			Tb08.4A8.180	8	Tb927_08_v4: complement(1357391..1358842)	hypothetical protein, conserved	4301	0	0	0				2QTB00014_P_6	Tb927.8.4580	AGAAAACTCTCGCGGTTATTAAGGCTCAGTTGGAGCAACACGATGTAGAACGCGTGCGGAAGCTGGAATT	-	8	1358208	1358277	-0.491226	-1.15258	0.257302	0.999891	-4.58653
Tb927.1.2290	3QTB00002_N_10	unlikely gene because of low complexity		<a href=http://www.genedb.org/genedb/Search?organism=tryp&name=Tb927.1.2290>Tb927.1.2290</a>	Q4GYZ2				1	Tb927_01_v4: 566778..567119	hypothetical protein, unlikely	222	1	1	0				2QTB00002_N_10	Tb927.1.2290	AAAAGAAGAAAGGAAAGGAAAGGCCACGTACAAAAAGGTGTTGTTGTGTACTTGAAATGACTGAAGAGGA	+	1	567016	567085	-0.490412	-1.10383	0.277589	0.999891	-4.58969
Tb927.3.350	3QTB00004_B_22	synonym: Tb03.6N20.270; variant surface glycoprotein (VSG, pseudogene), putative		<a href=http://www.genedb.org/genedb/Search?organism=tryp&name=Tb927.3.350>Tb927.3.350</a>	-			Tb03.6N20.270	3	Tb927_03_v4: 69280..70778	variant surface glycoprotein (VSG, pseudogene), putative,variant surface glycoprotein, degenerate	874	0	0	0				2QTB00004_B_22	Tb927.3.350	ATTAAAAAAGTGTTCAGAGAACAACTAAGCAAGGACACGATATCAATAGGTAGTGGTGATAGCAAAATAA	+	3	70389	70458	-0.488938	-1.0431	0.304426	0.999891	-4.59347
Tb11.01.8380	3QTB00014_A_23			<a href=http://www.genedb.org/genedb/Search?organism=tryp&name=Tb11.01.8380>Tb11.01.8380</a>	Q381C1				11	Tb927_11_01_v4: complement(4362985..4364889)	hypothetical protein, conserved	9354	0	10	0				2QTB00014_A_23	Tb11.01.8380	CTCTTTAGCGTGTTCTTTTTGGTTTTATATCATTTGATTTATCACTGTAGTTCCCCCTTCTTTAGCCGGC	-	11.1	4363176	4363245	-0.487842	-1.12987	0.266618	0.999891	-4.58802
Tb927.4.470	3QTB00007_G_2	;go_function=rRNA binding;go_process=ribosome biogenesis; rRNA processing;go_component=small nuclear ribonucleoprotein complex		<a href=http://www.genedb.org/genedb/Search?organism=tryp&name=Tb927.4.470>Tb927.4.470</a>	Q57US8			Tb04.5D20.620	4	Tb927_04_v4: complement(137456..138145)	snoRNP protein gar1, putative	1464	0	0	0				2QTB00007_G_2	Tb927.4.470	TACGATATATATATCCCCTACACAGATAAGTCCTCTGCGTATGTTCACTGATCCACCGAAGCCACGCGGC	-	4	137684	137753	-0.487744	-1.45988	0.153706	0.999891	-4.56402
Tb927.3.710	3QTB00018_K_10	;go_function=zinc ion binding;go_component=integral to membrane		<a href=http://www.genedb.org/genedb/Search?organism=tryp&name=Tb927.3.710>Tb927.3.710</a>	Q57WV4			Tb03.27F10.860	3	Tb927_03_v4: complement(172362..174359)	hypothetical protein, conserved	910	1	5	0	GO:0008270	GO:0008150	GO:0016021	2QTB00018_K_10	Tb927.3.710	GTGATGCGCCTATTTTTAATTTTAGTTGTGTTTTGTCTTGGTGGATATTACCTCAAAGTTTGTATGTATA	-	3	172742	172811	-0.487324	-1.09426	0.281704	0.999891	-4.5903
Tb10.70.3960	3QTB00017_L_4			<a href=http://www.genedb.org/genedb/Search?organism=tryp&name=Tb10.70.3960>Tb10.70.3960</a>	Q38BQ0			TRYP_x-70a06.p2kb545_528	10	Tb927_10_v4: 896238..898121	hypothetical protein, conserved	6482	0	0	0				2QTB00017_L_4	Tb10.70.3960	AACCCTTGGGGTACAGCATGCGTGACTTTCTGCAAATCTTCTTTCAAAGCTTTCTGATCGTTTCGTTGTC	+	10	896746	896815	-0.487322	-1.13999	0.262434	0.999891	-4.58736
Tb11.01.2950	3QTB00019_K_1			<a href=http://www.genedb.org/genedb/Search?organism=tryp&name=Tb11.01.2950>Tb11.01.2950</a>	Q383G2				11	Tb927_11_01_v4: 2928626..2930812	sodium/sulphate symporter, putative	8808	0	9	0				2QTB00019_K_1	Tb11.01.2950	ATTTCTATGTAAATTACAAACGGCTGAAAAAGTTCATACACAGTTCCCCGTTGACAGGAGTCGAGTTTAG	+	11.1	2928675	2928744	-0.4867	-1.11303	0.273679	0.999891	-4.58911
Tb10.70.4960	3QTB00018_F_4	contains WD40 repeats, similar to U3 small nucleolar RNA interacting protein 2		<a href=http://www.genedb.org/genedb/Search?organism=tryp&name=Tb10.70.4960>Tb10.70.4960</a>	Q38BX5			TRYP_x-70a06.p2kb545_675	10	Tb927_10_v4: 695131..697221	hypothetical protein, conserved,predicted WD40 repeat protein	6407	0	0	0	GO:0003674 GO:0003674	GO:0008150 GO:0008150	GO:0005575 GO:0005575	2QTB00018_F_4	Tb10.70.4960	ATGAAGTTTAGCATGCCCATGAGTAATGGTGACAGATATCACGGTACGAAGAAGAAGTCCAAAAAGAGGA	+	10	696991	697060	-0.486468	-1.33741	0.190164	0.999891	-4.57351
Tb927.3.1930	3QTB00014_H_6			<a href=http://www.genedb.org/genedb/Search?organism=tryp&name=Tb927.3.1930>Tb927.3.1930</a>	Q57ZB8			Tb03.30P12.830	3	Tb927_03_v4: complement(508342..509781)	hypothetical protein, conserved	1032	0	0	0	GO:0003674	GO:0008150	GO:0005575	2QTB00014_H_6	Tb927.3.1930	AGGTGAATACTAACGTCTCCACCTCTGTAGCGGCAAATACACTTCAAGCTAATTTTGATCCATCATTTGA	-	3	509345	509414	-0.486405	-1.1799	0.246411	0.999891	-4.58471
Tb09.160.1980	3QTB00001_I_12			<a href=http://www.genedb.org/genedb/Search?organism=tryp&name=Tb09.160.1980>Tb09.160.1980</a>	Q38FJ5		3C4.160	chr9contig160.tmp0564	9	Tb927_09_v4: 645346..645516	hypothetical protein, conserved	4968	0	0	0				2QTB00001_I_12	Tb09.160.1980	GGATTAACTTTCGCCCAACGAAAAGAAGCTGATGCCGAGCGGATGCGCAGAAAGCAAGCGGAGGCTGATG	+	9	645427	645496	-0.486245	-1.01896	0.315578	0.999891	-4.59492
Tb927.6.4830	3QTB00016_C_13	similar to GP:20387267: LORIEN nucleoprotein {Leishmania infantum}(PMID:1698393); similar to Protein inhibitor of activated STAT protein gamma (PIAS-gamma)(PIASy). (Swiss-Prot:Q9JM05) [Mus musculus;]; 62% similar to GP:20387267: LORIEN nucleoprotein {Leishmania infantum}(PMID:1698393)		<a href=http://www.genedb.org/genedb/Search?organism=tryp&name=Tb927.6.4830>Tb927.6.4830</a>	Q586F5			Tb06.30P15.660	6	Tb927_06_v4: 1342104..1343696	hypothetical protein, conserved	3001	0	0	0				2QTB00016_C_13	Tb927.6.4830	TATAGGTTAAAAGAGTGGTTGGACAGTAACAGATCACGCGTAAATAAGGTAGATTTCATCGTTGAAACCC	+	6	1343550	1343619	-0.486207	-1.34623	0.187333	0.999891	-4.57284
Tb927.3.3730	3QTB00023_C_1	similar to GP:18478576: ABCA1.2 transporter {Leishmania tropica} ; similar to ATP-binding cassette, sub-family A, member 3 (ATP-binding cassettetransporter 3) (ATP-binding cassette 3) (ABC-C transporter). (Swiss-Prot:Q99758) {Homo sapiens}; similar to GP:18478576: ABCA1.2 transporter {Leishmania tropica};go_function=ATP binding; ATPase activity, coupled to transmembrane movement of substances;go_…		<a href=http://www.genedb.org/genedb/Search?organism=tryp&name=Tb927.3.3730>Tb927.3.3730</a>	Q57WA9			Tb03.28C22.830	3	Tb927_03_v4: 1037620..1043157	ABC transporter, putative	1210	1	11	0	GO:0005524	GO:0006810	GO:0016021	2QTB00023_C_1	Tb927.3.3730	TACTGTTCGTATTATACTGGAGTTTCTTGTGCCAAATAAGAGCGTTGTGCCTCTTCTTGAGTACCTTTTT	+	3	1038875	1038944	-0.485815	-1.04821	0.302101	0.999891	-4.59316
Tb927.6.1400	3QTB00008_M_13	;go_function=peptidyl-prolyl cis-trans isomerase activity;go_process=protein folding		<a href=http://www.genedb.org/genedb/Search?organism=tryp&name=Tb927.6.1400>Tb927.6.1400</a>	Q585A7	PPIase		Tb06.3A7.1230	6	Tb927_06_v4: complement(505874..506656)	cyclophilin-type peptidyl-prolyl cis-trans isomerase, putative	2659	0	0	0	GO:0003755	GO:0006457	GO:0005575	2QTB00008_M_13	Tb927.6.1400	AAAACTAGAAGGTGTACGGCACTCCCGCAGGAAAAAGGGAGATTCGAGGTTACAACGACCAGAAAATGAT	-	6	506576	506645	-0.485804	-0.850898	0.400912	0.999891	-4.60416
Tb10.6k15.0980	3QTB00016_G_5	;go_function=ATP binding;go_process=aerobic respiration		<a href=http://www.genedb.org/genedb/Search?organism=tryp&name=Tb10.6k15.0980>Tb10.6k15.0980</a>	Q38A33			TRYPtp6k15-3d06.p1c_140	10	Tb927_10_v4: 2288679..2290277	ATP-dependent chaperone, putative,mitochondrial chaperone BCS1, putative	7049	0	1	0	GO:0005524	GO:0009060	GO:0005739	2QTB00016_G_5	Tb10.6k15.0980	AAAGCACAACTACCATTGTTGATGATGCGAAATTCTTTTTGTCCTCTAGGGATCTGTACATGTCACTGGG	+	10	2289580	2289649	-0.484648	-1.03564	0.307843	0.999891	-4.59392
Tb09.211.4450	3QTB00011_L_4			<a href=http://www.genedb.org/genedb/Search?organism=tryp&name=Tb09.211.4450>Tb09.211.4450</a>	Q38D66			chr9contig211.tmp0493c	9	Tb927_09_v4: complement(2118986..2120104)	hypothetical protein, conserved	5802	0	0	0				2QTB00011_L_4	Tb09.211.4450	AATGCTGGTTGGCAATCTTGACGGACTCGGTGCCTTTTTATCGAAATTCTTTGGTAATATGTCCTTCGTT	-	9	2119914	2119983	-0.483553	-1.29777	0.203297	0.999891	-4.57643
Tb927.8.2710	3QTB00018_P_18			<a href=http://www.genedb.org/genedb/Search?organism=tryp&name=Tb927.8.2710>Tb927.8.2710</a>	Q57XB8			Tb08.26A17.790	8	Tb927_08_v4: 804397..806538	hypothetical protein, conserved	4114	0	0	0	GO:0003674	GO:0008150	GO:0005575	2QTB00018_P_18	Tb927.8.2710	CTGATGAGGATATTCTTGTCACGTATTACAAAGGGAAACAAGGGAGGGTCCGCCGAAATTTTTTGTATTG	+	8	805273	805342	-0.483202	-1.21704	0.232157	0.999891	-4.58217
Tb10.61.1070	3QTB00021_E_15	hypothetical protein (pseudogene)		<a href=http://www.genedb.org/genedb/Search?organism=tryp&name=Tb10.61.1070>Tb10.61.1070</a>	-			TRYP_x-61h03.q2kb185_163	10	Tb927_10_v4: 3692116..3697425	hypothetical protein, conserved (pseudogene)	7611	0	0	0				2QTB00021_E_15	Tb10.61.1070	ATGCGAGTTCGGCAGGACATTTAGCTCAGGATAATGATTTAAGAGAGTTATTGTGTCCATACTATCAGTA	+	10	3695545	3695614	-0.482044	-0.915667	0.366434	0.999891	-4.60077
Tb09.160.5020	3QTB00004_K_14	similar over entire length to Splicing factor, arginine/serine-rich 3 (Pre-mRNA splicing factorSRP20) (X16 protein). (Swiss-Prot:P23152) (Homo sapiens;Mus musculus;);go_function=RNA binding;go_process=RNA processing		<a href=http://www.genedb.org/genedb/Search?organism=tryp&name=Tb09.160.5020>Tb09.160.5020</a>	Q38EQ1			chr9contig160.tmp0388	9	Tb927_09_v4: 1074969..1075415	RNA-binding protein, putative,RBSR1	5264	0	0	0	GO:0003723 GO:0003723	GO:0006396 GO:0006396	GO:0005575 GO:0005575	2QTB00004_K_14	Tb09.160.5020	ACAGTGATAGACGGCGCGACCGGAGTCGCAGCCGCAGTCACCGGCGGGACCATTCAAGAGACAGAAAGCG	+	9	1075294	1075363	-0.481997	-1.29613	0.203856	0.999891	-4.57655
Tb927.6.2680	3QTB00005_C_21			<a href=http://www.genedb.org/genedb/Search?organism=tryp&name=Tb927.6.2680>Tb927.6.2680</a>	Q583R6			Tb06.5F5.110	6	Tb927_06_v4: 805537..806031	hypothetical protein, conserved	2787	1	4	0				2QTB00005_C_21	Tb927.6.2680	GATGTAACACCACTATTTTGATTCCCTTCCGAATCTTCTCCATATTACTGTACCTCACGGCACTCATTTG	+	6	805601	805670	-0.481812	-1.33363	0.19139	0.999891	-4.57379
Tb11.02.0356	3QTB00008_M_10			<a href=http://www.genedb.org/genedb/Search?organism=tryp&name=Tb11.02.0356>Tb11.02.0356</a>	Q386M9				11	Tb927_11_01_v4: complement(798896..799696)	hypothetical protein, conserved	7985	0	0	0				2QTB00008_M_10	Tb11.02.0356	TTAGCGACGTCGGAAGGGATGAGGAAGATGTTGGTGGTGTTGATATTGATTATGATAGCAAGAGGGAAGT	-	11.1	799188	799257	-0.481648	-1.12587	0.268281	0.999891	-4.58828
Tb10.70.6300	3QTB00016_D_19	;go_function=protein tyrosine/serine/threonine phosphatase activity;go_process=protein amino acid dephosphorylation		<a href=http://www.genedb.org/genedb/Search?organism=tryp&name=Tb10.70.6300>Tb10.70.6300</a>	Q38C79			TRYP_x-70a06.p2kb545_860	10	Tb927_10_v4: complement(439303..440970)	dual specificity protein phosphatase, putative,serine/threonine protein phosphatase, putative,tyrosine protein phosphatase, putative	6302	0	0	0	GO:0008138	GO:0006470	GO:0005575	2QTB00016_D_19	Tb10.70.6300	GTCCATAAAACCACATTTTCTGCGACAACTCCGAATGTTTGCGAAGCGCAACACTATAGAACACGATATT	-	10	440491	440560	-0.481617	-1.06344	0.295242	0.999891	-4.59222
Tb927.1.3370	3QTB00004_I_24			<a href=http://www.genedb.org/genedb/Search?organism=tryp&name=Tb927.1.3370>Tb927.1.3370</a>	Q4GYN6				1	Tb927_01_v4: complement(729441..729884)	hypothetical protein, unlikely	329	1	0	0				2QTB00004_I_24	Tb927.1.3370	ATTCCCTGCTGGTAAATGTTTCGTTCATTATTTCTCACCGTGTTGTTATGTCTGCTTGGGGTTCCCGTCC	-	1	729765	729834	-0.480428	-1.30462	0.200981	0.999891	-4.57593
Tb09.160.2030	3QTB00001_E_12	GPI-Anchor Signal predicted for Tb09.160.2030 by DGPI v2.04, no cleavage site predicted		<a href=http://www.genedb.org/genedb/Search?organism=tryp&name=Tb09.160.2030>Tb09.160.2030</a>	Q38FJ0		3C4.135	chr9contig160.tmp0566	9	Tb927_09_v4: 650179..650340	hypothetical protein, unlikely	4973	0	0	0				2QTB00001_E_12	Tb09.160.2030	ACTGATGAAGGTAGCTTTCTTGCTTGCGTTCATTGGCAACAATTGTGGGATCTCTGTTCGTTCTGCTTCG	+	9	650251	650320	-0.480276	-1.19845	0.239214	0.999891	-4.58345
Tb10.61.0630	3QTB00007_B_19	;go_function=enzyme regulator activity;go_process=regulation of cell cycle;go_component=anaphase-promoting complex		<a href=http://www.genedb.org/genedb/Search?organism=tryp&name=Tb10.61.0630>Tb10.61.0630</a>	Q387U5			TRYP_x-61h03.q2kb185_103	10	Tb927_10_v4: 3782119..3782826	anaphase promoting complex, subunit 10-like protein	7643	0	0	0	GO:0030234	GO:0000074	GO:0005680	2QTB00007_B_19	Tb10.61.0630	TGTTTTAGGACACATAAAACAAAGTCTTTTTACGACGGCCTCCTTCACACAGAACCTTCATCTTCGCTGA	+	10	3782757	3782826	-0.480219	-1.38573	0.175053	0.999891	-4.56984
Tb927.1.1340	3QTB00019_E_24			<a href=http://www.genedb.org/genedb/Search?organism=tryp&name=Tb927.1.1340>Tb927.1.1340</a>	Q4GZ85				1	Tb927_01_v4: 342978..345206	FG-GAP repeat protein, putative,intergrin alpha chain protein, putative	127	0	0	0				2QTB00019_E_24	Tb927.1.1340	TCTCCTTTTGGTGACACTGGAAGGACAATGTGAAGTGATAGAGGGATTCATTACTGGCAGTAAAACTATA	+	1	343271	343340	-0.479917	-1.12574	0.268333	0.999891	-4.58829
Tb927.4.4670	3QTB00014_N_22			<a href=http://www.genedb.org/genedb/Search?organism=tryp&name=Tb927.4.4670>Tb927.4.4670</a>	Q583F2			Tb04.3I12.260	4	Tb927_04_v4: complement(1289622..1291073)	hypothetical protein, conserved	1884	0	0	0				2QTB00014_N_22	Tb927.4.4670	TACGTGAAGTTCCGTAGCACGTACACGTTGTTTATAAAGGACATTGAGAAAATGAAAGTCATTGACTGTT	-	4	1290320	1290389	-0.47882	-1.10993	0.274991	0.999891	-4.5893
Tb927.7.5750	3QTB00021_F_7			<a href=http://www.genedb.org/genedb/Search?organism=tryp&name=Tb927.7.5750>Tb927.7.5750</a>	Q582J0			Tb07.10C21.230	7	Tb927_07_v4: 1550415..1553606	hypothetical protein, conserved	3665	0	0	0				2QTB00021_F_7	Tb927.7.5750	AACAATTTTATATACCATATCATCTGTTTCAACATCGATAACACAGCGCTGTCTAGCCACACCACCCAAA	+	7	1550952	1551021	-0.478235	-1.19047	0.242293	0.999891	-4.58399
Tb09.211.2660	3QTB00019_J_1	similar to Anaphase promoting complex subunit 2 (APC2) from mouse		<a href=http://www.genedb.org/genedb/Search?organism=tryp&name=Tb09.211.2660>Tb09.211.2660</a>	Q38DN8			chr9contig211.tmp0304	9	Tb927_09_v4: 1743209..1745521	hypothetical protein, conserved	5629	0	0	0				2QTB00019_J_1	Tb09.211.2660	AAAAATGACCAGAGTTCGATGATTTTTACTATTGTTGGAGATACGTTAGAGCACTTAAAAAAGCGTAAAG	+	9	1744244	1744313	-0.477275	-1.08104	0.287457	0.999891	-4.59113
Tb927.1.4750	3QTB00001_P_17	unlikely gene predicted by glimmer		<a href=http://www.genedb.org/genedb/Search?organism=tryp&name=Tb927.1.4750>Tb927.1.4750</a>	Q4GYA3				1	Tb927_01_v4: 975344..975565	hypothetical protein, unlikely	462	0	0	0				2QTB00001_P_17	Tb927.1.4750	TTTTACATTGTTTATACGCCTCTGCCTAATTGTTTATTTGTCGTGGTTAACTTTTACGACTGCCATTCTT	+	1	975470	975539	-0.476721	-1.261	0.216083	0.999891	-4.57908
Tb927.8.6770	3QTB00013_M_23			<a href=http://www.genedb.org/genedb/Search?organism=tryp&name=Tb927.8.6770>Tb927.8.6770</a>	Q57TT6			Tb08.30K1.680	8	Tb927_08_v4: complement(1956199..1957458)	hypothetical protein, conserved	4521	0	0	0	GO:0003674	GO:0008150	GO:0005575	2QTB00013_M_23	Tb927.8.6770	TTAGAGTTGTATGTCTATGACGAGCCCGAAAACAACATTTACGTACACCACGACATGGAGGTCGCCGCTT	-	8	1957047	1957116	-0.476699	-1.25168	0.21942	0.999891	-4.57975
Tb927.8.3650	3QTB00017_P_6	Tandemly repeated. This gene is not in a VSG expression site but its gene product is similar to GP:311494: expression site associated gene {Trypanosoma brucei}.; Tandemly repeated. This gene is not in a VSG expression site but its gene product is 94% similar to GP:311494: expression site associated gene {Trypanosoma brucei}.;go_function=biopterin transporter activity;go_process=biopterin transpor…		<a href=http://www.genedb.org/genedb/Search?organism=tryp&name=Tb927.8.3650>Tb927.8.3650</a>	Q580Y5			Tb08.10J17.790	8	Tb927_08_v4: complement(1093216..1095114)	folate transporter, putative,expression site-associated gene 10 (ESAG10) protein, putative	4208	0	14	0	GO:0015224	GO:0015877	GO:0016021	2QTB00017_P_6	Tb927.8.3650	ATTTGGTTACGCAGTGAAACCGTTTGCAGCTATGTTCAGTGACCTCTTTGCGTTATTTGGGTACACGAGG	-	8	1094692	1094761	-0.476458	-1.14092	0.262055	0.999891	-4.5873
Tb09.160.3390	3QTB00004_N_9			<a href=http://www.genedb.org/genedb/Search?organism=tryp&name=Tb09.160.3390>Tb09.160.3390</a>	Q38F64		28G16.15	chr9contig160.tmp0266c	9	Tb927_09_v4: complement(825193..825660)	hypothetical protein, unlikely	5099	0	0	0				2QTB00004_N_9	Tb09.160.3390	AAAAAGGCCGTTTCCTCCCGATTCGTTTTCCAACCCTCATCCCCGCTAGCCGCTTCATGTGTAGGCGATA	-	9	825431	825500	-0.476269	-1.27138	0.212415	0.999891	-4.57834
Tb09.211.1430	3QTB00003_N_21			<a href=http://www.genedb.org/genedb/Search?organism=tryp&name=Tb09.211.1430>Tb09.211.1430</a>	Q38E12			chr9contig211.tmp0170c	9	Tb927_09_v4: complement(1518433..1518825)	hypothetical protein, unlikely	5505	0	0	0				2QTB00003_N_21	Tb09.211.1430	CGAAATTTCCACGAAAGGTCTTTTCGACCGTTCATTGGCACACAACCGAGGCTCCCTCCGTGGCGTTTGC	NA	Nonspecific_2	0	0	-0.476073	-1.36788	0.180523	0.999891	-4.57121
Tb927.6.520	3QTB00003_J_19	identical to GP:14485024: surface protein EP3-3 procyclin precursor {Trypanosoma brucei brucei}; identical to SP:P09791: Procyclic form specific polypeptide A-beta precursor (Procyclin) (PARP A-beta)(Trypanosoma brucei brucei); 100% similar to GP:14485024: surface protein EP3-3 procyclin precursor {Trypanosoma brucei brucei}; 100% similar to SP:P09791: Procyclic form specific polypeptide A-beta p…		<a href=http://www.genedb.org/genedb/Search?organism=tryp&name=Tb927.6.520>Tb927.6.520</a>	Q581G0			Tb06.28F21.70	6	Tb927_06_v4: 227115..227504	EP3-2 procyclin,PARP A-beta,surface protein EP3-3 procyclin precursor,procyclic form specific polypeptide A-beta precursor	2569	1	1	1	GO:0003674	GO:0008150	GO:0009986 GO:0016021	2QTB00003_J_19	Tb927.6.520	AAGGGTCTTACTAAGGGAGGCAAAGGCAAAGGCGGGAAGGGAACCAAGGTCAGCGACGACGATACCAATG	+	6	227214	227283	-0.475821	-1.09997	0.279246	0.999891	-4.58994
Tb927.2.3370	3QTB00012_A_17	;go_function=UDP-glycosyltransferase activity;go_process=GPI anchor biosynthesis;go_component=integral to membrane		<a href=http://www.genedb.org/genedb/Search?organism=tryp&name=Tb927.2.3370>Tb927.2.3370</a>	Q7YV95		10C8.485		2	Tb927_02_v4: complement(623669..624802)	UDP-Gal or UDP-GlcNAc-dependent glycosyltransferase, putative	672	1	1	0	GO:0008194	GO:0006506	GO:0016021	2QTB00012_A_17	Tb927.2.3370	GTGTAGTAAATTACAGTCCACTTGAGCGTTTAGTAAATACACCTTATTCGGAAAGTAACATAGAAGATTT	-	2	623952	624021	-0.47525	-0.894164	0.377661	0.999891	-4.60192
Tb11.01.0980	3QTB00021_E_19	hypothetical protein (pseudogene)		<a href=http://www.genedb.org/genedb/Search?organism=tryp&name=Tb11.01.0980>Tb11.01.0980</a>	-				11	Tb927_11_01_v4: 2478882..2484592	hypothetical protein, conserved (pseudogene)	8615	0	0	0				2QTB00020_F_6	Tb11.01.0980	TGAAGAACCATTTGGTGGGTCGGGTGAAATTCCGAAGGAAGAAGCTGACAAACTCCTTGATACAAGTAAT	+	11.1	2481866	2481935	-0.475121	-0.791413	0.434312	0.999891	-4.60706
Tb927.4.1200	3QTB00010_D_17	;go_component=integral to membrane		<a href=http://www.genedb.org/genedb/Search?organism=tryp&name=Tb927.4.1200>Tb927.4.1200</a>	Q580E8			Tb04.5E12.120	4	Tb927_04_v4: 319468..320463	expression site-associated gene (ESAG) protein, putative,expression site-associated gene 1 (ESAG1) protein, putative	1537	1	0	0				2QTB00010_D_17	Tb927.4.1200	ATGAAAGTCAAGATTATAGAATGGTTGGTCTTCCTATCTTTTGTTATTTATACCGAAGGGGCCGAAGACG	+	4	319468	319537	-0.474635	-1.09902	0.279653	0.999891	-4.59
Tb11.01.8600	3QTB00020_F_8			<a href=http://www.genedb.org/genedb/Search?organism=tryp&name=Tb11.01.8600>Tb11.01.8600</a>	Q381A2				11	Tb927_11_01_v4: complement(4425910..4428672)	hypothetical protein, conserved	9373	1	0	0				2QTB00020_F_8	Tb11.01.8600	GTTGGATACTTTTACGCGGGACTATTTCATCAACTTTCTTCAATCCGGCGATGAGGGTGGTTCTTCTGTA	-	11.1	4427011	4427080	-0.474409	-1.40587	0.169039	0.999891	-4.56829
Tb927.7.170	3QTB00008_M_19			<a href=http://www.genedb.org/genedb/Search?organism=tryp&name=Tb927.7.170>Tb927.7.170</a>	Q57U37			Tb07.8P12.170	7	Tb927_07_v4: complement(23503..24285)	expression site-associated gene (ESAG) protein, putative,expression site-associated gene 9 (ESAG9) protein, putative	3108	1	0	1				2QTB00008_M_19	Tb927.7.170	AAGCAAGACTGTCAGACGATCAAATTCTGTCACCTCTACCCCACAGAAAATACAAGGCCAACCAGTAAGT	-	7	24028	24097	-0.474146	-1.14641	0.259808	0.999891	-4.58694
Tb11.02.5580	3QTB00021_I_11			<a href=http://www.genedb.org/genedb/Search?organism=tryp&name=Tb11.02.5580>Tb11.02.5580</a>	Q384P7				11	Tb927_11_01_v4: complement(2124590..2127514)	hypothetical protein, conserved	8471	0	0	0				2QTB00021_I_11	Tb11.02.5580	TAAAAGGAGAACGAACTGCAATGCCCGCCACCAGAGGTATCTTACGGATACATTCTATATAAACATGATT	-	11.1	2126294	2126363	-0.473635	-1.28993	0.205975	0.999891	-4.577
Tb09.160.4730	3QTB00003_H_18			<a href=http://www.genedb.org/genedb/Search?organism=tryp&name=Tb09.160.4730>Tb09.160.4730</a>	Q38ET3			chr9contig160.tmp0359c	9	Tb927_09_v4: complement(1016287..1016688)	hypothetical protein, unlikely	5232	0	2	0				2QTB00003_H_18	Tb09.160.4730	GCTTCACCAAGTCAAAACCATGTGCTTTGTGCCCTGTTCCTCCCCCCTTTCTATCATCGGTCGCTATTTT	-	9	1016500	1016569	-0.473587	-1.20561	0.236476	0.999891	-4.58296
Tb927.4.2980	3QTB00008_N_21			<a href=http://www.genedb.org/genedb/Search?organism=tryp&name=Tb927.4.2980>Tb927.4.2980</a>	Q583X5			Tb04.2H8.890	4	Tb927_04_v4: 790014..790838	hypothetical protein, conserved	1715	1	0	0				2QTB00008_N_21	Tb927.4.2980	TACATGTATAAACATGAAATCCCTTCGTATCTTCCTTCTTTGCATCTCTACCACCTGAAAGACACCATCG	+	4	790062	790131	-0.472787	-0.944506	0.351724	0.999891	-4.59919
Tb927.8.4660	3QTB00021_B_13			<a href=http://www.genedb.org/genedb/Search?organism=tryp&name=Tb927.8.4660>Tb927.8.4660</a>	Q57UY5			Tb08.4A8.270	8	Tb927_08_v4: complement(1368846..1372010)	hypothetical protein, conserved	4309	0	0	0				2QTB00021_B_13	Tb927.8.4660	GTGAATCTTATCGTCAGAACAATAAAAATTCGTTTGTGAATGGATTTAAGCAGTTTTCGACAGTTGTAAC	-	8	1368862	1368931	-0.472421	-1.03769	0.306901	0.999891	-4.59379
Tb927.5.150	3QTB00008_H_5	similar to GB:CAD53280.1: ESAG9 (expression site-associated gene 9) protein, possible {Trypanosoma brucei}		<a href=http://www.genedb.org/genedb/Search?organism=tryp&name=Tb927.5.150>Tb927.5.150</a>	Q57XH1			Tb05.25N21.270	5	Tb927_05_v4: 25865..26680	hypothetical protein, conserved	2005	1	0	0				2QTB00008_H_5	Tb927.5.150	GAGGACGATGAGGGCAAAGGAGGGAAGAACAGAGAGGATATTTTAGGAATACAAGCAAAAAATCGTAACT	+	5	26279	26348	-0.471711	-0.957067	0.34544	0.999891	-4.59849
Tb927.2.4200	3QTB00021_M_6	;go_function=ATP binding; protein serine/threonine kinase activity;go_process=protein amino acid phosphorylation		<a href=http://www.genedb.org/genedb/Search?organism=tryp&name=Tb927.2.4200>Tb927.2.4200</a>	Q7YV13		28H13.450		2	Tb927_02_v4: complement(736855..739968)	protein kinase, putative	705	0	0	0	GO:0004674 GO:0005524	GO:0006468	GO:0005575	2QTB00021_M_6	Tb927.2.4200	GGAAATGTTGCAGATACTATCTCAGAAAAAGAATGGTAGAGCTTCGGTATGCCAGATGTTAGAGTTTTTT	-	2	739693	739762	-0.471647	-0.908122	0.370348	0.999891	-4.60118
Tb927.2.2550	3QTB00015_N_19			<a href=http://www.genedb.org/genedb/Search?organism=tryp&name=Tb927.2.2550>Tb927.2.2550</a>	Q7YVH7		10C8.75		2	Tb927_02_v4: complement(501836..503380)	hypothetical protein, conserved	638	0	0	0				2QTB00015_N_19	Tb927.2.2550	ACAAAGTCAAGCAAAGGGCGCCCTAATGGGGTCACTTTCCACTATTTTATATTATTATGCTTCCGGCACC	-	2	502163	502232	-0.471378	-1.15957	0.254484	0.999891	-4.58607
Tb11.01.4320	3QTB00018_C_3	;go_function=hydrolase activity; protein serine/threonine phosphatase activity;go_process=protein amino acid dephosphorylation		<a href=http://www.genedb.org/genedb/Search?organism=tryp&name=Tb11.01.4320>Tb11.01.4320</a>	Q382T3				11	Tb927_11_01_v4: 3279272..3281185	serine/threonine protein phosphatase, putative	8937	0	0	0	GO:0004722 GO:0016787	GO:0006470	GO:0005575	2QTB00018_C_3	Tb11.01.4320	TGTCTTTGGCGACATCCACGGAAACTTCATTGATCTTTTCTATTTTCTGGACAACCTAATTTCGTTTCAG	+	11.1	3280282	3280351	-0.471139	-0.741998	0.463298	0.999891	-4.60933
Tb927.8.7230	3QTB00008_P_5			<a href=http://www.genedb.org/genedb/Search?organism=tryp&name=Tb927.8.7230>Tb927.8.7230</a>	Q57YV1			Tb08.10K10.500	8	Tb927_08_v4: 2076055..2076879	hypothetical protein, conserved	4567	1	4	0				2QTB00008_P_5	Tb927.8.7230	ACTCTGACCCGGTGCCGTCAGCCACGGTAGACTTTTGTAACCTGCCGACTGCAGCCTCATCTCATCCTTC	+	8	2076311	2076380	-0.470297	-1.42016	0.164869	0.999891	-4.56717
Tb11.01.5420	3QTB00008_I_24			<a href=http://www.genedb.org/genedb/Search?organism=tryp&name=Tb11.01.5420>Tb11.01.5420</a>	Q382F1				11	Tb927_11_01_v4: 3625673..3626470	hypothetical protein, conserved	9073	0	0	0				2QTB00008_I_24	Tb11.01.5420	GTGTTCGAAACATAACTCATTGCGCCTTTTGGAATTTCTGGAGAGAACTCCCGATAAACTAGGGTACCAA	+	11.1	3626293	3626362	-0.469733	-1.29769	0.203323	0.999891	-4.57644
Tb09.142.0190	3QTB00002_G_11	GPI-Anchor Signal predicted for Tb09.142.0190 by DGPI v2.04, no cleavage site predicted		<a href=http://www.genedb.org/genedb/Search?organism=tryp&name=Tb09.142.0190>Tb09.142.0190</a>	Q38G43				9	Tb927_09_v4: complement(126568..126837)	hypothetical protein, unlikely	4724	0	2	0				2QTB00002_G_11	Tb09.142.0190	AATTATACCATATTCTCTCTCACTTACGCCCCCTATTCAAAACTTTTATTGTTTCGAGTGCCTCTCTTCC	-	9	126722	126791	-0.46953	-0.913405	0.367605	0.999891	-4.60089
Tb09.211.1830	3QTB00022_G_22			<a href=http://www.genedb.org/genedb/Search?organism=tryp&name=Tb09.211.1830>Tb09.211.1830</a>	Q38DX1			chr9contig211.tmp0215c	9	Tb927_09_v4: complement(1588092..1591970)	hypothetical protein, conserved	5546	1	8	0				2QTB00022_G_22	Tb09.211.1830	TTATATTCCCGATTCAGTTGGCGACTCACTTTGAAGGAAGTGGACTTCTAATACGAAACTACTTTATGTT	-	9	1588573	1588642	-0.468624	-1.27911	0.209713	0.999891	-4.57779
Tb927.1.5110	3QTB00011_J_15	GPI-Anchor Signal predicted for Tb927.1.5110 by DGPI v2.04, no cleavage site predicted		<a href=http://www.genedb.org/genedb/Search?organism=tryp&name=Tb927.1.5110>Tb927.1.5110</a>	Q4GY70				1	Tb927_01_v4: 1019645..1020739	expression site-associated gene 11 (ESAG11) protein, putative	498	1	0	0	GO:0003674	GO:0008150	GO:0016021	2QTB00011_J_15	Tb927.1.5110	CAGATGATGGTGTGTTGACTACGCTAAATAATTATAAAACCGATCAACCGGTTGAATTAACGGACAATAA	+	1	1020249	1020318	-0.468504	-1.09929	0.279538	0.999891	-4.58998
Tb10.26.0690	3QTB00011_I_1	GPI-Anchor Signal predicted for Tb10.26.0690 by DGPI v2.04 with cleavage site probability 1.026 near 330		<a href=http://www.genedb.org/genedb/Search?organism=tryp&name=Tb10.26.0690>Tb10.26.0690</a>	Q389L0				10	Tb927_10_v4: 2689394..2690437	hypothetical protein, conserved	7222	1	0	1				2QTB00011_I_1	Tb10.26.0690	GCTTTGCAGGGGTTTTATGAAAGAGTACGGGCAGGGAAAACATGTAAACCTATTGGATAAATTTTCTACT	+	10	2690014	2690083	-0.468051	-1.10215	0.27831	0.999891	-4.5898
Tb09.211.3910	3QTB00012_K_1			<a href=http://www.genedb.org/genedb/Search?organism=tryp&name=Tb09.211.3910>Tb09.211.3910</a>	Q38DB8			chr9contig211.tmp0435	9	Tb927_09_v4: 2005660..2006805	hypothetical protein, conserved	5749	0	0	0				2QTB00012_K_1	Tb09.211.3910	ACGTGGAACATTTGATGAGTGAGATTAGCCAACTACACAAGCAATTGAAAAACGTCGGTTATGAAGGAAA	+	9	2006297	2006366	-0.467269	-1.09878	0.279756	0.999891	-4.59001
Tb927.1.5120	3QTB00010_O_6			<a href=http://www.genedb.org/genedb/Search?organism=tryp&name=Tb927.1.5120>Tb927.1.5120</a>	Q4GY69				1	Tb927_01_v4: 1020872..1021855	expression site-associated gene (ESAG) protein, putative,expression site-associated gene 1 (ESAG1) protein, putative	499	1	0	0	GO:0003674	GO:0008150	GO:0016021	2QTB00010_O_6	Tb927.1.5120	AATACTTATTTTCAACTCAAACTCCACGTTCATAGTATGCTTTCCCCTCTCACAATTCCCCTTGGTGCTG	+	1	1021640	1021709	-0.466675	-1.04046	0.305634	0.999891	-4.59363
Tb11.02.5070	3QTB00009_J_5			<a href=http://www.genedb.org/genedb/Search?organism=tryp&name=Tb11.02.5070>Tb11.02.5070</a>	Q384U9				11	Tb927_11_01_v4: complement(1997254..1998165)	hypothetical protein, conserved	8418	0	0	0				2QTB00009_J_5	Tb11.02.5070	AAACACATGGTACTGCTTGCAATAGAGCACAGAGACTCGTGGGAATTGACTTGGGAGGAATTGGAAGATC	-	11.1	1997442	1997511	-0.466439	-1.21706	0.232149	0.999891	-4.58217
Tb927.4.1830	3QTB00002_O_12			<a href=http://www.genedb.org/genedb/Search?organism=tryp&name=Tb927.4.1830>Tb927.4.1830</a>	Q583L0			Tb04.29M18.80	4	Tb927_04_v4: complement(455636..455944)	hypothetical protein, conserved	1600	0	0	0				2QTB00002_O_12	Tb927.4.1830	ACTCAAGACAAACTACGTCAAGGAAAGACCGGATCTTCTCGTGGATCAGACGGGTCAAACGCTCCGTCCG	-	4	455747	455816	-0.466248	-0.956751	0.345597	0.999891	-4.59851
Tb10.26.0160	3QTB00001_E_1			<a href=http://www.genedb.org/genedb/Search?organism=tryp&name=Tb10.26.0160>Tb10.26.0160</a>	Q389G7				10	Tb927_10_v4: complement(2797393..2797503)	hypothetical protein, unlikely	7265	0	0	0				2QTB00001_E_1	Tb10.26.0160	AACCACAACATCGACGTGAATCACAGCAGACACTAAGCTGGTCCTCAGTCTCGGCTGCCCGTGTGCTTGT	-	10	2797400	2797469	-0.466153	-1.1155	0.272635	0.999891	-4.58895
Tb927.5.1760	3QTB00018_I_4			<a href=http://www.genedb.org/genedb/Search?organism=tryp&name=Tb927.5.1760>Tb927.5.1760</a>	Q57ZP5			Tb05.1P6.790	5	Tb927_05_v4: 549453..551438	hypothetical protein, conserved	2167	1	1	0				2QTB00018_I_4	Tb927.5.1760	TCTTTGCTTTTATGAGCTTCTCGTACTTTGTTCCGATGGTTTATTGGTACTTCTCTTCTCCCAACATCAT	+	5	549565	549634	-0.465991	-1.07756	0.288985	0.999891	-4.59135
Tb927.1.4880	3QTB00001_E_20	gene predicted by glimmer		<a href=http://www.genedb.org/genedb/Search?organism=tryp&name=Tb927.1.4880>Tb927.1.4880</a>	Q4GY92				1	Tb927_01_v4: 991536..991697	hypothetical protein, unlikely	475	0	0	0				2QTB00001_E_20	Tb927.1.4880	CATTGAGAAACTCAAGAAATCGGTAGCACAACTAAGTTGGGAAAGTGTAATTACCTGGCATGGAGAGTAA	+	1	991628	991697	-0.465703	-0.828965	0.413035	0.999891	-4.60525
Tb11.18.0008	3QTB00022_P_7	;go_function=diacylglycerol O-acyltransferase activity;go_process=triacylglycerol biosynthesis;go_component=integral to membrane		<a href=http://www.genedb.org/genedb/Search?organism=tryp&name=Tb11.18.0008>Tb11.18.0008</a>	Q386T8				11	Tb927_11_01_v4: 602697..607271	diacylglycerol acyltransferase, putative	7925	0	25	0	GO:0004144	GO:0019432	GO:0016021	2QTB00022_P_7	Tb11.18.0008	TGACAGCAACAAGTCTATTTCAACTTACTTTTGTGTGGTGTTTAACGTTACTACTATCTACGGAGTACTG	+	11.1	603682	603751	-0.46534	-1.09931	0.279528	0.999891	-4.58998
Tb927.4.3340	3QTB00013_N_3			<a href=http://www.genedb.org/genedb/Search?organism=tryp&name=Tb927.4.3340>Tb927.4.3340</a>	Q584B1			Tb04.2H8.100	4	Tb927_04_v4: complement(872259..873569)	hypothetical protein, conserved	1751	0	0	0				2QTB00013_N_3	Tb927.4.3340	GATTTAGATGTCTATCAACCGATACAATGCTCGAGGTGGAGGATGCAATTGCGAGTGTCAATGCCCTTTT	-	4	872602	872671	-0.465299	-1.38431	0.175482	0.999891	-4.56995
Tb927.7.4080	3QTB00021_D_18	similar to DNA excision repair protein ERCC-6 (Cockayne syndrome protein CSB). (Swiss-Prot:Q03468) [Homo sapiens];go_function=DNA helicase activity; protein binding;go_process=DNA repair		<a href=http://www.genedb.org/genedb/Search?organism=tryp&name=Tb927.7.4080>Tb927.7.4080</a>	Q57UN8			Tb07.5F10.540	7	Tb927_07_v4: 1077369..1080749	DNA excision repair protein, putative,SNF2 family helicase-like protein, putative	3497	0	0	0				2QTB00021_D_18	Tb927.7.4080	TTCTCCCAGACGCGTGCCATGCTAGATATTATTGAAAATATGTGTGAACAAGAGAGCCTTACATATATCC	+	7	1079826	1079895	-0.464903	-1.31847	0.196355	0.999891	-4.57491
Tb10.6k15.3300	3QTB00019_C_21			<a href=http://www.genedb.org/genedb/Search?organism=tryp&name=Tb10.6k15.3300>Tb10.6k15.3300</a>	Q38AM6			TRYPtp6k15-3d06.p1c_469	10	Tb927_10_v4: complement(1839888..1842044)	hypothetical protein, conserved	6856	0	0	0				2QTB00019_C_21	Tb10.6k15.3300	TTTGAAAATGTTTATAGTTTTTCGGAATGTGCGTTTCTAATCAGCGCAACCTCCTCTTCGCCCTTTCCCA	-	10	1841738	1841807	-0.464749	-0.683848	0.49881	0.999891	-4.61182
Tb927.1.1120	3QTB00011_F_14			<a href=http://www.genedb.org/genedb/Search?organism=tryp&name=Tb927.1.1120>Tb927.1.1120</a>	Q4GZA6				1	Tb927_01_v4: 312457..313566	hypothetical protein, conserved	106	0	0	0	GO:0003674	GO:0008150	GO:0005575	2QTB00011_F_14	Tb927.1.1120	GGTAGCACAAGCACTTTGTCCAAAAGGTTACACAGTTCACTCATTTGATTTACATGCAATGAACGAATAT	+	1	313143	313212	-0.464673	-1.1966	0.239924	0.999891	-4.58357
Tb927.4.5020	3QTB00022_P_4	similar to GP:162215: RNA polymerase IIA largest subunit {Trypanosoma brucei}(PMID:2924350); 99.% similarity to GP:162215: RNA polymerase IIA largest subunit {Trypanosoma brucei}(PMID:2924350);go_function=DNA binding; DNA-directed RNA polymerase activity;go_process=transcription;go_component=nucleus		<a href=http://www.genedb.org/genedb/Search?organism=tryp&name=Tb927.4.5020>Tb927.4.5020</a>	Q584K3	RPB1		Tb04.3M17.400	4	Tb927_04_v4: complement(1373829..1379126)	RNA polymerase IIA largest subunit	1920	0	0	0				2QTB00022_P_4	Tb927.4.5020	CAGAAGGTGAATGAAGTACAGTTCGAGATATTTAAGGAAAGGCAAATCAAAAGTTACGCCGTGTGCCTTG	-	4	1379015	1379084	-0.464549	-1.01183	0.318926	0.999891	-4.59534
Tb09.160.2740	3QTB00001_G_8			<a href=http://www.genedb.org/genedb/Search?organism=tryp&name=Tb09.160.2740>Tb09.160.2740</a>	Q38FC3		1L12.255	chr9contig160.tmp0468	9	Tb927_09_v4: 738582..738746	hypothetical protein, unlikely	5040	0	0	0				2QTB00001_G_8	Tb09.160.2740	TTGACTGAAAGGTTTCCAAACCTCCTATTTCCCTTATTTACTATCACATACATATCACATACGCGGGCTT	+	9	738636	738705	-0.46443	-1.16882	0.250788	0.999891	-4.58545
Tb09.244.2870	3QTB00004_G_16			<a href=http://www.genedb.org/genedb/Search?organism=tryp&name=Tb09.244.2870>Tb09.244.2870</a>	Q38D02			chr9contig244a01.tmp0287	9	Tb927_09_v4: complement(2287876..2288316)	hypothetical protein, unlikely	5867	0	0	0				2QTB00004_G_16	Tb09.244.2870	TACCCAATGCTTCCTCCTCGTTCCCCTAGCGCTGCACTCGATTGTATGGCTCAATGGTTGCCGACCTACA	-	9	2287912	2287981	-0.463835	-1.32417	0.194478	0.999891	-4.57449
Tb11.01.0300	3QTB00005_D_6			<a href=http://www.genedb.org/genedb/Search?organism=tryp&name=Tb11.01.0300>Tb11.01.0300</a>	Q384J4				11	Tb927_11_01_v4: 2261845..2262399	hypothetical protein, conserved	8525	0	1	0				2QTB00005_D_6	Tb11.01.0300	CCACGGCCCCGTGTGGATCGCTCTATTGATATGGCTAAGCTTCATCTTGGTGGTTATTTTTATCATCGCG	+	11.1	2262087	2262156	-0.463821	-1.42662	0.163011	0.999891	-4.56666
Tb927.8.3000	3QTB00015_J_15			<a href=http://www.genedb.org/genedb/Search?organism=tryp&name=Tb927.8.3000>Tb927.8.3000</a>	Q57W73			Tb08.28F14.400	8	Tb927_08_v4: 900940..902472	hypothetical protein, conserved	4143	0	0	0				2QTB00015_J_15	Tb927.8.3000	TTTTTCTCAACTAAAAAATTATAGATTAGGTTCGCAGGGTACGCCCGCTTCATCGATTAGCCGAAACTTT	+	8	902361	902430	-0.463675	-1.45651	0.154631	0.999891	-4.56429
Tb10.61.1630	3QTB00013_F_7			<a href=http://www.genedb.org/genedb/Search?organism=tryp&name=Tb10.61.1630>Tb10.61.1630</a>	Q388B1			TRYP_x-61h03.q2kb185_245	10	Tb927_10_v4: 3582978..3584276	RNA binding protein, putative	7576	0	0	0	GO:0003674 GO:0003674	GO:0008150 GO:0008150	GO:0005575 GO:0005575	2QTB00013_F_7	Tb10.61.1630	TTTCTGGATTTACCGGGAAGAATTCCAACAGGAAACATCCTTGCCTTCGAGTGTATGGTCGATGCAACTT	+	10	3583720	3583789	-0.463395	-1.2559	0.217903	0.999891	-4.57945
Tb10.6k15.3890	3QTB00010_E_23			<a href=http://www.genedb.org/genedb/Search?organism=tryp&name=Tb10.6k15.3890>Tb10.6k15.3890</a>	Q38AS1			TRYPtp6k15-3d06.p1c_566	10	Tb927_10_v4: 1723005..1723955	endonuclease V, putative	6811	0	0	0				2QTB00010_E_23	Tb10.6k15.3890	TTGAGAGCGTACGTGATGAGTTATTTGAAGAGGCATGTTTCCCCCAACTTCTACTAGTTGATGGTTGTGG	+	10	1723453	1723522	-0.463049	-1.16201	0.253504	0.999891	-4.5859
Tb927.3.4270	3QTB00020_D_6			<a href=http://www.genedb.org/genedb/Search?organism=tryp&name=Tb927.3.4270>Tb927.3.4270</a>	Q580L5			Tb03.26J7.480	3	Tb927_03_v4: complement(1202789..1205539)	hypothetical protein, conserved	1264	0	0	0	GO:0003674	GO:0008150	GO:0005575	2QTB00020_D_6	Tb927.3.4270	TGAATTTATTAACGGGAAAATGAGTGGGGATGGAGAGGCCATTCACAAAAACGGAACGGTATTTCAGGGC	-	3	1203848	1203917	-0.462862	-1.03704	0.3072	0.999891	-4.59383
Tb10.6k15.2820	3QTB00006_A_12			<a href=http://www.genedb.org/genedb/Search?organism=tryp&name=Tb10.6k15.2820>Tb10.6k15.2820</a>	Q38AI8			TRYPtp6k15-3d06.p1c_410	10	Tb927_10_v4: complement(1928383..1928976)	hypothetical protein, conserved	6894	1	0	0				2QTB00006_A_12	Tb10.6k15.2820	GTTATCATTCACAGGGATGTACTTCTTAAGGCCCAGGATCCACTTCGGCACTTGTCAACGTTCTATACGA	-	10	1928742	1928811	-0.461721	-1.3631	0.182009	0.999891	-4.57157
Tb10.6k15.1970	3QTB00017_F_10			<a href=http://www.genedb.org/genedb/Search?organism=tryp&name=Tb10.6k15.1970>Tb10.6k15.1970</a>	Q38AB5			TRYPtp6k15-3d06.p1c_295	10	Tb927_10_v4: 2082891..2084756	hypothetical protein, conserved	6967	0	0	0	GO:0003674	GO:0008150	GO:0005575	2QTB00017_F_10	Tb10.6k15.1970	GGGATTCATTAACTTCTATTGGCGGTTATACTGATAGTTTCCATGCGAACATGCCCCGAACAAGCAATTT	+	10	2084200	2084269	-0.460814	-1.14582	0.26005	0.999891	-4.58698
Tb927.1.2030	3QTB00001_G_5	unlikely gene predicted by glimmer		<a href=http://www.genedb.org/genedb/Search?organism=tryp&name=Tb927.1.2030>Tb927.1.2030</a>	Q4GZ16				1	Tb927_01_v4: complement(520814..520933)	hypothetical protein, unlikely	196	1	0	0				2QTB00001_G_5	Tb927.1.2030	GTGCCGTTATCAAGATAGCGGTGGTTTGTTTGGAGAGCTCTCTGGTGATGCCATGACATCTCAAGGGAGC	-	1	520817	520886	-0.460696	-1.12083	0.27039	0.999891	-4.5886
Tb09.211.4910	3QTB00021_J_22	curated by J. Mottram;go_function=cysteine-type endopeptidase activity; ubiquitin thiolesterase activity;go_process=ubiquitin-dependent protein catabolism		<a href=http://www.genedb.org/genedb/Search?organism=tryp&name=Tb09.211.4910>Tb09.211.4910</a>	Q38D19			chr9contig211.tmp0539c	9	Tb927_09_v4: complement(2204632..2208117)	ubiquitin carboxyl-terminal hydrolase, putative,cysteine peptidase, Clan CA, family C19, putative	5849	0	0	0	GO:0004197 GO:0004221 GO:0004843	GO:0006511 GO:0016579		2QTB00021_J_22	Tb09.211.4910	AATGCCATTAGTCGATTATTTGTTGGAATCTTAGAAAGTTTTGTTCGTGTCGGTGAAGTGGGTTACTATG	-	9	2207247	2207316	-0.460478	-1.30538	0.200724	0.999891	-4.57588
Tb927.1.5140	3QTB00003_O_2			<a href=http://www.genedb.org/genedb/Search?organism=tryp&name=Tb927.1.5140>Tb927.1.5140</a>	Q4GY67				1	Tb927_01_v4: complement(1024733..1025107)	hypothetical protein, unlikely	501	0	1	0				2QTB00003_O_2	Tb927.1.5140	GCAACCCCCCTCCTCGCATATCATACTCACCGTCCACACAACATAACTTCCAATTTTACTGAAAAAGAAA	-	1	1024945	1025014	-0.460415	-1.17783	0.247227	0.999891	-4.58485
Tb927.3.5560	3QTB00002_D_6			<a href=http://www.genedb.org/genedb/Search?organism=tryp&name=Tb927.3.5560>Tb927.3.5560</a>	Q580R9			Tb03.5L5.800	3	Tb927_03_v4: 1559620..1559952	hypothetical protein, conserved	1393	0	0	0				2QTB00002_D_6	Tb927.3.5560	TTTGTGGACAGCGGAGGCACACTTTCATTTTACCACGTGGACACGCTTCGGTTACTCCAATCAGGGCGCA	+	3	1559869	1559938	-0.460178	-1.3173	0.196744	0.999891	-4.575
Tb09.211.3870	3QTB00017_C_10	;go_function=transporter activity;go_process=transport		<a href=http://www.genedb.org/genedb/Search?organism=tryp&name=Tb09.211.3870>Tb09.211.3870</a>	Q38DC2			chr9contig211.tmp0431	9	Tb927_09_v4: 1992680..1994455	transporter, putative	5745	1	11	0	GO:0005215	GO:0006810	GO:0005575	2QTB00017_C_10	Tb09.211.3870	CACTCGTTCTGCTAAACGAAAGTCTTTGTTCTTCAATACTTCTGCCCTATGTTGGATACCTCGTGTCATT	+	9	1992738	1992807	-0.460015	-0.993027	0.327868	0.999891	-4.59644
Tb927.2.5860	3QTB00022_I_15			<a href=http://www.genedb.org/genedb/Search?organism=tryp&name=Tb927.2.5860>Tb927.2.5860</a>	Q7YUL4		1F7.300		2	Tb927_02_v4: 1059596..1063324	hypothetical protein, conserved	812	0	0	0	GO:0003674	GO:0008150	GO:0005575	2QTB00022_I_15	Tb927.2.5860	ATTAGTTTCGGTACCACAAACTCCCAAAACACATCAAGCTAGCTGGTCAACGAGCAATAGAGAAGGAAGA	+	2	1059769	1059838	-0.459908	-0.829104	0.412958	0.999891	-4.60524
Tb11.01.6840	3QTB00018_J_7			<a href=http://www.genedb.org/genedb/Search?organism=tryp&name=Tb11.01.6840>Tb11.01.6840</a>	Q381R6				11	Tb927_11_01_v4: complement(3976840..3978888)	hypothetical protein, conserved	9208	0	0	0				2QTB00018_J_7	Tb11.01.6840	AGGCCAAACAGAAACGACTCATTGATATTAAGAAGCTTTCGGCACAAATAAATCACTTAGAGCAAGATAT	-	11.1	3978290	3978359	-0.459369	-1.16762	0.251264	0.999891	-4.58553
Tb09.211.2020	3QTB00019_B_1	Model contain Synaptojanin, N-terminal domain, (IPR002013) present in proteins such as the GTPase dynamin, the lysophosphatidic acid acyl transferase endophilin, and the phosphoinositide phosphatase synaptojanin, all involved in the recycling pathway of c;go_function=inositol or phosphatidylinositol phosphatase activity;go_process=endocytosis		<a href=http://www.genedb.org/genedb/Search?organism=tryp&name=Tb09.211.2020>Tb09.211.2020</a>	Q38DV2			chr9contig211.tmp0237c	9	Tb927_09_v4: complement(1619755..1622022)	synaptojanin (N-terminal domain), putative	5565	0	2	0	GO:0004437	GO:0006897	GO:0005575	2QTB00019_B_1	Tb09.211.2020	TTTGGAAATATCGTTATTGATGGTGAATCTGCCTCTTTTGTCCCTAATGATGATTCTTATCCCAGACTTA	-	9	1621935	1622004	-0.459076	-1.04725	0.302536	0.999891	-4.59322
Tb927.5.930	3QTB00021_F_20	similar to GB:AAN40014.1: NADH-dependent fumarate reductase {Trypanosoma brucei}(PMID:12138089); 99.7% identity to GB:AAN40014.1: NADH-dependent fumarate reductase {Trypanosoma brucei}(PMID:12138089);go_function=fumarate reductase (NADH) activity;go_process=metabolism;go_component=glycosome		<a href=http://www.genedb.org/genedb/Search?organism=tryp&name=Tb927.5.930>Tb927.5.930</a>	Q57W38	FRDg		Tb05.28F8.460	5	Tb927_05_v4: 309367..312795	NADH-dependent fumarate reductase	2084	0	0	0	GO:0016156	GO:0008152	GO:0020015	2QTB00021_F_20	Tb927.5.930	TGCGTCTCTGGACCTAGGTGGGGTTAGCAAAGGTTATATCGTTGATTATGTCATTGATAATATCAATGCT	+	5	309915	309984	-0.459071	-1.15397	0.256739	0.999891	-4.58644
Tb927.3.1980	3QTB00009_G_14			<a href=http://www.genedb.org/genedb/Search?organism=tryp&name=Tb927.3.1980>Tb927.3.1980</a>	Q57ZB3			Tb03.30P12.900	3	Tb927_03_v4: complement(517473..518363)	hypothetical protein, conserved	1036	0	0	0				2QTB00009_G_14	Tb927.3.1980	AATAACAGTAGCGAAGTGATCTGCGCCAGCCTCCATGACCGCCAGTTGTGCGAGTTACAACGTATAATTC	-	3	517808	517877	-0.458931	-1.2686	0.213393	0.999891	-4.57854
Tb927.1.590	3QTB00004_E_13			<a href=http://www.genedb.org/genedb/Search?organism=tryp&name=Tb927.1.590>Tb927.1.590</a>	Q4GZF0				1	Tb927_01_v4: complement(215626..216042)	hypothetical protein, unlikely	53	1	2	0				2QTB00004_E_13	Tb927.1.590	TGTTTTATTATTCCCCTCTCTTGTTTATGTTCATTTAATTTATCTGTTCTAAATCATACACGAACCGCTT	NA	Nonspecific_2	0	0	-0.458577	-1.39182	0.173217	0.999891	-4.56937
Tb927.7.1220	3QTB00021_H_3			<a href=http://www.genedb.org/genedb/Search?organism=tryp&name=Tb927.7.1220>Tb927.7.1220</a>	Q57WS8			Tb07.27M11.400	7	Tb927_07_v4: 313889..317113	hypothetical protein, conserved	3213	0	0	0				2QTB00021_H_3	Tb927.7.1220	ATCTTCCTTCAATACAACTCCCCAACCAGAGAGCCTGCTTTATCGCTTCATATATCCACTTAGTGCACCT	+	7	316255	316324	-0.457989	-1.37099	0.17956	0.999891	-4.57097
Tb09.v1.0670	3QTB00001_E_11			<a href=http://www.genedb.org/genedb/Search?organism=tryp&name=Tb09.v1.0670>Tb09.v1.0670</a>	Q38DJ2				9	Tb927_09_v4: complement(1828543..1828656)	hypothetical protein, unlikely	5675	0	0	0				2QTB00001_E_11	Tb09.v1.0670	AACACGAAATAAACTGGTACCAACCCAATGCATTAACGCCGCCGCCACCGCCACTACCATTACAGGCCTT	-	9	1828580	1828649	-0.456909	-1.15463	0.256472	0.999891	-4.58639
Tb927.5.3290	3QTB00021_P_18			<a href=http://www.genedb.org/genedb/Search?organism=tryp&name=Tb927.5.3290>Tb927.5.3290</a>	Q57Z64			Tb05.27M3.410	5	Tb927_05_v4: complement(1033318..1036887)	hypothetical protein, conserved	2320	0	0	0				2QTB00021_P_18	Tb927.5.3290	TGAAGAACTTTTCAGAAAGCCATGAGATTATATACTTGTTCTTTTGGTATATTGTAGCACACGCACGTCG	-	5	1035635	1035704	-0.456787	-1.05757	0.297874	0.999891	-4.59259
Tb927.8.7060	3QTB00022_D_6	Gene contains nine 124 bp repeats in tandem, number of repeats uncertain.		<a href=http://www.genedb.org/genedb/Search?organism=tryp&name=Tb927.8.7060>Tb927.8.7060</a>	Q57YR3			Tb08.10K10.760	8	Tb927_08_v4: 2025469..2030205	hypothetical protein, conserved	4550	0	0	0				2QTB00022_D_6	Tb927.8.7060	TTACCTCGTCTGTCGATAGCATTGATACGGAAGAATTCGATTATGAAAAGTGCCTGCTGCAAAAAAACGA	+	8	2026658	2026727	-0.456336	-1.1641	0.252667	0.999891	-4.58577
Tb10.70.5850	3QTB00018_L_16			<a href=http://www.genedb.org/genedb/Search?organism=tryp&name=Tb10.70.5850>Tb10.70.5850</a>	Q38C45			TRYP_x-70a06.p2kb545_798	10	Tb927_10_v4: 518357..520477	hypothetical protein, conserved	6336	0	0	0				2QTB00018_L_16	Tb10.70.5850	CCATACAACGCGCTTCCGCTTGAGGTACTGTACCAGTTTTATTGCTGTTTCTATGAGTATTTCTTTAACA	+	10	519140	519209	-0.456193	-0.788595	0.435935	0.999891	-4.60719
Tb10.26.0560	3QTB00006_G_1	;go_function=structural constituent of ribosome;go_process=protein biosynthesis;go_component=cytosolic large ribosomal subunit (sensu Eukaryota); intracellular; organellar large ribosomal subunit		<a href=http://www.genedb.org/genedb/Search?organism=tryp&name=Tb10.26.0560>Tb10.26.0560</a>	Q389K1				10	Tb927_10_v4: 2707740..2708318	60S ribosomal protein L6, putative	7231	0	0	0	GO:0003735	GO:0006412	GO:0000315 GO:0005622 GO:0005842	2QTB00006_G_1	Tb10.26.0560	ACTGGTGATCTCTGGGCCGATGAAGTACAGCGGTGTTCCTATTCGTCGCATTGACTCGCGCTACATTATT	+	10	2707916	2707985	-0.455471	-1.39302	0.172858	0.999891	-4.56928
Tb927.3.3130	3QTB00022_H_4			<a href=http://www.genedb.org/genedb/Search?organism=tryp&name=Tb927.3.3130>Tb927.3.3130</a>	Q57ZJ9			Tb03.27C5.750	3	Tb927_03_v4: complement(803274..808202)	hypothetical protein, conserved	1151	1	1	0				2QTB00022_H_4	Tb927.3.3130	AAAATACCACTCTTGCCGACATCCAAAATATCAGCAAACTCATCCTTCATTTGCAGGCAAACAACGACGT	-	3	804202	804271	-0.455162	-1.10601	0.27666	0.999891	-4.58955
Tb09.211.1655	3QTB00001_N_2			<a href=http://www.genedb.org/genedb/Search?organism=tryp&name=Tb09.211.1655>Tb09.211.1655</a>	Q38DY9			229.t01426	9	Tb927_09_v4: complement(1553579..1553827)	hypothetical protein, conserved,predicted zinc finger protein	5528	0	0	0				2QTB00001_N_2	Tb09.211.1655	AGGATTGCCCCATTGTTACGGGGAAATGTACTCATACCTTCCACATCCATTGCATTGAAAGGTGGGCTGA	-	9	1553634	1553703	-0.455141	-1.1653	0.252189	0.999891	-4.58569
Tb927.1.1640	3QTB00011_O_13			<a href=http://www.genedb.org/genedb/Search?organism=tryp&name=Tb927.1.1640>Tb927.1.1640</a>	Q4GZ55				1	Tb927_01_v4: 416752..417804	hypothetical protein, conserved	157	0	0	0				2QTB00011_O_13	Tb927.1.1640	ACTCCTAAGAGTCTCACGAGGCAGGTATTTGCAGTAGATGATCTGTTAGTGCACGGAAGGCTAATTGTTT	+	1	417019	417088	-0.455089	-1.03061	0.310161	0.999891	-4.59422
Tb09.160.1040	3QTB00004_C_17			<a href=http://www.genedb.org/genedb/Search?organism=tryp&name=Tb09.160.1040>Tb09.160.1040</a>	Q38FT3			chr9contig160.tmp0104c	9	Tb927_09_v4: complement(499870..500286)	hypothetical protein, unlikely	4880	0	0	0				2QTB00004_C_17	Tb09.160.1040	TACGACGCGTCGCCCGCCGCCTTTACCCCTCGTTCTGGGCAGCAGCCGCTTCAATTAGGTCATACAGTGA	-	9	500111	500180	-0.454426	-1.513	0.139727	0.999891	-4.55971
Tb11.01.7210	3QTB00009_J_10	hypothetical protein (pseudogene)		<a href=http://www.genedb.org/genedb/Search?organism=tryp&name=Tb11.01.7210>Tb11.01.7210</a>	-				11	Tb927_11_01_v4: complement(4073135..4075036)	hypothetical protein, conserved (pseudogene)	9246	0	0	0				2QTB00010_G_5	Tb11.01.7210	GAAGTTGTTCGCTTTCTTTCTGTCTCGTTTGGCACGTGGTGATGACATGCCTTCACTTGTCAGGTATATC	-	11.1	4074845	4074914	-0.454405	-1.35519	0.184493	0.999891	-4.57217
Tb11.01.4810	3QTB00006_J_10			<a href=http://www.genedb.org/genedb/Search?organism=tryp&name=Tb11.01.4810>Tb11.01.4810</a>	Q382L3				11	Tb927_11_01_v4: complement(3489758..3490408)	hypothetical protein, conserved	9010	0	1	0				2QTB00006_J_10	Tb11.01.4810	ACAGTTGATTTGACTGCTGTCAATGGTAAATGGGGTGAGGTTAGACTGAGGGACGATGGGAATGGCACTG	-	11.1	3489940	3490009	-0.454315	-1.2507	0.219772	0.999891	-4.57981
Tb09.v1.0760	3QTB00001_K_18			<a href=http://www.genedb.org/genedb/Search?organism=tryp&name=Tb09.v1.0760>Tb09.v1.0760</a>	Q38CX7				9	Tb927_09_v4: complement(2323316..2323495)	hypothetical protein, unlikely	5892	1	1	0				2QTB00001_K_18	Tb09.v1.0760	GGAGGGACTACCTGCACACCTCAATCAACTCTTACCGACTCATCGACACTGTTCGATAAAAGTTGATTAA	-	9	2323316	2323385	-0.453943	-1.2708	0.21262	0.999891	-4.57838
Tb927.7.1390	3QTB00005_B_20			<a href=http://www.genedb.org/genedb/Search?organism=tryp&name=Tb927.7.1390>Tb927.7.1390</a>	Q57WR1			Tb07.27M11.670	7	Tb927_07_v4: 353441..353995	hypothetical protein, conserved	3230	0	0	0				2QTB00005_B_20	Tb927.7.1390	TGAACATCGTTGCGCGCATTTCCAACTTACCAACCAGTATTACGGACGCTCACTTGCGGGAGCTAATTGA	+	7	353448	353517	-0.453247	-1.00765	0.3209	0.999891	-4.59558
Tb11.01.4702	3QTB00003_G_5			<a href=http://www.genedb.org/genedb/Search?organism=tryp&name=Tb11.01.4702>Tb11.01.4702</a>	Q382M2	COXX			11	Tb927_11_01_v4: complement(3460070..3460420)	cytochrome oxidase subunit X	9001	1	0	0				2QTB00003_G_5	Tb11.01.4702	TTCCACAAGCGCGCTCTCTCCATTTTCCTATAACGCCGCCGCCAATTGAAATTGAGTACCTGGACAACGA	NA	Nonspecific_2	0	0	-0.453228	-1.30677	0.200257	0.999891	-4.57577
Tb09.211.0240	3QTB00003_I_11			<a href=http://www.genedb.org/genedb/Search?organism=tryp&name=Tb09.211.0240>Tb09.211.0240</a>	Q38ED7			chr9contig211.tmp0025c	9	Tb927_09_v4: complement(1305586..1305939)	hypothetical protein, unlikely	5380	1	3	0				2QTB00003_I_11	Tb09.211.0240	CTATTCTTCCCTCTTTTTTGTTTTTCGGTTACTTTCGTTTCCCCCTCTCTTTCGTTTATCCATTCGAACA	-	9	1305725	1305794	-0.452791	-1.27109	0.212517	0.999891	-4.57836
Tb927.8.6270	3QTB00017_F_7			<a href=http://www.genedb.org/genedb/Search?organism=tryp&name=Tb927.8.6270>Tb927.8.6270</a>	Q57YM8			Tb08.11J15.440	8	Tb927_08_v4: 1822881..1824698	hypothetical protein, conserved	4471	0	0	0				2QTB00017_F_7	Tb927.8.6270	TTTTTGCATAAACCTCGATTCCTCTGATGATTGCCCAAAAAATATCGACCTCTGTTCGAACTATTTAGGT	+	8	1822955	1823024	-0.452132	-1.09623	0.280853	0.999891	-4.59018
Tb09.v1.0060	3QTB00005_C_20			<a href=http://www.genedb.org/genedb/Search?organism=tryp&name=Tb09.v1.0060>Tb09.v1.0060</a>	Q38FY9				9	Tb927_09_v4: complement(362097..362609)	hypothetical protein, unlikely	4823	1	2	0				2QTB00005_C_20	Tb09.v1.0060	GCCTTACCCGGGTGAAGGTGGCCAAACGGGGGCGATGCGGGGATTATGCGTCTTGTCAATTTGTGTTATT	-	9	362508	362577	-0.451747	-1.27204	0.212182	0.999891	-4.57829
Tb10.100.0190	3QTB00017_K_15	;go_function=RNA binding;go_process=mRNA metabolism		<a href=http://www.genedb.org/genedb/Search?organism=tryp&name=Tb10.100.0190>Tb10.100.0190</a>	Q38CK7				10	Tb927_10_v4: 86501..88258	pumillio RNA binding protein, putative	6174	1	1	0	GO:0003723	GO:0016071	GO:0005575	2QTB00017_K_15	Tb10.100.0190	GTTCCACACGTCGCTGAATTGATGACAGATCAATATGCCAACTTCTTGGTTCAAAAGCTGTTTGATATTA	+	10	87278	87347	-0.45172	-1.18389	0.244852	0.999891	-4.58444
Tb927.7.4610	3QTB00014_K_13			<a href=http://www.genedb.org/genedb/Search?organism=tryp&name=Tb927.7.4610>Tb927.7.4610</a>	Q57X77			Tb07.26A24.640	7	Tb927_07_v4: complement(1224231..1225598)	hypothetical protein, conserved	3550	0	0	0				2QTB00014_K_13	Tb927.7.4610	TATAAGAGAGTTGTTTGATGGCATTCAAAAGAAAATTAATAGGGATCCGATTCGGTTAAACTGTGACCTG	-	7	1224306	1224375	-0.451415	-1.1285	0.267184	0.999891	-4.58811
Tb11.01.5150	3QTB00018_E_23			<a href=http://www.genedb.org/genedb/Search?organism=tryp&name=Tb11.01.5150>Tb11.01.5150</a>	Q382I2				11	Tb927_11_01_v4: complement(3562784..3564706)	hypothetical protein, conserved	9042	0	6	0				2QTB00018_E_23	Tb11.01.5150	TAATTTTTTCTTTTCATATTATGTTGGGGTGAGGTTTGCTGAACGTTATAGTGATGCCGTCCTTGGGAGC	-	11.1	3563900	3563969	-0.451311	-1.17104	0.249905	0.999891	-4.5853
Tb927.8.750	3QTB00011_N_7	This gene is within a region that contains some repeats that are probably misassembled and where Ns were inserted at two locations where misassembly is suspected. See PMID:8663171 for experimental characterization.;go_function=RNA binding;go_process=RNA metabolism;go_component=nucleolus		<a href=http://www.genedb.org/genedb/Search?organism=tryp&name=Tb927.8.750>Tb927.8.750</a>	Q57YF6			Tb08.12O16.320	8	Tb927_08_v4: complement(207159..208259)	nucleolar RNA-binding protein, putative	3918	0	0	0	GO:0003723	GO:0016070	GO:0005730	2QTB00011_N_7	Tb927.8.750	ATATACCAATGAAGAAAGGTACTTGTATAGCGGGGGTGAGTGGCAAGGAATGTCAAGCAATTTGTTAGGA	-	8	207348	207417	-0.450506	-1.06597	0.294117	0.999891	-4.59207
Tb10.389.1220	3QTB00011_O_9	GPI-Anchor Signal predicted for Tb10.389.1220 by DGPI v2.04, no cleavage site predicted		<a href=http://www.genedb.org/genedb/Search?organism=tryp&name=Tb10.389.1220>Tb10.389.1220</a>	Q388Z5				10	Tb927_10_v4: complement(2950701..2951753)	hypothetical protein, conserved	7337	1	9	0				2QTB00011_O_9	Tb10.389.1220	TTACTGAGTTTGCTTCCGTCTCATCGGAAAATTACGTATACTTTCTTTTGAATGCTGTTACACAATATAT	-	10	2950903	2950972	-0.450211	-1.02295	0.313716	0.999891	-4.59468
Tb10.20.0180	3QTB00002_C_2			<a href=http://www.genedb.org/genedb/Search?organism=tryp&name=Tb10.20.0180>Tb10.20.0180</a>	Q38AN3				10	Tb927_10_v4: complement(1822984..1823271)	hypothetical protein, conserved	6849	0	0	0				2QTB00002_C_2	Tb10.20.0180	GGGACGCCGTAACCGCAATGATTCCAAAAGCAGCAACTCGGGAGCTTCCATTTTATCAAATGTTATGTTG	-	10	1823026	1823095	-0.449775	-1.06958	0.292509	0.999891	-4.59184
Tb927.6.2730	3QTB00023_A_23			<a href=http://www.genedb.org/genedb/Search?organism=tryp&name=Tb927.6.2730>Tb927.6.2730</a>	Q583R1			Tb06.5F5.230	6	Tb927_06_v4: 817533..823067	hypothetical protein, conserved	2792	1	0	0				2QTB00023_A_23	Tb927.6.2730	AAATGAAAATGTTGTTATTCTACTTCCATATCGATGCGTTGTTTCACACGGCCTTCTATACTATACACTG	+	6	821966	822035	-0.448899	-1.06816	0.293141	0.999891	-4.59193
Tb11.02.2990	3QTB00003_D_18			<a href=http://www.genedb.org/genedb/Search?organism=tryp&name=Tb11.02.2990>Tb11.02.2990</a>	Q385N6			Tb11.212.1080	11	Tb927_11_01_v4: 1493388..1493726	hypothetical protein, unlikely	8231	0	1	0				2QTB00003_D_18	Tb11.02.2990	TTTCCAAATATCCTCGTCGTCCAGCCCCCAGTTATGAGTTCCCATGTATTGGAAGTAACTCTTAATTTCT	+	11.1	1493478	1493547	-0.448465	-1.27151	0.212369	0.999891	-4.57833
Tb10.26.0220	3QTB00020_N_6	;go_function=hormone activity; voltage-gated chloride channel activity;go_process=chloride transport;go_component=extracellular region; membrane		<a href=http://www.genedb.org/genedb/Search?organism=tryp&name=Tb10.26.0220>Tb10.26.0220</a>	Q389H3				10	Tb927_10_v4: 2783672..2786497	chloride channel protein, putative	7259	0	11	0	GO:0005179 GO:0005247	GO:0006821	GO:0005576 GO:0016020	2QTB00020_N_6	Tb10.26.0220	CAGAGACAATGCTCTCTCTCCCTGTTCTAATGATATTTCTGCTGATTTACTACACGTCTTCCGCAATTTT	+	10	2785290	2785359	-0.448306	-0.716274	0.478823	0.999891	-4.61045
Tb927.7.740	3QTB00016_I_24	;go_function=protein binding;go_process=protein folding;go_component=integral to membrane		<a href=http://www.genedb.org/genedb/Search?organism=tryp&name=Tb927.7.740>Tb927.7.740</a>	Q57VS0			Tb07.29K4.580	7	Tb927_07_v4: complement(167245..168888)	chaperone protein DNAJ, putative	3165	0	2	0	GO:0051082	GO:0006457	GO:0016021	2QTB00016_I_24	Tb927.7.740	AATAAGCAAACCATGGACGCTCTAATGAATTCCCTCAGAGATTATTATCAACAGCAGAAACGAGGTGAAG	-	7	167253	167322	-0.448022	-1.15088	0.257992	0.999891	-4.58664
Tb10.70.6110	3QTB00001_P_7			<a href=http://www.genedb.org/genedb/Search?organism=tryp&name=Tb10.70.6110>Tb10.70.6110</a>	Q38C64			TRYP_x-70a06.p2kb545_834	10	Tb927_10_v4: complement(467363..467584)	hypothetical protein	6317	0	0	0				2QTB00001_P_7	Tb10.70.6110	TAGTTGCAAGGCATGGTGTAGTGGTAGACCCCTTTCAACGGTACTGGCCTGGCCTCATAGATTATCATGC	-	10	467435	467504	-0.447899	-1.05111	0.300787	0.999891	-4.59298
Tb11.02.2280	3QTB00011_G_3			<a href=http://www.genedb.org/genedb/Search?organism=tryp&name=Tb11.02.2280>Tb11.02.2280</a>	Q385U9			TRYP_xi-1013a02.q1k_19	11	Tb927_11_01_v4: 1325455..1326495	hypothetical protein, conserved	8167	0	0	0				2QTB00011_G_3	Tb11.02.2280	AGATGAAATAACTTACGTCCACTTACCCCCTTCTGTGCATACCATGTACATTTTCTTCTGGTTCTCTGTT	+	11.1	1326168	1326237	-0.447343	-0.698853	0.489503	0.999891	-4.61119
Tb927.5.3520	3QTB00010_P_15	;go_function=queuine tRNA-ribosyltransferase activity;go_process=queuosine biosynthesis; tRNA modification;go_component=cytoplasm		<a href=http://www.genedb.org/genedb/Search?organism=tryp&name=Tb927.5.3520>Tb927.5.3520</a>	Q57UB4			Tb05.6E7.190	5	Tb927_05_v4: 1108132..1109139	queuine tRNA-ribosyltransferase, putative	2343	0	0	0				2QTB00010_P_15	Tb927.5.3520	ATGAACAGTTGTATTTTGCTTGTTGTTCATAATTTAGCCTTCCTGGTGCAGCTAATAGGGCTTTACAGAA	+	5	1109014	1109083	-0.446766	-1.0866	0.285026	0.999891	-4.59078
Tb11.01.3890	3QTB00009_N_10			<a href=http://www.genedb.org/genedb/Search?organism=tryp&name=Tb11.01.3890>Tb11.01.3890</a>	Q382X4				11	Tb927_11_01_v4: 3162357..3163292	hypothetical protein, conserved	8896	0	0	0				2QTB00009_N_10	Tb11.01.3890	AAAACGAAAACCTACTTCACAAACTAGAGGAACTCAGGAAGGAATATGATGATGCGAACAAGGAAATATC	+	11.1	3162691	3162760	-0.446488	-1.08839	0.284249	0.999891	-4.59067
Tb11.02.0790	3QTB00019_E_7	;go_function=ATP binding; motor activity;go_component=microtubule associated complex		<a href=http://www.genedb.org/genedb/Search?organism=tryp&name=Tb11.02.0790>Tb11.02.0790</a>	Q386I3				11	Tb927_11_01_v4: 931548..933707	kinesin, putative,MCAK-like kinesin, putative	8032	0	0	0	GO:0003774 GO:0005524	GO:0007017	GO:0005875	2QTB00019_E_7	Tb11.02.0790	AAAAATGTTGAGAGCATTCTCAACCGTCAGGCGAAGAGTATTAGCAGTGTTAGAAATATGATAAGGCAGT	+	11.1	933603	933672	-0.446369	-0.836326	0.408941	0.999891	-4.60489
Tb09.160.2300	3QTB00003_B_14			<a href=http://www.genedb.org/genedb/Search?organism=tryp&name=Tb09.160.2300>Tb09.160.2300</a>	Q38FG3		1L12.25	chr9contig160.tmp0199c	9	Tb927_09_v4: complement(689586..689981)	hypothetical protein, unlikely	5000	0	0	0				2QTB00003_B_14	Tb09.160.2300	CAATGTCCTCGTTGACGGTTTTGGCTTCCCCACTAACTTGGACGCTTGTCAATGCGTATTTCACTCGGGT	-	9	689662	689731	-0.445756	-1.20261	0.237622	0.999891	-4.58316
Tb11.03.0180	3QTB00012_M_13	;go_process=RNA editing;go_component=mRNA editing complex		<a href=http://www.genedb.org/genedb/Search?organism=tryp&name=Tb11.03.0180>Tb11.03.0180</a>	Q387F6	KREPB5	MP44		11	Tb927_11_01_v4: 241921..243069	RNA-editing complex protein,KREPB5	7807	1	0	0	GO:0003674	GO:0016547	GO:0045293	2QTB00012_M_13	Tb11.03.0180	TAATAATGCGCTCTTCCCTCCTTCAGACGCTCTTATTCTTCACGTGTTGTGCTGTCACGTATTGGAGAGT	+	11.1	242562	242631	-0.445526	-0.77566	0.443431	0.999891	-4.6078
Tb927.8.6630	3QTB00005_D_2			<a href=http://www.genedb.org/genedb/Search?organism=tryp&name=Tb927.8.6630>Tb927.8.6630</a>	Q57TV0			Tb08.30K1.470	8	Tb927_08_v4: complement(1915539..1916093)	hypothetical protein	4507	0	0	0				2QTB00005_D_2	Tb927.8.6630	AACGCTTCCAGAAACAGTTCAACAAGTCACCGCCAACCCTTTTATGTTCTTTCCAGCTCAGATGGGACAT	-	8	1915916	1915985	-0.445145	-0.999088	0.324967	0.999891	-4.59609
Tb927.2.6130	3QTB00021_C_10	;go_function=ATPase activity, coupled to transmembrane movement of substances;go_process=transport;go_component=integral to membrane; internal side of plasma membrane		<a href=http://www.genedb.org/genedb/Search?organism=tryp&name=Tb927.2.6130>Tb927.2.6130</a>	Q7YUI9		36E18.65		2	Tb927_02_v4: 1102733..1105753	ABC transporter, putative	827	1	1	0	GO:0004009 GO:0004009	GO:0006810	GO:0016021	2QTB00021_C_10	Tb927.2.6130	TTTGGGTTTAATTACTGCCTATAACAGAAAACGCTCGCTTCAATCCGGAATAACTTCTTTTTGGAAGCTA	+	2	1103320	1103389	-0.444842	-1.07766	0.288941	0.999891	-4.59134
Tb11.01.2390	3QTB00006_E_7			<a href=http://www.genedb.org/genedb/Search?organism=tryp&name=Tb11.01.2390>Tb11.01.2390</a>	Q383L7				11	Tb927_11_01_v4: 2775279..2775854	hypothetical protein, conserved	8753	0	0	0	GO:0003674	GO:0008150	GO:0005575	2QTB00006_E_7	Tb11.01.2390	CCATTCAGCGAAAGAATGATAATTTAAGACAGTTGTTTGAGCACCAGGTTTCCCTCTCACGCCCTAAAGA	+	11.1	2775583	2775652	-0.444749	-1.13024	0.266462	0.999891	-4.58799
Tb927.8.4120	3QTB00007_P_5			<a href=http://www.genedb.org/genedb/Search?organism=tryp&name=Tb927.8.4120>Tb927.8.4120</a>	Q581C7			Tb08.10J17.60	8	Tb927_08_v4: complement(1218017..1218745)	hypothetical protein, conserved	4255	0	0	0				2QTB00007_P_5	Tb927.8.4120	TCAGCCATAAACGGACACTGTGGCGTTAACTGCCCCGACCCCTTCTCTATAGAACTCCAAGTAGCCTCAG	NA	Nonspecific_2	0	0	-0.444483	-1.3911	0.173434	0.999891	-4.56943
Tb11.02.4520	3QTB00015_F_9	;go_function=amino acid-polyamine transporter activity;go_process=amino acid transport;go_component=integral to membrane		<a href=http://www.genedb.org/genedb/Search?organism=tryp&name=Tb11.02.4520>Tb11.02.4520</a>	Q385A1				11	Tb927_11_01_v4: complement(1862451..1863974)	amino acid permease/transporter, putative	8366	0	10	0	GO:0005279	GO:0006865	GO:0016021	2QTB00015_F_9	Tb11.02.4520	TGGTATTACTGACTTTCCTGCTCATTTTCATCGACAATGCACTTTATACCGTGCTCATATCTGAGTACGT	-	11.1	1863490	1863559	-0.444112	-1.06366	0.295146	0.999891	-4.59221
Tb10.70.3410	3QTB00019_C_22	;go_function=ATP binding; protein kinase activity;go_process=protein amino acid phosphorylation		<a href=http://www.genedb.org/genedb/Search?organism=tryp&name=Tb10.70.3410>Tb10.70.3410</a>	Q38BL0			TRYP_x-70a06.p2kb545_458	10	Tb927_10_v4: complement(1031998..1034220)	protein kinase, putative	6522	0	0	0	GO:0004672 GO:0004672 GO:0005524 GO:0005524	GO:0006468 GO:0006468		2QTB00019_C_22	Tb10.70.3410	TACTATTGATGTACTACTTTCTTCCGGGGCCTTTGAATATACACTAGTTCGATTTTGCCGTATCTCTGGA	-	10	1032109	1032178	-0.443498	-0.855929	0.398163	0.999891	-4.6039
Tb927.3.1630	3QTB00012_N_17	;go_function=ATP binding; protein kinase activity;go_process=protein amino acid phosphorylation;go_component=cytoplasm; cytoskeleton; integral to membrane; nucleus		<a href=http://www.genedb.org/genedb/Search?organism=tryp&name=Tb927.3.1630>Tb927.3.1630</a>	Q57ZE8	CK1		Tb03.30P12.180	3	Tb927_03_v4: complement(431779..432981)	casein kinase 1, putative	1002	0	0	0	GO:0004672 GO:0005524	GO:0006468	GO:0005634 GO:0005737 GO:0005856 GO:0016021	2QTB00012_N_17	Tb927.3.1630	TTTGTGTTTGGTGAGGGTAATAGGACGCATGTTCTCTATATTATTGACTTTGGTTTAAGTAAACCGTATT	-	3	432405	432474	-0.442828	-1.20636	0.236192	0.999891	-4.58291
Tb11.12.0011	3QTB00012_P_17	;go_function=ATP binding; ATP-dependent helicase activity;go_process=nucleobase, nucleoside, nucleotide and nucleic acid metabolism		<a href=http://www.genedb.org/genedb/Search?organism=tryp&name=Tb11.12.0011>Tb11.12.0011</a>	Q384F2				11	Tb927_11_01_v4: 2358200..2359405	ATP-dependent DEAD/H RNA helicase, putative,DEAD box RNA helicase, putative,RNA helicase, putative	8567	0	0	0	GO:0005524 GO:0008026	GO:0006139	GO:0005575	2QTB00012_P_17	Tb11.12.0011	TTGGAAAGGGGTTTAAAGCACAGATACATGATATTTACCGTATGATTCCGCCACTTCAAGTAGTACTTGT	+	11.1	2358750	2358819	-0.442823	-1.35453	0.184699	0.999891	-4.57222
Tb927.7.5980	3QTB00017_K_10	Number of repeated genes in array uncertain, region may contain misassembly.;go_component=integral to membrane		<a href=http://www.genedb.org/genedb/Search?organism=tryp&name=Tb927.7.5980>Tb927.7.5980</a>	Q57VL3			Tb07.2F2.120	7	Tb927_07_v4: 1608813..1610609	hypothetical protein, conserved	3688	0	13	0				2QTB00017_K_10	Tb927.7.5980	TTCCTCATGCTCGTCATTGGAGTCTCATGTTCCATGTGTACGTCCTTCATGTATGCCTTCAATCTTATAT	+	7	1608891	1608960	-0.442478	-1.02499	0.312767	0.999891	-4.59456
Tb927.4.1210	3QTB00005_B_10			<a href=http://www.genedb.org/genedb/Search?organism=tryp&name=Tb927.4.1210>Tb927.4.1210</a>	Q580E9			Tb04.5E12.90	4	Tb927_04_v4: complement(323947..324501)	hypothetical protein	1538	0	0	0				2QTB00005_B_10	Tb927.4.1210	AGTTTAAGGAATTTCATTTGCGCTGCCAGAGCCTGCACCATCCTGCCAGTCTAAGGTCTCCTTTATTCAC	-	4	323960	324029	-0.442412	-1.22367	0.229677	0.999891	-4.58171
Tb927.4.1120	3QTB00015_F_19			<a href=http://www.genedb.org/genedb/Search?organism=tryp&name=Tb927.4.1120>Tb927.4.1120</a>	Q580E0			Tb04.5E12.320	4	Tb927_04_v4: complement(296344..297870)	hypothetical protein, conserved	1529	1	2	0				2QTB00015_F_19	Tb927.4.1120	GCGCAGTTTTTTCATACTGGTACACTGGGATTTGTAGCATCATCTAAGCTGGGTCCTCCGATGTACATAA	-	4	296892	296961	-0.441726	-1.24922	0.220306	0.999891	-4.57992
Tb927.2.2360	3QTB00018_H_5			<a href=http://www.genedb.org/genedb/Search?organism=tryp&name=Tb927.2.2360>Tb927.2.2360</a>	Q7YVJ3		25N14.85		2	Tb927_02_v4: complement(457924..459966)	hypothetical protein, conserved	621	0	0	0				2QTB00018_H_5	Tb927.2.2360	TACGAAACCTGTCAAAACTATCGTGCTCAAGGGATGTTACCCTACAAGTATAATGGCGAGATGTACTATA	-	2	459141	459210	-0.441604	-1.07573	0.289791	0.999891	-4.59146
Tb927.3.1350	3QTB00019_D_6			<a href=http://www.genedb.org/genedb/Search?organism=tryp&name=Tb927.3.1350>Tb927.3.1350</a>	Q57XW8			Tb03.1J15.550	3	Tb927_03_v4: 338221..340581	hypothetical protein, conserved	974	0	0	0				2QTB00019_D_6	Tb927.3.1350	TATCGACTGCTGCTTTGTCAACACCAAAACAAACAAAAGTTGCTATCTGCTTTTCGACGACGCGATTGTT	+	3	339843	339912	-0.441225	-1.24267	0.222683	0.999891	-4.58038
Tb927.7.1650	3QTB00019_I_12			<a href=http://www.genedb.org/genedb/Search?organism=tryp&name=Tb927.7.1650>Tb927.7.1650</a>	Q57TZ5			Tb07.29D18.90	7	Tb927_07_v4: 412010..414250	hypothetical protein, conserved	3256	0	0	0				2QTB00019_I_12	Tb927.7.1650	AGCGCACTTCTAATCAACTGAATGTATTGCGGAGATATGAGGGAGACCGACGTAGTGAGGATCAGTATTT	+	7	412611	412680	-0.441131	-1.06969	0.292461	0.999891	-4.59184
Tb927.6.2880	3QTB00021_L_5	;go_function=ATP binding; motor activity;go_process=microtubule-based process;go_component=microtubule associated complex		<a href=http://www.genedb.org/genedb/Search?organism=tryp&name=Tb927.6.2880>Tb927.6.2880</a>	Q583P6			Tb06.5F5.490	6	Tb927_06_v4: 863803..867060	kinesin, putative	2807	0	0	0	GO:0003774 GO:0005524	GO:0007017	GO:0005875	2QTB00021_L_5	Tb927.6.2880	ACCGTTGTTCAATTCTATTCCAGATGCTACAAAAGTGGATAGTACAGGAGTATTTCATAGATGTACTTTT	+	6	865782	865851	-0.441096	-0.960892	0.343542	0.999891	-4.59828
Tb927.3.1530	3QTB00013_I_24	;go_component=integral to membrane		<a href=http://www.genedb.org/genedb/Search?organism=tryp&name=Tb927.3.1530>Tb927.3.1530</a>	Q57XY6			Tb03.1J15.150	3	Tb927_03_v4: complement(399958..401241)	hypothetical protein, conserved	992	0	2	0				2QTB00013_I_24	Tb927.3.1530	AGATGAATATTCTGAACAGTGTTGCTGCTGTTTCTCTTCCCATCAACCTTGTCGTATCTTTGTTCGGTAT	-	3	400118	400187	-0.440337	-0.890016	0.379851	0.999891	-4.60214
Tb11.02.4110	3QTB00017_C_15			<a href=http://www.genedb.org/genedb/Search?organism=tryp&name=Tb11.02.4110>Tb11.02.4110</a>	Q385E5				11	Tb927_11_01_v4: complement(1733476..1735212)	hypothetical protein, conserved	8322	0	0	0				2QTB00017_C_15	Tb11.02.4110	TCAGGCGTACAATATTTATCACAAATTTACCACTGACTATTGACAACGGGTTGCGTCTACTGCCATATGT	-	11.1	1734968	1735037	-0.439849	-1.00966	0.319948	0.999891	-4.59547
Tb09.211.1970	3QTB00005_E_11			<a href=http://www.genedb.org/genedb/Search?organism=tryp&name=Tb09.211.1970>Tb09.211.1970</a>	Q38DV7			chr9contig211.tmp0231	9	Tb927_09_v4: 1615030..1615575	hypothetical protein, unlikely	5560	0	4	0				2QTB00005_E_11	Tb09.211.1970	CTCACGAGGCAAATTCACACGTATCATTTCCCCCCTCTCTAACCACTTCTCCTTTTGTTTATATATCTAT	+	9	1615361	1615430	-0.439634	-0.888137	0.380847	0.999891	-4.60224
Tb11.01.8290	3QTB00016_H_16	;go_function=ATP binding; ATP-dependent helicase activity;go_process=nucleobase, nucleoside, nucleotide and nucleic acid metabolism		<a href=http://www.genedb.org/genedb/Search?organism=tryp&name=Tb11.01.8290>Tb11.01.8290</a>	Q381C9				11	Tb927_11_01_v4: complement(4341644..4343353)	ATP-dependent DEAD/H RNA helicase, putative	9346	0	0	0	GO:0005524 GO:0008026	GO:0006139	GO:0005575	2QTB00016_H_16	Tb11.01.8290	AAAATTATTATTTCCGGTTCATCTTCCGTACGTGGCCTCGATATTTCTGGGTTAACTCATGTACTTATGC	-	11.1	4341853	4341922	-0.438685	-1.21921	0.231342	0.999891	-4.58202
Tb927.7.2150	3QTB00022_O_10			NA	NA	NA	NA	NA	NA	NA	NA	NA	NA	NA	NA	NA	NA	NA	NA	NA	NA	NA	NA	NA	NA	-0.438052	-1.09347	0.282047	0.999891	-4.59035
Tb927.7.6740	3QTB00021_O_7	;go_function=ATP binding		<a href=http://www.genedb.org/genedb/Search?organism=tryp&name=Tb927.7.6740>Tb927.7.6740</a>	Q57Y55			Tb07.15M23.550	7	Tb927_07_v4: complement(1861041..1864022)	hypothetical protein, conserved	3764	0	0	0	GO:0005524	GO:0008150	GO:0005575	2QTB00021_O_7	Tb927.7.6740	ATGTCCCTAAAAGGGACACAAATAGTCACAACAACGATTACGACATAGAGGATGAATTTGAGAGCATAGA	-	7	1863922	1863991	-0.437712	-1.14395	0.260813	0.999891	-4.5871
Tb927.6.1330	3QTB00010_J_20			<a href=http://www.genedb.org/genedb/Search?organism=tryp&name=Tb927.6.1330>Tb927.6.1330</a>	Q585B4			Tb06.3A7.1070	6	Tb927_06_v4: complement(491582..492607)	hypothetical protein, conserved	2652	1	0	0				2QTB00010_J_20	Tb927.6.1330	GCATGGGTTGAACTTAAGGGAAAATGTACAAAGGGTATCAATAGAGTTGAGGTTACTGTTGATGCCATAA	-	6	492010	492079	-0.43728	-1.13016	0.266493	0.999891	-4.588
Tb11.03.0790	3QTB00013_L_17			<a href=http://www.genedb.org/genedb/Search?organism=tryp&name=Tb11.03.0790>Tb11.03.0790</a>	Q387L6				11	Tb927_11_01_v4: complement(80377..81684)	hypothetical protein, conserved	7747	0	0	0				2QTB00013_L_17	Tb11.03.0790	ATTGGCAACCATGCCCATTCTTCATGCACCACTGGACACGAGTGTTGTAAACTTGGACGCTTATTACTTT	-	11.1	80965	81034	-0.437234	-1.34623	0.187335	0.999891	-4.57285
Tb09.160.3070	3QTB00001_K_6			<a href=http://www.genedb.org/genedb/Search?organism=tryp&name=Tb09.160.3070>Tb09.160.3070</a>	Q38F95		1L12.430	chr9contig160.tmp0484	9	Tb927_09_v4: 781713..781889	hypothetical protein, unlikely	5068	0	0	0				2QTB00001_K_6	Tb09.160.3070	TGAGTTGGGGAATAGAACGAGTTAAGGCAGCAAAACGAAACAAAAAAAGTGAAAGGAGGAAATACAAATG	+	9	781819	781888	-0.437135	-1.12415	0.269	0.999891	-4.58839
Tb927.7.2960	3QTB00014_M_1	;go_function=calcium ion binding		<a href=http://www.genedb.org/genedb/Search?organism=tryp&name=Tb927.7.2960>Tb927.7.2960</a>	Q57YA6			Tb07.13M20.490	7	Tb927_07_v4: 742882..744252	hypothetical protein, conserved	3385	1	0	0	GO:0005509	GO:0008150	GO:0005575	2QTB00014_M_1	Tb927.7.2960	TAAACTGTTTAAAAGATAAATTTGTTAGCTGGGACCTGTACATGAAGGTTTTTGATGTGCTCTGCGAGAC	+	7	743765	743834	-0.436972	-0.963137	0.342431	0.999891	-4.59815
Tb10.70.0780	3QTB00018_N_19	;go_function=RNA binding		<a href=http://www.genedb.org/genedb/Search?organism=tryp&name=Tb10.70.0780>Tb10.70.0780</a>	Q38AZ7			TRYP_x-70a06.p2kb545_114	10	Tb927_10_v4: complement(1531675..1533741)	tRNA pseudouridine synthase A, putative	6735	1	0	0	GO:0003723 GO:0003674	GO:0008150		2QTB00018_N_19	Tb10.70.0780	TCGATAATGTGGTGGAAAGGAATCCATTCCGTCTTGTTCGAGCCGAGAATAATATTCATGTGGCGTCTCA	-	10	1532558	1532627	-0.436684	-1.18374	0.244911	0.999891	-4.58445
Tb927.8.1860	3QTB00021_K_10	;go_function=metalloendopeptidase activity;go_process=proteolysis and peptidolysis;go_component=mitochondrion		<a href=http://www.genedb.org/genedb/Search?organism=tryp&name=Tb927.8.1860>Tb927.8.1860</a>	Q581Z6			Tb08.26N11.280	8	Tb927_08_v4: complement(605805..608897)	pitrilysin-like metalloprotease,metallo-peptidase, Clan ME, Family M16C	4029	1	0	0	GO:0004222	GO:0006508	GO:0005739	2QTB00021_K_10	Tb927.8.1860	CTTTATGATGCTAAAGCGATCCTTAAACAACTTTATGAATGCGATGACAGGGGCTGATTACACGTTGTAC	-	8	608514	608583	-0.43652	-1.10706	0.276212	0.999891	-4.58949
Tb10.61.1020	3QTB00021_N_9	ungrouped kinesin (curated by B. Wickstead, Univ. of Oxford);go_function=ATP binding; motor activity;go_component=microtubule associated complex		<a href=http://www.genedb.org/genedb/Search?organism=tryp&name=Tb10.61.1020>Tb10.61.1020</a>	Q387X4			TRYP_x-61h03.q2kb185_157	10	Tb927_10_v4: 3702385..3705672	kinesin, putative	7614	0	0	0	GO:0003774 GO:0003774 GO:0005524 GO:0005524	GO:0007017 GO:0007017	GO:0005875 GO:0005875	2QTB00021_N_9	Tb10.61.1020	GTCTATAACGAGGTTGGTAGGCCTCTATTAGAGAATTCATTGTTAGGATACAATGGCTGTATCTTTGCAT	+	10	3702997	3703066	-0.436082	-1.02912	0.31085	0.999891	-4.59431
Tb927.2.4050	3QTB00022_I_7			<a href=http://www.genedb.org/genedb/Search?organism=tryp&name=Tb927.2.4050>Tb927.2.4050</a>	Q7YV27		28H13.375		2	Tb927_02_v4: complement(710848..714564)	hypothetical protein, conserved	697	0	0	0	GO:0003674	GO:0008150	GO:0005575	2QTB00022_I_7	Tb927.2.4050	ACCAACTCCAAAAGACTCGCTCTGATTCATCGTCAACAATATTACTCACAGAATGATAACAATATTATCT	-	2	710895	710964	-0.436001	-0.907035	0.370915	0.999891	-4.60124
Tb11.01.5800	3QTB00022_N_7	curated by J. Mottram;go_function=calpain activity;go_process=proteolysis and peptidolysis		<a href=http://www.genedb.org/genedb/Search?organism=tryp&name=Tb11.01.5800>Tb11.01.5800</a>	Q382B6				11	Tb927_11_01_v4: 3707116..3711630	calpain-like cysteine peptidase, putative,cysteine peptidase, Clan CA, family C2, putative	9108	1	0	0	GO:0004198	GO:0006508	GO:0005575	2QTB00022_N_7	Tb11.01.5800	TTTACATTTAATAGTCGAATTACCTATACAGATACTTCAAGTCATCCCAGGAAAAAGGGTGCCGCTTCTG	+	11.1	3708994	3709063	-0.43442	-1.13316	0.265253	0.999891	-4.5878
Tb09.160.5570	3QTB00016_P_24			<a href=http://www.genedb.org/genedb/Search?organism=tryp&name=Tb09.160.5570>Tb09.160.5570</a>	Q38EJ1			chr9contig160.tmp0443c	9	Tb927_09_v4: complement(1193869..1195596)	hypothetical protein, conserved	5326	0	0	0				2QTB00016_P_24	Tb09.160.5570	TGTATCGTTTTGGTGGTTTACAAAACGTGGATTCAGACGAAAATGCGGTTCCTCCATTGTTTCTGGTTGA	-	9	1194698	1194767	-0.43415	-1.1391	0.262802	0.999891	-4.58742
Tb10.70.0570	3QTB00017_D_15	;go_function=ATP binding; ATP-dependent helicase activity;go_process=nucleobase, nucleoside, nucleotide and nucleic acid metabolism		<a href=http://www.genedb.org/genedb/Search?organism=tryp&name=Tb10.70.0570>Tb10.70.0570</a>	Q38AY0			TRYP_x-70a06.p2kb545_85	10	Tb927_10_v4: complement(1584549..1586363)	ATP-dependent DEAD/H RNA helicase, putative	6752	0	0	0	GO:0005524 GO:0005524 GO:0008026 GO:0008026	GO:0006139 GO:0006139	GO:0005575 GO:0005575	2QTB00017_D_15	Tb10.70.0570	TTTTCTTCAGCAGTCGCAATGCTGTTAGTTTTCACTGCGAGTTGTTTAACTACATCGATGTTCCTTGCGT	-	10	1585207	1585276	-0.434024	-1.06755	0.293413	0.999891	-4.59197
Tb927.8.1280	3QTB00022_B_9			<a href=http://www.genedb.org/genedb/Search?organism=tryp&name=Tb927.8.1280>Tb927.8.1280</a>	Q57VM7			Tb08.29O4.490	8	Tb927_08_v4: complement(405197..409378)	hypothetical protein, conserved	3971	0	0	0				2QTB00022_B_9	Tb927.8.1280	AACACACAATAGTTTACCTATTGTGCTAGATCTCCTTATGGATGTAGTGGAGAGCTACGAAGATTTTTTC	-	8	406964	407033	-0.433697	-1.06778	0.293312	0.999891	-4.59196
Tb11.01.2100	3QTB00018_I_23			<a href=http://www.genedb.org/genedb/Search?organism=tryp&name=Tb11.01.2100>Tb11.01.2100</a>	Q383P6				11	Tb927_11_01_v4: 2700227..2702167	hypothetical protein, conserved	8724	0	0	0				2QTB00018_I_23	Tb11.01.2100	ATCATACGCTAATTCTTCGCGAATCAAGTGCCGTTGGTGCCGTTGTTTATTACTTCGGCAAAGCAAAAAA	+	11.1	2701209	2701278	-0.433278	-1.20368	0.237211	0.999891	-4.58309
Tb927.1.3210	3QTB00003_G_9			<a href=http://www.genedb.org/genedb/Search?organism=tryp&name=Tb927.1.3210>Tb927.1.3210</a>	Q4GYQ2				1	Tb927_01_v4: 691036..691386	hypothetical protein, unlikely	313	0	2	0				2QTB00003_G_9	Tb927.1.3210	TTTATCATACTTGGAAGTCCCTCACTATCGCTGTGTCACCACCTTTTCCACTGTCTCGCAAACTTAATTT	+	1	691234	691303	-0.432363	-1.18065	0.246117	0.999891	-4.58466
Tb11.01.7340	3QTB00004_P_6			<a href=http://www.genedb.org/genedb/Search?organism=tryp&name=Tb11.01.7340>Tb11.01.7340</a>	Q381L6				11	Tb927_11_01_v4: complement(4099310..4099795)	hypothetical protein, conserved	9259	0	1	0				2QTB00004_P_6	Tb11.01.7340	ACTTTAGAGTGTTTTATTGGATGTATGTCCTTATGATTGGTTATGTGTTCTGGCAAGGTTTAGCGCTCAA	-	11.1	4099410	4099479	-0.432358	-1.14146	0.26183	0.999891	-4.58726
Tb09.211.1930	3QTB00019_I_13			<a href=http://www.genedb.org/genedb/Search?organism=tryp&name=Tb09.211.1930>Tb09.211.1930</a>	Q38DW1			chr9contig211.tmp0227c	9	Tb927_09_v4: complement(1606944..1609124)	hypothetical protein, conserved	5556	0	0	0				2QTB00019_I_13	Tb09.211.1930	ATCTCCACACAACTAAAAAACATTAAATCGTTAAAGACCAGGAGTCGTATGATGCGAAGCCAGATTCATA	-	9	1607777	1607846	-0.432107	-0.732562	0.468958	0.999891	-4.60974
Tb10.6k15.1520	3QTB00010_H_18	;go_function=GTP binding		<a href=http://www.genedb.org/genedb/Search?organism=tryp&name=Tb10.6k15.1520>Tb10.6k15.1520</a>	Q38A82			TRYPtp6k15-3d06.p1c_224	10	Tb927_10_v4: 2175267..2176286	small GTPase, putative	7000	0	0	0	GO:0005525	GO:0008150	GO:0005575	2QTB00010_H_18	Tb10.6k15.1520	AAATAGTAATAGCAACTTGGATCTCTCTTATTTGTTCTTGAGTAGGTCCAAAATTTTCTTGTCTGTGGAC	+	10	2175878	2175947	-0.432011	-1.08802	0.284409	0.999891	-4.59069
Tb10.61.1800	3QTB00003_A_22			<a href=http://www.genedb.org/genedb/Search?organism=tryp&name=Tb10.61.1800>Tb10.61.1800</a>	Q388C1			TRYP_x-61h03.q2kb185_271	10	Tb927_10_v4: 3548843..3549205	hypothetical protein, unlikely	7566	0	0	0				2QTB00003_A_22	Tb10.61.1800	TACATTGTCAGCATTTCTAGAGGTATTTTCCGCCTCCTAACCTGGCACTGCTTCTCCCCCATCGTCTTGT	+	10	3548990	3549059	-0.431821	-1.28556	0.207477	0.999891	-4.57732
Tb10.61.3155	3QTB00002_N_8			<a href=http://www.genedb.org/genedb/Search?organism=tryp&name=Tb10.61.3155>Tb10.61.3155</a>	Q388M2			236.t00325	10	Tb927_10_v4: complement(3289214..3289555)	hypothetical protein, conserved	7461	1	0	0				2QTB00002_N_8	Tb10.61.3155	TAAGTTGGGCTCCTCACACGACAGAGAAAAAACAGGGTGCCTTCGCAAAACTCGCGCGGTCAAACTTTGG	-	10	3289350	3289419	-0.431813	-1.1911	0.242047	0.999891	-4.58395
Tb11.02.2480	3QTB00007_C_17			<a href=http://www.genedb.org/genedb/Search?organism=tryp&name=Tb11.02.2480>Tb11.02.2480</a>	Q385T1				11	Tb927_11_01_v4: 1371742..1372404	hypothetical protein, conserved	8186	0	0	0				2QTB00007_C_17	Tb11.02.2480	AACATCCGGGAGTTCATTCGGCGCTTGCACACGATGCAAACTCATTTGAAATATCAATACTGTGCTTTTT	+	11.1	1372160	1372229	-0.431741	-1.25577	0.21795	0.999891	-4.57946
Tb10.61.0670	3QTB00018_L_5			<a href=http://www.genedb.org/genedb/Search?organism=tryp&name=Tb10.61.0670>Tb10.61.0670</a>	Q387U7			TRYP_x-61h03.q2kb185_110	10	Tb927_10_v4: 3771509..3773563	hypothetical protein, conserved	7641	0	0	0				2QTB00018_L_5	Tb10.61.0670	GCAATGGGACAAATATGGCGATAGATCCAGTGACAAATGAAGTGAAGAGTGTTTGGACGAAAGTTTTTAA	+	10	3771912	3771981	-0.431452	-1.05572	0.298708	0.999891	-4.5927
Tb927.8.6100	3QTB00021_O_8			<a href=http://www.genedb.org/genedb/Search?organism=tryp&name=Tb927.8.6100>Tb927.8.6100</a>	Q57YL1			Tb08.11J15.660	8	Tb927_08_v4: 1781130..1784261	hypothetical protein, conserved	4454	0	0	0				2QTB00021_O_8	Tb927.8.6100	TTCTGTGCTTAAGCGATTGGAATCTGTCATCGTTTCTGTTTCTGCTGTTATTAACGACCCTTTTGTGGAT	+	8	1783757	1783826	-0.430489	-0.994857	0.32699	0.999891	-4.59633
Tb09.211.0320	3QTB00017_K_9	contains RING finger domain;go_function=zinc ion binding		<a href=http://www.genedb.org/genedb/Search?organism=tryp&name=Tb09.211.0320>Tb09.211.0320</a>	Q38EC7			chr9contig211.tmp0038c	9	Tb927_09_v4: complement(1317219..1318976)	hypothetical protein, conserved,predicted zinc finger protein	5390	0	0	0	GO:0008270 GO:0008270	GO:0008150 GO:0008150	GO:0005575 GO:0005575	2QTB00017_K_9	Tb09.211.0320	CATGAAGCTGTTGACCCTTCCTCTCATAGTTTGTCTCCTGTTAGTGCAGATGTTACGAATCGAAACTCAA	-	9	1317896	1317965	-0.429995	-1.21952	0.231228	0.999891	-4.582
Tb09.160.2920	3QTB00001_A_12			<a href=http://www.genedb.org/genedb/Search?organism=tryp&name=Tb09.160.2920>Tb09.160.2920</a>	Q38FA9		1L12.350	chr9contig160.tmp0476	9	Tb927_09_v4: 760444..760593	hypothetical protein, unlikely	5054	0	1	0				2QTB00001_A_12	Tb09.160.2920	TGTGCTGGGAATGCGCCGAATGCGTTAGAAGATGACTCAGTTAAAGCAGAATGGGGGGAAAATTTAAAAA	+	9	760519	760588	-0.429955	-0.949986	0.348973	0.999891	-4.59889
Tb927.4.5310	3QTB00013_B_22	;go_function=ATP binding; protein kinase activity;go_process=protein amino acid phosphorylation		<a href=http://www.genedb.org/genedb/Search?organism=tryp&name=Tb927.4.5310>Tb927.4.5310</a>	Q580Q4			Tb04.24M18.60	4	Tb927_04_v4: complement(1441877..1443199)	serine/threonine-protein kinase A, putative,protein kinase, putative	1949	0	0	0	GO:0004672 GO:0005524	GO:0006468	GO:0005575	2QTB00013_B_22	Tb927.4.5310	GCCCTTACATCTGTTTGTCCAATAGACGCTGCAATGGCTCATGAAAAATACGTCTTTGCCCTTAAGAACC	-	4	1441966	1442035	-0.429651	-1.31996	0.195864	0.999891	-4.5748
Tb11.01.2530	3QTB00017_B_10	;go_function=ATP binding; motor activity;go_component=microtubule associated complex		<a href=http://www.genedb.org/genedb/Search?organism=tryp&name=Tb11.01.2530>Tb11.01.2530</a>	Q383K3				11	Tb927_11_01_v4: 2822309..2824162	kinesin-like protein, putative	8767	0	0	0	GO:0003774 GO:0005524	GO:0007017	GO:0005875	2QTB00017_B_10	Tb11.01.2530	GGTAAAGAATCTTAAGTCCGAGATGGTAAAGCAATCAGAGTCCACGAAGATTGTACAAAATGAACTCAAT	+	11.1	2823397	2823466	-0.429636	-1.01706	0.316468	0.999891	-4.59503
Tb10.61.0260	3QTB00010_A_11			<a href=http://www.genedb.org/genedb/Search?organism=tryp&name=Tb10.61.0260>Tb10.61.0260</a>	Q387R3			TRYP_x-61h03.q2kb185_34	10	Tb927_10_v4: 3876312..3877253	hypothetical protein, conserved	7676	0	0	0				2QTB00010_A_11	Tb10.61.0260	TTATTGTTCCAATATCTGTTAGGCCTCCATTGAAATGCGAAGAGGGTAGGTGTGATTTTGTTATCGACGT	+	10	3876361	3876430	-0.42941	-0.988511	0.330041	0.999891	-4.5967
Tb927.4.4480	3QTB00020_P_4			<a href=http://www.genedb.org/genedb/Search?organism=tryp&name=Tb927.4.4480>Tb927.4.4480</a>	Q583D3			Tb04.3I12.1000	4	Tb927_04_v4: complement(1203924..1206767)	hypothetical protein, conserved	1865	0	0	0				2QTB00020_P_4	Tb927.4.4480	AACATAGCCAACACCGATGAGGATGCCTCTACAGCGATTGCCTCAGGGGAAATTATGACAATAATGGCAT	-	4	1204589	1204658	-0.428658	-0.920092	0.364152	0.999891	-4.60053
Tb927.6.3450	3QTB00019_P_18			NA	NA	NA	NA	NA	NA	NA	NA	NA	NA	NA	NA	NA	NA	NA	NA	NA	NA	NA	NA	NA	NA	-0.428336	-1.10736	0.276086	0.999891	-4.58947
Tb927.5.4510	3QTB00004_E_15			<a href=http://www.genedb.org/genedb/Search?organism=tryp&name=Tb927.5.4510>Tb927.5.4510</a>	Q57X53			Tb05.26C7.84	5	Tb927_05_v4: complement(1327157..1327576)	hypothetical protein, conserved	2442	0	0	0				2QTB00004_E_15	Tb927.5.4510	TGCTCAGGTTAAATAAATTTTTTTCTCATGCTAATGTCACCGCCTTTAATCCGTGGAAAAACAGACCCTC	-	5	1327506	1327575	-0.427811	-1.06459	0.294732	0.999891	-4.59215
Tb927.1.2080	3QTB00003_P_4			<a href=http://www.genedb.org/genedb/Search?organism=tryp&name=Tb927.1.2080>Tb927.1.2080</a>	Q4GZ13				1	Tb927_01_v4: complement(526047..526454)	hypothetical protein, unlikely	201	0	0	0				2QTB00003_P_4	Tb927.1.2080	TACATCCAAACTGTTTCCGGTTCATTGCTTCCCGTTGTCCTCTCGCCCTCACCAACGCATAGCCCGATTC	-	1	526199	526268	-0.427796	-1.20754	0.235742	0.999891	-4.58283
Tb11.01.6090	3QTB00006_C_1	GPI-Anchor Signal predicted for Tb11.01.6090 by DGPI v2.04 with cleavage site probability 0.78000003 near 151;go_function=DNA-directed RNA polymerase activity;go_process=transcription		<a href=http://www.genedb.org/genedb/Search?organism=tryp&name=Tb11.01.6090>Tb11.01.6090</a>	Q381Y8	RPB7			11	Tb927_11_01_v4: 3790622..3791194	RNA polymerase subunit, putative	9136	0	0	1	GO:0003899	GO:0006350	GO:0005634	2QTB00006_C_1	Tb11.01.6090	TACAAAATGAAATTGGAGAGGAATATAAAAGTGGAGCCTCATCTTCTAGAGCGGACCTTACACCGCCATC	+	11.1	3790628	3790697	-0.427601	-1.02414	0.313163	0.999891	-4.59461
Tb927.3.2370	3QTB00003_J_22			<a href=http://www.genedb.org/genedb/Search?organism=tryp&name=Tb927.3.2370>Tb927.3.2370</a>	Q582V0			Tb03.48O8.550	3	Tb927_03_v4: 603856..604260	hypothetical protein, conserved	1075	1	1	0				2QTB00003_J_22	Tb927.3.2370	TAGTCATCGGAACAATTGTTATAGCGCCTTCGTACTTGGGACCATTTTATGTAAACTACGTGGCCGGTAA	+	3	604019	604088	-0.42743	-1.21827	0.231697	0.999891	-4.58209
Tb09.160.4070	3QTB00002_C_17			<a href=http://www.genedb.org/genedb/Search?organism=tryp&name=Tb09.160.4070>Tb09.160.4070</a>	Q38EZ8		28G16.335	chr9contig160.tmp0524	9	Tb927_09_v4: 908876..909136	hypothetical protein, unlikely	5166	1	1	0				2QTB00002_C_17	Tb09.160.4070	GAGCTCGGCTCCCTTCCGTTTCCATCCTTACTTAAATTTATCAGTATTGTTATTATTATGTTGTCATTAT	+	9	908888	908957	-0.427102	-0.87668	0.38695	0.999891	-4.60284
Tb927.4.810	3QTB00014_N_24			<a href=http://www.genedb.org/genedb/Search?organism=tryp&name=Tb927.4.810>Tb927.4.810</a>	Q580A9			Tb04.5E12.800	4	Tb927_04_v4: complement(228897..230348)	expression site-associated gene (ESAG) protein, putative,expression site-associated gene 5 (ESAG5) protein, putative	1498	1	0	0				2QTB00014_N_24	Tb927.4.810	ACTGTCTTGGTCCCTCTCGTTAATAAAAGTATTGTGAAATTTACCAAAAAGTTCGCCCAGGAGTTTAACA	-	4	229415	229484	-0.426917	-1.25319	0.218878	0.999891	-4.57964
Tb927.5.4000	3QTB00004_D_6			<a href=http://www.genedb.org/genedb/Search?organism=tryp&name=Tb927.5.4000>Tb927.5.4000</a>	Q57Z49			Tb05.45E22.250	5	Tb927_05_v4: 1238372..1238845	hypothetical protein	2391	0	1	0				2QTB00004_D_6	Tb927.5.4000	ACCTCAGCGGACATTTCCTCACCTTCCTTTGAGTTTATCTAAACTCTTCCCGTATACATCATTTTCTACA	+	5	1238431	1238500	-0.426595	-1.0026	0.323293	0.999891	-4.59588
Tb927.5.3980	3QTB00011_N_20			<a href=http://www.genedb.org/genedb/Search?organism=tryp&name=Tb927.5.3980>Tb927.5.3980</a>	Q57U68			Tb05.6E7.1030	5	Tb927_05_v4: 1228864..1229988	hypothetical protein, conserved	2389	0	0	0				2QTB00011_N_20	Tb927.5.3980	ATGCATATGTGCCCTGCTAAGACAATATTTCCGCTCATTAACAGCAACAATCTCCTTGTGAAGACGCGTA	+	5	1228930	1228999	-0.426238	-1.16114	0.253852	0.999891	-4.58596
Tb927.7.7340	3QTB00013_P_18			<a href=http://www.genedb.org/genedb/Search?organism=tryp&name=Tb927.7.7340>Tb927.7.7340</a>	Q57TX1			Tb07.30D13.450	7	Tb927_07_v4: complement(2117791..2119137)	hypothetical protein, conserved	3824	0	1	0				2QTB00013_P_18	Tb927.7.7340	TTCCGTTAACCGCCCTTCTCGTCTTGATGTTTTTGAGTTATGGTGCTGCAGCTTTCCTAGTCGAACGCAT	-	7	2117804	2117873	-0.425706	-1.19739	0.23962	0.999891	-4.58352
Tb927.6.1540	3QTB00012_C_20	similar to Extensin precursor (Proline-rich glycoprotein). (Swiss-Prot:P14918) {Zea mays}; contains Pfam PF04893: Yip1 domain.;go_component=Golgi apparatus; integral to membrane		<a href=http://www.genedb.org/genedb/Search?organism=tryp&name=Tb927.6.1540>Tb927.6.1540</a>	Q585Q6			Tb06.28P18.270	6	Tb927_06_v4: complement(536815..537975)	hypothetical protein, conserved	2673	0	5	0				2QTB00012_C_20	Tb927.6.1540	AACAGACACACTATGTCTCTACGGTTACAGCATGTTTGTTTTTATTCCTATTACAATCCTATGTGCTATT	-	6	537013	537082	-0.425545	-0.808162	0.424741	0.999891	-4.60626
Tb11.01.3070	3QTB00021_M_20			<a href=http://www.genedb.org/genedb/Search?organism=tryp&name=Tb11.01.3070>Tb11.01.3070</a>	Q383F0				11	Tb927_11_01_v4: 2959341..2962463	hypothetical protein, conserved	8820	0	0	0				2QTB00021_M_20	Tb11.01.3070	TCTTTCAGTTTGTACTAAATAAAGGTGATTGGCCCTGGCGTTCGTTCTGTACAGCTATGCATTTCATTGT	+	11.1	2960809	2960878	-0.425507	-0.976946	0.33565	0.999891	-4.59737
Tb927.1.3160	3QTB00001_M_18	unlikely gene predicted by glimmer		<a href=http://www.genedb.org/genedb/Search?organism=tryp&name=Tb927.1.3160>Tb927.1.3160</a>	Q4GYQ7				1	Tb927_01_v4: 687105..687290	hypothetical protein, unlikely	308	1	0	0				2QTB00001_M_18	Tb927.1.3160	CGCTCACTACTCTCATTCACGCTTTATTTTTCCTCCTACCGTATTTCATCCTTTACTGCTACCGACGTGT	+	1	687135	687204	-0.424669	-1.00805	0.320709	0.999891	-4.59556
Tb10.61.1440	3QTB00003_L_22			<a href=http://www.genedb.org/genedb/Search?organism=tryp&name=Tb10.61.1440>Tb10.61.1440</a>	Q388A4			TRYP_x-61h03.q2kb185_217	10	Tb927_10_v4: 3610199..3610603	hypothetical protein, conserved	7583	1	4	0				2QTB00003_L_22	Tb10.61.1440	TTCTTCTCTTCAGCTCTCGTACTTTTTGTCTTATTTCCTCTTTCCTTCGCTACATTCTGTTTTGGGGTCT	+	10	3610490	3610559	-0.424497	-1.13169	0.265858	0.999891	-4.5879
Tb11.18.0017	3QTB00013_D_17	;go_function=choline kinase activity;go_process=phosphatidylethanolamine biosynthesis		<a href=http://www.genedb.org/genedb/Search?organism=tryp&name=Tb11.18.0017>Tb11.18.0017</a>	Q386V0				11	Tb927_11_01_v4: 576027..577322	choline/ethanolamine kinase, putative	7913	0	0	0	GO:0004103	GO:0006646	GO:0005575	2QTB00013_D_17	Tb11.18.0017	GGATGAGCTTTTCTACCAGTCATTATTTATTCCGACTTATGTTCGCGGCCAGAACTTTTTAGTTTACCAG	+	11.1	576362	576431	-0.424451	-1.15227	0.257428	0.999891	-4.58655
Tb927.1.3510	3QTB00001_D_3	unlikely gene predicted by glimmer		<a href=http://www.genedb.org/genedb/Search?organism=tryp&name=Tb927.1.3510>Tb927.1.3510</a>	Q4GYM2				1	Tb927_01_v4: 754952..755146	hypothetical protein, unlikely	343	0	0	0				2QTB00001_D_3	Tb927.1.3510	TACGGTTCCACCTTGCCGCAACTATTTGAAATCCCCTCCCCTTCCTCAGCTTTTGGATTTCCCTCCTCTC	+	1	754975	755044	-0.423865	-0.676583	0.50335	0.999891	-4.61211
Tb11.01.6220	3QTB00011_F_10	GPI-Anchor Signal predicted for Tb11.01.6220 by DGPI v2.04 with cleavage site probability 0.59159994 near 343; similar to GB:AAG59623.1: procyclin-associated gene 4 polypeptide {Trypanosoma brucei;}		<a href=http://www.genedb.org/genedb/Search?organism=tryp&name=Tb11.01.6220>Tb11.01.6220</a>	Q381X6				11	Tb927_11_01_v4: 3820285..3821394	procyclin-associated gene 4 (PAG4) protein, putative	9148	1	0	1	GO:0003674	GO:0008150	GO:0005575	2QTB00011_F_10	Tb11.01.6220	AAAACAGTAGAGAGCATTTGTGATTTGTCAAAGATGTTGAAATTTGGGGTTCGTGCTTATGTCCTCAGTA	+	11.1	3820375	3820444	-0.422933	-1.1682	0.251034	0.999891	-4.58549
Tb927.8.720	3QTB00004_L_16			<a href=http://www.genedb.org/genedb/Search?organism=tryp&name=Tb927.8.720>Tb927.8.720</a>	Q57YF8			Tb08.12O16.290	8	Tb927_08_v4: complement(203348..203830)	hypothetical protein, conserved	3915	0	0	0				2QTB00004_L_16	Tb927.8.720	AAACGGTGCGTGTCCAATTCACTCCTACAGTTCCACATTGCAGTTTAACCACACTAATTGGCCTTTGCAT	-	8	203532	203601	-0.422704	-1.10979	0.275052	0.999891	-4.58931
Tb10.70.2620	3QTB00014_M_12			<a href=http://www.genedb.org/genedb/Search?organism=tryp&name=Tb10.70.2620>Tb10.70.2620</a>	Q38BE1			TRYP_x-70a06.p2kb545_352	10	Tb927_10_v4: complement(1172174..1173574)	hypothetical protein, conserved,predicted SET domain protein	6591	0	0	0	GO:0003674	GO:0008150	GO:0005575	2QTB00014_M_12	Tb10.70.2620	AAAAACTTGTTTTAGAGGACATAGATGTTGGATGCTCTTTATTAGGTCTCTGCACGCAGCTTTCAATTGT	-	10	1172742	1172811	-0.422672	-1.15898	0.25472	0.999891	-4.58611
Tb927.4.3780	3QTB00003_N_8			<a href=http://www.genedb.org/genedb/Search?organism=tryp&name=Tb927.4.3780>Tb927.4.3780</a>	Q583H2			Tb04.30O21.190	4	Tb927_04_v4: complement(989012..989419)	hypothetical protein, conserved	1795	0	1	0				2QTB00003_N_8	Tb927.4.3780	TGATAGAGAAGAAGCGGAGCGCAACCGAATGCTCCCGTGGCGTAGTCGTCTAAAGAAACTGCAGGAATAC	-	4	989207	989276	-0.422038	-1.05114	0.300775	0.999891	-4.59298
Tb10.6k15.2140	3QTB00001_B_21			<a href=http://www.genedb.org/genedb/Search?organism=tryp&name=Tb10.6k15.2140>Tb10.6k15.2140</a>	Q38AC9			TRYPtp6k15-3d06.p1c_318	10	Tb927_10_v4: 2043036..2043230	hypothetical protein	6953	0	0	0				2QTB00001_B_21	Tb10.6k15.2140	GCCGTGCTCGGTGCTATCAATGGGAGAGACCAGGCGGCCGCGCCGAGCAAGAGGCGCCCCCGACTGGTAG	+	10	2043161	2043230	-0.421926	-1.0825	0.286817	0.999891	-4.59104
Tb11.01.5510	3QTB00006_J_12	;go_function=ubiquitin conjugating enzyme activity;go_process=protein modification; ubiquitin cycle		<a href=http://www.genedb.org/genedb/Search?organism=tryp&name=Tb11.01.5510>Tb11.01.5510</a>	Q382E3				11	Tb927_11_01_v4: 3639116..3639766	ubiquitin-conjugating enzyme E2, putative,ubiquitin carrier protein, putative,ubiquitin-protein ligase, putative	9081	0	0	0	GO:0004840	GO:0006464 GO:0006512	GO:0005737	2QTB00006_J_12	Tb11.01.5510	ATCGTATTTTCCATCCAAATGTGGATGAGTCGAGCGGTTCTGTTTGCCTCGATGTAATTAACCAAACATG	+	11.1	3639327	3639396	-0.421192	-1.1866	0.243792	0.999891	-4.58425
Tb927.5.2650	3QTB00015_F_14			<a href=http://www.genedb.org/genedb/Search?organism=tryp&name=Tb927.5.2650>Tb927.5.2650</a>	Q57ZU1			Tb05.26K5.770	5	Tb927_05_v4: 846561..848123	hypothetical protein, conserved	2256	0	0	0				2QTB00015_F_14	Tb927.5.2650	TTTCATTATCTTCGTGGCCTTATTTCCTCTGAAAACCTGAGTGTTCATTTCCCCGTTGAGTTCCGCTTTA	+	5	847719	847788	-0.420306	-0.903878	0.372562	0.999891	-4.6014
Tb11.02.0530	3QTB00013_F_8	;go_function=ATP binding; ribose-phosphate diphosphokinase activity;go_process=purine ribonucleotide biosynthesis;go_component=integral to membrane		<a href=http://www.genedb.org/genedb/Search?organism=tryp&name=Tb11.02.0530>Tb11.02.0530</a>	Q386K8	PRS			11	Tb927_11_01_v4: complement(853772..855097)	phosphoribosylpyrophosphate synthetase, putative	8007	1	1	0	GO:0004749 GO:0005524	GO:0009152	GO:0016021	2QTB00013_F_8	Tb11.02.0530	CAACTCGCAAAAGTGCAACAAACTCACCGTTCTGACGATAGCGCCACTCCTCGTGCAAGCAATTTACAAT	-	11.1	853814	853883	-0.420184	-1.02949	0.310679	0.999891	-4.59429
Tb927.6.3600	3QTB00013_B_10			<a href=http://www.genedb.org/genedb/Search?organism=tryp&name=Tb927.6.3600>Tb927.6.3600</a>	Q585A0			Tb06.2N9.90	6	Tb927_06_v4: complement(1075115..1076434)	hypothetical protein, conserved	2878	0	0	0				2QTB00013_B_10	Tb927.6.3600	TGATATTTTTCACCATACACCTAAAGTAGTGACGGACCTACCAAGGATTAGTGAGGATTTTTTCGTTAAT	-	6	1076105	1076174	-0.419813	-1.16503	0.252297	0.999891	-4.5857
Tb927.8.2940	3QTB00013_P_5	Gene within a repeat region that may contain misassembly.;go_function=mannosyl-oligosaccharide 1,2-alpha-mannosidase activity;go_process=N-linked glycosylation;go_component=membrane		<a href=http://www.genedb.org/genedb/Search?organism=tryp&name=Tb927.8.2940>Tb927.8.2940</a>	Q57W79			Tb08.28F14.330	8	Tb927_08_v4: 888750..890063	mannosyl-oligosaccharide 1,2-alpha-mannosidase IB, putative	4137	1	0	0	GO:0004571	GO:0006487	GO:0016020	2QTB00013_P_5	Tb927.8.2940	AGATCCTACATACCTCTTGATGGGAAAAGAACTGGCACTGGCCATTAACTTGCCTGCGTTGAGCTGTTTT	+	8	889985	890054	-0.419299	-1.34619	0.187347	0.999891	-4.57285
Tb11.01.1140	3QTB00017_D_16			<a href=http://www.genedb.org/genedb/Search?organism=tryp&name=Tb11.01.1140>Tb11.01.1140</a>	Q383Z2				11	Tb927_11_01_v4: 2517432..2519294	hypothetical protein, conserved	8628	0	0	0				2QTB00017_D_16	Tb11.01.1140	TATGTAATGTTGAGACCGTACTTTTTGGAAAACTTATCCAGCTTTTGAGGCCGCATGTGGCGATTAAAGA	+	11.1	2518459	2518528	-0.419228	-0.944256	0.35185	0.999891	-4.59921
Tb927.5.1810	3QTB00018_E_24	identical to GB:AAC28456.1: lysosomal/endosomal membrane protein p67 {Trypanosoma brucei rhodesiense} (PMID:10029306); 99.8% identical to GB:AAC28456.1: lysosomal/endosomal membrane protein p67 {Trypanosoma brucei rhodesiense;} (PMID:10029306);go_component=lysosome		<a href=http://www.genedb.org/genedb/Search?organism=tryp&name=Tb927.5.1810>Tb927.5.1810</a>	Q57ZQ0			Tb05.1P6.730	5	Tb927_05_v4: 561028..563007	lysosomal/endosomal membrane protein p67,lysosomal membrane glycoprotein	2172	1	2	0				2QTB00018_E_24	Tb927.5.1810	TCCGGTGGTAGTAATAGTTGGAGGAGCACTGGCATCATTGCTGTTGTGGCGGCGCTGGTTGTGGGTGTGA	+	5	562846	562915	-0.418897	-1.12626	0.268118	0.999891	-4.58825
Tb09.211.3440	3QTB00013_A_18			<a href=http://www.genedb.org/genedb/Search?organism=tryp&name=Tb09.211.3440>Tb09.211.3440</a>	Q38DG2			chr9contig211.tmp0387	9	Tb927_09_v4: 1894977..1896242	hypothetical protein, conserved	5705	0	0	0				2QTB00013_A_18	Tb09.211.3440	TTGATAACTCGGAGACTGACTCGCTTAACAACAATGAAGATTACCCGTTTTTGGATGAGATTGACGCATA	+	9	1895986	1896055	-0.418314	-1.02258	0.313888	0.999891	-4.5947
Tb09.211.1510	3QTB00013_P_20	also known as p57 in Leptomonas seymouri, binds to SL promoter region;go_function=DNA binding;go_process=snRNA transcription;go_component=nucleus		<a href=http://www.genedb.org/genedb/Search?organism=tryp&name=Tb09.211.1510>Tb09.211.1510</a>	Q38E05	SNAP50	Tbp57	chr9contig211.tmp0179c	9	Tb927_09_v4: complement(1527677..1529023)	small nuclear RNA gene activation protein (SNAP) 50, putative,small nuclear RNA gene activation protein 50 (EMBL:AJ581666)	5512	0	0	0	GO:0003677	GO:0009301	GO:0005634	2QTB00013_P_20	Tb09.211.1510	CTGCTTGACACTTTTGTCTGCCGTAATTGTATCCCAGTGAACATTTCAAAGAATGCATTTTTCTTTATTG	-	9	1528213	1528282	-0.417646	-0.8089	0.424323	0.999891	-4.60623
Tb927.6.480	3QTB00003_G_22	similar to GP:29469418: procyclin EP2 {Trypanosoma evansi}; similar to SP:P09791: Procyclic form specific polypeptide A-beta precursor (Procyclin) (PARP A-beta) {Trypanosoma brucei brucei}; 98% similar to GP:29469418: procyclin EP2 {Trypanosoma evansi}; 98% similar to SP:P09791: Procyclic form specific polypeptide A-beta precursor (Procyclin) (PARP A-beta) {Trypanosoma brucei brucei};go_component…		<a href=http://www.genedb.org/genedb/Search?organism=tryp&name=Tb927.6.480>Tb927.6.480</a>	Q581F6			Tb06.28F21.140	6	Tb927_06_v4: 218428..218799	EP3-2 procyclin,PARP A-beta,surface protein EP3-2,surface protein EP3-2 procyclin precursor,procyclic form specific polypeptide A-beta precursor	2565	1	1	1	GO:0003674	GO:0008150	GO:0009986 GO:0016021	2QTB00003_G_22	Tb927.6.480	AGAAGACAAGGGTCTTACTAAGGGAGGCAAAGGCGGGAAGGGAACCAAGGTCAGCGACGACGATACCAAT	NA	Nonspecific_2	0	0	-0.417621	-1.13295	0.265338	0.999891	-4.58782
Tb927.4.4610	3QTB00010_K_17			<a href=http://www.genedb.org/genedb/Search?organism=tryp&name=Tb927.4.4610>Tb927.4.4610</a>	Q583E6			Tb04.3I12.420	4	Tb927_04_v4: complement(1275707..1276666)	hypothetical protein, conserved	1878	0	0	0				2QTB00010_K_17	Tb927.4.4610	TATTATCGGCTGAAGGAATCCACGCCTGTCGTCGCGCATAGTCAACTTGTTTGGCGCACGTTTGAGTTAT	-	4	1275937	1276006	-0.417201	-1.24628	0.22137	0.999891	-4.58013
Tb927.7.4900	3QTB00022_F_5	XRNA: pers. comm. C. Clayton, University of Heidelberg; similar to Exonuclease II (EC 3.1.11.-) (Exo II) (P140) (Swiss-Prot:P40383) [Schizosaccharomyces pombe]; XRNA: pers. comm. C. Clayton, University of Heidelberg;go_function=exonuclease activity;go_process=RNA processing;go_component=nucleus		<a href=http://www.genedb.org/genedb/Search?organism=tryp&name=Tb927.7.4900>Tb927.7.4900</a>	Q57XA6	XRNA	KEM,XNR1	Tb07.26A24.100	7	Tb927_07_v4: complement(1288490..1292746)	5prime-3prime exonuclease XRNA, putative,exoribonuclease 1, putative	3580	0	0	0				2QTB00022_F_5	Tb927.7.4900	CAAGTCTTATCAGAAGCCTGACGAGTTTGTTTTGTTTCATGTGAATGTCTTGCGTGATTATCTCGACCTT	-	7	1291913	1291982	-0.417049	-1.0887	0.284116	0.999891	-4.59065
Tb09.160.1060	3QTB00014_M_7			<a href=http://www.genedb.org/genedb/Search?organism=tryp&name=Tb09.160.1060>Tb09.160.1060</a>	Q38FT1			chr9contig160.tmp0106c	9	Tb927_09_v4: complement(501307..502677)	hypothetical protein, conserved	4882	0	0	0				2QTB00014_M_7	Tb09.160.1060	CGCCGGGAGGTCCCCGCTGATATTGATAAGTTTCTGTCGAATTTGTTTCAACAAAATACATGCATAAAAC	-	9	502254	502323	-0.416958	-0.965187	0.341418	0.999891	-4.59803
Tb11.01.3580	3QTB00010_L_18			<a href=http://www.genedb.org/genedb/Search?organism=tryp&name=Tb11.01.3580>Tb11.01.3580</a>	Q383A9				11	Tb927_11_01_v4: 3077282..3078307	hypothetical protein, conserved	8861	0	0	0				2QTB00010_L_18	Tb11.01.3580	CTTCAACCTTACGGTATTATTTGGGTCGGTTGATCTCTTTCTTCTACTCTACTTCGTACCATGACATGTT	+	11.1	3077706	3077775	-0.416943	-1.06347	0.295231	0.999891	-4.59222
Tb09.211.1920	3QTB00002_M_12			<a href=http://www.genedb.org/genedb/Search?organism=tryp&name=Tb09.211.1920>Tb09.211.1920</a>	Q38DW2			chr9contig211.tmp0226c	9	Tb927_09_v4: complement(1606525..1606830)	hypothetical protein, unlikely	5555	0	2	0				2QTB00002_M_12	Tb09.211.1920	TCTCCCGTTACCGGTGCGGCATGTATGTGTGTGTTGATAACCTTCACTTACTCGTTGTATTCATTTTTCA	-	9	1606710	1606779	-0.416786	-0.919943	0.364432	0.999891	-4.60054
Tb11.02.2930	3QTB00021_G_5	similar to GB:AAF24984.1: HepA-related protein HARP {Homo sapiens};go_function=ATP binding; DNA binding;go_process=chromatin remodeling		<a href=http://www.genedb.org/genedb/Search?organism=tryp&name=Tb11.02.2930>Tb11.02.2930</a>	Q385P2			Tb11.212.1140	11	Tb927_11_01_v4: 1476375..1479281	SNF2 DNA repair protein, putative,SNF2 family protein	8225	0	0	0	GO:0003677 GO:0005524 GO:0005524	GO:0006338	GO:0005634	2QTB00021_G_5	Tb11.02.2930	AACAAAGAGGTTTCGCATCGATGGAGTTCATAGTATTGTTATTGTACCGTACTCATCTTTAAAATGTCTC	+	11.1	1477145	1477214	-0.416648	-0.947815	0.350061	0.999891	-4.59901
Tb927.8.4950	3QTB00022_J_9	;go_function=ATP binding; motor activity;go_process=microtubule-based process;go_component=microtubule associated complex		<a href=http://www.genedb.org/genedb/Search?organism=tryp&name=Tb927.8.4950>Tb927.8.4950</a>	Q57UV7			Tb08.4A8.660	8	Tb927_08_v4: 1463533..1467903	kinesin, putative	4338	0	0	0	GO:0003774 GO:0005524	GO:0007017	GO:0005875	2QTB00022_J_9	Tb927.8.4950	ATGTCTGACCAAGTTCAAAATATGGAAGTGCGAGTTTTTGATGTGTGTGGATATATGTTTGAGGCTTTTA	+	8	1467490	1467559	-0.416427	-1.07361	0.290726	0.999891	-4.59159
Tb10.6k15.1570	3QTB00013_F_9	;go_function=ethanolaminephosphotransferase activity;go_process=phospholipid biosynthesis;go_component=mitochondrion		<a href=http://www.genedb.org/genedb/Search?organism=tryp&name=Tb10.6k15.1570>Tb10.6k15.1570</a>	Q38A84			TRYPtp6k15-3d06.p1c_230	10	Tb927_10_v4: 2164986..2166284	ethanolaminephosphotransferase, putative	6998	0	8	0	GO:0004307	GO:0008654	GO:0005739	2QTB00013_F_9	Tb10.6k15.1570	TTTGTACAAATGATGATATGCTGTGCTCTAAATACGCCTCCCTGTGTTACCTTTGTGTACATCACACTCT	+	10	2165457	2165526	-0.415961	-1.08785	0.284486	0.999891	-4.5907
Tb927.4.5380	3QTB00022_J_13			<a href=http://www.genedb.org/genedb/Search?organism=tryp&name=Tb927.4.5380>Tb927.4.5380</a>	Q580P9			Tb04.24M18.180	4	Tb927_04_v4: complement(1460755..1465137)	hypothetical protein, conserved	1957	0	0	0				2QTB00022_J_13	Tb927.4.5380	GCGGTGCTGGTAGGGGGCAGGTAGTTCTCTTGGACGAGCTGAGAACAGATATGAAGAATTATATAAACTG	-	4	1464467	1464536	-0.415905	-1.10147	0.278602	0.999891	-4.58984
Tb10.6k15.0830	3QTB00005_F_3			<a href=http://www.genedb.org/genedb/Search?organism=tryp&name=Tb10.6k15.0830>Tb10.6k15.0830</a>	Q38A20			TRYPtp6k15-3d06.p1c_122	10	Tb927_10_v4: 2318938..2319477	hypothetical protein	7062	0	1	0				2QTB00005_F_3	Tb10.6k15.0830	TGCTTACGAATTGCCTTACGAACGGAGAATGGTTGTCACTCTTTCGCTTTCACGGTTGTCTGCTCCCTCC	+	10	2319362	2319431	-0.415807	-1.15968	0.254439	0.999891	-4.58606
Tb927.6.4760	3QTB00019_H_6			<a href=http://www.genedb.org/genedb/Search?organism=tryp&name=Tb927.6.4760>Tb927.6.4760</a>	Q587E2			Tb06.26G9.170	6	Tb927_06_v4: 1324623..1327007	hypothetical protein, conserved	2994	0	0	0				2QTB00019_H_6	Tb927.6.4760	AAGGCGTATGAAACGGTAATTAAAGTGCCTGAGCAGAAGGATGATCCTCTAAAGAAAGAAGTTATCGCTG	+	6	1325694	1325763	-0.415772	-0.968592	0.339741	0.999891	-4.59784
Tb10.70.0070	3QTB00009_B_22	;go_function=protein tyrosine phosphatase activity;go_process=protein amino acid dephosphorylation		<a href=http://www.genedb.org/genedb/Search?organism=tryp&name=Tb10.70.0070>Tb10.70.0070</a>	Q38AT7			TRYP_x-70a06.p2kb545_10	10	Tb927_10_v4: 1686090..1687010	tyrosine specific protein phosphatase, putative	6795	0	0	0	GO:0004725	GO:0006470	GO:0005575	2QTB00009_B_22	Tb10.70.0070	ATAAACTTTACCACTTCTTTAAAAAATCGCCACAAGAATCGCTATTTGGACATATTGGCCAATGAGGAGA	+	10	1686198	1686267	-0.415474	-1.14147	0.261828	0.999891	-4.58726
Tb09.211.3950	3QTB00015_D_4			<a href=http://www.genedb.org/genedb/Search?organism=tryp&name=Tb09.211.3950>Tb09.211.3950</a>	Q38DB4			chr9contig211.tmp0439	9	Tb927_09_v4: 2015884..2017437	hypothetical protein, conserved	5753	0	0	0	GO:0003674	GO:0008150	GO:0005575	2QTB00015_D_4	Tb09.211.3950	TAGTTCGCCTCAACGTTGGTGGTGAGATATTCACTGTGCCTCTGCAGTTATTATTAAAAAAAGATGGAGG	+	9	2016254	2016323	-0.415252	-1.11227	0.273999	0.999891	-4.58915
Tb927.6.4070	3QTB00008_A_12			<a href=http://www.genedb.org/genedb/Search?organism=tryp&name=Tb927.6.4070>Tb927.6.4070</a>	Q586A5			Tb06.4F7.240	6	Tb927_06_v4: complement(1182768..1183553)	hypothetical protein, conserved	2925	0	0	0				2QTB00008_A_12	Tb927.6.4070	TTGATCAATTTTTTATCCAGCGTTATCCGGATTTGTTCCACGGTTATCGAACTCAACAACAGGACATCGT	-	6	1182958	1183027	-0.41498	-1.08326	0.286485	0.999891	-4.59099
Tb09.211.4130	3QTB00010_F_10			<a href=http://www.genedb.org/genedb/Search?organism=tryp&name=Tb09.211.4130>Tb09.211.4130</a>	Q38D95			chr9contig211.tmp0459c	9	Tb927_09_v4: complement(2044510..2045526)	hypothetical protein, conserved	5773	0	0	0				2QTB00010_F_10	Tb09.211.4130	ATAGGTGTTTTATAACAGACCAGACAATAATTGATACGACCAAAATATCGGAGCGTAATGGTGCTGACGC	-	9	2044676	2044745	-0.414839	-1.07263	0.291159	0.999891	-4.59166
Tb10.6k15.0030	3QTB00003_L_7	GPI-Anchor Signal predicted for Tb10.6k15.0030 by DGPI v2.04 with cleavage site probability 0.64800006 near 107;go_component=cell surface; membrane		<a href=http://www.genedb.org/genedb/Search?organism=tryp&name=Tb10.6k15.0030>Tb10.6k15.0030</a>	Q389V2	EP2		TRYPtp6k15-3d06.p1c_6	10	Tb927_10_v4: complement(2479759..2480148)	EP2 procyclin	7130	1	1	1	GO:0003674	GO:0008150	GO:0009986 GO:0016020	2QTB00003_L_7	Tb10.6k15.0030	CAAGGGTCTTACTAAGGGAGGCAAAGGCAAAGGCGAGAAGGGAACCAAGGTCCAGGACGAAGTTGAGCCT	-	10	2479981	2480050	-0.414716	-1.00899	0.320264	0.999891	-4.59551
Tb927.6.2220	3QTB00003_J_21	similar to GP:4741688: hypothetical protein {Trypanosoma brucei brucei}(PMID:9705321); 100% similar to GP:4741688: hypothetical protein {Trypanosoma brucei brucei}(PMID:9705321)		<a href=http://www.genedb.org/genedb/Search?organism=tryp&name=Tb927.6.2220>Tb927.6.2220</a>	Q584T4			Tb06.4M18.590	6	Tb927_06_v4: 703684..704073	hypothetical protein, conserved	2741	0	0	0				2QTB00003_J_21	Tb927.6.2220	AGAACGTATTTCAAAGTTAGGGAACACTCTTTCAGCCCGCGATTATCACCCTAAGAGGGTAGAGGATAAT	+	6	703839	703908	-0.413974	-1.28636	0.207203	0.999891	-4.57726
Tb11.02.3910	3QTB00005_P_18			<a href=http://www.genedb.org/genedb/Search?organism=tryp&name=Tb11.02.3910>Tb11.02.3910</a>	Q385G0			Tb11.212.0150	11	Tb927_11_01_v4: complement(1693330..1693899)	hypothetical protein, conserved	8307	0	0	0				2QTB00005_P_18	Tb11.02.3910	TAGAAGAGATTGTGCGTAGAACGTTTGGCGGATCTCTTTGCGACAGTGAACTGCAGCGTATTATCAACGA	-	11.1	1693457	1693526	-0.413944	-1.32425	0.194452	0.999891	-4.57449
Tb927.5.2510	3QTB00022_B_19			<a href=http://www.genedb.org/genedb/Search?organism=tryp&name=Tb927.5.2510>Tb927.5.2510</a>	Q582B6			Tb05.3C6.710	5	Tb927_05_v4: 808307..812506	hypothetical protein, conserved	2242	0	8	0				2QTB00022_B_19	Tb927.5.2510	TTCCTTTGTGATGCATGCAAACTTTTTTGTTACATTTTTGAATGTAATACCCTTGATAATTGGTGGGCCG	+	5	811495	811564	-0.413775	-0.911179	0.368759	0.999891	-4.60101
Tb927.7.3230	3QTB00020_J_9			<a href=http://www.genedb.org/genedb/Search?organism=tryp&name=Tb927.7.3230>Tb927.7.3230</a>	Q57YD3			Tb07.13M20.60	7	Tb927_07_v4: 831326..834019	hypothetical protein, conserved	3412	0	0	0	GO:0003674	GO:0008150	GO:0005575	2QTB00020_J_9	Tb927.7.3230	GGTTTCTTGTGGCTCTTCACGACAGGTTCGCCGCCGGGTCAAAATAATATCTATGGTTACGGTGATGAAA	+	7	832406	832475	-0.412488	-1.18502	0.244408	0.999891	-4.58436
Tb09.v1.0560	3QTB00001_C_18			<a href=http://www.genedb.org/genedb/Search?organism=tryp&name=Tb09.v1.0560>Tb09.v1.0560</a>	Q38ED6				9	Tb927_09_v4: 1306169..1306324	hypothetical protein, unlikely	5381	0	0	0				2QTB00001_C_18	Tb09.v1.0560	GGTGGTATAAAGAGATAAGGAAATACGTCGATCAGACGACAGAAAAACGAAAAATAGAAAAAGCTTCCTG	+	9	1306224	1306293	-0.412462	-1.06552	0.294317	0.999891	-4.5921
Tb927.7.3560	3QTB00022_P_2			<a href=http://www.genedb.org/genedb/Search?organism=tryp&name=Tb927.7.3560>Tb927.7.3560</a>	Q57WH1			Tb07.28B13.480	7	Tb927_07_v4: complement(921562..926844)	hypothetical protein, conserved	3445	0	0	0	GO:0003674	GO:0008150	GO:0005575	2QTB00022_P_2	Tb927.7.3560	ATACACAGTGGGAAGAAAAGATATATGAGGCGATGTTGCTTAAGTTTGGCCAAATTGTAAATTTGGAAGT	-	7	921965	922034	-0.412292	-0.883456	0.383333	0.999891	-4.60248
Tb11.01.4900	3QTB00019_G_1			<a href=http://www.genedb.org/genedb/Search?organism=tryp&name=Tb11.01.4900>Tb11.01.4900</a>	Q382K4				11	Tb927_11_01_v4: complement(3508174..3510339)	hypothetical protein, conserved	9019	1	0	0				2QTB00019_G_1	Tb11.01.4900	AGTGAAATGCGGTCTTATACAGTATACAACAACATCCCCCCCTGTTTTCAGCAGCAACATCAATAATAAT	-	11.1	3509332	3509401	-0.41222	-1.03795	0.306781	0.999891	-4.59378
Tb10.70.7960	3QTB00010_N_20	;go_component=mitochondrion		<a href=http://www.genedb.org/genedb/Search?organism=tryp&name=Tb10.70.7960>Tb10.70.7960</a>	Q38CK0			TRYP_x-70a06.p2kb545_1093	10	Tb927_10_v4: 101984..103012	hypothetical protein, conserved	6181	0	0	0	GO:0003674	GO:0008150	GO:0005739	2QTB00010_N_20	Tb10.70.7960	TTACGTCAAATGGCCAAAAGAAATTGGTTTCTACAATGCTGGTGATAACTTTGAGCTTACACCACAAGCA	+	10	102178	102247	-0.412074	-1.11357	0.27345	0.999891	-4.58907
Tb10.26.0770	3QTB00012_J_19			<a href=http://www.genedb.org/genedb/Search?organism=tryp&name=Tb10.26.0770>Tb10.26.0770</a>	Q389L5				10	Tb927_10_v4: complement(2678112..2679305)	hypothetical protein, conserved	7217	0	0	0				2QTB00012_J_19	Tb10.26.0770	TGACAGTGACAATAAAAACGACATCCCCATCGAAGCGTCGGAAATTGAAACAATGAAAACACGGCAAGAT	-	10	2678346	2678415	-0.412036	-1.09649	0.280742	0.999891	-4.59016
Tb10.6k15.0940	3QTB00007_N_20			<a href=http://www.genedb.org/genedb/Search?organism=tryp&name=Tb10.6k15.0940>Tb10.6k15.0940</a>	Q38A30			TRYPtp6k15-3d06.p1c_136	10	Tb927_10_v4: 2299097..2299849	hypothetical protein	7052	1	1	0				2QTB00007_N_20	Tb10.6k15.0940	CTGGAAGAGGCTGTGAAGCTCATGGAAGGCATAATTGTAGTGAAAAAGGAAGACGTTTGTGGGGTATCAA	+	10	2299757	2299826	-0.41163	-0.867656	0.391801	0.999891	-4.6033
Tb927.8.5860	3QTB00008_I_11	;go_function=structural constituent of ribosome;go_process=protein biosynthesis;go_component=mitochondrion; organellar large ribosomal subunit; ribosome		<a href=http://www.genedb.org/genedb/Search?organism=tryp&name=Tb927.8.5860>Tb927.8.5860</a>	Q57YI7			Tb08.11J15.1100	8	Tb927_08_v4: 1729272..1730177	50S ribosomal protein L17, putative	4430	0	0	0	GO:0003735	GO:0006412	GO:0000315 GO:0005739 GO:0005840	2QTB00008_I_11	Tb927.8.5860	AGTACAAGAACCGGGATATGAGTGACAATCACAAGGGCGAAGACTACAGCGCAGGACCGGAGCGTTTTTT	+	8	1729762	1729831	-0.411235	-0.949052	0.349441	0.999891	-4.59894
Tb927.7.1490	3QTB00007_F_20			<a href=http://www.genedb.org/genedb/Search?organism=tryp&name=Tb927.7.1490>Tb927.7.1490</a>	Q57WQ1			Tb07.27M11.830	7	Tb927_07_v4: 377931..378671	hypothetical protein, conserved	3240	1	1	0				2QTB00007_F_20	Tb927.7.1490	GATCCGTGGCAGCGCTGCGCAAGGCGTAGGACGAGTACCAGTGCCAGCACTAACACTTGTAAATCATTTA	+	7	377976	378045	-0.410687	-1.09994	0.279258	0.999891	-4.58994
Tb927.6.3540	3QTB00011_N_1	;go_function=zinc ion binding		<a href=http://www.genedb.org/genedb/Search?organism=tryp&name=Tb927.6.3540>Tb927.6.3540</a>	Q584Z4			Tb06.2N9.190	6	Tb927_06_v4: complement(1052145..1053245)	zinc finger protein, conserved	2872	0	0	0	GO:0008270	GO:0008150	GO:0005575	2QTB00011_N_1	Tb927.6.3540	ATGCGGTGCTCTTTCAGACAACGTGGAGGCAAACTTGGAACATCTTTTTAATGTTCATGAGTTCACAATT	-	6	1052688	1052757	-0.410616	-1.19823	0.239296	0.999891	-4.58346
Tb09.211.2010	3QTB00008_K_18			<a href=http://www.genedb.org/genedb/Search?organism=tryp&name=Tb09.211.2010>Tb09.211.2010</a>	Q38DV3			chr9contig211.tmp0235c	9	Tb927_09_v4: complement(1617387..1618187)	hypothetical protein, conserved	5564	0	0	0				2QTB00008_K_18	Tb09.211.2010	ATTAGAAGGGAATGTTGGGCGTATTTCACATATGATACTTCGGTCTCCTGCAATAGGTGTTATAGCGGCT	-	9	1617558	1617627	-0.410518	-1.29222	0.205191	0.999891	-4.57684
Tb11.01.4580	3QTB00004_B_13			<a href=http://www.genedb.org/genedb/Search?organism=tryp&name=Tb11.01.4580>Tb11.01.4580</a>	Q382Q8				11	Tb927_11_01_v4: complement(3342074..3342526)	hypothetical protein	8962	0	0	0				2QTB00004_B_13	Tb11.01.4580	AAACCCAAAGCGGGGAGGCCTTCGAATGCAGCTTTTGATATTGTGGACGACCGCATGGATATTTCGCTCA	-	11.1	3342157	3342226	-0.410084	-1.18854	0.243042	0.999891	-4.58412
Tb10.70.6260	3QTB00009_E_24			<a href=http://www.genedb.org/genedb/Search?organism=tryp&name=Tb10.70.6260>Tb10.70.6260</a>	Q38C76			TRYP_x-70a06.p2kb545_855	10	Tb927_10_v4: complement(446161..447048)	hypothetical protein, conserved	6305	0	1	0				2QTB00009_E_24	Tb10.70.6260	TGGTGTGGTGCTTGTTTTTGTTTCGTCGAAAATCATTATACAGCGGCTTTTTGGCGGTGTATCAGAGGAT	-	10	446671	446740	-0.410035	-1.04377	0.30412	0.999891	-4.59343
Tb10.61.2510	3QTB00005_N_20	;go_function=binding;go_process=transport;go_component=membrane		<a href=http://www.genedb.org/genedb/Search?organism=tryp&name=Tb10.61.2510>Tb10.61.2510</a>	Q388H4			TRYP_x-61h03.q2kb185_382	10	Tb927_10_v4: complement(3399165..3399734)	mitochondrial carrier protein, putative	7511	0	1	0	GO:0005488 GO:0005488	GO:0006810 GO:0006810	GO:0016020 GO:0016020	2QTB00005_N_20	Tb10.61.2510	CCATCGGCGGTAGTGTCTTCTTTACAACATACGAAGTGGTTCGTCGTTATTGTAGTTGTTATCGTTTCCA	-	10	3399175	3399244	-0.409755	-1.26567	0.214426	0.999891	-4.57875
Tb09.211.3370	3QTB00016_J_15			<a href=http://www.genedb.org/genedb/Search?organism=tryp&name=Tb09.211.3370>Tb09.211.3370</a>	Q38DG9			chr9contig211.tmp0380	9	Tb927_09_v4: 1879373..1881055	hypothetical protein, conserved	5698	0	0	0				2QTB00016_J_15	Tb09.211.3370	TACGGTATGACCTCTCTTGTGAGCATTATGACGATCACAGCCTCTTTACGGGAATTCTAAAATTCCCAAT	+	9	1879575	1879644	-0.409203	-0.939235	0.354383	0.999891	-4.59949
Tb09.211.4500	3QTB00008_J_22			<a href=http://www.genedb.org/genedb/Search?organism=tryp&name=Tb09.211.4500>Tb09.211.4500</a>	Q38D61			chr9contig211.tmp0498c	9	Tb927_09_v4: complement(2124266..2125105)	hypothetical protein, conserved	5807	0	0	0				2QTB00008_J_22	Tb09.211.4500	TGGATTTTTATTCCTCTTACGCGAAGGACTGCTACAGGACACTGTGTTGACGTGGGTTTCTTCTGATGGT	-	9	2124899	2124968	-0.408792	-1.25401	0.218582	0.999891	-4.57958
Tb927.7.3130	3QTB00021_A_19			<a href=http://www.genedb.org/genedb/Search?organism=tryp&name=Tb927.7.3130>Tb927.7.3130</a>	Q57YC3			Tb07.13M20.180	7	Tb927_07_v4: 793614..796484	hypothetical protein, conserved	3402	0	0	0				2QTB00021_A_19	Tb927.7.3130	AGGACGATATGTTTCTAACACAAAAGCAACGACAGCAACGATGGAACCGTCACCAACTGAAGTTATTAAC	+	7	794873	794942	-0.408511	-0.656863	0.515789	0.999891	-4.61291
Tb09.160.4400	3QTB00017_F_22			<a href=http://www.genedb.org/genedb/Search?organism=tryp&name=Tb09.160.4400>Tb09.160.4400</a>	Q38EW7		28G16.495	chr9contig160.tmp0328	9	Tb927_09_v4: 951420..953288	hypothetical protein, conserved	5198	0	0	0				2QTB00017_F_22	Tb09.160.4400	CCAAACAGTACCTTGTATTTAGTTGCTAGTGTTGGCACGGAACATTTCCATGAGTATCGTTATGACAAAG	+	9	951552	951621	-0.408314	-1.00751	0.320964	0.999891	-4.59559
Tb10.70.1660	3QTB00022_I_23			<a href=http://www.genedb.org/genedb/Search?organism=tryp&name=Tb10.70.1660>Tb10.70.1660</a>	Q38B65			TRYP_x-70a06.p2kb545_227	10	Tb927_10_v4: 1349843..1353571	hypothetical protein, conserved,predicted WD40 protein	6667	0	0	0	GO:0003674 GO:0003674	GO:0008150 GO:0008150	GO:0005575 GO:0005575	2QTB00020_I_3	Tb10.70.1660	TTCTTAAAGGCTGGACATGAAAATAAAGCGATTGATATGTTCTGTGACTTAAAAATGTGGACTGATGCGC	+	10	1351826	1351895	-0.408165	-0.947855	0.350041	0.999891	-4.59901
Tb11.01.7560	3QTB00004_B_10	;go_function=glutathione peroxidase activity;go_process=response to oxidative stress;go_component=integral to membrane		<a href=http://www.genedb.org/genedb/Search?organism=tryp&name=Tb11.01.7560>Tb11.01.7560</a>	Q381J4				11	Tb927_11_01_v4: complement(4153660..4154130)	glutathione peroxidase, putative	9281	0	0	0	GO:0004602	GO:0006979	GO:0016021	2QTB00004_B_10	Tb11.01.7560	ATCTTCAAACATTCAACACCTTATACACGTTCAGCAAAAATGGGCCTCACGAAGTTTCACTGTCTTAGCC	-	11.1	4153942	4154011	-0.407429	-1.04806	0.30217	0.999891	-4.59317
Tb11.02.0370	3QTB00005_E_8	hypothetical protein GPI-Anchor Signal predicted for Tb11.02.0370 by DGPI v2.04 with cleavage site probability 0.516 near 149		<a href=http://www.genedb.org/genedb/Search?organism=tryp&name=Tb11.02.0370>Tb11.02.0370</a>	-				11	Tb927_11_01_v4: complement(814771..815259)	hypothetical protein, conserved	7989	0	0	0				2QTB00005_E_8	Tb11.02.0370	TTACTTTACCTGCGGAGTCTGGCCTCTTCCATCCGCCTTCAAGACGTTTTCTTTTTGTATTCGGGTTTTG	-	11.1	814998	815067	-0.407384	-0.903929	0.372535	0.999891	-4.6014
Tb11.02.0080	3QTB00005_J_8	GPI-Anchor Signal predicted for Tb11.02.0080 by DGPI v2.04, no cleavage site predicted		<a href=http://www.genedb.org/genedb/Search?organism=tryp&name=Tb11.02.0080>Tb11.02.0080</a>	Q386R2				11	Tb927_11_01_v4: complement(708521..709084)	hypothetical protein	7952	0	2	0				2QTB00005_J_8	Tb11.02.0080	TACACTCGTACCTGCACTTTTTCTTAATTTTTCTACTAGGTCTCTTCTTCGGTTGCTCATTCTCCTTTTT	-	11.1	708758	708827	-0.407359	-0.987537	0.330511	0.999891	-4.59676
Tb927.7.3350	3QTB00011_M_12	;go_function=metal ion binding;go_component=integral to membrane		<a href=http://www.genedb.org/genedb/Search?organism=tryp&name=Tb927.7.3350>Tb927.7.3350</a>	Q57WF0			Tb07.28B13.730	7	Tb927_07_v4: complement(875281..876354)	hypothetical protein, conserved	3424	1	4	0				2QTB00011_M_12	Tb927.7.3350	ATAGTTTGCTGGTTTGCATAATTTCCCCCATTTCTGGCTTCTTAACATTCACTACAGCGGCGCTGAAATT	-	7	876110	876179	-0.40717	-1.24192	0.222955	0.999891	-4.58043
Tb927.1.5230	3QTB00002_O_6			<a href=http://www.genedb.org/genedb/Search?organism=tryp&name=Tb927.1.5230>Tb927.1.5230</a>	Q4GY58				1	Tb927_01_v4: complement(1036245..1036550)	hypothetical protein, unlikely	510	0	0	0				2QTB00002_O_6	Tb927.1.5230	TGGAAGCCATTAACCTATCTTCTTCCACAAAAATCGTTCGCTCTACTTTTTCATTTTCCTTATGATTATG	-	1	1036343	1036412	-0.407035	-1.19711	0.239729	0.999891	-4.58354
Tb927.7.1230	3QTB00020_O_17			<a href=http://www.genedb.org/genedb/Search?organism=tryp&name=Tb927.7.1230>Tb927.7.1230</a>	Q57WS7			Tb07.27M11.410	7	Tb927_07_v4: 318350..320872	hypothetical protein, conserved	3214	0	0	0				2QTB00020_O_17	Tb927.7.1230	ACATTATGGATGAATATTCTTATTATCCTTCTATACAGCACTGGGGGTTTTGTTGCCTGCGTAACGTGAT	+	7	320061	320130	-0.406364	-1.20255	0.237642	0.999891	-4.58317
Tb09.160.0840	3QTB00011_B_9	similar to GB:AAF78898.1: YIP1B {Mus musculus;};go_process=vesicle-mediated transport;go_component=Golgi apparatus; integral to membrane		<a href=http://www.genedb.org/genedb/Search?organism=tryp&name=Tb09.160.0840>Tb09.160.0840</a>	Q38FV3			chr9contig160.tmp0084c	9	Tb927_09_v4: complement(449747..450826)	membrane protein YIP1, putative	4859	0	5	0	GO:0003674	GO:0016192	GO:0005794 GO:0016021	2QTB00011_B_9	Tb09.160.0840	CTATGGTTTGATTCCTAATGTTTTTCTCGCAGCTTCGCAGTCACTGATGTATTGGTTATTTGGGTATGTC	-	9	449909	449978	-0.406333	-0.955138	0.346401	0.999891	-4.5986
Tb11.01.4360	3QTB00010_B_10			<a href=http://www.genedb.org/genedb/Search?organism=tryp&name=Tb11.01.4360>Tb11.01.4360</a>	Q382S9				11	Tb927_11_01_v4: 3290060..3291067	hypothetical protein, conserved	8941	0	0	0				2QTB00010_B_10	Tb11.01.4360	TGAATTATCTACCGATCGAGAACTGTGATGACATGATGTTTTGGGACTGGAATGCTGTGGAAGTGCGGGA	+	11.1	3290922	3290991	-0.406231	-1.08171	0.287162	0.999891	-4.59109
Tb10.05.0050	3QTB00004_H_8			<a href=http://www.genedb.org/genedb/Search?organism=tryp&name=Tb10.05.0050>Tb10.05.0050</a>	Q388N8				10	Tb927_10_v4: complement(3252750..3253226)	hypothetical protein, conserved,hypothetical protein	7444	0	1	0				2QTB00004_H_8	Tb10.05.0050	TGTTCGGTAACATATGGTTGTCCTTTGTCTATCACGCCTACACGGTGGGACCGACAACTCCCGTCCTTGA	-	10	3252880	3252949	-0.405721	-1.11623	0.272326	0.999891	-4.5889
Tb11.01.6590	3QTB00004_G_17	;go_function=nucleic acid binding;go_process=cell differentiation; microtubule polymerization		<a href=http://www.genedb.org/genedb/Search?organism=tryp&name=Tb11.01.6590>Tb11.01.6590</a>	Q381U0	tbZFP2			11	Tb927_11_01_v4: complement(3918650..3919069)	zinc finger protein 2	9184	0	0	0	GO:0003676	GO:0030154 GO:0046785	GO:0005737	2QTB00004_G_17	Tb11.01.6590	ATGAAGACGAAGATGTGCATGAACATTCAAAACGGCGGTAAATGTACGTGGGGTAACGCGTGTGCCTTTG	-	11.1	3918772	3918841	-0.405665	-1.256	0.21787	0.999891	-4.57944
Tb927.1.390	3QTB00002_A_2	gene predicted by glimmer		<a href=http://www.genedb.org/genedb/Search?organism=tryp&name=Tb927.1.390>Tb927.1.390</a>	Q8IFH2				1	Tb927_01_v4: 147175..147459	hypothetical protein, unlikely	35	0	1	0				2QTB00002_A_2	Tb927.1.390	TTTTTTACTCCGCCATTCCTTCCGCTGTGCCTTTCACCCCTTCTTTGACATTCACTGCGTTCATATGTAA	+	1	147390	147459	-0.405664	-0.842154	0.405718	0.999891	-4.60459
Tb927.1.2770	3QTB00012_B_22			<a href=http://www.genedb.org/genedb/Search?organism=tryp&name=Tb927.1.2770>Tb927.1.2770</a>	Q4GYU5				1	Tb927_01_v4: 634816..636027	hypothetical protein, conserved	270	0	0	0				2QTB00012_B_22	Tb927.1.2770	TATTACCACATCCCCACCAATTCAAAACTGACTGTGATGAAGAAACGGGACATCTTAGGGGGACAACAAA	+	1	635341	635410	-0.405438	-1.04057	0.305582	0.999891	-4.59362
Tb927.8.1900	3QTB00012_D_7			<a href=http://www.genedb.org/genedb/Search?organism=tryp&name=Tb927.8.1900>Tb927.8.1900</a>	Q581Z2			Tb08.26N11.360	8	Tb927_08_v4: complement(616279..617463)	hypothetical protein, conserved	4033	0	0	0				2QTB00012_D_7	Tb927.8.1900	GTATTTCTATTGCCTCGGTTCTTCCTGAAGCTTCCTATTAGTCCCATAACTTTGAGAGACGTTTTATTGA	-	8	617028	617097	-0.405281	-0.917885	0.365289	0.999891	-4.60065
Tb11.02.4860	3QTB00018_B_10	curated by M. Parsons, P. Ward, J. Mottram; similar to GB:BAC19840.1: Ca2+/calmodulin-dependent protein kinase kinase beta-3 {Homo sapiens;};go_function=ATP binding; protein serine/threonine kinase activity;go_process=protein amino acid phosphorylation		<a href=http://www.genedb.org/genedb/Search?organism=tryp&name=Tb11.02.4860>Tb11.02.4860</a>	Q384X0				11	Tb927_11_01_v4: complement(1949373..1951448)	protein kinase, putative	8397	0	0	0	GO:0004674 GO:0005524	GO:0006468	GO:0005575	2QTB00018_B_10	Tb11.02.4860	AGGTTATTGACGATCCCAGTGCTAGAAAAATTTACCTTGTAATGAAATACATCGACGGTGGACCTATCGG	-	11.1	1950658	1950727	-0.405077	-1.03957	0.306042	0.999891	-4.59368
Tb927.8.2130	3QTB00015_L_19			<a href=http://www.genedb.org/genedb/Search?organism=tryp&name=Tb927.8.2130>Tb927.8.2130</a>	Q581W9			Tb08.26N11.680	8	Tb927_08_v4: 663075..664613	hypothetical protein, conserved	4056	0	0	0	GO:0003674	GO:0008150	GO:0005575	2QTB00015_L_19	Tb927.8.2130	CTCGTGGGTTGTTAGCTATATTAGACGTGGTTCGTGAGTTACCCTTCCTTGAAGTTCTTGACCTTTCGAA	+	8	663400	663469	-0.404966	-1.19979	0.2387	0.999891	-4.58336
Tb927.5.1350	3QTB00010_B_20			<a href=http://www.genedb.org/genedb/Search?organism=tryp&name=Tb927.5.1350>Tb927.5.1350</a>	Q57VC8			Tb05.30H13.380	5	Tb927_05_v4: 439981..440991	hypothetical protein, conserved	2126	0	0	0				2QTB00010_B_20	Tb927.5.1350	CTGCCGCTGCTGGCCATCAGAGATCATAAATGGTTACTTTTAACAAAAAACTGTACGGGTTCAGAACCAT	+	5	440221	440290	-0.404864	-1.06229	0.295757	0.999891	-4.5923
Tb09.244.2480	3QTB00008_G_9	GPI-Anchor Signal predicted for Tb09.244.2480 by DGPI v2.04 with cleavage site probability 0.702 near 234;go_component=cell surface; lipid raft		<a href=http://www.genedb.org/genedb/Search?organism=tryp&name=Tb09.244.2480>Tb09.244.2480</a>	Q38CV7	BARP		chr9contig244a01.tmp0248	9	Tb927_09_v4: 2376962..2377729	BARP protein	5912	1	0	1	GO:0003674	GO:0008150	GO:0009986 GO:0045121	2QTB00008_G_9	Tb09.244.2480	TTCCGTCGCATCGCCTGAAAAGTCAGTGCTGCTACTGATGGCTGGATTGTTTCTCAGTTCTGTACTGTAA	+	9	2377660	2377729	-0.404008	-0.797095	0.431051	0.999891	-4.60679
Tb927.8.3230	3QTB00017_I_19			<a href=http://www.genedb.org/genedb/Search?organism=tryp&name=Tb927.8.3230>Tb927.8.3230</a>	Q57YZ0			Tb08.28L1.230	8	Tb927_08_v4: 962916..964670	hypothetical protein, conserved	4166	0	0	0				2QTB00017_I_19	Tb927.8.3230	CACAGTGTCATTTATCTTAATGAGCTGAGTGCTCACAACCAACTCTCCTTTCTTACTCAATGTTTTGGCC	+	8	962985	963054	-0.403874	-0.870459	0.39029	0.999891	-4.60316
Tb09.211.4510	3QTB00009_A_12			<a href=http://www.genedb.org/genedb/Search?organism=tryp&name=Tb09.211.4510>Tb09.211.4510</a>	Q38D60			chr9contig211.tmp0499c	9	Tb927_09_v4: complement(2125432..2126313)	hypothetical protein, conserved	5808	0	0	0				2QTB00009_A_12	Tb09.211.4510	TGACTGAATTTGTCGGTCACAATCCACGAAACGGAACTCCTTGGCGCTTCTCACAGAATACTAAATATTT	-	9	2125562	2125631	-0.403363	-1.10873	0.275502	0.999891	-4.58938
Tb927.8.7990	3QTB00023_G_14			<a href=http://www.genedb.org/genedb/Search?organism=tryp&name=Tb927.8.7990>Tb927.8.7990</a>	Q57U46			Tb08.6H23.260	8	Tb927_08_v4: 2355893..2370721	hypothetical protein, conserved	4643	0	0	0				2QTB00023_G_14	Tb927.8.7990	CGTAGCGATTCAAATGCACATTATTGAGGTTATTTCTTGGCTCTTTTTGTTTATTATACCACTTCCGCTA	+	8	2358535	2358604	-0.40336	-1.00668	0.32136	0.999891	-4.59564
Tb09.211.0940	3QTB00014_N_10			<a href=http://www.genedb.org/genedb/Search?organism=tryp&name=Tb09.211.0940>Tb09.211.0940</a>	Q38E62			chr9contig211.tmp0114c	9	Tb927_09_v4: complement(1431545..1432993)	hypothetical protein, conserved	5455	0	0	0				2QTB00014_N_10	Tb09.211.0940	AATCACTTTGCACTAGAGATGTGTGTCGCAATATGGTAATAAGGCACGAGAAGCGTTCGTCGCTTAAACC	-	9	1432017	1432086	-0.403189	-0.935218	0.356419	0.999891	-4.59971
Tb11.01.5540	3QTB00015_N_3			<a href=http://www.genedb.org/genedb/Search?organism=tryp&name=Tb11.01.5540>Tb11.01.5540</a>	Q382E0				11	Tb927_11_01_v4: 3644729..3646267	Pab1p-dependent poly(A) ribonuclease subunit, putative,PAN3	9084	0	0	0				2QTB00015_N_3	Tb11.01.5540	AATTAATTGGAAATGACGAAAGTAACACAATCCTAGTCATTTCGTACCGTGATCTGAGAGACACACTCGA	+	11.1	3646107	3646176	-0.403049	-1.16906	0.250691	0.999891	-4.58543
Tb927.2.940	3QTB00002_G_6			<a href=http://www.genedb.org/genedb/Search?organism=tryp&name=Tb927.2.940>Tb927.2.940</a>	Q7YVW2		25N24.220		2	Tb927_02_v4: 158161..158457	hypothetical protein	555	0	0	0	GO:0003674	GO:0008150	GO:0005575	2QTB00002_G_6	Tb927.2.940	AATGAAAGGGAAGGCAAGTGCCACCTTACTTTCCATGCCGCGGCATCAATGCATAAGAATTATATGCTAG	+	2	158329	158398	-0.402737	-1.13069	0.266276	0.999891	-4.58797
Tb11.01.5590	3QTB00008_L_4	;go_function=RNA binding;go_process=RNA processing;go_component=nucleus		<a href=http://www.genedb.org/genedb/Search?organism=tryp&name=Tb11.01.5590>Tb11.01.5590</a>	Q382D5	NRBD2	TbP37		11	Tb927_11_01_v4: 3652003..3652842	RNA-binding protein,NRBD2	9089	0	0	0	GO:0003723	GO:0006396	GO:0005634	2QTB00008_L_4	Tb11.01.5590	AGCCTGCGGCTTCCGGTAAAAACGCACCCGCTCCAAAATCAGCACCTGCTGCAAAGTCTGCTCCCCCCGC	+	11.1	3652025	3652094	-0.40237	-1.10707	0.276207	0.999891	-4.58949
Tb927.7.3390	3QTB00012_B_7			<a href=http://www.genedb.org/genedb/Search?organism=tryp&name=Tb927.7.3390>Tb927.7.3390</a>	Q57WF4			Tb07.28B13.680	7	Tb927_07_v4: complement(883775..884956)	hypothetical protein, conserved	3428	0	0	0				2QTB00012_B_7	Tb927.7.3390	AATTCTGCGTGTCCGTAGTTGACAGCGTAGATAGTTTTCAGTCTATTTTCACCTCCAGTAGTTTTGATCA	-	7	884736	884805	-0.40219	-0.81316	0.421911	0.999891	-4.60602
Tb927.4.3590	3QTB00008_A_10	similar to SP:P34827: 25 kDa elongation factor 1-beta (EF-1-beta) {Trypanosoma cruzi};go_function=translation elongation factor activity;go_process=translational elongation;go_component=eukaryotic translation elongation factor 1 complex		<a href=http://www.genedb.org/genedb/Search?organism=tryp&name=Tb927.4.3590>Tb927.4.3590</a>	Q585J1			Tb04.26G5.430	4	Tb927_04_v4: complement(917162..917947)	translation elongation factor 1-beta, putative	1776	0	0	0				NA	NA	NA	NA	NA	NA	NA	-0.401483	-1.02892	0.310945	0.999891	-4.59432
Tb927.4.4980	3QTB00005_M_11	similar to Ferredoxin, 2Fe-2S. (Swiss-Prot:Q92J08) [Rickettsia conorii;];go_function=electron carrier activity; electron transporter activity;go_process=electron transport		<a href=http://www.genedb.org/genedb/Search?organism=tryp&name=Tb927.4.4980>Tb927.4.4980</a>	Q584K7			Tb04.3M17.330	4	Tb927_04_v4: complement(1365979..1366482)	adrenodoxin precursor, putative	1916	0	0	0				2QTB00005_M_11	Tb927.4.4980	TTAGGAACATCATGTGGTCGGGGCTTCCTTCAGCGTCAGGGGTTACTTACAACCTTTATGGGCCGCTTTT	-	4	1366389	1366458	-0.401328	-1.01691	0.316536	0.999891	-4.59504
Tb927.6.920	3QTB00021_M_11	synonym: Tb06.3A7.280; helicase (pseudogene), putative		<a href=http://www.genedb.org/genedb/Search?organism=tryp&name=Tb927.6.920>Tb927.6.920</a>	-			Tb06.3A7.280	6	Tb927_06_v4: complement(393404..396370)	helicase, putative	2610	0	0	0				2QTB00021_F_10	Tb927.6.920	ACAATTATACCAACAAAAGGGGTGCCAAGAGTTAACACCGGCGGAACGAATGAAAAACTCTTTCTCATTC	-	6	390210	390279	-0.401295	-0.891012	0.379325	0.999891	-4.60209
Tb927.6.160	3QTB00018_B_1	RHS1. Chimeric gene between RHS5 (N-terminal domain) and RHS1 (C-terminal domain): pers. comm. Frederic Bringaud, CNRS/BordeauxII University.;go_component=nucleus		<a href=http://www.genedb.org/genedb/Search?organism=tryp&name=Tb927.6.160>Tb927.6.160</a>	Q57X01			Tb06.26F19.70	6	Tb927_06_v4: 20561..22579	retrotransposon hot spot (RHS) protein, putative,retrotransposon hot spot protein 1 (RHS1), putative	2533	0	0	0				2QTB00018_B_1	Tb927.6.160	AGGACCAAGACTCACGAATCCTTTGATTGAGGTTCCCCATGATTCTACAATTAGAGCTGGAACTGAAATT	+	6	22087	22156	-0.400785	-1.01607	0.316932	0.999891	-4.59509
Tb927.6.4310	3QTB00007_F_14			<a href=http://www.genedb.org/genedb/Search?organism=tryp&name=Tb927.6.4310>Tb927.6.4310</a>	Q586Z7			Tb06.26G9.1020	6	Tb927_06_v4: complement(1222500..1223240)	hypothetical protein, conserved	2949	0	0	0				2QTB00007_F_14	Tb927.6.4310	ATGAACCATGTACGGAAAAATGTATTAGCACTCGATGCAATGTTAGCAGTCACCTCATGAAGGGACTACC	-	6	1223152	1223221	-0.400556	-0.703927	0.486378	0.999891	-4.61098
Tb11.01.2310	3QTB00020_G_4			<a href=http://www.genedb.org/genedb/Search?organism=tryp&name=Tb11.01.2310>Tb11.01.2310</a>	Q383M5				11	Tb927_11_01_v4: 2751306..2753873	hypothetical protein, conserved	8745	0	0	0				2QTB00020_G_4	Tb11.01.2310	AAATATTCTATTCATATTCAACACTTGGAGCGGTTGCGGCAGATGATAAACCCTCTTTTCTTCGAGTTGC	+	11.1	2753427	2753496	-0.400502	-1.19862	0.239147	0.999891	-4.58344
Tb10.61.0780	3QTB00016_N_15			<a href=http://www.genedb.org/genedb/Search?organism=tryp&name=Tb10.61.0780>Tb10.61.0780</a>	Q387V6			TRYP_x-61h03.q2kb185_123	10	Tb927_10_v4: 3750077..3751768	hypothetical protein, conserved	7632	0	0	0				2QTB00016_N_15	Tb10.61.0780	TGATCCAGTGCGAGAAGGGATGTCTAATGGAGAGAAAGGAGTAGTTACAAAAAAGTCCCCGTTAGTGTTT	+	10	3751591	3751660	-0.400499	-1.00671	0.321344	0.999891	-4.59564
Tb10.389.1290	3QTB00018_K_23			<a href=http://www.genedb.org/genedb/Search?organism=tryp&name=Tb10.389.1290>Tb10.389.1290</a>	Q389A0				10	Tb927_10_v4: complement(2939397..2941346)	hypothetical protein, conserved	7332	0	0	0				2QTB00018_K_23	Tb10.389.1290	AAAGGTGCATGCCCAATTAAGCGCCCTCTTGCGCCACATTCAAACTACAAACCAAAAAATCGTATCGAAG	-	10	2939640	2939709	-0.400366	-1.22897	0.22771	0.999891	-4.58134
Tb927.7.2320	3QTB00017_F_3			<a href=http://www.genedb.org/genedb/Search?organism=tryp&name=Tb927.7.2320>Tb927.7.2320</a>	Q57XP2			Tb07.22O10.280	7	Tb927_07_v4: complement(596569..598386)	hypothetical protein, conserved	3321	0	0	0				2QTB00017_F_3	Tb927.7.2320	AGATCCTACATCATTCGCCCTCGGTTTAGAACCAACCAATAAATTTTCTATGTTTCCACAGCCTACAATG	-	7	596833	596902	-0.399798	-0.998333	0.325328	0.999891	-4.59613
Tb11.01.5000	3QTB00018_G_22			<a href=http://www.genedb.org/genedb/Search?organism=tryp&name=Tb11.01.5000>Tb11.01.5000</a>	Q382J7				11	Tb927_11_01_v4: complement(3534215..3536197)	hypothetical protein, conserved	9027	0	0	0				2QTB00018_G_22	Tb11.01.5000	TTTCATTGCGCGGTATGAAGAGAAAATAACCGCCTCCCGTCAGAATTCGGAATCACTAAAAGAACAAGCT	-	11.1	3534233	3534302	-0.399603	-0.993739	0.327526	0.999891	-4.5964
Tb09.160.1110	3QTB00006_I_21			<a href=http://www.genedb.org/genedb/Search?organism=tryp&name=Tb09.160.1110>Tb09.160.1110</a>	Q38FS6			chr9contig160.tmp0111c	9	Tb927_09_v4: complement(512261..512845)	hypothetical protein, conserved	4887	0	0	0				2QTB00006_I_21	Tb09.160.1110	AAGAAGAATGCGCCGATTCCTGTCGTAGTTCTAGGCCCTCCGTGTCTGTACAATCAGCCGTACCAGGTAA	-	9	512547	512616	-0.399526	-1.02295	0.313714	0.999891	-4.59468
Tb09.211.2290	3QTB00009_G_17	;go_function=protein binding; unfolded protein binding;go_process=protein folding		<a href=http://www.genedb.org/genedb/Search?organism=tryp&name=Tb09.211.2290>Tb09.211.2290</a>	Q38DS8			chr9contig211.tmp0265c	9	Tb927_09_v4: complement(1674116..1674979)	chaperone protein DNAJ, putative	5589	0	0	0	GO:0005515 GO:0051082	GO:0006457 GO:0006457	GO:0005575 GO:0005575	2QTB00009_G_17	Tb09.211.2290	TCTCAAGATGCCTACAAATGAGGCCATCAACGCTAGTATTATTAAAACGTGGGGGGTTTTCTTTAACATC	-	9	1674119	1674188	-0.398813	-1.31222	0.198431	0.999891	-4.57537
Tb927.3.2540	3QTB00012_H_22	VSG-related: pers. comm. Dave Barry (University of Glasgow, UK)		<a href=http://www.genedb.org/genedb/Search?organism=tryp&name=Tb927.3.2540>Tb927.3.2540</a>	Q582W6			Tb03.48O8.310	3	Tb927_03_v4: complement(637733..638956)	variant surface glycoprotein (VSG)-related, putative	1092	0	0	0				2QTB00012_H_22	Tb927.3.2540	TAAACTTTCACCCTTTAAAAGTGTCCCTGCCCCTCTCATTGGAGATTTCTCTACTATCTGTTTCATTTTT	-	3	638868	638937	-0.39867	-0.645024	0.523338	0.999891	-4.61337
Tb11.01.4850	3QTB00008_F_9			<a href=http://www.genedb.org/genedb/Search?organism=tryp&name=Tb11.01.4850>Tb11.01.4850</a>	Q382K9				11	Tb927_11_01_v4: complement(3500379..3501191)	hypothetical protein, conserved	9014	0	0	0				2QTB00008_F_9	Tb11.01.4850	AGGGATCGTGCCAGCGTACAAGCAGCGCAAGGAGAAGAAGTTTTGGTCACTGAGGAATTAAAGAAAGAAA	-	11.1	3500615	3500684	-0.398141	-0.975719	0.336249	0.999891	-4.59744
Tb927.8.1160	3QTB00021_P_5	;go_function=calcium-transporting ATPase activity;go_process=calcium ion homeostasis; cell growth;go_component=acidocalcisome; integral to membrane		<a href=http://www.genedb.org/genedb/Search?organism=tryp&name=Tb927.8.1160>Tb927.8.1160</a>	Q57VN8			Tb08.29O4.290	8	Tb927_08_v4: complement(369465..372773)	vacuolar-type Ca2+-ATPase, putative	3959	0	10	0	GO:0005388	GO:0006874 GO:0016049	GO:0016021 GO:0020022	2QTB00021_P_5	Tb927.8.1160	GTGTATGATGAAGTTAATGTATTTGAAGGGCTTTTTATTCGTTCAAAGTCATTTTTGGTTATCGTGGTTT	-	8	369899	369968	-0.398138	-0.741449	0.463626	0.999891	-4.60935
Tb10.6k15.3060	3QTB00008_J_24			<a href=http://www.genedb.org/genedb/Search?organism=tryp&name=Tb10.6k15.3060>Tb10.6k15.3060</a>	Q38AK5			TRYPtp6k15-3d06.p1c_440	10	Tb927_10_v4: complement(1888252..1889091)	hypothetical protein, conserved	6877	0	0	0				2QTB00008_J_24	Tb10.6k15.3060	CAACCTGACTGATATCAGGCGGTCCAGCTTTATAGGGGCACAGTTTCACTCGTGCACATTTTTGGCTACC	-	10	1888561	1888630	-0.398052	-1.15414	0.25667	0.999891	-4.58643
Tb10.70.6970	3QTB00017_N_21			<a href=http://www.genedb.org/genedb/Search?organism=tryp&name=Tb10.70.6970>Tb10.70.6970</a>	Q38CC8			TRYP_x-70a06.p2kb545_960	10	Tb927_10_v4: complement(300557..302398)	hypothetical protein, conserved	6253	0	0	0				2QTB00017_N_21	Tb10.70.6970	AGACCTGATGAGACAAATCAACGATAAAAAGCAACGTCAAGAGGACGAGAGGAGGGCAGCAGAATTAGAA	-	10	301346	301415	-0.398039	-1.1956	0.240308	0.999891	-4.58364
Tb927.1.1320	3QTB00001_F_2	gene predicted by glimmer		<a href=http://www.genedb.org/genedb/Search?organism=tryp&name=Tb927.1.1320>Tb927.1.1320</a>	Q4GZ87				1	Tb927_01_v4: 340881..341111	hypothetical protein, unlikely	125	1	1	1				2QTB00001_F_2	Tb927.1.1320	TGTGATTCTCAACTGGAGAAGTGAAATCTGCCTTTCATTTAAGGTAGTATTTACGGGTGAGCGAAATGAG	+	1	340949	341018	-0.397944	-1.05137	0.300672	0.999891	-4.59297
Tb927.5.890	3QTB00019_J_24	similar to Oligosaccharyl transferase STT3 subunit homolog (B5) (Integral membrane protein 1). (Swiss-Prot:P46978) [Mus musculus;];go_function=oligosaccharyl transferase activity;go_process=protein amino acid glycosylation;go_component=integral to membrane; oligosaccharyl transferase complex		<a href=http://www.genedb.org/genedb/Search?organism=tryp&name=Tb927.5.890>Tb927.5.890</a>	Q57W34			Tb05.28F8.510	5	Tb927_05_v4: 297084..299489	oligosaccharyl transferase subunit, putative	2080	0	10	0				2QTB00019_J_24	Tb927.5.890	CGACGTGGTATCGCGGTTGTGGTGCTCGTATGTCTCTTCGCCAATCCCATGAGACACTCATTCGAAAAGT	+	5	298683	298752	-0.397819	-1.13916	0.262776	0.999891	-4.58741
Tb09.211.4840	3QTB00019_D_18	;go_function=ATPase activity;go_process=mismatch repair		<a href=http://www.genedb.org/genedb/Search?organism=tryp&name=Tb09.211.4840>Tb09.211.4840</a>	Q9BLY2			chr9contig211.tmp0532c	9	Tb927_09_v4: complement(2192771..2195137)	mismatch repair protein PMS1, putative,mismatch repair protein	5842	0	0	0	GO:0016887	GO:0006298	GO:0005634	2QTB00019_D_18	Tb09.211.4840	ACTATGAACATCTAATGAGTCATTATGTAGCCAGGCCACAACCCCTCTTTTCTCCAGTACCTGTGTCGAT	-	9	2193180	2193249	-0.397772	-1.26434	0.214898	0.999891	-4.57885
Tb10.70.5630	3QTB00020_P_7			<a href=http://www.genedb.org/genedb/Search?organism=tryp&name=Tb10.70.5630>Tb10.70.5630</a>	Q38C30			TRYP_x-70a06.p2kb545_769	10	Tb927_10_v4: 551184..553913	hypothetical protein, conserved	6351	1	0	0				2QTB00020_P_7	Tb10.70.5630	TCGTATCATTGGCGTTTTAACATTTTTGCTTTTTGTTCGTTTTCCTAGGTTTGTTAGCGGAATGAAAACA	+	10	551327	551396	-0.397638	-0.918045	0.365206	0.999891	-4.60064
Tb927.8.5950	3QTB00011_A_12	;go_function=ATP binding; protein kinase activity;go_process=protein amino acid phosphorylation		<a href=http://www.genedb.org/genedb/Search?organism=tryp&name=Tb927.8.5950>Tb927.8.5950</a>	Q57YJ6			Tb08.11J15.920	8	Tb927_08_v4: 1745474..1746529	protein kinase, putative	4439	0	0	0	GO:0004672 GO:0005524	GO:0006468	GO:0005575	2QTB00011_A_12	Tb927.8.5950	AGGGGACGATGTCTGCACAAGGTTCAGTTATATATATGAGCCCTGAAAGGATTAATGGGGAATTATATTC	+	8	1746153	1746222	-0.397109	-1.00791	0.320774	0.999891	-4.59557
Tb927.5.4770	3QTB00014_L_4	;go_process=antigenic variation;go_component=integral to membrane		<a href=http://www.genedb.org/genedb/Search?organism=tryp&name=Tb927.5.4770>Tb927.5.4770</a>	Q57X38			Tb05.26C7.420	5	Tb927_05_v4: complement(1424509..1425954)	variant surface glycoprotein (VSG), putative	2468	1	0	1		GO:0020033	GO:0016021	2QTB00014_L_4	Tb927.5.4770	ACGGAAAAGCAACTACAAGATCAAATAGACACAGTGTTCGGTAAAGACCCAGCAAATTTCACAAACAACA	-	5	1424958	1425027	-0.395829	-0.798295	0.430364	0.999891	-4.60674
Tb11.01.0710	3QTB00020_E_23			<a href=http://www.genedb.org/genedb/Search?organism=tryp&name=Tb11.01.0710>Tb11.01.0710</a>	Q384D0				11	Tb927_11_01_v4: 2409754..2412228	elongation factor G2-like protein	8589	1	0	0				2QTB00020_E_23	Tb11.01.0710	GAACAAGATGGACAAGTACAACGCTGATTTTACAAAGTGCGTCAACTCGATTCGAAAAAAGTTGGAAATG	+	11.1	2410320	2410389	-0.395742	-0.864698	0.3934	0.999891	-4.60345
Tb11.02.2180	3QTB00004_A_12	GPI-Anchor Signal predicted for Tb11.02.2180 by DGPI v2.04 with cleavage site probability 0.124699995 near 111		<a href=http://www.genedb.org/genedb/Search?organism=tryp&name=Tb11.02.2180>Tb11.02.2180</a>	Q385V9			TRYP_xi-1013a02.q1k_31	11	Tb927_11_01_v4: 1299937..1300368	hypothetical protein	8157	1	3	1				2QTB00004_A_12	Tb11.02.2180	AATACATGTATGCCTCCCCCTTTATTAAGATTGTTTTATTCGTTTCACTGTTACTCTTCCTGTCCGAATA	+	11.1	1300160	1300229	-0.394489	-0.941684	0.353146	0.999891	-4.59935
Tb10.70.1010	3QTB00020_N_9			<a href=http://www.genedb.org/genedb/Search?organism=tryp&name=Tb10.70.1010>Tb10.70.1010</a>	Q38B15			TRYP_x-70a06.p2kb545_143	10	Tb927_10_v4: complement(1473678..1476395)	hypothetical protein, conserved	6717	0	0	0	GO:0003674	GO:0008150	GO:0005575	2QTB00020_N_9	Tb10.70.1010	GATAAGAAGGCCTCATCGGTTACAGCATTATTTTCCTCCAACGGAGTTTCCGTGTATCAACGGAAATATG	-	10	1475114	1475183	-0.39413	-1.14513	0.260333	0.999891	-4.58702
Tb11.01.3110	3QTB00018_E_12	;go_process=protein folding		<a href=http://www.genedb.org/genedb/Search?organism=tryp&name=Tb11.01.3110>Tb11.01.3110</a>	Q383E5				11	Tb927_11_01_v4: 2971037..2973109	heat shock protein 70	8825	0	0	0	GO:0003674	GO:0006457	GO:0005575	2QTB00012_M_11	Tb11.01.3110	TTTGGATGAATACAACCACCGCCAGAAGGAGCTCGAAGGCGTGTGTGCTCCCATCTTATCAAAGATGTAC	+	11.1	2972809	2972878	-0.394059	-1.10147	0.278601	0.999891	-4.58984
Tb927.7.2030	3QTB00018_N_15	RHS7: pers. comm. Frederic Bringaud, CNRS/BordeauxII University. Belongs to the RHS family. (PMID:12455980). Part of an RHS array that may contain misassembly, number of copies is uncertain.;go_component=nucleus		<a href=http://www.genedb.org/genedb/Search?organism=tryp&name=Tb927.7.2030>Tb927.7.2030</a>	Q57V08			Tb07.43M14.470	7	Tb927_07_v4: complement(510388..512454)	retrotransposon hot spot (RHS) protein, putative,retrotransposon hot spot protein 7 (RHS7), putative	3294	0	0	0				2QTB00018_N_15	Tb927.7.2030	TTTCGGTAATCGAGGTAACTGTCGTGAGTTGGAGGTAATAAGGTATCTAAGCCGTCTCAGTTGTAATAGA	-	7	511312	511381	-0.3936	-0.954046	0.346945	0.999891	-4.59866
Tb927.3.890	3QTB00009_N_1			<a href=http://www.genedb.org/genedb/Search?organism=tryp&name=Tb927.3.890>Tb927.3.890</a>	Q57WX2			Tb03.27F10.530	3	Tb927_03_v4: 208791..209708	hypothetical protein, conserved	928	0	0	0				2QTB00009_N_1	Tb927.3.890	TCTGTTTGTAACAGGAAGGTGATACACGGTGAAAAAGTCGATAACGATCGAGTCAAAATAGTGCGAGACT	+	3	209100	209169	-0.392485	-0.971132	0.338494	0.999891	-4.5977
Tb927.4.4050	3QTB00018_J_15	similar to SP:P16970: ATP-binding cassette, sub-family D, member 3 (70 kDa peroxisomalmembrane protein) (PMP70). {Rattus norvegicus};go_function=ATP binding; ATPase activity, coupled to transmembrane movement of substances;go_process=transport;go_component=ATP-binding cassette (ABC) transporter complex (sensu Eukaryota); integral to membrane		<a href=http://www.genedb.org/genedb/Search?organism=tryp&name=Tb927.4.4050>Tb927.4.4050</a>	Q57Y09	ABCD3; PMP70		Tb04.1D20.510	4	Tb927_04_v4: complement(1075383..1077434)	ABC transporter, putative,70 kDa peroxisomal membrane protein	1822	1	1	0	GO:0003674	GO:0008150	GO:0005575	2QTB00018_J_15	Tb927.4.4050	TTAGTGATGTCCAAAGGACAACTGTTTCACAGAAATCTCATGAATCAATATCTCGAGTCGATTGTGCAGC	-	4	1076492	1076561	-0.391898	-1.00319	0.323014	0.999891	-4.59585
Tb927.7.4490	3QTB00022_H_8			<a href=http://www.genedb.org/genedb/Search?organism=tryp&name=Tb927.7.4490>Tb927.7.4490</a>	Q57X65			Tb07.26A24.900	7	Tb927_07_v4: complement(1192649..1197580)	hypothetical protein, conserved	3538	0	0	0				2QTB00022_H_8	Tb927.7.4490	TTCGTCAGTGTTAACGAATAAGTTTCTGAACCTCATTTCTTTTGTTGTGGATCGCACAGCACCATTTTTA	-	7	1194521	1194590	-0.391175	-0.930168	0.358988	0.999891	-4.59998
Tb09.160.1810	3QTB00001_A_16			<a href=http://www.genedb.org/genedb/Search?organism=tryp&name=Tb09.160.1810>Tb09.160.1810</a>	Q38FL0		3C4.230	chr9contig160.tmp0555	9	Tb927_09_v4: 633560..633712	hypothetical protein, unlikely	4953	0	0	0				2QTB00001_A_16	Tb09.160.1810	ATGGGAAAACAAGAATTTTATCCACACAACCTTATGGCTCCACTATTTTCCCCCTCCCCAGCCTCGCGCA	+	9	633596	633665	-0.391117	-0.955221	0.346359	0.999891	-4.5986
Tb927.4.2050	3QTB00003_J_24			<a href=http://www.genedb.org/genedb/Search?organism=tryp&name=Tb927.4.2050>Tb927.4.2050</a>	Q583I8			Tb04.29M18.720	4	Tb927_04_v4: complement(513717..514121)	hypothetical protein	1622	1	1	0				2QTB00003_J_24	Tb927.4.2050	AGGTCCCAGGCACACTCCGCAGGAGTCATTACCTCGTACGATTGTGCTGCTTTCCCCCTCTTTTTCCCTT	-	4	514033	514102	-0.390877	-1.21675	0.232266	0.999891	-4.58219
Tb927.6.3060	3QTB00005_F_8			<a href=http://www.genedb.org/genedb/Search?organism=tryp&name=Tb927.6.3060>Tb927.6.3060</a>	Q583M8			Tb06.5F5.800	6	Tb927_06_v4: 907181..907741	hypothetical protein, conserved	2825	0	0	0				2QTB00005_F_8	Tb927.6.3060	CATCAGAGGTCAGTCAAATGATAAGCAACTCGAGGCACCCACTGAGGTACAGTACCGGGCTGTAGAAGTG	+	6	907387	907456	-0.390859	-1.00539	0.32197	0.999891	-4.59572
Tb09.v1.0170	3QTB00001_K_7			<a href=http://www.genedb.org/genedb/Search?organism=tryp&name=Tb09.v1.0170>Tb09.v1.0170</a>	Q38FA3				9	Tb927_09_v4: 773162..773296	hypothetical protein, unlikely	5060	0	0	0				2QTB00001_K_7	Tb09.v1.0170	GGTTGGGGCGCCCTATCCATATTTCCGTTCCTACCTCTTCTCCCTTTCCAAACGACTGCGCCTGAGATGA	+	9	773227	773296	-0.390464	-1.1588	0.254794	0.999891	-4.58612
Tb10.70.5080	3QTB00019_P_6			<a href=http://www.genedb.org/genedb/Search?organism=tryp&name=Tb10.70.5080>Tb10.70.5080</a>	Q38BY6			TRYP_x-70a06.p2kb545_690	10	Tb927_10_v4: 669071..671506	hypothetical protein, conserved	6396	0	0	0				2QTB00019_P_6	Tb10.70.5080	TTATACACTGGTGTTGAAACGGTCTCATTCATTGTCTTCGCTTCTGAATCGCATGGATTATATACAAAAG	+	10	670792	670861	-0.390364	-1.07504	0.290097	0.999891	-4.59151
Tb927.7.6000	3QTB00017_K_12	Number of repeated genes in array uncertain, region may contain misassembly.;go_component=integral to membrane		<a href=http://www.genedb.org/genedb/Search?organism=tryp&name=Tb927.7.6000>Tb927.7.6000</a>	Q57VL1			Tb07.2F2.150	7	Tb927_07_v4: 1615025..1616821	hypothetical protein, conserved	3690	1	13	0				2QTB00017_K_12	Tb927.7.6000	CGTCTACGGTTTTGCTATTCTTTTGATTCTCATTGTGTTCCTCCCCCTGCAGGGATCACTGTCCGCCTAT	+	7	1615759	1615828	-0.390179	-0.582058	0.564453	0.999891	-4.61571
Tb927.8.7780	3QTB00020_E_7			<a href=http://www.genedb.org/genedb/Search?organism=tryp&name=Tb927.8.7780>Tb927.8.7780</a>	Q57U65			Tb08.6H23.50	8	Tb927_08_v4: 2261587..2264055	hypothetical protein, conserved	4622	0	0	0	GO:0003674	GO:0008150	GO:0005575	2QTB00020_E_7	Tb927.8.7780	CCGACACGGATTGGGAATCCGATTATTATTGTCAAACGACCGCCCACGTCCGTAATATCAACATAACTGA	+	8	2261786	2261855	-0.389862	-0.942979	0.352493	0.999891	-4.59928
Tb927.1.2620	3QTB00002_B_3			<a href=http://www.genedb.org/genedb/Search?organism=tryp&name=Tb927.1.2620>Tb927.1.2620</a>	Q4GYW0				1	Tb927_01_v4: complement(614629..614937)	hypothetical protein, unlikely	255	1	2	0				2QTB00002_B_3	Tb927.1.2620	ATGACACATTCCTTCCTTTTCCTTCCTTCTTACCACCACCAAAATCCAATAATAACTCAATCACTCCATT	-	1	614868	614937	-0.38966	-1.18378	0.244894	0.999891	-4.58444
Tb927.2.950	3QTB00022_B_11		LRRP	<a href=http://www.genedb.org/genedb/Search?organism=tryp&name=Tb927.2.950>Tb927.2.950</a>	Q7YVW1		25N24.215		2	Tb927_02_v4: 158854..163038	leucine-rich repeat protein (LRRP), putative,leucine-rich repeat protein 1 (LRRP1), putative	556	0	0	0	GO:0003674	GO:0008150	GO:0005575	2QTB00022_B_11	Tb927.2.950	GCTGCCGTGCCTTTCTTGGGTGGATCTCAAAAATGCTTCTGTCAGTTCTGATATCCTGCGTGAACTGGGA	+	2	162945	163014	-0.388064	-1.12637	0.268072	0.999891	-4.58825
Tb927.5.2980	3QTB00021_J_9			<a href=http://www.genedb.org/genedb/Search?organism=tryp&name=Tb927.5.2980>Tb927.5.2980</a>	Q57ZX4			Tb05.26K5.160	5	Tb927_05_v4: 937010..940255	hypothetical protein, conserved	2289	0	0	0				2QTB00021_J_9	Tb927.5.2980	GTCACGAAAAGTTATATCTTACTGACCCCCGGCGATTTAGCACGAAAAATCAACTAATATGGAAAATGCA	+	5	938154	938223	-0.386966	-0.745326	0.461311	0.999891	-4.60918
Tb927.4.980	3QTB00011_J_20	similar to SP:P53467: Actin, larval muscle-type (A1). {Molgula oculata};go_function=structural constituent of cytoskeleton;go_process=cytoskeleton organization and biogenesis;go_component=actin cytoskeleton		<a href=http://www.genedb.org/genedb/Search?organism=tryp&name=Tb927.4.980>Tb927.4.980</a>	Q580C6			Tb04.5E12.570	4	Tb927_04_v4: complement(268584..269702)	actin, putative	1515	0	0	0				2QTB00011_J_20	Tb927.4.980	TTAGCAATGGATGATTTGGTTGGGGACATTAAACGACTGGCATGTACCGTTCGTACCGATGCTTCTGAAA	-	4	269027	269096	-0.386776	-0.985546	0.331473	0.999891	-4.59687
Tb927.1.4850	3QTB00001_N_19	gene predicted by glimmer		<a href=http://www.genedb.org/genedb/Search?organism=tryp&name=Tb927.1.4850>Tb927.1.4850</a>	Q4GY94				1	Tb927_01_v4: 988919..989137	hypothetical protein, unlikely	472	0	0	0				2QTB00001_N_19	Tb927.1.4850	TTAACGATATGTTTTGCAACCGTTGCAGCACTGAGAGTTGTCGCGGCATCCCAACTTCATAGTTCCCGTA	+	1	989060	989129	-0.38658	-0.948454	0.349741	0.999891	-4.59897
Tb927.3.750	3QTB00010_L_5			<a href=http://www.genedb.org/genedb/Search?organism=tryp&name=Tb927.3.750>Tb927.3.750</a>	Q57WV8			Tb03.27F10.740	3	Tb927_03_v4: complement(182419..183423)	hypothetical protein, conserved	914	1	1	0				2QTB00010_L_5	Tb927.3.750	TAACTTTTACTTGAGCGCCCGTACAATTAGACCAGTACGTGAAGGTGAGGAACTTTTTATCGACTATATG	-	3	182617	182686	-0.386287	-1.15281	0.25721	0.999891	-4.58652
Tb11.02.1710	3QTB00014_H_21	;go_function=metal ion binding;go_component=integral to membrane		<a href=http://www.genedb.org/genedb/Search?organism=tryp&name=Tb11.02.1710>Tb11.02.1710</a>	Q385Z5			TRYP_xi-1013a02.q1k_94	11	Tb927_11_01_v4: complement(1211109..1212524)	hypothetical protein, conserved	8121	1	5	0	GO:0046872	GO:0008150	GO:0016021	2QTB00014_H_21	Tb11.02.1710	GATGTGTGTTTAACTGTCCTGTTTTTATCGCTAATTTTCCTAGCATTTTGGTCATTTGGTTTCTGCTCTT	-	11.1	1212233	1212302	-0.386248	-0.953943	0.346996	0.999891	-4.59867
Tb927.2.2580	3QTB00021_D_5			<a href=http://www.genedb.org/genedb/Search?organism=tryp&name=Tb927.2.2580>Tb927.2.2580</a>	Q7YVH4		10C8.90		2	Tb927_02_v4: complement(507090..510263)	hypothetical protein, conserved	640	0	0	0				2QTB00021_D_5	Tb927.2.2580	AAGAGCAATTGCCGCTTAATTCACAGGAAAGTGTAACAGTTGATGGAGTCAATACTTTTCTCACCCAGGA	-	2	509728	509797	-0.385933	-0.897292	0.376014	0.999891	-4.60176
Tb09.211.2630	3QTB00004_G_7	;go_function=structural constituent of ribosome;go_process=protein biosynthesis;go_component=ribosome		<a href=http://www.genedb.org/genedb/Search?organism=tryp&name=Tb09.211.2630>Tb09.211.2630</a>	Q38DP2			chr9contig211.tmp0301	9	Tb927_09_v4: 1737671..1738090	60S ribosomal protein L23, putative	5624	0	0	0	GO:0003735	GO:0006412	GO:0005840	2QTB00004_G_7	Tb09.211.2630	AGGTCCTGTTGCCAAGGAGGCTGCTGAGCTTTGGCCAAAGATCTCCACCCACGCTCCAGCTATCGTGTAG	+	9	1738021	1738090	-0.385666	-1.21007	0.234784	0.999891	-4.58265
Tb09.211.2180	3QTB00018_I_11			<a href=http://www.genedb.org/genedb/Search?organism=tryp&name=Tb09.211.2180>Tb09.211.2180</a>	Q38DT9			chr9contig211.tmp0254c	9	Tb927_09_v4: complement(1655566..1657503)	hypothetical protein, conserved	5578	0	0	0				2QTB00018_I_11	Tb09.211.2180	TACCAGTAAAGTTGACACCACCTTTTGGTTTATGTTTATCTCCTGTATTGGGATCAGATTGCGACTTTGT	-	9	1656158	1656227	-0.385291	-0.975553	0.33633	0.999891	-4.59745
Tb927.3.4090	3QTB00017_G_21	;go_component=integral to membrane		<a href=http://www.genedb.org/genedb/Search?organism=tryp&name=Tb927.3.4090>Tb927.3.4090</a>	Q580N3			Tb03.26J7.140	3	Tb927_03_v4: complement(1152862..1154613)	hypothetical protein, conserved	1246	1	13	0				2QTB00017_G_21	Tb927.3.4090	TTCTCCCTTTTTTCCGTCTACATGCGCAAGCAATATCGTCTTTCACAGAGTGAAATTACAACTATCAGTA	-	3	1154493	1154562	-0.385171	-1.11073	0.274653	0.999891	-4.58925
Tb11.02.2250	3QTB00022_P_3			<a href=http://www.genedb.org/genedb/Search?organism=tryp&name=Tb11.02.2250>Tb11.02.2250</a>	Q385V2			TRYP_xi-1013a02.q1k_22	11	Tb927_11_01_v4: 1315296..1319864	hypothetical protein, conserved	8164	1	0	0				2QTB00022_P_3	Tb11.02.2250	TCATCCTACTGGTTGTCCTTGTTTTATTTGTTTCGTTACTGCCGTTGTGTAATCTCCAGTTCTTTATTCC	+	11.1	1318962	1319031	-0.383587	-0.788756	0.435842	0.999891	-4.60719
Tb10.389.0430	3QTB00022_C_13	;go_function=adenylate cyclase activity;go_process=intracellular signaling cascade		<a href=http://www.genedb.org/genedb/Search?organism=tryp&name=Tb10.389.0430>Tb10.389.0430</a>	Q388U2				10	Tb927_10_v4: 3100764..3104393	receptor-type adenylate cyclase GRESAG 4, putative,ESAG 4 (expression site-associated gene 4) protein, putative	7390	1	1	0	GO:0004016 GO:0004016	GO:0007242 GO:0007242		2QTB00022_C_13	Tb10.389.0430	GTTTGCCGGGAAACTTCCACAGGCTGTTATTGTTGTTGCTACTGTAAATGATGAAATAAAGAATTTTGTC	+	10	3101438	3101507	-0.383269	-0.817392	0.419523	0.999891	-4.60582
Tb927.5.4330	3QTB00013_B_8	similar to Lipoamide acyltransferase component of branched-chain alpha-keto acid dehydrogenase complex, mitochondrial precursor (EC 2.3.1.168)(Dihydrolipoyllysine-residue (2-methylpropanoyl)transferase) (E2)(Dihydrolipoamide branched chain transacylase) (BCKAD E2 subunit). (Swiss-Prot:P53395) [Mus musculus];go_function=alpha-ketoacid dehydrogenase activity;go_process=acetyl-CoA biosynthesis;go_co…		<a href=http://www.genedb.org/genedb/Search?organism=tryp&name=Tb927.5.4330>Tb927.5.4330</a>	Q57Z16			Tb05.45E22.630	5	Tb927_05_v4: complement(1292321..1293640)	dihydrolipoamide branched chain transacylase, putative	2424	0	0	0				2QTB00013_B_8	Tb927.5.4330	AAGTGTTCCCAGTTTTACGGCTTGTGATGAGGTAGAGGTGTCGCAGCTTTTAAACTTTCAGCATATTCTA	-	5	1292909	1292978	-0.382592	-1.06847	0.293006	0.999891	-4.59191
Tb927.8.820	3QTB00015_L_17			<a href=http://www.genedb.org/genedb/Search?organism=tryp&name=Tb927.8.820>Tb927.8.820</a>	Q57YE9			Tb08.12O16.390	8	Tb927_08_v4: complement(233701..235362)	hypothetical protein, conserved	3925	0	0	0				2QTB00015_L_17	Tb927.8.820	TATTGATCCAAGGAAGAACATCATTGTTGAAGACGGAATGTCACTGGCTGATTATAAACTGGGGTCTCTA	-	8	234364	234433	-0.382577	-1.15608	0.255887	0.999891	-4.5863
Tb11.01.0430	3QTB00010_F_20			<a href=http://www.genedb.org/genedb/Search?organism=tryp&name=Tb11.01.0430>Tb11.01.0430</a>	Q384K8				11	Tb927_11_01_v4: 2214480..2215496	hypothetical protein, conserved	8511	0	2	0				2QTB00010_F_20	Tb11.01.0430	AAGAATGAGCTATCTGTACAGGCCCTCAACACTCTCATCGAAATGCATCCAAAACTTATTTGTGTGAAGG	+	11.1	2215050	2215119	-0.38254	-1.07586	0.289733	0.999891	-4.59145
Tb927.4.150	3QTB00004_K_1			<a href=http://www.genedb.org/genedb/Search?organism=tryp&name=Tb927.4.150>Tb927.4.150</a>	Q57UV4			Tb04.5D20.120	4	Tb927_04_v4: 18000..18425	hypothetical protein	1432	0	0	0				2QTB00004_K_1	Tb927.4.150	GAATGAAGATTGGGATTATTCTAACAATTTTGTGGTTGCGTGTGTCGTGCTTTTGGAAAATATTGCAACC	+	4	18164	18233	-0.382438	-0.969278	0.339404	0.999891	-4.5978
Tb927.4.1140	3QTB00017_E_23	similar to Phosphatidylinositol 4-kinase (EC 2.7.1.67) (PI4-kinase) (PtdIns-4-kinase) (PI4K-alpha) (Swiss-Prot:P54677) [Dictyostelium discoideum];go_function=phosphotransferase activity, alcohol group as acceptor;go_process=cytokinesis		<a href=http://www.genedb.org/genedb/Search?organism=tryp&name=Tb927.4.1140>Tb927.4.1140</a>	Q580E2			Tb04.5E12.290	4	Tb927_04_v4: complement(300197..301942)	phosphatidylinositol 4-kinase, putative	1531	0	0	0				2QTB00017_E_23	Tb927.4.1140	AAGTTCACCATTTAATTACTTTAAGCTATTGTTCTTCTTGGGGATGAGAGCCATACGCGAGAAAGCTGAT	-	4	300422	300491	-0.382368	-0.913115	0.367755	0.999891	-4.60091
Tb927.8.2530	3QTB00002_P_4			<a href=http://www.genedb.org/genedb/Search?organism=tryp&name=Tb927.8.2530>Tb927.8.2530</a>	Q57XD6			Tb08.26A17.490	8	Tb927_08_v4: 748419..748763	hypothetical protein, conserved	4096	0	0	0				2QTB00002_P_4	Tb927.8.2530	TTGCCTCGCACAGGGTGGTAACTGCGAGTATAAAATAGAGGCACATTTCGACTGTCTTGAGCAGTATTAT	+	8	748547	748616	-0.382243	-1.02135	0.314462	0.999891	-4.59477
Tb927.7.2360	3QTB00009_F_20	similar to L-A virus GAG protein N-acetyltransferase (EC 2.3.1.-). (Swiss-Prot:Q03503) [Saccharomyces cerevisiae];go_function=N-acetyltransferase activity;go_process=metabolism		<a href=http://www.genedb.org/genedb/Search?organism=tryp&name=Tb927.7.2360>Tb927.7.2360</a>	Q57XN8			Tb07.22O10.340	7	Tb927_07_v4: complement(609925..610851)	N-acetyltransferase, putative	3325	0	0	0				2QTB00009_F_20	Tb927.7.2360	TTATCGTACAACTGTTCACAAAGGAGTTGACAGAGCCTTACAGCAGCTTCACATATGAGTATTTTATTTT	-	7	610394	610463	-0.381933	-1.1647	0.252429	0.999891	-4.58573
Tb11.03.0830	3QTB00018_B_14			<a href=http://www.genedb.org/genedb/Search?organism=tryp&name=Tb11.03.0830>Tb11.03.0830</a>	Q387M0				11	Tb927_11_01_v4: complement(69109..71184)	hypothetical protein, conserved	7743	0	0	0				2QTB00018_B_14	Tb11.03.0830	TTCTCCAAGCAAAATTAAACCTCCCTGGATGTTGACTCCTTCCTCTGATTCATCACTGAGTAACGTAAAT	-	11.1	69157	69226	-0.381346	-0.954082	0.346927	0.999891	-4.59866
Tb09.211.0070	3QTB00016_K_5			<a href=http://www.genedb.org/genedb/Search?organism=tryp&name=Tb09.211.0070>Tb09.211.0070</a>	Q38EF4			chr9contig211.tmp0007c	9	Tb927_09_v4: complement(1274656..1276266)	hypothetical protein, conserved	5363	0	0	0				2QTB00016_K_5	Tb09.211.0070	CATATGACTTTATAAAATTGCGTCTCTTCCCCACAGATAGCGTCCTTTCACTAGCCAGCGGTGAAATCAA	-	9	1275614	1275683	-0.380955	-1.15997	0.254324	0.999891	-4.58604
Tb10.61.0790	3QTB00004_A_4			<a href=http://www.genedb.org/genedb/Search?organism=tryp&name=Tb10.61.0790>Tb10.61.0790</a>	Q387V7			TRYP_x-61h03.q2kb185_124	10	Tb927_10_v4: 3749433..3749864	hypothetical protein, unlikely	7631	1	1	0				2QTB00004_A_4	Tb10.61.0790	ATTGGAAAAGAATGTCAGTACACCGTGGGCTCCGTTCCTTCTTCCGTACGCATGCAAAAGGTAAGTATGT	+	10	3749611	3749680	-0.380652	-1.17119	0.249846	0.999891	-4.58529
Tb10.70.5450	3QTB00015_F_1			<a href=http://www.genedb.org/genedb/Search?organism=tryp&name=Tb10.70.5450>Tb10.70.5450</a>	Q38C16			TRYP_x-70a06.p2kb545_742	10	Tb927_10_v4: 591366..592889	hypothetical protein, conserved	6366	0	0	0				2QTB00015_F_1	Tb10.70.5450	TTAATTTAATTCAGAGCAAACAACAGAGATGCCAGGAATCATGGCGTATAACCGTACCGCGTGGTAAACG	+	10	592801	592870	-0.380608	-1.04061	0.305564	0.999891	-4.59362
Tb11.39.0006	3QTB00017_L_16	similar to Translation initiation factor eIF-2B delta subunit (eIF-2B GDP-GTPexchange factor) (Guanine nucleotide exchange factor subunit GCD2)(GCD complex subunit GCD2). (Swiss-Prot:P12754) (Saccharomyces cerevisiae);go_function=GTP binding; translation initiation factor activity;go_process=regulation of protein biosynthesis; translational initiation;go_component=eukaryotic translation initiatio…		<a href=http://www.genedb.org/genedb/Search?organism=tryp&name=Tb11.39.0006>Tb11.39.0006</a>	Q4FKA6	Eif2b4; GCD2			11	Tb927_11_01_v4: complement(520579..522465)	translation initiation factor eIF2B delta subunit, putative,eIF-2B GDP-GTP exchange factor,guanine nucleotide exchange factor subunit GCD2	7889	0	0	0	GO:0003743 GO:0005525	GO:0006413 GO:0006417	GO:0005851	2QTB00017_L_16	Tb11.39.0006	TAACGACACAATTCTTGTGTTTGGTAGGAGTAGTACCGTCGAGCTCATTCTCCTTGCTGCAGCGAATAAC	-	11.1	521239	521308	-0.380583	-1.04516	0.303487	0.999891	-4.59334
Tb927.7.4210	3QTB00003_E_13			<a href=http://www.genedb.org/genedb/Search?organism=tryp&name=Tb927.7.4210>Tb927.7.4210</a>	Q57UQ1			Tb07.5F10.320	7	Tb927_07_v4: 1120725..1121075	hypothetical protein, conserved	3510	0	0	0				2QTB00003_E_13	Tb927.7.4210	TCAGCAGGCTTGTGTTTTGTACCGGCGTCTATTGAAGGCCGGCCACCAGCAACTTTTGGTTACGGACAAA	+	7	1120877	1120946	-0.380122	-1.11223	0.274015	0.999891	-4.58916
Tb927.6.2100	3QTB00001_F_3	;go_function=structural constituent of ribosome;go_process=protein biosynthesis;go_component=ribosome		<a href=http://www.genedb.org/genedb/Search?organism=tryp&name=Tb927.6.2100>Tb927.6.2100</a>	Q584U6			Tb06.4M18.350	6	Tb927_06_v4: complement(679033..679233)	40S ribosomal protein S30, putative	2729	0	0	0				2QTB00001_F_3	Tb927.6.2100	CCTGAAGTACACTCAGCGTTACCTTGCCAAGACGTTGAAACCTGGCGAGAAGCTCCGTATGAACAAACAG	-	6	679054	679123	-0.379536	-1.14638	0.259819	0.999891	-4.58694
Tb927.2.2990	3QTB00016_N_9			<a href=http://www.genedb.org/genedb/Search?organism=tryp&name=Tb927.2.2990>Tb927.2.2990</a>	Q7YVD3		10C8.295		2	Tb927_02_v4: 567526..569217	hypothetical protein, conserved	655	0	0	0				2QTB00016_N_9	Tb927.2.2990	TAAGACAAGTACATTGACTGACCGGCTTCCAAAGAACTCTATTTTCCTTTGGGGATGTAACATGGAGAGT	+	2	568887	568956	-0.379362	-0.98542	0.331534	0.999891	-4.59688
Tb927.1.2980	3QTB00021_N_22			<a href=http://www.genedb.org/genedb/Search?organism=tryp&name=Tb927.1.2980>Tb927.1.2980</a>	Q4GYS6				1	Tb927_01_v4: 658815..662354	hypothetical protein, conserved	289	0	0	0	GO:0003674	GO:0008150	GO:0005575	2QTB00021_N_22	Tb927.1.2980	GTGAATTAAGACCAAGTAGCCGGATCGTGCTGTCTCTTTTATTTTCTCGACTCAGTCAAGTTATAAAGCA	+	1	660862	660931	-0.379181	-1.02453	0.312983	0.999891	-4.59459
Tb927.5.360	3QTB00015_J_10	identical to GP:161948: 75 kDa invariant surface glycoprotein {Trypanosoma brucei} (PMID:7723788) (PMID:1587856); 98.9% identical to GP:161948: 75 kDa invariant surface glycoprotein {Trypanosoma brucei} (PMID:7723788) (PMID:1587856);go_component=plasma membrane		<a href=http://www.genedb.org/genedb/Search?organism=tryp&name=Tb927.5.360>Tb927.5.360</a>	Q57VX7	ISG75		Tb05.29K2.250	5	Tb927_05_v4: complement(106634..108205)	75 kDa invariant surface glycoprotein	2026	1	1	0	GO:0003674	GO:0008150	GO:0005886	2QTB00015_J_10	Tb927.5.360	CGGCGAGTCATGACGTCCTTCCTGGCTACGGTCGAAATGAGAACTGCTTACCCAACGCGTACAAGCGAGA	-	5	107685	107754	-0.379177	-1.04389	0.304065	0.999891	-4.59342
Tb927.3.3750	3QTB00005_O_2			<a href=http://www.genedb.org/genedb/Search?organism=tryp&name=Tb927.3.3750>Tb927.3.3750</a>	Q57WB1			Tb03.28C22.770	3	Tb927_03_v4: 1047551..1048081	hypothetical protein, conserved	1212	0	0	0				2QTB00005_O_2	Tb927.3.3750	AAAGGTGGTGTACCCGAAACTTCAGAGACACTTTTCCCTCGCCGTCTTGGATTTGATATGATTGGCGTCA	+	3	1047743	1047812	-0.378598	-0.995646	0.326613	0.999891	-4.59629
Tb09.160.0670	3QTB00023_O_15			<a href=http://www.genedb.org/genedb/Search?organism=tryp&name=Tb09.160.0670>Tb09.160.0670</a>	Q38FX2			chr9contig160.tmp0067c	9	Tb927_09_v4: complement(403012..411945)	hypothetical protein, conserved	4840	0	0	0				2QTB00023_O_15	Tb09.160.0670	GCTCTTGAAGACGATGATTTTCTTCTCAATGACGAGTTTTATTATTCTATACCTGTGATTGAATGGGGGC	-	9	403614	403683	-0.3785	-0.964091	0.341959	0.999891	-4.5981
Tb927.8.2290	3QTB00006_P_6			<a href=http://www.genedb.org/genedb/Search?organism=tryp&name=Tb927.8.2290>Tb927.8.2290</a>	Q57XG0			Tb08.26A17.70	8	Tb927_08_v4: 697189..697848	hypothetical protein, conserved	4072	0	0	0				2QTB00006_P_6	Tb927.8.2290	TTAACATATGTTGTGCTGTTCTGCAAGTTCCCTTTTCGGGGATCCCCGGCGCCCCTCCGTCTACAGTAGT	+	8	697343	697412	-0.378236	-1.07472	0.290236	0.999891	-4.59153
Tb927.7.4050	3QTB00019_O_22	;go_function=hormone activity;go_component=extracellular region		<a href=http://www.genedb.org/genedb/Search?organism=tryp&name=Tb927.7.4050>Tb927.7.4050</a>	Q57UN5			Tb07.5F10.570	7	Tb927_07_v4: 1072747..1075014	hypothetical protein, conserved	3494	0	0	0				2QTB00019_O_22	Tb927.7.4050	TATGGCACACTTATTAATTTTTTCCGTGTCCATGGTGAGATATTTTATGTTGAGGAAGATTCCCTCGTAG	+	7	1074184	1074253	-0.377786	-1.14512	0.260334	0.999891	-4.58702
Tb11.01.8310	3QTB00014_O_1	;go_function=RNA binding;go_process=RNA processing		<a href=http://www.genedb.org/genedb/Search?organism=tryp&name=Tb11.01.8310>Tb11.01.8310</a>	Q381C7	RBP37			11	Tb927_11_01_v4: complement(4346413..4347786)	RNA-binding protein, putative,RBP37	9348	0	0	0	GO:0003723	GO:0006396	GO:0005575	2QTB00014_O_1	Tb11.01.8310	TGTGACTGTTGATTCAATGAATAACGCCCTTCAGGCTGTTTGTTATGCCTACTATAGAGAGCTTACCTTC	-	11.1	4346911	4346980	-0.377759	-0.966481	0.340781	0.999891	-4.59796
Tb11.02.3900	3QTB00013_L_15			<a href=http://www.genedb.org/genedb/Search?organism=tryp&name=Tb11.02.3900>Tb11.02.3900</a>	Q385G1			Tb11.212.0160	11	Tb927_11_01_v4: complement(1691622..1692929)	hypothetical protein, conserved	8306	0	0	0				2QTB00013_L_15	Tb11.02.3900	TTATTTTACCGTGTCGTATGGCCTTTAACTCCTATGAGGCGATTGCCCGCCTTGTCAAGTACAACTTCAT	-	11.1	1692208	1692277	-0.377659	-1.20167	0.237978	0.999891	-4.58323
Tb927.8.2990	3QTB00010_M_23			<a href=http://www.genedb.org/genedb/Search?organism=tryp&name=Tb927.8.2990>Tb927.8.2990</a>	Q57W74			Tb08.28F14.390	8	Tb927_08_v4: 899592..900554	hypothetical protein, conserved	4142	0	0	0				2QTB00010_M_23	Tb927.8.2990	TTCTTCTTTGTGCCTATCTGCCACTGTTCTATGAAGTGGATCTCCGTCCTCTGTTATCCCGGTTGTGGAG	+	8	899788	899857	-0.377473	-0.990775	0.328951	0.999891	-4.59657
Tb927.8.830	3QTB00022_N_19			<a href=http://www.genedb.org/genedb/Search?organism=tryp&name=Tb927.8.830>Tb927.8.830</a>	Q57YE8			Tb08.12O16.410	8	Tb927_08_v4: complement(237154..241713)	hypothetical protein, conserved	3926	0	0	0				2QTB00022_N_19	Tb927.8.830	CAGATAAGATGGATCATTTCACGTGTGAGGAACGTAAAAACATTGATCCTAAGTTTTGCGCGGCAAATAT	-	8	238946	239015	-0.376891	-0.930425	0.358857	0.999891	-4.59997
Tb927.8.4290	3QTB00006_C_17			<a href=http://www.genedb.org/genedb/Search?organism=tryp&name=Tb927.8.4290>Tb927.8.4290</a>	Q57W06			Tb08.29H22.500	8	Tb927_08_v4: complement(1273504..1274079)	hypothetical protein, conserved	4272	0	0	0				2QTB00006_C_17	Tb927.8.4290	ACGAAAGAAATATCTCAAGCGCCGCTTCGCCCATCTTCACCAAATTGATAAGGCCGGATCTAACAATTAC	-	8	1273945	1274014	-0.376337	-1.08881	0.284067	0.999891	-4.59064
Tb927.6.1700	3QTB00006_A_1			<a href=http://www.genedb.org/genedb/Search?organism=tryp&name=Tb927.6.1700>Tb927.6.1700</a>	Q585P1			Tb06.28P18.570	6	Tb927_06_v4: complement(571609..572181)	hypothetical protein, conserved	2689	1	0	0				2QTB00006_A_1	Tb927.6.1700	AGTGCAACCGATGTAAATACAGGCTCGGACACAACAAGTTCTACTCAAAAGATGGCAAAGCATGGTGCAT	-	6	571760	571829	-0.376336	-1.05823	0.297579	0.999891	-4.59255
Tb11.03.0170	3QTB00014_J_3	;go_function=RNA binding;go_process=RNA processing		<a href=http://www.genedb.org/genedb/Search?organism=tryp&name=Tb11.03.0170>Tb11.03.0170</a>	Q387F5				11	Tb927_11_01_v4: 243621..245036	RNA-binding protein, putative,DRBD14	7808	0	0	0	GO:0003723	GO:0006396	GO:0005575	2QTB00014_J_3	Tb11.03.0170	TTCCCGCTTCAATGCCTCAGCGCACTTTTATGGACCTTCTAACTTCATGTGGAGGTGTAAACAAAGTTCG	+	11.1	244708	244777	-0.376121	-0.876193	0.387211	0.999891	-4.60286
Tb11.01.1540	3QTB00021_H_15	Leishmania gene is more diverged, but syntenic.		<a href=http://www.genedb.org/genedb/Search?organism=tryp&name=Tb11.01.1540>Tb11.01.1540</a>	Q383V1				11	Tb927_11_01_v4: complement(2590112..2593345)	hypothetical protein, conserved	8669	0	0	0				2QTB00021_H_15	Tb11.01.1540	AATAAGACTTCTTCTTTGTTGGTTGAGGCACGACAAAAGCTCCATAGGTGAACTTCTATCTTTGCTTGAG	-	11.1	2591204	2591273	-0.375529	-1.07016	0.292254	0.999891	-4.59181
Tb927.6.2970	3QTB00013_K_22	;go_function=pseudouridylate synthase activity;go_process=tRNA processing		<a href=http://www.genedb.org/genedb/Search?organism=tryp&name=Tb927.6.2970>Tb927.6.2970</a>	Q583N7			Tb06.5F5.650	6	Tb927_06_v4: 886206..887492	pseudouridine synthase A-like protein, putative	2816	0	0	0				2QTB00013_K_22	Tb927.6.2970	AAGCAAACTCATTTCTATATAATCAGATACGATGCACTATGGAGGTACTCTTTCTCGTTGGTCGTTGTTT	+	6	886840	886909	-0.375146	-1.15768	0.255241	0.999891	-4.58619
Tb11.01.5480	3QTB00008_K_2			<a href=http://www.genedb.org/genedb/Search?organism=tryp&name=Tb11.01.5480>Tb11.01.5480</a>	Q382E6				11	Tb927_11_01_v4: 3632927..3633724	hypothetical protein, conserved	9078	0	0	0				2QTB00008_K_2	Tb11.01.5480	ATTGATATGGAGTTTACACAGAATTATCTTCCTAACGTGGATGTATCGTCCCTCAGATGCAAGGACGAGA	+	11.1	3633194	3633263	-0.374715	-1.14384	0.260859	0.999891	-4.58711
Tb10.389.0260	3QTB00020_H_16			<a href=http://www.genedb.org/genedb/Search?organism=tryp&name=Tb10.389.0260>Tb10.389.0260</a>	Q388S7				10	Tb927_10_v4: complement(3138824..3141610)	hypothetical protein, conserved	7405	0	0	0				2QTB00020_H_16	Tb10.389.0260	GTACGCGCTTGCAGTGGAATGCCTAGAAGAGATAATCGCTCTCAGTGATTTAAATAACCATATCGAAAAA	-	10	3140747	3140816	-0.374651	-0.886846	0.381531	0.999891	-4.60231
Tb11.02.3520	3QTB00023_E_11			<a href=http://www.genedb.org/genedb/Search?organism=tryp&name=Tb11.02.3520>Tb11.02.3520</a>	Q385J1			Tb11.212.0540	11	Tb927_11_01_v4: 1609856..1615948	hypothetical protein, conserved	8276	0	0	0				2QTB00023_E_11	Tb11.02.3520	TGAGGGCCGTAAAAGATGAAGCTTTGCATATTTTTATCACCGAGAAGTATTGCGTTCTATTGTATCGATG	+	11.1	1614015	1614084	-0.37454	-0.813575	0.421676	0.999891	-4.606
Tb11.01.1510	3QTB00013_B_7			<a href=http://www.genedb.org/genedb/Search?organism=tryp&name=Tb11.01.1510>Tb11.01.1510</a>	Q383V3				11	Tb927_11_01_v4: complement(2585173..2586465)	hypothetical protein, conserved	8667	0	0	0				2QTB00013_B_7	Tb11.01.1510	ACTTTTTGTTGGTGAAACAGCCCCTCCTGGCAATGAAAGTGTTGCTTCGTTTCTTTCTTTTGTGGAGCAA	-	11.1	2585851	2585920	-0.37444	-1.08352	0.286372	0.999891	-4.59098
Tb927.8.5650	3QTB00020_B_22			<a href=http://www.genedb.org/genedb/Search?organism=tryp&name=Tb927.8.5650>Tb927.8.5650</a>	Q57X17			Tb08.26E13.330	8	Tb927_08_v4: 1677389..1680133	hypothetical protein, conserved	4409	0	0	0				2QTB00020_B_22	Tb927.8.5650	TACATGACGAAAAATCTTCTTTCCTCGGGGTTCGTTTCTCAGTTTTGCACGCTAAATGCTATCGAGTGCT	+	8	1677659	1677728	-0.374053	-1.09732	0.280383	0.999891	-4.59011
Tb10.6k15.1140	3QTB00010_G_2			<a href=http://www.genedb.org/genedb/Search?organism=tryp&name=Tb10.6k15.1140>Tb10.6k15.1140</a>	Q38A48			TRYPtp6k15-3d06.p1c_166	10	Tb927_10_v4: 2255077..2256051	hypothetical protein, conserved	7034	0	0	0				2QTB00010_G_2	Tb10.6k15.1140	TTAACGAGCAGCGGACGAGGGAGCAAGAAGGAGAATCAACATTTGGGTACATATCGAAAACGCTGTCGAA	+	10	2255972	2256041	-0.37375	-0.951478	0.348227	0.999891	-4.59881
Tb927.2.4950	3QTB00022_F_9			<a href=http://www.genedb.org/genedb/Search?organism=tryp&name=Tb927.2.4950>Tb927.2.4950</a>	Q7YUU1		30M24.105		2	Tb927_02_v4: complement(872188..876462)	hypothetical protein, conserved	753	0	0	0				2QTB00022_F_9	Tb927.2.4950	CTTTTATCGTTACAAAATATTTTACCAATTTCCTGTATTCCTTCGGAGGCAGAGCGCTTTTCCCCTTTTT	-	2	875532	875601	-0.373698	-0.849639	0.401602	0.999891	-4.60422
Tb11.01.8120	3QTB00004_J_9			<a href=http://www.genedb.org/genedb/Search?organism=tryp&name=Tb11.01.8120>Tb11.01.8120</a>	Q381E3				11	Tb927_11_01_v4: complement(4297697..4298158)	hypothetical protein, conserved	9332	1	0	0				2QTB00004_J_9	Tb11.01.8120	GTGATGTCGTGCTTGCGCGAAGTGTGCCACACGAACCTAACTGGATTCAGCTAATTAGTGGAAGATTTGT	-	11.1	4297833	4297902	-0.373193	-1.00519	0.322064	0.999891	-4.59573
Tb927.2.100	3QTB00020_G_17	;go_component=nucleus		<a href=http://www.genedb.org/genedb/Search?organism=tryp&name=Tb927.2.100>Tb927.2.100</a>	Q7YW24		3B10.5		2	Tb927_02_v4: complement(1683..4172)	retrotransposon hot spot (RHS) protein, putative,retrotransposon hot spot protein 1 (RHS1), putative	523	0	0	0	GO:0003674	GO:0008150	GO:0005634	2QTB00020_G_17	Tb927.2.100	ATTTGGTTTCGTATGACAGTCAGTGGACACTAATTCGGGGATACATTAACAAATTGAATGATACATATAT	-	2	2554	2623	-0.373183	-1.11667	0.272139	0.999891	-4.58887
Tb10.61.1270	3QTB00022_E_3			<a href=http://www.genedb.org/genedb/Search?organism=tryp&name=Tb10.61.1270>Tb10.61.1270</a>	Q387Y7			TRYP_x-61h03.q2kb185_193	10	Tb927_10_v4: 3641100..3644744	hypothetical protein, conserved	7600	0	0	0				2QTB00022_E_3	Tb10.61.1270	AAGCACTTAATTTCTTGAGGAATAATACGGCGTCTCTCGGCGATCAACAACTAGACTCATCACTTATATT	+	10	3644299	3644368	-0.37305	-1.02445	0.313017	0.999891	-4.59459
Tb10.26.0510	3QTB00020_L_7	;go_process=regulation of cell cycle		<a href=http://www.genedb.org/genedb/Search?organism=tryp&name=Tb10.26.0510>Tb10.26.0510</a>	Q8I8A9	CYC5	CycE4	embl.453	10	Tb927_10_v4: 2718732..2721431	CYC2-like cyclin, putative,G1 cyclin CycE4, putative,G1 cyclin CycE4, putative	7236	0	0	0	GO:0003674	GO:0000074	GO:0005575	2QTB00020_L_7	Tb10.26.0510	AACTCGTGCAATTCTCAAAAGCAGTCTTCAGCGCATTTCTCCGTTAACACTCATTCCTTTGATATGCCAA	+	10	2719929	2719998	-0.373026	-0.980126	0.334101	0.999891	-4.59718
Tb10.61.2400	3QTB00003_A_24			<a href=http://www.genedb.org/genedb/Search?organism=tryp&name=Tb10.61.2400>Tb10.61.2400</a>	Q388G5			TRYP_x-61h03.q2kb185_369	10	Tb927_10_v4: complement(3422834..3423196)	hypothetical protein, conserved	7520	1	1	0				2QTB00003_A_24	Tb10.61.2400	ACAAATTGACACAAGGTTTGCAACCAAATACAGCACCCATGTCATCTTACAGATTAGAGCCTATACATAA	-	10	3422913	3422982	-0.372731	-0.911437	0.368625	0.999891	-4.601
Tb927.3.3050	3QTB00021_K_14			<a href=http://www.genedb.org/genedb/Search?organism=tryp&name=Tb927.3.3050>Tb927.3.3050</a>	Q57ZK7			Tb03.27C5.550	3	Tb927_03_v4: complement(778755..781850)	hypothetical protein, conserved	1143	0	0	0				2QTB00021_K_14	Tb927.3.3050	ATTTTTAATTGATGGACGTCTCCCACCAGACGATAAACCATTGAGTAACAGATATGTCATCTACCGGATA	-	3	779553	779622	-0.372479	-0.736853	0.466379	0.999891	-4.60955
Tb09.160.4920	3QTB00010_F_8			<a href=http://www.genedb.org/genedb/Search?organism=tryp&name=Tb09.160.4920>Tb09.160.4920</a>	Q38ER5			chr9contig160.tmp0378	9	Tb927_09_v4: 1054279..1055295	hypothetical protein, conserved	5250	0	0	0				2QTB00010_F_8	Tb09.160.4920	GTCCTGTGCACCCTATCTTGTGGAGTATATGTTCAACAACAGAAGCACATTCAAAGATTTCCTTCTTGGT	+	9	1054626	1054695	-0.372243	-1.09287	0.282306	0.999891	-4.59039
Tb11.02.3470	3QTB00021_O_5	;go_function=actin binding;go_process=cell organization and biogenesis		<a href=http://www.genedb.org/genedb/Search?organism=tryp&name=Tb11.02.3470>Tb11.02.3470</a>	Q385J4			Tb11.212.0590	11	Tb927_11_01_v4: 1600216..1603230	formin, putative,formin-like protein	8273	0	0	0	GO:0003779	GO:0016043	GO:0005575	2QTB00021_O_5	Tb11.02.3470	TTGACAGATCAGAAGCGACAAAACATTGCCATTTCACTAAAGAAGCTGAAGTTGAGTGTAGGCGACTTAT	+	11.1	1602190	1602259	-0.372222	-1.01575	0.317084	0.999891	-4.59511
Tb927.5.4320	3QTB00008_L_12			<a href=http://www.genedb.org/genedb/Search?organism=tryp&name=Tb927.5.4320>Tb927.5.4320</a>	Q57Z17			Tb05.45E22.620	5	Tb927_05_v4: complement(1290844..1291686)	hypothetical protein, conserved	2423	0	0	0	GO:0003674	GO:0008150	GO:0005575	2QTB00008_L_12	Tb927.5.4320	CGGCAAACCTTAGGGATTATTTTAACTACGGTTTCAACGAGAGCAGTTGGAGGTTGTACTGCTCTATGCA	-	5	1291361	1291430	-0.371395	-0.783914	0.438639	0.999891	-4.60741
Tb927.5.1080	3QTB00007_F_3	;go_function=RNA binding;go_process=RNA processing		<a href=http://www.genedb.org/genedb/Search?organism=tryp&name=Tb927.5.1080>Tb927.5.1080</a>	Q57W53			Tb05.28F8.160	5	Tb927_05_v4: 350971..351684	hypothetical protein, conserved	2100	0	0	0	GO:0003723	GO:0006396	GO:0005575	2QTB00007_F_3	Tb927.5.1080	AAGGAACGCCGACCCAATGGTCCACTCCTTCCTCTACAGTTCATGCGCGGGTACATTGAGTTCTCCAAGG	+	5	351142	351211	-0.37097	-1.18112	0.245932	0.999891	-4.58462
Tb927.4.2660	3QTB00002_G_5			<a href=http://www.genedb.org/genedb/Search?organism=tryp&name=Tb927.4.2660>Tb927.4.2660</a>	Q584C1			Tb04.1H19.1340	4	Tb927_04_v4: 706635..706904	hypothetical protein, conserved	1683	1	1	0				2QTB00002_G_5	Tb927.4.2660	ATGCCGCGCCAACGATCTTTTCTTTCATCCGTATTGAAGGGACGTCGCAATACACCAACATATTACAGTG	+	4	706635	706704	-0.370826	-1.17432	0.248608	0.999891	-4.58508
Tb09.211.0460	3QTB00003_N_19			<a href=http://www.genedb.org/genedb/Search?organism=tryp&name=Tb09.211.0460>Tb09.211.0460</a>	Q38EB3			chr9contig211.tmp0058c	9	Tb927_09_v4: complement(1337831..1338223)	hypothetical protein, conserved	5404	0	0	0				2QTB00003_N_19	Tb09.211.0460	TATGCTCGCCTTCTATAATGTGCTTCCTCACATCACAGAGTCCCACCTAAAGGAAGTGTACGCGCTGTTT	-	9	1337849	1337918	-0.370619	-0.97698	0.335633	0.999891	-4.59736
Tb11.01.7410	3QTB00011_O_6			<a href=http://www.genedb.org/genedb/Search?organism=tryp&name=Tb11.01.7410>Tb11.01.7410</a>	Q381K9				11	Tb927_11_01_v4: complement(4116444..4117517)	hypothetical protein, conserved	9266	0	0	0	GO:0003674	GO:0008150	GO:0005575	2QTB00011_O_6	Tb11.01.7410	TCAACTTTATCGATTCTTCACCAGTTGTCAAGGAAAATGATATGCTTCTCCAGGCGCTCTCCTGTGGGGA	-	11.1	4116943	4117012	-0.370579	-1.03522	0.308037	0.999891	-4.59394
Tb10.70.3810	3QTB00016_O_15			<a href=http://www.genedb.org/genedb/Search?organism=tryp&name=Tb10.70.3810>Tb10.70.3810</a>	Q38BN9			TRYP_x-70a06.p2kb545_510	10	Tb927_10_v4: 930555..932174	hypothetical protein, conserved	6493	0	8	0				2QTB00016_O_15	Tb10.70.3810	TGTCAGGAGGTTACATGAACGCTTTCGCAATACTTCATGGCTTGAAATGATATGCATCTTCGTTATTATT	+	10	930839	930908	-0.37051	-0.787823	0.43638	0.999891	-4.60723
Tb927.5.1540	3QTB00019_O_15			<a href=http://www.genedb.org/genedb/Search?organism=tryp&name=Tb927.5.1540>Tb927.5.1540</a>	Q57VA9			Tb05.30H13.710	5	Tb927_05_v4: complement(484140..486347)	hypothetical protein, conserved	2145	0	0	0				2QTB00019_O_15	Tb927.5.1540	TAGTTACCTTTGTTGCCAACCCGACACCACAGATACCTTGCCAGTATTTTAGTCCATCTATATGCAAATT	-	5	484747	484816	-0.370192	-0.999721	0.324665	0.999891	-4.59605
Tb927.1.3520	3QTB00003_K_2			<a href=http://www.genedb.org/genedb/Search?organism=tryp&name=Tb927.1.3520>Tb927.1.3520</a>	Q4GYM1				1	Tb927_01_v4: 755215..755586	hypothetical protein, unlikely	344	0	0	0				2QTB00003_K_2	Tb927.1.3520	ACGCAATCATCAGGGATATTATCAAGTTAGCCTCCCTCCATGCACACCGTCCTCCAGTCCACAGCAACCA	+	1	755381	755450	-0.369986	-1.01756	0.316234	0.999891	-4.595
Tb927.1.3940	3QTB00020_B_8			<a href=http://www.genedb.org/genedb/Search?organism=tryp&name=Tb927.1.3940>Tb927.1.3940</a>	Q4GYI3				1	Tb927_01_v4: 837683..840421	hypothetical protein, conserved	382	0	0	0	GO:0003674	GO:0008150	GO:0005575	2QTB00020_B_8	Tb927.1.3940	CATTGTCAACGCATTTTTGCAACAAAGAGAAATCCAAGAGGCGGAGTAACGTGCAGGGTTACTTTAGTAA	+	1	840018	840087	-0.369501	-1.0423	0.30479	0.999891	-4.59352
Tb11.01.3740	3QTB00020_B_21	;go_process=retrograde transport, Golgi to ER;go_component=COPI vesicle coat		<a href=http://www.genedb.org/genedb/Search?organism=tryp&name=Tb11.01.3740>Tb11.01.3740</a>	Q382Z1				11	Tb927_11_01_v4: 3120728..3123364	coatomer gamma subunit, putative,cytosolic coat protein, putative	8879	0	0	0	GO:0003674	GO:0006890	GO:0030126	2QTB00020_B_21	Tb11.01.3740	TTTTCTTTATGTCAACAAAGCTGCTTCAGTCAAATAGATCAAGGTTGCGACGGTTGCACTACGTGCTGAT	+	11.1	3120936	3121005	-0.369183	-1.05031	0.301149	0.999891	-4.59303
Tb927.1.1150	3QTB00014_J_16			<a href=http://www.genedb.org/genedb/Search?organism=tryp&name=Tb927.1.1150>Tb927.1.1150</a>	Q4GZA3				1	Tb927_01_v4: 317829..319271	zeta tubulin	109	0	0	0	GO:0005200	GO:0008150	GO:0005575	2QTB00014_J_16	Tb927.1.1150	ATCTATGCCGAAACACGTCGCACAGATGACACGGAGGAGTTTGAGGCAATTTTGGTATTACACAGTTTAG	+	1	318210	318279	-0.369071	-0.825025	0.415237	0.999891	-4.60544
Tb927.5.4730	3QTB00014_N_3	Similar to GP:1791291: metacyclic variable antigen variant surface glycoprotein 7 {Trypanosoma brucei}(PMID:9305933);go_process=antigenic variation;go_component=integral to membrane		<a href=http://www.genedb.org/genedb/Search?organism=tryp&name=Tb927.5.4730>Tb927.5.4730</a>	Q57X39			Tb05.26C7.380	5	Tb927_05_v4: complement(1408247..1409671)	variant surface glycoprotein (VSG, atypical), putative	2464	1	0	1		GO:0020033	GO:0016021	2QTB00014_N_3	Tb927.5.4730	AGAAGCGTTTATAAACAAAAATTATGGCAGCGACCAAGAGCAGTTTAAAGCAAAGATATGGGACAAGATA	-	5	1408664	1408733	-0.368457	-0.761691	0.451613	0.999891	-4.60844
Tb927.4.4130	3QTB00020_G_10			<a href=http://www.genedb.org/genedb/Search?organism=tryp&name=Tb927.4.4130>Tb927.4.4130</a>	Q57Y17			Tb04.1D20.400	4	Tb927_04_v4: complement(1091295..1093865)	hypothetical protein, conserved	1830	0	0	0				2QTB00020_G_10	Tb927.4.4130	AAAAAATAGCAACTTTGCAGAATACATTAGCCGACTTAATGAAACAGCAGCGCGCAATGGAGATTCAGGT	-	4	1092358	1092427	-0.367924	-0.875977	0.387327	0.999891	-4.60287
Tb927.1.4400	3QTB00009_K_1			<a href=http://www.genedb.org/genedb/Search?organism=tryp&name=Tb927.1.4400>Tb927.1.4400</a>	Q4GYD8				1	Tb927_01_v4: 908100..908966	hypothetical protein, conserved	427	0	0	0				2QTB00009_K_1	Tb927.1.4400	TCACCATATGGCATAGGCCCAGCTGCTCTTGTCTACCCAACTCATTCACAAACATCAGCGGTGGAATCCA	+	1	908418	908487	-0.367786	-0.900765	0.374191	0.999891	-4.60157
Tb11.02.2780	3QTB00018_M_11			<a href=http://www.genedb.org/genedb/Search?organism=tryp&name=Tb11.02.2780>Tb11.02.2780</a>	Q385Q6			Tb11.212.1300	11	Tb927_11_01_v4: 1438901..1440853	hypothetical protein, conserved	8211	0	0	0				2QTB00018_M_11	Tb11.02.2780	GGTCTTACCTGGGTCCCTGACACTGCAGCTACTTAGCAAACATGGAAAATACATTGGAAGAAATGAATTA	+	11.1	1440685	1440754	-0.367352	-0.850301	0.401239	0.999891	-4.60419
Tb11.01.5080	3QTB00008_A_19			<a href=http://www.genedb.org/genedb/Search?organism=tryp&name=Tb11.01.5080>Tb11.01.5080</a>	Q382I9				11	Tb927_11_01_v4: complement(3546915..3547673)	hypothetical protein, conserved	9035	0	0	0				2QTB00008_A_19	Tb11.01.5080	TTGACGGATTTGAATGGGGGAAAACGGAGCGGAATGAAGTTAAAAAGCATCCAAGTCTCGGGTCAGCAAA	-	11.1	3547030	3547099	-0.367152	-0.933964	0.357055	0.999891	-4.59978
Tb927.4.930	3QTB00006_J_24	;go_function=structural constituent of ribosome;go_process=protein biosynthesis;go_component=organellar large ribosomal subunit; ribosome		<a href=http://www.genedb.org/genedb/Search?organism=tryp&name=Tb927.4.930>Tb927.4.930</a>	Q580C1			Tb04.5E12.640	4	Tb927_04_v4: complement(260388..261041)	50S ribosomal protein L14, putative	1510	0	1	0				2QTB00006_J_24	Tb927.4.930	ATCGTGTAAAACCTGGAAATATCTATTGGGTGTGTCTACTTTCCCGCAGGCAGACGAATACGAGGATGAG	-	4	260539	260608	-0.367064	-1.06326	0.295323	0.999891	-4.59224
Tb10.70.2820	3QTB00007_I_13	GPI-Anchor Signal predicted for Tb10.70.2820 by DGPI v2.04, no cleavage site predicted		<a href=http://www.genedb.org/genedb/Search?organism=tryp&name=Tb10.70.2820>Tb10.70.2820</a>	Q38BF9			TRYP_x-70a06.p2kb545_379	10	Tb927_10_v4: complement(1138112..1138783)	hypothetical protein	6573	1	7	0				2QTB00007_I_13	Tb10.70.2820	TGGTTTGTGCGAGTCGGCATTTTCACTATTCGCTTTGCTTACTTACATTTGTGCGTCCCCCCCTCTTTTT	-	10	1138238	1138307	-0.367057	-0.827728	0.413726	0.999891	-4.60531
Tb10.6k15.3650	3QTB00016_M_20	;go_function=ATP binding; ATP-dependent helicase activity;go_process=nucleobase, nucleoside, nucleotide and nucleic acid metabolism		<a href=http://www.genedb.org/genedb/Search?organism=tryp&name=Tb10.6k15.3650>Tb10.6k15.3650</a>	Q38AQ5			TRYPtp6k15-3d06.p1c_526	10	Tb927_10_v4: 1760481..1762133	ATP-dependent DEAD/H RNA helicase, putative,RNA helicase, putative	6827	0	0	0	GO:0005524 GO:0005524 GO:0008026 GO:0008026	GO:0006139 GO:0006139	GO:0005575 GO:0005575	2QTB00016_M_20	Tb10.6k15.3650	AACTTCAGGAATATGCGCGACAATCCCTCATCGATGTGTTTAAAACTTCTTTATTTTACCATCCGACACG	+	10	1761952	1762021	-0.366788	-0.886036	0.381961	0.999891	-4.60235
Tb11.02.5420	3QTB00017_N_22	similar to NADPH--cytochrome P450 reductase (EC 1.6.2.4) (CPR) (P450R)(Fragments). (Swiss-Prot:P19618) (Salmo trutta);go_function=oxidoreductase activity;go_process=electron transport;go_component=integral to membrane		<a href=http://www.genedb.org/genedb/Search?organism=tryp&name=Tb11.02.5420>Tb11.02.5420</a>	Q384R3	CPR			11	Tb927_11_01_v4: complement(2086563..2088458)	NADPH--cytochrome p450 reductase, putative	8455	1	1	0	GO:0016491	GO:0006118	GO:0016021	2QTB00017_N_22	Tb11.02.5420	GAAACTTGCTGACGTGGAAAATTATCGTCCGTCCGACTTGGCAGGGGAAAAATATGTCATTATTATCTGC	-	11.1	2088144	2088213	-0.366603	-0.874024	0.388374	0.999891	-4.60297
Tb09.160.3140	3QTB00003_B_21			<a href=http://www.genedb.org/genedb/Search?organism=tryp&name=Tb09.160.3140>Tb09.160.3140</a>	Q38F88		1L12.465	chr9contig160.tmp0251	9	Tb927_09_v4: 792385..792765	hypothetical protein, conserved	5075	1	0	0				2QTB00003_B_21	Tb09.160.3140	ATGGCAGTAGCTTCGTCCAACTGACGGAAGAGGATATGCAACTTATGCCCGAGGAGCAGTCAATCAGTGG	+	9	792641	792710	-0.366314	-0.983496	0.332466	0.999891	-4.59699
Tb927.5.4310	3QTB00020_A_1	;go_function=GTP binding		<a href=http://www.genedb.org/genedb/Search?organism=tryp&name=Tb927.5.4310>Tb927.5.4310</a>	Q57Z18			Tb05.45E22.610	5	Tb927_05_v4: complement(1287692..1290136)	GTP-binding protein, putative	2422	0	0	0				2QTB00020_A_1	Tb927.5.4310	TTATGTGTCCCAATACAAAGGAAAAGAAGGTGTTATAGTTGACAAAAGCAAAAGGGACTCTAACCACTCA	-	5	1288286	1288355	-0.366122	-0.829175	0.412918	0.999891	-4.60524
Tb927.3.3880	3QTB00004_A_13			<a href=http://www.genedb.org/genedb/Search?organism=tryp&name=Tb927.3.3880>Tb927.3.3880</a>	Q57WC4			Tb03.28C22.546	3	Tb927_03_v4: 1080873..1081286	hypothetical protein, conserved	1225	0	0	0				2QTB00004_A_13	Tb927.3.3880	AATGTCGCCATTACCCACGCAACCAACTTCTGTCCCCAGTGTGGCCTCATTGAAGGCAGTTCTCACGCCG	+	3	1080890	1080959	-0.36611	-0.800291	0.429223	0.999891	-4.60664
Tb927.8.7150	3QTB00012_A_3	;go_function=UDP-glycosyltransferase activity;go_process=GPI anchor biosynthesis;go_component=integral to membrane		<a href=http://www.genedb.org/genedb/Search?organism=tryp&name=Tb927.8.7150>Tb927.8.7150</a>	Q57YS2			Tb08.10K10.630	8	Tb927_08_v4: 2059144..2060274	UDP-Gal or UDP-GlcNAc-dependent glycosyltransferase, putative	4559	1	1	0	GO:0008194	GO:0006506	GO:0016021	2QTB00012_A_3	Tb927.8.7150	GGGTGTCACTTTCACAACAAAGCAAAAGAAGACATCAGGGAGGCAGTGAGCAATAGATCTGTTGTAGTCC	+	8	2060086	2060155	-0.365967	-0.733703	0.468271	0.999891	-4.60969
Tb927.4.3020	3QTB00022_H_5	similar to Dosage compensation regulator (Male-less protein) (No action potential protein). (Swiss-Prot:P24785) [Drosophila melanogaster];go_function=ATP binding; chromatin binding; double-stranded RNA binding; helicase activity;go_process=nucleobase, nucleoside, nucleotide and nucleic acid metabolism;go_component=chromatin		<a href=http://www.genedb.org/genedb/Search?organism=tryp&name=Tb927.4.3020>Tb927.4.3020</a>	Q583X9			Tb04.2H8.840	4	Tb927_04_v4: 798557..802879	ATP-dependent DEAH-box RNA helicase, putative	1719	1	0	0				2QTB00022_H_5	Tb927.4.3020	TCTATGTTGTATATTTATCAGGGTATTTTTTCGTTGAAGGAGTCTCGAGAAGAGTTTCTAACCCAAGTTT	+	4	802391	802460	-0.365962	-1.03566	0.307832	0.999891	-4.59392
Tb927.6.1370	3QTB00011_G_13			<a href=http://www.genedb.org/genedb/Search?organism=tryp&name=Tb927.6.1370>Tb927.6.1370</a>	Q585B0			Tb06.3A7.1140	6	Tb927_06_v4: complement(499317..500360)	hypothetical protein, conserved	2656	1	0	0				2QTB00011_G_13	Tb927.6.1370	ACCTCCGTTCCCACCTGGCAGTCCACCAATGCCTGAGGAGGAGCCTGATATATTTACTTCTAAGCCGTGG	-	6	499617	499686	-0.365936	-0.846837	0.40314	0.999891	-4.60436
Tb927.1.4240	3QTB00002_B_9			<a href=http://www.genedb.org/genedb/Search?organism=tryp&name=Tb927.1.4240>Tb927.1.4240</a>	Q4GYF4				1	Tb927_01_v4: complement(875708..876016)	hypothetical protein, unlikely	411	0	0	0				2QTB00002_B_9	Tb927.1.4240	ATGATTCGACACGAACCAAAAAATTTACAAGCGTAACCGCATACACGCCACTGCCGGCAATTGACCTTTT	-	1	875814	875883	-0.365785	-0.932645	0.357726	0.999891	-4.59985
Tb927.1.5130	3QTB00001_I_4	unlikely gene predicted by glimmer		<a href=http://www.genedb.org/genedb/Search?organism=tryp&name=Tb927.1.5130>Tb927.1.5130</a>	Q4GY68				1	Tb927_01_v4: 1021859..1022026	hypothetical protein, unlikely	500	1	1	0				2QTB00001_I_4	Tb927.1.5130	CTGTGTGCCCGTGCTCGCTTCCCTCATAAGTTTATCTTGCCTTTCCGTTGCTGCATTTTTATGGGAAAAA	+	1	1021919	1021988	-0.365699	-0.626673	0.535153	0.999891	-4.61408
Tb927.6.600	3QTB00011_A_4	similar to SP:Q60809: CCR4-NOT transcription complex, subunit 7 (CCR4-associated factor 1)(CAF1). {Mus musculus};go_function=protein binding; transcriptional repressor activity;go_process=negative regulation of transcription; positive regulation of transcription from RNA polymerase II promoter;go_component=CCR4-NOT complex; nucleus		<a href=http://www.genedb.org/genedb/Search?organism=tryp&name=Tb927.6.600>Tb927.6.600</a>	Q583U3			Tb06.3D8.300	6	Tb927_06_v4: complement(245592..246647)	CCR4 associated factor, putative	2577	0	0	0				2QTB00011_A_4	Tb927.6.600	ATCACTTAGTAAATCACCAATGATTCGCGATGTGTGGGAGGATAACTTAGAGCAGGAGTTTGGTATAATC	-	6	246453	246522	-0.365645	-0.707507	0.484181	0.999891	-4.61083
Tb11.02.1570	3QTB00003_F_3			<a href=http://www.genedb.org/genedb/Search?organism=tryp&name=Tb11.02.1570>Tb11.02.1570</a>	Q386A5			TRYP_xi-1013a02.q1k_117	11	Tb927_11_01_v4: 1179716..1180096	hypothetical protein, unlikely	8110	0	0	0				2QTB00003_F_3	Tb11.02.1570	GGGCACATGCCTCCATTTTGTTCTGTTTGTTGCGACCACCGTCAGCGTAGTAATACATATCACATCTTTT	+	11.1	1179836	1179905	-0.365601	-0.927749	0.360223	0.999891	-4.60012
Tb927.5.3480	3QTB00016_F_3			<a href=http://www.genedb.org/genedb/Search?organism=tryp&name=Tb927.5.3480>Tb927.5.3480</a>	Q57UB8			Tb05.6E7.130	5	Tb927_05_v4: complement(1092664..1094334)	hypothetical protein, conserved	2339	0	0	0				2QTB00016_F_3	Tb927.5.3480	TAATATGAAATCTCTCAAAGAGGAGGCTGCTAAATGGAAGGAGCGTTACCTAAATTTTGTCGAAGAACCG	-	5	1093576	1093645	-0.365129	-0.897485	0.375913	0.999891	-4.60174
Tb11.02.2940	3QTB00019_F_15	curated by J. Mottram;go_function=cysteine-type endopeptidase activity; ubiquitin thiolesterase activity;go_process=ubiquitin-dependent protein catabolism		<a href=http://www.genedb.org/genedb/Search?organism=tryp&name=Tb11.02.2940>Tb11.02.2940</a>	Q385P1			Tb11.212.1130	11	Tb927_11_01_v4: 1480743..1483040	ubiquitin carboxyl-terminal hydrolase, putative,cysteine peptidase, Clan CA, family C19, putative	8226	0	0	0	GO:0004197 GO:0004221 GO:0004843	GO:0006511 GO:0016579		2QTB00019_F_15	Tb11.02.2940	TAAAATACACACTCCTTCGAGAAACGCATATAAACCAACCGTAATCATCAGCAACATTAAGGTGCTTTCA	+	11.1	1481255	1481324	-0.365126	-0.727111	0.472246	0.999891	-4.60998
Tb927.5.2270	3QTB00014_F_10			<a href=http://www.genedb.org/genedb/Search?organism=tryp&name=Tb927.5.2270>Tb927.5.2270</a>	Q582D8			Tb05.3C6.260	5	Tb927_05_v4: 705755..707191	hypothetical protein, conserved	2218	0	0	0				2QTB00014_F_10	Tb927.5.2270	AATGATTTTATCGCGCCTGCCCCATGTTTTGAACTTAAGCCTCACTTACAGCGTGAATAATGTTGAGGTA	+	5	706345	706414	-0.365116	-1.01252	0.3186	0.999891	-4.5953
Tb09.v1.0970	3QTB00005_M_23	GPI-Anchor Signal predicted for Tb09.v1.0970 by DGPI v2.04 with cleavage site probability 0.20879999 near 131		<a href=http://www.genedb.org/genedb/Search?organism=tryp&name=Tb09.v1.0970>Tb09.v1.0970</a>	Q38CM9				9	Tb927_09_v4: complement(2997125..2997628)	hypothetical protein	6134	0	2	1				2QTB00005_M_23	Tb09.v1.0970	CAGTATTTTTCTTTGCTTGCAACCTTGTTATCTCCTTCGTTACTTTTCTTATATTTATCGGCTTTGGATC	-	9	2997132	2997201	-0.365095	-1.00696	0.321227	0.999891	-4.59563
Tb11.02.0550	3QTB00011_K_16			<a href=http://www.genedb.org/genedb/Search?organism=tryp&name=Tb11.02.0550>Tb11.02.0550</a>	Q386K6				11	Tb927_11_01_v4: complement(856835..857905)	hypothetical protein	8009	0	0	0				2QTB00011_K_16	Tb11.02.0550	AGCCACGGAAAGATTGTCGACCTAAATAGTCCGTTCAATGACTTAGCAGAAGGGGAAGATGTTATGCGGA	-	11.1	857206	857275	-0.365082	-1.00759	0.320927	0.999891	-4.59559
Tb10.61.2090	3QTB00005_K_19	;go_function=structural constituent of ribosome;go_process=protein biosynthesis;go_component=cytosolic large ribosomal subunit (sensu Eukaryota)		<a href=http://www.genedb.org/genedb/Search?organism=tryp&name=Tb10.61.2090>Tb10.61.2090</a>	Q385T6			TRYP_x-61h03.q2kb185_314	10	Tb927_10_v4: complement(3501675..3502175)	60S ribosomal protein L17, putative	7540	0	0	0	GO:0003735	GO:0006412	GO:0005842	2QTB00005_K_19	Tb10.61.2090	TGGCAATGCTGTCGCTGTTGAAGAACGCCGAGGCGAACGCCATCGAGAAGGGGCTTGACCCCGGCAAAAT	-	10	3501841	3501910	-0.364962	-1.12922	0.266885	0.999891	-4.58806
Tb927.6.3490	3QTB00002_O_16	identical to GB:AAL14124.1: ZFP1 {Trypanosoma brucei rhodesiense} (PMID:11726506); 100% identical to GB:AAL14124.1: ZFP1 {Trypanosoma brucei rhodesiense;} PMID:11726506;go_function=nucleic acid binding; RNA binding		<a href=http://www.genedb.org/genedb/Search?organism=tryp&name=Tb927.6.3490>Tb927.6.3490</a>	Q584Y9	TbZFP1		Tb06.2N9.250	6	Tb927_06_v4: complement(1037004..1037312)	zinc finger protein ZFP1	2867	0	0	0	GO:0003676 GO:0003723	GO:0008150	GO:0005575	2QTB00002_O_16	Tb927.6.3490	TAATTATCGGTTCGGTGCGCATTGCTCGTTTGGGTCCCGTTGCGCCTTTTCACATGGTGAGAAACCCGAC	-	6	1037124	1037193	-0.36405	-1.1466	0.25973	0.999891	-4.58692
Tb927.6.560	3QTB00010_J_8	;go_function=cathepsin B activity;go_process=proteolysis and peptidolysis;go_component=lysosome		<a href=http://www.genedb.org/genedb/Search?organism=tryp&name=Tb927.6.560>Tb927.6.560</a>	Q6R7Z5	TbcatB		Tb06.3D8.230	6	Tb927_06_v4: complement(238072..239094)	cysteine peptidase C (CPC),CPC cysteine peptidase, Clan CA, family C1, Cathepsin B-like	2573	1	0	0				2QTB00010_J_8	Tb927.6.560	GTACGATGGCGTCATGCAAAACATAACATTGCGCGAGGCGAAGCGGCTCAACGGTGTTATTAAAAAGAAT	-	6	238873	238942	-0.363817	-0.889424	0.380165	0.999891	-4.60217
Tb11.02.4160	3QTB00008_I_19			<a href=http://www.genedb.org/genedb/Search?organism=tryp&name=Tb11.02.4160>Tb11.02.4160</a>	Q385E0				11	Tb927_11_01_v4: complement(1747071..1747844)	hypothetical protein, conserved	8327	0	0	0				2QTB00008_I_19	Tb11.02.4160	CTTCCTCTGACGACTTGGCCCGTGAATGCCAATACATCCGTTCCTGGTTGCTTGCACAAGGGTTGAACTC	-	11.1	1747270	1747339	-0.363519	-1.09153	0.282886	0.999891	-4.59047
Tb09.160.2690	3QTB00004_C_19			<a href=http://www.genedb.org/genedb/Search?organism=tryp&name=Tb09.160.2690>Tb09.160.2690</a>	Q38FC8		1L12.230	chr9contig160.tmp0224	9	Tb927_09_v4: 735104..735520	hypothetical protein, unlikely	5035	1	3	0				2QTB00004_C_19	Tb09.160.2690	TACTTCCTTTCCACAATCCTCTTCTCTTTCTTCCTTTCCTACGTGTACTATTTTCCCAGTGATTCACTAT	+	9	735154	735223	-0.362926	-0.892527	0.378524	0.999891	-4.60201
Tb927.1.2710	3QTB00019_A_7			<a href=http://www.genedb.org/genedb/Search?organism=tryp&name=Tb927.1.2710>Tb927.1.2710</a>	Q4GYV1				1	Tb927_01_v4: 624700..626841	hypothetical protein, conserved	264	0	0	0				2QTB00019_A_7	Tb927.1.2710	AACTAGAAGTGAAACTGTAGAATATATGAAGTTGAATGCAGTACCTGTTACGGATGTAAATAGCATCGGC	+	1	625974	626043	-0.362588	-0.708613	0.483503	0.999891	-4.61078
Tb11.47.0014	3QTB00009_F_10			<a href=http://www.genedb.org/genedb/Search?organism=tryp&name=Tb11.47.0014>Tb11.47.0014</a>	Q387B7				11	Tb927_11_01_v4: 384869..385792	hypothetical protein, conserved	7846	0	2	0				2QTB00009_F_10	Tb11.47.0014	ATATCATGGAACCTGTGTCATATTTTCTGGGCAGTGGTACATCGATCCTGTTTCTTATTTATCTTCTCAG	+	11.1	385551	385620	-0.362544	-1.03383	0.308675	0.999891	-4.59403
Tb927.7.3220	3QTB00006_F_9			<a href=http://www.genedb.org/genedb/Search?organism=tryp&name=Tb927.7.3220>Tb927.7.3220</a>	Q57YD2			Tb07.13M20.70	7	Tb927_07_v4: 830241..830861	hypothetical protein, conserved	3411	0	0	0				2QTB00006_F_9	Tb927.7.3220	TCATTTGCCGCCCGGTGCCGTATGTTTATGTTATAGAGCAACTGAAGACAATCCTGAATACCTGGGGGAG	+	7	830612	830681	-0.362459	-1.12154	0.270093	0.999891	-4.58856
Tb927.3.2870	3QTB00018_A_2			<a href=http://www.genedb.org/genedb/Search?organism=tryp&name=Tb927.3.2870>Tb927.3.2870</a>	Q57ZM5			Tb03.27C5.250	3	Tb927_03_v4: complement(740401..742365)	hypothetical protein, conserved	1125	1	1	0				2QTB00018_A_2	Tb927.3.2870	TATATTATAGGGCAGGGTACTGATTGTTCTTCCCTCGTGAATTCTACCACATGTTATTATGAGCATTTTA	-	3	741045	741114	-0.362232	-0.592446	0.55756	0.999891	-4.61534
Tb927.4.3660	3QTB00014_J_22			<a href=http://www.genedb.org/genedb/Search?organism=tryp&name=Tb927.4.3660>Tb927.4.3660</a>	Q585I4			Tb04.26G5.580	4	Tb927_04_v4: complement(928224..929669)	hypothetical protein, conserved	1783	1	0	0				2QTB00014_J_22	Tb927.4.3660	TTCAGAGTTTCTGGATGTCGACGCAGAACATATGAAGAAAAATCTTCCCTACTACGAGTCTGTGCAAAAT	-	4	929100	929169	-0.362208	-1.01996	0.315109	0.999891	-4.59486
Tb927.6.1440	3QTB00009_F_17			<a href=http://www.genedb.org/genedb/Search?organism=tryp&name=Tb927.6.1440>Tb927.6.1440</a>	Q585A3			Tb06.3A7.1270	6	Tb927_06_v4: complement(511792..512700)	hypothetical protein, conserved	2663	0	0	0				2QTB00009_F_17	Tb927.6.1440	TTCCACGCGATGTTGGCACCATCCCCCGTAACTTTGTACTTGGCGTTCTTTATCGGCATCAGCCATGTGA	-	6	512348	512417	-0.361827	-1.1209	0.27036	0.999891	-4.5886
Tb10.70.3500	3QTB00018_A_23			<a href=http://www.genedb.org/genedb/Search?organism=tryp&name=Tb10.70.3500>Tb10.70.3500</a>	Q38BL5			TRYP_x-70a06.p2kb545_469	10	Tb927_10_v4: complement(1011893..1013803)	hypothetical protein, conserved	6517	0	0	0				2QTB00018_A_23	Tb10.70.3500	TCTAAGAAAAAGACGGTTGCTATGAATAGGAAAACAGAACAACAGAGAAAATCTAAAGCAAGGAAATTCG	-	10	1013398	1013467	-0.361548	-0.785218	0.437885	0.999891	-4.60735
Tb10.70.1320	3QTB00018_P_6	;go_function=N-acetyltransferase activity		<a href=http://www.genedb.org/genedb/Search?organism=tryp&name=Tb10.70.1320>Tb10.70.1320</a>	Q38B37	NAT1		TRYP_x-70a06.p2kb545_183	10	Tb927_10_v4: 1412517..1414652	N-acetyltransferase subunit Nat1, putative	6695	0	0	0	GO:0008080	GO:0006464	GO:0005575	2QTB00018_P_6	Tb10.70.1320	AGAAAGATCCTACTTTTATTTTGTGGGTTTGGATGTATTTGGCTTCCCACTATTGCCGTATACGTGAGTT	+	10	1413619	1413688	-0.360945	-0.983632	0.332399	0.999891	-4.59698
Tb11.01.2830	3QTB00009_G_1			<a href=http://www.genedb.org/genedb/Search?organism=tryp&name=Tb11.01.2830>Tb11.01.2830</a>	Q383H4				11	Tb927_11_01_v4: 2894513..2895373	hypothetical protein, conserved	8796	0	0	0				2QTB00009_G_1	Tb11.01.2830	AGGGGCTTCACCCACTTCAAAATTTGCACGCGCTTTATATTGGTAATAACGCTATTCGAAACTGTAAAAG	+	11.1	2894715	2894784	-0.360883	-0.768999	0.447322	0.999891	-4.60811
Tb927.1.4640	3QTB00001_I_21	unlikely gene predicted by glimmer		<a href=http://www.genedb.org/genedb/Search?organism=tryp&name=Tb927.1.4640>Tb927.1.4640</a>	Q4GYB4				1	Tb927_01_v4: 953468..953599	hypothetical protein, unlikely	451	1	1	0				NA	NA	NA	NA	NA	NA	NA	-0.360283	-0.798705	0.43013	0.999891	-4.60672
Tb927.7.2520	3QTB00012_M_16			<a href=http://www.genedb.org/genedb/Search?organism=tryp&name=Tb927.7.2520>Tb927.7.2520</a>	Q57XM2			Tb07.22O10.610	7	Tb927_07_v4: complement(646588..647763)	hypothetical protein, conserved	3341	0	0	0				2QTB00012_M_16	Tb927.7.2520	CTTAAGGGTTTCGAATACATTTGGGTGCTTTTCTCTTTTTCCTATGCTCTTCCTGTTGACGAAGAGTGCA	-	7	647040	647109	-0.360029	-0.618788	0.540272	0.999891	-4.61437
Tb10.70.2860	3QTB00014_C_15	;go_component=integral to membrane		<a href=http://www.genedb.org/genedb/Search?organism=tryp&name=Tb10.70.2860>Tb10.70.2860</a>	Q38BG3			TRYP_x-70a06.p2kb545_383	10	Tb927_10_v4: complement(1132324..1133676)	expression site-associated gene (ESAG) protein, putative,expression site-associated gene 3 (ESAG3) protein, putative	6569	0	4	0	GO:0003674	GO:0008150	GO:0016021	2QTB00014_C_15	Tb10.70.2860	CCTGGGTTGGGGGAGATGCGAGAAAAAGATTATATGTCATGGCGGCGGTAATGCTGTTGATTGTGTTAAT	-	10	1133411	1133480	-0.359945	-1.10337	0.277789	0.999891	-4.58972
Tb11.02.5780	3QTB00013_G_3			<a href=http://www.genedb.org/genedb/Search?organism=tryp&name=Tb11.02.5780>Tb11.02.5780</a>	Q384M7				11	Tb927_11_01_v4: complement(2178662..2179906)	hypothetical protein, conserved	8492	0	0	0				2QTB00013_G_3	Tb11.02.5780	AAAGGAGAATTGGCAAAATATTAAGGATAGGGCGATGCGGGAAAAGTTGTCCTCTTTGCTTCAAGACTAT	-	11.1	2179592	2179661	-0.359707	-1.11835	0.271432	0.999891	-4.58876
Tb11.01.1160	3QTB00008_I_20	similar to SP:Q7ND22: Lipoyltransferase (EC 2.3.1.-) (Lipoyl-(acyl-carrier protein)-protein-N- lipoyltransferase) (Lipoate-protein ligase B). {Gloeobacter violaceus;};go_function=catalytic activity;go_process=protein modification;go_component=mitochondrion		<a href=http://www.genedb.org/genedb/Search?organism=tryp&name=Tb11.01.1160>Tb11.01.1160</a>	Q383Z0				11	Tb927_11_01_v4: complement(2522009..2522806)	lipoate-protein ligase, putative,lipoyltransferase, putative	8630	0	0	0	GO:0003824	GO:0006464	GO:0005739	2QTB00008_I_20	Tb11.01.1160	ATTGAGCGGGGCAGAGCCGACTCCCCACGTTATCGCACCTCGCTTGCTCCATCATTTTCTTTTGAGTATG	-	11.1	2522099	2522168	-0.359616	-1.04847	0.301985	0.999891	-4.59314
Tb927.5.2810	3QTB00005_O_14			<a href=http://www.genedb.org/genedb/Search?organism=tryp&name=Tb927.5.2810>Tb927.5.2810</a>	Q57ZV7			Tb05.26K5.450	5	Tb927_05_v4: complement(889286..889819)	hypothetical protein, conserved	2272	0	0	0				2QTB00005_O_14	Tb927.5.2810	GGTGCCACGTGTACCGCAGGAGATGGCCTTTCGGTTGATGGCTGTGTTCTTGAAGTTAATGTTACTTCCA	-	5	889451	889520	-0.359544	-1.15536	0.256179	0.999891	-4.58635
Tb09.160.4310	3QTB00021_O_1	;go_function=oxidoreductase activity;go_process=amino acid metabolism;go_component=mitochondrion		<a href=http://www.genedb.org/genedb/Search?organism=tryp&name=Tb09.160.4310>Tb09.160.4310</a>	Q38EX6	GDH	28G16.445	chr9contig160.tmp0326	9	Tb927_09_v4: 944348..947326	glutamate dehydrogenase	5189	0	0	0	GO:0016491	GO:0006520	GO:0005739	2QTB00021_O_1	Tb09.160.4310	ATCGGAGTATGTGTATACCACCGGCATCAGCGGTAATGAATTTGACTTCTTTACTTTCATGACAAAACAC	+	9	947230	947299	-0.359521	-0.871247	0.389866	0.999891	-4.60312
Tb09.160.4410	3QTB00001_I_1	GPI-Anchor Signal predicted for Tb09.160.4410 by DGPI v2.04 with cleavage site probability 0.64089996 near 9		<a href=http://www.genedb.org/genedb/Search?organism=tryp&name=Tb09.160.4410>Tb09.160.4410</a>	Q38EW6		28G16.500	chr9contig160.tmp0539	9	Tb927_09_v4: 953345..953470	hypothetical protein, unlikely	5199	0	0	1				2QTB00001_I_1	Tb09.160.4410	GGCGGTGATATTGACAGTGGTGAGAAATGTGGGAGACACGTAAATTATGGGAGTCCCCTTGCCTCCTTTG	+	9	953357	953426	-0.359417	-0.915901	0.366314	0.999891	-4.60076
Tb11.03.0240	3QTB00022_E_23			<a href=http://www.genedb.org/genedb/Search?organism=tryp&name=Tb11.03.0240>Tb11.03.0240</a>	Q387G1				11	Tb927_11_01_v4: 226081..229749	hypothetical protein, conserved	7802	1	0	0				2QTB00022_E_23	Tb11.03.0240	GTTTCTGGATCCGAGATGTATATGCCTCTTAGCCGAAGTTATATCAATGAAGACTACGATCGGTTTCTAG	+	11.1	226765	226834	-0.359391	-0.809852	0.423783	0.999891	-4.60618
Tb11.01.4740	3QTB00016_J_19			<a href=http://www.genedb.org/genedb/Search?organism=tryp&name=Tb11.01.4740>Tb11.01.4740</a>	Q382L8				11	Tb927_11_01_v4: complement(3476405..3478087)	hypothetical protein, conserved	9005	1	1	0				2QTB00016_J_19	Tb11.01.4740	GGCATATGCTTGAGTATTCGCAAAGTCTCCCTCCTTTCTGCGATATTGTTGTGCTTAACCTCATTGAGGT	-	11.1	3477375	3477444	-0.358946	-0.90635	0.371272	0.999891	-4.60127
Tb927.3.2810	3QTB00022_J_10			<a href=http://www.genedb.org/genedb/Search?organism=tryp&name=Tb927.3.2810>Tb927.3.2810</a>	Q57ZN1			Tb03.27C5.160	3	Tb927_03_v4: complement(726539..731566)	hypothetical protein, conserved	1119	0	0	0				2QTB00022_J_10	Tb927.3.2810	ACTTATGGCCTTTTTGCGCGTATATAGGACGAGTACATTTTGTAATACTGTCGTGTACCAGGAAATTATG	-	3	730784	730853	-0.358921	-0.883186	0.383477	0.999891	-4.6025
Tb927.4.4120	3QTB00003_F_2			<a href=http://www.genedb.org/genedb/Search?organism=tryp&name=Tb927.4.4120>Tb927.4.4120</a>	Q57Y16			Tb04.1D20.410	4	Tb927_04_v4: complement(1090113..1090511)	hypothetical protein, conserved	1829	0	0	0				2QTB00003_F_2	Tb927.4.4120	ACTACAATAAGGCTGAAGGTGATGAGTCACCACACAGTCGCGCATCTTCAAACGTGTCAGACATGCCGAT	-	4	1090411	1090480	-0.358559	-0.838156	0.407928	0.999891	-4.60479
Tb927.6.1760	3QTB00018_A_11	similar to GP:16116698: KU80 protein {Trypanosoma brucei} (PMID:11919193); Similar to (99.2%) GP:16116698: KU80 protein {Trypanosoma brucei} (PMID:11919193);go_function=double-stranded telomeric DNA binding;go_process=telomere maintenance		<a href=http://www.genedb.org/genedb/Search?organism=tryp&name=Tb927.6.1760>Tb927.6.1760</a>	Q585N5	KU80		Tb06.28P18.670	6	Tb927_06_v4: complement(587944..589851)	KU80 protein	2695	1	0	0	GO:0003691	GO:0000723		2QTB00018_A_11	Tb927.6.1760	AGATGTACTTTTCATGTCCAGATTACCTTTCATGGAAGAGATCCGCTGTCTGCGCTTTCCCACTCTACAA	-	6	588568	588637	-0.358196	-0.967604	0.340227	0.999891	-4.5979
Tb927.3.2780	3QTB00021_P_3			<a href=http://www.genedb.org/genedb/Search?organism=tryp&name=Tb927.3.2780>Tb927.3.2780</a>	Q57ZN4			Tb03.27C5.110	3	Tb927_03_v4: complement(716118..719426)	hypothetical protein, conserved	1116	0	0	1				2QTB00021_P_3	Tb927.3.2780	AACGGAAGATATTGTTGTCTTTCGTATCCTTGTGAGGGTTATCCATCATATGGTGTTTGGTTTTCAAGTT	-	3	716784	716853	-0.358012	-0.750103	0.458467	0.999891	-4.60896
Tb927.8.6440	3QTB00005_B_22	;go_function=RNA binding;go_process=RNA processing		<a href=http://www.genedb.org/genedb/Search?organism=tryp&name=Tb927.8.6440>Tb927.8.6440</a>	Q57YP5			Tb08.11J15.100	8	Tb927_08_v4: 1863511..1864065	RNA-binding protein, putative	4488	0	0	0	GO:0003723	GO:0006396	GO:0005575	2QTB00005_B_22	Tb927.8.6440	GAGGAGTTGGCGCATTTATTTGCCGACTGTGGTCCCATCCTCAACTGTACGTTACTGCGCGATCGCACAA	+	8	1863880	1863949	-0.357828	-0.995627	0.326621	0.999891	-4.59629
Tb11.02.1580	3QTB00012_P_6			<a href=http://www.genedb.org/genedb/Search?organism=tryp&name=Tb11.02.1580>Tb11.02.1580</a>	Q386A4			TRYP_xi-1013a02.q1k_116	11	Tb927_11_01_v4: 1180234..1181466	leucine-rich repeat protein (LRRP), putative	8111	0	0	0	GO:0003674	GO:0008150	GO:0005575	2QTB00012_P_6	Tb11.02.1580	GCCACAAAAAAATTGAACGATTACACCTCCCTTTTTCAGGGAACATTACAGATATTACTCCCTTAACGAA	+	11.1	1181225	1181294	-0.357187	-0.93397	0.357052	0.999891	-4.59978
Tb11.01.2460	3QTB00012_L_20			<a href=http://www.genedb.org/genedb/Search?organism=tryp&name=Tb11.01.2460>Tb11.01.2460</a>	Q383L0				11	Tb927_11_01_v4: 2804734..2805960	hypothetical protein, conserved	8760	1	1	0				2QTB00012_L_20	Tb11.01.2460	ACGTCCAGATGTTATGGATAAGTGGCAGGCAAAACAACTTTTGAAAGCTATGAGGATGCTCAAGCAACGT	+	11.1	2805831	2805900	-0.357107	-0.966705	0.34067	0.999891	-4.59795
Tb927.3.1030	3QTB00011_M_2			<a href=http://www.genedb.org/genedb/Search?organism=tryp&name=Tb927.3.1030>Tb927.3.1030</a>	Q57WY6			Tb03.27F10.290	3	Tb927_03_v4: 253218..254291	hypothetical protein, conserved	942	0	0	0				2QTB00011_M_2	Tb927.3.1030	ACGAAGATGTTGTTGTGACATCACGGCTTATTAATCAGGATGGTAAAAGTTTCGCATTTGTAGAGTTTAA	+	3	253543	253612	-0.357058	-0.790307	0.434949	0.999891	-4.60711
Tb11.01.3630	3QTB00013_H_4	similar to Eukaryotic translation initiation factor 4E (eIF4E) (eIF-4E) (mRNAcap-binding protein) (eIF- 4F 25 kDa subunit). (Swiss-Prot:Q9P974) (Candida glabrata;);go_function=RNA binding; translation initiation factor activity;go_process=translational initiation;go_component=cytoplasm		<a href=http://www.genedb.org/genedb/Search?organism=tryp&name=Tb11.01.3630>Tb11.01.3630</a>	Q383A4				11	Tb927_11_01_v4: 3088309..3089637	eukaryotic translation initiation factor 4E, putative	8866	0	0	0	GO:0003723 GO:0003743	GO:0006413	GO:0005737	2QTB00013_H_4	Tb11.01.3630	TAATATTTGACAGAGACAAGCCGGGTTTGAATAACAAGCAGACAATGGATGATGCTTTCATGGCGATGCT	+	11.1	3089270	3089339	-0.356828	-0.781292	0.440158	0.999891	-4.60754
Tb11.01.6740	3QTB00021_N_4			<a href=http://www.genedb.org/genedb/Search?organism=tryp&name=Tb11.01.6740>Tb11.01.6740</a>	Q381S5				11	Tb927_11_01_v4: complement(3953716..3957234)	hypothetical protein, conserved	9199	0	0	0				2QTB00021_N_4	Tb11.01.6740	TTGTCCACAAGAACTTTGCCGATTACTATAACTCTCTTGTTTCACGCGTTCCAACTCACCATGAGTTACT	-	11.1	3957158	3957227	-0.35679	-0.805028	0.426522	0.999891	-4.60641
Tb11.02.4360	3QTB00006_O_13	;go_function=structural constituent of ribosome;go_process=protein biosynthesis;go_component=ribosome		<a href=http://www.genedb.org/genedb/Search?organism=tryp&name=Tb11.02.4360>Tb11.02.4360</a>	Q385B8				11	Tb927_11_01_v4: complement(1810335..1810919)	40S ribosomal protein S21, putative	8349	0	0	0	GO:0003735	GO:0006412	GO:0005840	2QTB00006_O_13	Tb11.02.4360	ATCACTCTGCTGTGCAGATTGCCATTGCAAATGTCGATCCGAACGGTGTGATTGATGGTACGACGACTAC	NA	Nonspecific_2	0	0	-0.356655	-1.0806	0.287651	0.999891	-4.59116
Tb927.5.1290	3QTB00014_J_7			<a href=http://www.genedb.org/genedb/Search?organism=tryp&name=Tb927.5.1290>Tb927.5.1290</a>	Q57VD4			Tb05.30H13.300	5	Tb927_05_v4: 422268..423686	hypothetical protein, conserved	2120	0	0	0				2QTB00014_J_7	Tb927.5.1290	TAGCTTAATCTTCTTCACAACCTTTACTACGATTGGTGACTTTAGCAATTTGGTACATTCCACGGTACCT	+	5	422672	422741	-0.356472	-0.693379	0.492887	0.999891	-4.61142
Tb10.389.1920	3QTB00012_F_16			<a href=http://www.genedb.org/genedb/Search?organism=tryp&name=Tb10.389.1920>Tb10.389.1920</a>	Q389F6				10	Tb927_10_v4: 2825244..2826461	hypothetical protein, conserved,proline rich protein	7276	0	0	0				2QTB00012_F_16	Tb10.389.1920	AAAGGGATTACAAGAGGAAGGTTCTAGGCAGCGGTTAAAGCCGTCATTCAAACGAGTGAAGGACAAATAC	+	10	2826263	2826332	-0.35587	-0.99116	0.328765	0.999891	-4.59655
Tb927.4.4640	3QTB00005_B_8			<a href=http://www.genedb.org/genedb/Search?organism=tryp&name=Tb927.4.4640>Tb927.4.4640</a>	Q583E9			Tb04.3I12.370	4	Tb927_04_v4: complement(1278633..1279187)	hypothetical protein, conserved	1881	1	0	0				2QTB00005_B_8	Tb927.4.4640	GAAAACAACAACCGTACAAATATTACAAATACATGCCCGCAGTGCGCAATCCTAGGACAGGGATGCCCAT	-	4	1278796	1278865	-0.355857	-0.931683	0.358216	0.999891	-4.5999
Tb09.211.1910	3QTB00021_O_10			<a href=http://www.genedb.org/genedb/Search?organism=tryp&name=Tb09.211.1910>Tb09.211.1910</a>	Q38DW3			chr9contig211.tmp0225c	9	Tb927_09_v4: complement(1602421..1605552)	hypothetical protein, conserved	5554	0	0	0				2QTB00021_O_10	Tb09.211.1910	ATATCGTTGAGGGGATTAGGAAAGATATACGAAACATAAGTCGTGAATCGTGGAAAGAGTTGATGAGACT	-	9	1605008	1605077	-0.35577	-0.819295	0.418452	0.999891	-4.60572
Tb09.160.3750	3QTB00001_A_17			<a href=http://www.genedb.org/genedb/Search?organism=tryp&name=Tb09.160.3750>Tb09.160.3750</a>	Q38F30		28G16.185	chr9contig160.tmp0510	9	Tb927_09_v4: 870422..870523	hypothetical protein, unlikely	5134	0	0	0				2QTB00001_A_17	Tb09.160.3750	TACCCTGCGCGCCCTTCTTCCTTTCCTTTTCACTTACCCCTATTTGATGATTGTGGATTTTTCTTTCCAA	+	9	870440	870509	-0.355573	-0.781324	0.44014	0.999891	-4.60754
Tb927.5.2280	3QTB00013_J_3	similar to 1-acyl-sn-glycerol-3-phosphate acyltransferase delta (EC 2.3.1.51) (1-AGP acyltransferase 4) (1-AGPAT 4) (Lysophosphatidic acidacyltransferase-delta) (LPAAT-delta) (1-acylglycerol-3-phosphate O-acyltransferase 4). (Swiss-Prot:Q9NRZ5) [Homo sapiens;];go_function=acyltransferase activity;go_process=metabolism;go_component=integral to membrane		<a href=http://www.genedb.org/genedb/Search?organism=tryp&name=Tb927.5.2280>Tb927.5.2280</a>	Q582D7			Tb05.3C6.270	5	Tb927_05_v4: 707563..708867	acetyltransferase, putative	2219	1	4	0				2QTB00013_J_3	Tb927.5.2280	TGAAGAACTGGTTAACAGACCGGTTCGCCAAAAAAGAGCTTTTGCTCTCCCGATTTTATACACGAAATCC	+	5	708500	708569	-0.355392	-1.12055	0.270505	0.999891	-4.58862
Tb927.1.4050	3QTB00020_H_6			<a href=http://www.genedb.org/genedb/Search?organism=tryp&name=Tb927.1.4050>Tb927.1.4050</a>	Q4GYH2				1	Tb927_01_v4: 856511..859288	Ser/Thr protein phosphatase, putative	393	0	0	0	GO:0004722	GO:0006470	GO:0008287	2QTB00020_H_6	Tb927.1.4050	TATTGATTTGGCAGACATTAATCTGGTAGCGTACTGCTTAAGAAACTGTAGCTTTTCCTCCTTTGTGAGA	+	1	859213	859282	-0.355066	-0.863847	0.393861	0.999891	-4.6035
Tb11.02.5370	3QTB00012_G_15			<a href=http://www.genedb.org/genedb/Search?organism=tryp&name=Tb11.02.5370>Tb11.02.5370</a>	Q384R8				11	Tb927_11_01_v4: 2073786..2074925	hypothetical protein, conserved	8450	0	1	0				2QTB00012_G_15	Tb11.02.5370	ATATCCTTGGCGAAGGCGGTGGTTGTTCCTGTGAGCGTGTGGTATTTGAAGAGGGAATCTTTGGTCTAAC	+	11.1	2074504	2074573	-0.354945	-1.10502	0.277083	0.999891	-4.58962
Tb927.3.4120	3QTB00018_P_5			<a href=http://www.genedb.org/genedb/Search?organism=tryp&name=Tb927.3.4120>Tb927.3.4120</a>	Q580N0			Tb03.26J7.180	3	Tb927_03_v4: complement(1160791..1162863)	hypothetical protein, conserved	1249	0	1	0				2QTB00018_P_5	Tb927.3.4120	TGATGTGGTTGAAGAGTAAACCACTTATCACTATTCACTTGGTAGCTGCCATCGTCGTCGTGCCATTAAT	-	3	1160825	1160894	-0.354712	-1.20024	0.238528	0.999891	-4.58333
Tb10.05.0250	3QTB00002_P_20			<a href=http://www.genedb.org/genedb/Search?organism=tryp&name=Tb10.05.0250>Tb10.05.0250</a>	Q388P5				10	Tb927_10_v4: 3231486..3231830	hypothetical protein,hypothetical protein	7437	0	0	0				2QTB00002_P_20	Tb10.05.0250	TCATTCAACTTATAACGCTTTACCTCGGCACACACGACATGCCCCCTCTCCTGACCTTCACATGCGTTTA	+	10	3231760	3231829	-0.354672	-0.911701	0.368489	0.999891	-4.60099
Tb10.6k15.1510	3QTB00018_N_16	GPI-Anchor Signal predicted for Tb10.6k15.1510 by DGPI v2.04 with cleavage site probability 0.172 near 686		<a href=http://www.genedb.org/genedb/Search?organism=tryp&name=Tb10.6k15.1510>Tb10.6k15.1510</a>	Q38A81			TRYPtp6k15-3d06.p1c_222	10	Tb927_10_v4: 2177393..2179525	hypothetical protein, conserved	7001	0	0	1				2QTB00018_N_16	Tb10.6k15.1510	ATTTCATGTATGTAAAATTATTGTAGAAACCGTAGAAGATTATGTGCAGCACAGCGGTGTTATCTGGTGT	+	10	2178700	2178769	-0.35464	-0.986336	0.331091	0.999891	-4.59683
Tb927.8.4230	3QTB00021_J_15			<a href=http://www.genedb.org/genedb/Search?organism=tryp&name=Tb927.8.4230>Tb927.8.4230</a>	Q57W12			Tb08.29H22.370	8	Tb927_08_v4: complement(1252921..1256169)	hypothetical protein, conserved	4266	1	0	0				2QTB00021_J_15	Tb927.8.4230	AACAAAAACAATACAGGCTGCTGTAATTGAAGAGTTCGTAGCGAATAAGGGCAACAGGAAAATACTCGCA	-	8	1255504	1255573	-0.354425	-0.754747	0.455713	0.999891	-4.60876
Tb10.6k15.1220	3QTB00021_F_22	similar to Isoleucyl-tRNA synthetase, cytoplasmic (EC 6.1.1.5) (Isoleucine--tRNAligase) (IleRS) (IRS). (Swiss-Prot:P41252) (Homo sapiens;);go_function=ATP binding; isoleucine-tRNA ligase activity;go_process=isoleucyl-tRNA aminoacylation		<a href=http://www.genedb.org/genedb/Search?organism=tryp&name=Tb10.6k15.1220>Tb10.6k15.1220</a>	Q38A55	IleRS		TRYPtp6k15-3d06.p1c_178	10	Tb927_10_v4: 2236069..2239500	isoleucyl-tRNA synthetase, putative	7027	1	0	0	GO:0004822 GO:0005524	GO:0006428	GO:0005575	2QTB00021_F_22	Tb10.6k15.1220	GATATCGATGCATTCAAAGAATGTCTTAAGCAATCAGAAGGAAAGAAACCGTACACATTTTACGACGGAC	+	10	2236345	2236414	-0.354221	-0.767247	0.448348	0.999891	-4.60819
Tb09.244.2140	3QTB00001_D_18	GPI-Anchor Signal predicted for Tb09.244.2140 by DGPI v2.04, no cleavage site predicted		<a href=http://www.genedb.org/genedb/Search?organism=tryp&name=Tb09.244.2140>Tb09.244.2140</a>	Q38CS7			chr9contig244a01.tmp0214	9	Tb927_09_v4: complement(2459828..2460058)	hypothetical protein, unlikely	5943	1	0	0				2QTB00001_D_18	Tb09.244.2140	TGCAGAATGACGTGAATGCTGAGAGGGTTAAGTTGTATTTCACACACTTCCACATGTGCCTTGGTGAGTA	-	9	2459883	2459952	-0.354124	-1.0309	0.310029	0.999891	-4.5942
Tb927.6.3710	3QTB00019_C_13			<a href=http://www.genedb.org/genedb/Search?organism=tryp&name=Tb927.6.3710>Tb927.6.3710</a>	Q585W9			Tb06.4F7.790	6	Tb927_06_v4: complement(1105608..1107764)	hypothetical protein, conserved	2889	0	0	0				2QTB00019_C_13	Tb927.6.3710	TAGAGGAGTACGGATCTGTATGTATGCAGTTGCCACCTCATTGTAACTTGAGTTTTAGTTCAATTCTTAG	-	6	1107196	1107265	-0.353478	-0.861284	0.39525	0.999891	-4.60363
Tb10.406.0060	3QTB00010_J_13			<a href=http://www.genedb.org/genedb/Search?organism=tryp&name=Tb10.406.0060>Tb10.406.0060</a>	Q389P8				10	Tb927_10_v4: complement(2584994..2585995)	hypothetical protein, conserved	7184	0	0	0				2QTB00010_J_13	Tb10.406.0060	ACTTGTTGCAAGGAAAATACTAGAAACATGTGCCCCTTCCCCGAGTGACGTACAGAACCCAGATGAAAAC	-	10	2585801	2585870	-0.353165	-0.961115	0.343431	0.999891	-4.59826
Tb10.406.0080	3QTB00014_G_3	;go_function=metal ion binding		<a href=http://www.genedb.org/genedb/Search?organism=tryp&name=Tb10.406.0080>Tb10.406.0080</a>	Q389Q0				10	Tb927_10_v4: complement(2579509..2580867)	hypothetical protein, conserved	7182	1	4	0	GO:0046872	GO:0008150	GO:0005575	2QTB00014_G_3	Tb10.406.0080	CGGACGCTGCGTGGGCTTCTTCAACTACAAATTGTACCTTCTCGTTATATTTTATACATTTTTATGTACC	-	10	2580325	2580394	-0.352966	-0.671384	0.506614	0.999891	-4.61233
Tb09.211.2410	3QTB00010_N_3	pers. comm. M. Boshart, University of Munich; similar to cAMP-dependent protein kinase catalytic subunit (EC 2.7.1.37). (Swiss-Prot:P34099) (Dictyostelium discoideum;);go_function=ATP binding; protein serine/threonine kinase activity;go_process=protein amino acid phosphorylation		<a href=http://www.genedb.org/genedb/Search?organism=tryp&name=Tb09.211.2410>Tb09.211.2410</a>	Q38DR5	PKAC1		chr9contig211.tmp0279c	9	Tb927_09_v4: complement(1700593..1701597)	protein kinase A catalytic subunit isoform 1,protein kinase A catalytic subunit	5602	0	0	0	GO:0004674 GO:0004674 GO:0005524 GO:0005524	GO:0006468 GO:0006468	GO:0005575 GO:0005575	2QTB00010_N_3	Tb09.211.2410	ATCCCGAGAGTGGAGATAAGGGTTCTCCTCCACTAACCCCTTCGCAACAGGTTGCATTCCGTGGTTTTTA	-	9	1700594	1700663	-0.352515	-0.974013	0.337083	0.999891	-4.59753
Tb927.6.2390	3QTB00016_L_20			<a href=http://www.genedb.org/genedb/Search?organism=tryp&name=Tb927.6.2390>Tb927.6.2390</a>	Q584R7			Tb06.4M18.850	6	Tb927_06_v4: 736625..738343	hypothetical protein, conserved	2758	0	0	0				2QTB00016_L_20	Tb927.6.2390	TACATATTCCTTCCGGGGAAAAGTCACATTTTTGTTGATAGCACATTTATGTGTGGTTCGAGGTTGGATT	+	6	737858	737927	-0.352371	-0.908558	0.370122	0.999891	-4.60115
Tb927.6.4460	3QTB00011_F_22	;go_function=adenosylmethionine decarboxylase activity;go_process=spermidine biosynthesis; spermine biosynthesis		<a href=http://www.genedb.org/genedb/Search?organism=tryp&name=Tb927.6.4460>Tb927.6.4460</a>	Q587A7			Tb06.26G9.820	6	Tb927_06_v4: complement(1250574..1251686)	S-adenosylmethionine decarboxylase proenzyme, putative	2964	0	0	0				2QTB00011_F_22	Tb927.6.4460	ACTGTTCGTTTGCATCATATGAGACGAATACGTGTGCTCTTAATTACTCGAAGTGTATCTGTGGAGTATT	NA	Nonspecific_2	0	0	-0.352224	-0.884913	0.382558	0.999891	-4.60241
Tb927.3.2650	3QTB00001_N_21	;go_function=copper chaperone activity; copper ion binding;go_process=copper ion transport;go_component=mitochondrial intermembrane space		<a href=http://www.genedb.org/genedb/Search?organism=tryp&name=Tb927.3.2650>Tb927.3.2650</a>	Q582X7			Tb03.48O8.160	3	Tb927_03_v4: complement(674715..674936)	cytochrome c oxidase copper chaperone, putative	1103	0	0	0				2QTB00001_N_21	Tb927.3.2650	AAATTGGGGCATTCTACAAATGCCTGCTCCATGAGGGATTTTCGGAAGAGGAAGTCGAGCGTCTCCGAGG	-	3	674734	674803	-0.351606	-1.02707	0.311803	0.999891	-4.59443
Tb09.v1.0410	3QTB00019_J_17			<a href=http://www.genedb.org/genedb/Search?organism=tryp&name=Tb09.v1.0410>Tb09.v1.0410</a>	Q38EH3				9	Tb927_09_v4: complement(1228337..1230652)	hypothetical protein, conserved	5344	0	0	0				2QTB00019_J_17	Tb09.v1.0410	AACGATTGTATGGCGTAACTTCAGCGTCTCCGACACCAGATAAAATGAGACTTTATATTTTACAGAGGAA	-	9	1230486	1230555	-0.351549	-0.875247	0.387718	0.999891	-4.60291
Tb11.01.7590	3QTB00015_E_18	;go_function=amino acid-polyamine transporter activity;go_process=amino acid transport;go_component=integral to membrane		<a href=http://www.genedb.org/genedb/Search?organism=tryp&name=Tb11.01.7590>Tb11.01.7590</a>	Q381J1				11	Tb927_11_01_v4: complement(4161365..4162852)	amino acid transporter, putative	9284	0	11	0	GO:0005279	GO:0006865	GO:0016021	2QTB00015_E_18	Tb11.01.7590	TGCGGTATTCTGTACGCACTCACTATTTTGTTTGCGTATGGTGAGTTTGGTGGTGCTATCGACAACTCAA	-	11.1	4161853	4161922	-0.351476	-0.998103	0.325437	0.999891	-4.59614
Tb09.211.4120	3QTB00013_O_2	;go_function=RNA binding;go_process=RNA processing		<a href=http://www.genedb.org/genedb/Search?organism=tryp&name=Tb09.211.4120>Tb09.211.4120</a>	Q38D96			chr9contig211.tmp0458c	9	Tb927_09_v4: complement(2042977..2044266)	RNA-binding protein, putative,DRBD9	5772	0	0	0	GO:0003723 GO:0003723	GO:0006396 GO:0006396	GO:0005575 GO:0005575	2QTB00013_O_2	Tb09.211.4120	TAAGAAGGGGGAGCAGTACAGTGCTGTGGCATACGTGTTATTCAAGGATAAATCATCCATTAAAGAGGCA	-	9	2043607	2043676	-0.350417	-0.905639	0.371642	0.999891	-4.60131
Tb927.7.1550	3QTB00013_F_5	identical to GB:AAO63567.1: RNA editing complex protein MP57 {Trypanosoma brucei} (PMID:12820966); 99.6% identical to GB:AAO63567.1: RNA editing complex protein MP57 {Trypanosoma brucei} (PMID:12820966);go_function=RNA uridylyltransferase activity;go_process=RNA editing;go_component=mitochondrion		<a href=http://www.genedb.org/genedb/Search?organism=tryp&name=Tb927.7.1550>Tb927.7.1550</a>	Q57WP5	KRET2	TbMP57,RET2	Tb07.27M11.900	7	Tb927_07_v4: 386557..387855	RNA-editing complex protein,RNA-editing 3prime terminal uridylyl transferase 2,KRET2	3246	0	1	0				2QTB00013_F_5	Tb927.7.1550	GCCGGAAATGTTCATGTATCGGTGGGATATTTCCTTTGTTGGATATGGTGTAAAGAACAGTTACCTCATC	+	7	387165	387234	-0.349982	-1.03726	0.3071	0.999891	-4.59382
Tb10.70.5420	3QTB00014_L_16			<a href=http://www.genedb.org/genedb/Search?organism=tryp&name=Tb10.70.5420>Tb10.70.5420</a>	Q38C13			TRYP_x-70a06.p2kb545_736	10	Tb927_10_v4: 597069..598514	hypothetical protein, conserved	6369	0	0	0				2QTB00014_L_16	Tb10.70.5420	ACTTCCGAGCACTTCAGACAATTGTTTTGCTGTATGGTGTGCAACTTATGCCGTCACTCGATGCAATCAT	+	10	597274	597343	-0.349653	-1.00438	0.322447	0.999891	-4.59578
Tb10.70.2580	3QTB00006_B_24			<a href=http://www.genedb.org/genedb/Search?organism=tryp&name=Tb10.70.2580>Tb10.70.2580</a>	Q38BD8			TRYP_x-70a06.p2kb545_347	10	Tb927_10_v4: complement(1175894..1176535)	hypothetical protein, conserved	6594	0	0	0				2QTB00006_B_24	Tb10.70.2580	TAGAAAGCAGCTACTGTTAGAAGAGTCACGTTCGCAGAAATTACAGGTGCGCAATGGTCAGTTAGAGTCA	-	10	1175942	1176011	-0.349641	-1.01955	0.315303	0.999891	-4.59488
Tb09.160.4440	3QTB00008_N_1			<a href=http://www.genedb.org/genedb/Search?organism=tryp&name=Tb09.160.4440>Tb09.160.4440</a>	Q38EW2		28G16.515	chr9contig160.tmp0330	9	Tb927_09_v4: 955624..956445	hypothetical protein, conserved	5203	0	0	0				2QTB00008_N_1	Tb09.160.4440	AAGATATATGATTGTGACCCCATGAATGTTCTCCGCCGGTGGCACCCAACGTTTCCAGATATGGAGGATC	+	9	955927	955996	-0.34929	-0.943137	0.352413	0.999891	-4.59927
Tb10.70.4000	3QTB00017_B_8			<a href=http://www.genedb.org/genedb/Search?organism=tryp&name=Tb10.70.4000>Tb10.70.4000</a>	Q38BQ4			TRYP_x-70a06.p2kb545_534	10	Tb927_10_v4: 887329..889182	hypothetical protein, conserved	6478	1	4	0				2QTB00017_B_8	Tb10.70.4000	AAGAGTCTACGGTGTTCGATACGTTTTGGCTCAAAATAATGCTACTGTTTGTGTTGCTGGTATTCATTAA	+	10	888347	888416	-0.349274	-0.831318	0.411724	0.999891	-4.60513
Tb927.2.2720	3QTB00022_L_19	;go_function=ATP binding; protein serine/threonine kinase activity;go_process=protein amino acid phosphorylation;go_component=integral to membrane; nucleus		<a href=http://www.genedb.org/genedb/Search?organism=tryp&name=Tb927.2.2720>Tb927.2.2720</a>	Q7YVG0		10C8.160		2	Tb927_02_v4: 533630..538135	protein kinase, putative	644	0	2	0	GO:0004674 GO:0005524	GO:0006468	GO:0016021 GO:0005634	2QTB00022_L_19	Tb927.2.2720	TTTAGTGTTCTTTTTTGCCTCGTCGTCGGAGTTTATTCCTTCATGTATTCCTAAAGCGTCGCAGTTAGTG	+	2	536788	536857	-0.349	-0.916033	0.366245	0.999891	-4.60075
Tb09.160.4750	3QTB00018_K_22			<a href=http://www.genedb.org/genedb/Search?organism=tryp&name=Tb09.160.4750>Tb09.160.4750</a>	Q38ET1			chr9contig160.tmp0361	9	Tb927_09_v4: 1017960..1019960	hypothetical protein, conserved	5234	0	0	0				2QTB00018_K_22	Tb09.160.4750	AAGAAAACACTGTCTCAATCATACCGAGGCGGGAATTGGAAAAATATATGCCGGACATTACAATCGGCCC	+	9	1018186	1018255	-0.348909	-0.778218	0.441943	0.999891	-4.60768
Tb10.70.2290	3QTB00018_J_16	;go_function=binding;go_process=transport;go_component=mitochondrial inner membrane		<a href=http://www.genedb.org/genedb/Search?organism=tryp&name=Tb10.70.2290>Tb10.70.2290</a>	Q38BB0			TRYP_x-70a06.p2kb545_306	10	Tb927_10_v4: complement(1222586..1224700)	mitochondrial carrier protein, putative	6622	0	3	0	GO:0005488 GO:0005488	GO:0006810 GO:0006810	GO:0005743 GO:0005743	2QTB00018_J_16	Tb10.70.2290	TTTCCATGAACTGGATTAAAGGCCCCATAGCCGTTAGCACTGTTTTTACTGTCAATGATATCGTTAAGCG	-	10	1223508	1223577	-0.348828	-0.954656	0.34664	0.999891	-4.59863
Tb927.7.4170	3QTB00008_H_15	;go_function=fatty acid elongase activity;go_process=long-chain fatty acid biosynthesis;go_component=integral to endoplasmic reticulum membrane		<a href=http://www.genedb.org/genedb/Search?organism=tryp&name=Tb927.7.4170>Tb927.7.4170</a>	Q57UP7			Tb07.5F10.380	7	Tb927_07_v4: 1111707..1112522	fatty acid elongase, putative	3506	0	5	0	GO:0009922	GO:0042759	GO:0030176	2QTB00008_H_15	Tb927.7.4170	CATGTGTGCCAGTGGATTCAAGGCGATTATGCGAACCATTGCTCCGGTTATTACAATTATGCAAATTTTG	+	7	1112249	1112318	-0.348761	-0.861652	0.39505	0.999891	-4.60361
[truncated: 7,470 more rows]
