# Supplementary material for: Genome-wide expression profiling of in vivo-derived bloodstream parasite stages and dynamic analysis of mRNA alterations during synchronous differentiation in Trypanosoma brucei
Source: BMC Genomics. 2009 Sep 11;10:427. doi: 10.1186/1471-2164-10-427 (PMC2753553; doi:10.1186/1471-2164-10-427)
Supplement: Additional file 3 — Expression profile of all genes or those 407 genes exhibiting Log2 differential expression (P < 0.001) at one or more time points during differentiation. Relative fold change in expression is given relative to stumpy forms (T0). Genes are sorted on the basis of relative differential between slender and stumpy forms, with genes up-regulated in slender forms with respect to stumpy forms having a positive value and genes down-regulated having a negative value. Associated statistical values for each comparison are available in Additional file 1 and Additional file 2. [file 1471-2164-10-427-S3.zip]

Archive with 7 entries (4 files):
- Additional file 3/
- Additional file 3/Additional File 3a.xls
- __MACOSX/
- __MACOSX/Additional file 3/
- __MACOSX/Additional file 3/._Additional File 3a.xls
- Additional file 3/Additional File 3b.xls
- __MACOSX/Additional file 3/._Additional File 3b.xls
