# Supplementary material for: Genome-wide expression profiling of in vivo-derived bloodstream parasite stages and dynamic analysis of mRNA alterations during synchronous differentiation in Trypanosoma brucei
Source: BMC Genomics. 2009 Sep 11;10:427. doi: 10.1186/1471-2164-10-427 (PMC2753553; doi:10.1186/1471-2164-10-427)
Supplement: Additional file 3 — Expression profile of all genes or those 407 genes exhibiting Log2 differential expression (P < 0.001) at one or more time points during differentiation. Relative fold change in expression is given relative to stumpy forms (T0). Genes are sorted on the basis of relative differential between slender and stumpy forms, with genes up-regulated in slender forms with respect to stumpy forms having a positive value and genes down-regulated having a negative value. Associated statistical values for each comparison are available in Additional file 1 and Additional file 2. [file 1471-2164-10-427-S3.zip › Additional file 3/Additional File 3a.xls]

## Sheet: Sheet1
Name	Column1	Slender-T02	T0-T0	T1-T0	T6-T0	T18-T0	T48-T0	Predicted product
Tb11.01.4623		3.30718	0	0.618611	1.72229	2.12695	1.61551		calmodulin
Tb11.01.6230		3.25807	0	-1.55962	-1.90385	-1.3372	-1.86572		expression site-associated gene 2 (ESAG2) protein, putative
Tb927.1.4330		2.78766	0	0.42738	1.08477	1.21472	1.52034		hypothetical protein, unlikely
Tb10.61.1910		2.621	0	-0.459166	0.253488	0.358917	0.678103		hypothetical protein, conserved
Tb927.5.4240		2.59152	0	1.49408	3.10328	3.22657	2.83152		histone H4, putative
Tb10.6k15.2040		2.56135	0	1.93564	1.82029	2.31872	1.93704	THT1-	hexose transporter,glucose transporter 1B
Tb927.8.4990		2.48359	0	0.0763965	1.06447	1.74378	1.56217	PFR-B	69 kDa paraflagellar rod protein,PFR2
Tb11.01.1680		2.48256	0	-1.74612	-0.85725	0.0867368	-0.354531		polyubiquitin, putative
Tb10.26.0680		2.45692	0	-0.191583	1.40084	2.26734	1.54164		hypothetical protein, conserved
Tb927.1.700		2.42392	0	0.271328	0.0831845	0.279385	0.275287	PGKC	phosphoglycerate kinase
Tb927.5.1840		2.42141	0	0.650179	0.741305	0.752817	0.70431		hypothetical protein, conserved
Tb09.v1.0310		2.41672	0	-0.694587	-1.58676	-1.19931	-1.33085		expression site-associated gene 11 (ESAG11) protein, putative
Tb09.160.3220		2.40644	0	-0.266291	0.513467	-0.274995	-0.465545		hypothetical protein, conserved
Tb927.7.2870		2.39691	0	0.632842	1.9687	2.05099	1.50821		histone H2A, putative
Tb927.1.5110		2.38499	0	-0.399949	-0.868453	-1.43374	-0.600023		expression site-associated gene 11 (ESAG11) protein, putative
Tb11.01.1625		2.29656	0	0.203211	0.954826	1.18643	1.1519		hypothetical protein, conserved
Tb927.8.7970		2.21108	0	-0.0501028	-0.0387566	0.344659	0.0497563		hypothetical protein
Tb09.211.0775		2.20714	0	1.26632	1.36822	1.40854	1.33009		hypothetical protein, conserved
Tb927.1.2370		2.17966	0	0.619485	1.99187	2.55371	2.07355		beta tubulin
Tb927.3.4310		2.17421	0	-0.955537	0.0699161	0.829664	-0.168469	PFR1	73 kDa paraflagellar rod protein,PFR1
Tb09.160.3650		2.14615	0	0.345024	0.61672	1.07642	0.755599		hypothetical protein, unlikely
Tb11.01.2880		2.13596	0	1.08414	1.29507	1.08077	1.68791		hypothetical protein, conserved
Tb09.211.4240		2.13262	0	-0.708091	-0.353791	0.176528	0.14915		phosphoinositide-binding protein, putative
Tb09.160.4800		2.12006	0	-0.109712	-0.154347	0.0218044	0.136222		hypothetical protein, conserved
Tb11.01.1880		2.11993	0	0.394713	0.653359	0.0927369	0.730212		hypothetical protein, conserved
Tb927.3.3490		2.11234	0	0.677741	1.70226	1.29193	1.22984	TDP1	high mobility group protein, putative
Tb927.1.3990		2.10828	0	1.20748	1.10527	1.42042	1.27715		hypothetical protein, unlikely
Tb927.8.2030		2.04002	0	-0.153005	0.540917	0.449395	0.810769		hypothetical protein, conserved
Tb927.3.1120		2.03587	0	1.39904	1.95545	1.77219	1.70437	rtb2	GTP-binding nuclear protein rtb2, putative
Tb09.211.4460		2.0323	0	-0.243082	0.30937	0.409174	0.430225		ADP-ribosylation factor, putative
Tb927.7.2290		1.998	0	0.332517	0.502192	0.441379	0.59182		hypothetical protein, conserved
Tb10.70.1370		1.96956	0	-0.581592	-0.576696	0.34684	-0.0399031	ALD	fructose-bisphosphate aldolase, glycosomal
Tb11.01.6240		1.96639	0	0.0432362	0.105541	-0.0822163	-0.309349		expression site-associated gene (ESAG) protein, putative,expression site-associated gene 2 (ESAG2) protein, putative
Tb11.02.2040		1.95583	0	0.326317	0.714481	0.632164	0.541338		hypothetical protein, conserved
Tb09.160.5200		1.95325	0	-1.26013	-0.756869	-0.502774	-0.619838		hypothetical protein, conserved
Tb927.1.4550		1.94363	0	0.989298	0.708877	0.700545	0.955193		hypothetical protein, conserved
Tb09.211.3520		1.94358	0	1.20623	0.989453	1.15458	1.02511		hypothetical protein, unlikely
Tb09.160.1300		1.92561	0	-0.895397	-0.253423	-0.332773	-0.98694		hypothetical protein, unlikely
Tb09.211.1590		1.91818	0	-0.670868	-0.283378	-0.405015	-0.608179		hypothetical protein, conserved
Tb10.406.0370		1.91412	0	0.874844	2.21463	2.43096	1.50894		histone H2B, putative
Tb927.2.3580		1.91164	0	0.448079	0.742253	0.158961	0.498194		transcription elongation factor S-II, putative
Tb11.57.0008		1.89923	0	0.46883	0.649858	0.727591	0.990383		calpain-like protein, putative,cytoskeleton assocociated protein, putative
Tb927.8.7410		1.89717	0	-0.135773	0.185359	0.157287	0.0374442		calreticulin, putative
Tb927.8.5460		1.89463	0	0.331309	1.40117	1.74411	1.83627	Tb-44	flagellar calcium-binding protein,44 kDa calflagin,44 kDa calcimedin
Tb927.6.1260		1.88687	0	1.49932	1.87454	2.02943	1.74865	TbPSB1	proteasome beta-1 subunit, putative
Tb09.160.3310		1.87341	0	1.02604	1.27485	1.36577	1.53984		hypothetical protein, unlikely
Tb927.6.970		1.83538	0	0.275631	0.12819	0.361322	0.913224	CP	cysteine peptidase precursor,cysteine peptidase, Clan CA, family C1, Cathepsin L-like
Tb10.389.1730		1.82826	0	0.159517	0.178896	0.131411	0.393144		protein kinase, putative,mitogen-activated protein kinase 11, putative
Tb09.160.5510		1.82259	0	-0.482408	-0.593819	-0.484038	-0.298419		hypothetical protein
Tb11.01.5350		1.80526	0	-0.173885	0.451211	0.109201	0.170716		profilin
Tb10.70.1310		1.75148	0	0.182827	-0.551344	-0.28733	-0.108636		procyclin-associated gene 1 (PAG1) protein, putative
Tb10.61.1260		1.7412	0	-0.117559	0.156587	0.33077	0.450952		hypothetical protein, conserved
Tb927.8.890		1.73776	0	-0.294528	0.155399	0.330293	0.505249		small GTP-binding protein Rab1, putative
Tb927.4.2050		1.73617	0	-0.604187	-0.995063	-1.08257	-1.27538		hypothetical protein
Tb10.61.0030		1.72977	0	-0.213771	-0.29965	0.00862871	-0.12311	NA	N/A
Tb927.7.1300		1.69469	0	-0.150478	0.281005	0.164028	0.546292		protein disulfide isomerase, putative
Tb09.211.1390		1.66747	0	-0.474452	-0.324155	-0.24099	0.0840567		hypothetical protein, conserved
Tb10.70.7410		1.65882	0	0.088799	-0.0867015	-0.147978	0.0148322	VAMP	vesicle-associated membrane protein, putative,synaptobrevin, putative
Tb927.2.1920		1.6514	0	-1.25832	-1.60252	-1.56846	-1.24013		expression site-associated gene (ESAG) protein, putative,expression site-associated gene 5 (ESAG5) protein, putative
Tb927.3.2960		1.65086	0	0.00216382	1.09395	1.98016	1.89821	IAGNH	inosine-adenosine-guanosine-nucleosidehydrolase,IAG-nucleoside hydrolase
Tb927.7.3420		1.64872	0	0.49412	1.14593	1.56217	1.10432	PPIase	peptidyl-prolyl cis-trans isomerase, putative
Tb927.8.1460		1.62766	0	0.217842	-0.0496978	0.32665	-0.0220841		hypothetical protein, conserved
Tb11.02.2470		1.62015	0	-0.742025	-0.285096	-0.584297	-0.311999		hypothetical protein, conserved
Tb927.7.5790		1.61626	0	-0.376236	-0.653657	-0.0757411	0.00827832		protein disulfide isomerase, putative
Tb927.3.960		1.61175	0	0.0253554	0.30328	0.842991	0.597508		protein transport protein Sec61 gamma subunit, putative
Tb10.61.2970		1.58903	0	0.49869	0.326851	0.6849	0.567568		phosphatidic acid phosphatase, putative
Tb927.1.5180		1.573	0	-0.362253	-0.459284	0.0801949	-0.174426		hypothetical protein
Tb927.4.3490		1.56187	0	0.626307	0.49162	0.531924	0.897204	RPB6	DNA-directed RNA polymerase subunit, putative,RNA polymerase subunit, putative
Tb927.8.5880		1.55945	0	1.10226	1.13226	0.960546	1.03493		eukaryotic translation initiation factor 1A, putative
Tb927.4.4700		1.55933	0	0.314172	0.184362	0.386147	0.700558		hypothetical protein, conserved
Tb11.01.3080		1.5562	0	0.452772	0.296821	-0.153922	0.107305		heat shock protein 70, putative
Tb927.5.1610		1.55213	0	0.773946	0.774671	0.69814	1.07583		60S ribosomal protein L13a, putative
Tb927.1.2560		1.51329	0	0.232881	1.58222	2.22582	1.25463		hypothetical protein, unlikely
Tb927.1.2260		1.4906	0	0.902051	2.18702	2.527	2.70934		calpain-like protein fragment, putative
Tb927.5.1440		1.48941	0	-0.182076	-0.207848	-0.56749	-0.207108		hypothetical protein
Tb10.6k15.0430		1.48094	0	-1.5244	-0.485165	0.527969	-0.643863		hypothetical protein, conserved
Tb10.70.6830		1.47574	0	-0.181282	0.175084	0.21804	0.273823		hypothetical protein, conserved
Tb927.8.5830		1.47434	0	-0.315519	0.433693	0.490295	0.588255		hypothetical protein, conserved
Tb11.01.7830		1.47294	0	1.20349	1.75763	1.67384	1.57211		ATP binding protein-like protein
Tb10.70.5300		1.46624	0	-0.763957	-0.843439	-1.4825	-0.97717		hypothetical protein
Tb09.160.4590		1.46348	0	0.327383	1.66694	2.60397	1.45144	AK	arginine kinase
Tb927.3.3940		1.46185	0	-0.548187	-0.741187	-0.677975	-1.0925		RNA-binding protein, putative
Tb11.01.5720		1.45829	0	0.581309	0.639507	0.730173	0.868534		ribosomal protein L18, putative
Tb927.7.7510		1.45426	0	-0.328892	-0.122139	-0.661962	-0.473795		hypothetical protein
Tb927.7.3250		1.42809	0	0.202701	0.328856	-0.455242	0.0648487		expression site-associated gene (ESAG) protein, putative,expression site-associated gene 6 (ESAG6) protein, putative
Tb927.8.1120		1.41821	0	-0.269838	-0.0570013	-0.118968	-0.183269		hypothetical protein, conserved
Tb10.6k15.2690		1.39941	0	-0.041462	-0.335167	-0.589793	0.0805094		hypothetical protein, conserved
Tb927.1.2510		1.3818	0	0.0082307	0.308388	0.646705	0.194405		histone H3, putative
Tb10.6k15.1450		1.36686	0	0.74375	2.54732	1.65186	1.65003		hypothetical protein, conserved
Tb927.1.4200		1.36346	0	0.0864088	0.222126	-0.19825	-0.0512065		hypothetical protein, unlikely
Tb927.4.1230		1.36291	0	-2.02873	-2.13471	-2.22295	-2.15432		hypothetical protein
Tb09.211.2770		1.35345	0	-0.0849758	-0.0548426	0.296419	0.349693		hypothetical protein, unlikely
Tb10.61.1870		1.34625	0	1.19518	1.58305	1.35986	1.13396		aminopeptidase, putative,metallo-peptidase, Clan MG, Family M24
Tb927.7.6690		1.34072	0	-0.195146	-0.39433	-0.0773586	-0.651071		hypothetical protein
Tb09.160.5500		1.33509	0	-0.863592	-0.776387	-0.879552	-0.927089		hypothetical protein, unlikely
Tb927.4.640		1.32501	0	-0.860136	-0.132749	-0.179947	-0.614166		hypothetical protein, conserved
Tb927.7.4060		1.31995	0	0.248136	1.66967	2.34232	1.26235		calpain-like cysteine peptidase, putative,cysteine peptidase, Clan CA, family C2, putative
Tb927.7.3700		1.30862	0	0.0392119	-0.238278	-0.4404	-0.212904		hypothetical protein, conserved
Tb927.8.3530		1.30592	0	0.486985	1.276	2.74729	2.36339		glycerol-3-phosphate dehydrogenase [NAD+], glycosomal
Tb927.4.260		1.28812	0	-0.178578	-0.312122	-0.477093	-0.105249		retrotransposon hot spot (RHS) protein, putative,retrotransposon hot spot protein 3 (RHS3), putative
Tb09.160.0890		1.26731	0	0.298582	0.136605	-0.450689	0.0277022		hypothetical protein, conserved
Tb11.01.2130		1.26275	0	-0.699038	0.107521	0.651092	-0.922066		hypothetical protein, conserved
Tb927.7.3020		1.25839	0	-0.0464782	1.20174	2.41459	2.81574		hypothetical protein, conserved
Tb927.4.1820		1.25678	0	-0.588007	0.0425794	0.143626	-0.266848		selenocysteine-tRNA-specific elongation factor, putative
Tb927.7.2420		1.23725	0	-0.191696	-0.395615	-0.554538	0.0787861		glycogen synthase kinase-3 alpha, putative
Tb11.12.0008		1.23114	0	-0.350831	-0.19963	-0.0363682	-0.0556368		hypothetical protein, conserved
Tb927.5.1950		1.23069	0	-0.521055	-0.246926	-0.711644	-0.172423		hypothetical protein, conserved
Tb10.100.0090		1.222	0	-0.5777	-0.201491	0.299288	-0.341801		vacuolar ATP synthase, putative
Tb927.8.5910		1.21367	0	-0.0156433	-0.0110992	-0.38627	-0.169723		hypothetical protein
Tb09.160.5380		1.21365	0	-0.42989	-1.01863	-1.50478	-0.599858		expression site-associated gene 11 (ESAG11) protein, putative
Tb927.4.3050		1.20731	0	-0.0548893	-0.13695	-0.622038	-0.216819		hypothetical protein
Tb10.61.2680		1.20689	0	-0.57864	-0.55675	-0.818572	-0.28463	PYK1	pyruvate kinase 1
Tb11.01.3560		1.1914	0	-0.604374	-0.547876	-0.501836	-0.706933		vacuolar ATP synthase subunit B, putative,v-ATPase B subunit,vacuolar proton pump B subunit
Tb927.8.7820		1.19049	0	-0.371047	-0.175471	-0.064035	-0.575157		hypothetical protein, conserved
Tb10.70.7150		1.19036	0	-1.01055	-0.151437	-0.646976	-1.29675		hypothetical protein, conserved
Tb10.70.4270		1.18089	0	-0.884604	-0.373163	-0.478567	-0.761037		hypothetical protein, unlikely
Tb11.01.5320		1.17613	0	-0.842496	-0.483443	0.517055	-0.571551	RAB4	small GTPase, putative,ras-related rab-4
Tb927.7.7040		1.17411	0	-0.228689	-0.214408	0.905805	0.134913		methylthioadenosine phosphorylase, putative
Tb11.39.0004		1.17058	0	-0.0197543	-0.203271	-0.655217	-0.246799		hypothetical protein, conserved
Tb927.1.5240		1.16221	0	-0.445807	-0.708202	-1.41012	-0.684312		expression site-associated gene 1 (ESAG1) protein, putative
Tb09.211.1260		1.15035	0	0.964995	1.27812	1.13837	1.40296		hypothetical protein, unlikely
Tb927.7.2660		1.14974	0	-0.395736	-0.716985	-0.688402	-0.632812		hypothetical protein, conserved,zinc finger protein family member, putative
Tb927.8.1210		1.14438	0	-0.254986	-0.0709987	-0.222808	-0.622444		hypothetical protein, conserved
Tb927.7.4920		1.13635	0	0.17662	-0.0051348	-0.685371	-0.040017		hypothetical protein, conserved
Tb927.8.3720		1.1337	0	-0.369035	-0.870385	-0.923005	-0.880547		hypothetical protein, conserved
Tb10.70.1300		1.13138	0	-0.667174	-0.959649	-0.792934	-0.520191		procyclin-associated gene 2 (PAG2) protein, putative
Tb10.70.3270		1.11802	0	0.380172	0.055711	-0.334915	-0.098195		hypothetical protein, conserved
Tb11.01.5340		1.1135	0	-0.641415	-0.33235	-0.229468	0.0202565		hypothetical protein, conserved
Tb927.3.560		1.11169	0	-0.393123	-0.604518	-0.341899	-0.7592		expression site-associated gene (ESAG) protein, putative,expression site-associated gene 11 (ESAG11) protein, putative
Tb927.1.5060		1.10685	0	-0.418158	-1.18916	-0.145463	-1.57686		variant surface glycoprotein (VSG)-related, putative
Tb10.70.7080		1.10639	0	-0.760457	0.17575	-0.695912	-1.10789	CBP1	serine carboxypeptidase III precursor, putative,serine peptidase, Clan SC, Family S10
Tb927.2.3320		1.09663	0	-0.155374	-0.328275	-0.736705	-0.479206		65 kDa invariant surface glycoprotein
Tb927.7.4470		1.08475	0	-0.636848	-0.0585827	-0.0959631	-0.352262		hypothetical protein, conserved
Tb927.7.4870		1.0798	0	0.754306	0.995447	1.51556	1.42299		hypothetical protein, conserved
Tb927.4.2530		1.07499	0	-0.400168	-0.0570946	-0.316314	-0.401079		hypothetical protein, conserved
Tb927.4.4450		1.05315	0	-0.623393	-0.824151	-1.1545	-1.05463		receptor-type adenylate cyclase GRESAG 4, putative
Tb927.1.2910		1.03778	0	-0.432145	-0.382087	-0.851496	-0.390431		hypothetical protein, unlikely
Tb10.70.2880		1.03561	0	-1.10538	-0.0609054	0.131392	-0.914466		hypothetical protein
Tb11.02.5540		1.03179	0	-0.991525	-0.983822	-1.1161	-0.928686		hypothetical protein, conserved
Tb11.01.4750		0.990994	0	0.828198	1.62894	1.49075	1.30165		elongation factor 1 gamma, putative
Tb09.211.0050		0.978711	0	-0.452615	-0.141416	0.0445826	0.00167609		ubiquitin-conjugating enzyme E2, putative,ubiquitin carrier protein, putative,ubiquitin-protein ligase, putative
Tb927.4.5420		0.970296	0	-0.405185	-0.253651	-0.281819	-0.85147		variant surface glycoprotein (VSG, atypical), putative
Tb09.160.3470		0.967931	0	-0.720786	0.00452929	0.00485448	-1.07241		condensin subunit 1, putative
Tb09.211.1655		0.962288	0	-0.222121	-0.677262	0.0967802	-0.27999		hypothetical protein, conserved,predicted zinc finger protein
Tb927.1.4870		0.960225	0	-0.263628	-0.554442	-0.899993	-0.819517		expression site-associated gene (ESAG) protein, putative,expression site-associated gene 1 (ESAG1) protein, putative
Tb09.211.4220		0.957271	0	-1.26266	-1.05403	-0.534125	-1.02243		hypothetical protein, unlikely
Tb11.01.3110		0.95433	0	0.924228	1.96802	2.05515	1.72859		heat shock protein 70
Tb927.7.4770		0.932493	0	-0.562679	-0.248859	0.097589	-0.233059	PPIase	cyclophilin-type peptidyl-prolyl cis-trans isomerase, putative
Tb927.5.4500		0.929281	0	-0.57705	-0.402379	-0.343548	-0.834432		ADP-ribosylation factor, putative
Tb11.02.5490		0.929145	0	1.54268	2.65169	3.57986	3.21799		hypothetical protein, conserved
Tb927.1.3820		0.912993	0	-0.357889	0.0355735	-0.0575374	0.0677015		ATP synthase subunit, putative
Tb11.01.0540		0.906503	0	-1.09001	0.177137	0.467263	-0.792576		hypothetical protein, conserved
Tb927.7.5770		0.891701	0	-1.36354	-0.287452	0.186619	-1.31462		protein kinase, putative
Tb927.4.1540		0.885823	0	-0.0750397	-0.577441	-0.804849	-0.552992		hypothetical protein, conserved
Tb927.4.1930		0.882847	0	1.21557	1.45045	1.21376	1.35735		RNA-binding protein, putative
Tb927.5.1460		0.881514	0	-0.532546	-0.650362	0.361557	-0.756939		hypothetical protein, conserved
Tb09.244.0410		0.879389	0	-0.53116	-0.219878	-0.917487	-0.29837		hypothetical protein, conserved
Tb10.70.4740		0.876969	0	-0.716188	0.934325	1.6909	1.4941		enolase
Tb927.5.3370		0.863215	0	-0.299117	-0.109951	-0.794598	-0.425331		hypothetical protein
Tb927.1.3310		0.863028	0	0.999676	1.31528	1.08961	1.29119		hypothetical protein, conserved
Tb927.3.1330		0.862958	0	-0.194473	-0.0464035	-0.870515	-0.283135		hypothetical protein, conserved
Tb11.02.4710		0.85804	0	-0.205241	-0.155616	-0.724854	-0.375693		hypothetical protein, conserved
Tb927.8.6750		0.824243	0	1.3322	1.77474	1.85835	1.24336		translationally controlled tumor protein (TCTP), putative,IgE-dependent histamine-releasing factor, putative
Tb11.02.5480		0.823964	0	1.12527	2.25355	2.95205	2.8203		hypothetical protein, conserved
Tb10.26.0990		0.821863	0	1.72352	1.62203	1.405	1.13186		hypothetical protein, conserved
Tb10.70.4650		0.805604	0	-1.25894	-0.307241	0.510293	-1.41474		hypothetical protein, conserved
Tb927.2.4210		0.801945	0	0.785274	1.22448	1.94999	1.69246		glycosomal phosphoenolpyruvate carboxykinase,glycosomal protein P60
Tb09.211.4840		0.798412	0	-0.154159	-0.551931	-0.610098	-0.562889		mismatch repair protein PMS1, putative,mismatch repair protein
Tb11.01.7800		0.791963	0	0.906307	1.35182	1.49703	1.1905	NDPK	nucleoside diphosphate kinase
Tb927.8.5380		0.779164	0	-0.783557	-0.448217	-0.109243	-0.673574		hypothetical protein, conserved
Tb927.4.4620		0.776244	0	1.10554	1.77901	1.90898	1.81526	COXVIII	cytochrome oxidase subunit VIII
Tb927.4.2390		0.765221	0	-0.993903	-0.0900871	-0.313368	-0.855045		ATP-dependent RNA helicase, putative
Tb927.7.3180		0.76335	0	-0.227123	-0.435314	-1.0133	-0.571318		mu-adaptin 1, putative,adaptor complex AP-1 medium subunit, putative
Tb09.160.3910		0.750737	0	-0.184606	-0.385275	-0.867772	-0.590124		hypothetical protein, conserved
Tb927.2.960		0.749291	0	-0.367267	-0.578136	-0.813931	-0.416671		hypothetical protein
Tb927.7.6070		0.734225	0	-0.34331	-0.490557	-1.13293	-0.427686		receptor-type adenylate cyclase GRESAG 4, putative
Tb11.01.4580		0.728002	0	-0.244075	-0.654159	-0.422581	-0.753766		hypothetical protein
Tb10.389.1650		0.723692	0	-0.828452	-0.551932	-0.199812	-0.0876603	RBP7A	RNA-binding protein, putative
Tb927.4.2070		0.70295	0	-1.1114	-0.397517	-0.793565	-0.212111		antigenic protein, putative
Tb927.3.650		0.695123	0	-1.08788	-1.09011	-0.370966	-1.04836		hypothetical protein, conserved
Tb927.7.1800		0.689152	0	1.14483	1.75956	1.57129	1.84651		hypothetical protein, conserved
Tb11.01.8225		0.681181	0	0.375844	1.51114	1.8588	1.31004		hypothetical protein, conserved
Tb09.244.0810		0.678211	0	-0.442527	-0.965236	-0.753933	-1.13142		hypothetical protein
Tb10.6k15.3510		0.650138	0	1.70059	2.086	2.03716	1.82618	CRAM	cysteine-rich, acidic integral membrane protein precursor
Tb09.211.0240		0.642452	0	-0.771493	-1.22428	-1.5858	-1.20617		hypothetical protein, unlikely
Tb927.7.3440		0.641761	0	0.495973	1.2355	1.91593	1.94999		I/6 autoantigen
Tb927.8.1790		0.632919	0	1.48135	1.74354	2.37458	1.71609		hypothetical protein, conserved
Tb10.70.5820		0.60504	0	0.395134	0.95105	1.68145	1.28378	HK1	hexokinase
Tb927.8.6450		0.588422	0	-0.585022	-0.70298	-0.229951	-0.81228	ICP	inhibitor of cysteine peptidase,chagasin family (I42)
Tb10.61.1820		0.5515	0	1.48833	2.31926	2.16721	2.46715		mitochondrial carrier protein, putative,ADP/ATP translocase 1, putative
Tb10.70.5670		0.509335	0	1.03111	1.28359	1.09586	0.581189	TEF1	elongation factor 1-alpha,EF-1-alpha
Tb927.8.3360		0.508742	0	-0.308232	-0.40438	-0.968671	-0.712514		hypothetical protein, conserved
Tb927.1.2360		0.500783	0	0.2272	1.46314	1.95881	0.844082		alpha tubulin
Tb10.61.1840		0.482476	0	0.765719	0.935661	1.87716	1.16637		hypothetical protein, conserved
Tb10.100.0070		0.453524	0	1.48418	1.62476	1.72069	1.74504		ATP synthase F1 subunit gamma protein, putative
Tb927.7.4020		0.411722	0	-0.853767	-0.52614	-1.1293	-1.57849	PP2C	protein phosphatase 2C, putative
Tb927.6.2740		0.352246	0	0.427906	1.53172	1.75219	1.61618	pdxK	pyridoxal kinase
Tb927.1.2230		0.30387	0	1.77667	1.63337	1.63224	1.89266		calpain-like protein fragment, putative
Tb927.5.360		0.302877	0	-0.896337	-1.27551	-1.22572	-1.04219	ISG75	75 kDa invariant surface glycoprotein
Tb09.160.4280		0.279891	0	0.521649	1.20109	2.10859	1.9333	TRYP1	tryparedoxin peroxidase
Tb10.70.3010		0.169175	0	0.598089	1.07131	1.51636	0.96131		hypothetical protein, conserved
Tb11.01.4300		0.142083	0	-1.75462	-0.399263	-0.412767	-1.80221		hypothetical protein, conserved
Tb11.42.0003		0.0992827	0	0.744424	1.52989	1.79948	1.789	TCP-1-beta	t-complex protein 1, beta subunit, putative
Tb09.211.4070		0.0847788	0	0.973541	1.48248	1.02214	1.58381		hypothetical protein
Tb09.160.0900		0.0152764	0	1.49562	0.829575	1.0329	1.29847		hypothetical protein, conserved
Tb10.6k15.2020		-0.00862164	0	1.46758	1.43295	1.80943	1.66999	THT2A	glucose transporter,glucose transporter 2A
Tb927.2.2520		-0.0507708	0	0.970303	1.2568	1.50686	1.55779		hypothetical protein, conserved
Tb09.160.0740		-0.0672958	0	0.785457	1.1978	1.39923	1.01031		hypothetical protein, conserved
Tb927.8.7690		-0.253744	0	1.51881	0.87678	1.12046	1.20115		amino acid transporter (pseudogene), putative
Tb927.4.3520		-0.278404	0	1.76013	0.471544	0.385912	0.418579		hypothetical protein, conserved
Tb10.6k15.0480		-0.291524	0	0.207254	1.42245	0.847286	1.31458		hypothetical protein, conserved
Tb927.7.7060		-0.307796	0	1.27955	0.259317	0.296208	0.5839		hypothetical protein, conserved
Tb927.8.7530		-0.346507	0	1.2202	1.11852	1.3057	1.00063		3,2-trans-enoyl-CoA isomerase, mitochondrial precursor, putative
Tb10.6k15.2180		-0.371987	0	0.475648	1.53604	1.82358	1.59537	COXIX	cytochrome oxidase subunit IX
Tb10.70.5110		-0.38615	0	1.13411	1.61023	1.50231	1.39621	mMDH	mitochondrial malate dehydrogenase
Tb11.02.2430		-0.394312	0	0.810885	0.969372	1.2666	1.47322		60S ribosomal protein L17, putative
Tb927.8.7670		-0.424173	0	1.00759	0.511716	0.621892	0.712778		amino acid transporter, putative
Tb927.8.1600		-0.430465	0	0.470993	0.822034	0.776335	1.01533		lysyl-tRNA synthetase, putative
Tb09.211.2530		-0.494107	0	0.789277	1.73351	1.86073	1.84521		hypothetical protein, conserved
Tb11.47.0022		-0.517353	0	1.01843	0.912396	1.30934	1.27267		hypothetical protein, conserved
Tb927.5.2170		-0.541037	0	0.803639	1.10596	1.61081	1.52734		hypothetical protein, conserved
Tb927.4.4410		-0.558035	0	-1.52987	-1.61017	-1.56226	-2.25658		receptor-type adenylate cyclase GRESAG 4, putative
Tb927.3.1500		-0.564916	0	-1.10949	-1.20358	-1.97128	-1.33692		variant surface glycoprotein (VSG)-related, putative
Tb927.8.7620		-0.599729	0	1.59856	1.08992	1.15633	1.18497	AATP1	amino acid transporter 1, putative
Tb927.3.5460		-0.604112	0	-0.10764	1.06482	0.169043	-0.111024		hypothetical protein, conserved
Tb927.3.2230		-0.656966	0	0.572705	0.501795	0.826366	0.364091		succinyl-CoA synthetase alpha subunit, putative
Tb927.6.520		-0.669016	0	2.50677	2.03095	1.055	1.65383		EP3-2 procyclin,PARP A-beta,surface protein EP3-3 procyclin precursor,procyclic form specific polypeptide A-beta precursor
Tb11.01.8380		-0.698814	0	-1.1708	-1.65865	-1.80628	-1.80851		hypothetical protein, conserved
Tb927.7.3030		-0.706455	0	0.16028	0.456955	0.186033	1.0614		hypothetical protein, conserved
Tb09.160.1820		-0.711433	0	0.452327	0.769387	1.16009	0.764996	COXV	cytochrome oxidase subunit V
Tb927.7.3520		-0.733882	0	0.682783	0.432347	0.439205	1.05184		hypothetical protein, conserved
Tb10.389.0150		-0.738597	0	-1.77186	-1.37684	-0.764624	-2.14964		hypothetical protein, conserved
Tb927.1.710		-0.78829	0	0.427818	0.981859	1.60394	1.27218	PGKB	phosphoglycerate kinase
Tb927.8.7680		-0.792269	0	1.3596	0.696325	0.886057	1.33691		amino acid transporter, putative
Tb09.160.4460		-0.792666	0	1.62788	0.896327	-0.273601	0.302647		TFIIF-stimulated CTD phosphatase, putative
Tb09.211.1690		-0.87289	0	0.360295	0.957882	1.00395	0.864907		hypothetical protein, conserved
Tb11.55.0030		-0.882727	0	0.251246	0.299135	0.510194	0.111898		hypothetical protein, conserved
Tb927.7.2710		-0.899086	0	0.199686	0.419242	0.406714	0.732418		NADH-cytochrome b5 reductase, putative
Tb10.70.2820		-0.926512	0	-1.30987	-1.67693	-2.00132	-2.50589		hypothetical protein
Tb927.1.4690		-0.931386	0	0.307111	0.206333	0.559724	0.676996		arginine N-methyltransferase, putative
Tb10.61.1990		-0.9599	0	0.170557	0.117069	0.161714	0.72014		ribosome biogenesis protein, putative
Tb927.2.4840		-0.96387	0	0.18344	0.350116	0.493488	0.587236		hypothetical protein, conserved
Tb927.6.2200		-0.971288	0	-0.157435	0.349426	1.00062	0.628234		hypothetical protein, conserved
Tb11.02.2310		-0.983036	0	-0.130013	0.721601	1.16183	1.29047		prostaglandin f synthase
Tb10.6k15.0030		-0.987634	0	2.33019	1.91548	0.788204	1.75972	EP2	EP2 procyclin
Tb09.244.2480		-1.00378	0	1.53021	1.1262	0.154612	0.883497	BARP	BARP protein
Tb10.05.0050		-1.00643	0	1.05998	0.654262	0.0916901	0.395539		hypothetical protein, conserved,hypothetical protein
Tb10.70.6340		-1.01601	0	0.328171	0.453759	0.76098	0.148876		ATPase subunit 9, putative
Tb927.5.2230		-1.04758	0	0.741871	0.997508	1.61875	1.67923		hypothetical protein, conserved
Tb09.211.1970		-1.05181	0	-1.05683	-1.49646	-1.74195	-2.13847		hypothetical protein, unlikely
Tb11.02.2650		-1.0582	0	0.48955	0.235589	-0.26007	-0.0720321		TFIIF-stimulated CTD phosphatase, putative
Tb11.01.3170		-1.09664	0	0.295052	0.04001	0.263477	0.0783248	TRACK	guanine nucleotide-binding protein beta subunit-like protein,activated protein kinase c receptor
Tb09.211.0350		-1.09689	0	-0.145294	-0.175616	0.56307	-0.000627884		adenylate kinase, putative
Tb10.6k15.0460		-1.10703	0	-0.123966	-0.124762	0.487974	-0.210925		chaperone protein DNAJ, putative
Tb927.1.4510		-1.11553	0	-1.06352	-1.31988	-1.39299	-1.77543		hypothetical protein, unlikely
Tb11.01.3420		-1.11687	0	0.210488	0.217511	0.077892	-0.0270312		eukaryotic translation initiation factor, putative
Tb09.244.1840		-1.15402	0	-0.121653	-0.172228	0.458447	-0.302586		UDP-Gal or UDP-GlcNAc-dependent glycosyltransferase, putative
Tb927.7.1910		-1.17571	0	0.0731586	0.357547	0.174017	0.0900997		glycine dehydrogenase, putative,glycine decarboxylase, putative
Tb927.3.1600		-1.19374	0	0.273351	0.277884	0.421242	0.362381		hypothetical protein, conserved
Tb09.160.4150		-1.19611	0	0.196727	0.257552	0.179303	-0.135869		hypothetical protein, conserved
Tb11.55.0021		-1.2198	0	0.190078	0.201923	0.269473	0.305572		hypothetical protein, conserved
Tb927.4.3650		-1.22096	0	0.228368	0.321826	0.189652	0.488716		hypothetical protein
Tb927.7.7440		-1.23167	0	0.279208	0.413591	0.302368	0.10128		hypothetical protein, conserved
Tb927.6.3750		-1.24533	0	0.108202	0.22262	0.549037	0.303656		heat shock 70 kDa protein, mitochondrial precursor, putative
Tb927.7.1630b		-1.27545	0	-0.111357	-0.273559	0.496397	-0.101368	NA	hypothetical protein, conserved
Tb927.3.4450		-1.2955	0	0.333737	0.151023	-0.0525819	0.0359638		hypothetical protein, conserved
Tb10.100.0060		-1.32437	0	0.283333	0.137938	0.0529311	0.00692601		centromere/microtubule binding protein cbf5, putative
Tb10.61.0450		-1.33284	0	-1.31978	-1.55145	-1.64424	-2.62548		hypothetical protein, conserved
Tb10.70.2690		-1.34662	0	-0.0767636	0.0459444	0.15894	-0.0344238		hypothetical protein, conserved
Tb927.6.510		-1.35339	0	1.74995	2.48493	2.06198	1.79343		GPEET2 procyclin precursor,PARP A-alpha,procyclin A-alpha,procyclic form specific polypeptide A-alpha precursor
Tb927.3.4200		-1.36376	0	0.127637	-0.0677132	0.188562	-0.150682		hypothetical protein, conserved
Tb11.02.2610		-1.36494	0	0.0346952	0.174748	0.204857	-0.144003		hypothetical protein, conserved,predicted WD40 repeat protein
Tb927.4.4770		-1.36667	0	-0.0842113	0.0744058	0.0830486	-0.148943		hypothetical protein
Tb10.389.1290		-1.36846	0	0.334018	-0.0663483	-0.208449	-0.174976		hypothetical protein, conserved
Tb11.46.0007		-1.37779	0	-0.120372	-0.366319	-0.218019	-0.159427		hypothetical protein, conserved
Tb11.01.5460		-1.38047	0	-0.130531	-0.331588	0.109615	-0.337704		hypothetical protein, conserved
Tb927.3.940		-1.38161	0	0.159544	0.277306	0.507005	0.258719		hypothetical protein, conserved
Tb927.1.1300		-1.40315	0	-0.0837658	-0.165921	-0.195836	0.368709		hypothetical protein, conserved
Tb927.6.770		-1.40344	0	-0.155006	-0.483476	-0.338363	-0.238185		receptor-type adenylate cyclase GRESAG 4, putative
Tb11.03.0710		-1.44335	0	0.0778192	0.191898	0.177336	-0.0647618		hypothetical protein, conserved
Tb927.1.2820		-1.44606	0	-0.0168186	-0.0146039	-0.388487	-0.453814		pteridine transporter, putative
Tb11.02.0440		-1.4619	0	-0.234188	-0.0760702	0.108203	-0.0924121		glycerolphosphate mutase, putative
Tb09.160.4390		-1.48379	0	-0.202034	-0.0415475	0.499437	-0.364796		hypothetical protein, unlikely
Tb10.70.2970		-1.49127	0	0.447018	0.36005	0.93845	0.158699		hypothetical protein, conserved
Tb927.7.4710		-1.49461	0	0.0744972	0.185077	0.0384016	-0.0024288		hypothetical protein, conserved
Tb927.4.3080		-1.49822	0	-0.0823966	0.0841181	0.067694	-0.0131907		hypothetical protein, conserved
Tb11.01.5750		-1.50903	0	-0.112199	0.00873059	0.229674	-0.046447		hypothetical protein, conserved
Tb10.26.1020		-1.526	0	0.278563	0.249554	0.0783431	-0.0523684		hypothetical protein, conserved
Tb10.61.0980		-1.52832	0	0.0615242	0.258759	0.623117	0.607819	gMDH	glycosomal malate dehydrogenase
Tb10.61.2745		-1.53035	0	-0.242497	-0.18326	0.0338083	-0.342967		mevalonate diphosphate decarboxylase
Tb927.3.850		-1.53378	0	-0.299611	-0.270835	-0.287415	-0.580907		hypothetical protein, conserved
Tb09.211.2230		-1.53438	0	0.300234	0.0972022	-0.0877191	0.0827729		hypothetical protein, conserved
Tb927.5.3470		-1.53515	0	-0.357697	-0.361293	-0.210707	-0.0668826		hypothetical protein, conserved
Tb927.5.2840		-1.53655	0	-0.195205	-0.0905974	0.249744	-0.126568		hypothetical protein, conserved
Tb927.1.4980		-1.53913	0	-0.601007	-0.446854	-0.529836	-0.706549		hypothetical protein, unlikely
Tb10.70.6770		-1.5422	0	0.0746176	0.24025	0.0388536	-0.264203		hypothetical protein, conserved
Tb09.160.5480		-1.56334	0	0.847804	0.692144	0.0295219	0.264932	TbNT10	purine nucleoside transporter
Tb10.70.5240		-1.56515	0	-0.304422	-0.105488	-0.238521	-0.130666		hypothetical protein
Tb10.26.0790		-1.56816	0	0.554578	0.525294	0.29491	0.309678	PSSA-2	procyclic form surface glycoprotein
Tb09.211.1640		-1.58009	0	-0.159462	-0.195207	-0.288657	-0.232653		hypothetical protein, conserved
Tb11.01.8620		-1.58251	0	-0.0211017	-0.060457	-0.00573928	-0.403479		hypothetical protein, conserved
Tb927.8.7650		-1.58698	0	0.944557	0.643277	0.598999	0.945166		amino acid transporter, putative
Tb09.160.4690		-1.59414	0	0.024703	0.297521	0.0695624	-0.597381		hypothetical protein, conserved
Tb927.4.1050		-1.59648	0	-0.153311	-0.29716	-0.196104	-0.663015		hypothetical protein, conserved
Tb11.02.0500		-1.5991	0	-0.135168	-0.31069	-0.320837	-0.47764		60S ribosomal protein L37, putative
Tb09.211.1210		-1.60803	0	-0.321335	-0.243243	0.15016	-0.46269		RAD51/dmc1 protein, putative
Tb927.3.4130		-1.61036	0	-0.248899	-0.0389521	0.112793	-0.145259		hypothetical protein, conserved
Tb09.160.4890		-1.61992	0	-0.29213	-0.239916	-0.346895	-0.37072		hypothetical protein, unlikely
Tb927.6.3440		-1.62095	0	0.00265213	-0.0980207	-0.0838446	-0.509175		hypothetical protein, conserved
Tb10.70.7760		-1.62391	0	0.159947	0.281132	0.768804	-0.365529		hypothetical protein, conserved
Tb09.160.4950		-1.62931	0	-0.142464	0.0538153	0.245662	-0.27101		hypothetical protein, conserved
Tb11.01.0880		-1.62987	0	-0.422962	-0.117963	-0.221059	-0.361546		hypothetical protein, conserved
Tb927.5.2260		-1.63047	0	0.423319	0.71944	1.48928	1.55651		hypothetical protein, conserved
Tb927.4.1780		-1.63106	0	-0.00302675	0.0150988	0.430144	-0.207484		hypothetical protein, conserved
Tb927.7.5200		-1.64507	0	-0.533205	-0.616061	-0.406709	-0.871985		hypothetical protein, conserved
Tb10.70.5230		-1.64542	0	-0.69199	-0.861779	-0.392979	-0.727995		hypothetical protein, conserved
Tb09.160.4290		-1.65786	0	-0.484024	-0.595999	-0.288112	-0.834435		hypothetical protein, conserved
Tb927.5.4490		-1.66033	0	-0.175449	0.0664691	0.231974	-0.250242		hypothetical protein, conserved
Tb927.3.4340		-1.66147	0	-0.120496	0.00456159	-0.0921343	-0.237441		diphthamide synthesis protein, putative
Tb927.8.6500		-1.6777	0	-0.232357	-0.196376	0.242459	-0.689318		cell division cycle protein, putative
Tb10.70.0200		-1.6893	0	-0.213521	-0.378592	-0.26251	-0.701988		hypothetical protein
Tb11.01.5560		-1.68958	0	-0.0570398	0.136008	0.109887	-0.364253		GDP-L-fucose synthetase, putative
Tb11.01.5160		-1.69542	0	-0.167363	-0.350486	-0.238909	-0.791741		hypothetical protein, conserved
Tb10.70.1150		-1.70406	0	-0.0363164	-0.280432	0.0132591	-0.653214		hypothetical protein, conserved
Tb927.1.3210		-1.70768	0	-0.444729	-0.877092	-0.656642	-1.01695		hypothetical protein, unlikely
Tb927.7.1280		-1.71124	0	0.257833	-0.790553	-0.48896	-0.257983		hypothetical protein, conserved
Tb09.244.2880		-1.71268	0	-0.247541	-0.00529662	0.107472	-0.0986528		hypothetical protein, unlikely
Tb09.211.1600		-1.71416	0	0.077974	0.0652163	-0.0437506	-0.340553		hypothetical protein, conserved
Tb11.01.6990		-1.7214	0	0.271535	-0.235397	-0.380566	-0.110332		hypothetical protein, conserved
Tb09.211.0460		-1.7304	0	-1.24086	-1.61148	-1.99924	-1.743		hypothetical protein, conserved
Tb11.01.3570		-1.73744	0	-0.399005	-0.591767	-0.546636	-0.868015		hypothetical protein, conserved
Tb11.02.2760		-1.74275	0	-0.434011	-0.560559	-0.645661	-1.16673		hypothetical protein, conserved
Tb927.5.3200		-1.74894	0	-0.0352057	-0.215836	-0.294811	-0.690897		hypothetical protein, conserved
Tb11.01.7940		-1.74984	0	-0.511595	-0.859334	-0.356275	-0.576085		hypothetical protein, conserved
Tb11.02.2070		-1.75344	0	-0.0132089	0.0792817	0.132367	-0.086777		long-chain-fatty acid-CoA ligase protein, putative,acyl-CoA synthetase, putative,fatty acid thiokinase (long chain), putative
Tb927.1.260		-1.76439	0	-0.346429	-0.209931	-0.140287	-0.766268		hypothetical protein, unlikely
Tb10.389.0190		-1.77043	0	-0.129489	-0.364933	0.0973775	-0.556258		hypothetical protein, conserved
Tb09.160.4650		-1.77102	0	-0.0671273	0.118771	-0.203882	-0.56895		hypothetical protein, unlikely
Tb11.03.0940		-1.78499	0	-0.345353	-0.34668	-0.371702	-0.665014		elongation factor, putative
Tb927.8.4500		-1.7898	0	-0.430226	-0.252663	-0.0028666	-0.863657		hypothetical protein, conserved
Tb11.02.3360		-1.8053	0	-0.468288	-0.4668	-0.288956	-0.785483		replication factor C, subunit 1, putative,replication factor C large subunit, putative
Tb10.61.0460		-1.81436	0	0.0670978	0.0823595	-0.216437	-0.462088		hypothetical protein, conserved
Tb927.7.4130		-1.81944	0	-0.202381	-0.0698751	0.321411	-0.267121		hypothetical protein, conserved
Tb927.7.7160		-1.83229	0	-0.0304873	-1.04954	-1.17791	-1.31595		kinetoplastid-specific dual specificity phosphatase, putative
Tb927.8.3850		-1.84441	0	-0.296293	-0.225525	-0.158708	-0.887872		hypothetical protein, conserved
Tb927.6.2510		-1.85178	0	-0.0112267	0.125255	0.0742811	-0.544224		hypothetical protein, conserved
Tb927.8.7740		-1.85238	0	-0.302961	-0.171934	0.0729977	-0.780417		amino acid transporter, putative
Tb10.61.2870		-1.85361	0	-0.158611	-0.0945185	0.0289806	-0.7564		hypothetical protein, conserved
Tb927.5.3700		-1.86539	0	0.0305377	-0.0812575	-0.105527	-0.792236		hypothetical protein, conserved
Tb09.v1.0280		-1.86995	0	-0.486048	-0.718859	-0.587034	-0.767965		hypothetical protein, unlikely
Tb10.70.1720		-1.87175	0	-0.147867	-0.0518406	0.285081	-0.628107		dynein heavy chain, putative
Tb927.3.920		-1.8759	0	-0.546829	-0.446124	-0.0207434	-0.845309		hypothetical protein, conserved
Tb927.7.5440		-1.87913	0	-0.107477	-0.162669	0.09276	-0.539294		hypothetical protein, conserved
Tb927.5.2890		-1.88027	0	-0.18827	-0.0944998	0.185634	-0.648313		hypothetical protein, conserved
Tb11.01.7670		-1.88917	0	-0.734271	-0.678944	-0.262074	-0.872928		hypothetical protein, conserved
Tb10.70.5290		-1.8894	0	-0.494503	-0.283854	0.00685713	-0.960857	MSP-C	major surface protease gp63, putative,surface protease homologue
Tb09.211.4700		-1.89756	0	-0.0589287	0.202082	0.197207	-0.558104	RISP	reiske iron-sulfur protein , mitochondrial precursor
Tb11.55.0027		-1.91059	0	-0.245156	-0.152354	0.0722982	-0.835321		expression site-associated gene (ESAG) protein, putative,expression site-associated gene 3 (ESAG3) protein, putative
Tb927.4.4890		-1.91187	0	-0.293127	-0.226236	0.0503583	-0.560712		hypothetical protein, conserved
Tb927.6.480		-1.92505	0	2.20574	1.78812	1.03134	1.45395		EP3-2 procyclin,PARP A-beta,surface protein EP3-2,surface protein EP3-2 procyclin precursor,procyclic form specific polypeptide A-beta precursor
Tb11.01.3790		-1.92672	0	0.0782305	-0.0200704	-0.0174564	-0.568402		hypothetical protein, conserved
Tb927.6.5150		-1.92788	0	-0.228877	0.00210838	0.261207	-0.541062		hypothetical protein, conserved
Tb927.6.4420		-1.93329	0	-0.151673	-0.223154	-0.158455	-0.730521		hypothetical protein, conserved
Tb11.01.6920		-1.94563	0	-0.139457	-0.0370407	0.0126701	-0.767129		hypothetical protein, conserved
Tb10.70.0350		-1.96483	0	-0.628113	-1.50685	-0.170644	-0.570054		protein phosphatase 2B, putative
Tb927.7.5930		-1.98139	0	-0.588431	-0.547525	-0.365335	-0.948676		hypothetical protein, conserved
Tb927.8.6570		-1.98657	0	-0.326001	-0.550562	-0.176213	-0.780702		hypothetical protein, conserved
Tb927.8.7340		-1.99096	0	0.14917	0.115778	0.209383	-0.179988		trans-sialidase, putative,neuraminidase, putative
Tb927.8.5580		-1.99117	0	-0.186397	-0.0160392	0.163794	-0.576487		hypothetical protein, conserved
Tb927.1.3510		-2.02987	0	-0.984948	-1.40881	-1.54472	-2.9611		hypothetical protein, unlikely
Tb09.160.4070		-2.05161	0	-1.3804	-1.8075	-2.06153	-2.32832		hypothetical protein, unlikely
Tb927.1.3590		-2.06956	0	-0.296957	-0.107387	-0.412732	-0.815118		hypothetical protein, unlikely
Tb11.02.1850		-2.07364	0	-0.621289	-1.13864	-0.965959	-1.42712		hypothetical protein
Tb10.389.0120		-2.0878	0	-0.112443	0.0880925	0.192698	-0.740757	RPB5z	DNA-directed RNA polymerase II, putative,RNA polymerase subunit, putative
Tb927.4.310		-2.10702	0	-0.232515	-0.122092	-0.0762197	-0.846289		hypothetical protein, conserved
Tb927.1.390		-2.10855	0	-1.28487	-1.69054	-1.94836	-2.23301		hypothetical protein, unlikely
Tb927.7.4410		-2.14587	0	-1.11529	-1.07675	-0.827507	-1.09469		hypothetical protein, conserved
Tb11.02.1106		-2.15686	0	-0.373829	-0.716475	-0.767652	-0.97141		nucleobase transporter, putative
Tb09.354.0020		-2.15798	0	-0.563097	-0.681363	-0.716732	-0.940025		hypothetical protein, unlikely
Tb10.70.6180		-2.16941	0	-1.0199	-1.15549	-1.51382	-1.65429		ATP-dependent DEAD/H RNA helicase, putative
Tb09.160.5460		-2.1758	0	-0.432891	-0.421062	-1.06473	-0.78245		hypothetical protein, unlikely
Tb927.4.2470		-2.2481	0	-0.983081	-0.844058	-0.490798	-1.2867		hypothetical protein, conserved
Tb10.70.4900		-2.24893	0	-0.116835	-0.382006	-0.22854	-0.816698		deoxyhypusine synthase, putative
Tb927.1.2650		-2.24905	0	-0.917506	-1.21527	-1.13249	-1.14704		hypothetical protein, unlikely
Tb927.2.2500		-2.29459	0	-1.04186	-0.967185	-1.24545	-1.1228		hypothetical protein, conserved
Tb927.8.1630		-2.31556	0	1.21507	0.367341	0.485862	0.871103		major surface protease gp63, putative,GP63, putative,metallopeptidase, putative
Tb09.244.2990		-2.31924	0	-0.925878	-1.44887	-1.85096	-2.16558		hypothetical protein, unlikely
Tb927.3.1530		-2.33251	0	-0.350787	-0.791123	-0.0339788	-0.802978		hypothetical protein, conserved
Tb09.211.0430		-2.35294	0	-0.706959	-0.932557	-0.782373	-1.18387		chloride channel protein, putative
Tb927.8.5130		-2.36504	0	-1.0681	-1.59908	-0.865084	-1.07365		hypothetical protein, conserved
Tb927.7.5980		-2.41029	0	-0.477031	-0.919509	-0.347685	-0.532905		hypothetical protein, conserved
Tb927.4.3500		-2.43815	0	1.19367	1.45868	1.60599	1.18961		hypothetical protein, conserved
Tb10.70.4310		-2.4998	0	-0.933483	-1.20353	-1.16753	-1.52403		hypothetical protein
Tb10.6k15.3610		-2.57079	0	-0.761973	-0.748564	-0.356195	-1.08191		delta-6 fatty acid desaturase, putative
Tb11.47.0019		-2.67529	0	-1.25074	-1.45042	-1.65713	-1.71546		hypothetical protein, conserved
Tb09.211.1030		-2.68887	0	-0.508273	-0.848179	-0.492432	-1.33855		phosphatidylcholine:ceramide cholinephosphotransferase 2, putative
Tb09.160.3060		-2.69081	0	-1.42426	-1.32473	-1.35906	-1.66084		hypothetical protein
Tb10.26.0220		-2.72818	0	-1.32865	-1.77696	-1.70626	-2.77882		chloride channel protein, putative
Tb10.70.0670		-2.80565	0	-1.13627	-0.870194	-1.43973	-1.68242		hypothetical protein, conserved
Tb11.02.2180		-2.85884	0	-1.21972	-1.61421	-1.55475	-2.03478		hypothetical protein
Tb09.142.0190		-2.97076	0	-1.20579	-1.67532	-1.59473	-2.11187		hypothetical protein, unlikely
Tb09.160.3000		-3.0279	0	-1.56571	-2.18714	-2.28956	-2.91565		hypothetical protein, unlikely
Tb09.211.4050		-3.04141	0	-1.10158	-1.74488	-2.08866	-2.12641		hypothetical protein, unlikely
Tb09.160.2080		-3.07521	0	-1.50167	-1.6049	-1.63873	-2.38025		hypothetical protein, unlikely
Tb10.70.1690		-3.13368	0	-1.3197	-1.57169	-1.79566	-2.13736		40S ribosomal protein S10, putative
Tb09.v1.0050		-3.31062	0	-1.2281	-1.978	-1.61145	-2.88729		hypothetical protein, unlikely
Tb927.3.5770		-3.3226	0	-1.38185	-1.42375	-1.09561	-1.98693		hypothetical protein
