# Supplementary material for: Genome-wide expression profiling of in vivo-derived bloodstream parasite stages and dynamic analysis of mRNA alterations during synchronous differentiation in Trypanosoma brucei
Source: BMC Genomics. 2009 Sep 11;10:427. doi: 10.1186/1471-2164-10-427 (PMC2753553; doi:10.1186/1471-2164-10-427)
Supplement: Additional file 3 — Expression profile of all genes or those 407 genes exhibiting Log2 differential expression (P < 0.001) at one or more time points during differentiation. Relative fold change in expression is given relative to stumpy forms (T0). Genes are sorted on the basis of relative differential between slender and stumpy forms, with genes up-regulated in slender forms with respect to stumpy forms having a positive value and genes down-regulated having a negative value. Associated statistical values for each comparison are available in Additional file 1 and Additional file 2. [file 1471-2164-10-427-S3.zip › Additional file 3/Additional File 3b.xls]

## Sheet: Sheet1
Name	Slender -T0	T0-T0	T1-T0	T6-T0	T18-T0	T48-T0	Product
Tb927.8.990	-0.859253	0	-0.388157	-0.586112	-1.14152	-0.316781	RNA-binding protein, putative
Tb927.8.980	0.0644143	0	-0.356226	0.396904	1.07292	0.601453	phosphoacetylglucosamine mutase, putative,acetylglucosaminephosphomutase, putative,N-acetylglucosamine-phosphate mutase, putative
Tb927.8.970	0.125563	0	-0.134554	-0.165761	-0.600124	-0.0332321	hypothetical protein
Tb927.8.960	0.104289	0	-1.08612	-0.96938	0.0186634	-1.37772	hypothetical protein, conserved
Tb927.8.950	-0.0357403	0	0.659936	0.0750134	0.797893	0.689958	hypothetical protein
Tb927.8.920	0.258816	0	0.233603	0.0212854	0.537507	-0.0519263	ubiquitin-conjugating enzyme E2, putative,ubiquitin-protein ligase, putative,ubiquitin carrier protein, putative
Tb927.8.910	-0.581663	0	0.129184	-0.649211	-0.317146	-0.0368506	hypothetical protein, conserved
Tb927.8.900	0.540226	0	0.367212	0.359304	0.371227	0.362267	splicing factor TSR1
Tb927.8.890	1.73776	0	-0.294528	0.155399	0.330293	0.505249	small GTP-binding protein Rab1, putative
Tb927.8.880	-1.01962	0	-0.249278	-0.456919	-0.201576	-0.289585	hypothetical protein
Tb927.8.870	0.674517	0	-0.277411	-0.0175565	-0.518729	-0.10303	serine/threonine kinase, putative,protein kinase, putative
Tb927.8.860	-0.251654	0	-0.0658989	-0.122208	0.178319	0.0278933	hypothetical protein, conserved
Tb927.8.850	-1.56185	0	-0.420025	-0.424217	0.0418304	-0.747968	hypothetical protein, conserved
Tb927.8.840	0.445783	0	0.277484	0.194876	0.143286	0.30968	hypothetical protein, conserved
Tb927.8.8330	0.839725	0	0.759026	1.15937	1.10435	1.1049	calpain, putative,cysteine peptidase, putative
Tb927.8.830	0.600719	0	0.098257	-0.278634	-0.170512	0.381032	hypothetical protein, conserved
Tb927.8.820	0.683288	0	0.225637	-0.15694	0.449222	0.461321	hypothetical protein, conserved
Tb927.8.8180	-0.786649	0	0.218004	-0.0504315	-0.42817	0.0933295	hypothetical protein, conserved
Tb927.8.8160	0.722728	0	-0.387423	-0.339466	0.316228	-1.04514	hypothetical protein, conserved
Tb927.8.8150	-1.49523	0	0.0120869	0.121914	0.395398	0.00570455	hypothetical protein, conserved
Tb927.8.8150	-0.206184	0	-0.414298	-0.0760745	-0.185584	-0.394855	hypothetical protein, conserved
Tb927.8.8140	-0.815683	0	-0.152361	-0.355853	-0.316688	-0.348894	small GTP-binding rab protein, putative
Tb927.8.8130	-0.153105	0	-0.140588	-0.673848	0.458805	-0.206609	hypothetical protein, conserved
Tb927.8.8120	-0.950362	0	-0.124758	-0.132773	-0.0990437	-0.343385	hypothetical protein, conserved
Tb927.8.8110	0.0814	0	-0.819522	-0.165594	-0.16757	-1.19464	hypothetical protein, conserved
Tb927.8.8100	1.66207	0	0.738466	0.580004	0.59094	0.854804	UDP-Gal or UDP-GlcNAc-dependent glycosyltransferase, putative
Tb927.8.810	0.489212	0	-0.158665	-0.327113	-0.12226	-0.0354588	hypothetical protein, conserved
Tb927.8.8080	0.951006	0	1.01659	0.822272	0.846613	1.17905	UDP-Gal or UDP-GlcNAc-dependent glycosyltransferase (pseudogene), putative
Tb927.8.8070	-1.33196	0	0.376087	-0.52246	-0.242494	-0.00489542	hypothetical protein, conserved
Tb927.8.8050	0.101831	0	-0.63252	-0.535891	-0.590275	-0.299676	hypothetical protein, conserved
Tb927.8.8040	0.0950744	0	0.019158	-0.0460766	-0.575761	0.494876	diadenosine tetraphosphatase, putative
Tb927.8.8030	-0.199979	0	-0.617633	0.234012	-0.365339	0.0746934	hypothetical protein, conserved
Tb927.8.8020	-1.2492	0	-0.491507	-1.24241	-0.4652	-1.24617	monoglyceride lipase, putative
Tb927.8.8010	-0.911508	0	0.0933488	-0.0851971	-0.221717	-0.0643635	hypothetical protein, conserved
Tb927.8.8000	0.581266	0	0.117417	-0.157872	0.179443	0.0544097	hypothetical protein, conserved
Tb927.8.800	-0.439021	0	-0.0914234	-0.354421	-0.63559	-0.124125	hypothetical protein, conserved
Tb927.8.7990	-0.809144	0	-0.454969	-0.858329	-0.78099	-1.09686	hypothetical protein, conserved
Tb927.8.7980	-0.288733	0	-0.000895233	-0.319742	-0.658649	-0.359786	vacuolar-type proton translocating pyrophosphatase 1,V-type H(+)-translocating pyrophosphatase
Tb927.8.7970	2.21108	0	-0.0501028	-0.0387566	0.344659	0.0497563	hypothetical protein
Tb927.8.7960	-0.17109	0	0.192506	-0.0588592	-0.0437638	0.0533949	hypothetical protein
Tb927.8.7950	-0.564767	0	0.254878	-0.0595678	-0.337381	-0.0998341	hypothetical protein, conserved
Tb927.8.7940	0.202626	0	0.170842	-0.062355	-0.808415	-0.26753	receptor-type adenylate cyclase GRESAG 4, putative
Tb927.8.7930	0.653031	0	-0.0167944	-0.103507	-0.362809	-0.103185	receptor-type adenylate cyclase GRESAG 4, putative
Tb927.8.7920	-0.713317	0	-0.709565	-0.941223	-1.32115	-1.24576	receptor-type adenylate cyclase GRESAG 4, putative
Tb927.8.7900	0.769354	0	-0.154157	0.354258	-0.698238	0.128988	receptor-type adenylate cyclase GRESAG 4, putative
Tb927.8.790	0.885012	0	0.733411	0.769767	0.308223	0.431465	hypothetical protein, conserved
Tb927.8.7890	0.699168	0	0.249736	0.309484	0.359014	0.105675	receptor-type adenylate cyclase GRESAG 4, putative
Tb927.8.7870	0.217601	0	-0.0423077	0.0360257	0.0395922	-0.320391	receptor-type adenylate cyclase GRESAG 4, putative
Tb927.8.7860	0.0530973	0	-0.729988	-0.223901	-0.83667	-1.23078	receptor-type adenylate cyclase GRESAG 4, putative
Tb927.8.7850	0.686349	0	-0.436061	-0.63746	-0.315586	-0.167471	hypothetical protein, conserved
Tb927.8.7840	0.0562534	0	0.23815	-0.0538965	0.273141	0.0379633	dynein heavy chain, cytosolic, putative
Tb927.8.7830	1.06745	0	0.118762	0.03734	0.23188	0.0683112	hypothetical protein, conserved
Tb927.8.7820	1.19049	0	-0.371047	-0.175471	-0.064035	-0.575157	hypothetical protein, conserved
Tb927.8.7810	0.671867	0	-0.252621	-0.45405	0.121257	-0.4081	hypothetical protein, conserved
Tb927.8.7800	0.424366	0	-0.319089	-0.605631	-0.388997	-0.534699	hypothetical protein, conserved
Tb927.8.780	0.472149	0	0.608918	0.385977	-0.0716572	0.495265	hypothetical protein, conserved
Tb927.8.7780	-0.818416	0	0.240734	-0.149128	-0.227791	-0.167198	hypothetical protein, conserved
Tb927.8.7770	-0.556597	0	-0.293745	0.359149	-0.171202	0.066955	hypothetical protein, conserved
Tb927.8.7760	-0.147683	0	0.0496759	-0.266791	-0.259453	-0.00892338	hypothetical protein, conserved
Tb927.8.7750e	-0.797078	0	-0.379964	-0.426454	-0.514663	-0.692345	NA
Tb927.8.7740	-1.85238	0	-0.302961	-0.171934	0.0729977	-0.780417	amino acid transporter, putative
Tb927.8.7730	-0.956206	0	-0.40076	-0.173168	-0.434296	-0.549417	hypothetical protein, conserved
Tb927.8.7720	-0.0580798	0	-1.46109	-1.32785	-0.660379	-1.54519	hypothetical protein, conserved
Tb927.8.7710	-0.767409	0	0.0726075	0.317854	-0.0942027	-0.0961605	hypothetical protein, conserved
Tb927.8.770	-0.333652	0	0.268039	-0.0775045	-0.0504661	0.362523	hypothetical protein, conserved
Tb927.8.7690	-0.253744	0	1.51881	0.87678	1.12046	1.20115	amino acid transporter (pseudogene), putative
Tb927.8.7680	-0.792269	0	1.3596	0.696325	0.886057	1.33691	amino acid transporter, putative
Tb927.8.7670	-0.424173	0	1.00759	0.511716	0.621892	0.712778	amino acid transporter, putative
Tb927.8.7650	-1.58698	0	0.944557	0.643277	0.598999	0.945166	amino acid transporter, putative
Tb927.8.7640	-1.30341	0	-0.334813	-0.5876	-0.531722	-0.311047	amino acid transporter 1, putative
Tb927.8.7620	-0.599729	0	1.59856	1.08992	1.15633	1.18497	amino acid transporter 1, putative
Tb927.8.7610	0.0357766	0	0.908716	0.137885	0.135145	0.368023	amino acid transporter 1, putative
Tb927.8.7600	-0.668478	0	-0.351121	-0.563026	-0.262529	-0.628289	amino acid transporter, putative
Tb927.8.760	0.562725	0	1.06587	1.25038	0.938411	0.803598	nucleolar RNA-binding protein
Tb927.8.7590	-0.656907	0	0.324153	-0.58738	-0.221954	-0.113135	receptor-type adenylate cyclase GRESAG 4, putative
Tb927.8.7580	0.900102	0	0.159221	0.119254	1.05802	0.0183948	hypothetical protein, conserved
Tb927.8.7570	0.433896	0	0.263991	0.00189009	0.283159	0.334957	tRNA-dihydrouridine synthase 1, putative
Tb927.8.7560	0.9947	0	1.17416	1.31005	1.20585	1.49832	hypothetical protein, conserved
Tb927.8.7550	-0.823042	0	-0.66329	-0.839513	-0.760975	-1.01412	hypothetical protein
Tb927.8.7540	1.00888	0	0.0724807	0.34027	0.102505	0.332496	hypothetical protein
Tb927.8.7530	-0.346507	0	1.2202	1.11852	1.3057	1.00063	3,2-trans-enoyl-CoA isomerase, mitochondrial precursor, putative
Tb927.8.7520	0.813218	0	-0.176276	0.0418033	0.21491	0.145791	aminopeptidase, putative
Tb927.8.7510	1.18144	0	0.464982	0.549861	-0.126037	0.226222	p-nitrophenylphosphatase, putative
Tb927.8.7500	0.826285	0	-0.151634	-0.0855672	-0.629555	-0.0640178	hypothetical protein, conserved
Tb927.8.750	0.617783	0	0.676934	0.226429	0.166609	0.604837	nucleolar RNA-binding protein, putative
Tb927.8.7480	0.886443	0	-0.0882137	0.369872	0.0836904	0.179768	hypothetical protein, conserved
Tb927.8.7470	0.340188	0	0.246047	0.003911	-0.0198165	-0.113922	hypothetical protein, conserved
Tb927.8.7460	0.253774	0	0.706061	0.576272	0.361154	0.53027	metal-ion transporter, putative
Tb927.8.7450	0.751298	0	0.0946796	0.0666461	-0.282925	0.472348	myosin heavy chain kinase A, putative
Tb927.8.7440	-0.212701	0	0.145792	0.0606486	0.331149	-0.0120007	lipase, putative
Tb927.8.7410	1.89717	0	-0.135773	0.185359	0.157287	0.0374442	calreticulin, putative
Tb927.8.740	-0.606118	0	0.110697	0.133035	0.32838	-0.449213	nucleolar RNA-binding protein, truncated
Tb927.8.7390	-0.140044	0	-0.19745	-0.0751115	-0.29283	0.353349	serine/threonine protein phosphatase PP1
Tb927.8.7380	0.0541862	0	0.259629	0.213616	-0.142551	0.587137	dihydrolipoamide dehydrogenase, point mutation,acetoin dehydrogenase e3 component, putative
Tb927.8.7370	0.923097	0	1.10857	1.04038	1.43257	1.00898	hypothetical protein
Tb927.8.7360	-0.268546	0	0.0759029	0.00903406	-0.2887	-0.16788	hypothetical protein, conserved
Tb927.8.7350	-0.979336	0	-0.256564	-0.206821	-0.19106	0.0279718	trans-sialidase, putative,neuraminidase, putative
Tb927.8.7340	-1.99096	0	0.14917	0.115778	0.209383	-0.179988	trans-sialidase, putative,neuraminidase, putative
Tb927.8.7330	0.762137	0	-0.0885687	0.0768555	-0.405975	-0.335814	hypothetical protein
Tb927.8.7310	0.588547	0	-0.520438	-0.188271	-0.335753	-0.167322	hypothetical protein
Tb927.8.730	0.966333	0	0.322234	0.435684	0.164739	0.26285	nucleolar RNA-binding protein, putative
Tb927.8.7290	-0.212723	0	-0.0679674	0.314383	-0.233016	0.496919	hypothetical protein, conserved
Tb927.8.7280	0.860116	0	0.444072	0.179475	0.30888	0.427884	hypothetical protein, conserved
Tb927.8.7270	0.217267	0	0.407901	0.0602277	0.0835728	0.268086	hypothetical protein, conserved
Tb927.8.7260	0.267028	0	-0.16189	0.0327401	-0.365466	0.399651	kinetoplast-associated protein, putative
Tb927.8.7250	0.347505	0	-0.0379797	0.167507	0.124856	0.410294	hypothetical protein, conserved
Tb927.8.7240	1.07386	0	0.758696	0.855193	0.953231	0.894284	hypothetical protein, conserved
Tb927.8.7230	0.124819	0	0.544373	0.0740765	0.482674	0.227292	hypothetical protein, conserved
Tb927.8.7220	0.507728	0	-0.0400934	0.0398047	-0.248522	-0.215038	protein kinase, putative
Tb927.8.7210	0.756988	0	0.0875141	0.065736	-0.34425	0.681195	hypothetical protein, conserved
Tb927.8.7200	0.529984	0	-0.0713406	0.488455	0.287206	-0.117017	hypothetical protein, conserved
Tb927.8.720	0.807559	0	1.43198	1.00928	0.883045	0.786154	hypothetical protein, conserved
Tb927.8.7190	-0.735714	0	-0.298289	-0.388662	-0.147591	-1.05887	hypothetical protein
Tb927.8.7180	0.968149	0	0.172058	0.268403	-0.325448	0.169284	hypothetical protein, conserved
Tb927.8.7170	-1.79301	0	-0.172734	-0.207345	-0.0642222	-0.913133	inositol polyphosphate 1-phosphatase, putative
Tb927.8.7160	-0.0679719	0	0.423086	0.214762	0.00532929	0.307063	UDP-Gal or UDP-GlcNAc-dependent glycosyltransferase (pseudogene), putative
Tb927.8.7150	0.579863	0	0.79151	0.425542	0.441635	0.785545	UDP-Gal or UDP-GlcNAc-dependent glycosyltransferase, putative
Tb927.8.7140	0.405743	0	0.268579	0.26698	-0.0899589	0.364776	UDP-Gal or UDP-GlcNAc-dependent glycosyltransferase, putative
Tb927.8.7130	-0.307091	0	0.0498078	0.309526	0.271838	0.230581	hypothetical protein, conserved
Tb927.8.7120	-0.763231	0	-0.0684437	-0.189901	-0.270564	-0.31735	farnesyltransferase, putative,squalene synthase, putative
Tb927.8.7110	1.51542	0	0.656489	0.490674	0.63857	0.642643	serine/threonine-protein kinase A, putative,protein kinase, putative
Tb927.8.7100	-0.662298	0	-0.336723	-0.361748	0.443436	-0.0857554	acetyl-CoA carboxylase, putative
Tb927.8.710	0.356057	0	-0.349878	-0.0153626	-0.0936953	-0.227872	RNA-binding protein, putative
Tb927.8.7090	0.611262	0	0.0332015	-0.00573551	-0.321816	-0.0672761	hypothetical protein, conserved
Tb927.8.7080	-0.113549	0	-0.02707	0.45848	0.444916	0.152461	hypothetical protein, conserved
Tb927.8.7070	0.365092	0	-0.19256	0.137518	-0.121007	-0.0856957	hypothetical protein, conserved
Tb927.8.7060	0.552554	0	0.107653	-0.348682	0.138126	-0.047992	hypothetical protein, conserved
Tb927.8.7050	-0.124837	0	0.0884197	0.0673346	0.202852	0.479136	mu-adaptin 4, putative,adaptor complex AP-4 medium subunit, putative
Tb927.8.7040	1.21589	0	0.344087	1.14301	1.0234	0.967888	hypothetical protein, conserved
Tb927.8.7030	0.506011	0	0.224995	0.529034	0.529294	0.325501	hypothetical protein, conserved
Tb927.8.7020	0.430436	0	-0.130368	-0.424566	0.114381	-0.323084	peptidase, putative,metallo-peptidase, Clan ME, Family M16
Tb927.8.7010	-1.22498	0	-0.130286	-0.181804	-0.32607	-0.0424913	chaperone protein DNAJ, putative
Tb927.8.7000	-0.822066	0	-0.0407086	0.13924	-0.302945	-0.29295	hypothetical protein, conserved
Tb927.8.700	-0.906224	0	-0.58481	-0.519484	-0.868857	-0.216366	DNA repair and recombination helicase protein PIF1, putative,DNA repair and recombination protein, mitochondrial precursor, putative
Tb927.8.6980	-0.0311407	0	0.0577952	-0.02738	0.379767	5.10662e-05	hypothetical protein, conserved
Tb927.8.6970	0.937359	0	0.509844	0.377642	0.758993	0.710507	3-methylcrotonyl-CoA carboxylase, putative
Tb927.8.6960	-0.0543635	0	0.464437	0.518396	0.515083	0.842934	hypothetical protein, conserved
Tb927.8.6920	-0.768183	0	-0.062436	0.215652	0.22888	0.175938	hypothetical protein, conserved
Tb927.8.6910	-0.279473	0	-0.221892	-0.338406	-0.528318	-0.279299	cyclophilin, putative
Tb927.8.6900	1.31354	0	0.146157	0.186524	0.225697	0.545355	hypothetical protein, conserved
Tb927.8.690	0.507826	0	-0.23104	0.0853232	0.0247131	0.165463	peptidyl-prolyl cis-trans isomerase/rotamase, putative,PPIase, putative
Tb927.8.6890	0.00971651	0	-0.159622	0.0814117	0.286445	0.819753	hypothetical protein, conserved
Tb927.8.6880	-0.791694	0	-0.369348	0.438418	-0.699841	-0.405831	translation initiation factor IF-2, putative
Tb927.8.6870	-0.569498	0	0.191626	0.0204124	-0.107246	0.361716	hypothetical protein, conserved
Tb927.8.6860	0.334909	0	-0.453925	-0.11803	0.33889	-1.03917	hypothetical protein, conserved
Tb927.8.6850	0.604185	0	-0.196975	-0.0212321	-0.149382	0.115037	hypothetical protein, conserved
Tb927.8.6840	1.02465	0	0.0334092	-0.0476089	0.0750946	-0.288151	mismatch repair protein MLH1
Tb927.8.6830	0.665266	0	0.158959	0.0582339	0.119925	0.652672	kinesin, putative
Tb927.8.6820	1.22412	0	0.318987	0.0952689	-0.172877	-0.0097697	hypothetical protein, conserved
Tb927.8.6810	-0.812167	0	-0.0143639	-0.256113	-0.473278	-0.553601	protein kinase, putative
Tb927.8.6800	-2.26251	0	-1.12226	-1.44503	-1.88216	-2.47616	hypothetical protein, conserved
Tb927.8.680	-0.772572	0	-0.412024	0.0180962	-0.743282	0.0783244	RNA-editing complex protein
Tb927.8.6790	-0.353636	0	-0.434145	0.30539	-0.505836	-0.383757	hypothetical protein, conserved
Tb927.8.6780	0.0334328	0	-0.101392	0.719956	0.0355343	0.660861	hypothetical protein, conserved
Tb927.8.6770	-0.163062	0	0.503043	0.0263442	-0.214757	0.304452	hypothetical protein, conserved
Tb927.8.6750	0.824243	0	1.3322	1.77474	1.85835	1.24336	translationally controlled tumor protein (TCTP), putative,IgE-dependent histamine-releasing factor, putative
Tb927.8.6740	0.0129115	0	0.215549	0.676778	0.329065	0.344672	DNA repair protein, putative
Tb927.8.6730	-0.331483	0	-0.687525	-0.73913	-1.43231	-1.24339	hypothetical protein, conserved
Tb927.8.6720	1.8392	0	0.125837	0.32217	0.427917	0.225616	hypothetical protein, conserved
Tb927.8.6710	-0.569961	0	-0.0130908	-0.675195	-0.640274	-0.209388	hypothetical protein, conserved
Tb927.8.6700	-0.0312404	0	0.222068	-0.356667	-0.388249	-0.486713	hypothetical protein, conserved
Tb927.8.670	0.3559	0	-0.79966	-0.869975	-0.0523793	-1.24334	hypothetical protein, conserved
Tb927.8.6690	0.478754	0	-0.486472	-0.357066	-0.868129	-0.47941	ATP-dependent DEAD/H DNA helicase recQ, putative
Tb927.8.6680	0.336115	0	0.460341	0.376324	0.227384	0.97469	clathrin assembly sigma-adaptin protein 3, putative
Tb927.8.6670	-0.593992	0	-0.0342142	-0.568129	-0.795647	-0.611081	hypothetical protein, conserved
Tb927.8.6660	0.828656	0	0.340904	0.246556	1.24114	1.01105	hypothetical protein, conserved
Tb927.8.6650	-0.306448	0	-0.151673	-0.114927	0.724223	0.269925	RNA-binding protein, putative
Tb927.8.6640	-0.346205	0	-0.613685	0.570069	-0.0574467	-0.0824028	hypothetical protein, conserved
Tb927.8.6630	1.60487	0	1.25609	0.810949	0.787066	0.792657	hypothetical protein
Tb927.8.6620	-0.255666	0	-0.00253128	-0.102379	-0.270873	-0.127291	hypothetical protein, conserved
Tb927.8.6610	-0.300997	0	-0.0862298	-0.314695	0.0902879	-0.0586101	hypothetical protein, conserved
Tb927.8.6600	-0.615712	0	-0.199451	-0.137915	0.589248	-0.0978471	hypothetical protein, conserved
Tb927.8.660	0.476522	0	-0.187181	0.140809	0.617185	0.145519	hypothetical protein, conserved
Tb927.8.6590	-0.772311	0	0.0348057	0.0793646	0.117337	-0.120403	hypothetical protein, conserved
Tb927.8.6580	-0.401361	0	0.0736343	-0.19052	-0.0840692	0.252689	succinate dehydrogenase flavoprotein, putative
Tb927.8.6570	-1.98657	0	-0.326001	-0.550562	-0.176213	-0.780702	hypothetical protein, conserved
Tb927.8.6560	0.137763	0	0.273797	0.713085	0.0374656	0.339012	hypothetical protein, conserved
Tb927.8.6550	-0.772342	0	-0.335616	-0.124523	-0.759387	-0.622236	hypothetical protein, conserved
Tb927.8.6540	0.0281487	0	-0.238461	-0.0344947	-0.517905	-0.249643	DNA repair and transcription factor protein, putative
Tb927.8.6530	0.942535	0	0.562719	0.710556	0.847722	0.788181	hypothetical protein, conserved
Tb927.8.6520	-0.500732	0	-0.111505	-0.181046	-0.164913	0.124207	hypothetical protein, conserved
Tb927.8.6510	-1.24675	0	0.197668	0.137803	0.243303	0.101989	ubiquitin-conjugating enzyme E2, putative,ubiquitin-protein ligase, putative,ubiquitin carrier protein, putative
Tb927.8.6500	-1.6777	0	-0.232357	-0.196376	0.242459	-0.689318	cell division cycle protein, putative
Tb927.8.650	-0.827742	0	-0.615159	-0.594092	-1.13509	-1.6419	cation-transporting ATPase, putative
Tb927.8.6490	-0.580062	0	-0.358261	0.37041	0.277744	-0.165095	protein kinase, putative
Tb927.8.6480d	-0.832421	0	-0.518545	-0.859048	-0.727102	-0.424644	NA
Tb927.8.6470	-0.446908	0	0.124225	-0.0342971	0.0467642	0.335318	hypothetical protein, conserved
Tb927.8.6460	-0.0873872	0	0.250715	0.505177	0.24625	0.474706	hypothetical protein, conserved
Tb927.8.6450	0.588422	0	-0.585022	-0.70298	-0.229951	-0.81228	inhibitor of cysteine peptidase,ICP
Tb927.8.6440	-0.198962	0	0.0957884	-0.262039	0.310125	-0.0322198	RNA-binding protein, putative
Tb927.8.6430	0.0886413	0	-0.226903	0.127639	-0.102326	-0.320961	hypothetical protein, conserved
Tb927.8.6420	0.520804	0	0.19578	0.0548657	-0.481909	-0.124279	short-chain dehydrogenase, putative
Tb927.8.6410	-0.171795	0	-0.172457	-0.243467	-0.360522	-0.211424	short-chain dehydrogenase, putative
Tb927.8.6400	0.122126	0	0.147838	-0.0934202	0.240047	0.36236	hypothetical protein, conserved
Tb927.8.640	-0.102091	0	-0.133155	-0.370882	-0.435229	0.338413	hypothetical protein, conserved
Tb927.8.6390	-0.350913	0	-0.253194	0.95942	0.61858	0.495138	lysophospholipase, putative,alpha/beta hydrolase, putative
Tb927.8.6380	-0.461323	0	0.498512	-0.0304846	-0.11195	0.395273	hypothetical protein, conserved
Tb927.8.6370	-0.0561657	0	-0.278721	-0.584682	-0.0130471	0.126365	hypothetical protein, conserved
Tb927.8.6360	-0.496179	0	-0.192023	-0.0995721	0.0586913	-0.179269	hypothetical protein, conserved
Tb927.8.6350	1.15968	0	0.523651	0.65448	0.80919	0.432098	hypothetical protein, conserved
Tb927.8.6340	-0.0131611	0	0.153068	0.00605701	0.114898	0.326357	hypothetical protein, conserved
Tb927.8.6330	0.40677	0	0.231238	-0.429366	-0.253874	0.00204733	hypothetical protein, conserved
Tb927.8.6320	-1.69726	0	-0.606445	-0.931906	-0.94622	-0.889297	hypothetical protein, conserved
Tb927.8.6310	0.762997	0	0.339532	0.214341	0.0689555	0.458595	hypothetical protein, conserved
Tb927.8.6300	0.464389	0	-0.280699	0.0328187	-0.398553	-0.133522	hypothetical protein, conserved
Tb927.8.630	0.150573	0	0.292703	0.308038	0.509165	0.501826	lipoate-protein ligase, putative,lipoyl ligase, putative,lipoyltransferase, putative,lipoate biosynthesis protein, putative
Tb927.8.6290	-0.295799	0	0.805361	-0.0873038	0.372912	0.765315	hypothetical protein, conserved
Tb927.8.6280	0.612561	0	0.883982	0.790307	1.24851	0.762336	hypothetical protein, conserved
Tb927.8.6270	-0.526334	0	0.253644	-0.198488	-0.284718	-0.219205	hypothetical protein, conserved
Tb927.8.6260	-0.8071	0	-0.268442	-0.0502197	0.145396	-0.300069	hypothetical protein, conserved
Tb927.8.6250	1.24411	0	0.123172	-0.030269	0.456025	-0.071629	hypothetical protein, conserved
Tb927.8.6240	-1.72156	0	-0.208585	-0.412329	-0.525147	-0.812523	hypothetical protein, conserved
Tb927.8.6230	-0.247888	0	-0.0191301	-0.0219149	0.109793	0.0772999	hypothetical protein, conserved
Tb927.8.6220	-0.76563	0	0.0378682	0.671133	0.0696209	-0.0405214	hypothetical protein, conserved
Tb927.8.6210	-1.02468	0	-0.464917	-0.435152	-0.16718	-0.213233	phosphatidylinositol 3-kinase, putative,PI3-kinase, putative
Tb927.8.6200	0.35129	0	-0.0944524	0.359017	0.762755	0.455492	tubulin folding cofactor D, putative
Tb927.8.620	-0.578611	0	0.0043703	-0.195223	-0.223615	-0.0723301	RNA-editing complex protein MP42
Tb927.8.6190	0.706978	0	0.00490359	-0.0461884	-0.11438	-0.163291	hypothetical protein, conserved
Tb927.8.6180	1.07028	0	0.720243	0.628991	0.871655	0.746685	60S ribosomal protein L26, putative
Tb927.8.6170	0.155318	0	0.331385	0.351984	0.602478	-0.11928	transketolase, putative
Tb927.8.6160	0.996636	0	0.732566	0.713959	0.817137	0.786992	40S ribosomal protein S8, putative
Tb927.8.6140	0.592678	0	-0.0526325	-0.211387	0.0993984	-0.222769	hypothetical protein, conserved
Tb927.8.6130	0.239305	0	-0.454951	-0.360805	-0.669827	-1.10663	hypothetical protein, conserved
Tb927.8.6120	-0.00826902	0	0.412389	0.359568	0.473235	0.773566	hypothetical protein, conserved
Tb927.8.6110	0.0169676	0	0.258439	0.852694	0.824476	0.782933	hypothetical protein, conserved
Tb927.8.6100	-1.38216	0	-0.435956	-0.866446	-0.358572	-0.547896	hypothetical protein, conserved
Tb927.8.610	0.0659256	0	-0.183431	-0.156494	0.0138	0.0598559	hypothetical protein, conserved
Tb927.8.6090	0.429275	0	0.437557	0.464991	-0.243691	-0.387904	ubiquitin-conjugating enzyme E2, putative,ubiquitin-protein ligase, putative,ubiquitin carrier protein, putative
Tb927.8.6080	0.162416	0	-0.0827062	-0.19049	0.0229798	-0.212771	hypothetical protein, conserved
Tb927.8.6070	0.20548	0	0.101118	0.35957	0.450089	0.286479	basal body component,ML protein
Tb927.8.6060	-0.798499	0	-0.244068	-0.18961	0.144301	0.0827209	2-amino-3-ketobutyrate coenzyme A ligase, putative,glycine acetyltransferase, putative
Tb927.8.6050	-0.438065	0	0.4665	0.247349	0.264049	0.240153	hypothetical protein, conserved
Tb927.8.6040	0.128872	0	0.113369	0.0606941	-0.100584	0.0903596	hypothetical protein, conserved
Tb927.8.6030	0.901788	0	0.013624	-0.12456	0.0436957	-0.206079	60S ribosomal protein L12, putative
Tb927.8.6020	-0.286815	0	0.0812462	0.779145	-0.0376252	0.34162	hypothetical protein, conserved
Tb927.8.6000	0.150039	0	-0.158709	-0.358469	-0.00557225	0.113063	fatty acid desaturase, putative
Tb927.8.600	0.614103	0	0.734432	0.796062	0.786871	0.7438	hypothetical protein, conserved
Tb927.8.5990	-0.0427268	0	-0.466954	-0.401769	-0.472642	-0.25688	hypothetical protein, conserved
Tb927.8.5980	-0.548421	0	-0.543566	-0.385313	-0.798139	-0.522754	TFIIH basal transcription factor complex helicase subunit, putative,DNA excision repair protein, Transcription factor II H complex, XPD subunit, putative
Tb927.8.5970	0.515161	0	-0.186172	0.321677	-0.19408	0.123476	cullin, putative
Tb927.8.5960	-0.0963674	0	-0.113603	-0.077051	0.246374	0.0922858	hypothetical protein, conserved
Tb927.8.5950	0.191728	0	0.616029	0.21892	-0.0884243	0.580691	protein kinase, putative
Tb927.8.5940	-0.142311	0	-0.00226835	0.0766357	0.166215	0.445859	hypothetical protein, conserved
Tb927.8.5930	-0.282722	0	-0.378159	-0.600785	-0.95307	-0.488309	hypothetical protein
Tb927.8.5920	0.111922	0	-0.465725	-0.407396	-0.862798	-0.343708	hypothetical protein
Tb927.8.5910	1.21367	0	-0.0156433	-0.0110992	-0.38627	-0.169723	hypothetical protein
Tb927.8.5900	-0.215304	0	0.0536207	0.0493285	0.233385	-0.0232082	hypothetical protein, conserved
Tb927.8.590	0.0653904	0	0.0476288	-0.181467	-0.19165	0.254339	carnitine O-palmitoyltransferase, putative
Tb927.8.5890	-0.133923	0	-0.00379444	0.0517833	0.339089	0.179806	hypothetical protein, conserved
Tb927.8.5880	1.55945	0	1.10226	1.13226	0.960546	1.03493	eukaryotic translation initiation factor 1A, putative
Tb927.8.5870	0.0550724	0	-0.516069	-0.281487	-0.136954	-0.140174	hypothetical protein, conserved
Tb927.8.5860	0.0612238	0	0.738942	0.327706	0.231527	0.661945	50S ribosomal protein L17, putative
Tb927.8.5850	-0.217505	0	-0.12658	0.119887	0.487793	-0.433833	hypothetical protein, conserved
Tb927.8.5840	-0.0312791	0	-0.470527	-0.601329	-0.968629	-0.551189	hypothetical protein, conserved
Tb927.8.5830	1.47434	0	-0.315519	0.433693	0.490295	0.588255	hypothetical protein, conserved
Tb927.8.5820	-0.135873	0	-0.142834	-0.337134	-0.151628	-0.0182321	hypothetical protein, conserved
Tb927.8.5810	-0.094725	0	-0.272236	-0.455277	-0.22887	-0.378008	mitochondrial carrier protein, putative,mitochondrial carnitine/acylcarnitine carrier protein
Tb927.8.5800	-0.518658	0	-0.0563259	-0.244842	0.00894683	-0.346779	hypothetical protein, conserved
Tb927.8.580	-0.861116	0	0.0607604	-0.0869626	-0.0482748	0.377605	hypothetical protein, conserved
Tb927.8.5790	-0.496311	0	-0.334344	0.572192	0.0892668	0.0354576	hypothetical protein
Tb927.8.5780	-0.85914	0	-0.177217	-0.0509629	0.176535	-0.306814	protein tyrosine phosphatase, putative
Tb927.8.5770	-0.115154	0	0.148694	-0.0728587	0.0975971	0.473707	histone acethyltransferase, putative
Tb927.8.5760	1.05557	0	-0.0172245	-0.0438786	0.107756	-0.326384	hypothetical protein, conserved
Tb927.8.5750	-1.10376	0	-0.608956	-0.528102	-0.721222	-0.565477	hypothetical protein, conserved
Tb927.8.5740	-0.112913	0	0.0912725	-0.0349843	-0.13309	0.139073	proteasome 26S non-ATPase subunit 9, putative
Tb927.8.5730	0.209044	0	-0.48864	0.525903	-0.167645	0.36575	protein kinase, putative
Tb927.8.5720	-0.751132	0	-0.0831212	-0.135659	-0.264752	-0.263094	hypothetical protein, conserved
Tb927.8.5710	0.949055	0	0.220612	0.537095	0.684422	0.34575	recombination initiation protein NBS1, putative
Tb927.8.5700	-0.294471	0	-0.289749	-0.0838508	-0.656635	-0.210267	hypothetical protein, conserved
Tb927.8.570	0.123443	0	0.0899041	0.397713	0.187072	0.614177	proteasome regulatory non-ATP-ase subunit 10
Tb927.8.5690	0.464738	0	0.275037	0.119769	0.123487	0.530494	hypothetical protein, conserved
Tb927.8.5680	0.261205	0	-0.0558145	0.0401242	0.32122	0.139759	hypothetical protein, conserved
Tb927.8.5670	-1.07382	0	-0.326193	-1.03849	-1.32685	-1.41449	hypothetical protein, conserved
Tb927.8.5660	-0.650309	0	-0.11842	-0.232288	-0.411529	0.0902436	hypothetical protein, conserved
Tb927.8.5650	-0.568307	0	0.154015	-0.220037	-0.309345	-0.0397406	hypothetical protein, conserved
Tb927.8.5640	-0.597137	0	-0.191935	-0.209503	-0.0686496	0.0515556	hypothetical protein, conserved
Tb927.8.5630	-0.0232441	0	-0.0209088	-0.164657	0.0701843	-0.389733	dihydroorotase, putative
Tb927.8.5620	-0.972988	0	-0.531698	-0.516993	-0.665244	-0.766976	ubiquitin carboxyl-terminal hydrolase, putative
Tb927.8.5610	0.357507	0	0.387625	0.237511	-0.0858487	0.37321	hypothetical protein, conserved
Tb927.8.5600	1.13246	0	0.543987	0.911056	1.07889	1.17154	transaldolase, putative
Tb927.8.560	0.159533	0	-0.0388107	0.150663	0.12418	0.49094	hypothetical protein, conserved
Tb927.8.5590	-0.367362	0	-0.210294	-0.160629	-0.631153	-0.606107	hypothetical protein, conserved
Tb927.8.5580	-1.99117	0	-0.186397	-0.0160392	0.163794	-0.576487	hypothetical protein, conserved
Tb927.8.5570	-0.462226	0	0.8076	-0.0228337	-0.0619885	0.213507	hypothetical protein, conserved,transporter, putative
Tb927.8.5560	-0.86346	0	-0.184916	-0.149037	-0.449716	-0.667698	hypothetical protein, conserved
Tb927.8.5550	-1.05078	0	0.0361854	-0.208062	-0.128962	-0.491734	hypothetical protein, conserved
Tb927.8.5540	0.527735	0	0.0879686	-0.0222822	0.161097	0.1901	hypothetical protein, conserved
Tb927.8.5530	-0.388931	0	0.0970851	0.223598	0.3757	0.462429	Mov34/MPN/PAD-1 metallopeptidase, putative,metallopeptidase, putative
Tb927.8.5520	-1.0536	0	0.276134	0.146847	0.0926048	0.265774	hypothetical protein, conserved
Tb927.8.5510	-0.460385	0	-0.0991839	0.75138	0.105472	0.507981	apurinic/apyrimidinic endonuclease, putative
Tb927.8.5500	0.64193	0	0.241281	-0.773189	0.280935	-0.962795	protein kinase, putative
Tb927.8.550	-0.385118	0	0.305347	0.258782	0.426991	0.19215	peptide methionine sulfoxide reductase, putative,peptide Met(O) reductase, putative,methionine-S-sulfoxide reductase, putative
Tb927.8.5490	0.487872	0	0.420722	-0.139977	0.470956	0.367702	hypothetical protein, conserved
Tb927.8.5480	-0.430777	0	0.417748	0.294077	0.130911	0.0825824	hypothetical protein, conserved
Tb927.8.5470	1.03748	0	0.102056	0.419833	1.25327	0.751389	flagellar calcium-binding protein,17 kDa calflagin,17 kDa calcimedin
Tb927.8.5460	1.89463	0	0.331309	1.40117	1.74411	1.83627	flagellar calcium-binding protein,44 kDa calflagin,44 kDa calcimedin
Tb927.8.5450	-1.37928	0	-0.556443	-0.617949	-0.674167	-0.672384	amino acid transporter, putative
Tb927.8.5440	0.416407	0	-0.66116	-0.316304	-0.85594	-0.357148	flagellar calcium-binding protein,24 kDa calflagin,24 kDa calcimedin
Tb927.8.5430	1.24122	0	0.670873	1.06045	1.19655	1.12124	hypothetical protein, conserved
Tb927.8.5420	0.12181	0	0.602227	0.314094	0.136111	0.684066	hypothetical protein, conserved
Tb927.8.5410	-0.900359	0	-0.0899276	-0.154041	-0.164872	0.32965	hypothetical protein, conserved
Tb927.8.5400	0.00185294	0	-0.305597	-0.365178	-0.77909	-0.437985	hypothetical protein, conserved
Tb927.8.540	0.0346749	0	0.495523	0.232131	0.057993	0.234427	hypothetical protein, conserved
Tb927.8.5390	0.421143	0	-0.316678	0.216195	-0.117059	-0.153992	cell division control protein 2 homolog 4
Tb927.8.5380	0.779164	0	-0.783557	-0.448217	-0.109243	-0.673574	hypothetical protein, conserved
Tb927.8.5370	0.35811	0	0.0858384	-0.0303052	-0.0291283	0.12413	hypothetical protein, conserved
Tb927.8.5360	-0.567635	0	-0.540589	-0.832676	-1.20719	-1.25005	hypothetical protein, conserved
Tb927.8.5350	-0.151368	0	-0.100953	0.0340296	0.60144	-0.112514	hypothetical protein, conserved
Tb927.8.5340	-0.585715	0	-0.293875	-0.145194	0.208823	-0.342706	hypothetical protein
Tb927.8.5330	-0.512547	0	0.135566	0.143623	0.382323	0.283342	tyrosyl/methionyl-tRNA synthetase, putative
Tb927.8.5320	-0.708399	0	-0.230244	-0.448808	-0.362564	0.125782	hypothetical protein, conserved
Tb927.8.5310	0.379288	0	0.218487	0.117057	0.143503	0.548462	hypothetical protein, conserved
Tb927.8.5300	0.570478	0	-0.331702	-0.308714	-0.767527	-0.542005	hypothetical protein, conserved
Tb927.8.5290	-1.51882	0	-1.34558	-1.4686	-0.990487	-1.40939	hypothetical protein, conserved
Tb927.8.5280	1.00513	0	-0.162637	0.0237848	0.346396	0.142899	hypothetical protein, conserved
Tb927.8.5270	0.472604	0	-0.0506378	0.0447371	0.0307309	0.471822	hypothetical protein, conserved
Tb927.8.5260	0.60807	0	0.727694	0.64818	0.805162	1.10759	60S ribosomal protein L39, putative
Tb927.8.5250	0.9184	0	-0.0961056	-0.236426	0.453241	-0.471766	coatomer delta subunit, putative,delta-COP, putative,delta-coat protein, putative
Tb927.8.5240	-0.381314	0	0.203965	0.447932	0.476199	-0.0517772	hypothetical protein, conserved
Tb927.8.5230	-0.0610447	0	-0.237685	-0.501547	-0.159298	-0.348835	cyclophilin-type peptidyl-prolyl cis-trans isomerase, putative,PPIase, putative,rotamase, putative,cyclophilin, putative
Tb927.8.5220	-0.422815	0	0.144624	-0.0144964	0.136825	0.420826	hypothetical protein, conserved
Tb927.8.5210	0.617239	0	0.138909	0.065245	-0.204863	0.443503	cullin, putative
Tb927.8.5200	1.07753	0	1.06954	0.737568	1.1116	1.05719	hypothetical protein, conserved
Tb927.8.520	0.606975	0	0.499399	0.167398	0.049438	0.652886	hypothetical protein
Tb927.8.5190	-0.182344	0	0.169296	0.149702	0.19386	-0.14315	hypothetical protein, conserved
Tb927.8.5180	-0.177982	0	0.153079	0.424792	0.570988	0.297323	hypothetical protein, conserved
Tb927.8.5170	-0.183328	0	-0.117896	-0.954042	-0.581448	-1.03648	hypothetical protein, conserved
Tb927.8.5160	-1.39293	0	-0.732878	-0.590336	-0.221944	-0.985708	hypothetical protein, conserved
Tb927.8.5150	0.735471	0	0.232022	0.372722	-0.164311	0.091388	hypothetical protein, conserved
Tb927.8.5140	0.537651	0	0.218243	0.550923	-0.215098	-0.279195	hypothetical protein, conserved
Tb927.8.5130	-2.36504	0	-1.0681	-1.59908	-0.865084	-1.07365	hypothetical protein, conserved
Tb927.8.5120	-0.965312	0	0.26878	0.468899	0.420049	0.0977116	cytochrome c
Tb927.8.5110	0.186149	0	0.117519	-0.0249239	0.303129	0.531821	hypothetical protein, conserved
Tb927.8.5100	0.0165152	0	0.222063	0.157132	-0.173741	0.0955077	hypothetical protein, conserved
Tb927.8.510	0.683953	0	0.591196	0.473112	0.718937	0.340733	hypothetical protein
Tb927.8.5090	-1.13111	0	-0.0647789	-0.269701	-0.330821	-0.290487	DNA-directed RNA polymerase I largest subunit
Tb927.8.5080	0.408789	0	-0.131254	-0.156353	-0.103269	0.241628	hypothetical protein, conserved
Tb927.8.5070	-0.239412	0	0.230262	0.204322	0.47245	0.260702	hypothetical protein, conserved
Tb927.8.5060	-0.685902	0	0.155634	0.270799	0.157132	-0.0501148	ADP-ribosylation factor, putative,small GTPase, putative
Tb927.8.5050	0.51959	0	-0.579228	-0.182549	-0.545887	-0.0150241	hypothetical protein, conserved
Tb927.8.5040	-0.321689	0	-0.0331058	-0.284451	-0.667332	-0.510966	hypothetical protein, conserved
Tb927.8.5030	-0.0308438	0	-0.269237	-0.300207	0.230123	-0.434538	trafficking protein particle complex subunit 3, putative,TRAPP, putative,transport protein particle (TRAPP) component, Bet3, putative
Tb927.8.5020	-0.0150708	0	-0.269282	0.745941	0.25566	0.39144	hypothetical protein, conserved
Tb927.8.500	-0.167248	0	0.0280048	-0.132016	-0.358265	0.0650409	hypothetical protein
Tb927.8.4990	2.48359	0	0.0763965	1.06447	1.74378	1.56217	69 kDa paraflagellar rod protein,PFR2
Tb927.8.4960	-0.0706308	0	-0.0124732	0.214519	0.193489	0.244903	hypothetical protein, conserved
Tb927.8.4950	-0.262928	0	0.142453	-0.273974	-0.47727	0.479631	kinesin, putative
Tb927.8.4940	0.0562482	0	0.181243	0.457278	-0.0895281	0.684668	hypothetical protein, conserved
Tb927.8.4930	-0.243722	0	0.150324	0.428695	0.339979	0.306494	hypothetical protein, conserved
Tb927.8.4920	0.804051	0	0.466663	0.292404	0.517555	0.542922	hypothetical protein, conserved
Tb927.8.4910	-0.0337434	0	0.213753	0.052989	0.78988	0.163681	hypothetical protein, conserved
Tb927.8.4900	-0.130341	0	0.597667	0.0280192	0.0749344	0.369778	hypothetical protein, conserved
Tb927.8.490	-0.996641	0	-0.155006	-1.14384	-0.276212	-1.24915	hypothetical protein
Tb927.8.4890	0.420809	0	0.628226	0.377119	0.770849	0.612759	endoplasmic reticulum oxidoreductin, putative,pol-associated gene 1
Tb927.8.4880	-0.111102	0	-0.25137	-0.32247	0.119374	-0.375212	DNA polymerase alpha catalytic subunit,DNA polymerase I
Tb927.8.4870	-0.443033	0	0.289545	0.220981	-0.166175	0.358199	DIGIT,flagellar component
Tb927.8.4860	-0.489593	0	-0.072999	0.0324228	-0.367831	-0.224118	hypothetical protein, conserved
Tb927.8.4850	0.369414	0	-0.0760212	-0.104697	-0.417148	-0.161329	hypothetical protein, conserved
Tb927.8.4840	-0.51321	0	0.493776	-0.0147022	-0.757261	0.205804	kinesin, putative
Tb927.8.4830	0.706057	0	-0.109246	-0.089459	-0.113336	-0.0611139	U1 small nuclear ribonucleoprotein, putative
Tb927.8.4820	1.08157	0	0.950913	0.72034	0.940485	0.803241	hypothetical protein, conserved
Tb927.8.4810	-0.478312	0	0.681417	0.613318	0.865278	0.889072	prohibitin
Tb927.8.4800	-0.219105	0	-0.317856	-0.408758	-0.539942	-0.352398	hypothetical protein, conserved
Tb927.8.480	-0.0509045	0	-0.199891	0.367944	0.0811146	0.563624	phosphatidic acid phosphatase protein, putative
Tb927.8.4790	0.775577	0	-0.610998	-0.12084	0.194875	-0.284113	hypothetical protein, conserved
Tb927.8.4780	0.00456173	0	-0.481413	-0.412695	-0.37495	-0.671324	hypothetical protein, conserved
Tb927.8.4770	0.0101108	0	0.00423628	-0.10087	0.247595	0.272521	small GTP-binding protein Rab18
Tb927.8.4760	-0.227847	0	0.156579	0.367598	0.228811	0.989875	hypothetical protein, conserved
Tb927.8.4730	-0.231767	0	-0.555744	-1.06563	-0.579592	-0.345063	amino acid transporter, putative
Tb927.8.4700	-1.0922	0	-0.207216	-0.458557	-0.0982619	-0.922146	amino acid transporter, putative
Tb927.8.4690	-1.04185	0	-0.260241	-0.429388	-0.432359	-0.0378097	hypothetical protein, conserved
Tb927.8.4680	-0.0558745	0	0.0931875	0.366951	0.348274	0.373328	hypothetical protein, conserved
Tb927.8.4670	-0.0650426	0	-0.812704	-0.847592	-0.792526	-0.438081	hypothetical protein, conserved
Tb927.8.4660	0.293355	0	0.164742	-0.307678	0.211726	0.515204	hypothetical protein, conserved
Tb927.8.4650	-0.17196	0	-0.0942444	-0.342814	-0.125734	-0.375462	hypothetical protein, conserved
Tb927.8.4640	0.95052	0	0.0994667	0.485802	0.870507	0.819855	flagellar protofilament ribbon protein, putative
Tb927.8.4630	-1.5495	0	-0.151523	-0.181797	-0.462905	-0.391795	hypothetical protein, conserved
Tb927.8.4620	-0.613904	0	-0.0424564	0.2422	-0.202352	-0.0822526	small GTP-binding protein Rab7, putative
Tb927.8.4610	0.460219	0	-0.141544	-0.390871	-0.080797	-0.125613	small GTP-binding protein Rab1
Tb927.8.4600	-0.00920005	0	-0.373891	-0.42159	-0.941427	-0.211781	hypothetical protein, conserved
Tb927.8.460	-0.0253315	0	-0.00249345	0.783838	0.206157	0.226956	variant surface glycoprotein (VSG, atypical), putative
Tb927.8.4590	0.803988	0	0.386516	0.441355	0.38225	0.65694	hypothetical protein, conserved
Tb927.8.4580	0.93271	0	0.481191	-0.0100347	0.525483	0.355173	hypothetical protein, conserved
Tb927.8.4570	0.0810462	0	-0.024674	0.445826	0.297056	0.575669	hypothetical protein, conserved
Tb927.8.4560	-0.235136	0	0.266594	-0.0192481	-0.278976	0.238329	hypothetical protein, conserved
Tb927.8.4550	0.810208	0	0.739016	1.02007	0.868703	0.907296	hypothetical protein, conserved
Tb927.8.4540	0.74259	0	0.188953	0.23561	0.0826961	0.649953	hypothetical protein, conserved
Tb927.8.4530	0.675207	0	0.69477	0.951909	1.50872	1.07306	hypothetical protein, conserved
Tb927.8.4510	-0.0291514	0	-1.22186	-1.16836	-0.115132	-1.30803	hypothetical protein, conserved
Tb927.8.4500	-1.7898	0	-0.430226	-0.252663	-0.0028666	-0.863657	hypothetical protein, conserved
Tb927.8.4490	-1.65132	0	-0.362583	-0.494943	-0.0502035	-0.801659	hypothetical protein
Tb927.8.4480	-0.318212	0	0.173018	0.200014	0.361751	0.33656	hypothetical protein, conserved
Tb927.8.4460	0.635395	0	0.885581	0.890904	0.496559	0.90223	hypothetical protein, conserved
Tb927.8.4450	0.295049	0	0.00148113	-0.120241	-0.425837	-0.309517	RNA-binding protein, putative
Tb927.8.4440	-0.16166	0	-0.112262	0.846239	0.0553765	0.587403	mitochondrial carrier protein, putative
Tb927.8.4430	1.02176	0	0.966197	0.848884	1.26962	0.896743	nucleoside phosphorylase, putative
Tb927.8.4420	0.0870123	0	-0.180623	-0.160841	-0.603915	-0.231283	hypothetical protein, conserved
Tb927.8.4410	-0.524278	0	0.294518	0.421848	0.195512	0.122812	ARP2/3 complex subunit, putative
Tb927.8.4400	0.43613	0	0.226858	0.417085	-0.132585	0.677905	hypothetical protein, conserved
Tb927.8.4390	0.315895	0	0.202477	0.841429	0.756263	0.329356	translation initiation factor eIF-2B beta subunit, putative,eIF-2B GDP-GTP exchange factor, putative,guanine nucleotide exchange factor subunit GCD2
Tb927.8.4380	0.467391	0	0.659206	0.870163	1.01969	0.612258	hypothetical protein, conserved
Tb927.8.4370	-0.61565	0	0.0367031	-0.482521	0.00199084	-0.532383	hypothetical protein, conserved
Tb927.8.4360	0.474068	0	-0.257653	0.83125	0.989712	0.499577	hypothetical protein, conserved
Tb927.8.4350	-0.341821	0	-0.362491	-0.594966	-1.12709	-0.922197	hypothetical protein, conserved
Tb927.8.4340	0.602303	0	0.102053	-0.189903	-0.000557918	-0.0284243	hypothetical protein, conserved
Tb927.8.4330	1.09368	0	0.185885	-0.448796	-0.0468874	-0.428347	small GTP-binding protein Rab11,Rab11A GTPase
Tb927.8.4320	1.05391	0	0.331056	0.167202	0.140139	0.654515	hypothetical protein, conserved
Tb927.8.4310	0.372162	0	0.224289	0.135515	0.633256	-0.0792589	hypothetical protein, conserved
Tb927.8.4300	-1.55737	0	-0.238955	-0.0172567	0.291424	-0.3486	hypothetical protein
Tb927.8.430	-0.0277421	0	0.00746703	0.427385	0.245101	-0.169233	variant surface glycoprotein (VSG, pseudogene), putative,variant surface glycoprotein, degenerate
Tb927.8.4290	-0.410026	0	0.0525122	-0.323825	-0.689809	-0.635638	hypothetical protein, conserved
Tb927.8.4280	1.15403	0	0.349853	1.02385	1.22108	1.09403	nuclear transport factor 2, putative
Tb927.8.4270	0.389732	0	-0.583945	-0.227802	-0.674697	-0.544375	hypothetical protein, conserved
Tb927.8.4260	-0.861724	0	-0.0362632	-0.14291	-0.193788	0.187592	protein kinase, putative
Tb927.8.4250	-1.38197	0	-0.537953	-0.603297	-0.647426	-0.478956	hypothetical protein, conserved
Tb927.8.4240	0.0611299	0	0.344826	0.0377098	-0.141169	0.0793356	hypothetical protein, conserved
Tb927.8.4230	0.48166	0	-0.0840769	-0.438502	-0.254108	-0.0175048	hypothetical protein, conserved
Tb927.8.4220	0.0283254	0	0.155989	0.0353814	-0.160087	0.327435	hypothetical protein, conserved
Tb927.8.4210	0.487116	0	0.409312	0.253972	-0.59163	0.654696	hypothetical protein, conserved
Tb927.8.4200	0.300559	0	0.288973	-0.317152	-0.303796	-0.118134	hypothetical protein, conserved
Tb927.8.4190	1.00725	0	-0.00751121	-0.0673128	-0.0337782	0.166603	hypothetical protein, conserved
Tb927.8.4180	0.275747	0	0.41955	0.444061	0.267977	1.16782	deaminase, putative
Tb927.8.4170	0.794363	0	0.713899	0.45799	0.444403	0.20819	RNA-binding protein, putative
Tb927.8.4160	0.093865	0	-0.0989427	0.00315506	0.0256241	-0.0363915	hypothetical protein, conserved
Tb927.8.4150	0.263958	0	0.0270133	0.165213	0.317506	-0.173781	hypothetical protein, conserved
Tb927.8.4140	-1.32391	0	-0.0117278	-0.0626426	-0.0942828	-0.181894	hypothetical protein, conserved
Tb927.8.4130	-0.113645	0	-0.137158	-0.363418	0.0582352	-0.393944	hypothetical protein, conserved
Tb927.8.4120	0.0839579	0	0.150571	-0.293913	-0.1795	0.0679333	hypothetical protein, conserved
Tb927.8.4110	0.609096	0	-0.404524	0.251918	-0.0835994	-0.0950538	flagellum-adhesion glycoprotein, putative
Tb927.8.4100	0.528753	0	-0.0195624	0.181272	-0.0538207	0.0939804	hypothetical protein, conserved
Tb927.8.4090	-0.0913741	0	-0.237389	0.205435	-0.541662	-0.292925	endonuclease G, putative
Tb927.8.4080	-0.495976	0	-0.168467	-0.315408	-0.103769	0.112909	hypothetical protein, conserved
Tb927.8.4060	0.125989	0	-0.25375	-0.0998431	-0.967254	-0.951779	flagellum-adhesion glycoprotein, putative
Tb927.8.4010	1.25149	0	0.398746	0.65208	0.443948	0.888004	flagellum-adhesion glycoprotein
Tb927.8.4000	-0.160727	0	0.446115	0.151753	-0.0115867	0.414518	hypothetical protein, conserved
Tb927.8.3990	-1.15599	0	-0.1245	-0.0141453	0.375329	-0.180819	hypothetical protein, conserved
Tb927.8.3980	0.032646	0	-0.152571	-0.0789683	0.630287	0.369901	hypothetical protein, conserved
Tb927.8.3970	0.371198	0	-0.0839654	-0.0967228	-0.376117	0.271501	oxidoreductase, putative
Tb927.8.3960	0.500208	0	-0.271001	-0.477063	0.369134	-0.228971	hypothetical protein, conserved
Tb927.8.3950	1.10186	0	0.454396	0.406103	0.415445	0.835573	hypothetical protein, conserved
Tb927.8.3940	0.415231	0	0.48742	0.189992	0.383814	0.590301	hypothetical protein, conserved
Tb927.8.3930	-0.18661	0	-0.0120271	-0.231641	0.659157	0.297235	hypothetical protein, conserved
Tb927.8.3920	0.147276	0	0.367706	0.185258	0.23085	0.250543	hypothetical protein, conserved
Tb927.8.3910	0.19127	0	0.0625382	0.498032	0.380872	0.726655	thymidylate kinase, putative
Tb927.8.3890	-0.0185192	0	0.134459	0.0331839	-0.0415468	0.124899	hypothetical protein, conserved
Tb927.8.3880	-0.0985654	0	-0.584273	0.225607	-0.347089	0.0236031	hypothetical protein, conserved
Tb927.8.3870	0.875824	0	0.513748	0.515227	0.0706808	0.486905	hypothetical protein, conserved
Tb927.8.3860	-0.329015	0	0.477278	-0.322201	0.00795015	0.197777	hypothetical protein, conserved,WD-repeat containing protein
Tb927.8.3850	-1.84441	0	-0.296293	-0.225525	-0.158708	-0.887872	hypothetical protein, conserved
Tb927.8.3840	-0.265767	0	-0.654979	-0.697292	-0.840018	-0.632414	hypothetical protein, conserved
Tb927.8.3830	0.445956	0	0.0580024	0.0346524	0.232069	-0.100554	ATP-dependent DEAD/H RNA helicase, putative,mitochondrial
Tb927.8.3820	-0.403456	0	-0.48519	0.207876	-0.196587	-0.00438024	hypothetical protein, conserved
Tb927.8.3810	-0.720797	0	0.00425641	-0.0875433	-0.144174	0.0621417	hypothetical protein, conserved
Tb927.8.3800	0.252888	0	0.261875	0.225079	0.270426	0.297241	nucleoside phosphatase, putative,guanosine diphosphatase, putative
Tb927.8.3790	0.483002	0	0.0572671	0.22798	0.224131	0.876149	hypothetical protein, conserved,leucine-rich repeat protein (LRRP), putative
Tb927.8.3780	-1.15192	0	0.0496888	0.234549	0.375156	0.00947971	hypothetical protein, conserved
Tb927.8.3770	0.606286	0	0.0235384	-0.703869	-1.03535	-0.704249	mitogen-activated protein kinase, putative
Tb927.8.3760	0.184948	0	-1.50684	-1.16229	-0.611736	-1.67141	hypothetical protein
Tb927.8.3750	0.473041	0	0.601679	0.297107	0.729458	0.846746	nucleolar protein, putative
Tb927.8.3740	-0.403161	0	0.000148163	0.0414389	-0.36223	-0.276437	hypothetical protein, conserved
Tb927.8.3730	-0.168531	0	-0.638478	0.345881	-0.555199	0.117065	hypothetical protein, conserved
Tb927.8.3720	1.1337	0	-0.369035	-0.870385	-0.923005	-0.880547	hypothetical protein, conserved
Tb927.8.3710	0.470482	0	0.0369693	-0.0709314	-0.567339	-0.16085	hypothetical protein, conserved
Tb927.8.3700	0.151881	0	-0.150677	0.507406	0.891537	0.488298	hypothetical protein, conserved
Tb927.8.3690	0.682794	0	0.544581	0.30037	0.601425	0.719998	isocitrate dehydrogenase [NADP], mitochondrial precursor, putative
Tb927.8.3680	0.383782	0	0.15446	0.130669	-0.34919	0.633079	hypothetical protein, conserved
Tb927.8.3670	-0.446547	0	-0.306608	-0.427535	-0.367945	0.105316	hypothetical protein
Tb927.8.3660	0.28238	0	0.0513701	0.429481	0.197534	0.0209182	protein transport protein Sec23, putative
Tb927.8.3650	-0.128071	0	-0.0807543	-0.557213	0.0800269	0.169753	folate transporter, putative,expression site-associated gene 10 (ESAG10) protein, putative
Tb927.8.3640	0.024153	0	-0.657668	-0.559069	-1.00616	-0.518977	hypothetical protein, conserved
Tb927.8.3630	-1.04527	0	-0.371414	-0.585481	-0.626429	-0.835417	folate transporter, putative,expression site-associated gene 10 (ESAG10) protein, putative
Tb927.8.3620	-1.02986	0	-0.0304023	0.0957312	-0.490252	-0.139049	folate transporter, putative,expression site-associated gene 10 (ESAG10) protein, putative
Tb927.8.3610	0.28796	0	0.525101	0.247502	0.154701	0.914084	hypothetical protein, conserved
Tb927.8.3600	0.580804	0	-0.135154	-0.052967	-0.22982	-0.05883	hypothetical protein, conserved
Tb927.8.3590	0.251652	0	-0.0483512	0.174573	0.129679	-0.0360162	hypothetical protein, conserved
Tb927.8.3580	0.626375	0	0.478965	0.282743	0.631733	0.46871	ATP-dependent chaperone, putative,mitochondrial chaperone BCS1, putative
Tb927.8.3570	0.428628	0	0.216929	0.649697	0.67761	0.572045	hypothetical protein, conserved
Tb927.8.3560	0.616013	0	0.640997	0.668617	0.745865	0.598594	DNA repair and recombination helicase protein PIF1, putative,DNA repair and recombination protein, mitochondrial precursor, putative
Tb927.8.3550	-0.10401	0	-0.17706	-0.0395459	0.208168	0.140092	mitogen-activated protein kinase 3, putative
Tb927.8.3540	-0.0711783	0	-0.662744	-0.459171	-0.489752	-0.134213	hypothetical protein, conserved
Tb927.8.3530	1.30592	0	0.486985	1.276	2.74729	2.36339	glycerol-3-phosphate dehydrogenase [NAD+], glycosomal
Tb927.8.3520	1.25828	0	0.511097	0.714824	-0.091769	0.264586	hypothetical protein, conserved
Tb927.8.3490	0.0287661	0	0.353423	0.445783	0.432515	0.921008	hypothetical protein, conserved
Tb927.8.3480	-1.63071	0	-0.703652	-0.746543	-0.423355	-0.69996	hypothetical protein, conserved
Tb927.8.3470	-1.49526	0	-0.245438	-0.0872273	-0.0066045	-0.132518	hypothetical protein, conserved
Tb927.8.3460	0.0402585	0	0.602239	-0.0310278	-0.024799	0.311961	hypothetical protein, conserved
Tb927.8.3450	0.159704	0	-0.769622	-0.473376	0.0531371	-0.51649	hypothetical protein, conserved
Tb927.8.3440	-0.835692	0	-0.0882866	-0.117738	-0.210677	-0.382606	hypothetical protein, conserved
Tb927.8.3430	-1.61815	0	-0.613737	-0.398973	-0.150848	-0.544187	hypothetical protein, conserved
Tb927.8.3420	0.0496324	0	-0.217902	-0.344099	-0.341027	-0.248642	hypothetical protein, conserved
Tb927.8.3410	-0.337483	0	-0.773623	-0.77959	-0.559854	-0.788387	hypothetical protein, conserved
Tb927.8.3400	-0.454635	0	-0.421677	-0.280243	-0.374426	-0.347696	hypothetical protein, conserved
Tb927.8.3390	-0.148912	0	-0.0619696	-0.392918	-0.57709	-0.00233952	hypothetical protein, conserved
Tb927.8.3380	-0.538034	0	-0.273743	0.190382	-0.611125	-0.307801	electron transfer protein, putative
Tb927.8.3370	0.141806	0	-0.269431	-0.483346	-0.31594	-0.374842	Ran-binding protein, putative
Tb927.8.3360	0.508742	0	-0.308232	-0.40438	-0.968671	-0.712514	hypothetical protein, conserved
Tb927.8.3350	0.0869818	0	-0.0268537	0.0274669	0.315115	0.365318	DNA polymerase theta (helicase domain only), putative
Tb927.8.3340	-0.501462	0	-0.494636	-0.667867	-1.16046	-0.50884	hypothetical protein, conserved
Tb927.8.3330	-0.436265	0	0.19403	0.388253	0.0588093	0.198892	mitochondrial carrier protein, putative
Tb927.8.3320	0.708502	0	0.805183	0.662008	0.881267	0.942631	hypothetical protein, conserved
Tb927.8.3310	0.45354	0	0.13042	0.224273	0.342893	0.165929	acetyltransferase, putative
Tb927.8.3300	0.158393	0	-0.378934	-0.306783	-0.628814	-0.179896	hypothetical protein, conserved
Tb927.8.3290	0.462292	0	0.195472	0.435281	0.67582	0.294784	DNA polymerase zeta catalytic subunit, putative
Tb927.8.3280	-0.258797	0	0.027768	0.211205	0.0429274	0.517711	hypothetical protein, conserved
Tb927.8.3270	0.0950472	0	-0.449611	-0.399726	-0.770653	-0.381082	hypothetical protein
Tb927.8.3260	0.538154	0	0.481506	0.316172	0.279155	0.596822	hypothetical protein, conserved
Tb927.8.3250	0.147043	0	-0.24318	-0.076446	0.357649	-0.281843	dynein heavy chain, putative
Tb927.8.3240	-0.42859	0	-0.457741	0.251257	-0.342604	-0.0289102	lathosterol oxidase, putative
Tb927.8.3230	-1.22706	0	0.24456	-0.159314	-0.859916	-0.379944	hypothetical protein, conserved
Tb927.8.3220	-0.544091	0	0.172203	-0.0894248	0.153197	-0.366446	exonuclease, putative
Tb927.8.3210	0.151372	0	0.419722	0.296177	0.525756	0.57319	hypothetical protein, conserved
Tb927.8.3200	-0.340309	0	0.214884	-0.346109	0.622153	0.401353	hypothetical protein, conserved
Tb927.8.3190	0.0998776	0	0.160059	0.140995	0.204959	0.0390593	hypothetical protein, conserved
Tb927.8.3180	0.313139	0	-0.134904	-0.0682417	-0.0143747	0.0940967	hypothetical protein, conserved
Tb927.8.3170	0.799667	0	0.443152	0.119202	0.655355	0.701539	hypothetical protein, conserved
Tb927.8.3160	-0.225063	0	-0.268208	-0.56557	-0.260535	-0.648356	hypothetical protein, conserved
Tb927.8.3150	0.93721	0	0.482971	0.300498	0.267663	0.722744	t-complex protein 1 gamma subunit, putative
Tb927.8.3140	-0.329731	0	0.505826	0.183329	0.173837	0.181887	NAD dependent deacetylase, putative,SIR2-like protein 4, putative,NAD-dependent deacetylase sirtuin 4, putative
Tb927.8.3130	0.457803	0	0.230708	-0.0028153	-0.0645238	0.207948	S-adenosyl-methyltransferase mraW-like protein, putative
Tb927.8.3120	0.609886	0	0.0430365	0.0799738	0.129253	0.345942	hypothetical protein, conserved
Tb927.8.3110	-0.113996	0	0.652534	0.667243	0.338779	0.727999	hypothetical protein, conserved
Tb927.8.3100	0.313896	0	0.00214584	-0.0984768	0.175932	0.164658	coronin, putative
Tb927.8.3090	0.129041	0	0.382275	0.465193	0.427786	0.358521	hypothetical protein, conserved
Tb927.8.3080	0.343523	0	0.269602	0.333694	-0.00846316	0.512315	hypothetical protein, conserved
Tb927.8.3070	1.21872	0	0.32805	0.527073	-0.0484089	0.315582	hypothetical protein, conserved
Tb927.8.3060	-0.55001	0	-0.385136	-0.464178	0.454682	-0.105364	cytosolic leucyl aminopeptidase, putative,metallo-peptidase, Clan MF, Family M17
Tb927.8.3050	-0.0535085	0	0.0532039	0.244833	0.273137	0.155164	hypothetical protein, conserved
Tb927.8.3040	-1.37351	0	-0.0580036	-0.286874	-0.0961595	-0.202195	hypothetical protein, conserved
Tb927.8.3030	0.627625	0	-0.151098	-0.0945904	-0.190216	-0.408504	hypothetical protein
Tb927.8.3020	-1.70119	0	-0.915647	-0.460032	-0.227062	-0.617495	hypothetical protein, conserved
Tb927.8.3010	-0.0910226	0	-0.550768	-0.169774	-0.651779	-0.36003	hypothetical protein, conserved
Tb927.8.3000	0.601904	0	0.167864	-0.295812	-0.589321	-0.356526	hypothetical protein, conserved
Tb927.8.2990	-1.23757	0	0.0319655	-0.345508	-0.299647	-0.363292	hypothetical protein, conserved
Tb927.8.2980	-0.297206	0	-0.0714453	-0.0627489	-0.320119	0.141986	Bis(5prime-adenosyl)-triphosphatase, putative
Tb927.8.2970	0.00568435	0	0.117045	-0.0438858	-0.18697	0.0662729	hypothetical protein, conserved
Tb927.8.2960	0.559662	0	0.366252	0.361696	0.403346	0.701487	hypothetical protein, conserved
Tb927.8.2950	-1.80003	0	-0.659069	-0.571271	-0.54971	-1.12249	hypothetical protein, conserved
Tb927.8.2940	0.777724	0	0.383325	-0.0359744	0.0382456	-0.0171777	mannosyl-oligosaccharide 1,2-alpha-mannosidase IB, putative
Tb927.8.2930	0.909365	0	0.610712	0.495662	0.135755	0.63084	mannosyl-oligosaccharide 1,2-alpha-mannosidase IB, putative
Tb927.8.2920	0.0487665	0	0.0670433	-0.0948581	-0.365088	-0.498161	mannosyl-oligosaccharide 1,2-alpha-mannosidase IB, putative
Tb927.8.2910	-0.0845068	0	0.203534	0.0456726	-0.423024	0.0140655	mannosyl-oligosaccharide 1,2-alpha-mannosidase IB, putative
Tb927.8.2890	0.288642	0	-0.0538279	-0.149043	-0.0557982	-0.295592	hypothetical protein, conserved
Tb927.8.2880	-0.373994	0	-0.461316	-0.517954	-1.00406	-0.305702	hypothetical protein, conserved
Tb927.8.2870	1.29237	0	0.869531	0.693994	0.682729	1.04144	hypothetical protein, conserved
Tb927.8.2860	0.349721	0	0.268815	-0.291915	-0.290764	0.194603	hypothetical protein, conserved
Tb927.8.2850	0.273529	0	-0.451417	-0.3788	0.0856538	-0.377143	ribonuclease, putative
Tb927.8.2840	0.335472	0	-0.214129	0.497378	-0.0599157	-0.214665	hypothetical protein, conserved
Tb927.8.2830	1.11009	0	-0.162774	0.0730195	-0.337258	-0.199785	hypothetical protein, conserved
Tb927.8.2820	0.678049	0	-0.126483	0.361824	0.373387	0.432237	hypothetical protein, conserved
Tb927.8.2800	-0.271919	0	-0.147328	-0.429498	0.216034	0.403981	hypothetical protein, conserved
Tb927.8.2780	-0.173882	0	0.290911	-0.0359639	-0.0124738	0.247998	RNA-binding protein RBP10, putative
Tb927.8.2770	-0.295863	0	-0.73096	-0.311604	-0.516377	-0.794576	hypothetical protein, conserved
Tb927.8.2760	-0.415807	0	-0.251569	-0.106358	-0.218731	0.0549293	hypothetical protein, conserved
Tb927.8.2750	0.1484	0	0.201155	0.258241	0.400143	0.176964	hypothetical protein, conserved
Tb927.8.2740	0.408309	0	0.178924	0.183825	0.359654	0.164945	mitochondrial RNA binding protein
Tb927.8.2730	0.108	0	0.131945	0.405168	0.261499	-0.0477076	hypothetical protein, conserved
Tb927.8.2720	-0.0127855	0	0.314533	0.118117	0.509387	0.366202	hypothetical protein, conserved
Tb927.8.2710	-0.165054	0	0.246475	-0.236726	0.613657	0.137876	hypothetical protein, conserved
Tb927.8.2700	0.678558	0	0.0468468	0.0116707	0.17474	0.289605	hypothetical protein, conserved
Tb927.8.2690	0.255161	0	-0.21077	-0.555694	-0.417594	-0.799789	hypothetical protein, conserved
Tb927.8.2680	0.165691	0	-0.622576	-0.280406	-0.528322	-0.171623	hypothetical protein, conserved
Tb927.8.2670	-1.18817	0	-0.104833	-0.0909341	0.0895089	-0.0521246	hypothetical protein, conserved
Tb927.8.2660	-0.888413	0	-0.351475	-0.934755	-1.12062	-1.05868	hypothetical protein, conserved
Tb927.8.2650	0.226206	0	0.348675	0.283931	0.0506888	0.326065	hypothetical protein, conserved,metallo-beta-lactamase-like protein, putative
Tb927.8.2640	-0.11591	0	-0.507414	-0.357469	-0.676614	-0.350493	ubiquitin-activating enzyme E1, putative
Tb927.8.2630	0.110971	0	0.159516	0.0934215	-0.231677	0.345673	kinesin, putative
Tb927.8.2620	0.12157	0	0.443819	0.116186	-0.0410121	0.178298	hypothetical protein, conserved
Tb927.8.2610	-0.523236	0	-0.562283	-0.139423	-0.794411	-0.753857	5-methyltetrahydropteroyltriglutamate--homocyst ei neS-methyltransferase,putative
Tb927.8.2600	0.444449	0	-0.330479	-0.100044	-0.357626	-0.0799269	hypothetical protein, conserved
Tb927.8.2590	-1.51347	0	-0.182633	-0.406046	-0.120204	-0.261498	hypothetical protein, conserved
Tb927.8.2580	0.593534	0	-0.347736	0.391486	-0.148303	-0.671231	hypothetical protein, conserved
Tb927.8.2570	-0.841652	0	-0.325846	-0.382912	-0.74805	-0.499914	hypothetical protein, conserved
Tb927.8.2560	0.984075	0	0.497507	0.495937	0.460108	0.630044	spliceosomal U5 snRNP-specific protein, putative
Tb927.8.2550	-0.99261	0	-0.276415	-0.107433	-0.461957	-0.454485	hypothetical protein, conserved
Tb927.8.2540	-1.55041	0	-0.928365	-0.986417	-0.587881	-0.546374	3-ketoacyl-CoA thiolase, putative
Tb927.8.2530	0.997946	0	0.886428	0.504186	1.0301	0.810918	hypothetical protein, conserved
Tb927.8.2520	-0.130708	0	-0.0122954	0.323505	0.203931	0.130024	acetyl-CoA synthetase, putative
Tb927.8.2510	-0.109173	0	0.326811	0.366272	0.170908	0.364496	hypothetical protein, conserved
Tb927.8.2500	-0.218173	0	-0.582048	-0.501087	-0.291355	-0.104584	ribosomal RNA methyltransferase, putative
Tb927.8.2490	1.0805	0	1.06389	1.0849	1.1475	1.35274	hypothetical protein, conserved
Tb927.8.2480	-0.326276	0	-0.100017	0.00139538	-0.0970957	0.279743	3-oxo-5-alpha-steroid 4-dehydrogenase-like, putative
Tb927.8.2470	0.257949	0	0.411248	0.280465	0.383659	0.746709	hypothetical protein, conserved
Tb927.8.2460	0.829628	0	0.635067	0.78157	0.713888	0.691965	hypothetical protein, conserved
Tb927.8.2450	0.740887	0	0.237219	0.461505	0.911306	0.344825	hypothetical protein, conserved
Tb927.8.2440	0.583613	0	-0.351257	-0.206152	-0.535936	-0.375287	hypothetical protein, conserved
Tb927.8.2430	-0.0675557	0	-0.378267	-0.695629	-0.64016	-0.392593	hypothetical protein, conserved
Tb927.8.2420	-0.135283	0	-0.0430091	0.347574	0.330223	0.0262767	hypothetical protein, conserved
Tb927.8.2410	-0.842134	0	0.00107336	0.00636267	0.0630997	0.0518803	amidase, putative
Tb927.8.2400	0.178528	0	-0.10593	-0.18405	-0.22991	-0.151607	hypothetical protein, conserved
Tb927.8.2390	-0.431431	0	-0.469577	0.531926	0.0310009	-0.169505	hypothetical protein, conserved
Tb927.8.2380	-0.701171	0	0.176804	0.0316596	-0.235186	-0.114615	ABC transporter, putative
Tb927.8.2370	0.699818	0	0.582998	0.253133	0.624696	0.637603	hypothetical protein
Tb927.8.2360	0.980468	0	0.13114	0.0170773	0.271162	0.0674796	hypothetical protein, conserved
Tb927.8.2350	0.612196	0	0.0713438	0.129062	0.281359	0.411578	hypothetical protein, conserved
Tb927.8.2340	0.40021	0	0.0473135	-0.117094	-0.299052	0.112999	hypothetical protein, conserved
Tb927.8.2330	-0.693293	0	-0.15824	-0.122127	0.191174	-0.0958893	hypothetical protein, conserved
Tb927.8.2320	-0.0656842	0	-0.575394	0.132304	0.465102	0.0609738	hypothetical protein
Tb927.8.2310	0.702354	0	-0.0081879	-0.0349466	0.460564	-0.332866	(H+)-ATPase G subunit, putative
Tb927.8.2300	-0.0560145	0	0.0365765	-0.0195619	-0.123034	0.56581	hypothetical protein, conserved
Tb927.8.2290	-0.727902	0	-0.1489	-0.527136	-0.391544	-0.59863	hypothetical protein, conserved
Tb927.8.2280	0.372861	0	-1.04511	-0.926791	-1.10183	-0.58012	hypothetical protein, conserved
Tb927.8.2250	-1.20627	0	-0.204653	-0.512165	-0.233886	-0.118884	hypothetical protein, conserved
Tb927.8.2240	0.0340532	0	0.199642	0.673865	0.499792	0.332505	tryptophanyl-tRNA synthetase, putative
Tb927.8.2230	0.278033	0	-0.0908859	-0.0788683	-0.179458	-0.190904	hypothetical protein, conserved
Tb927.8.2220	0.670965	0	0.793127	1.01968	0.823638	0.506463	hypothetical protein, conserved
Tb927.8.2210	-0.979169	0	-0.418435	-0.314615	-0.311454	-0.864673	pteridine reductase
Tb927.8.2200	0.272373	0	-0.328596	-0.116757	0.160151	0.124172	terbinafine resistance locus protein (yip1), putative
Tb927.8.2190	0.538021	0	0.347828	0.0776461	0.597751	0.626775	hypothetical protein, conserved
Tb927.8.2180	0.161026	0	-0.497036	-0.42834	-0.742616	-0.498331	hypothetical protein, conserved
Tb927.8.2170	0.397482	0	0.0798944	-0.0717855	-0.0811069	-0.0266255	hypothetical protein, conserved
Tb927.8.2160	-1.25182	0	-0.111596	0.283379	-0.0737017	-0.627097	multidrug resistance protein A,P-glycoprotein
Tb927.8.2150	-1.64963	0	0.0213463	0.0803076	-0.099962	-0.405612	hypothetical protein, conserved
Tb927.8.2140	-0.481423	0	-0.115254	-0.114682	-0.219565	-0.282033	hypothetical protein, conserved
Tb927.8.2130	0.195333	0	0.510826	0.10586	-0.0145936	0.519006	hypothetical protein, conserved
Tb927.8.2120	0.745329	0	0.756585	0.626447	0.593903	0.879785	hypothetical protein, conserved
Tb927.8.2110	-0.101681	0	-0.559401	-0.831797	-0.907466	-1.4884	hypothetical protein, conserved
Tb927.8.2100	-1.11531	0	-0.34762	-0.282391	0.176769	-0.269485	vacuolar ATP synthase 16 kDa proteolipid subunit, putative
Tb927.8.2090	-0.841382	0	-0.235093	-0.583797	-0.108617	-0.36517	cyclophilin type peptidyl-prolyl cis-trans isomerase, putative
Tb927.8.2080	0.862439	0	0.346715	0.0861036	0.622206	0.598479	hypothetical protein, conserved
Tb927.8.2070	1.47571	0	-0.0282691	0.132127	0.202812	0.634909	hypothetical protein, conserved
Tb927.8.2060	0.387677	0	-0.286063	0.0203139	0.0793329	-0.154673	hypothetical protein, conserved
Tb927.8.2050	-0.532679	0	-0.0531429	-0.046264	-0.292117	0.208543	mannose-1-phosphate guanyltransferase, putative
Tb927.8.2040	1.17646	0	0.172335	0.935537	1.35187	0.722782	hypothetical protein, conserved
Tb927.8.2030	2.04002	0	-0.153005	0.540917	0.449395	0.810769	hypothetical protein, conserved
Tb927.8.2020	0.591864	0	-0.0587254	0.285691	0.293694	0.0191326	arginase, putative
Tb927.8.2010	0.511544	0	0.393659	0.243133	0.403614	0.388435	hypothetical protein, conserved
Tb927.8.2000	0.605752	0	0.959815	0.81927	0.831455	0.814313	cyclophilin type peptidyl-prolyl cis-trans isomerase, putative,peptidyl-prolyl cis-trans isomerase, putative
Tb927.8.1990	-1.25183	0	-0.53133	-0.022371	0.31789	-0.224804	tryparedoxin peroxidase
Tb927.8.1980	0.697917	0	0.986169	1.01771	0.629749	1.05628	hypothetical protein, conserved
Tb927.8.1970	0.124571	0	-0.0397969	-0.123452	-0.0573713	0.070238	hypothetical protein, conserved
Tb927.8.1960	0.926146	0	0.899742	1.10593	1.00654	1.43019	hypothetical protein, conserved
Tb927.8.1950	1.14919	0	0.287788	0.405276	0.533513	0.153846	hypothetical protein, conserved
Tb927.8.1940	-0.196055	0	0.0261681	0.95544	0.479095	0.0734215	endosomal integral membrane protein, putative
Tb927.8.1930	-0.687417	0	-0.150361	-0.194439	-0.120162	0.0526819	hypothetical protein, conserved
Tb927.8.1920	0.68223	0	0.165024	0.574878	0.992396	0.835259	hypothetical protein, conserved
Tb927.8.1910	-0.214541	0	0.0682916	0.429487	-0.166948	0.145381	acetylornithine deacetylase, putative,metallo-peptidase, Clan MH, Family M18
Tb927.8.1900	-0.780934	0	0.198246	-0.207035	0.338707	-0.238928	hypothetical protein, conserved
Tb927.8.1890	-0.0541579	0	0.0107254	0.54925	0.844348	0.509613	cytochrome c1, heme protein, mitochondrial precursor
Tb927.8.1880	0.668084	0	0.151465	0.274795	0.128912	0.745695	hypothetical protein, conserved
Tb927.8.1870	1.42802	0	0.439114	0.193105	0.709992	0.564	Golgi/lysosome glycoprotein 1
Tb927.8.1860	-1.33045	0	-0.201805	-0.638325	-0.0928227	-0.526198	pitrilysin-like metalloprotease,metallo-peptidase, Clan ME, Family M16C
Tb927.8.1850	1.19941	0	0.710889	0.709765	0.51397	0.939282	hypothetical protein, conserved
Tb927.8.1840	0.649997	0	-0.411063	0.111086	-0.0811491	-0.0785393	hypothetical protein, conserved
Tb927.8.1830	0.0131136	0	-0.011799	0.0155485	0.198741	0.373043	tRNA-methyl transferase, putative
Tb927.8.1820	-0.717416	0	-0.647401	-0.531086	-0.560144	-0.830462	nonspecific lipid-transfer protein, putative,sterol carrier protein, putative
Tb927.8.1810	-0.28323	0	0.28867	0.264288	-0.0359973	0.0728254	rhomboid-like protein,serine peptidase, Clan S-, family S54, putative
Tb927.8.1800	-0.28554	0	0.150648	-0.0834669	-0.0195937	-0.360683	hypothetical protein, conserved
Tb927.8.1790	0.632919	0	1.48135	1.74354	2.37458	1.71609	hypothetical protein, conserved
Tb927.8.1780	-0.491989	0	-0.278395	-0.167186	-0.109321	-0.0669286	protein kinase, putative
Tb927.8.1770	0.73628	0	0.213643	0.422767	0.183359	0.297026	hypothetical protein, conserved
Tb927.8.1760	0.318807	0	0.306017	-0.201411	-0.647965	-0.555273	hypothetical protein
Tb927.8.1750	0.175104	0	0.310334	0.145987	0.285935	0.181543	hypothetical protein, conserved
Tb927.8.1740	0.00737331	0	-0.0963346	-0.200018	0.287152	-0.160687	hypothetical protein, conserved
Tb927.8.1730	-0.500495	0	-0.347229	-0.390471	-0.805076	-0.763347	hypothetical protein, conserved
Tb927.8.1720	0.107133	0	0.408623	0.778061	0.50401	0.252636	phosphatidylglycerophosphate synthase-like protein, putative
Tb927.8.1710	-0.30618	0	-0.165795	0.804447	0.300419	0.27129	protein phosphatase 2A, regulatory subunit B, putative,phosphotyrosyl phosphate activator protein, putative
Tb927.8.1700	0.780191	0	-0.971882	-0.188195	-1.08833	-1.19549	hypothetical protein, conserved
Tb927.8.170	0.24373	0	-0.366174	-0.0259926	-0.0889268	0.038859	variant surface glycoprotein (VSG, atypical), putative
Tb927.8.1690	0.321784	0	0.0537386	0.237695	-0.177891	0.192569	serine/threonine-protein kinase, putative
Tb927.8.1680	0.741293	0	0.064871	0.587026	0.63929	0.694781	hypothetical protein, conserved
Tb927.8.1670	0.378306	0	-0.0582175	0.00503395	0.224131	-0.220159	serine/threonine-protein kinase, putative
Tb927.8.1650	-0.908969	0	-0.118998	-0.253161	0.146189	0.108203	hypothetical protein, conserved
Tb927.8.1630	-2.31556	0	1.21507	0.367341	0.485862	0.871103	major surface protease gp63, putative,GP63, putative,metallopeptidase, putative
Tb927.8.1610	-2.29073	0	-1.17804	-1.73331	-1.25022	-2.27872	major surface protease gp63, putative,GP63, putative,metallopeptidase, putative
Tb927.8.1600	-0.430465	0	0.470993	0.822034	0.776335	1.01533	lysyl-tRNA synthetase, putative
Tb927.8.1590	0.742462	0	-0.0260635	0.186021	-0.320738	-0.371081	ubiquitin-protein ligase, putative
Tb927.8.1580	0.746135	0	0.573192	0.403308	0.959177	0.854524	hypothetical protein, conserved
Tb927.8.1570	0.0546854	0	0.19061	-0.0832091	0.0348125	0.178952	hypothetical protein, conserved
Tb927.8.1560	-0.404683	0	-0.203585	0.569629	-0.323512	0.0222373	hypothetical protein, conserved
Tb927.8.1550	0.101799	0	-0.672739	-0.611378	-1.1184	-0.743555	hypothetical protein, conserved
Tb927.8.1540	0.548598	0	0.798612	1.5137	1.29201	0.62617	hypothetical protein, conserved
Tb927.8.1530	0.691151	0	0.81098	0.60571	0.609867	0.723779	hypothetical protein, conserved
Tb927.8.1520	-0.0749928	0	-0.440395	-0.432891	-0.171193	-0.215391	hypothetical protein, conserved
Tb927.8.1510	0.118837	0	0.0822901	0.48627	0.920474	0.677255	ATP-dependent DEAD/H RNA helicase, putative
Tb927.8.1500	-0.18857	0	-0.570365	-0.568532	-0.23434	-0.204372	hypothetical protein, conserved
Tb927.8.1490	0.221	0	0.438927	0.666635	0.832135	0.4502	hypothetical protein, conserved
Tb927.8.1480	-0.778009	0	-0.134013	-0.46843	0.350538	-0.164269	hypothetical protein, conserved
Tb927.8.1470	-0.0868209	0	-0.305774	-0.144813	0.459152	0.2403	hypothetical protein, conserved
Tb927.8.1460	1.62766	0	0.217842	-0.0496978	0.32665	-0.0220841	hypothetical protein, conserved
Tb927.8.1450	0.566817	0	0.382141	0.285867	0.664595	0.755532	hypothetical protein, conserved
Tb927.8.1440	-0.0379502	0	-0.690189	-0.578842	-0.25611	-0.745909	maoC-like dehydratase, putative
Tb927.8.1430	0.466738	0	0.260745	0.550075	0.601551	0.505321	hypothetical protein, conserved
Tb927.8.1420	-0.241283	0	-0.227016	-0.181348	-0.492826	-0.338081	acyl-CoA dehydrogenase, mitochondrial precursor, putative
Tb927.8.1410	-0.164712	0	-0.226094	-0.284573	-0.150197	-0.281969	hypothetical protein, conserved
Tb927.8.1380	0.381294	0	0.170703	0.300668	0.276625	0.291387	hypothetical protein, conserved
Tb927.8.1370	-0.303231	0	-0.0251014	0.147285	0.293486	0.0957408	hypothetical protein, conserved
Tb927.8.1360	-0.320648	0	-0.192957	-0.327304	0.265985	0.298003	hypothetical protein, conserved
Tb927.8.1350	0.545689	0	0.0672358	-0.105464	-0.377227	-0.0408354	hypothetical protein, conserved
Tb927.8.1340	0.43193	0	0.509916	0.365093	0.37705	0.235345	60S ribosomal protein L7a, putative
Tb927.8.1320	0.94253	0	0.73692	0.659175	1.01003	0.945863	hypothetical protein, conserved
Tb927.8.1310	-0.321721	0	0.143987	0.694008	0.0979674	0.31043	mitochondrial carrier protein, putative,ADP/ATP mitochondrial translocase, putative,adenine nucleotide mitochondrial translocator, putative
Tb927.8.1300	-0.151083	0	-0.15282	-0.255029	-0.656237	-0.506257	hypothetical protein, conserved
Tb927.8.130	-0.743584	0	0.045629	-0.0228747	0.0100145	-0.36027	variant surface glycoprotein (VSG, atypical), putative
Tb927.8.1290	0.046035	0	0.18925	0.953061	1.024	0.56325	hypothetical protein, conserved
Tb927.8.1280	0.00111663	0	-0.0935423	-0.527239	-0.380536	-0.0225484	hypothetical protein, conserved
Tb927.8.1270	-1.30928	0	-1.42382	-1.15557	-1.42577	-2.04576	hypothetical protein, conserved
Tb927.8.1260	-0.252981	0	0.477584	0.266312	0.0711124	0.5206	hypothetical protein, conserved
Tb927.8.1250	0.438458	0	-0.0460702	-0.232936	0.31031	0.322643	hypothetical protein, conserved
Tb927.8.1240	1.0902	0	0.796201	0.112194	0.881146	0.684122	electron transfer flavoprotein-ubiquinone oxidoreductase, putative
Tb927.8.1230	0.708204	0	0.337169	0.635151	0.76892	0.227289	hypothetical protein, conserved
Tb927.8.1220	-0.0439827	0	-0.270184	-0.279049	-0.551236	-0.380687	hypothetical protein, conserved (pseudogene)
Tb927.8.1210	1.14438	0	-0.254986	-0.0709987	-0.222808	-0.622444	hypothetical protein, conserved
Tb927.8.1200	-0.114187	0	-0.270653	-0.430875	-0.209794	-0.452683	vacuolar-type Ca2+-ATPase 2
Tb927.8.1190	-0.0818631	0	0.464352	0.424749	0.187683	0.287334	hypothetical protein, conserved
Tb927.8.1180	0.305037	0	0.175295	0.0467955	0.368953	0.264427	vacuolar-type Ca2+-ATPase 1
Tb927.8.1160	-0.700757	0	-0.396789	-0.794928	0.242994	-0.744802	vacuolar-type Ca2+-ATPase, putative
Tb927.8.1150	0.694226	0	0.337283	0.407574	0.535336	0.415572	hypothetical protein, conserved
Tb927.8.1140	0.912919	0	-0.281884	-0.0561179	0.0754284	-0.321244	hypothetical protein, conserved
Tb927.8.1130	-0.107067	0	-0.0631323	-0.182327	0.0934778	0.0984421	hypothetical protein, conserved
Tb927.8.1120	1.41821	0	-0.269838	-0.0570013	-0.118968	-0.183269	hypothetical protein, conserved
Tb927.8.1110	-0.849304	0	0.331697	0.187811	0.706781	0.56083	40S ribosomal protein S9, putative
Tb927.8.1100	-0.29657	0	-0.723967	-0.734033	-0.876402	-1.1039	protein kinase, putative
Tb927.8.1090	-0.424772	0	-0.382269	-0.161077	-0.210118	-0.967905	DNA polymerase sigma, putative
Tb927.8.1080	-0.0298646	0	0.0735986	0.195377	0.412676	0.663479	centrin, putative,caltractin, putative
Tb927.8.1070	-0.942552	0	-0.499153	0.204286	-0.505169	-0.384785	hypothetical protein, conserved
Tb927.8.1060	0.885749	0	0.56309	0.602558	0.111942	1.00986	malonyl-CoA decarboxylase, mitochondrial precursor, putative
Tb927.8.1050	0.124007	0	-0.529201	-0.316279	-0.602079	-0.435325	hypothetical protein, conserved
Tb927.8.1040	-2.01851	0	-0.853827	-0.93598	-0.650913	-0.778448	hypothetical protein, conserved
Tb927.8.1030	0.46678	0	0.285767	0.097135	-0.0368782	0.37551	chaperone protein DNAJ, putative
Tb927.8.1020	-0.553365	0	-0.22263	-0.0115176	-0.204037	-0.552003	6-phosphofructo-2-kinase/fructose-2,6-biphospha ta se,putative
Tb927.8.1010	-0.696005	0	-0.668581	-0.717475	-0.552985	-1.23661	chaperone protein DNAJ, putative
Tb927.8.1000	-0.362815	0	-0.568157	-0.790758	-0.0463576	-1.42556	hypothetical protein, conserved
Tb927.7.990	0.349757	0	0.191153	0.117482	0.316315	0.361309	chaperone protein DNAJ, putative
Tb927.7.980	-1.46869	0	-0.11856	-0.0619727	0.362607	-0.566718	hypothetical protein, conserved
Tb927.7.970	-1.05797	0	0.334158	0.226598	0.017033	0.331487	hypothetical protein, conserved
Tb927.7.960	-0.800685	0	-0.178808	-0.731874	-0.285345	-0.401868	protein kinase, putative
Tb927.7.950	0.154017	0	-0.216074	0.122136	-0.140739	-0.213612	hypothetical protein, conserved
Tb927.7.940	0.19682	0	0.155696	0.347096	0.317479	0.335188	protein kinase C substrate protein, heavy chain, putative,glucosidase II beta subunit, putative
Tb927.7.930	0.477596	0	0.638809	0.321878	0.450854	0.39372	hypothetical protein, conserved
Tb927.7.920	0.143939	0	-0.440305	-0.0615814	0.706545	0.498282	dynein heavy chain, putative
Tb927.7.910	1.19489	0	1.09719	0.907393	1.60265	1.53526	hypothetical protein, conserved
Tb927.7.900	0.450015	0	0.0890597	0.429591	0.524142	0.321474	hypothetical protein, conserved
Tb927.7.890	0.713862	0	0.00676263	-0.0833005	0.0868157	-0.385992	electron transfer protein, putative
Tb927.7.880	1.02511	0	-0.119564	0.550052	0.527946	0.625989	RNA-binding protein, putative
Tb927.7.870	0.923073	0	0.879609	0.879896	1.24886	1.15601	hypothetical protein, conserved
Tb927.7.860	1.09453	0	0.509014	1.06591	0.249575	0.480087	hypothetical protein, conserved
Tb927.7.850	0.44764	0	0.446668	0.233099	0.564374	0.761873	hypothetical protein, conserved
Tb927.7.840	0.604283	0	0.344549	0.70385	0.998704	0.535176	hypothetical protein, conserved
Tb927.7.830	0.222066	0	-0.144461	-0.092881	-0.715436	0.507552	telomerase-associated protein, putative
Tb927.7.820	0.769415	0	0.328466	0.457645	0.53343	0.386549	dynein arm light chain, axonemal, putative
Tb927.7.810	0.939062	0	-0.0227532	-0.139307	-0.490163	-0.285379	hypothetical protein, conserved
Tb927.7.800	-0.189752	0	0.51837	0.519425	0.425245	0.856456	hypothetical protein, conserved
Tb927.7.790	0.490342	0	0.425079	-0.301489	0.437932	0.304122	hypothetical protein, conserved
Tb927.7.780	-1.47717	0	-0.292495	-0.478709	-0.619669	-0.549166	hypothetical protein, conserved
Tb927.7.770	0.623508	0	-0.528991	-0.695586	0.286814	-1.28297	hypothetical protein, conserved
Tb927.7.760	1.19408	0	0.687986	0.709239	1.11704	0.93633	hypothetical protein, conserved
Tb927.7.7530	-0.198231	0	-0.607501	-0.601805	-0.605851	-0.752961	receptor-type adenylate cyclase GRESAG 4, putative
Tb927.7.7520	-0.348269	0	0.231434	-0.0713723	-0.354475	-0.110882	receptor-type adenylate cyclase GRESAG 4, putative
Tb927.7.7510	1.45426	0	-0.328892	-0.122139	-0.661962	-0.473795	hypothetical protein
Tb927.7.7500	-0.230654	0	-0.626542	-0.44806	-0.780985	-0.204606	iron/ascorbate oxidoreductase family protein, putative
Tb927.7.750	0.298623	0	0.351112	0.160442	0.358015	-0.175645	hypothetical protein, conserved
Tb927.7.7490	-0.64902	0	-0.148782	-0.103899	-0.324295	0.034537	hypothetical protein, conserved
Tb927.7.7480	0.486219	0	0.102123	-0.0237931	-0.2065	0.310935	trans-sialidase, putative
Tb927.7.7470	-0.33505	0	-0.913948	-0.829801	-1.26944	-0.711311	receptor-type adenylate cyclase GRESAG 4, putative
Tb927.7.7460	0.919941	0	0.305007	0.802155	0.659054	0.639821	hypothetical protein, conserved
Tb927.7.7450	0.257	0	0.132862	0.0455376	0.535218	0.299983	GTP-binding protein, putative
Tb927.7.7440	-1.23167	0	0.279208	0.413591	0.302368	0.10128	hypothetical protein, conserved
Tb927.7.7430	0.562543	0	0.340124	0.409113	0.483474	0.323319	ATP synthase alpha chain, mitochondrial precursor,ATP synthase F1, alpha subunit
Tb927.7.7410	0.561803	0	1.08558	1.18782	0.879495	0.952352	oxidoreductase, putative
Tb927.7.7400	-1.11951	0	-0.4007	-0.532731	-0.739723	-0.289577	hypothetical protein, conserved
Tb927.7.740	-0.222531	0	0.583551	0.135529	-0.37249	0.463026	chaperone protein DNAJ, putative
Tb927.7.7390	0.373771	0	0.0463256	-0.0668696	-0.0966778	-0.247731	hypothetical protein
Tb927.7.7380	-0.1683	0	0.0633226	0.31267	-0.0581689	0.127592	U6 snRNA-associated Sm-like protein LSm3p
Tb927.7.7370	-1.14017	0	-0.48585	-0.758004	-0.674882	-0.89326	hypothetical protein
Tb927.7.7360	0.80217	0	0.172132	0.304329	0.136326	0.685205	cell division control protein 2 homolog 2,CDC2-related protein kinase
Tb927.7.7350	1.22422	0	0.569603	0.849374	0.661781	0.57009	hypothetical protein
Tb927.7.7340	-0.482908	0	0.0728637	-0.352842	-0.465771	-0.461008	hypothetical protein, conserved
Tb927.7.7330	1.07093	0	0.00532054	0.251842	-0.000976058	0.330936	hypothetical protein, conserved
Tb927.7.7320	-1.55611	0	-0.976855	-1.15225	-1.55392	-2.01918	hypothetical protein, conserved
Tb927.7.7310	0.231715	0	0.0662764	0.255471	0.255745	-0.263705	hypothetical protein
Tb927.7.7300	-0.0702581	0	-0.0726897	-0.306941	-0.474172	-0.478256	ATP-dependent DEAD/H RNA helicase, putative
Tb927.7.730	0.207474	0	0.178255	0.0974666	0.100201	0.117757	hypothetical protein, conserved
Tb927.7.7290d	0.473972	0	0.449127	0.505606	0.756981	0.910173	NA
Tb927.7.7280	0.630904	0	-0.0708876	-0.0946214	-0.150741	-0.323687	RNA-binding protein, putative
Tb927.7.7270	0.588566	0	0.159324	0.306891	0.713922	0.930249	hypothetical protein, conserved
Tb927.7.7260	0.308212	0	-0.0187143	0.118527	-0.241835	0.439097	kinesin, putative
Tb927.7.7250	0.230634	0	0.16964	0.180735	-0.615561	-0.0977452	hypothetical protein, conserved
Tb927.7.7240	0.373814	0	0.295996	0.583801	0.362456	0.358399	hypothetical protein, conserved,leucine-rich repeat protein (LRRP), putative
Tb927.7.7230	0.290264	0	-0.137468	-0.205011	-0.46328	-0.187923	nitroreductase, putative,NADH dehydrogenase, putative
Tb927.7.7220	0.643177	0	0.289892	0.273673	0.115686	-0.472203	hypothetical protein, conserved
Tb927.7.7210	-0.542667	0	0.463299	0.124895	-0.102818	0.0246684	hypothetical protein, conserved
Tb927.7.7200	-0.113265	0	-0.0793624	-0.128925	-0.408332	-0.115782	hypothetical protein, conserved
Tb927.7.720	0.187971	0	0.0160019	0.564506	0.429311	0.521048	hypothetical protein, conserved
Tb927.7.7190	0.590361	0	-0.162801	-0.180454	-0.767136	-0.471206	hypothetical protein, conserved
Tb927.7.7180	-0.738391	0	-0.120597	-0.156375	-0.50116	-0.0850325	leucine-rich repeat protein (LRRP), putative,leucine-rich repeat protein 1 (LRRP1), putative
Tb927.7.7170	0.0807148	0	-0.0434919	0.178722	0.668433	0.249382	CYC2-like cyclin, putative
Tb927.7.7160	-1.83229	0	-0.0304873	-1.04954	-1.17791	-1.31595	dual specificity protein phosphatase, putative
Tb927.7.7150	-0.274413	0	-0.0853324	0.374222	0.208518	0.24774	hypothetical protein, conserved
Tb927.7.7140	0.277422	0	-1.29385	-0.889317	-0.294351	-1.14693	hypothetical protein, conserved
Tb927.7.7130	-1.52909	0	-0.183245	-0.204195	-0.297327	-0.713445	hypothetical protein, conserved
Tb927.7.7120	0.910779	0	0.496365	0.643519	0.807034	0.236813	kinesin, putative
Tb927.7.7110	0.866626	0	0.197285	0.355367	0.0338317	0.491561	leucine-rich repeat protein (LRRP), putative,leucine-rich repeat protein 1 (LRRP1), putative
Tb927.7.7100	-1.47843	0	-0.390436	-0.222228	-0.150879	-0.416361	hypothetical protein
Tb927.7.710	0.0656261	0	0.30535	0.270265	0.121535	0.540503	heat shock 70 kDa protein, putative
Tb927.7.7090	0.658788	0	0.881544	0.683951	0.704459	0.995749	hypothetical protein, conserved
Tb927.7.7080	-0.507432	0	0.333763	0.0351147	0.0977118	0.144083	mitochondrial glycoprotein-like protein
Tb927.7.7070	0.776152	0	0.649893	0.319131	0.477427	0.250471	hypothetical protein, conserved
Tb927.7.7060	-0.307796	0	1.27955	0.259317	0.296208	0.5839	hypothetical protein, conserved
Tb927.7.7050	-0.431792	0	-0.223602	-0.207695	-0.342466	-0.540032	hypothetical protein, conserved
Tb927.7.7040	1.17411	0	-0.228689	-0.214408	0.905805	0.134914	methylthioadenosine phosphorylase, putative
Tb927.7.7030	0.753269	0	-0.0193875	0.546277	-0.0405623	0.321981	hypothetical protein, conserved
Tb927.7.7020	0.436092	0	0.365832	0.345761	0.496655	0.402633	hypothetical protein
Tb927.7.7010	-1.31074	0	-0.443667	-0.4404	-0.682295	-0.78606	hypothetical protein, conserved
Tb927.7.7000	-0.723655	0	-0.196898	0.656341	0.251292	-0.57203	hypothetical protein, conserved
Tb927.7.700	-0.132342	0	0.601599	0.029917	-0.0748216	-0.0520624	hypothetical protein, conserved
Tb927.7.6990	-0.187656	0	0.591552	-0.0222417	-0.0665958	0.480568	hypothetical protein, conserved
Tb927.7.6980	0.704038	0	-0.470784	-0.0493647	-0.315406	0.049077	hypothetical protein, conserved
Tb927.7.6970	0.96357	0	-0.183773	-0.220309	0.0314298	-0.315191	paraflagellar rod protein, putative
Tb927.7.6960	0.87098	0	0.072747	-0.205579	-0.391838	-0.115329	ubiquitin-conjugating enzyme, putative,non-cannonical ubiquiting-conjugating enzyme 1, putative
Tb927.7.6950	0.146316	0	0.150245	0.255236	0.242949	-0.133504	hypothetical protein, conserved
Tb927.7.6940	0.339448	0	0.117958	0.0167398	0.503948	0.0285583	glutaminyl cyclase, putative
Tb927.7.6930	0.262855	0	0.186452	0.00301767	-0.138349	0.453958	ATPase, putative
Tb927.7.6920	-0.180493	0	0.11859	1.06832	0.564897	0.107689	hypothetical protein, conserved
Tb927.7.6910	1.1027	0	0.36889	-0.478453	0.173674	0.279935	hypothetical protein, conserved
Tb927.7.6900	0.618826	0	-0.992073	-1.11409	0.22138	-0.979299	double-strand-break repair protein rad21 homolog, putative
Tb927.7.690	-0.119496	0	0.111853	-0.198898	0.872839	0.225071	zinc finger protein, putative
Tb927.7.6890	1.3911	0	0.214628	0.698881	0.611485	0.698005	hypothetical protein, conserved
Tb927.7.6870	0.27287	0	0.462566	0.283341	0.150628	0.486046	hypothetical protein, conserved
Tb927.7.6860	0.543634	0	-0.42527	-0.136164	-0.557464	-0.419371	expression site-associated gene (ESAG) protein, putative,expression site-associated gene 5 (ESAG5) protein, putative
Tb927.7.6850	-0.226129	0	0.533571	0.299067	-0.298236	-0.0894759	trans-sialidase
Tb927.7.6840	-1.41137	0	-0.0948604	-0.158964	-0.110032	-0.533341	hypothetical protein, conserved
Tb927.7.6830	-0.600068	0	-0.483924	-0.189976	0.262835	-0.0666786	trans-sialidase, putative
Tb927.7.6820	-0.643113	0	-0.0483778	-0.1191	-0.0891578	0.554805	hypothetical protein, conserved
Tb927.7.6810	-0.169489	0	0.596111	0.256711	-0.29459	0.768138	hypothetical protein, conserved
Tb927.7.6800	0.112618	0	0.138602	0.137718	0.556036	0.252199	hypothetical protein, conserved
Tb927.7.680	0.0417321	0	0.630885	1.43409	0.61214	0.617005	chaperone protein DNAJ, putative
Tb927.7.6790	0.26122	0	0.428052	0.597921	0.412584	0.298179	hypothetical protein, conserved
Tb927.7.6780	-0.645662	0	-0.361381	-0.461725	-1.11627	-0.960801	hypothetical protein
Tb927.7.6770	0.143904	0	0.304199	-0.00103753	-0.232648	-0.0836331	hypothetical protein, conserved
Tb927.7.6760	-1.35757	0	-0.529656	-0.509941	-0.324875	-0.718693	hypothetical protein, conserved
Tb927.7.6750	-0.803792	0	-0.0861535	0.368322	-0.410297	-0.235826	hypothetical protein, conserved
Tb927.7.6740	0.458594	0	0.631388	0.193676	0.590684	0.326516	hypothetical protein, conserved
Tb927.7.6730	0.421039	0	0.0838354	0.181011	0.436021	0.144332	hypothetical protein, conserved
Tb927.7.6720	0.422095	0	-0.589404	-0.228701	-0.650831	-0.208607	hypothetical protein, conserved
Tb927.7.6710	-0.631314	0	-0.261591	-0.417439	-0.418529	0.29364	hypothetical protein
Tb927.7.6700	0.0281731	0	-0.178938	0.491892	0.320105	0.285886	hypothetical protein
Tb927.7.670	-0.184026	0	-0.110857	0.092226	0.0635755	-0.228265	hypothetical protein, conserved
Tb927.7.6690	1.34072	0	-0.195146	-0.39433	-0.0773586	-0.651071	hypothetical protein
Tb927.7.6680	0.0718829	0	-0.213003	-0.120866	0.125848	0.307781	protein kinase, putative
Tb927.7.6670	0.567324	0	0.445589	0.625025	0.777168	0.583428	hypothetical protein, conserved
Tb927.7.6660	-0.365642	0	0.549831	0.922795	0.608874	1.03033	chaperone protein DNAJ, putative
Tb927.7.6650	-0.233808	0	-0.392754	-0.270114	-0.284124	-0.689022	hypothetical protein, conserved
Tb927.7.6640	-0.157041	0	0.138545	-0.0767084	-0.0962123	-0.23678	hypothetical protein, conserved
Tb927.7.6630	0.221995	0	-0.132986	0.0473594	-0.32755	-0.107348	hypothetical protein, conserved
Tb927.7.6620	1.25552	0	0.76729	1.07183	0.920477	1.4411	hypothetical protein, conserved
Tb927.7.6610	-0.0215208	0	0.147189	0.589434	0.377928	0.468452	hypothetical protein, conserved
Tb927.7.6600	-0.149651	0	-0.901195	-0.89357	-0.90617	-0.870741	hypothetical protein, conserved
Tb927.7.660	-0.22494	0	0.093622	0.280204	0.385152	0.631049	hypothetical protein, conserved
Tb927.7.6590	0.762276	0	0.475934	0.572944	0.671423	0.427902	hypothetical protein, conserved
Tb927.7.6580	-0.242319	0	0.0769084	-0.081125	0.295006	0.216309	hypothetical protein
Tb927.7.6570	0.467189	0	0.00443046	-0.174641	-0.224107	-0.0169798	hypothetical protein, conserved
Tb927.7.6560	0.567179	0	-0.805109	-0.692975	-0.690134	-0.504259	hypothetical protein, conserved
Tb927.7.6550	0.636804	0	-0.235227	-0.137513	0.187713	-0.107259	hypothetical protein, conserved
Tb927.7.6540	0.515203	0	0.168733	0.30037	-0.00795399	0.6104	variant surface glycoprotein (VSG, atypical), putative
Tb927.7.6500	-0.492648	0	0.0959851	-0.0901993	-0.28402	0.146605	variant surface glycoprotein (VSG), putative
Tb927.7.650	-1.00318	0	-0.408816	-0.320768	-0.385764	-1.00466	hypothetical protein, conserved
Tb927.7.6490	0.265303	0	-0.238046	-0.104807	0.429146	-0.219486	hypothetical protein, conserved
Tb927.7.6480	-0.319983	0	0.260465	0.705076	0.580265	0.618326	hypothetical protein, conserved
Tb927.7.6470	-0.797442	0	0.0199131	-0.182419	-0.220242	-0.00934496	O-sialoglycoprotein endopeptidase, putative,metallo-peptidase, Clan MK, Family M67
Tb927.7.6460	0.746071	0	0.24103	0.32382	-0.15242	0.208669	FG-GAP repeat protein, putative,intergrin alpha chain protein, putative
Tb927.7.6450	-0.140165	0	0.291678	0.216393	-0.0185081	0.279169	tRNA-dihydrouridine synthase 3, putative
Tb927.7.6440	-0.674517	0	-0.755924	-0.353544	-0.24844	-0.381095	hypothetical protein, conserved
Tb927.7.6430	1.06216	0	-0.804867	-0.139716	-0.35684	-0.895264	hypothetical protein
Tb927.7.6420	0.657512	0	-0.486261	-0.179108	0.229267	0.301232	hypothetical protein, conserved
Tb927.7.6410	0.840533	0	0.364379	0.164415	0.0676669	0.4551	hypothetical protein, conserved
Tb927.7.6400	-1.46791	0	-0.064253	-0.0632862	-0.14316	-0.558032	hypothetical protein, conserved
Tb927.7.640	-0.229873	0	0.464662	0.35182	0.982406	0.229522	hypothetical protein, conserved
Tb927.7.6390	0.0345747	0	0.452491	0.320341	0.449267	-0.0175814	hypothetical protein, conserved
Tb927.7.6380	-0.765785	0	-0.258266	-0.360046	-0.263919	-0.367503	hypothetical protein, conserved
Tb927.7.6370	0.490394	0	0.216789	0.0728102	0.0980779	0.0344434	hypothetical protein, conserved
Tb927.7.6350	0.225913	0	0.470802	0.320048	1.01007	0.364204	NADH-ubiquinone oxidoreductase, mitochondrial, putative
Tb927.7.6340	0.710842	0	0.425586	-0.140008	-0.0584428	0.0599367	hypothetical protein, conserved
Tb927.7.6330	0.0429151	0	0.34897	-0.822587	-0.681899	-0.606865	hypothetical protein
Tb927.7.6320	0.316481	0	0.0754703	0.036859	-0.289328	0.573099	hypothetical protein, conserved
Tb927.7.6310	0.536807	0	0.348673	0.650794	0.42769	0.492258	polo-like protein kinase,protein kinase
Tb927.7.6300	-0.567776	0	0.12501	-0.00839245	0.0626181	0.292123	hypothetical protein, conserved
Tb927.7.630	0.433977	0	0.343909	0.491537	0.423415	0.468601	hypothetical protein, conserved
Tb927.7.6290	0.324165	0	-0.203003	-0.435016	0.57746	0.135562	kinesin, putative
Tb927.7.6280	0.353168	0	-0.877197	-0.224916	-0.316729	-0.191791	hypothetical protein, conserved
Tb927.7.6270	0.0552872	0	0.322754	0.00215371	0.214568	0.29665	peptidase T, putative,aminotripeptidase, putative
Tb927.7.6260	0.476936	0	0.148954	0.0961552	0.0161558	0.523177	hypothetical protein, conserved
Tb927.7.6250	0.769179	0	0.579878	0.742639	-0.0392342	0.443727	hypothetical protein, conserved
Tb927.7.6240	0.543772	0	0.321246	1.38568	0.741285	0.644383	hypothetical protein, conserved
Tb927.7.6230	0.694719	0	0.54471	0.22237	0.139136	0.579569	ADP-ribosylation factor, putative
Tb927.7.6220	0.38332	0	0.0501253	0.207963	0.226432	0.0377686	protein kinase, putative
Tb927.7.6210	0.560157	0	-1.40425	-0.567713	-0.0636819	-1.17264	hypothetical protein, conserved
Tb927.7.6200	-0.859008	0	-0.138707	-0.371199	-0.597424	-0.835565	chaperone protein DNAJ, putative
Tb927.7.620	0.102054	0	0.116439	0.20286	-0.0134921	0.526878	hypothetical protein, conserved
Tb927.7.6190	-0.176462	0	-0.16917	0.142127	-0.441073	0.249101	hypothetical protein, conserved
Tb927.7.6180	-0.537371	0	0.259523	0.544992	0.164679	0.508262	hypothetical protein, conserved
Tb927.7.6170	1.01543	0	0.367613	0.56971	0.684747	0.457453	hypothetical protein, conserved
Tb927.7.6150	-0.210255	0	-0.296045	0.398804	-0.0250632	-0.154547	hypothetical protein, conserved
Tb927.7.6130	0.242834	0	0.480668	0.421394	0.263972	0.029551	hypothetical protein, conserved
Tb927.7.6120	0.391537	0	-0.130396	-0.0297404	-0.401885	-0.19255	hypothetical protein
Tb927.7.6110	0.75777	0	1.0149	1.03079	1.17378	0.946988	hypothetical protein, conserved
Tb927.7.6100	0.622729	0	0.101532	-0.170942	0.425198	0.200215	hypothetical protein
Tb927.7.610	0.900119	0	0.17434	0.395354	0.439216	0.609324	DNA ligase, putative,mitochondrial DNA ligase homolog, putative
Tb927.7.6090	0.275931	0	0.455249	0.711002	0.440591	0.840757	hypothetical protein, conserved
Tb927.7.6070	0.734225	0	-0.34331	-0.490557	-1.13293	-0.427686	receptor-type adenylate cyclase GRESAG 4, putative
Tb927.7.6060	0.407226	0	-0.144091	0.558531	1.08967	0.649073	receptor-type adenylate cyclase GRESAG 4, putative
Tb927.7.6050	-0.248222	0	-0.549577	-0.424674	-0.514659	-0.558362	receptor-type adenylate cyclase GRESAG 4, putative
Tb927.7.6040	-0.902516	0	-0.198515	0.402003	0.0857656	-0.80182	receptor-type adenylate cyclase GRESAG 4, putative
Tb927.7.6040	0.196354	0	-0.794892	-0.844008	-1.34494	-0.875317	receptor-type adenylate cyclase GRESAG 4, putative
Tb927.7.6030	-0.253649	0	0.000384755	0.0610603	0.264539	0.593025	hypothetical protein
Tb927.7.6020	-0.287999	0	-0.253856	0.263447	0.270537	0.150078	hypothetical protein
Tb927.7.6000	-3.04076	0	-1.04631	-1.43649	-1.243	-2.33452	hypothetical protein, conserved
Tb927.7.600	-0.185151	0	0.123369	0.308818	0.306333	0.266655	DNA ligase, putative,mitochondrial DNA ligase homolog, putative
Tb927.7.5980	-2.41029	0	-0.477031	-0.919509	-0.347685	-0.532905	hypothetical protein, conserved
Tb927.7.5970	-0.150894	0	-0.4044	-0.0302708	0.0773882	0.362494	hypothetical protein, conserved
Tb927.7.5960	-0.710998	0	0.307166	0.106551	0.162361	0.211267	hypothetical protein, conserved
Tb927.7.5950	-0.870426	0	0.416385	-0.136456	-0.308743	0.32332	hypothetical protein, conserved
Tb927.7.5940	-0.322398	0	0.103218	0.142948	-0.0678423	0.130378	hypothetical protein, conserved
Tb927.7.5930	-1.98139	0	-0.588431	-0.547525	-0.365335	-0.948676	hypothetical protein, conserved
Tb927.7.5920	0.031662	0	0.589015	0.906983	0.857688	1.05371	mercaptopyruvate sulfurtransferase, putative
Tb927.7.5910	-1.5219	0	-0.351185	-0.0451369	0.21771	-0.290057	microtubule-associated protein 1A/1B, light chain 3, putative
Tb927.7.5900	-0.0465101	0	0.461892	0.314846	-0.0867	0.20323	microtubule-associated protein 1A/1B, light chain 3, putative
Tb927.7.590	-0.165188	0	-0.381806	0.012825	0.333593	0.447317	hypothetical protein, conserved
Tb927.7.5890	0.891925	0	0.313779	0.260238	0.806964	0.537846	hypothetical protein, conserved
Tb927.7.5880	-0.342243	0	-0.462075	-0.53375	-1.11502	-0.456536	cis-prenyltransferase-like protein
Tb927.7.5870	-0.137605	0	0.187465	-0.0212141	-0.510977	-0.195424	hypothetical protein, conserved
Tb927.7.5860	0.594321	0	-0.232999	-0.140042	-0.164062	-0.377265	hypothetical protein
Tb927.7.5850	0.0576266	0	-0.044889	-0.393308	0.414499	0.225113	hypothetical protein, conserved
Tb927.7.5840	-0.510834	0	-0.102221	-0.178608	-0.0233723	-0.452796	hypothetical protein, conserved
Tb927.7.5830	0.275709	0	-0.249554	-0.468411	-0.344432	-0.813662	hypothetical protein, conserved
Tb927.7.5820	0.624725	0	0.722866	0.828041	0.885534	1.00768	monooxygenase, putative
Tb927.7.5810	-0.637857	0	-0.076219	-0.0305848	-0.36523	-0.436228	hypothetical protein, conserved
Tb927.7.5809	0.585612	0	0.0787377	0.0379423	-0.193824	0.782146	NA
Tb927.7.580	1.42217	0	0.65608	0.926499	0.578776	0.545282	GTP-binding protein, putative
Tb927.7.5790	1.61626	0	-0.376236	-0.653657	-0.0757411	0.00827832	protein disulfide isomerase, putative
Tb927.7.5780	0.666563	0	0.596078	0.5229	0.59866	0.446459	hypothetical protein, conserved
Tb927.7.5770	0.891701	0	-1.36354	-0.287452	0.186619	-1.31462	protein kinase, putative
Tb927.7.5760	0.184211	0	-0.116058	-0.178656	-0.420695	-0.139445	nuclear transport factor 2 protein, putative
Tb927.7.5750	0.0844559	0	0.00473046	-0.473505	-0.213906	-0.0423237	hypothetical protein, conserved
Tb927.7.5740	1.41098	0	0.0594244	-0.264893	0.26844	0.207878	hypothetical protein, conserved
Tb927.7.5730	-0.175646	0	-0.165651	-0.0482964	0.256012	0.0487348	hypothetical protein, conserved
Tb927.7.5720	0.545873	0	0.299505	0.677006	0.643956	0.560561	hypothetical protein, conserved
Tb927.7.5710	0.361211	0	-0.211232	-0.188488	-0.5317	-0.418512	hypothetical protein, conserved
Tb927.7.5700	0.401953	0	-0.496585	-0.187487	-0.548094	-0.177515	hypothetical protein, conserved
Tb927.7.570	0.484297	0	-0.00682853	0.332563	-0.102771	0.196991	prefoldin, putative
Tb927.7.5690	0.0391833	0	0.157401	-0.341545	-0.143815	-0.54014	hypothetical protein, conserved
Tb927.7.5680	0.447167	0	0.242931	0.296199	0.385369	0.41966	deoxyribose-phosphate aldolase, putative
Tb927.7.5670	-0.535669	0	-0.116464	0.227117	-0.239485	-0.132503	hypothetical protein, conserved
Tb927.7.5660	0.819702	0	0.277366	-0.0492431	0.460049	0.329094	hypothetical protein, conserved
Tb927.7.5650	0.257577	0	0.0827508	0.42165	0.317215	0.0541822	kinesin, putative
Tb927.7.5640	-0.447498	0	0.226715	0.624924	0.0771751	0.20735	hypothetical protein, conserved
Tb927.7.5630	-0.347854	0	0.335628	0.134046	0.0179694	-0.410652	hypothetical protein, conserved
Tb927.7.5620	-0.713695	0	0.24553	0.299375	0.217141	0.627438	hypothetical protein, conserved
Tb927.7.5610	-0.452625	0	-0.0777183	0.163674	-0.473002	-0.134233	hypothetical protein, conserved
Tb927.7.5600	-1.54197	0	-0.122751	-1.023	-0.556411	-0.273569	hypothetical protein, conserved,leucine-rich repeat protein (LRRP), putative
Tb927.7.560	0.347084	0	0.361791	0.503819	0.607834	0.423485	hypothetical protein, conserved
Tb927.7.5590	-1.24815	0	-0.187281	0.32355	-0.18352	-0.477777	hypothetical protein, conserved
Tb927.7.5580	-0.121026	0	-1.35693	-1.13625	-0.564222	-1.62514	cell cycle associated protein MOB1, putative
Tb927.7.5570	0.0965648	0	-0.141064	-0.478955	-0.0190153	-0.385125	cell cycle associated protein MOB1, putative
Tb927.7.5560	0.406012	0	0.734323	0.031733	0.243476	-0.203255	glucosamine-fructose-6-phosphate aminotransferase, putative
Tb927.7.5550	0.707818	0	0.131382	-0.110867	-0.342665	0.144597	hypothetical protein, conserved
Tb927.7.5540	-0.237825	0	-0.0433229	0.054154	-0.181395	0.419824	2,4-dienoyl-coa reductase-like protein
Tb927.7.5530	0.266155	0	-0.427941	-0.458208	-0.311483	-0.460547	hypothetical protein, conserved
Tb927.7.5520	-0.194876	0	-0.390992	-0.194852	-0.351066	-0.251414	hypothetical protein, conserved
Tb927.7.5510	0.443115	0	0.576609	0.469536	0.726997	0.188096	hypothetical protein, conserved
Tb927.7.5500	-0.0852951	0	0.212243	-0.0636091	0.181959	-0.018516	hypothetical protein, conserved
Tb927.7.550	0.982437	0	-0.13307	-0.116747	-0.353254	0.139787	hypothetical protein, conserved
Tb927.7.5490	0.221913	0	0.0495726	0.373642	0.640201	0.660951	arginine N-methyltransferase, putative
Tb927.7.5480	-0.2165	0	0.0147699	0.587458	0.246035	-0.0225063	dihydrofolate reductase-thymidylate synthase
Tb927.7.5470	0.567105	0	0.0712245	-0.119017	-0.0629829	0.469435	hypothetical protein, conserved
Tb927.7.5460	-0.0188283	0	-0.115691	0.155972	0.369577	0.533507	exosome-associated protein 3,3prime exoribonuclease, putative
Tb927.7.5450	0.102189	0	0.409667	0.472968	0.742566	0.398726	lipin, putative
Tb927.7.5440	-1.87913	0	-0.107477	-0.162669	0.09276	-0.539294	hypothetical protein, conserved
Tb927.7.5430	0.829001	0	-0.0109036	0.235626	0.208077	0.028056	hypothetical protein, conserved
Tb927.7.5420	-0.519752	0	-0.253922	-0.209193	-0.109425	-0.654939	hypothetical protein, conserved
Tb927.7.5400	0.13501	0	0.248348	0.134454	0.182357	0.771818	hypothetical protein, conserved
Tb927.7.540	0.413387	0	0.454141	0.17887	0.0209489	0.493769	chaperone protein DNAJ, putative
Tb927.7.5390	-0.152801	0	-0.105861	-0.367999	-0.0843882	-0.662889	hypothetical protein, conserved
Tb927.7.5380	-1.63841	0	-0.144901	-0.0804697	0.0746125	-0.523513	RNA-binding protein, putative
Tb927.7.5370	-0.758617	0	-0.442842	-0.251699	-0.265396	-0.172354	hypothetical protein, conserved
Tb927.7.5360	0.507074	0	0.122081	0.111093	-0.355183	0.207065	hypothetical protein, conserved
Tb927.7.5350	-0.601805	0	0.364324	0.324904	-0.274711	0.112732	hypothetical protein, conserved
Tb927.7.5340	1.48727	0	0.702563	0.603784	0.195825	0.558927	hypothetical protein, conserved
Tb927.7.5330	1.26089	0	0.189361	0.0941381	-0.352988	0.256339	hypothetical protein, conserved
Tb927.7.5320	-0.670198	0	0.143626	-0.091397	-0.369374	0.241223	hypothetical protein, conserved
Tb927.7.5310	0.426162	0	1.01157	0.367903	0.00942264	0.729609	hypothetical protein, conserved
Tb927.7.5300	-0.0628821	0	-0.25663	-0.123758	-0.233	-0.363313	hypothetical protein, conserved
Tb927.7.530	0.0762043	0	-0.458364	-0.215817	-0.653335	-0.354101	hypothetical protein, conserved
Tb927.7.5290	-0.403765	0	-0.76676	-0.817926	-1.01888	-0.801721	hypothetical protein, conserved
Tb927.7.5280	-0.159398	0	-0.197766	-0.114219	-0.209339	0.707132	hypothetical protein, conserved
Tb927.7.5270	0.509158	0	-0.349333	-0.223928	-0.404124	-0.187441	hypothetical protein, conserved
Tb927.7.5260	0.543793	0	0.597141	0.691102	0.620234	0.80201	hypothetical protein, conserved
Tb927.7.5250	-0.899835	0	0.148017	0.0536744	0.310232	-0.399405	hypothetical protein, conserved
Tb927.7.5240	0.136703	0	0.496585	0.574474	0.131988	0.688495	hypothetical protein, conserved
Tb927.7.5230	1.53456	0	0.628695	0.281148	0.0862345	0.285698	lanosterol synthase
Tb927.7.5220	0.576534	0	-0.162818	-0.206187	-0.361267	-0.533921	protein kinase, putative
Tb927.7.5210	-0.178344	0	-0.415089	-0.361232	-0.181246	-0.516665	hypothetical protein, conserved
Tb927.7.5200	-1.64507	0	-0.533205	-0.616061	-0.406709	-0.871985	hypothetical protein, conserved
Tb927.7.520	-0.313017	0	-0.411276	0.137651	-0.51782	0.302503	hypothetical protein, conserved
Tb927.7.5190	-0.519307	0	-0.624416	0.155589	-0.448158	-0.376227	hypothetical protein, conserved
Tb927.7.5180	-1.32443	0	-0.531357	-0.728703	-0.613019	-0.539184	60S ribosomal protein L23a, putative
Tb927.7.5170	0.340061	0	0.354941	0.687452	0.983107	1.35954	60S ribosomal protein L23a,60S ribosomal protein L25
Tb927.7.5160	-0.156217	0	0.23142	0.714691	0.596771	0.261588	deoxyuridine triphosphatase, putative,dUTP diphosphatase
Tb927.7.5150	1.12543	0	0.090499	0.142814	-0.0678972	0.13742	hypothetical protein, conserved
Tb927.7.5140	0.562791	0	0.225651	0.140374	0.452726	0.329651	hypothetical protein, conserved
Tb927.7.5130	0.406869	0	0.436791	0.302452	0.62161	0.46974	hypothetical protein, conserved
Tb927.7.5120	1.06346	0	0.326893	0.48578	-0.334849	-0.123667	hypothetical protein, conserved
Tb927.7.5110	0.536479	0	0.611656	0.662508	0.743577	0.732865	hypothetical protein, conserved
Tb927.7.5100	-0.102404	0	0.345054	0.468527	0.636569	0.98462	hypothetical protein, conserved
Tb927.7.510	-0.145105	0	0.415437	-0.274421	-0.262438	0.267455	hypothetical protein, conserved
Tb927.7.5090	0.635254	0	-0.761467	-0.988333	-0.449395	-0.460275	hypothetical protein, conserved
Tb927.7.5080	-1.40687	0	-0.511669	-0.432515	0.00451731	-0.600946	ATP-NAD kinase-like protein
Tb927.7.5070	0.266851	0	-0.281032	-0.16803	-0.324732	-0.183948	hypothetical protein
Tb927.7.5060	-0.997324	0	-0.631519	-1.1284	-0.254829	-1.30297	hypothetical protein, conserved
Tb927.7.5050	-1.20502	0	-0.596894	-0.757552	-0.327525	-0.794443	hypothetical protein, conserved
Tb927.7.5040	-0.724226	0	-0.0620218	-0.0887144	-0.10012	0.0990176	hypothetical protein, conserved
Tb927.7.5030	-0.0160851	0	-0.302481	-0.344712	-0.319381	-0.292335	hypothetical protein, conserved
Tb927.7.5020	0.983332	0	0.697182	0.822873	0.734751	0.874332	60S ribosomal protein L19, putative
Tb927.7.5010	-1.27702	0	-0.191137	0.178597	-0.0976966	-0.271036	hypothetical protein, conserved
Tb927.7.500	0.212642	0	0.532752	0.269981	-0.0626012	0.12579	hypothetical protein, conserved
Tb927.7.4990	0.979456	0	-0.20062	0.0532232	-0.0781196	0.251924	hypothetical protein, conserved
Tb927.7.4980	0.453094	0	0.104294	0.0364689	0.216629	0.554795	hypothetical protein, conserved
Tb927.7.4970	0.732814	0	1.45839	1.14885	0.354075	0.879129	glutamine synthetase, putative
Tb927.7.4960	0.693519	0	-0.725693	-0.328708	-0.331538	-0.61583	hypothetical protein, conserved
Tb927.7.4950	0.292831	0	1.15778	0.53024	0.48296	0.688981	NAD(p)-dependent steroid dehydrogenase-like protein
Tb927.7.4940	0.620463	0	0.0181868	-0.293604	-0.507618	-0.219922	oligopeptidase B protein, putative,serine peptidase, clan SC, family S9A-like protein
Tb927.7.4930	-0.484089	0	-0.212546	0.633983	0.0942298	0.403447	ribonuclease H1
Tb927.7.4920	1.13635	0	0.17662	-0.0051348	-0.685371	-0.040017	hypothetical protein, conserved
Tb927.7.4910	-0.66675	0	-0.343857	0.0200623	-0.610424	-0.42671	hypothetical protein, conserved
Tb927.7.4900	-0.522697	0	-0.0711343	-0.488183	-0.505992	-0.558068	5prime-3prime exonuclease XRNA, putative,exoribonuclease 1, putative
Tb927.7.490	1.02782	0	-0.542101	-0.110141	-0.161883	-0.250275	hypothetical protein, conserved
Tb927.7.4890	0.601214	0	0.142265	0.212305	-0.311644	0.832978	hypothetical protein, conserved
Tb927.7.4880	0.274895	0	0.800173	0.805707	0.924788	1.28965	hypothetical protein, conserved
Tb927.7.4870	1.0798	0	0.754306	0.995447	1.51556	1.42299	hypothetical protein, conserved
Tb927.7.4860	-0.917571	0	-0.215315	0.11265	-0.429936	-0.588405	hypothetical protein, conserved
Tb927.7.4850	0.519656	0	-0.341041	-0.0712815	-0.623035	-0.296306	hypothetical protein, conserved
Tb927.7.4840	0.730453	0	0.285821	0.497701	0.60944	0.59603	hypothetical protein, conserved
Tb927.7.4830	-0.126164	0	0.662147	0.121182	-0.0513533	0.201661	kinesin, putative
Tb927.7.4820	0.248571	0	0.417172	0.262921	0.701549	0.437177	hypothetical protein, conserved
Tb927.7.4810	0.419311	0	-0.0301619	-0.141284	0.325094	0.139093	hypothetical protein, conserved
Tb927.7.4800	0.150591	0	0.321141	0.0158884	0.357645	0.130472	hypothetical protein, conserved
Tb927.7.480	0.0369931	0	0.219513	0.0149802	0.430668	0.214462	hypothetical protein, conserved
Tb927.7.4790	0.358566	0	0.0150271	0.467233	0.650694	0.343997	proteasome beta 6 subunit,20S proteasome beta 6 subunit, putative
Tb927.7.4780	1.50673	0	0.870578	1.10024	1.06554	1.12364	hypothetical protein, conserved
Tb927.7.4770	0.932493	0	-0.562679	-0.248859	0.097589	-0.233059	cyclophilin-type peptidyl-prolyl cis-trans isomerase, putative
Tb927.7.4760	-0.478678	0	-0.110992	-0.0661721	0.264139	0.0823962	hypothetical protein, conserved
Tb927.7.4750	0.721801	0	0.306837	0.633539	0.616181	0.25582	hypothetical protein, conserved
Tb927.7.4740	1.45764	0	1.24316	1.30115	1.03572	1.23658	hypothetical protein, conserved
Tb927.7.4730	1.30317	0	0.528947	0.532722	0.433411	0.0535871	RNA-binding protein, putative,pumillio/PUF RNA binding protein 5, putative
Tb927.7.4720	0.503249	0	0.688205	0.776915	0.857956	0.714716	hypothetical protein
Tb927.7.4710	-1.49461	0	0.0744972	0.185077	0.0384016	-0.0024288	hypothetical protein, conserved
Tb927.7.4700	0.894499	0	-0.0847156	0.0642292	-0.000842138	-0.358508	hypothetical protein, conserved
Tb927.7.470	-0.948249	0	-0.424263	-0.687531	-0.735328	-1.32871	hypothetical protein
Tb927.7.4690	-0.893845	0	-0.321379	-0.495717	0.167552	-0.304765	hypothetical protein
Tb927.7.4680	0.890323	0	-0.0612702	0.189649	-0.0824994	0.0832318	hypothetical protein, conserved
Tb927.7.4670	0.287675	0	0.483016	0.629269	0.822372	1.27433	ribosomal RNA processing protein 4,exosome complex exonuclease
Tb927.7.4660	-0.125513	0	-0.602181	-0.278865	-0.641717	-0.331614	hypothetical protein, conserved
Tb927.7.4650	0.0493392	0	-0.0250823	0.483216	0.431866	0.558345	SNF2 DNA repair protein, putative
Tb927.7.4640	0.497603	0	0.536785	0.591704	0.155903	0.145016	hypothetical protein, conserved
Tb927.7.4630	0.35384	0	0.157627	0.249901	-0.0157035	0.281362	hypothetical protein, conserved
Tb927.7.4620	0.881507	0	0.460846	0.17187	0.559459	0.432996	hypothetical protein, conserved
Tb927.7.4610	0.0415665	0	0.45923	0.00781552	0.450689	0.568804	hypothetical protein, conserved
Tb927.7.4600	0.711031	0	-0.218346	-0.05417	-0.0410513	-0.424666	hypothetical protein, conserved
Tb927.7.460	0.139191	0	-0.0297494	0.0480661	-0.194931	-0.0201177	protein farnesyltransferase beta subunit
Tb927.7.4590	0.636853	0	0.614467	0.400412	-0.0407469	0.88363	chaperone protein DNAJ, putative
Tb927.7.4580	0.573971	0	0.00845916	0.731467	1.10153	0.681364	hypothetical protein, conserved
Tb927.7.4570	0.621724	0	0.493048	0.53342	0.506718	0.606274	nucleoside hydrolase, putative
Tb927.7.4560	0.792233	0	0.285138	0.81097	0.84442	0.318809	histone acetyltransferase, putative
Tb927.7.4550	0.356363	0	0.476341	0.607717	0.585834	0.833954	60S ribosomal protein-like
Tb927.7.4540	-0.381636	0	-0.332988	-0.145056	-0.285122	0.0874899	hypothetical protein, conserved
Tb927.7.4530	-0.352233	0	-0.14916	0.472064	0.163207	0.0103519	hypothetical protein, conserved
Tb927.7.4520	0.149305	0	0.740905	0.47439	0.560605	0.840357	hypothetical protein, conserved
Tb927.7.4510	0.12379	0	0.604584	0.262299	0.287106	0.462389	hypothetical protein, conserved
Tb927.7.4500	-0.865866	0	-0.713801	-0.753588	-0.779649	-1.49629	hypothetical protein, conserved
Tb927.7.450	-0.516708	0	-0.487108	0.465606	0.0580458	-0.420584	hypothetical protein, conserved
Tb927.7.4490	-0.772766	0	-0.122312	-0.513487	-0.236561	-0.410417	hypothetical protein, conserved
Tb927.7.4480	0.370323	0	-0.195808	-0.0947035	0.50126	0.22952	adenosine 5prime-monophosphoramidase, putative
Tb927.7.4470	1.08475	0	-0.636848	-0.0585827	-0.0959631	-0.352262	hypothetical protein, conserved
Tb927.7.4460	1.05614	0	-0.175497	0.590572	0.0316637	0.293548	hypothetical protein, conserved
Tb927.7.4450	0.659816	0	0.346971	0.475387	0.0761391	0.131136	hypothetical protein, conserved
Tb927.7.4440	0.120568	0	0.203324	0.183566	0.0196705	0.316221	hypothetical protein, conserved
Tb927.7.4430	-0.12898	0	0.361143	0.39284	0.440192	0.630072	hypothetical protein, conserved
Tb927.7.4420	1.43099	0	-0.160242	0.170568	0.488904	0.588843	proteasome alpha 3 subunit, putative
Tb927.7.4410	-2.14587	0	-1.11529	-1.07675	-0.827507	-1.09469	hypothetical protein, conserved
Tb927.7.4400	-1.62462	0	-0.75091	-0.998016	-1.47123	-1.43444	inositol polyphosphate kinase-like protein, putative
Tb927.7.4390	0.682112	0	1.1071	1.15516	1.13727	0.596863	threonine synthase, putative
Tb927.7.4380	0.56763	0	0.375954	0.433201	0.610749	0.246736	hypothetical protein, conserved
Tb927.7.4370	-0.0800905	0	-0.301986	-0.444935	-0.374625	-0.288339	hypothetical protein, conserved
Tb927.7.4360	-0.634328	0	0.349154	0.241241	-0.39106	0.0896363	hypothetical protein, conserved
Tb927.7.4350	-0.0820842	0	0.521681	0.00726553	0.232355	0.539198	hypothetical protein, conserved
Tb927.7.4340	-0.650798	0	0.733698	-0.335199	0.274397	0.484055	hypothetical protein, conserved
Tb927.7.4330	-0.559315	0	-0.439152	-0.650003	-0.954944	-0.680682	hypothetical protein, conserved
Tb927.7.4320	-0.171459	0	-0.11141	-0.233889	-0.702937	-0.402411	hypothetical protein, conserved
Tb927.7.4310	-0.160184	0	0.766479	1.29524	0.539222	0.592206	hypothetical protein, conserved
Tb927.7.4300	0.672337	0	-0.85689	-0.276764	-0.368293	-0.226202	hypothetical protein, conserved
Tb927.7.4290	0.583306	0	0.934761	0.405654	0.52809	1.05563	hypothetical protein, conserved
Tb927.7.4280	0.249839	0	-0.160135	-0.206442	-0.339229	-0.327839	hypothetical protein, conserved
Tb927.7.4270	0.0477597	0	0.455191	0.538834	0.428588	0.202498	hypothetical protein, conserved
Tb927.7.4260	0.783571	0	-0.560952	-0.64127	-1.09468	-0.77921	hypothetical protein, conserved
Tb927.7.4250	0.358018	0	0.169624	0.27576	0.237279	0.439734	hypothetical protein, conserved
Tb927.7.4230	0.237378	0	0.455696	-0.456971	-0.325495	-0.117221	hypothetical protein, conserved
Tb927.7.4220	-0.0101538	0	-0.497683	-0.517968	-0.89654	-0.405376	hypothetical protein, conserved
Tb927.7.4210	-0.403563	0	-0.289285	-0.669407	-0.0802555	-0.81316	hypothetical protein, conserved
Tb927.7.4200	0.582665	0	0.148479	0.203686	0.109597	0.502572	hypothetical protein, conserved
Tb927.7.4190	0.630478	0	-0.0154677	0.270249	-0.0611906	0.225751	hypothetical protein, conserved
Tb927.7.4180	0.151788	0	-0.254566	-0.416771	-0.186886	-0.442299	fatty acid elongase, putative
Tb927.7.4170	1.83268	0	1.18366	0.834899	1.69703	1.27068	fatty acid elongase, putative
Tb927.7.4160	0.37108	0	0.510245	0.541163	0.833942	0.317316	fatty acid elongase, putative
Tb927.7.4150	0.197729	0	-0.220856	-0.0339875	-0.0410734	-0.176803	hypothetical protein, conserved
Tb927.7.4140	0.754834	0	0.789716	0.835452	1.08572	0.900256	hypothetical protein, conserved
Tb927.7.4130	-1.81944	0	-0.202381	-0.0698751	0.321411	-0.267121	hypothetical protein, conserved
Tb927.7.4120	-0.754431	0	-0.213842	0.394534	-0.389722	-0.0255561	hypothetical protein, conserved
Tb927.7.4110	0.302209	0	-0.0882581	-0.663009	-0.198094	-0.549852	kinesin, putative
Tb927.7.4100	0.353911	0	-0.0343247	-0.155724	-0.908045	-0.264278	hypothetical protein, conserved
Tb927.7.4090	0.379052	0	-0.481339	-0.0297257	-0.171017	-0.397273	serine/threonine-protein kinase, putative
Tb927.7.4080	0.741199	0	0.339533	-0.12537	0.262053	0.295067	DNA excision repair protein, putative,SNF2 family helicase-like protein, putative
Tb927.7.4070	0.410785	0	-0.0575717	0.48295	0.711088	0.51344	calpain-like cysteine peptidase, putative,cysteine peptidase, Clan CA, family C2, putative
Tb927.7.4060	1.31995	0	0.248136	1.66967	2.34232	1.26235	calpain-like cysteine peptidase, putative,cysteine peptidase, Clan CA, family C2, putative
Tb927.7.4050	-1.02648	0	-0.155284	-0.53307	-0.120506	-0.29892	hypothetical protein, conserved
Tb927.7.4040	-0.399766	0	0.382204	-0.558988	0.04544	0.305167	hypothetical protein, conserved
Tb927.7.4030	0.483849	0	-0.136661	-0.162592	-0.0118346	-0.0148669	hypothetical protein, conserved
Tb927.7.4020	0.411722	0	-0.853767	-0.52614	-1.1293	-1.57849	protein phosphatase 2C, putative
Tb927.7.4010	-0.588252	0	0.458437	0.386787	-0.0484701	0.32462	hypothetical protein, conserved
Tb927.7.4000	-0.847196	0	-0.223058	0.472333	-0.415802	-0.143654	glutathione synthetase, putative
Tb927.7.400	-0.787817	0	-0.516259	-0.540082	-1.35716	-0.898189	hypothetical protein, conserved
Tb927.7.3990	0.216519	0	0.0706246	-0.225687	0.643442	0.163594	mitochondrial DNA polymerase I protein C
Tb927.7.3980	-1.66832	0	-1.11877	-1.44728	-1.18878	-2.25084	immunodominant antigen, putative,tc40 antigen-like
Tb927.7.3970	-0.439036	0	-0.696074	-0.797419	-0.348992	-0.592569	hypothetical protein, conserved
Tb927.7.3960	-0.199171	0	-0.064631	-0.0926925	-0.361133	0.18233	50S ribosomal protein L16, putative
Tb927.7.3950	0.741745	0	-0.253989	-0.491037	-0.16134	-0.386174	RNA-editing complex protein,RNA-editing 3prime terminal uridylyl transferase 1,KRET1
Tb927.7.3940	0.423068	0	0.599956	1.25443	0.363412	0.68131	mitochondrial carrier protein, putative,ADP/ATP mitochondrial translocase, putative,adenine nucleotide mitochondrial translocator, putative
Tb927.7.3930	-0.5074	0	-0.498859	0.321606	-0.097715	-0.115077	hypothetical protein, conserved
Tb927.7.3920	0.344286	0	0.0237558	0.0386931	-0.224335	0.79223	hypothetical protein, conserved
Tb927.7.3910	-0.139811	0	0.145519	0.276847	0.520745	0.545768	hypothetical protein, conserved
Tb927.7.3900	0.777641	0	0.921864	0.862976	0.776649	0.946779	vacuolar transporter chaperone, putative
Tb927.7.3890	-0.121351	0	0.166984	-0.362551	-0.314775	-0.159892	hypothetical protein, conserved
Tb927.7.3880	1.08044	0	-0.0913051	-0.172112	-0.188858	0.0169061	protein kinase, putative
Tb927.7.3870	-0.285903	0	-0.357114	-0.487699	-0.261119	-0.327476	hypothetical protein, conserved
Tb927.7.3860	0.493591	0	-0.108758	-0.0909628	0.0717075	-0.246367	hypothetical protein, conserved
Tb927.7.3850	0.16942	0	0.127201	0.0544092	0.632635	0.0395377	hypothetical protein, conserved
Tb927.7.3840	0.161059	0	0.172971	0.109394	0.303075	0.315269	kinesin-like protein, fragment, putative
Tb927.7.3830	1.22289	0	0.0611378	-0.147575	0.0187373	0.11797	kinesin K39, putative
Tb927.7.3820	-0.368948	0	-0.191558	-0.0119358	-0.230907	-0.147775	hypothetical protein, conserved
Tb927.7.3810	0.311882	0	0.474939	0.577794	0.439011	0.85009	hypothetical protein, conserved
Tb927.7.3800	-0.608384	0	0.227319	0.0897033	0.0547982	-0.0160567	hypothetical protein, conserved
Tb927.7.380	0.563485	0	0.0742504	-0.0135183	-0.136522	0.249119	hypothetical protein, conserved
Tb927.7.3790	-0.900994	0	-0.075653	-0.169659	-0.405358	0.256984	hypothetical protein, conserved
Tb927.7.3780	0.552	0	0.081035	-0.0730951	-0.0091679	0.134785	poly(A) polymerase, putative
Tb927.7.3770	-0.281961	0	0.0771784	-0.063938	-0.192062	-0.153996	hypothetical protein, conserved
Tb927.7.3760	-0.600509	0	-0.11558	-0.395317	-0.373526	-0.158614	phosphatidyl serine synthase, putative
Tb927.7.3750	-0.257646	0	0.0910461	-0.0253903	0.139639	-0.0770437	hypothetical protein, conserved
Tb927.7.3740	0.747497	0	0.136738	0.471946	0.908333	0.752194	hypothetical protein, conserved
Tb927.7.3730	0.00523056	0	0.313854	0.0403622	0.265974	0.234576	RNA-binding protein, putative
Tb927.7.3720	-0.684532	0	-0.979455	-0.940415	-0.91894	-0.549035	hypothetical protein
Tb927.7.3710	0.431152	0	0.0985877	0.264964	0.106553	0.516892	hypothetical protein, conserved
Tb927.7.3700	1.30862	0	0.0392119	-0.238278	-0.4404	-0.212904	hypothetical protein, conserved
Tb927.7.370	0.475003	0	0.586767	0.759641	0.711736	1.28781	hypothetical protein, conserved
Tb927.7.370	0.708983	0	0.545895	0.681083	0.680355	0.899116	hypothetical protein, conserved
Tb927.7.3690	0.276935	0	0.339604	-0.208351	0.129933	-0.0555302	hypothetical protein
Tb927.7.3680	0.876727	0	0.384601	0.241228	0.512628	0.210115	ubiquitin/ribosomal protein S27a, putative
Tb927.7.3670	0.0834442	0	0.0438464	0.0942875	0.365899	-0.0562408	hypothetical protein, conserved
Tb927.7.3660	0.390334	0	0.277906	0.337544	0.62329	0.32249	hypothetical protein, conserved
Tb927.7.3650	0.166237	0	-0.453123	-0.255417	-0.596213	-0.181903	protein kinase, putative
Tb927.7.3640	-0.564543	0	-0.250924	-0.386446	-0.256017	0.0946535	hypothetical protein, conserved
Tb927.7.3630	0.77826	0	-0.395345	-0.231365	-0.490852	0.00877059	TPR-repeat-containing chaperone protein DNAJ, putative
Tb927.7.3620	0.719204	0	0.37518	0.553648	0.669463	0.70356	tyrosyl-tRNA synthetase, putative
Tb927.7.3610	-0.52008	0	-0.446377	-0.291765	-0.642827	-0.30369	hypothetical protein, conserved
Tb927.7.3600	0.58894	0	-0.156658	0.0951593	0.00434651	-0.078052	hypothetical protein, conserved
Tb927.7.360	0.0880068	0	0.0103844	-0.0854982	-0.402915	-0.0966136	hypothetical protein, conserved
Tb927.7.3590	-0.160091	0	-0.319795	-0.244399	0.201092	-0.226679	hypothetical protein, conserved
Tb927.7.3580	0.746162	0	-0.978062	-0.00334938	-0.579419	-1.11023	protein kinase, putative
Tb927.7.3570	0.119808	0	0.236677	0.222828	0.622384	0.628124	hypothetical protein, conserved
Tb927.7.3560	1.16214	0	0.612162	0.19987	0.582926	0.489337	hypothetical protein, conserved
Tb927.7.3550	0.506915	0	-0.582213	-0.776474	0.136228	-0.98934	hypothetical protein, conserved
Tb927.7.3540	-0.320136	0	-0.0304229	0.378593	0.105366	0.481016	hypothetical protein, conserved
Tb927.7.3530	-0.804873	0	-0.173836	0.566018	-0.25803	-0.319471	hypothetical protein, conserved
Tb927.7.3520	-0.733882	0	0.682783	0.432347	0.439205	1.05184	hypothetical protein, conserved
Tb927.7.3510	0.474589	0	-0.159725	-0.0718062	-0.614629	-0.134398	hypothetical protein, conserved
Tb927.7.3500	-0.0176407	0	1.01808	1.00458	0.978456	0.912548	glutathione-S-transferase/glutaredoxin,putative
Tb927.7.350	0.470219	0	-0.100546	-0.244176	-0.759445	-0.375395	hypothetical protein
Tb927.7.3490	-0.304328	0	-0.837837	-0.755453	-0.811453	-0.648533	synaptojanin (N-terminal domain), putative
Tb927.7.3480	-1.00606	0	-0.322125	-0.279503	-0.585998	-0.0337797	hypothetical protein
Tb927.7.3470	1.19822	0	-0.236156	-0.0658218	-0.0448194	0.179416	p22 protein precursor, putative
Tb927.7.3460	-1.46724	0	-0.863098	-0.598802	0.0156458	-0.262822	hypothetical protein, conserved
Tb927.7.3450	0.850173	0	0.192322	0.288166	0.42402	0.0553381	I/6 autoantigen
Tb927.7.3440	0.641761	0	0.495973	1.2355	1.91593	1.94999	I/6 autoantigen
Tb927.7.3430	-0.252221	0	-0.0625528	-0.150902	-0.185418	0.0802938	cyclophilin-type peptidyl-prolyl cis-trans isomerase, putative
Tb927.7.3420	1.64872	0	0.49412	1.14593	1.56217	1.10432	peptidyl-prolyl cis-trans isomerase, putative
Tb927.7.3410	0.734114	0	0.531594	1.22593	0.7736	1.3951	centrin, putative
Tb927.7.3400	0.164369	0	0.268011	0.117366	0.290871	0.672737	hypothetical protein, conserved
Tb927.7.340	0.538031	0	-0.319878	-0.489678	-0.411487	-0.236778	hypothetical protein, conserved
Tb927.7.3390	-0.0612279	0	0.114999	-0.287191	-0.168365	-0.112141	hypothetical protein, conserved
Tb927.7.3380	-0.36684	0	-0.184455	0.513973	0.0658573	0.435833	hypothetical protein, conserved
Tb927.7.3370	0.426976	0	-0.344276	0.110084	-0.350752	-0.188387	hypothetical protein, conserved
Tb927.7.3360	0.401983	0	0.278682	0.582164	1.16487	0.77926	farnesyl pyrophosphate synthase
Tb927.7.3350	-0.229567	0	0.291711	-0.115458	-0.421255	0.324372	hypothetical protein, conserved
Tb927.7.3340	1.16429	0	0.118717	0.343965	0.240336	-0.182797	hypothetical protein, conserved
Tb927.7.3330	0.904567	0	0.611102	0.408219	-0.0875451	0.365662	hypothetical protein, conserved
Tb927.7.3320	1.06166	0	0.690791	0.920396	1.04279	0.693025	microtubule-associated protein 1A/1B, light chain 3, putative
Tb927.7.3310	-0.131814	0	-0.272617	-0.227269	-0.65519	-0.0988582	hypothetical protein, conserved
Tb927.7.3300	0.256134	0	0.0234459	0.0868902	0.0195323	-0.0789738	hypothetical protein, conserved
Tb927.7.330	0.197909	0	0.697007	1.23728	0.98335	1.08119	hypothetical protein
Tb927.7.3290	-1.02397	0	-0.306798	-0.102454	-0.634851	-0.589944	hypothetical protein, conserved
Tb927.7.3280	0.688719	0	0.15576	0.119349	0.0340973	0.41456	translation initiation factor IF-2, putative
Tb927.7.3270	1.16318	0	0.0475768	0.0130545	0.383623	-0.25813	hypothetical protein, conserved
Tb927.7.3260	0.503656	0	0.585681	0.51255	1.40432	0.741527	expression site-associated gene (ESAG) protein, putative,expression site-associated gene 7 (ESAG7) protein, putative
Tb927.7.3250	1.42809	0	0.202701	0.328856	-0.455242	0.0648487	expression site-associated gene (ESAG) protein, putative,expression site-associated gene 6 (ESAG6) protein, putative
Tb927.7.3240	-0.281916	0	0.431145	-0.108577	0.148204	0.263186	hypothetical protein, conserved
Tb927.7.3230	-0.75123	0	0.115352	-0.297136	-0.452865	-0.182803	hypothetical protein, conserved
Tb927.7.3220	0.0713269	0	0.207399	-0.15506	0.210232	0.19318	hypothetical protein, conserved
Tb927.7.3210	-1.19035	0	-0.415206	-0.455778	-0.643508	-0.664062	protein kinase, putative
Tb927.7.3200	0.427911	0	0.242427	0.240246	-0.0603178	0.50261	hypothetical protein, conserved
Tb927.7.320	0.754989	0	0.340586	0.9516	1.0111	0.690824	hypothetical protein, conserved
Tb927.7.3190	0.202614	0	0.221543	-0.0811615	-0.234066	-0.0682107	hypothetical protein, conserved
Tb927.7.3180	0.76335	0	-0.227123	-0.435314	-1.0133	-0.571318	mu-adaptin 1, putative,adaptor complex AP-1 medium subunit, putative
Tb927.7.3170	-1.203	0	-1.35482	-1.29766	-1.60517	-1.91718	hypothetical protein, conserved
Tb927.7.3160	-0.43255	0	-0.243427	-0.213016	-0.0576194	-0.0686418	dynein heavy chain, cytosolic, putative
Tb927.7.3150	-0.729387	0	-0.617084	0.251804	-0.400711	-0.330093	hypothetical protein, conserved
Tb927.7.3140	-0.698508	0	0.0903002	-0.523713	-0.11873	-0.184194	hypothetical protein, conserved
Tb927.7.3130	-0.752008	0	0.119999	-0.288512	-0.671724	0.205737	hypothetical protein, conserved
Tb927.7.3120	0.376917	0	0.287333	0.216522	-0.0273893	0.0739072	small nuclear ribonucleoprotein SmD1,SmD-1 like small nuclear ribonucleoprotein
Tb927.7.3110	-1.35983	0	-0.604132	-0.900218	-0.928335	-1.26785	transporter protein, putative
Tb927.7.3100	0.805619	0	0.527997	0.350787	0.267049	0.594576	hypothetical protein, conserved
Tb927.7.310	0.248885	0	-0.156207	-0.402537	-0.765993	-0.321632	hypothetical protein, conserved
Tb927.7.3090	-0.892304	0	-0.868314	-0.660186	-1.11244	-0.545287	hypothetical protein, conserved
Tb927.7.3080	-1.44492	0	0.258427	-0.560171	0.22558	-0.296281	hypothetical protein, conserved
Tb927.7.3070	0.748357	0	-0.496772	0.283773	-0.247571	0.0537258	hypothetical protein, conserved
Tb927.7.3060	0.457303	0	0.591745	0.621597	0.185121	0.541272	hypothetical protein, conserved
Tb927.7.3050	-0.404975	0	-0.0468656	0.212618	0.00979254	-0.250862	hypothetical protein, conserved
Tb927.7.3040	0.117326	0	-1.05004	-0.588752	-0.182177	-1.2075	hypothetical protein, conserved
Tb927.7.3030	-0.706455	0	0.16028	0.456955	0.186033	1.0614	hypothetical protein, conserved
Tb927.7.3020	1.25839	0	-0.0464782	1.20174	2.41459	2.81574	hypothetical protein, conserved
Tb927.7.3010	0.834371	0	0.270167	0.739423	0.32251	0.448554	hypothetical protein, conserved
Tb927.7.3000	0.631275	0	-0.110627	0.0327171	0.0175983	-0.108461	kinesin, putative
Tb927.7.300	-0.0754583	0	-0.816307	-0.181718	-0.853119	-0.748576	UDP-Gal or UDP-GlcNAc-dependent glycosyltransferase, putative
Tb927.7.2970	0.478695	0	0.0733636	0.154963	-0.136158	0.635324	ATP-dependent DEAD/H RNA helicase, putative
Tb927.7.2960	0.174683	0	-0.364655	-0.801627	-0.0478837	-0.760845	hypothetical protein, conserved
Tb927.7.2950	-1.53978	0	-0.195108	-0.813464	-0.171334	-0.450995	hypothetical protein, conserved
Tb927.7.290	-1.52431	0	-0.44198	-0.476093	-0.0161408	-0.607497	leucine-rich repeat protein (LRRP), putative,leucine-rich repeat protein 1 (LRRP1), putative
Tb927.7.2870	2.39691	0	0.632842	1.9687	2.05099	1.50821	histone H2A, putative
Tb927.7.2810	0.782069	0	-0.158754	-0.112508	-0.326143	0.407623	hypothetical protein, conserved
Tb927.7.2800	-1.48887	0	-0.231984	-0.263641	-0.237227	-0.5494	hypothetical protein, conserved
Tb927.7.280	0.452435	0	0.298888	0.542976	0.449997	0.425429	cyclophilin-type peptidyl-prolyl cis-trans isomerase, putative
Tb927.7.2790	0.878391	0	0.599605	0.408962	1.12146	1.10239	hypothetical protein, conserved
Tb927.7.2780	-0.880184	0	-0.140259	0.168604	-0.152943	-0.459514	hypothetical protein, conserved
Tb927.7.2770	1.46091	0	0.858579	0.950251	0.91331	1.34894	hypothetical protein, conserved
Tb927.7.2760	-0.178945	0	0.56132	0.808309	0.274867	0.830693	hypothetical protein, conserved
Tb927.7.2750	-0.143766	0	-0.775444	-0.465848	-1.19214	-0.447546	protein kinase, putative
Tb927.7.2740	-0.276813	0	0.183886	0.187085	0.217548	0.234366	hypothetical protein, conserved
Tb927.7.2730	0.0914618	0	-0.0571234	0.749492	0.316513	0.645673	hypothetical protein, conserved,leucine-rich repeat protein (LRRP), putative
Tb927.7.2720	0.758696	0	0.311318	0.309315	0.744237	-0.0657897	hypothetical protein, conserved
Tb927.7.2710	-0.899086	0	0.199686	0.419242	0.406714	0.732418	NADH-cytochrome b5 reductase, putative
Tb927.7.2700	0.0603397	0	0.368709	0.69836	0.987445	0.919595	NADH-cytochrome b5 reductase, putative
Tb927.7.270	0.270756	0	0.671278	0.420597	0.437628	0.218719	ribosome biogenesis protein, putative
Tb927.7.2690	0.522271	0	-0.403559	-0.377641	-0.0666854	-0.590681	hypothetical protein, conserved
Tb927.7.2680	-0.454349	0	-0.470815	0.168151	-0.334556	-0.25554	hypothetical protein, conserved
Tb927.7.2670	0.120423	0	0.111828	-0.0229948	0.461432	0.075737	hypothetical protein, conserved
Tb927.7.2660	1.14974	0	-0.395736	-0.716985	-0.688402	-0.632812	hypothetical protein, conserved
Tb927.7.2650	0.0885291	0	0.0290355	0.00136937	0.548686	0.436673	hypothetical protein, conserved
Tb927.7.2640	-0.147294	0	0.042816	0.334802	0.776759	0.631256	hypothetical protein, conserved
Tb927.7.2630	-0.760869	0	-0.479931	0.10673	-0.723645	-0.527623	hypothetical protein, conserved
Tb927.7.2620	0.315749	0	-0.0361837	-0.0253212	0.0336849	-0.0827212	hypothetical protein, conserved
Tb927.7.2610	0.9317	0	-0.224169	-0.0337786	-0.320353	0.0122879	hypothetical protein, conserved
Tb927.7.2600	1.44082	0	0.939169	1.23546	1.37421	1.01385	hypothetical protein, conserved
Tb927.7.260	-0.0736934	0	-0.249871	-0.597815	-0.56815	-0.345628	hypothetical protein, conserved
Tb927.7.2590	-0.243943	0	0.434201	0.376757	0.687805	0.601083	prefoldin, putative
Tb927.7.2580	-0.392796	0	0.104343	-0.166842	0.377399	0.0785304	hypothetical protein, conserved
Tb927.7.2570	-0.484109	0	-0.414935	-0.303925	-0.83819	-0.882072	hypothetical protein, conserved
Tb927.7.2560	0.0323534	0	-0.0298739	-0.282745	0.299557	-0.248968	hypothetical protein, conserved
Tb927.7.2550	-0.468585	0	-0.214745	-0.313766	-0.453423	-0.196971	proteasome regulatory ATPase subunit 5
Tb927.7.2540	-1.08436	0	-0.195205	-0.765243	-0.567594	-0.796713	ubiquitin-conjugating enzyme E2, putative,ubiquitin carrier protein, putative,ubiquitin-protein ligase, putative
Tb927.7.2530	-0.325895	0	0.322018	-0.225662	0.0185367	0.137807	N-acetyltransferase, putative
Tb927.7.2520	-1.12137	0	-0.528436	-0.888465	-0.50975	-0.914773	hypothetical protein, conserved
Tb927.7.2510	-0.678262	0	-0.661211	-0.554749	-0.63449	-0.689679	endoplasmatic reticulum retrieval protein, putative
Tb927.7.2500	0.962012	0	0.274882	0.294658	-0.047808	0.829511	proteasome regulatory ATPase subunit 1
Tb927.7.250	0.449646	0	-0.114327	0.12048	0.216389	0.24685	hypothetical protein, conserved
Tb927.7.2490	0.148792	0	-0.534019	-0.370001	-0.745971	-0.367488	hypothetical protein, conserved
Tb927.7.2480	-0.0598801	0	0.371574	0.0588187	-0.080945	0.0995262	hypothetical protein, conserved
Tb927.7.2470	0.23004	0	0.0892624	-0.0163403	-0.499612	-0.334804	GTPase activating protein, putative
Tb927.7.2460	0.528317	0	0.498854	0.244231	0.158477	0.256704	hypothetical protein, conserved
Tb927.7.2450	0.24355	0	-0.726066	-0.780397	0.0225072	-1.03297	hypothetical protein, conserved
Tb927.7.2440	-0.292179	0	-0.845228	-0.0811588	-0.394739	0.0456218	pyrroline-5-carboxylate reductase, putative
Tb927.7.2430	0.0524739	0	-1.08572	-0.762637	-0.367829	-1.25124	hypothetical protein
Tb927.7.2420	1.23725	0	-0.191696	-0.395615	-0.554538	0.0787861	glycogen synthase kinase-3 alpha, putative
Tb927.7.2410	0.554415	0	-0.570057	0.200905	-0.0747674	-0.918546	hypothetical protein, conserved
Tb927.7.2400	-0.0718792	0	-0.0713126	0.336475	0.688211	0.636176	tyrosyl-tRNA synthetase, putative
Tb927.7.240	0.0161575	0	0.10781	0.151307	0.334259	0.439364	40S ribosomal protein S33, putative
Tb927.7.2390	-0.62578	0	-0.798007	-0.700295	-0.852852	-1.3045	hypothetical protein, conserved
Tb927.7.2380	0.562142	0	0.262218	0.3104	0.40976	0.76001	hypothetical protein, conserved
Tb927.7.2370	0.997411	0	0.722319	0.566319	0.212229	0.663054	40S ribosomal protein S15, putative
Tb927.7.2360	0.705296	0	0.416929	0.0349959	0.381385	0.251034	N-acetyltransferase, putative
Tb927.7.2350	-1.38857	0	-0.252364	-0.0492957	0.253586	-0.705566	hypothetical protein, conserved
Tb927.7.2330	1.52558	0	0.397587	0.34671	0.307952	0.65881	hypothetical protein, conserved
Tb927.7.2320	-0.104596	0	-0.131495	-0.531292	-0.709988	-0.679463	hypothetical protein, conserved
Tb927.7.2310	0.221478	0	-0.647458	0.0753369	-0.310672	-0.124907	DNA primase small subunit, putative
Tb927.7.2300	-0.698874	0	0.0966394	-0.184407	-0.662152	0.108397	hypothetical protein, conserved
Tb927.7.2290	1.998	0	0.332517	0.502192	0.441379	0.591819	hypothetical protein, conserved
Tb927.7.2280	0.372849	0	0.327502	0.109917	-0.193709	0.107994	hypothetical protein, conserved
Tb927.7.2270	0.6129	0	0.0994147	0.339967	0.123018	0.656972	hypothetical protein, conserved
Tb927.7.2260	0.306264	0	0.0614482	-0.0110268	0.0434197	-0.14011	hypothetical protein, conserved
Tb927.7.2250	1.24774	0	0.153289	0.346202	-0.383055	0.30517	carnitine O-palmitoyltransferase II, putative
Tb927.7.2240	0.0340232	0	0.207835	0.245182	-0.12903	0.596177	hypothetical protein, conserved
Tb927.7.2230	-1.33197	0	-0.0870707	-0.317676	0.276927	-0.505335	hypothetical protein, conserved
Tb927.7.2220	-0.0397804	0	0.314614	0.382905	0.0939015	0.74611	hypothetical protein, conserved
Tb927.7.2210	-1.32294	0	-0.174787	0.0586392	0.0979096	-0.246594	hypothetical protein, conserved
Tb927.7.2200	0.577569	0	0.24522	0.0286721	0.931135	0.472171	hypothetical protein, conserved
Tb927.7.220	-0.762969	0	-0.0744534	0.090013	-0.236226	-0.0778767	CDP-diacylglycerol synthetase, putative
Tb927.7.2190	-0.291711	0	-0.406491	-0.217457	0.00540017	-0.174323	hypothetical protein, conserved
Tb927.7.2180	0.29902	0	-0.467267	-0.258789	-0.636633	-0.189917	hypothetical protein, conserved
Tb927.7.2170	0.168219	0	0.97015	1.0245	0.541465	0.526848	hypothetical protein, conserved
Tb927.7.2160	-0.0140959	0	-0.0770585	-0.0748459	0.0213834	-0.195274	hypothetical protein, conserved
Tb927.7.2150	-0.906895	0	0.352386	-0.0856654	0.23837	0.345317	NA
Tb927.7.2140	-0.828874	0	-0.800886	-1.63257	-0.345886	-1.47112	NA
Tb927.7.2130	0.518923	0	0.136279	0.223835	0.48498	0.139608	hypothetical protein, conserved
Tb927.7.2120	0.332441	0	0.161194	-0.110099	0.459996	0.329779	hypothetical protein, conserved
Tb927.7.2110	1.09724	0	1.25673	1.12458	1.60452	1.09152	hypothetical protein, conserved
Tb927.7.2100	0.577569	0	0.431301	0.0970699	-0.378562	0.0538748	GMP synthase, putative,glutamine amidotransferase, putative
Tb927.7.210	-0.0804196	0	0.335209	0.0672547	0.376014	0.0622012	proline dehydrogenase
Tb927.7.2090	-0.417891	0	-0.629206	0.0419953	-0.00379559	0.0672801	hypothetical protein, conserved
Tb927.7.2080	1.18359	0	0.375044	0.318335	-0.133435	0.290617	methyltransferase, putative,mRNA cap methyltransferase-like protein
Tb927.7.2070	-1.06917	0	0.160885	-0.0691202	-0.051944	0.0521109	heat shock protein DnaJ, putative
Tb927.7.2060	-1.00737	0	-0.0785319	0.0965946	0.00494611	0.158208	DNA repair protein, putative
Tb927.7.2050	0.00857324	0	-0.429489	-0.198711	-0.725064	-0.602273	NA
Tb927.7.2040	0.686716	0	0.315717	0.371273	0.832938	0.318688	hypothetical protein, conserved
Tb927.7.2030	0.505397	0	0.204289	-0.18931	-0.548684	-0.0586933	retrotransposon hot spot (RHS) protein, putative,retrotransposon hot spot protein 7 (RHS7), putative
Tb927.7.2020	0.288528	0	0.0734538	-0.0707744	0.059488	0.540143	retrotransposon hot spot (RHS) protein, putative,retrotransposon hot spot protein 7 (RHS7), putative
Tb927.7.2000	-0.325681	0	-0.381216	-0.00200944	0.139938	-0.107349	retrotransposon hot spot (RHS) protein, putative,retrotransposon hot spot protein 7 (RHS7), putative
Tb927.7.200	-0.370522	0	0.463651	0.215935	-0.120017	0.758745	hypothetical protein, conserved
Tb927.7.1980	0.639922	0	0.82872	0.889456	0.972257	0.895742	retrotransposon hot spot (RHS) protein, putative,retrotransposon hot spot protein 7 (RHS7), putative
Tb927.7.1980	0.860672	0	0.325439	0.40369	0.887914	0.810619	retrotransposon hot spot (RHS) protein, putative,retrotransposon hot spot protein 7 (RHS7), putative
Tb927.7.1960	-0.971592	0	-0.446234	0.387929	-0.453494	-0.450654	retrotransposon hot spot (RHS) protein, putative,retrotransposon hot spot protein 7 (RHS7), putative
Tb927.7.1940	-0.620061	0	0.130085	0.306083	-0.266054	-0.102926	hypothetical protein
Tb927.7.1930	0.561221	0	-0.105054	0.0874919	0.532132	0.354947	nucleoside diphosphatase, putative,ectonucleoside triphosphate diphosphohydrolase 5, putative
Tb927.7.1920	-1.29269	0	-0.165504	-0.182844	0.157115	-0.483871	leucine-rich repeat protein (LRRP), putative,leucine-rich repeat protein 1 (LRRP1), putative
Tb927.7.1910	-1.17571	0	0.0731586	0.357547	0.174017	0.0900997	glycine dehydrogenase, putative,glycine decarboxylase, putative
Tb927.7.1900	0.327685	0	0.155757	0.409414	0.19969	0.233776	protein kinase, putative,CDC2 related protein kinase, putative
Tb927.7.190	0.185608	0	0.258392	0.147936	0.393143	0.375029	thimet oligopeptidase A, putative,metallo-peptidase, Clan MA(E) Family M3, putative
Tb927.7.1890	0.648934	0	-0.0184277	-0.0332427	-0.0433582	0.0422818	hypothetical protein, conserved
Tb927.7.1880	-0.197088	0	-0.327805	-0.408077	-0.564278	-0.42649	zinc finger protein, putative
Tb927.7.1860	0.133085	0	-0.287446	-0.120127	-0.420719	-0.167631	hypothetical protein, conserved
Tb927.7.1850	0.0723159	0	0.151036	0.827412	0.342081	0.495768	hypothetical protein, conserved
Tb927.7.1830	0.514321	0	0.0813584	0.0555623	-0.235429	-0.0858978	hypothetical protein, conserved
Tb927.7.1800	0.689152	0	1.14483	1.75956	1.57129	1.84651	hypothetical protein, conserved
Tb927.7.180	-0.509955	0	0.342233	0.086691	-0.463756	-0.421323	hypothetical protein
Tb927.7.1790	-0.666396	0	-0.465355	-0.223364	0.262481	-0.0016414	adenine phosphoribosyltransferase, putative
Tb927.7.1780	-0.471032	0	-0.0396867	0.387157	0.556408	0.179093	adenine phosphoribosyltransferase, putative
Tb927.7.1770	0.034795	0	0.284369	0.0288036	-0.100243	0.249205	hypothetical protein, conserved
Tb927.7.1760	0.990776	0	0.278272	0.12104	0.405812	0.710888	hypothetical protein, conserved
Tb927.7.1750	0.676195	0	0.226175	-0.0624157	-0.221983	0.392976	60S ribosomal protein L7, putative
Tb927.7.1740	0.7449	0	0.754863	0.714767	0.540602	0.672275	60S ribosomal protein L7, putative
Tb927.7.1720	-0.631672	0	-0.151987	0.176085	-0.350532	-0.321633	HIRA-interacting protein 5, putative
Tb927.7.1710	0.971259	0	0.776091	0.593617	0.72627	1.2211	eukaryotic peptide chain release factor subunit 1, putative
Tb927.7.1700	-0.376199	0	0.301522	0.0309553	0.367271	0.324421	hypothetical protein, conserved
Tb927.7.170	-0.284849	0	0.273815	-0.200332	-0.582342	0.271608	expression site-associated gene (ESAG) protein, putative,expression site-associated gene 9 (ESAG9) protein, putative
Tb927.7.1690	0.457466	0	0.411174	0.257472	0.0414974	0.664175	silent information regulator 2,NAD-dependent SIR2
Tb927.7.1680	0.607562	0	0.633316	0.666588	0.664893	0.8499	hypothetical protein, conserved
Tb927.7.1670	-0.569215	0	-0.1236	-0.117293	-0.0590535	-0.167389	hypothetical protein, conserved
Tb927.7.1660	-0.677061	0	0.347954	0.247452	-0.0346415	0.0668425	hypothetical protein, conserved
Tb927.7.1650	-0.344297	0	0.423839	-0.0172926	-0.528818	0.292531	hypothetical protein, conserved
Tb927.7.1640	-0.122948	0	0.105001	-0.010808	-0.284648	0.453101	GTP-binding protein, putative
Tb927.7.1630b	-1.27545	0	-0.111357	-0.273559	0.496397	-0.101368	NA
Tb927.7.1620	-0.419913	0	0.129676	0.152925	0.262264	0.643586	hypothetical protein, conserved
Tb927.7.1610	-1.63686	0	-0.324387	-0.395621	-0.48449	-0.897286	6-phosphofructo-2-kinase/fructose-2,6-biphospha ta se,putative
Tb927.7.1600	0.138255	0	-0.183624	-0.0636558	-0.2547	0.174312	C-1-tetrahydrofolate synthase, cytoplasmic, putative
Tb927.7.1590	-0.220072	0	-0.0288795	0.49952	0.52064	0.674655	mitotic cyclin,cyclin CycB3
Tb927.7.1580	-0.045088	0	-0.297274	-0.407487	-0.427206	-0.218904	hypothetical protein, conserved
Tb927.7.1570	-0.170616	0	-0.0637065	-0.258851	-0.211056	-0.0178659	hypothetical protein, conserved
Tb927.7.1560	0.53673	0	0.56192	0.356947	0.395966	0.739846	hypothetical protein, conserved
Tb927.7.1550	0.0269033	0	-0.0115402	-0.361522	-0.150919	-0.143601	RNA-editing complex protein,RNA-editing 3prime terminal uridylyl transferase 2,KRET2
Tb927.7.1540	1.24354	0	0.329362	0.427588	0.230979	0.283038	hypothetical protein, conserved
Tb927.7.1530	0.0368312	0	0.17332	-0.0262567	-0.1174	0.392722	hypothetical protein, conserved
Tb927.7.1520	0.355554	0	0.177047	0.0477522	0.285264	0.23241	hypothetical protein, conserved
Tb927.7.1510	0.394809	0	0.329827	0.149876	0.305556	0.481725	pseudouridylate synthase I, putative
Tb927.7.1500	-1.2796	0	-0.194025	0.11692	0.19578	-0.110354	nucleotide binding protein, putative
Tb927.7.1490	0.66731	0	0.4418	0.0311133	0.624471	0.559508	hypothetical protein, conserved
Tb927.7.1480	0.152667	0	-0.311751	-0.486756	-0.903201	-0.421637	hypothetical protein, conserved
Tb927.7.1470	0.708551	0	-0.613717	-0.0406995	0.631979	-0.497614	ATPase subunit 9, putative
Tb927.7.1460	-1.21466	0	-0.674907	-0.516782	-0.775688	-0.333659	hypothetical protein, conserved
Tb927.7.1450	-0.366983	0	-0.677164	-0.380559	-0.250136	-0.140239	hypothetical protein, conserved
Tb927.7.1440	0.805999	0	0.418277	0.742573	0.318642	0.445471	DNA polymerase sigma-like protein
Tb927.7.1430	1.0745	0	0.877625	0.636417	0.991236	0.77242	hypothetical protein, conserved,leucine-rich repeat protein (LRRP), putative
Tb927.7.1420	-1.40617	0	-0.0857233	0.00158188	-0.0857323	-0.35647	hypothetical protein, conserved
Tb927.7.1410	-0.97657	0	-0.0698693	-0.0552523	-0.246537	-0.237411	hypothetical protein, conserved
Tb927.7.1400	-0.193412	0	0.160643	0.183853	0.138803	0.431833	hypothetical protein, conserved
Tb927.7.1390	0.760734	0	0.506979	0.0537322	0.560815	0.620445	hypothetical protein, conserved
Tb927.7.1380	0.43378	0	0.350909	0.124725	0.402757	0.416415	hypothetical protein, conserved
Tb927.7.1370	-0.938855	0	-0.391304	-0.62271	-0.822419	-0.765887	spliced leader RNA PSE-promoter transcription factor, putative
Tb927.7.1360	0.616204	0	-0.112142	-0.0992055	-0.354565	-0.194331	hypothetical protein, conserved
Tb927.7.1350	-1.04859	0	-0.198477	-0.077371	0.231035	-0.271526	hypothetical protein, conserved
Tb927.7.1340	-0.0620972	0	-0.426665	0.242817	0.634232	0.248477	10 kDa heat shock protein, putative
Tb927.7.1330	0.738563	0	0.322897	0.430992	0.537851	0.840865	hypothetical protein, conserved
Tb927.7.1310	1.03278	0	-0.0864071	-0.382332	-0.858851	-0.303763	hypothetical protein, conserved
Tb927.7.1300	1.69469	0	-0.150478	0.281005	0.164028	0.546292	protein disulfide isomerase, putative
Tb927.7.1290	-0.562188	0	-0.56257	-0.555307	-0.622193	-0.780828	hypothetical protein, conserved
Tb927.7.1280	-1.71124	0	0.257833	-0.790553	-0.48896	-0.257983	hypothetical protein, conserved
Tb927.7.1260	-0.135772	0	0.00370671	-0.0139519	0.266116	0.361409	hypothetical protein, conserved
Tb927.7.1250	-1.18636	0	-0.0900696	0.111846	0.041932	-0.050752	hypothetical protein, conserved
Tb927.7.1240	-0.00908494	0	-0.407323	0.103786	-0.0449082	-0.403939	hypothetical protein, conserved
Tb927.7.1230	0.126138	0	0.646851	0.240487	0.0216263	-0.0111482	hypothetical protein, conserved
Tb927.7.1220	0.332339	0	0.464117	0.0061281	-0.00655403	0.258099	hypothetical protein, conserved
Tb927.7.1210	-0.170059	0	-0.902956	-0.950578	-0.717323	-0.54768	regulator of chromosome condensation, putative
Tb927.7.1200	-0.612308	0	0.321693	0.216627	-0.0416069	0.285318	hypothetical protein, conserved
Tb927.7.1190	-0.499251	0	-0.338012	-0.315008	-0.287115	-0.490128	regulator of chromosome condensation, putative
Tb927.7.1180	-1.11657	0	-0.152792	-0.00552737	0.0488168	0.049674	RNA-binding protein, putative
Tb927.7.1170	0.901893	0	0.483182	0.878319	0.758007	0.777706	hypothetical protein, conserved
Tb927.7.1160	-0.889434	0	-0.369365	-0.281163	-0.839598	-0.603023	hypothetical protein, conserved
Tb927.7.1150	-0.540689	0	0.491566	-0.241574	-0.120835	0.34511	hypothetical protein, conserved
Tb927.7.1140	0.577557	0	0.017998	0.114412	0.721433	-0.0232407	trypanothione/tryparedoxin dependent peroxidase 3,glutathione peroxidase-like protein 3
Tb927.7.1130	1.02978	0	0.025625	0.425745	0.288603	0.779034	trypanothione/tryparedoxin dependent peroxidase 2,glutathione peroxidase-like 2
Tb927.7.1120	0.34884	0	0.059557	0.138762	0.350529	0.294595	trypanothione/tryparedoxin dependent peroxidase 1, cytosolic,glutathione peroxidase-like protein 1
Tb927.7.1110	0.968786	0	0.436609	0.570379	0.167478	0.43878	asparagine synthetase a, putative
Tb927.7.1100	0.512367	0	-0.945683	-0.396931	-0.590712	-0.625994	hypothetical protein, conserved
Tb927.7.1090	-1.25524	0	-0.603291	-0.0811349	-0.850361	-0.727131	hypothetical protein, conserved
Tb927.7.1080	0.306635	0	-0.230531	-0.0794329	0.102071	0.0716103	hypothetical protein, conserved
Tb927.7.1070	-0.322251	0	-0.166084	0.484212	-0.0296108	0.441226	RNA-editing complex protein,exonuclease,KREX1
Tb927.7.1060	0.440437	0	-0.0334378	-0.0567026	0.229077	-0.122606	hypothetical protein, conserved
Tb927.7.1050	0.962991	0	0.96856	1.17247	1.12456	1.66781	40S ribosomal protein S16, putative
Tb927.7.1030	-0.516658	0	-0.379245	-0.268659	-0.600375	-0.194445	heat shock 70 kDa protein, putative
Tb927.7.1020	-0.0288336	0	-0.0323165	0.210579	0.19691	-0.0147054	hypothetical protein, conserved
Tb927.7.1010	-0.545217	0	-0.58906	-0.74914	-0.640876	-1.45651	hypothetical protein, conserved
Tb927.7.1000	-0.472599	0	0.398855	0.324473	0.207129	0.208169	hypothetical protein, conserved
Tb927.6.970	1.83538	0	0.275631	0.12819	0.361322	0.913224	cysteine peptidase precursor,cysteine peptidase, Clan CA, family C1, Cathepsin L-like
Tb927.6.950	0.360105	0	0.0552594	0.702703	0.680388	0.0168039	cysteinyl-tRNA synthetase, putative
Tb927.6.940	-0.564717	0	-0.479938	-0.643384	-0.886637	-0.853557	metacaspase MCA2,cysteine peptidase, Clan CD, family C13, putative
Tb927.6.930	0.456899	0	-0.621272	-0.542867	-1.01319	-0.498442	metacaspase MCA3,cysteine peptidase, Clan CD, family C13, putative
Tb927.6.920	-0.256091	0	0.44896	0.307484	0.396717	0.384837	helicase, putative
Tb927.6.920	0.246914	0	0.211108	0.0476649	-0.49664	0.353066	helicase, putative
Tb927.6.910	0.0921162	0	-0.159909	-0.224961	-0.655197	0.0836295	hypothetical protein, conserved
Tb927.6.900	0.412453	0	0.341726	0.288713	0.193223	0.259185	hypothetical protein, conserved
Tb927.6.890	0.130069	0	0.0222158	0.410022	0.27614	0.187025	hypothetical protein, conserved
Tb927.6.880	-0.0508275	0	0.0336436	0.012317	-0.0309207	-0.230927	hypothetical protein, conserved
Tb927.6.870	-1.00614	0	-0.0417386	0.503483	0.299828	-0.417968	hypothetical protein, conserved
Tb927.6.860	0.0434522	0	-0.201358	-0.147355	-0.0145116	0.221277	hypothetical protein
Tb927.6.850	0.615328	0	0.0242142	0.459126	0.46449	0.485089	hypothetical protein, conserved
Tb927.6.840	0.512376	0	-0.89234	-0.383574	0.12821	-1.14951	hypothetical protein, conserved
Tb927.6.830	0.558148	0	0.00231442	-0.104994	-0.193118	0.446479	hypothetical protein, conserved
Tb927.6.820	-0.0627342	0	-0.61557	-0.523035	0.0312404	-0.677507	RNA-binding protein, putative,pumillio/PUF RNA binding protein 4, putative
Tb927.6.810	0.215326	0	0.199467	-0.0253722	1.06938	0.319383	hypothetical protein
Tb927.6.800	-1.20869	0	-0.468131	-0.784545	-1.03836	-0.851049	receptor-type adenylate cyclase GRESAG 4, putative
Tb927.6.790	0.751785	0	0.405166	0.409546	0.533433	0.167721	receptor-type adenylate cyclase GRESAG 4, putative
Tb927.6.770	-1.40344	0	-0.155006	-0.483476	-0.338363	-0.238185	receptor-type adenylate cyclase GRESAG 4, putative
Tb927.6.760	-0.144613	0	0.0484981	0.0304371	0.43578	0.251171	receptor-type adenylate cyclase GRESAG 4, putative
Tb927.6.750	-0.0917797	0	0.448971	0.509059	0.565135	0.515244	serine/threonine protein phosphatase, putative
Tb927.6.740	0.225822	0	0.07636	-0.108825	-0.317602	0.322317	ATP-dependent DEAH-box RNA helicase, putative
Tb927.6.730	0.536557	0	-0.0136523	0.0143371	-0.366173	-0.0351732	hypothetical protein, conserved
Tb927.6.720	0.434361	0	0.502647	0.42784	0.466068	0.215564	40S ribosomal protein L14, putative
Tb927.6.710	-0.312986	0	0.121452	0.511345	0.0129848	0.636903	dephospho-CoA kinase, putative
Tb927.6.700	-0.520753	0	-0.146749	-0.433719	-0.916919	-0.169378	alanyl-tRNA synthetase, putative
Tb927.6.690	-1.40478	0	-0.699442	-1.00567	-1.05218	-0.705035	hypothetical protein, conserved
Tb927.6.680	0.897558	0	-1.01229	-0.343751	0.412122	-0.537799	hypothetical protein, conserved
Tb927.6.670	-0.676042	0	-0.375504	0.017214	-0.0601196	0.0444776	ribosomal RNA processing protein 45,exosome complex exonuclease
Tb927.6.660	0.233905	0	0.386587	0.582002	0.571983	0.0419789	hypothetical protein, conserved
Tb927.6.650	-0.800266	0	-0.0148324	-0.0289166	-0.856284	-0.521926	hypothetical protein, conserved
Tb927.6.640	0.424227	0	-0.471256	-0.573516	-0.583359	-0.803364	serine/threonine protein phosphatase, putative
Tb927.6.630	-0.154346	0	0.445712	0.209857	0.381495	0.359575	hypothetical protein, conserved
Tb927.6.620	0.601394	0	0.136885	-0.359221	-0.128526	0.621858	hypothetical protein, conserved
Tb927.6.610	-1.39271	0	-0.205175	-0.271355	-0.199754	-0.503444	hypothetical protein, conserved
Tb927.6.600	0.42312	0	0.0895652	-0.27608	-0.207507	-0.113239	CCR4 associated factor, putative
Tb927.6.590	0.254603	0	0.706977	0.750113	1.19613	0.898596	hypothetical protein, conserved
Tb927.6.5810	-0.70221	0	-0.306262	0.428988	-0.464008	-0.177659	transposase of Tn10
Tb927.6.580	-0.719743	0	0.0711191	0.0473621	0.19242	0.0490398	hypothetical protein, conserved
Tb927.6.5740	0.042834	0	0.268624	0.464981	0.519697	0.400288	variant surface glycoprotein (VSG, atypical), putative
Tb927.6.570	0.768743	0	0.315137	0.207705	0.0971761	0.461041	hypothetical protein, conserved
Tb927.6.560	1.3531	0	0.394305	0.0304887	0.707119	0.632476	cysteine peptidase C (CPC),CPC cysteine peptidase, Clan CA, family C1, Cathepsin B-like
Tb927.6.5550	1.28015	0	0.971325	0.868566	0.157614	0.538262	variant surface glycoprotein (VSG, atypical), putative
Tb927.6.550	0.0359407	0	-0.239194	-0.25946	-0.155139	0.282252	hypothetical protein
Tb927.6.5450	0.262423	0	-0.479447	-0.544368	-0.436469	-0.442223	variant surface glycoprotein (VSG, atypical), putative
Tb927.6.540	0.574919	0	-0.471863	-0.195892	-0.106304	-0.16775	gene related to expression site-associated gene 2 (GRESAG2), putative
Tb927.6.5370	-0.382767	0	-0.0673782	-0.122183	-0.368521	-0.0412314	variant surface glycoprotein (VSG), putative
Tb927.6.5260	-0.579819	0	-1.06196	-0.74991	-0.502248	-0.406994	variant surface glycoprotein (VSG), putative
Tb927.6.5240	-0.0263407	0	0.197127	0.143983	-0.398914	0.0440345	variant surface glycoprotein (VSG, atypical), putative
Tb927.6.5200	0.363716	0	0.26025	-0.0581098	0.159221	0.100511	hypothetical protein, conserved
Tb927.6.520	-0.669016	0	2.50677	2.03095	1.055	1.65383	EP3-2 procyclin,PARP A-beta,surface protein EP3-3 procyclin precursor,procyclic form specific polypeptide A-beta precursor
Tb927.6.5150	-1.92788	0	-0.228877	0.00210838	0.261207	-0.541062	hypothetical protein, conserved
Tb927.6.5140	0.124142	0	0.0361168	0.0700091	-0.302063	0.462192	ribosomal P protein AGP2beta-1, putative
Tb927.6.5130	0.488398	0	0.546626	0.582407	0.536744	0.83679	60S acidic ribosomal protein P2, putative
Tb927.6.5110	-0.714818	0	-0.225818	-0.366397	-0.358931	-0.757002	damage-specific DNA binding protein, putative
Tb927.6.5100	-0.0601918	0	-0.757506	-1.0169	-0.538461	-0.390663	serine/threonine-protein kinase, putative
Tb927.6.510	-1.35339	0	1.74995	2.48493	2.06198	1.79343	GPEET2 procyclin precursor,PARP A-alpha,procyclin A-alpha,procyclic form specific polypeptide A-alpha precursor
Tb927.6.5090	-0.701713	0	-0.280604	-0.772032	-0.35317	-1.13061	hypothetical protein, conserved
Tb927.6.5080	0.687685	0	-0.0677614	0.386687	0.0867138	0.565258	hypothetical protein, conserved
Tb927.6.5070	0.968324	0	0.261019	0.765683	0.934711	0.976904	hypothetical protein, conserved
Tb927.6.5060	0.337798	0	0.381977	0.601628	0.785066	0.448988	hypothetical protein, conserved
Tb927.6.5050	-0.120431	0	0.0759997	-0.14453	-0.329552	-0.0985746	V-type ATPase, C subunit, putative
Tb927.6.5040	0.653521	0	0.927593	0.422523	0.84263	1.0637	ribosomal protein L15, putative
Tb927.6.5030	-1.51448	0	-0.309087	-0.181023	-0.0593789	-0.680325	hypothetical protein, conserved,leucine-rich repeat protein (LRRP), putative
Tb927.6.5020	0.0550665	0	0.275948	0.128122	0.24864	0.553726	cyclin 7, putative,CYC2-like cyclin, putative
Tb927.6.5010	0.59805	0	-0.425296	-0.666064	-0.742069	-0.265451	hypothetical protein, conserved
Tb927.6.5000	0.448223	0	0.379157	0.601166	0.597212	0.815205	hypothetical protein, conserved
Tb927.6.500	-0.725888	0	-0.579964	-0.0253596	-1.04983	-1.16649	gene related to expression site-associated gene 2 (GRESAG2), putative
Tb927.6.4990	0.605278	0	0.463943	0.986592	0.928486	0.919078	ATP synthase, epsilon chain, putative
Tb927.6.4980	-0.0028176	0	0.527268	0.238187	-0.0274907	0.0879411	40S ribosomal protein S14
Tb927.6.4970	0.162448	0	0.38206	0.483938	0.674934	0.676361	serine/arginine-rich protein specific kinase SRPK, putative,protein kinase, putative
Tb927.6.4960	-2.7078	0	-0.968212	-1.19764	-1.09027	-1.82589	zinc finger-domain protein, putative
Tb927.6.4950	0.36905	0	0.696447	0.758264	1.13148	1.12318	mago nashi-like protein,putative
Tb927.6.4940	-0.21386	0	-0.0254294	-0.0432316	0.164041	0.396591	hypothetical protein, conserved
Tb927.6.4930	0.738084	0	0.171907	0.448074	0.824229	0.544763	hypothetical protein, conserved
Tb927.6.490	0.518281	0	0.271585	1.23352	1.08035	0.340603	procyclin associated gene 3 (PAG3) protein,procyclin PARP A,procyclic acidic repetitive protein A
Tb927.6.4890	0.640518	0	0.672731	1.13654	1.01352	1.1449	S-adenosylmethionine synthetase, putative
Tb927.6.4830	0.231274	0	0.168282	-0.317925	0.357958	0.0854962	hypothetical protein, conserved
Tb927.6.4820	0.592147	0	-0.0120284	0.0567147	-0.0440716	-0.0258803	hypothetical protein, conserved
Tb927.6.4810	0.688188	0	0.0882248	0.0336882	0.357641	0.122348	zinc-binding protein (Yippee), putative
Tb927.6.4800	-1.37253	0	-0.0456919	-0.0189911	0.117813	-0.538345	hypothetical protein, conserved
Tb927.6.480	-1.92505	0	2.20574	1.78812	1.03134	1.45395	EP3-2 procyclin,PARP A-beta,surface protein EP3-2,surface protein EP3-2 procyclin precursor,procyclic form specific polypeptide A-beta precursor
Tb927.6.4790	-0.0309655	0	-0.478051	-0.307878	-0.666961	-0.327986	hypothetical protein, conserved
Tb927.6.4780	-0.152555	0	-0.791122	0.161167	-0.132301	-0.980397	DNA ligase I, putative
Tb927.6.4770	-0.767082	0	-0.667377	-0.68442	-0.506023	-1.15032	hypothetical protein, conserved
Tb927.6.4760	0.705375	0	0.222283	-0.193488	0.399371	0.217098	hypothetical protein, conserved
Tb927.6.4750	0.391097	0	0.315758	-0.0134451	0.521997	0.50529	hypothetical protein, conserved
Tb927.6.4740	-0.253484	0	0.239453	-0.01003	-0.182744	0.0267089	importin-alpha re-exporter protein, putative,cellular apoptosis susceptibility protein, putative
Tb927.6.4730	0.150849	0	-0.0168454	0.0870914	0.472476	0.248218	hypothetical protein
Tb927.6.4720	0.870797	0	0.606349	0.809909	1.23716	0.991057	hypothetical protein, conserved
Tb927.6.4710	0.0814632	0	0.0876821	-0.410286	-0.333314	-0.0579677	calmodulin, putative
Tb927.6.4700	-0.0343249	0	0.255494	0.0684598	0.040492	-0.011917	hypothetical protein, conserved
Tb927.6.4690	0.390928	0	0.414638	0.243399	0.043252	-0.0728604	60S ribosomal protein L9, putative
Tb927.6.4680	-0.547569	0	-0.587303	-0.657484	-0.830823	-0.54272	hypothetical protein, conserved
Tb927.6.4670	0.425593	0	0.311074	0.151331	1.1514	0.000755609	CMRP,flagellar component,radial spoke component
Tb927.6.4660	-0.18145	0	0.101204	0.0571197	0.108648	0.313494	cationic amino acid transporter, putative
Tb927.6.4650	0.588541	0	-0.700532	-0.239657	-0.462558	-0.329398	UV excision repair RAD23 protein, putative
Tb927.6.4640	0.601469	0	0.637937	0.956518	0.121444	0.0221534	hypothetical protein, conserved
Tb927.6.4630	0.00664685	0	-0.594332	-0.439217	-0.763525	-0.475038	serine/threonine protein phosphatase, putative
Tb927.6.4620	0.884703	0	0.443818	0.416828	0.206283	0.596151	hypothetical protein, conserved
Tb927.6.4610	0.445894	0	-0.585281	-0.484739	-0.186818	-0.0362673	hypothetical protein, conserved
Tb927.6.4600	0.74658	0	0.202599	0.609895	0.369366	0.544603	pre-mRNA splicing factor ATP-dependent RNA helicase, putative,ATP-dependent RNA helicase, putative
Tb927.6.4590	0.0925463	0	0.295427	0.313966	0.327373	0.521322	glutamyl-tRNA synthetase, putative
Tb927.6.4580	-0.235403	0	-0.478332	-0.487354	-0.0955095	-0.235066	hypothetical protein, conserved
Tb927.6.4570	-0.129377	0	0.120923	-0.168373	-0.425281	-0.180007	hypothetical protein, conserved
Tb927.6.4560	0.631535	0	0.369867	0.431792	0.671419	0.626846	hypothetical protein, conserved
Tb927.6.4550	0.0430293	0	-0.210699	-0.117458	0.18661	0.195133	hypothetical protein, conserved
Tb927.6.4540	-0.140535	0	-0.0549743	-0.196817	-0.0707938	-0.144302	3-hydroxy-3-methylglutaryl-CoA reductase, putative
Tb927.6.4530	0.130521	0	0.224417	0.174173	0.423136	0.0924322	RNA-binding protein, putative
Tb927.6.4520	1.11265	0	0.143883	0.283572	0.362413	0.580488	hypothetical protein, conserved
Tb927.6.4510	-0.437868	0	-0.187376	-0.0616235	0.156985	-0.00727409	hypothetical protein, conserved
Tb927.6.4500	0.769828	0	0.21958	0.176085	0.40343	0.409929	hypothetical protein, conserved
Tb927.6.4490	0.141153	0	-0.607593	-0.436635	-0.649812	-0.388693	hypothetical protein, conserved
Tb927.6.4480	0.47601	0	-0.0352225	0.327296	0.58109	0.375945	valyl-tRNA synthetase, putative
Tb927.6.4470	-1.25984	0	-0.0476994	0.0635253	0.13801	0.0678149	S-adenosylmethionine decarboxylase proenzyme-like, putative
Tb927.6.4460	-0.337615	0	0.890522	0.538298	0.61198	0.928658	S-adenosylmethionine decarboxylase proenzyme, putative
Tb927.6.4450	0.919362	0	0.380998	0.269722	0.169557	0.630591	hypothetical protein, conserved
Tb927.6.4440	-0.477532	0	-0.142083	-0.24208	0.527593	-0.182044	hypothetical protein, conserved
Tb927.6.4430	-0.11287	0	1.06332	0.526986	0.309282	0.292272	homoserine kinase, putative
Tb927.6.4420	-1.93329	0	-0.151673	-0.223154	-0.158455	-0.730521	hypothetical protein, conserved
Tb927.6.440	0.456858	0	0.276378	-0.24694	-0.108673	0.217481	hypothetical protein
Tb927.6.4390	-0.228131	0	-0.149401	-0.256265	0.0886364	-0.148609	kinesin, putative
Tb927.6.4380	-1.39911	0	-0.0868377	-0.0642258	0.0389429	-0.211127	hypothetical protein, conserved
Tb927.6.4370	-0.0852435	0	0.38371	0.685002	0.602974	0.981299	eukaryotic translation initiation factor 3 subunit 7-like protein
Tb927.6.4360	-0.202049	0	-0.101857	0.0622396	-0.450269	-0.0475184	hypothetical protein, conserved
Tb927.6.4350	-0.920703	0	0.0823406	-0.0451381	0.0164893	-0.21426	ribosomal RNA assembly protein, putative
Tb927.6.4340	0.153249	0	0.0983947	0.560789	0.422909	0.498739	U6 snRNA-associated Sm-like protein LSm5p
Tb927.6.4330	0.630182	0	0.225642	0.205609	0.179803	0.82433	hypothetical protein, conserved
Tb927.6.4320	-0.0908453	0	-0.186306	0.451478	-0.058672	0.363584	hypothetical protein, conserved
Tb927.6.4310	1.05226	0	0.243272	-0.157283	0.407469	0.164281	hypothetical protein, conserved
Tb927.6.4300	0.858341	0	-0.220328	0.669449	0.391347	1.01453	glyceraldehyde 3-phosphate dehydrogenase, glycosomal
Tb927.6.430	0.433141	0	-0.248831	-0.287323	-0.166766	-0.195568	receptor-type adenylate cyclase GRESAG 4, putative
Tb927.6.4290	0.314583	0	0.365315	0.198613	0.49332	0.612859	hypothetical protein, conserved (pseudogene)
Tb927.6.4270	-0.989264	0	-0.462186	-0.164304	-0.910117	-0.541265	hypothetical protein, conserved
Tb927.6.4260	-1.50894	0	-0.0927583	-0.218718	-0.129628	-0.475752	hypothetical protein, conserved
Tb927.6.4250	0.0477252	0	0.00680631	0.175336	-0.139816	0.505021	hypothetical protein, conserved
Tb927.6.4240	0.791376	0	0.93034	0.803759	0.946022	0.596012	hypothetical protein, conserved
Tb927.6.4230	0.321069	0	0.265007	0.186871	-0.179983	-0.298942	hypothetical protein, conserved
Tb927.6.4220	-0.239048	0	-0.0513159	-0.107158	0.085433	0.114667	mitogen-activated protein kinase 5
Tb927.6.4210	-0.355145	0	0.75059	-0.356355	0.329626	0.541586	aldehyde dehydrogenase, putative
Tb927.6.4200	0.509948	0	0.340104	0.837453	0.727337	1.139	hypothetical protein, conserved
Tb927.6.420	-0.166817	0	0.158499	-0.133929	-0.176396	-0.0792092	hypothetical protein
Tb927.6.4190	0.345667	0	0.217554	0.416553	0.598088	0.407016	hypothetical protein, conserved
Tb927.6.4180	-1.30575	0	-1.28802	-1.23729	-1.15054	-1.58484	hypothetical protein, conserved
Tb927.6.4160	-0.827318	0	-0.166202	-0.252536	-0.548763	-0.804462	hypothetical protein, conserved
Tb927.6.4150	-1.00917	0	-0.268398	-0.277805	-0.423119	-0.413568	hypothetical protein, conserved
Tb927.6.4140	-0.0651053	0	-0.322656	-0.118534	0.408532	0.0496444	hypothetical protein, conserved
Tb927.6.4130	-0.169624	0	-0.258329	-0.134442	-0.227083	-0.237291	hypothetical protein, conserved
Tb927.6.4120	-0.467167	0	0.167569	0.220459	0.0306709	0.0564897	GTPase activating protein, putative
Tb927.6.4110	-0.129817	0	-0.293963	0.0469103	-0.226821	-0.699555	hypothetical protein
Tb927.6.4100	0.622807	0	0.290665	0.614365	0.778081	0.541422	hypothetical protein, conserved
Tb927.6.410	-1.79119	0	-0.316277	-0.119783	0.116532	-0.717948	hypothetical protein, conserved
Tb927.6.4090	0.238259	0	-0.416111	-0.408199	-0.275958	-0.103448	chaperonin Hsp60, mitochondrial precursor, putative
Tb927.6.4080	-0.229575	0	0.17751	0.342869	-0.113925	0.196346	hypothetical protein, conserved
Tb927.6.4070	0.198241	0	1.09234	0.677356	0.833672	1.19643	hypothetical protein, conserved
Tb927.6.4060	0.487763	0	-0.0419632	-0.15062	-0.218886	-0.00149991	hypothetical protein, conserved
Tb927.6.4050	-0.323895	0	-0.11288	0.102701	-0.0827593	0.263018	hypothetical protein, conserved
Tb927.6.4040	0.767238	0	0.170106	0.385923	0.461606	0.317165	hypothetical protein, conserved
Tb927.6.4030	1.00892	0	0.0553668	0.209752	0.0623606	0.974979	superoxide dismutase, putative
Tb927.6.4020	-0.249028	0	-0.318021	0.0546497	0.358279	-0.20272	hypothetical protein, conserved
Tb927.6.4010	-1.56345	0	0.00970233	0.0586314	0.0344647	-0.307292	hypothetical protein, conserved
Tb927.6.4000	1.20828	0	0.218867	0.706763	0.267613	0.614832	hypothetical protein, conserved
Tb927.6.400	-0.2232	0	-0.569235	-0.258865	-0.809679	-0.840632	peptidase M20/M25/M40, putative
Tb927.6.3990	0.791859	0	0.686098	0.551359	0.718719	0.533222	hypothetical protein, conserved
Tb927.6.3980	-0.445396	0	-0.525542	-0.500485	-0.617145	-0.561315	hypothetical protein, conserved
Tb927.6.3970	0.88601	0	0.935214	1.11005	0.982469	0.91759	SH3 domain protein, conserved
Tb927.6.3960	0.556827	0	0.219209	-0.0737558	-0.453386	0.133775	hypothetical protein, conserved
Tb927.6.3950	0.130991	0	0.262767	0.243397	-0.240101	0.726398	hypothetical protein, conserved
Tb927.6.3940	0.26541	0	-0.161654	0.401691	0.331146	-0.339164	hypothetical protein, conserved
Tb927.6.3930	0.226067	0	-0.0747873	0.106771	-0.433217	-0.0351523	hypothetical protein, conserved
Tb927.6.3920	-0.0992967	0	-0.658324	-0.171935	-0.800758	-0.376974	hypothetical protein, conserved
Tb927.6.3910	0.0546066	0	-0.0576242	-0.236175	0.11106	-0.131363	hypothetical protein, conserved
Tb927.6.3900	1.1582	0	0.488305	0.407001	0.578234	0.698958	hypothetical protein, conserved
Tb927.6.3890	0.6495	0	0.444165	0.59098	0.551864	0.451645	replication factor C, subunit 2, putative
Tb927.6.3880	0.381473	0	-0.805159	-0.109991	-0.630708	-0.345104	hypothetical protein, conserved
Tb927.6.3870	-0.515562	0	-0.272722	-0.201781	-0.242442	0.194833	RNA-binding protein, putative,SGN1, putativ
Tb927.6.3860	-0.0952733	0	0.702749	0.0509846	0.425483	0.632621	hypothetical protein, conserved
Tb927.6.3850	-0.106256	0	-0.116915	0.0402942	0.510091	0.114291	chaperone protein DNAJ, putative
Tb927.6.3840	0.210374	0	-0.0660091	-0.178795	0.322849	0.106772	reticulon domain protein
Tb927.6.3830	0.393432	0	-0.0540874	0.157166	-0.359622	0.301781	hypothetical protein, conserved
Tb927.6.3820	0.104144	0	-0.234122	0.228309	0.851743	0.559537	hypothetical protein, conserved
Tb927.6.3810	-0.33055	0	-0.187703	0.2831	-0.538029	0.0914418	hypothetical protein, conserved
Tb927.6.380	0.129757	0	-0.0789784	-0.0596715	-0.314933	0.734277	hypothetical protein, conserved
Tb927.6.3790	-1.42207	0	-0.434404	-0.329328	-0.905386	-0.905369	valosin-containing protein homolog, putative,AAA ATPase
Tb927.6.3780	0.347909	0	0.0837929	0.458413	0.271534	0.439864	hypothetical protein, conserved
Tb927.6.3770	-1.24442	0	-0.228012	-0.440276	-0.445471	-0.267809	hypothetical protein, conserved
Tb927.6.3760	-0.982643	0	-0.41454	-0.503254	-0.46977	-1.10245	hypothetical protein, conserved
Tb927.6.3750	-1.24533	0	0.108202	0.22262	0.549037	0.303656	heat shock 70 kDa protein, mitochondrial precursor, putative
Tb927.6.3730	0.377802	0	0.390315	0.137211	0.14895	0.230319	chaperone protein DNAJ, putative
Tb927.6.3720	-0.150341	0	-0.291371	-0.0571842	0.274237	-0.0560072	hypothetical protein, conserved
Tb927.6.3710	-0.125785	0	-0.11747	-0.470948	0.206279	-0.658091	hypothetical protein, conserved
Tb927.6.3700	0.954135	0	0.794825	0.783564	0.662337	1.01141	hypothetical protein, conserved
Tb927.6.3690	0.398722	0	0.659457	0.527687	0.268602	0.892308	pre-mRNA cleavage complex II Clp1-like, conserved
Tb927.6.3680	0.373437	0	0.0693328	0.0396122	-0.323645	0.050158	hypothetical protein, conserved
Tb927.6.3670	0.474314	0	-0.214219	-0.187717	-0.458777	-0.0161613	hypothetical protein, conserved
Tb927.6.3660	0.345157	0	1.00594	0.397541	0.802059	0.657859	hypothetical protein, conserved
Tb927.6.3650	0.320214	0	0.0844628	0.120238	-0.431461	-0.0787433	ADP-ribosylation factor, putative
Tb927.6.3640	0.983921	0	1.04529	1.28574	1.33456	1.43758	hypothetical protein, conserved
Tb927.6.3630	1.29506	0	-0.0560116	0.550767	0.543143	0.779233	sphingosine phosphate lyase-like protein, putative
Tb927.6.3620	-0.658806	0	0.383855	-0.777104	-0.213012	-0.222907	zinc finger protein, putative
Tb927.6.3610	0.55018	0	-0.459385	-0.182216	-0.236217	-0.173223	hypothetical protein, conserved
Tb927.6.3600	-0.533948	0	0.49301	0.0731965	0.0559745	0.214965	hypothetical protein, conserved
Tb927.6.3590	0.406879	0	0.307008	0.225856	0.322969	0.550166	hypothetical protein, conserved
Tb927.6.3580	-0.899182	0	0.069877	-0.476976	-0.452453	-0.394712	ATP-dependent DEAD/H DNA helicase recQ, putative
Tb927.6.3570	-0.258231	0	0.0303061	-0.0869341	0.809187	0.0727326	tubulin-tyrosine ligase-like protein, conserved
Tb927.6.3560	-0.0373038	0	-0.0478426	-0.0487968	0.212634	0.188697	hypothetical protein, conserved
Tb927.6.3550	-2.01552	0	-0.730519	-0.669676	-0.942336	-0.930069	phospholipid-translocating P-type ATPase (flippase), putative
Tb927.6.3540	0.278296	0	0.081553	-0.329063	0.512391	0.0974579	zinc finger protein, conserved
Tb927.6.3530	-0.0242322	0	0.34851	0.219808	0.15423	0.0959286	hypothetical protein, conserved
Tb927.6.3520	-0.548485	0	-0.431417	-0.363457	0.0544504	-1.17984	hypothetical protein, conserved
Tb927.6.3510	0.296724	0	-0.380996	-0.317372	0.124623	-0.735063	tRNA modification enzyme, putative
Tb927.6.3500	0.390054	0	-0.433001	-0.345267	-0.252117	0.331516	endosomal trafficking protein RME-8, putative
Tb927.6.350	0.310006	0	0.103868	0.228954	0.389366	0.147964	hypothetical protein, conserved
Tb927.6.3490	-0.105503	0	0.686965	0.322915	0.0413039	0.0479804	zinc finger protein ZFP1
Tb927.6.3480	-1.56763	0	-0.342901	-0.312182	-0.0758209	-0.51947	RNA-binding protein, putative
Tb927.6.3470	0.125989	0	0.672862	0.532876	0.212886	0.478234	hypothetical protein, conserved
Tb927.6.3460	0.42024	0	0.591814	0.344043	0.237803	0.596699	hypothetical protein, conserved
Tb927.6.3450	0.1767	0	0.113848	-0.314488	0.329105	0.309124	NA
Tb927.6.3440	-1.62095	0	0.00265213	-0.0980207	-0.0838446	-0.509175	hypothetical protein, conserved
Tb927.6.3430	0.233185	0	0.226386	0.162808	-0.508861	0.294795	protein kinase, putative
Tb927.6.3420	-0.125097	0	0.498526	0.263642	-0.480186	-0.0770893	hypothetical protein, conserved
Tb927.6.3410	-0.106878	0	-0.12034	0.451271	0.125467	0.100003	hypothetical protein, conserved
Tb927.6.3360	0.8882	0	-0.409524	-0.0272925	-0.249787	0.223483	hypothetical protein, conserved
Tb927.6.3350	0.697616	0	0.828958	0.823943	0.622722	1.04271	hypothetical protein, conserved
Tb927.6.3340	-0.114254	0	-0.341951	-0.352392	-0.652804	-0.303259	hypothetical protein, conserved
Tb927.6.3330	0.89533	0	0.476382	0.766363	0.0701563	0.249009	hypothetical protein, conserved
Tb927.6.3320	-0.444352	0	-0.104855	0.0431142	-0.0805515	0.290845	ferric reductase transmembrane protein, putative
Tb927.6.3310	-0.712032	0	0.019579	-1.1284	-0.449147	-0.477993	calpain-like cysteine peptidase, putative,cysteine peptidase, Clan CA, family C2, putative
Tb927.6.3300	-1.27908	0	-0.0819515	-0.351744	-0.294293	-0.222715	mannosyltransferase
Tb927.6.330	0.720085	0	-0.224682	-0.131818	0.350808	0.218711	receptor-type adenylate cyclase GRESAG 4, putative
Tb927.6.3290	0.803179	0	0.257888	0.187602	0.352528	0.747244	intraflagellar transport (IFT) protein, putative
Tb927.6.3280	-0.371536	0	-0.168091	0.161087	-0.189392	0.235541	cyclosome subunit 1, putative
Tb927.6.3270	0.167717	0	0.238454	0.0561244	0.0755705	0.415387	hypothetical protein, conserved
Tb927.6.3260	-0.141182	0	0.416624	0.188812	0.199228	0.401222	hypothetical protein, conserved
Tb927.6.3250	-0.287267	0	-0.398162	-0.655564	-0.584331	-0.831907	hypothetical protein, conserved
Tb927.6.3240	0.163061	0	0.74547	1.01213	0.856505	0.792296	hypothetical protein, conserved
Tb927.6.3230	0.796768	0	0.0613399	0.290863	0.00153467	0.0916028	RNA pseudouridylate synthase, putative
Tb927.6.3220	-0.281816	0	-0.475834	0.058147	-0.337387	-0.589529	hypothetical protein, conserved
Tb927.6.3200	-1.68856	0	-0.408674	-0.158035	-0.0163283	-0.442873	hypothetical protein, conserved
Tb927.6.3190	0.777373	0	0.407444	0.556985	0.864483	0.686433	hypothetical protein, conserved
Tb927.6.3180	0.654354	0	-0.458138	-0.538029	-0.869997	-0.285848	hypothetical protein, conserved
Tb927.6.3170	-0.357265	0	-0.0578668	0.0234437	-0.24544	0.444609	hypothetical protein, conserved
Tb927.6.3160	-1.38253	0	-0.123427	-0.33587	-0.115173	-0.314342	splicing factor 3A, putative
Tb927.6.3150	0.288399	0	0.0913391	0.0652637	-0.256635	0.0178566	Hydin,flagellar component
Tb927.6.3140	1.1788	0	-0.291246	-0.225973	0.0623285	-0.418331	hypothetical protein, conserved
Tb927.6.3130	0.798111	0	0.955584	0.429017	0.491344	0.818078	queuine tRNA-ribosyltransferase, putative
Tb927.6.3120	-1.17002	0	-0.0444418	-0.0919269	-0.0884196	0.111551	chaperone protein DNAJ, putative
Tb927.6.3110	0.8668	0	0.231691	0.265257	0.0571874	0.253369	protein kinase, putative,cdc2, putative
Tb927.6.3100	-0.0705257	0	0.264902	0.274536	0.0345287	0.060987	hypothetical protein, conserved
Tb927.6.310	0.099459	0	-0.0210325	-0.119666	-0.364165	-0.254796	receptor-type adenylate cyclase GRESAG 4, putative
Tb927.6.3090	-0.443462	0	0.386149	0.196466	-0.187571	0.0510657	hypothetical protein, conserved
Tb927.6.3080	0.553555	0	0.333788	0.571276	0.468553	0.841521	hypothetical protein
Tb927.6.3070	-0.723871	0	-0.396425	-0.084489	-0.557278	-0.311396	hypothetical protein, conserved
Tb927.6.3060	0.492056	0	0.517457	0.126598	0.385227	0.473765	hypothetical protein, conserved
Tb927.6.3050	0.875212	0	0.339901	0.413811	0.569636	1.19969	aldehyde dehydrogenase family, putative
Tb927.6.3040	0.561136	0	0.256307	0.628878	0.747093	0.621575	small GTP-binding protein Rab28, putative,Ras-related protein Rab-26 (Rab26), putative
Tb927.6.3030	0.205246	0	-0.380776	-0.214703	-0.130439	-0.0213503	hypothetical protein, conserved
Tb927.6.3020	0.359225	0	-0.640125	-0.943797	-0.101716	-0.88809	hypothetical protein, conserved
Tb927.6.3010	0.810209	0	0.271858	-0.0203262	0.320618	0.523547	hypothetical protein, conserved
Tb927.6.3000	0.940695	0	-0.212795	-0.298995	-0.0467352	-0.594173	fatty acid desaturase, putative,sphingolipid delta 4 desaturase, putative
Tb927.6.300	-0.273657	0	-0.727656	-0.955268	-1.40721	-0.831462	receptor-type adenylate cyclase GRESAG 4, putative
Tb927.6.2990	-0.592657	0	-0.272841	0.356324	-0.527954	0.059727	hypothetical protein, conserved
Tb927.6.2980	-1.05566	0	0.566047	-0.0960859	-0.299478	-0.183443	protein kinase, putative
Tb927.6.2970	-1.11185	0	0.169356	-0.20579	-0.0187586	0.0557174	pseudouridine synthase A-like protein, putative
Tb927.6.2960	0.402616	0	-0.282773	-0.16049	-0.458118	-0.052325	epsilon-adaptin, putative,AP-1/4 adapter complex gamma/epsilon subunit, putative
Tb927.6.2950	0.0300625	0	-0.378084	-0.535101	-0.852638	-0.503237	hypothetical protein
Tb927.6.2940	-0.60048	0	-0.400512	-0.247697	-0.272575	0.485398	hypothetical protein, conserved
Tb927.6.2930	0.357991	0	-0.123393	-0.241342	-0.759989	-0.0580552	hypothetical protein, conserved
Tb927.6.2920	0.389252	0	0.718822	0.573763	0.362294	0.354437	hypothetical protein, conserved
Tb927.6.2910	-0.217294	0	-0.0326311	-0.670545	-0.863669	-0.328439	hypothetical protein, conserved
Tb927.6.2900	0.192195	0	0.202325	0.697276	0.306148	-0.0260426	hypothetical protein, conserved,SAM domain and HD domain-containing protein 1,dendritic cell-derived IFNG-induced protein
Tb927.6.2890	-0.430568	0	0.50088	0.416328	-0.366076	-0.0228948	single strand-specific nuclease, putative
Tb927.6.2880	0.592393	0	0.247517	-0.193579	0.363152	0.456453	kinesin, putative
Tb927.6.2870	0.727656	0	0.521434	0.512911	0.113846	0.503169	hypothetical protein, conserved
Tb927.6.2860	-1.22327	0	-0.194831	-0.225707	-0.317473	-0.316741	NA
Tb927.6.2850	-1.08079	0	-0.419527	-0.39305	-0.724271	-0.714788	ESAG8-associated protein, putative
Tb927.6.2840	-0.508223	0	0.306483	0.122467	-0.245814	0.272312	hypothetical protein, conserved
Tb927.6.2830	0.642921	0	0.460228	0.720232	0.984254	0.715305	GTPase activating protein, conserved
Tb927.6.2820	1.21433	0	0.191289	0.0653364	0.511261	0.302581	hypothetical protein, conserved
Tb927.6.2810	0.483084	0	0.485494	0.160813	0.925382	0.797206	ABC transporter, putative
Tb927.6.2800	-0.679657	0	0.377551	0.583359	0.173722	-0.187137	hypothetical protein, conserved
Tb927.6.280	-0.86892	0	-0.326656	-0.450397	-0.285142	-0.17548	receptor-type adenylate cyclase GRESAG 4, putative
Tb927.6.2790	0.148275	0	0.643107	0.739677	0.919102	0.795733	L-threonine 3-dehydrogenase, putative
Tb927.6.2780	-0.423285	0	0.277088	0.280926	0.270602	0.309463	U3 small nuclear ribonucleoprotein (snRNP), putative
Tb927.6.2770	1.16129	0	-0.094926	0.262309	0.324239	-0.061042	vacuolar assembly protein vps41, putative
Tb927.6.2760	-0.693362	0	-0.448213	0.304073	-0.29852	-0.283428	hypothetical protein, conserved
Tb927.6.2750	0.901762	0	1.30488	0.990359	0.991467	1.28644	hypothetical protein, conserved
Tb927.6.2740	0.352246	0	0.427906	1.53172	1.75219	1.61618	pyridoxal kinase
Tb927.6.2730	-0.230275	0	0.301299	-0.1476	0.074834	0.28706	hypothetical protein, conserved
Tb927.6.2720	0.765653	0	0.118354	0.169685	0.0149851	0.336129	calcium-binding protein, putative
Tb927.6.2710	0.607847	0	0.595969	0.430433	0.658684	0.625301	hypothetical protein, conserved
Tb927.6.2700	1.52494	0	0.477474	0.775512	0.411363	1.21701	small nuclear ribonucleoprotein Sm-E
Tb927.6.270	-0.0632522	0	0.100125	-0.227258	-0.162938	-0.0716279	receptor-type adenylate cyclase GRESAG 4, pseudogene, putative,receptor-type adenylate cyclase GRESAG 4, degenerate
Tb927.6.2690	1.09118	0	-0.0758208	0.197881	0.128363	0.290564	ubiquitin carboxyl-terminal hydrolase, putative,cysteine peptidase, Clan CA, family C19, putative
Tb927.6.2680	-1.50798	0	-0.387717	-0.869529	-0.274656	-0.825144	hypothetical protein, conserved
Tb927.6.2670	0.514964	0	0.154986	0.0138403	0.148885	0.273715	NUDIX hydrolase, conserved
Tb927.6.2660	-0.185871	0	-0.249676	0.222872	0.051067	-0.388316	hypothetical protein, conserved
Tb927.6.2650	0.338237	0	-0.321697	-0.053822	-0.336197	-0.00637098	hypothetical protein, conserved
Tb927.6.2640	-0.170639	0	-0.0260664	0.113089	0.00128894	-0.168357	importin alpha subunit, putative
Tb927.6.2630	-0.399993	0	0.29672	0.331724	-0.118005	0.214917	hypothetical protein, conserved
Tb927.6.2620	-0.903174	0	-0.554062	-0.670718	-0.788523	-1.09905	hypothetical protein, conserved
Tb927.6.2610	-0.278091	0	0.464026	-0.223911	-0.496099	-0.210569	hypothetical protein, conserved
Tb927.6.2600	-1.30765	0	-0.267442	-0.327555	-0.207768	-0.563308	hypothetical protein, conserved
Tb927.6.2590	-0.576171	0	-0.135071	-0.0262393	0.100168	-0.0822515	hypothetical protein, conserved
Tb927.6.2580	0.327617	0	-0.209927	-0.303919	-0.21408	-0.218752	hypothetical protein, conserved
Tb927.6.2570	-0.0454072	0	0.667492	1.27113	0.577815	0.267876	hypothetical protein, conserved
Tb927.6.2560	0.0514808	0	0.238793	0.625124	0.194887	0.17112	hypothetical protein, conserved
Tb927.6.2550	0.493568	0	0.237776	0.79963	0.464907	0.257664	RNA-binding protein, putative
Tb927.6.2540	0.157477	0	0.29494	0.623458	0.604564	0.360664	DREV methyltransferase, putative
Tb927.6.2530	-0.188566	0	-0.0405736	0.295779	-0.17863	-0.141966	hypothetical protein
Tb927.6.2520	0.735683	0	-0.247103	-0.351003	-0.89308	-0.28989	hypothetical protein, conserved
Tb927.6.2510	-1.85178	0	-0.0112267	0.125255	0.0742811	-0.544224	hypothetical protein, conserved
Tb927.6.2500	1.17522	0	-0.259433	-0.0124369	-0.0291634	-0.233997	hypothetical protein, conserved
Tb927.6.250	0.17548	0	-0.18703	0.226724	0.539551	0.655432	hypothetical protein
Tb927.6.2490	0.587695	0	0.115641	0.0851987	0.00802202	0.818055	hypothetical protein, conserved
Tb927.6.2480	-1.19873	0	-0.148467	-0.151763	-0.387432	-0.310286	chaperone protein DNAJ, putative
Tb927.6.2470	-0.559784	0	0.415726	-0.488511	0.106908	0.192932	hypothetical protein, conserved
Tb927.6.2460	-0.528576	0	-0.85764	-0.519821	-0.319262	-0.911333	ubiquitin fusion degradation protein 2, putative,ubiquitin conjugation factor E4 B, putative
Tb927.6.2450	0.88453	0	0.455866	0.257142	0.0623767	0.388549	protein kinase, putative,protein kinase B kinase, putative
Tb927.6.2440	-1.57561	0	-0.132358	-0.27397	-0.219395	-0.591153	hypothetical protein, conserved
Tb927.6.2430	0.753344	0	0.587583	0.644996	0.885168	0.923355	hypothetical protein, conserved
Tb927.6.2420	0.68394	0	-0.898053	-0.252181	-0.359379	-0.864171	p22 protein precursor
Tb927.6.2410	0.0594531	0	-0.239081	-0.2771	-0.222997	0.209959	hypothetical protein, conserved
Tb927.6.2400	1.01654	0	0.590912	0.797384	0.373197	0.76006	hypothetical protein, conserved
Tb927.6.240	0.216798	0	-0.255604	-0.323444	-0.458066	-0.376199	hypothetical protein, conserved
Tb927.6.2390	-0.506291	0	0.181512	-0.170859	0.0281375	0.0296016	hypothetical protein, conserved
Tb927.6.2380	-0.450625	0	0.298457	0.425389	-0.0236738	0.777999	hypothetical protein, conserved
Tb927.6.2370	-1.3684	0	-0.950007	-1.00366	-0.964664	-1.06017	ubiquitin-protein ligase, putative
Tb927.6.2350	0.178993	0	0.101738	0.150942	0.125106	0.0743773	hypothetical protein, conserved
Tb927.6.2340	0.0656222	0	0.500779	1.10243	0.850076	1.03491	hypothetical protein, conserved
Tb927.6.2330	0.32127	0	0.794361	1.12347	0.743816	0.340119	hypothetical protein, conserved
Tb927.6.2320	0.969388	0	0.84093	1.0252	1.0868	0.796351	hypothetical protein, conserved
Tb927.6.2310	0.822949	0	-0.0620734	0.24533	-0.148258	0.350851	hypothetical protein, conserved
Tb927.6.2300	0.20513	0	0.602768	0.746983	0.417357	0.847417	adenosine kinase, putative
Tb927.6.2250	-1.11124	0	-0.354531	-0.363804	-0.103865	-0.708444	rac serine-threonine kinase, putative,protein kinase, putative
Tb927.6.2240	0.765249	0	0.136869	-0.0832266	0.0603336	-0.097205	hypothetical protein, conserved
Tb927.6.2230	0.73376	0	0.449563	0.189149	1.30045	1.04681	hypothetical protein, conserved
Tb927.6.2220	0.368505	0	0.15941	-0.254564	0.370974	0.14413	hypothetical protein, conserved
Tb927.6.2210	-1.13405	0	-0.231091	0.171426	-0.296616	-0.727561	hypothetical protein, conserved
Tb927.6.2200	-0.971288	0	-0.157435	0.349426	1.00062	0.628234	hypothetical protein, conserved
Tb927.6.220	-0.236994	0	-0.476026	-0.390894	-0.409999	-0.16914	purine nucleoside transporter
Tb927.6.2190	-0.0508195	0	0.124347	0.118754	0.106596	-0.0750661	hypothetical protein, conserved
Tb927.6.2170	0.0145638	0	1.37277	1.6283	1.30163	1.60247	co-chaperone GrpE, putative
Tb927.6.2160	0.336352	0	0.186384	0.49546	0.0321366	0.238186	hypothetical protein, conserved
Tb927.6.2150	-0.863524	0	0.0694797	-0.0333122	0.247335	0.0244786	cell division cycle protein 16, putative,cell division cycle protein 16 homolog, putative
Tb927.6.2140	0.59756	0	0.351833	0.353383	0.320354	0.54187	hypothetical protein, conserved
Tb927.6.2130	0.683972	0	0.471427	0.338665	-0.0797399	0.74573	nuclear movement protein, putative,NUDC-like protein
Tb927.6.2120	-0.406491	0	-0.325416	-0.354813	-0.489644	0.174789	hypothetical protein, conserved
Tb927.6.2100	0.459596	0	0.410736	0.0311996	0.217237	-0.113448	40S ribosomal protein S30, putative
Tb927.6.2090	-0.424775	0	0.181483	0.0733372	-0.108734	0.0135794	hypothetical protein, conserved
Tb927.6.2080	-0.765079	0	-0.599643	0.0759797	-0.681669	-0.504562	hypothetical protein, conserved
Tb927.6.2070	-0.241947	0	-0.590644	-0.411559	-0.850793	-0.557024	hypothetical protein, conserved
Tb927.6.2060	0.856961	0	0.633608	0.11226	0.743856	0.641965	histidyl-tRNA synthetase, putative
Tb927.6.2050	-0.654452	0	0.207127	0.0586685	-0.313106	-0.0646228	ribosome biogenesis regulatory protein (RRS1), putative
Tb927.6.2040	0.551104	0	0.0180163	0.1923	0.611742	0.348757	nitrate reductase, putative
Tb927.6.2030	0.145199	0	-1.307	-0.928964	-0.294453	-1.37829	protein kinase, putative
Tb927.6.2020	0.527186	0	0.142749	0.224591	-0.224477	0.664992	FG-GAP repeat protein, putative,intergrin alpha chain protein, putative
Tb927.6.2010	-0.651609	0	0.046203	-0.229907	-0.494449	-0.531475	hypothetical protein, conserved
Tb927.6.2000	0.0769115	0	0.153332	0.335849	0.348805	0.357027	spliceosome-associated protein, putative
Tb927.6.1990	0.074486	0	0.393969	0.186033	0.0744126	0.555359	hypothetical protein, conserved
Tb927.6.1980	0.808597	0	-0.221993	-0.0161358	-0.00582678	-0.200203	hypothetical protein, conserved
Tb927.6.1970	0.474867	0	1.02436	1.07947	1.34091	1.35326	nuclear cap binding protein, putative
Tb927.6.1960	-0.468465	0	-0.453709	-0.196326	-0.45183	0.336549	glycosyltransferase family 28 protein, putative
Tb927.6.1950	0.30563	0	-0.127426	0.181706	-0.0437548	-0.100008	hypothetical protein, conserved
Tb927.6.1940	0.423429	0	0.0573381	0.398138	0.310785	0.0517957	hypothetical protein, conserved,leucine-rich repeat protein (LRRP), putative
Tb927.6.1930	0.426522	0	-0.0963515	-0.379211	-0.843787	-0.309642	hypothetical protein, conserved
Tb927.6.1920	0.516365	0	0.00614828	0.129464	0.467629	0.345857	hypothetical protein, conserved
Tb927.6.1910	0.531003	0	0.223521	0.378387	1.08901	0.816976	hypothetical protein, conserved
Tb927.6.1900	-0.365341	0	0.321687	0.608998	0.0187771	0.529368	bystin, putative
Tb927.6.190	0.097098	0	-0.511322	-0.392514	-0.28065	-0.396914	receptor-type adenylate cyclase GRESAG 4, putative
Tb927.6.1890	0.312759	0	0.031976	0.0491978	0.250179	-0.163838	hypothetical protein, conserved
Tb927.6.1880	-0.129831	0	0.681546	0.860103	0.935715	0.965515	aspartyl-tRNA synthetase, putative
Tb927.6.1870	-0.0617975	0	-0.133712	-0.232517	-0.0119509	-0.240381	eukaryotic translation initiation factor 4E, putative
Tb927.6.1860	-0.0338905	0	0.756327	0.514784	0.176904	0.562786	hypothetical protein, conserved
Tb927.6.1850	0.0539032	0	0.633977	0.839753	0.353858	1.14505	hypothetical protein, conserved
Tb927.6.1840	-0.969913	0	-0.152319	0.0519123	-0.285883	0.201509	hypothetical protein, conserved
Tb927.6.1830	0.571271	0	0.125579	0.131004	-0.202786	0.0473369	hypothetical protein, conserved
Tb927.6.1820	0.20382	0	-0.0160551	0.342776	0.351335	0.191392	phosphatidic acid phosphatase, putative
Tb927.6.1810	0.296733	0	0.341714	0.416139	0.356196	0.253663	hypothetical protein, conserved
Tb927.6.1800	0.320605	0	0.215634	0.202682	-0.16596	0.06844	protein phosphatase 2C, putative
Tb927.6.180	-0.198544	0	-0.132761	-0.00591534	-0.027482	-0.175046	receptor-type adenylate cyclase GRESAG 4, putative
Tb927.6.1790	-0.726382	0	-1.31374	-1.29773	-1.22556	-1.41192	hypothetical protein
Tb927.6.1780	0.356727	0	0.412588	1.17163	0.566769	0.56063	mitogen-activated protein kinase, putative,protein kinase, putative
Tb927.6.1770	-0.171113	0	-0.454597	-0.297213	-0.627952	-0.435283	kinesin, putative
Tb927.6.1760	-0.619285	0	-0.0286017	-0.386798	-0.0469133	0.0674315	KU80 protein
Tb927.6.1750	0.407195	0	0.503363	0.447095	0.569748	0.196306	hypothetical protein, conserved
Tb927.6.1740	0.13665	0	-0.57747	-0.618545	-0.500883	-0.304643	hypothetical protein, conserved
Tb927.6.1730	0.821167	0	0.24537	0.646356	0.122036	0.191591	hypothetical protein, conserved
Tb927.6.1720	0.155652	0	0.218542	-0.0205884	0.0311518	0.0788963	hypothetical protein, conserved
Tb927.6.1710	-0.357239	0	-0.143707	0.841233	-0.0833773	0.40187	hypothetical protein, conserved
Tb927.6.1700	-0.404061	0	0.11827	-0.258067	0.312339	-0.209741	hypothetical protein, conserved
Tb927.6.170	0.0236618	0	-0.177233	-0.263885	0.331119	-0.14803	receptor-type adenylate cyclase GRESAG 4, putative
Tb927.6.1690	0.219576	0	-0.626878	-0.342866	-0.663305	-0.517678	AUT2/APG4/ATG4 cysteine peptidase, putative,cysteine peptidase, Clan CA, family C54, putative
Tb927.6.1680	0.269942	0	0.0455894	0.14705	0.23558	0.239631	zinc finger protein, putative
Tb927.6.1660	-0.47806	0	-0.124734	0.0941889	0.0396037	0.0370841	hypothetical protein, conserved
Tb927.6.1650	0.626698	0	0.166272	0.00374874	-0.0215496	0.491848	single strand-specific nuclease, putative
Tb927.6.1640	0.287177	0	0.433269	0.716549	0.215368	0.0647026	single strand-specific nuclease, putative
Tb927.6.1630	-0.34603	0	-0.472449	-0.627069	-0.491326	-0.377363	hypothetical protein, conserved
Tb927.6.1620	-0.325091	0	-0.164063	-0.207219	0.238844	-0.338335	hypothetical protein, conserved
Tb927.6.1610	-0.420828	0	-0.265978	0.359469	-0.378361	0.279893	ribosomal RNA adenine dimethylase family protein, conserved
Tb927.6.1600	-0.549178	0	0.309018	0.0321757	0.254708	0.190979	hypothetical protein, conserved
Tb927.6.160	1.14697	0	0.262417	-0.138368	0.0602442	-0.162249	retrotransposon hot spot (RHS) protein, putative,retrotransposon hot spot protein 1 (RHS1), putative
Tb927.6.1590	0.0647087	0	-0.137201	0.0374028	-0.116659	0.225421	hypothetical protein, conserved
Tb927.6.1580	0.487304	0	0.78125	0.791859	0.312538	0.539074	polynucleotide kinase 3prime-phosphatase, putative
Tb927.6.1570	-0.1923	0	-0.0587806	0.0937206	0.190212	0.0644852	2-hydroxy-3-oxopropionate reductase, putative
Tb927.6.1560	0.31166	0	-0.069015	-0.116008	-0.465462	-0.286841	hypothetical protein, conserved
Tb927.6.1550	-0.861906	0	-0.21653	-0.0205111	-0.00702587	-0.111916	hypothetical protein, conserved,leucine-rich repeat protein (LRRP), putative
Tb927.6.1540	0.319128	0	-0.32395	-0.749495	0.415161	-0.272039	hypothetical protein, conserved
Tb927.6.1530	-0.154384	0	0.0321317	-0.308371	-0.027311	-0.0477448	hypothetical protein, conserved
Tb927.6.1520	-0.966784	0	0.64718	0.536371	1.36994	0.316558	aquaporin 3, putative
Tb927.6.1510	-0.41592	0	-0.294441	-0.328207	-0.147472	-0.181028	lysyl-tRNA synthetase, putative
Tb927.6.1500	0.466168	0	0.194197	0.390933	0.368303	0.456118	alkyl-dihydroxyacetone phosphate synthase,alkyl-DHAP synthase,alkylglycerone-phosphate synthase
Tb927.6.1490	-0.391143	0	0.234741	0.350457	0.0364316	0.121551	hypothetical protein, conserved,leucine-rich repeat protein (LRRP), putative
Tb927.6.1480	0.154844	0	-0.279634	-0.363808	-0.108733	0.200036	hypothetical protein, conserved
Tb927.6.1470	0.0247771	0	0.0904418	-0.0279727	-0.247301	0.46527	hypothetical protein, conserved
Tb927.6.1460	1.01921	0	0.338146	0.410197	-0.178881	0.919867	cyclin 3,mitotic cyclin, putative
Tb927.6.1450	0.550149	0	0.640206	0.533148	0.645335	0.484332	hypothetical protein, conserved
Tb927.6.1440	-0.752685	0	-0.0916538	-0.453481	-0.508212	-0.621649	hypothetical protein, conserved
Tb927.6.1430	-0.0468856	0	-0.0908608	-0.192687	0.680596	0.350415	hypothetical protein, conserved
Tb927.6.1410	0.342414	0	0.168104	-0.0460009	0.101698	0.178548	hypothetical protein, conserved
Tb927.6.1400	-0.201022	0	-0.512354	-0.998158	-0.0464934	-1.15488	cyclophilin-type peptidyl-prolyl cis-trans isomerase, putative
Tb927.6.140	0.0403513	0	-0.218247	-0.469942	-0.475587	-0.499506	retrotransposon hot spot (RHS) protein, putative,retrotransposon hot spot protein 5 (RHS5), putative
Tb927.6.1390	-0.394879	0	-0.840553	-0.841994	-0.767525	-0.524033	hypothetical protein, conserved
Tb927.6.1370	-0.0742937	0	-0.209476	-0.575413	-0.0291653	-0.309647	hypothetical protein, conserved
Tb927.6.1360	0.0512653	0	0.0234246	-0.0591132	0.264382	0.452171	cyclophilin-type peptidyl-prolyl cis-trans isomerase, putative
Tb927.6.1350	1.1357	0	-0.652414	-0.246398	0.0985505	-0.413031	hypothetical protein, conserved
Tb927.6.1330	0.884303	0	0.657756	0.220476	1.10782	0.920049	hypothetical protein, conserved
Tb927.6.1310	-1.1115	0	-0.186852	-0.0852638	0.237571	-0.730599	hypothetical protein, conserved
Tb927.6.1300	-1.12366	0	-0.0843004	0.0575015	-0.274336	-0.340894	hypothetical protein
Tb927.6.1290	0.415792	0	0.912327	1.31335	1.03122	0.550028	hypothetical protein, conserved
Tb927.6.1280	0.236272	0	0.22515	0.08498	-0.0203927	-0.145837	translation initiation factor eIF-2B alpha subunit, putative,eIF-2B GDP-GTP exchange factor
Tb927.6.1270	0.488723	0	0.391627	0.155668	0.224669	0.246408	hypothetical protein, conserved
Tb927.6.1260	1.88687	0	1.49932	1.87454	2.02943	1.74865	proteasome beta-1 subunit, putative
Tb927.6.1250	-0.282338	0	-0.103561	-0.19707	-0.368315	-0.564026	hypothetical protein, conserved
Tb927.6.1240	0.323064	0	0.609948	0.332993	0.553618	0.62534	hypothetical protein, conserved
Tb927.6.1230	-0.475556	0	-0.383168	-0.25719	-0.605713	-0.475629	hypothetical protein, conserved
Tb927.6.1220	-0.466766	0	-0.632611	0.484107	-0.134686	-0.203916	hypothetical protein, conserved
Tb927.6.1210	0.19752	0	0.597142	0.758259	1.11589	0.977919	hypothetical protein, conserved
Tb927.6.1200	0.171663	0	0.130214	0.182075	-0.0945986	0.289692	hypothetical protein, conserved
Tb927.6.120	1.0387	0	0.260424	-0.294513	-0.0958766	-0.123533	hypothetical protein
Tb927.6.1190	0.428598	0	-0.0561296	0.0363344	0.331865	-0.144489	hypothetical protein, conserved
Tb927.6.1180	-1.3318	0	-0.615801	-0.184428	-0.206641	-0.782198	hypothetical protein, conserved
Tb927.6.1170	-1.5186	0	-0.361828	-0.305752	-0.519758	-0.658766	hypothetical protein, conserved
Tb927.6.1160	0.618674	0	-0.48931	-0.0905817	-0.456288	-0.107423	hypothetical protein, conserved,leucine-rich repeat protein (LRRP), putative
Tb927.6.1150	-0.550883	0	-0.699888	-0.872987	-0.789197	-0.617354	hypothetical protein
Tb927.6.1140	-0.645113	0	-0.666669	-0.845069	-0.564243	-0.658297	Alg9-like mannosyltransferase, putative
Tb927.6.1130	-0.0641835	0	-0.641814	-0.58744	-0.748116	-0.408378	hypothetical protein, conserved
Tb927.6.1120	-0.399554	0	0.522937	-0.240621	-0.366894	0.329602	hypothetical protein, conserved
Tb927.6.1110	-0.127277	0	-0.643707	-0.493158	-0.341039	-0.426242	ubiquitin carboxyl-terminal hydrolase, putative,cysteine peptidase, Clan CA, family C19, putative
Tb927.6.1100	0.557562	0	0.299866	0.294001	-0.190388	0.306785	hypothetical protein, conserved
Tb927.6.110	0.740368	0	0.212604	0.753511	1.13843	0.75988	hypothetical protein
Tb927.6.1090	-0.30075	0	0.406245	0.254206	0.228355	0.25396	proteasome regulatory ATPase subunit 3
Tb927.6.1080	0.154254	0	0.133199	0.908315	1.11803	1.09143	hydroxyacylglutathione hydrolase, putative,glyoxalase II
Tb927.6.1070	1.18278	0	0.382238	0.472441	0.452741	0.0840474	hypothetical protein, conserved
Tb927.5.990	0.870204	0	-0.25634	0.183018	0.222668	0.0819251	hypothetical protein, conserved
Tb927.5.980	-0.185869	0	0.212574	0.462866	0.157306	0.860872	hypothetical protein, conserved
Tb927.5.970	-0.452274	0	-0.167335	0.5718	0.159844	0.813698	hypothetical protein, conserved
Tb927.5.960	1.26022	0	0.473416	0.894013	0.807248	0.852064	hypothetical protein, conserved
Tb927.5.950	0.422466	0	0.302271	0.978666	0.759183	1.64945	thioredoxin-like protein
Tb927.5.940	-0.538854	0	-0.44074	-0.435476	-0.936797	-0.716466	NADH-dependent fumarate reductase, putative
Tb927.5.930	-0.19778	0	0.0457352	-0.413336	-0.355723	-0.119036	NADH-dependent fumarate reductase
Tb927.5.920	0.256775	0	-0.0144813	-0.272304	-0.213731	-0.272757	hypothetical protein, conserved
Tb927.5.910	0.00970947	0	0.356247	0.227785	0.636824	0.575237	oligosaccharyl transferase subunit, putative
Tb927.5.900	-1.2686	0	-0.422683	-0.360405	-0.301997	-0.653219	oligosaccharyl transferase subunit, putative
Tb927.5.890	-0.754668	0	0.156069	-0.241749	-0.443414	-0.0617498	oligosaccharyl transferase subunit, putative
Tb927.5.880	-0.669656	0	-0.537045	-0.57639	-0.336786	-0.277112	hypothetical protein, conserved
Tb927.5.870	1.37932	0	0.735788	0.763349	1.46629	1.43067	hypothetical protein, conserved
Tb927.5.860	0.526369	0	0.0533864	0.584468	0.631091	0.267797	hypothetical protein, conserved
Tb927.5.850	0.553117	0	0.144423	0.30513	-0.00535367	0.224526	hypothetical protein, conserved
Tb927.5.840	-1.46665	0	-0.316093	-0.490078	-0.348184	-0.781049	hypothetical protein, conserved
Tb927.5.830	0.357629	0	0.343239	0.446967	0.233926	0.458336	hypothetical protein, conserved
Tb927.5.820	-0.702308	0	-0.756226	-0.375913	-1.09499	-0.815976	hypothetical protein, conserved
Tb927.5.810	0.760891	0	0.719647	0.18395	0.229508	0.330517	hypothetical protein, conserved
Tb927.5.800	0.170259	0	-0.214998	-0.0955748	0.200559	0.0433961	casein kinase, putative
Tb927.5.790	0.190459	0	0.020092	-0.0592089	0.0631113	0.431852	casein kinase I, epsilon isoform, putative
Tb927.5.780	-0.253404	0	0.398237	0.262985	-0.11918	0.162276	hypothetical protein, conserved
Tb927.5.770	0.791999	0	0.11909	-0.0888249	-0.371678	0.210567	hypothetical protein, conserved
Tb927.5.760	0.161031	0	0.284801	0.452086	0.381935	0.560686	hypothetical protein, conserved
Tb927.5.750	1.09945	0	0.762826	1.07923	1.36313	1.08751	hypothetical protein, conserved
Tb927.5.730	-0.0564071	0	-0.18803	-0.139083	0.437662	-0.134629	hypothetical protein
Tb927.5.720	0.551424	0	0.243453	0.735906	0.509661	0.556453	hypothetical protein
Tb927.5.710	-0.210938	0	-0.543193	-0.113187	-0.0567718	-0.743341	hypothetical protein, conserved
Tb927.5.700	-0.106861	0	-0.253062	-0.356095	-0.14777	-0.397581	hypothetical protein, conserved
Tb927.5.690	-0.340485	0	-0.402878	0.508293	-0.303984	0.299853	hypothetical protein, conserved
Tb927.5.680	0.503219	0	0.42484	0.279447	0.675282	0.471795	hypothetical protein, conserved
Tb927.5.670	0.306026	0	0.0165849	-0.171414	-0.270477	-0.243154	hypothetical protein, conserved
Tb927.5.660	-0.111679	0	-0.130741	-0.0895995	-0.500613	-0.167377	hypothetical protein
Tb927.5.650	0.299057	0	-0.846063	-0.778978	0.391712	-1.14892	receptor-type adenylate cyclase GRESAG 4, putative
Tb927.5.640	-1.02806	0	-0.44649	-0.635212	0.10953	-0.603506	trans-sialidase, putative,neuraminidase, putative
Tb927.5.630	0.00779575	0	-1.24189	-0.750753	-1.47078	-1.20888	acidic phosphatase, putative
Tb927.5.620	0.808849	0	-1.70835	-0.38194	-0.98055	-1.28562	hypothetical protein
Tb927.5.610	-0.321471	0	-0.327607	-0.123434	0.208542	-0.1596	acidic phosphatase, putative
Tb927.5.600	0.254396	0	0.154204	0.574985	0.38465	0.467994	hypothetical protein, conserved
Tb927.5.590	1.129	0	0.605314	0.745571	0.849701	1.3322	protein phosphatase 1, regulatory subunit, putative
Tb927.5.580	0.159545	0	0.527964	0.676196	0.839565	1.06471	prefoldin subunit, putative
Tb927.5.570	0.309217	0	0.532179	0.272396	0.165878	0.498108	hypothetical protein, conserved
Tb927.5.560	0.320905	0	-0.154706	-0.163055	0.179436	-0.0898173	hypothetical protein, conserved
Tb927.5.550	-0.108525	0	-0.162288	-0.395536	0.332136	-0.0506789	vacuolar ATP synthase, putative
Tb927.5.540	-0.125439	0	-0.274477	-0.495361	-0.561895	-0.490218	hypothetical protein
Tb927.5.530	0.481516	0	0.28293	0.0042905	-0.764778	-0.134057	hypothetical protein, conserved
Tb927.5.5260	0.128207	0	-0.211411	-0.313607	-0.150629	-0.335374	variant surface glycoprotein (VSG, pseudogene), putative,variant surface glycoprotein, point mutation
Tb927.5.5240	0.980686	0	0.574127	0.326364	-0.183397	0.188856	variant surface glycoprotein (VSG), putative
Tb927.5.5210	0.938949	0	0.486121	-0.0421937	0.64616	0.459624	variant surface glycoprotein (VSG, atypical), putative
Tb927.5.520	0.649645	0	0.550508	0.413148	-0.173241	0.805753	stomatin-like protein, putative
Tb927.5.510	0.52493	0	0.325299	-0.566496	-0.11914	-0.497032	hypothetical protein, conserved
Tb927.5.5080	-0.0472898	0	-0.754732	-0.634871	-0.342887	-0.210415	variant surface glycoprotein (VSG), putative
Tb927.5.5050	-0.0231026	0	-0.191921	-0.355938	0.476586	-0.253733	variant surface glycoprotein (VSG, atypical), putative
Tb927.5.500	0.680428	0	1.0704	1.6786	1.23911	1.0034	hypothetical protein, conserved
Tb927.5.4950	-1.68381	0	-0.153127	-0.128105	0.0441887	-0.640016	variant surface glycoprotein (VSG, atypical), putative
Tb927.5.490	-0.733754	0	0.0628678	0.0414058	-0.272352	-0.104981	methyltransferase, putative
Tb927.5.4840	-0.205658	0	0.300351	0.0800796	-0.108533	0.397387	variant surface glycoprotein (VSG, atypical), putative
Tb927.5.4810	0.941821	0	0.210944	0.279602	0.0192314	0.727086	variant surface glycoprotein (VSG, atypical), putative
Tb927.5.480	0.314847	0	-0.653477	-0.542122	-0.589156	-0.458891	hypothetical protein, conserved
Tb927.5.4770	0.265198	0	0.134892	-0.260937	0.513223	0.580497	variant surface glycoprotein (VSG), putative
Tb927.5.4730	0.864875	0	-0.108912	-0.477369	-0.356391	-0.0744527	variant surface glycoprotein (VSG, atypical), putative
Tb927.5.470	-0.712641	0	-0.152957	-0.265858	0.0222144	0.220792	transporter, putative
Tb927.5.4690	0.461665	0	-0.019171	-0.0441813	0.462348	-0.169582	variant surface glycoprotein (VSG, atypical), putative
Tb927.5.4670	-1.27232	0	-0.1417	-0.339125	-0.0763187	-0.164559	variant surface glycoprotein (VSG, atypical), putative
Tb927.5.4630	1.05054	0	1.00017	0.0200963	-0.330986	0.492629	expression site-associated gene (ESAG) protein, putative,expression site-associated gene 1 (ESAG1) protein, putative
Tb927.5.4620	-0.165762	0	-0.509162	-0.546596	-0.247259	-0.30727	expression site-associated gene (ESAG) protein, putative,expression site-associated gene 9 (ESAG9) protein, putative
Tb927.5.4600	0.00961335	0	-0.261834	-0.351097	-0.395987	-0.459395	expression site-associated gene (ESAG) protein, putative,expression site-associated gene 3 (ESAG3) protein, putative
Tb927.5.460	-0.83171	0	-0.0351709	0.00617228	-0.540276	-0.421664	hypothetical protein, conserved
Tb927.5.4580	0.909711	0	0.314677	0.40869	0.184966	0.828191	hypothetical protein, conserved
Tb927.5.4570	-0.684918	0	-0.209539	-0.434367	-0.604886	-0.0982996	hypothetical protein, conserved
Tb927.5.4560	0.287546	0	0.252517	0.374037	0.55878	0.222745	guanine deaminase, putative,guanase, putative,guanine aminase, putative,guanine aminohydrolase, putative
Tb927.5.4540	-0.0871521	0	0.099323	0.243565	-0.138233	-0.200353	receptor-type adenylate cyclase GRESAG 4, putative,adenylyl cyclase, putative,ATP pyrophosphate-lyase, putative
Tb927.5.4530	0.325622	0	-0.271247	0.621874	0.420837	-0.152024	elongation of very long chain fatty acids protein, putative
Tb927.5.4520	-0.722754	0	-0.25085	-0.0570015	-0.217941	-0.278229	hypothetical protein, conserved
Tb927.5.4510	0.282196	0	0.175415	-0.252396	-0.285121	-0.239549	hypothetical protein, conserved
Tb927.5.4500	0.929281	0	-0.57705	-0.402379	-0.343548	-0.834432	ADP-ribosylation factor, putative
Tb927.5.450	-0.118947	0	0.198707	-0.0319765	-0.0910148	-0.152514	NADH-ubiquinone oxidoreductase, mitochondrial, putative
Tb927.5.4490	-1.66033	0	-0.175449	0.0664691	0.231974	-0.250242	hypothetical protein, conserved
Tb927.5.4480	0.871677	0	0.119439	0.37174	0.866681	0.708834	paraflagellar rod component Par4, putative
Tb927.5.4470	1.42394	0	-0.2082	0.207402	-0.0737385	-0.50117	hypothetical protein, conserved
Tb927.5.4460	0.035494	0	0.502307	0.263569	0.0104008	0.449211	major vault protein, putative
Tb927.5.4450	0.877181	0	0.340884	0.440192	0.0823819	0.238642	hypothetical protein, conserved
Tb927.5.4440	0.673316	0	0.384724	0.445399	0.493794	1.08544	dynein light chain, putative
Tb927.5.4430	-0.00499008	0	-0.364666	-0.304118	0.133088	-0.00572753	protein kinase, putative
Tb927.5.4420	-0.0605197	0	1.22141	1.05017	1.0025	0.915599	nucleolar RNA helicase II, putative,nucleolar RNA helicase Gu, putative
Tb927.5.4410	-0.709487	0	0.0375549	0.161283	-0.488725	-0.361544	hypothetical protein, conserved
Tb927.5.4400	1.20173	0	0.50086	0.428224	0.490933	0.321217	hypothetical protein, conserved
Tb927.5.440	0.289065	0	-0.0807203	0.331015	0.333102	0.00366733	hypothetical protein, conserved
Tb927.5.4390	-0.761595	0	0.0533596	0.170647	-0.189227	-0.257537	hypothetical protein, conserved
Tb927.5.4380	-0.176128	0	-0.360441	-0.0249663	-0.379075	-0.0282863	serine/threonine protein phosphatase, putative
Tb927.5.4370	-0.595039	0	-0.123266	0.0660926	0.0634693	0.535678	hypothetical protein, conserved
Tb927.5.4360	0.268058	0	-0.486059	-0.366864	-0.22397	-0.188535	hypothetical protein, conserved
Tb927.5.4350	0.226121	0	-0.0729462	0.00109139	0.721255	-0.169725	NUDIX hydrolase, putative
Tb927.5.4330	0.641854	0	0.871987	0.489396	0.726248	0.87369	dihydrolipoamide branched chain transacylase, putative
Tb927.5.4320	-0.42336	0	0.134184	-0.237211	-0.147362	0.301972	hypothetical protein, conserved
Tb927.5.4310	0.508591	0	-0.0990273	-0.46515	0.242957	-0.41898	GTP-binding protein, putative
Tb927.5.4300	0.613162	0	-0.417757	-0.17104	-0.325334	-0.0280619	prolyl oligopeptidase, putative,Serine peptidase, Clan SC, Family S9A
Tb927.5.430	0.204679	0	0.0554166	-0.0135576	0.461203	0.0745535	hypothetical protein
Tb927.5.4290	0.306551	0	0.260872	0.508986	0.31064	0.605048	hypothetical protein, conserved
Tb927.5.4280	-0.243539	0	-0.215044	-0.0285979	-0.315021	0.318996	hypothetical protein, conserved
Tb927.5.4270	0.150686	0	0.529468	0.36789	0.473737	0.346423	ATP-dependent DEAD/H RNA helicase, putative
Tb927.5.4240	2.59152	0	1.49408	3.10328	3.22657	2.83152	histone H4, putative
Tb927.5.420	-0.269243	0	-0.671141	-0.561938	-0.365012	-0.839117	hypothetical protein
Tb927.5.4160	0.498105	0	0.263895	0.0136771	0.140568	0.508167	hypothetical protein, conserved
Tb927.5.4150	0.185223	0	-0.0335256	0.0135552	0.338958	-0.0899535	hypothetical protein, conserved
Tb927.5.4140	-1.30037	0	-0.310477	-0.472162	-0.5708	-0.586168	hypothetical protein, conserved
Tb927.5.4130	-0.638155	0	-0.201074	-0.410536	-0.0894142	0.157909	hypothetical protein, conserved
Tb927.5.4120	-0.317974	0	0.167897	0.0877743	0.532705	0.0326411	hypothetical protein, conserved
Tb927.5.4110	-1.74077	0	-1.37363	-1.58239	-1.80795	-1.36721	hypothetical protein, conserved
Tb927.5.4100	0.0052644	0	-0.0195255	-0.0632609	0.123436	0.338663	hypothetical protein, conserved
Tb927.5.410	0.135233	0	0.0140771	-0.0822277	-0.259572	-0.177696	hypothetical protein
Tb927.5.4090	-0.739338	0	0.127666	0.314908	-0.222214	-0.0206585	hypothetical protein, conserved
Tb927.5.4080	-0.0554949	0	-0.536794	-0.581847	-1.02129	-0.44291	hypothetical protein, conserved
Tb927.5.4070	0.602861	0	0.551834	-0.241929	-0.106437	-0.225305	hypothetical protein, conserved
Tb927.5.4060	1.11761	0	0.606277	0.770992	0.510657	0.597397	hypothetical protein, conserved
Tb927.5.4050	0.636438	0	0.181206	0.0616347	-0.177308	0.0199764	hypothetical protein, conserved
Tb927.5.4040	-0.361465	0	0.124822	0.00926097	0.00259893	0.374922	hypothetical protein, conserved
Tb927.5.4030	0.724294	0	-0.366969	0.060909	-0.215632	0.008767	U6 snRNA-associated Sm-like protein LSm7p
Tb927.5.4020	-0.0417891	0	0.0130131	-0.019726	-0.449541	-0.136763	hypothetical protein
Tb927.5.4010	1.0557	0	0.178251	0.139183	-0.127436	0.18542	hypothetical protein
Tb927.5.4000	-1.47006	0	-0.943338	-1.36993	-0.508801	-1.22175	hypothetical protein
Tb927.5.400	1.65423	0	0.718791	0.839197	1.1171	0.517203	75 kDa invariant surface glycoprotein, putative
Tb927.5.3990	-0.240062	0	-0.486875	-0.413267	0.0476127	0.138629	variant surface glycoprotein (VSG, atypical), putative
Tb927.5.3980	0.374709	0	0.246973	-0.179265	0.146356	-0.0204082	hypothetical protein, conserved
Tb927.5.3970	0.106182	0	0.661541	0.140952	-0.0295639	0.314796	adenylate kinase, putative
Tb927.5.3960	0.453826	0	-0.0566444	-0.256475	-0.0560197	-0.318998	arginine N-methyltransferase, putative
Tb927.5.3950	0.0993234	0	0.0112116	-0.0499004	-0.399022	0.00395451	hypothetical protein, conserved
Tb927.5.3940	-0.072512	0	0.296708	0.0953742	0.335641	-0.0689876	helicase, putative
Tb927.5.3930	-0.78789	0	-0.239461	-0.786814	0.57662	-0.336736	hypothetical protein, conserved
[truncated: 7,774 more rows]
