# Supplementary material for: Genome-wide expression profiling of in vivo-derived bloodstream parasite stages and dynamic analysis of mRNA alterations during synchronous differentiation in Trypanosoma brucei
Source: BMC Genomics. 2009 Sep 11;10:427. doi: 10.1186/1471-2164-10-427 (PMC2753553; doi:10.1186/1471-2164-10-427)
Supplement: Additional file 4 — Genes exhibiting Log2 differential expression (adj P < 0.05 or adj P < 0.1) between pleomorphic slender and stumpy forms. Sheet 1 shows genes up-regulated in slender forms with respect to stumpy forms; sheet 2 shows genes up-regulated in stumpy forms with respect to procyclic forms. [file 1471-2164-10-427-S4.zip]

Archive with 7 entries (4 files):
- Additional file 4/
- Additional file 4/Supplementary Material 4A; slender vs stumpy (adj P_0.xls
- __MACOSX/
- __MACOSX/Additional file 4/
- __MACOSX/Additional file 4/._Supplementary Material 4A; slender vs stumpy (adj P_0.xls
- Additional file 4/Supplementary Material 4B; Slender vs Stumpy  (adj p<0.1).xls
- __MACOSX/Additional file 4/._Supplementary Material 4B; Slender vs Stumpy  (adj p<0.1).xls
