# Supplementary material for: Genome-wide expression profiling of in vivo-derived bloodstream parasite stages and dynamic analysis of mRNA alterations during synchronous differentiation in Trypanosoma brucei
Source: BMC Genomics. 2009 Sep 11;10:427. doi: 10.1186/1471-2164-10-427 (PMC2753553; doi:10.1186/1471-2164-10-427)
Supplement: Additional file 4 — Genes exhibiting Log2 differential expression (adj P < 0.05 or adj P < 0.1) between pleomorphic slender and stumpy forms. Sheet 1 shows genes up-regulated in slender forms with respect to stumpy forms; sheet 2 shows genes up-regulated in stumpy forms with respect to procyclic forms. [file 1471-2164-10-427-S4.zip › Additional file 4/Supplementary Material 4A; slender vs stumpy (adj P_0.xls]

## Sheet: up in slender
Genes up in Slender wrt Stumpy (adj p<0.05)
Name	Oligo.ID	Common.Name.of.Primary.Target	Gene.Symbol	GeneDBlink	ProteinID	Primary.Name	Synonyms	Prev..Sys..Id	Chromosome	Location	Product	Geneindex	SignalPep	TMs	GPI	GO.F	GO.P	GO.C	OligoID	Gene	OligoSequence	OligoStrand	OligoChromosome	OligoStart	OligoEnd	logFC	t	P.Value	adj.P.Val	B
Tb11.01.4623	3QTB00004_O_16	;go_function=calcium ion binding;go_component=flagellum		<a href=http://www.genedb.org/genedb/Search?organism=tryp&name=Tb11.01.4623>Tb11.01.4623</a>	Q382N3			237.t00899	11	Tb927_11_01_v4: complement(3425499..3425948)	calmodulin	8990	0	0	0	GO:0005509	GO:0008150	GO:0019861	2QTB00004_O_16	Tb11.01.4623	ATGGTTTCATTTCCGCTGCTGAACTCCGTCACATCATGACGAACCTCGGTGAAAAACTAACAGATGAGGA	NA	Nonspecific_3	0	0	3.30718	6.93526	6.07877e-08	0.000522409	7.91513
Tb11.01.6230	3QTB00015_I_13	GPI-Anchor Signal predicted for Tb11.01.6230 by DGPI v2.04 with cleavage site probability 0.20879999 near 465;go_component=integral to membrane		<a href=http://www.genedb.org/genedb/Search?organism=tryp&name=Tb11.01.6230>Tb11.01.6230</a>	Q381X5				11	Tb927_11_01_v4: 3821406..3822872	expression site-associated gene 2 (ESAG2) protein, putative	9149	1	0	1	GO:0003674	GO:0008150	GO:0016021	2QTB00015_I_13	Tb11.01.6230	TAATGATAATGCGCAACCTGAGGAGGGGAGTTTAGATAAATGTGAATATTGGGGTATGTTTTCTATTTTG	+	11.1	3822773	3822842	3.25807	5.63741	2.7401e-06	0.00650722	4.54096
Tb927.1.4330	3QTB00001_G_20	unlikely gene predicted by glimmer		<a href=http://www.genedb.org/genedb/Search?organism=tryp&name=Tb927.1.4330>Tb927.1.4330</a>	Q4GYE5				1	Tb927_01_v4: 897678..897842	hypothetical protein, unlikely	420	0	0	0				2QTB00001_G_20	Tb927.1.4330	AATACAAGGAGGTTTGGAGGATTACGATATTTGGAGTTTATGAACATAAGGGGGTAAATAGTCACCGTGA	+	1	897736	897805	2.78766	6.16315	5.79114e-07	0.00248845	5.92516
Tb10.61.1910	3QTB00005_N_18			<a href=http://www.genedb.org/genedb/Search?organism=tryp&name=Tb10.61.1910>Tb10.61.1910</a>	Q388C8			TRYP_x-61h03.q2kb185_287	10	Tb927_10_v4: complement(3528333..3528902)	hypothetical protein, conserved	7557	0	0	0				2QTB00005_N_18	Tb10.61.1910	ACGCTGTGTGGGTCAATGTGGGGAAAATGGTGGCTTTCAACAAGGTCAATAAGTACTCCAAAAATACGGA	-	10	3528382	3528451	2.621	5.12679	1.24477e-05	0.0106975	3.1864
Tb927.5.4240	3QTB00002_I_24	Part of an H4 histone array. Number of copies in the array is uncertain.;go_function=DNA binding;go_process=nucleosome assembly;go_component=nucleus		<a href=http://www.genedb.org/genedb/Search?organism=tryp&name=Tb927.5.4240>Tb927.5.4240</a>	Q57Z31			Tb05.45E22.540	5	Tb927_05_v4: complement(1276141..1276443)	histone H4, putative	2415	0	0	0				NA	NA	NA	NA	NA	NA	NA	2.59152	4.50383	7.78655e-05	0.0227411	1.54116
Tb10.6k15.2040	3QTB00015_P_14	similar to SP:Q06221: Glucose transporter 1B/1C/1D/1F/2B (Trypanosoma brucei); GB:AAA92489.1: hexose transporter {Trypanosoma brucei;};go_function=glucose transporter activity;go_process=glucose transport;go_component=integral to membrane		<a href=http://www.genedb.org/genedb/Search?organism=tryp&name=Tb10.6k15.2040>Tb10.6k15.2040</a>	Q38AC0	THT1-		TRYPtp6k15-3d06.p1c_304,embl.261	10	Tb927_10_v4: 2072419..2074002	hexose transporter,glucose transporter 1B	6962	0	12	0	GO:0005355	GO:0015758	GO:0016021	2QTB00015_P_14	Tb10.6k15.2040	TGAGAATGACCATGGTGGTGAGCCTGTGGAACAGAAGACATATCCCGTTGAAGCATCTCCGCGGAACTAA	+	10	2073933	2074002	2.56135	5.13994	1.19725e-05	0.0106975	3.22129
Tb927.8.4990	3QTB00017_M_16	similar to SP:P22225: PFR1_TRYBB 69 kDa paraflagellar rod protein (69 kDa PFR protein) (PFR-A/PFR-B). {Trypanosoma brucei brucei} (PMID:2793936) Part of a PFR array. Number of copies uncertain. Overlapping BACs RPCI93-4A8 and RPCI93-25L5 contains different number of repeats, three and five, respectively.; 100% similar to SP:P22225: PFR1_TRYBB 69 kDa paraflagellar rod protein (69 kDa PFR protein) …		<a href=http://www.genedb.org/genedb/Search?organism=tryp&name=Tb927.8.4990>Tb927.8.4990</a>	Q57UH2	PFR-B	PFR-A	Tb08.5H5.900	8	Tb927_08_v4: 1479126..1480928	69 kDa paraflagellar rod protein,PFR2	4342	0	0	0	GO:0003674	GO:0006928 GO:0043056	GO:0005856 GO:0019861	2QTB00017_M_16	Tb927.8.4990	TTTCGCATCATTGGGCAAACTGAGGATGAGAATAAGAGCTTCAGTAAGATCCACGAGGTACAGAAGAAGT	NA	Nonspecific_5	0	0	2.48359	4.25293	0.000161324	0.0301396	0.887607
Tb11.01.1680	3QTB00018_L_17	;go_function=protein binding;go_process=protein modification		<a href=http://www.genedb.org/genedb/Search?organism=tryp&name=Tb11.01.1680>Tb11.01.1680</a>	Q383T7				11	Tb927_11_01_v4: 2621515..2623572	polyubiquitin, putative	8683	0	0	0	GO:0005515	GO:0006464	GO:0005575	2QTB00018_L_17	Tb11.01.1680	TATGCAGATCTTCGTGAAAACTCTTACCGGTAAAACCATTGCTCTGGAGGTCGAAGCCAGTGACACCATT	NA	Nonspecific_8	0	0	2.48256	4.87012	2.65762e-05	0.016314	2.50604
Tb10.26.0680	3QTB00003_D_17			<a href=http://www.genedb.org/genedb/Search?organism=tryp&name=Tb10.26.0680>Tb10.26.0680</a>	Q389K9				10	Tb927_10_v4: 2690850..2691230	hypothetical protein, conserved	7223	0	0	0				2QTB00003_D_17	Tb10.26.0680	ATTAAGCTTGACAGACAGTTTTGCGACGAGGATGGAAAGTCCCACCTGATGGTCCTTTTGTTGGATGCAC	+	10	2691033	2691102	2.45692	4.56248	6.56054e-05	0.0222597	1.69494
Tb927.1.700	3QTB00013_D_18		PGKC	<a href=http://www.genedb.org/genedb/Search?organism=tryp&name=Tb927.1.700>Tb927.1.700</a>	Q4GZG4	PGKC	gPGK		1	Tb927_01_v4: complement(232504..233826)	phosphoglycerate kinase	64	0	0	0	GO:0004618	GO:0006096	GO:0020015	2QTB00013_D_18	Tb927.1.700	CGAAAAGTCGGCGGTTGTGTCGTATGCCTCTGCAGGTACTGGAACTCTTTCTAACCGGTGGAGCTCTCTT	-	1	232507	232576	2.42392	5.13531	1.2138e-05	0.0106975	3.20899
Tb927.5.1840	3QTB00004_H_15			<a href=http://www.genedb.org/genedb/Search?organism=tryp&name=Tb927.5.1840>Tb927.5.1840</a>	Q57ZQ3			Tb05.1P6.670	5	Tb927_05_v4: 568042..568503	hypothetical protein, conserved	2175	0	0	0				2QTB00004_H_15	Tb927.5.1840	TGAATCCTTACACAGCAACCTTAATGTTTCGGAGGGACGCCAATTAGTTTCATTGTATCGTTTGATGCAT	+	5	568098	568167	2.42141	3.99239	0.000340453	0.0431415	0.218479
Tb09.v1.0310	3QTB00011_J_2	GPI-Anchor Signal predicted for Tb09.v1.0310 by DGPI v2.04 with cleavage site probability 0.172 near 332;go_component=integral to membrane		<a href=http://www.genedb.org/genedb/Search?organism=tryp&name=Tb09.v1.0310>Tb09.v1.0310</a>	Q38EK7				9	Tb927_09_v4: complement(1160935..1162050)	expression site-associated gene 11 (ESAG11) protein, putative	5310	1	1	1	GO:0003674	GO:0008150	GO:0016021	2QTB00011_J_2	Tb09.v1.0310	TACGAAAGAATTACAAAACAGTACCGTGATGTACAGCCAACCCTTACATCCTTTGCAAAGCATGAAAATA	-	9	1161111	1161180	2.41672	4.38643	0.000109598	0.0260231	1.23439
Tb09.160.3220	3QTB00022_M_2			<a href=http://www.genedb.org/genedb/Search?organism=tryp&name=Tb09.160.3220>Tb09.160.3220</a>	Q38F80		1L12.505	chr9contig160.tmp0255	9	Tb927_09_v4: 801882..805919	hypothetical protein, conserved	5083	0	0	0				2QTB00022_M_2	Tb09.160.3220	GACTATGGCGTTATGTTTTCATCTGCATTTGCACCCACAAGAAACAGATCAATGTGACACTTCAAAAGAA	+	9	805391	805460	2.40644	4.22067	0.000177059	0.031701	0.804158
Tb927.7.2870	3QTB00003_L_10	Part of an H2 histone array. Number of copies in the array is uncertain.;go_function=DNA binding;go_process=chromosome organization and biogenesis (sensu Eukaryota);go_component=nucleus		<a href=http://www.genedb.org/genedb/Search?organism=tryp&name=Tb927.7.2870>Tb927.7.2870</a>	Q57YA3			Tb07.13M20.580	7	Tb927_07_v4: 733530..733934	histone H2A, putative	3376	0	0	0	GO:0003677	GO:0007001	GO:0005634	NA	NA	NA	NA	NA	NA	NA	2.39691	4.70024	4.38135e-05	0.0211192	2.05734
Tb927.1.5110	3QTB00011_J_15	GPI-Anchor Signal predicted for Tb927.1.5110 by DGPI v2.04, no cleavage site predicted		<a href=http://www.genedb.org/genedb/Search?organism=tryp&name=Tb927.1.5110>Tb927.1.5110</a>	Q4GY70				1	Tb927_01_v4: 1019645..1020739	expression site-associated gene 11 (ESAG11) protein, putative	498	1	0	0	GO:0003674	GO:0008150	GO:0016021	2QTB00011_J_15	Tb927.1.5110	CAGATGATGGTGTGTTGACTACGCTAAATAATTATAAAACCGATCAACCGGTTGAATTAACGGACAATAA	+	1	1020249	1020318	2.38499	4.33471	0.00012734	0.0260231	1.09978
Tb11.01.1625	3QTB00002_D_9	;go_function=calcium ion binding		<a href=http://www.genedb.org/genedb/Search?organism=tryp&name=Tb11.01.1625>Tb11.01.1625</a>	Q383U3			237.t00936	11	Tb927_11_01_v4: 2608692..2609003	hypothetical protein, conserved	8677	0	0	0	GO:0005509	GO:0008150	GO:0005575	2QTB00002_D_9	Tb11.01.1625	CATTGGGGAAGTAAAGAAATTCTACAAAGGACTCGAGCATTATGGCCTTGAACCAACTGACGCTGAGATA	+	11.1	2608841	2608910	2.29656	5.60363	3.02873e-06	0.00650722	4.45151
Tb927.8.7970	3QTB00015_C_18			<a href=http://www.genedb.org/genedb/Search?organism=tryp&name=Tb927.8.7970>Tb927.8.7970</a>	Q57U48			Tb08.6H23.240	8	Tb927_08_v4: 2347985..2349469	hypothetical protein	4641	0	0	0				2QTB00015_C_18	Tb927.8.7970	TTTACGCGTCCGCTGCTGAAAAACTGAGGAGCCAAAATGGAATTTGGGAGGAAATGTATGAAATCATTGA	+	8	2349336	2349405	2.21108	4.78185	3.44684e-05	0.0197481	2.27267
Tb927.1.2370	3QTB00013_H_10			<a href=http://www.genedb.org/genedb/Search?organism=tryp&name=Tb927.1.2370>Tb927.1.2370</a>	Q4GYY6				1	Tb927_01_v4: 577766..579094	beta tubulin	230	0	0	0	GO:0005200	GO:0000226 GO:0006928	GO:0005874	NA	NA	NA	NA	NA	NA	NA	2.17966	3.95205	0.000381786	0.0435625	0.115953
Tb09.160.3650	3QTB00002_G_14			<a href=http://www.genedb.org/genedb/Search?organism=tryp&name=Tb09.160.3650>Tb09.160.3650</a>	Q38F40		28G16.135	chr9contig160.tmp0506	9	Tb927_09_v4: 861369..861665	hypothetical protein, unlikely	5124	0	0	0				2QTB00002_G_14	Tb09.160.3650	TTTGGATCGGCAACTGGCATTCTCTCCAGAAAGCCACACCTCTTTTTCCTTTTTGTACTGATGATATGTA	+	9	861595	861664	2.14615	5.07823	1.43716e-05	0.0112281	3.05754
Tb11.01.2880	3QTB00022_H_3	;go_function=hormone activity;go_process=response to stress;go_component=extracellular region		<a href=http://www.genedb.org/genedb/Search?organism=tryp&name=Tb11.01.2880>Tb11.01.2880</a>	Q383H0				11	Tb927_11_01_v4: 2909286..2913605	hypothetical protein, conserved	8800	0	0	0	GO:0005179	GO:0006950	GO:0005576	2QTB00022_H_3	Tb11.01.2880	AGAATTATAGGGGTAGAAATAAGTCCGGTGATAAAATAATGTGGGCTCATTTGGAGAATGCTTTCACTAA	+	11.1	2913526	2913595	2.13596	3.90522	0.000435945	0.0456892	-0.00268638
Tb09.211.4240	3QTB00013_O_1	;go_process=intracellular signaling cascade		<a href=http://www.genedb.org/genedb/Search?organism=tryp&name=Tb09.211.4240>Tb09.211.4240</a>	Q38D86			chr9contig211.tmp0470c	9	Tb927_09_v4: complement(2068699..2069958)	phosphoinositide-binding protein, putative	5782	0	0	0	GO:0003674	GO:0007242	GO:0005575	2QTB00013_O_1	Tb09.211.4240	TTGGCCAGCACAATGACCAACTTTCTACTCTATATGTGGAGCATGCTAATGATGAAACAAAACAAGTAGT	-	9	2069123	2069192	2.13262	4.49721	7.93847e-05	0.0227411	1.52382
Tb09.160.4800	3QTB00004_O_2	weak similarity to NADH-ubiquinone oxidoreductase chain 5 (EC 1.6.5.3). (Swiss-Prot:P04540) (Trypanosoma brucei brucei;)		<a href=http://www.genedb.org/genedb/Search?organism=tryp&name=Tb09.160.4800>Tb09.160.4800</a>	Q38ES7			chr9contig160.tmp0366	9	Tb927_09_v4: 1031606..1032055	hypothetical protein, conserved	5238	1	5	0	GO:0003674	GO:0008150	GO:0005575	2QTB00004_O_2	Tb09.160.4800	TGGTGTTTGTTTATGTTGTGTGGAGTTGAGACCAAAAAGAGATGAGAAGTGTGTAATCATTCTCAGCTTT	+	9	1031668	1031737	2.12006	3.87123	0.000479872	0.0472948	-0.088504
Tb11.01.1880	3QTB00020_M_2	Two conserved regions, central part diverged, in cross-species comparisons.		<a href=http://www.genedb.org/genedb/Search?organism=tryp&name=Tb11.01.1880>Tb11.01.1880</a>	Q383R7				11	Tb927_11_01_v4: 2656530..2659127	hypothetical protein, conserved	8703	0	0	0	GO:0003674	GO:0008150	GO:0005575	2QTB00020_M_2	Tb11.01.1880	TTGCCGTGCTTCAAAAGAAACGTGTCGCTGAATTTAACAAAGTAGAGGTGGTATTGCAACTAATTGCTAA	+	11.1	2658922	2658991	2.11993	3.95826	0.000375117	0.0435625	0.13172
Tb927.3.3490	3QTB00008_F_19	;go_function=DNA binding;go_process=regulation of transcription, DNA-dependent;go_component=nucleus		<a href=http://www.genedb.org/genedb/Search?organism=tryp&name=Tb927.3.3490>Tb927.3.3490</a>	Q57XJ9	TDP1		Tb03.25B21.90	3	Tb927_03_v4: 985621..986436	high mobility group protein, putative	1186	0	0	0				2QTB00008_F_19	Tb927.3.3490	ATGCAGAATACTGCGATTCTTCAGACGTTGGGTAAAATGTGGAGTGATGCGTCCGATGACGTGAAAGAGC	+	3	986047	986116	2.11234	4.55354	6.73438e-05	0.0222597	1.67146
Tb927.1.3990	3QTB00001_H_15	unlikely gene predicted by glimmer		<a href=http://www.genedb.org/genedb/Search?organism=tryp&name=Tb927.1.3990>Tb927.1.3990</a>	Q4GYH8				1	Tb927_01_v4: 843606..843812	hypothetical protein, unlikely	387	0	0	0				2QTB00001_H_15	Tb927.1.3990	CAGAATGATATGTGTATGTATTGGGGGAAGGGAATTGCAAGGGGAACAAATTATTCGAATGCATGTTTTT	+	1	843690	843759	2.10828	3.98632	0.000346377	0.0431415	0.20304
Tb927.8.2030	3QTB00013_A_14			<a href=http://www.genedb.org/genedb/Search?organism=tryp&name=Tb927.8.2030>Tb927.8.2030</a>	Q581X9			Tb08.26N11.500	8	Tb927_08_v4: 638854..640119	hypothetical protein, conserved	4046	0	0	0				2QTB00013_A_14	Tb927.8.2030	AATGTCACATGTGGATTATATGAAGGCGGAGTTTGATGAAGAATATAAAAGGCTTACGAAGGAAAACGCT	+	8	640023	640092	2.04002	3.96737	0.000365543	0.0435625	0.154849
Tb927.3.1120	3QTB00006_J_16	similar to GP:606985: GTP-binding protein rtb2 {Trypanosoma brucei}; 96.6% similar to GP:606985: GTP-binding protein rtb2 {Trypanosoma brucei};go_function=GTP binding; GTPase activity;go_process=intracellular protein transport; small GTPase mediated signal transduction		<a href=http://www.genedb.org/genedb/Search?organism=tryp&name=Tb927.3.1120>Tb927.3.1120</a>	Q57WZ3	rtb2		Tb03.27F10.90	3	Tb927_03_v4: 273590..274243	GTP-binding nuclear protein rtb2, putative	951	0	0	0	GO:0003924 GO:0005525	GO:0006886 GO:0007264		2QTB00006_J_16	Tb927.3.1120	TTACGTTCCACCGCAAGAAGGGACTTCAATACTACGATATCTCGGCCAAATCTAACTACAACTTCGAAAA	+	3	274002	274071	2.03587	4.90025	2.43161e-05	0.0160748	2.5858
Tb09.211.4460	3QTB00005_L_17	;go_function=GTP binding;go_process=small GTPase mediated signal transduction		<a href=http://www.genedb.org/genedb/Search?organism=tryp&name=Tb09.211.4460>Tb09.211.4460</a>	Q38D65			chr9contig211.tmp0494c	9	Tb927_09_v4: complement(2120410..2120958)	ADP-ribosylation factor, putative	5803	0	0	0	GO:0005525	GO:0007264	GO:0005575	2QTB00005_L_17	Tb09.211.4460	CTACAACGGCTCAGGGCCTGTATGAAGGTCTCGATTGGCTGTCAGTGAACATTAAGAAGAGTATGAAGTA	-	9	2120411	2120480	2.0323	4.33989	0.000125444	0.0260231	1.11324
Tb927.7.2290	3QTB00006_N_15			<a href=http://www.genedb.org/genedb/Search?organism=tryp&name=Tb927.7.2290>Tb927.7.2290</a>	Q57XP5			Tb07.22O10.250	7	Tb927_07_v4: complement(589157..589792)	hypothetical protein, conserved	3318	0	0	0				2QTB00006_N_15	Tb927.7.2290	CTCACGGTATCGCTGCTGGTCTGCTGAACGAAGGGGAGAGTAAGATAAATTTTTCAGGATTTTGTAAAAT	-	7	589182	589251	1.998	4.90385	2.40595e-05	0.0160748	2.59531
Tb10.70.1370	3QTB00011_L_6	;go_function=fructose-bisphosphate aldolase activity;go_process=glycolysis;go_component=glycosome		<a href=http://www.genedb.org/genedb/Search?organism=tryp&name=Tb10.70.1370>Tb10.70.1370</a>	Q38B42	ALD		embl.242	10	Tb927_10_v4: 1403364..1404482	fructose-bisphosphate aldolase, glycosomal	6690	0	0	0	GO:0004332	GO:0006096	GO:0020015	2QTB00011_L_6	Tb10.70.1370	TTATGGCCTCCGAGTACCTCAACGCTATGAACAACTGCCCGTTACCACGCCCATGGAAACTGACCTTTTC	+	10	1404226	1404295	1.96956	4.64063	5.21878e-05	0.0213572	1.90033
Tb11.01.6240	3QTB00014_K_19	GPI-Anchor Signal predicted for Tb11.01.6240 by DGPI v2.04 with cleavage site probability 0.172 near 432;go_component=integral to membrane		<a href=http://www.genedb.org/genedb/Search?organism=tryp&name=Tb11.01.6240>Tb11.01.6240</a>	Q381X4				11	Tb927_11_01_v4: 3823007..3824374	expression site-associated gene (ESAG) protein, putative,expression site-associated gene 2 (ESAG2) protein, putative	9150	1	0	1	GO:0003674	GO:0008150	GO:0016021	2QTB00014_K_19	Tb11.01.6240	GCTAAGAACGTGAAAATAAAGCAAAATCTTCTGCACCCCGGGCATGTCACACCTTATGACGGTGTGTATA	+	11.1	3823643	3823712	1.96639	4.32841	0.000129686	0.0260231	1.0834
Tb11.02.2040	3QTB00003_B_5			<a href=http://www.genedb.org/genedb/Search?organism=tryp&name=Tb11.02.2040>Tb11.02.2040</a>	Q385X1			TRYP_xi-1013a02.q1k_50	11	Tb927_11_01_v4: 1268639..1269016	hypothetical protein, conserved	8145	0	0	0				2QTB00003_B_5	Tb11.02.2040	ACTAAATTTCTATTTGTTGATATAACCAAGCACCTTTTGCACGATGGCGAGAAGGAAGTATATGTTTCTG	+	11.1	1268696	1268765	1.95583	4.73432	3.96395e-05	0.0211192	2.1472
Tb09.160.5200	3QTB00009_E_14			<a href=http://www.genedb.org/genedb/Search?organism=tryp&name=Tb09.160.5200>Tb09.160.5200</a>	Q38EN1			chr9contig160.tmp0406	9	Tb927_09_v4: 1103278..1104165	hypothetical protein, conserved	5284	0	0	0				2QTB00009_E_14	Tb09.160.5200	ACCAATCATACGGCAAATTATTCCCTTGGCAGATATTGCAAGTATTCAGCTCTCTGTTCACTTGGAGACA	+	9	1103853	1103922	1.95325	4.17752	0.000200478	0.0331328	0.692803
Tb927.1.4550	3QTB00003_H_17	weak similarity to ATP synthase a chain (EC 3.6.3.14) (ATPase protein 6). (Swiss-Prot:P24499) (Trypanosoma brucei brucei;)		<a href=http://www.genedb.org/genedb/Search?organism=tryp&name=Tb927.1.4550>Tb927.1.4550</a>	Q4GYB9				1	Tb927_01_v4: 941652..942035	hypothetical protein, conserved	442	1	3	0				NA	NA	NA	NA	NA	NA	NA	1.94363	4.09801	0.000251851	0.0373173	0.488383
Tb927.8.7410	3QTB00012_F_15	;go_function=glucosidase activity; sugar binding; transferase activity, transferring glycosyl groups;go_process=protein folding;go_component=integral to membrane		<a href=http://www.genedb.org/genedb/Search?organism=tryp&name=Tb927.8.7410>Tb927.8.7410</a>	Q57YU3			Tb08.10K10.160	8	Tb927_08_v4: 2134955..2136142	calreticulin, putative	4585	1	1	0	GO:0005529 GO:0015926 GO:0016757	GO:0006457	GO:0016021	NA	NA	NA	NA	NA	NA	NA	1.89717	4.31909	0.000133235	0.0260231	1.05919
Tb09.160.3310	3QTB00001_I_9			<a href=http://www.genedb.org/genedb/Search?organism=tryp&name=Tb09.160.3310>Tb09.160.3310</a>	Q38F72		1L12.545	chr9contig160.tmp0494	9	Tb927_09_v4: 816201..816329	hypothetical protein, unlikely	5091	0	0	0				2QTB00001_I_9	Tb09.160.3310	TGTTGGGTGCAGCGAATGGGAAAAGGAAAAGAATGAGAGGAGGTGTAACCAATGCCTTTCGTGCGGCAGC	+	9	816206	816275	1.87341	4.11966	0.000236709	0.0360563	0.54393
Tb927.6.970	3QTB00014_C_9	identical to SP:P14658: Cysteine proteinase precursor (EC 3.4.22.-). {Trypanosoma brucei brucei} PMID:2651912;go_function=cysteine-type peptidase activity;go_process=proteolysis and peptidolysis;go_component=integral to membrane; lysosome		<a href=http://www.genedb.org/genedb/Search?organism=tryp&name=Tb927.6.970>Tb927.6.970</a>	Q585F0	CP		Tb06.3A7.370	6	Tb927_06_v4: complement(406568..407920)	cysteine peptidase precursor,cysteine peptidase, Clan CA, family C1, Cathepsin L-like	2615	1	1	0				NA	NA	NA	NA	NA	NA	NA	1.83538	3.99385	0.000339045	0.0431415	0.222186
Tb11.01.5350	3QTB00004_B_15	;go_function=actin binding;go_process=cytoskeleton organization and biogenesis;go_component=actin cytoskeleton		<a href=http://www.genedb.org/genedb/Search?organism=tryp&name=Tb11.01.5350>Tb11.01.5350</a>	Q382F9				11	Tb927_11_01_v4: 3613516..3613968	profilin	9065	0	0	0	GO:0003779	GO:0007010	GO:0015629	2QTB00004_B_15	Tb11.01.5350	ATCTGTGGTGTCAAGTTCTTCGGTCTTCAGTCAGGATCCGAAGGTCAGATGAAGTACATATTCTTTAAGA	+	11.1	3613705	3613774	1.80526	3.93078	0.000405515	0.0435625	0.0620192
Tb10.61.1260	3QTB00015_C_5			<a href=http://www.genedb.org/genedb/Search?organism=tryp&name=Tb10.61.1260>Tb10.61.1260</a>	Q387Y6			TRYP_x-61h03.q2kb185_192	10	Tb927_10_v4: 3645184..3646641	hypothetical protein, conserved	7601	0	0	0	GO:0003674 GO:0003674	GO:0008150 GO:0008150	GO:0005575 GO:0005575	2QTB00015_C_5	Tb10.61.1260	GAGGAAAAAGACATGCGGCCAACGATTCAAACCGAAAAAACTGATTATCGCTAGTGAGGAGATGGTTTAT	+	10	3646530	3646599	1.7412	3.90746	0.000433192	0.0456892	0.00297808
Tb927.4.2050	3QTB00003_J_24			<a href=http://www.genedb.org/genedb/Search?organism=tryp&name=Tb927.4.2050>Tb927.4.2050</a>	Q583I8			Tb04.29M18.720	4	Tb927_04_v4: complement(513717..514121)	hypothetical protein	1622	1	1	0				2QTB00003_J_24	Tb927.4.2050	AGGTCCCAGGCACACTCCGCAGGAGTCATTACCTCGTACGATTGTGCTGCTTTCCCCCTCTTTTTCCCTT	-	4	514033	514102	1.73617	4.18628	0.00019549	0.032942	0.715387
Tb927.2.1920	3QTB00015_G_15	;go_component=plasma membrane		<a href=http://www.genedb.org/genedb/Search?organism=tryp&name=Tb927.2.1920>Tb927.2.1920</a>	Q7YVN3		25N14.305		2	Tb927_02_v4: 354730..356196	expression site-associated gene (ESAG) protein, putative,expression site-associated gene 5 (ESAG5) protein, putative	600	1	0	0	GO:0003674	GO:0008150	GO:0005886	2QTB00015_G_15	Tb927.2.1920	CAACCTAACGGGGCTTCTTTTTAATGTTTCCACCGGTGCTTTCACTATGGGAATGAATTCAGCAGTGATT	+	2	356070	356139	1.6514	3.96004	0.000373227	0.0435625	0.136238
Tb927.8.5880	3QTB00005_G_16	;go_function=translation initiation factor activity;go_process=translational initiation;go_component=cytoplasm		<a href=http://www.genedb.org/genedb/Search?organism=tryp&name=Tb927.8.5880>Tb927.8.5880</a>	Q57YI9			Tb08.11J15.1060	8	Tb927_08_v4: 1732407..1732925	eukaryotic translation initiation factor 1A, putative	4432	0	0	0	GO:0003743	GO:0006413	GO:0005737	2QTB00005_G_16	Tb927.8.5880	GCTGCAGTTAGCCGACGGTAGCAAAGTTATTGGTGTCATTCGAGGGGCGATGGTCCGCAAGGTTTGGATT	+	8	1732562	1732631	1.55945	3.86035	0.000494823	0.047781	-0.115924

## Sheet: up in stumpy
Genes up in Stumpy wrt Slender (adj p<0.05)
Name	Oligo.ID	Common.Name.of.Primary.Target	Gene.Symbol	GeneDBlink	ProteinID	Synonyms	Prev..Sys..Id	Chromosome	Location	Product	Geneindex	SignalPep	TMs	GPI	GO.F	GO.P	GO.C	OligoID	Gene	OligoSequence	OligoStrand	OligoChromosome	OligoStart	OligoEnd	logFC	t	P.Value	adj.P.Val	B
Tb927.3.5770	3QTB00004_O_24			<a href=http://www.genedb.org/genedb/Search?organism=tryp&name=Tb927.3.5770>Tb927.3.5770</a>	Q57VG7		Tb03.2H15.720	3	Tb927_03_v4: complement(1611685..1612137)	hypothetical protein	1414	0	0	0				2QTB00004_O_24	Tb927.3.5770	CTATTGGTTGTTTTTAAGCATTCTTTCTTATAGCCCTTTCGCCCCGCACCCACTGCAGTTGTTTGATTTA	-	3	1612009	1612078	-3.3226	-4.51886	7.45233e-05	0.0227411	1.58054
Tb09.v1.0050	3QTB00001_C_23			<a href=http://www.genedb.org/genedb/Search?organism=tryp&name=Tb09.v1.0050>Tb09.v1.0050</a>	Q38G15			9	Tb927_09_v4: complement(311066..311176)	hypothetical protein, unlikely	4797	1	1	0				2QTB00001_C_23	Tb09.v1.0050	TGTACACACTTTCGGCACGCTCTCATGTTAATATCATCTTTGTTATTATTATTATAACCCTAACTATTAT	-	9	311106	311175	-3.31062	-4.20598	0.000184711	0.0320728	0.766228
Tb10.70.1690	3QTB00006_P_24	;go_function=RNA binding;go_process=translation;go_component=cytoplasm		<a href=http://www.genedb.org/genedb/Search?organism=tryp&name=Tb10.70.1690>Tb10.70.1690</a>	Q38B67		TRYP_x-70a06.p2kb545_230	10	Tb927_10_v4: 1347311..1347970	40S ribosomal protein S10, putative	6665	0	1	0	GO:0003723	GO:0006412	GO:0005737	2QTB00006_P_24	Tb10.70.1690	TTTTCGTACAAATTACTGTTACGACTTCACTTCCCCTTCCTGTTGGTCTTCTTCATTTATGCCTGACCAC	+	10	1347363	1347432	-3.13368	-4.57718	6.28453e-05	0.0222597	1.73352
Tb09.211.4050	3QTB00002_F_9	GPI-Anchor Signal predicted for Tb09.211.4050 by DGPI v2.04 with cleavage site probability 0.124699995 near 81		<a href=http://www.genedb.org/genedb/Search?organism=tryp&name=Tb09.211.4050>Tb09.211.4050</a>	Q38DA3		chr9contig211.tmp0449c	9	Tb927_09_v4: complement(2034327..2034641)	hypothetical protein, unlikely	5764	1	1	1				2QTB00002_F_9	Tb09.211.4050	TTTTATTCCAACCCCACCCTGTTCTCTCTATCCTCTCCTTCCTTAACTGTTACCTCCATGTCATCCTTTT	-	9	2034392	2034461	-3.04141	-4.559	6.62771e-05	0.0222597	1.6858
Tb09.160.3000	3QTB00001_B_11			<a href=http://www.genedb.org/genedb/Search?organism=tryp&name=Tb09.160.3000>Tb09.160.3000</a>	Q38FA1	1L12.400	chr9contig160.tmp0481c	9	Tb927_09_v4: complement(774766..774960)	hypothetical protein, unlikely	5062	0	0	0				2QTB00001_B_11	Tb09.160.3000	CACAAAATATTCGCTCATCCTTCCCCCAAACTCATCCATTTCCTCCCCTCCACTTTTTTAGATGGTACTT	-	9	774864	774933	-3.0279	-4.32806	0.000129817	0.0260231	1.0825
Tb09.142.0190	3QTB00002_G_11	GPI-Anchor Signal predicted for Tb09.142.0190 by DGPI v2.04, no cleavage site predicted		<a href=http://www.genedb.org/genedb/Search?organism=tryp&name=Tb09.142.0190>Tb09.142.0190</a>	Q38G43			9	Tb927_09_v4: complement(126568..126837)	hypothetical protein, unlikely	4724	0	2	0				2QTB00002_G_11	Tb09.142.0190	AATTATACCATATTCTCTCTCACTTACGCCCCCTATTCAAAACTTTTATTGTTTCGAGTGCCTCTCTTCC	-	9	126722	126791	-2.97076	-4.47655	8.43146e-05	0.0233742	1.46974
Tb11.02.2180	3QTB00004_A_12	GPI-Anchor Signal predicted for Tb11.02.2180 by DGPI v2.04 with cleavage site probability 0.124699995 near 111		<a href=http://www.genedb.org/genedb/Search?organism=tryp&name=Tb11.02.2180>Tb11.02.2180</a>	Q385V9		TRYP_xi-1013a02.q1k_31	11	Tb927_11_01_v4: 1299937..1300368	hypothetical protein	8157	1	3	1				2QTB00004_A_12	Tb11.02.2180	AATACATGTATGCCTCCCCCTTTATTAAGATTGTTTTATTCGTTTCACTGTTACTCTTCCTGTCCGAATA	+	11.1	1300160	1300229	-2.85884	-5.2861	7.76491e-06	0.010307	3.60928
Tb10.70.0670	3QTB00019_M_7			<a href=http://www.genedb.org/genedb/Search?organism=tryp&name=Tb10.70.0670>Tb10.70.0670</a>	Q38AZ0		TRYP_x-70a06.p2kb545_101	10	Tb927_10_v4: complement(1556364..1558559)	hypothetical protein, conserved	6742	0	0	0				2QTB00019_M_7	Tb10.70.0670	ACTTACGAACTGCGTAACACTTCTGCAACTTCTCTATCCATCACTGGAGTTTCCTATTTTTTCCGTGTTT	-	10	1556892	1556961	-2.80565	-4.24466	0.00016522	0.0302107	0.86621
Tb09.160.3060	3QTB00019_E_23			<a href=http://www.genedb.org/genedb/Search?organism=tryp&name=Tb09.160.3060>Tb09.160.3060</a>	Q38F96	1L12.425	chr9contig160.tmp0246	9	Tb927_09_v4: 778806..780971	hypothetical protein	5067	0	0	0				2QTB00019_E_23	Tb09.160.3060	ATCGAGTTATGCTATTCTTCTAGCTGTCTAACACATCCCCTCTCATCTAATTATTGCTGTTGTTTTCAAT	+	9	778857	778926	-2.69081	-4.58455	6.15047e-05	0.0222597	1.75288
Tb09.211.1030	3QTB00011_G_24	similar to Phosphatidylcholine:ceramide cholinephosphotransferase 2 (EC 2.7.-.-)(Sphingomyelin synthase 2). (Swiss-Prot:Q9D4B1) (Mus musculus;);go_function=ceramide cholinephosphotransferase activity;go_process=sphingomyelin biosynthesis;go_component=membrane		<a href=http://www.genedb.org/genedb/Search?organism=tryp&name=Tb09.211.1030>Tb09.211.1030</a>	Q38E53		chr9contig211.tmp0126c	9	Tb927_09_v4: complement(1453745..1454812)	phosphatidylcholine:ceramide cholinephosphotransferase 2, putative	5464	1	5	0	GO:0047493	GO:0006686	GO:0016020	2QTB00011_G_24	Tb09.211.1030	AAGATATCATTTCTCTCTGTGGTTACGGACGTTCTGATTGCATTCCTCTCTTCACTGAGCTTCTTTACCT	-	9	1454479	1454548	-2.68887	-4.42422	9.8194e-05	0.0260231	1.33298
Tb11.47.0019	3QTB00015_G_13	;go_component=integral to membrane		<a href=http://www.genedb.org/genedb/Search?organism=tryp&name=Tb11.47.0019>Tb11.47.0019</a>	Q387C2			11	Tb927_11_01_v4: 372572..374035	hypothetical protein, conserved	7841	1	2	0	GO:0003674	GO:0008150	GO:0016021	2QTB00015_G_13	Tb11.47.0019	TCACGTTTTGTGCTTCTTAATCTATATATTTATCTCTCGGTACTGTTTTTTATGCCTTACCCGACAAGTT	+	11.1	372830	372899	-2.67529	-4.15398	0.000214512	0.0347832	0.632164
Tb10.6k15.3610	3QTB00013_A_22	;go_function=oxidoreductase activity; stearoyl-CoA 9-desaturase activity;go_process=fatty acid biosynthesis		<a href=http://www.genedb.org/genedb/Search?organism=tryp&name=Tb10.6k15.3610>Tb10.6k15.3610</a>	Q38AQ3		TRYPtp6k15-3d06.p1c_521	10	Tb927_10_v4: 1767595..1768860	delta-6 fatty acid desaturase, putative	6829	0	3	0	GO:0004768 GO:0016491	GO:0006633		2QTB00013_A_22	Tb10.6k15.3610	TATTTATTTTCTTCTTCTAGAGGCCGTGTTTGGGCCTGTTCATGTTATATCCAGCATGAAATTTGTTTGG	+	10	1768287	1768356	-2.57079	-4.06682	0.000275358	0.0401089	0.408456
Tb10.70.4310	3QTB00005_N_24			<a href=http://www.genedb.org/genedb/Search?organism=tryp&name=Tb10.70.4310>Tb10.70.4310</a>	Q38BS7		TRYP_x-70a06.p2kb545_578	10	Tb927_10_v4: 827246..827815	hypothetical protein	6455	0	2	0				2QTB00005_N_24	Tb10.70.4310	TTGTTCATAAATTTAAAAGACCTTCGATTTTCCCTTTCCCCTTATTTTCGTGGGAGCTGCCCCCTTCTTT	+	10	827511	827580	-2.4998	-5.25976	8.39525e-06	0.010307	3.53937
Tb927.4.3500	3QTB00007_N_23			<a href=http://www.genedb.org/genedb/Search?organism=tryp&name=Tb927.4.3500>Tb927.4.3500</a>	Q585K0		Tb04.26G5.270	4	Tb927_04_v4: complement(904574..905302)	hypothetical protein, conserved	1767	0	5	0				2QTB00007_N_23	Tb927.4.3500	AATTGAAGCTGGTGTCCTTATTTCAGTGCTTACAGGCTTTGCTGCTCTTGTTTTCATTATTCTGTCGAAT	-	4	904826	904895	-2.43815	-4.6516	5.05353e-05	0.0213572	1.92921
Tb927.7.5980	3QTB00017_K_10	Number of repeated genes in array uncertain, region may contain misassembly.;go_component=integral to membrane		<a href=http://www.genedb.org/genedb/Search?organism=tryp&name=Tb927.7.5980>Tb927.7.5980</a>	Q57VL3		Tb07.2F2.120	7	Tb927_07_v4: 1608813..1610609	hypothetical protein, conserved	3688	0	13	0				2QTB00017_K_10	Tb927.7.5980	TTCCTCATGCTCGTCATTGGAGTCTCATGTTCCATGTGTACGTCCTTCATGTATGCCTTCAATCTTATAT	+	7	1608891	1608960	-2.41029	-4.32487	0.000131023	0.0260231	1.0742
Tb927.8.5130	3QTB00017_A_23			<a href=http://www.genedb.org/genedb/Search?organism=tryp&name=Tb927.8.5130>Tb927.8.5130</a>	Q57UI5		Tb08.5H5.580	8	Tb927_08_v4: 1529691..1531424	hypothetical protein, conserved	4356	0	0	0				2QTB00017_A_23	Tb927.8.5130	ATATTTAACTTGGTGTGTTTCTCTTGGATGTCTACCACTCTTCCCCTATTTGAGTTTATTACGGTGTCAC	+	8	1530135	1530204	-2.36504	-4.34575	0.000123331	0.0260231	1.12847
Tb09.211.0430	3QTB00020_L_8	;go_function=voltage-gated chloride channel activity;go_process=chloride transport;go_component=membrane		<a href=http://www.genedb.org/genedb/Search?organism=tryp&name=Tb09.211.0430>Tb09.211.0430</a>	Q38EB7		chr9contig211.tmp0053c	9	Tb927_09_v4: complement(1332370..1335186)	chloride channel protein, putative	5400	0	11	0	GO:0005247	GO:0006821	GO:0016020	2QTB00020_L_8	Tb09.211.0430	ATTTAAGCATTCCACTCAATGTGTATTCAATTGCACCATCGTTTTTCCTTGGCATCGTCTGTGGTTTGTT	-	9	1334006	1334075	-2.35294	-3.93337	0.000402559	0.0435625	0.0685628
Tb927.2.2500	3QTB00008_N_12			<a href=http://www.genedb.org/genedb/Search?organism=tryp&name=Tb927.2.2500>Tb927.2.2500</a>	Q7YVI0	25N14.15		2	Tb927_02_v4: complement(492455..493300)	hypothetical protein, conserved	633	1	2	0				2QTB00008_N_12	Tb927.2.2500	TTAAGCGTAACCCGCTTGTCCTCGTAACGCATATGTTTGTGCATGCTTCTGATGAACACTTTGTGGGAAA	-	2	493095	493164	-2.29459	-4.32669	0.000130334	0.0260231	1.07893
Tb927.1.2650	3QTB00001_N_22	gene predicted by glimmer		<a href=http://www.genedb.org/genedb/Search?organism=tryp&name=Tb927.1.2650>Tb927.1.2650</a>	Q4GYV7			1	Tb927_01_v4: 617733..617984	hypothetical protein, unlikely	258	0	2	0				2QTB00001_N_22	Tb927.1.2650	ATTATTATTGTTATTGTTGATGTTGCTGCCATTTTCAGTGTTCCGCATCGCTGTGCCCTTCTGTGTTGTT	+	1	617913	617982	-2.24905	-4.11609	0.000239144	0.0360563	0.53476
Tb10.70.4900	3QTB00014_C_24	;go_function=deoxyhypusine synthase activity;go_process=hypusine biosynthesis from peptidyl-lysine		<a href=http://www.genedb.org/genedb/Search?organism=tryp&name=Tb10.70.4900>Tb10.70.4900</a>	Q38BX0		TRYP_x-70a06.p2kb545_665	10	Tb927_10_v4: 703311..704696	deoxyhypusine synthase, putative	6412	0	1	0		GO:0050983 GO:0008612	GO:0005575	2QTB00014_C_24	Tb10.70.4900	TTCTTAATCGCTATTCAACCGTGGGGTTTCAGGCCTCAAATTTAGCCCGTGCTTTTTCTATATGTGAAAT	+	10	703429	703498	-2.24893	-4.28882	0.000145434	0.0277746	0.980605
Tb09.160.5460	3QTB00002_N_2			<a href=http://www.genedb.org/genedb/Search?organism=tryp&name=Tb09.160.5460>Tb09.160.5460</a>	Q38EK2		chr9contig160.tmp0432	9	Tb927_09_v4: 1175253..1175594	hypothetical protein, unlikely	5315	0	3	0				2QTB00002_N_2	Tb09.160.5460	TACGCCTTCCTATTTCAGTTCATTTATCTATTCATTCATTTCTTTATATATTTTCATTTACAATAATAAT	+	9	1175287	1175356	-2.1758	-4.50059	7.86052e-05	0.0227411	1.53267
Tb10.70.6180	3QTB00017_I_10	;go_function=ATP binding; ATP-dependent helicase activity;go_process=nucleobase, nucleoside, nucleotide and nucleic acid metabolism		<a href=http://www.genedb.org/genedb/Search?organism=tryp&name=Tb10.70.6180>Tb10.70.6180</a>	Q38C70		TRYP_x-70a06.p2kb545_846	10	Tb927_10_v4: 458690..460480	ATP-dependent DEAD/H RNA helicase, putative	6311	0	0	0	GO:0005524 GO:0005524 GO:0008026 GO:0008026	GO:0006139 GO:0006139	GO:0005575 GO:0005575	2QTB00017_I_10	Tb10.70.6180	ACCTCATAATGAGTTCTTTTTCTCCTCCCGCGTCGACTGGGCCATTTCTTCTAATATTTCTTTTCAGCAA	+	10	459060	459129	-2.16941	-4.34048	0.000125227	0.0260231	1.11479
Tb927.7.4410	3QTB00013_G_10			<a href=http://www.genedb.org/genedb/Search?organism=tryp&name=Tb927.7.4410>Tb927.7.4410</a>	Q57X57		Tb07.26A24.1050	7	Tb927_07_v4: complement(1172804..1174081)	hypothetical protein, conserved	3530	0	0	0				2QTB00013_G_10	Tb927.7.4410	TACACTCCAAGTGAACGAGAGGCGATTTATCGTCATGTAAGTATATTTCGGGAACTTCCCCTACAATCAC	-	7	1173043	1173112	-2.14587	-4.36701	0.000115953	0.0260231	1.18382
Tb11.02.1850	3QTB00003_C_23			<a href=http://www.genedb.org/genedb/Search?organism=tryp&name=Tb11.02.1850>Tb11.02.1850</a>	Q385Y6		TRYP_xi-1013a02.q1k_73	11	Tb927_11_01_v4: complement(1230357..1230704)	hypothetical protein	8130	1	2	0				2QTB00003_C_23	Tb11.02.1850	TTATTTGCATTACACTCTTGCTGATTATCCAACATTCTCTTTTACCTCCTCGTCTTAAACTGTTGTTTTA	-	11.1	1230361	1230430	-2.07364	-3.86798	0.000484285	0.0472948	-0.0966861
Tb927.1.3590	3QTB00002_O_23	GPI-Anchor Signal predicted for Tb927.1.3590 by DGPI v2.04 with cleavage site probability 0.12900001 near 79		<a href=http://www.genedb.org/genedb/Search?organism=tryp&name=Tb927.1.3590>Tb927.1.3590</a>	Q4GYL4			1	Tb927_01_v4: complement(765114..765398)	hypothetical protein, unlikely	351	0	0	1				2QTB00002_O_23	Tb927.1.3590	TTTCCGCACCGTTGCGCGCCGCCAGCAGTAGACGCTGCCATCGCCCTTTCCTATCAATTCGCTTTAAGAA	-	1	765226	765295	-2.06956	-4.13938	0.00022369	0.0349526	0.594617
Tb927.8.7340	3QTB00019_K_12	;go_function=exo-alpha-sialidase activity;go_process=pathogenesis		<a href=http://www.genedb.org/genedb/Search?organism=tryp&name=Tb927.8.7340>Tb927.8.7340</a>	Q57YT6		Tb08.10K10.280	8	Tb927_08_v4: complement(2106984..2109230)	trans-sialidase, putative,neuraminidase, putative	4578	1	0	1	GO:0004308	GO:0009405	GO:0005575	2QTB00019_K_12	Tb927.8.7340	GGAGTTACACTGCCTGCATGAAGAGAGCATTGTTGGTGTTGTCAGCCTACACCTTGTACACCTCGTTGAT	-	8	2107929	2107998	-1.99096	-4.69699	4.42339e-05	0.0211192	2.04876
Tb927.8.6570	3QTB00007_K_11			<a href=http://www.genedb.org/genedb/Search?organism=tryp&name=Tb927.8.6570>Tb927.8.6570</a>	Q57TV6		Tb08.30K1.340	8	Tb927_08_v4: complement(1898759..1899433)	hypothetical protein, conserved	4501	1	4	1				2QTB00007_K_11	Tb927.8.6570	TGAGTATTGTGGCTGCTTCGCTTAACTTTATGAACTTTTTCATGTGTATTTTCTTCTTCGGTACGCATAG	-	8	1898985	1899054	-1.98657	-4.20245	0.0001866	0.0320728	0.757109
Tb927.6.480	3QTB00003_G_22	similar to GP:29469418: procyclin EP2 {Trypanosoma evansi}; similar to SP:P09791: Procyclic form specific polypeptide A-beta precursor (Procyclin) (PARP A-beta) {Trypanosoma brucei brucei}; 98% similar to GP:29469418: procyclin EP2 {Trypanosoma evansi}; 98% similar to SP:P09791: Procyclic form specific polypeptide A-beta precursor (Procyclin) (PARP A-beta) {Trypanosoma brucei brucei};go_component…		<a href=http://www.genedb.org/genedb/Search?organism=tryp&name=Tb927.6.480>Tb927.6.480</a>	Q581F6		Tb06.28F21.140	6	Tb927_06_v4: 218428..218799	EP3-2 procyclin,PARP A-beta,surface protein EP3-2,surface protein EP3-2 procyclin precursor,procyclic form specific polypeptide A-beta precursor	2565	1	1	1	GO:0003674	GO:0008150	GO:0009986 GO:0016021	2QTB00003_G_22	Tb927.6.480	AGAAGACAAGGGTCTTACTAAGGGAGGCAAAGGCGGGAAGGGAACCAAGGTCAGCGACGACGATACCAAT	NA	Nonspecific_2	0	0	-1.92505	-4.04526	0.000292846	0.0419453	0.353318
Tb11.01.7670	3QTB00022_C_23			<a href=http://www.genedb.org/genedb/Search?organism=tryp&name=Tb11.01.7670>Tb11.01.7670</a>	Q381I5			11	Tb927_11_01_v4: complement(4179943..4183584)	hypothetical protein, conserved	9290	0	22	0				2QTB00022_C_23	Tb11.01.7670	TTTTGTATGCATTAACGCTTTTTCTTCAGTCATTAAATGTTGTTGTGGTGGAGCACATTCTCTACTCTCA	-	11.1	4181615	4181684	-1.88917	-3.955	0.000378606	0.0435625	0.123436
Tb09.v1.0280	3QTB00004_O_23			<a href=http://www.genedb.org/genedb/Search?organism=tryp&name=Tb09.v1.0280>Tb09.v1.0280</a>	Q38EP3			9	Tb927_09_v4: 1085401..1085832	hypothetical protein, unlikely	5272	0	2	0				2QTB00004_O_23	Tb09.v1.0280	TTCAGCGTCTGTTTCCATTTCCACTTCGAACGGCGTACTATTGTGTTTTACTTTTCCTTGGGTACTTGTT	+	9	1085722	1085791	-1.86995	-3.99318	0.000339688	0.0431415	0.220491
Tb927.5.3700	3QTB00010_O_11			<a href=http://www.genedb.org/genedb/Search?organism=tryp&name=Tb927.5.3700>Tb927.5.3700</a>	Q57U96		Tb05.6E7.530	5	Tb927_05_v4: 1158287..1159252	hypothetical protein, conserved	2361	1	2	0				2QTB00010_O_11	Tb927.5.3700	TTTCATTGCCCCAACGGCTTTTGTGAGTGGTAATGTTTCGCTTGGCCATGACACCTGCATATTTTATCAC	+	5	1158553	1158622	-1.86539	-3.88099	0.000466834	0.0471997	-0.0638847
Tb10.61.2870	3QTB00014_G_12			<a href=http://www.genedb.org/genedb/Search?organism=tryp&name=Tb10.61.2870>Tb10.61.2870</a>	Q388J8		TRYP_x-61h03.q2kb185_429	10	Tb927_10_v4: complement(3342816..3344207)	hypothetical protein, conserved	7485	0	0	0				2QTB00014_G_12	Tb10.61.2870	GCACATCTTCGCAACAACGGACCCTGTCGTGGAGTCAAGCCATCATATTAATTTTAAGCCTTTCTACATA	-	10	3343368	3343437	-1.85361	-3.93479	0.00040094	0.0435625	0.0721677
Tb927.7.7160	3QTB00021_E_11			<a href=http://www.genedb.org/genedb/Search?organism=tryp&name=Tb927.7.7160>Tb927.7.7160</a>	Q57XT6		Tb07.21H15.190	7	Tb927_07_v4: complement(2051227..2054127)	dual specificity protein phosphatase, putative	3806	0	0	0				2QTB00021_E_11	Tb927.7.7160	AAGAAGAATTTAGCAAAACCATGCCGCTGCCTCTCACTACAACCTTTAATTGGGATGAGGAGTTGACAGA	-	7	2053742	2053811	-1.83229	-3.98743	0.000345287	0.0431415	0.205861
Tb11.03.0940	3QTB00018_O_23	;go_function=GTP binding		<a href=http://www.genedb.org/genedb/Search?organism=tryp&name=Tb11.03.0940>Tb11.03.0940</a>	Q387N2			11	Tb927_11_01_v4: complement(43124..45085)	elongation factor, putative	7731	0	0	0	GO:0005525	GO:0008150	GO:0005575	2QTB00018_O_23	Tb11.03.0940	GATGAAGAACTTGTCACTGTCACACCAAAGTCTATACGGATGCGATTACCTAACTTTAATGGTAAAACGA	-	11.1	43153	43222	-1.78499	-4.01287	0.000321173	0.0431415	0.270655
Tb927.1.260	3QTB00002_K_22			<a href=http://www.genedb.org/genedb/Search?organism=tryp&name=Tb927.1.260>Tb927.1.260</a>	Q8IFH7			1	Tb927_01_v4: complement(106271..106573)	hypothetical protein, unlikely	21	0	0	0				2QTB00002_K_22	Tb927.1.260	TTTTACATCCATTCCAATTTCAGACGTCAGTCGCCATCCTCTCCAGCTTGTACATGTAACGCATCATTTG	-	1	106499	106568	-1.76439	-3.97725	0.000355429	0.0435625	0.179955
Tb11.01.7940	3QTB00023_C_10			<a href=http://www.genedb.org/genedb/Search?organism=tryp&name=Tb11.01.7940>Tb11.01.7940</a>	Q381G0			11	Tb927_11_01_v4: complement(4244682..4257068)	hypothetical protein, conserved	9315	0	0	0				2QTB00023_C_10	Tb11.01.7940	GACATTCAATCGGCTGATGTACTTTACACCTGTATGCAAAAGGATTCCCTTTTATTTGTTCTTTCTTCTG	-	11.1	4254332	4254401	-1.74984	-4.03506	0.000301491	0.0424756	0.32727
Tb927.5.3200	3QTB00008_K_11			<a href=http://www.genedb.org/genedb/Search?organism=tryp&name=Tb927.5.3200>Tb927.5.3200</a>	Q57Z73		Tb05.27M3.250	5	Tb927_05_v4: complement(995967..996746)	hypothetical protein, conserved	2311	0	0	0				2QTB00008_K_11	Tb927.5.3200	TTGAAAGTGTCCGCGCTGCCGCATTGAAGGAACCCATACCGACCTCTCTATTAGAACTATTACTCATTTA	-	5	996586	996655	-1.74894	-3.98925	0.00034351	0.0431415	0.210478
Tb11.01.3570	3QTB00017_K_23			<a href=http://www.genedb.org/genedb/Search?organism=tryp&name=Tb11.01.3570>Tb11.01.3570</a>	Q383B0			11	Tb927_11_01_v4: 3074847..3076604	hypothetical protein, conserved	8860	0	0	0				2QTB00017_K_23	Tb11.01.3570	AAGTTGAAATACACTATTCCCAATCACTGGTTATTTGATGAGAGTTCCCCTGTACCTCTCCTTAATGGAC	+	11.1	3075891	3075960	-1.73744	-4.14502	0.000220102	0.0349526	0.609109
Tb09.211.1600	3QTB00010_C_23			<a href=http://www.genedb.org/genedb/Search?organism=tryp&name=Tb09.211.1600>Tb09.211.1600</a>	Q38DZ6		chr9contig211.tmp0189c	9	Tb927_09_v4: complement(1539177..1540124)	hypothetical protein, conserved	5521	1	0	0				2QTB00010_C_23	Tb09.211.1600	ATAAAACGTTCCGTTTGTTCAACGGGTCATTGGTTGCTTCATTCCTCGCGACTTTCGATTTGCTCGACAG	-	9	1539283	1539352	-1.71416	-3.93356	0.000402336	0.0435625	0.0690576
Tb11.01.5160	3QTB00017_O_12			<a href=http://www.genedb.org/genedb/Search?organism=tryp&name=Tb11.01.5160>Tb11.01.5160</a>	Q382I1			11	Tb927_11_01_v4: complement(3565044..3566849)	hypothetical protein, conserved	9043	1	1	0				2QTB00017_O_12	Tb11.01.5160	AAAACTATCGAACAGCTTCGTTGGTCGCACTTTATGATGAGGTCCCGTGCTGTGAATTTGCACTTTATCC	-	11.1	3565724	3565793	-1.69542	-3.93669	0.000398783	0.0435625	0.0769914
Tb10.70.0200	3QTB00016_K_24			<a href=http://www.genedb.org/genedb/Search?organism=tryp&name=Tb10.70.0200>Tb10.70.0200</a>	Q38AU8		TRYP_x-70a06.p2kb545_29	10	Tb927_10_v4: 1661685..1663334	hypothetical protein	6784	0	0	0				2QTB00016_K_24	Tb10.70.0200	ATTGATAAAAATAACACGGGATGCATTACCTTTGAAGAGTTTTTGTGGGTTCTCGAGTTTGGTGTGCGAG	+	10	1662819	1662888	-1.6893	-3.86862	0.000483412	0.0472948	-0.095073
Tb927.7.5200	3QTB00019_G_23			<a href=http://www.genedb.org/genedb/Search?organism=tryp&name=Tb927.7.5200>Tb927.7.5200</a>	Q57ZG9		Tb07.27E10.450	7	Tb927_07_v4: 1369681..1371855	hypothetical protein, conserved	3610	0	0	0				2QTB00019_G_23	Tb927.7.5200	TTTATTGCGACCAAAACAGCCTGTATTACGTTTTCTTTCCCCTATTCCAATGATTGTGAAGTTGAAGGAG	+	7	1369950	1370019	-1.64507	-3.88903	0.000456357	0.0471997	-0.0435955
Tb09.211.1640	3QTB00017_O_24			<a href=http://www.genedb.org/genedb/Search?organism=tryp&name=Tb09.211.1640>Tb09.211.1640</a>	Q38DZ1		chr9contig211.tmp0194c	9	Tb927_09_v4: complement(1550284..1552092)	hypothetical protein, conserved	5526	0	0	0				2QTB00017_O_24	Tb09.211.1640	TGAGCAAGACGATACTTTTGGTATTGGCAAATGCCTGAGAGCCCCGGAATCAATGTTCTTTGTTGGGTTT	-	9	1550458	1550527	-1.58009	-4.02874	0.000306976	0.0425508	0.311128
