# Supplementary material for: Genome-wide expression profiling of in vivo-derived bloodstream parasite stages and dynamic analysis of mRNA alterations during synchronous differentiation in Trypanosoma brucei
Source: BMC Genomics. 2009 Sep 11;10:427. doi: 10.1186/1471-2164-10-427 (PMC2753553; doi:10.1186/1471-2164-10-427)
Supplement: Additional file 4 — Genes exhibiting Log2 differential expression (adj P < 0.05 or adj P < 0.1) between pleomorphic slender and stumpy forms. Sheet 1 shows genes up-regulated in slender forms with respect to stumpy forms; sheet 2 shows genes up-regulated in stumpy forms with respect to procyclic forms. [file 1471-2164-10-427-S4.zip › Additional file 4/Supplementary Material 4B; Slender vs Stumpy (adj p<0.1).xls]

## Sheet: up in slender
Genes up-regulated in Slender wrt Stumpy
Name	Oligo.ID	Common.Name.of.Primary.Target	Gene.Symbol	GeneDBlink	ProteinID	Primary.Name	Synonyms	Prev..Sys..Id	Chromosome	Location	Product	Geneindex	SignalPep	TMs	GPI	GO.F	GO.P	GO.C	OligoID	Gene	OligoSequence	OligoStrand	OligoChromosome	OligoStart	OligoEnd	logFC	t	P.Value	adj.P.Val	B
Tb11.01.4623	3QTB00004_O_16	;go_function=calcium ion binding;go_component=flagellum		<a href=http://www.genedb.org/genedb/Search?organism=tryp&name=Tb11.01.4623>Tb11.01.4623</a>	Q382N3	Calmodulin		237.t00899	11	Tb927_11_01_v4: complement(3425499..3425948)	calmodulin	8990	0	0	0	GO:0005509	GO:0008150	GO:0019861	2QTB00004_O_16	Tb11.01.4623	ATGGTTTCATTTCCGCTGCTGAACTCCGTCACATCATGACGAACCTCGGTGAAAAACTAACAGATGAGGA	NA	Nonspecific_3	0	0	3.30718	6.93526	6.07877e-08	0.000522409	7.91513
Tb11.01.6230	3QTB00015_I_13	GPI-Anchor Signal predicted for Tb11.01.6230 by DGPI v2.04 with cleavage site probability 0.20879999 near 465;go_component=integral to membrane		<a href=http://www.genedb.org/genedb/Search?organism=tryp&name=Tb11.01.6230>Tb11.01.6230</a>	Q381X5	ESAG2			11	Tb927_11_01_v4: 3821406..3822872	expression site-associated gene 2 (ESAG2) protein, putative	9149	1	0	1	GO:0003674	GO:0008150	GO:0016021	2QTB00015_I_13	Tb11.01.6230	TAATGATAATGCGCAACCTGAGGAGGGGAGTTTAGATAAATGTGAATATTGGGGTATGTTTTCTATTTTG	+	11.1	3822773	3822842	3.25807	5.63741	2.7401e-06	0.00650722	4.54096
Tb927.1.4330	3QTB00001_G_20	unlikely gene predicted by glimmer		<a href=http://www.genedb.org/genedb/Search?organism=tryp&name=Tb927.1.4330>Tb927.1.4330</a>	Q4GYE5				1	Tb927_01_v4: 897678..897842	hypothetical protein, unlikely	420	0	0	0				2QTB00001_G_20	Tb927.1.4330	AATACAAGGAGGTTTGGAGGATTACGATATTTGGAGTTTATGAACATAAGGGGGTAAATAGTCACCGTGA	+	1	897736	897805	2.78766	6.16315	5.79114e-07	0.00248845	5.92516
Tb10.61.1910	3QTB00005_N_18			<a href=http://www.genedb.org/genedb/Search?organism=tryp&name=Tb10.61.1910>Tb10.61.1910</a>	Q388C8	Clathrin light chain		TRYP_x-61h03.q2kb185_287	10	Tb927_10_v4: complement(3528333..3528902)	hypothetical protein, conserved	7557	0	0	0				2QTB00005_N_18	Tb10.61.1910	ACGCTGTGTGGGTCAATGTGGGGAAAATGGTGGCTTTCAACAAGGTCAATAAGTACTCCAAAAATACGGA	-	10	3528382	3528451	2.621	5.12679	1.24477e-05	0.0106975	3.1864
Tb927.5.4240	3QTB00002_I_24	Part of an H4 histone array. Number of copies in the array is uncertain.;go_function=DNA binding;go_process=nucleosome assembly;go_component=nucleus		<a href=http://www.genedb.org/genedb/Search?organism=tryp&name=Tb927.5.4240>Tb927.5.4240</a>	Q57Z31	H4		Tb05.45E22.540	5	Tb927_05_v4: complement(1276141..1276443)	histone H4, putative	2415	0	0	0				NA	NA	NA	NA	NA	NA	NA	2.59152	4.50383	7.78655e-05	0.0227411	1.54116
Tb10.6k15.2040	3QTB00015_P_14	similar to SP:Q06221: Glucose transporter 1B/1C/1D/1F/2B (Trypanosoma brucei); GB:AAA92489.1: hexose transporter {Trypanosoma brucei;};go_function=glucose transporter activity;go_process=glucose transport;go_component=integral to membrane		<a href=http://www.genedb.org/genedb/Search?organism=tryp&name=Tb10.6k15.2040>Tb10.6k15.2040</a>	Q38AC0	THT1-		TRYPtp6k15-3d06.p1c_304,embl.261	10	Tb927_10_v4: 2072419..2074002	hexose transporter,glucose transporter 1B	6962	0	12	0	GO:0005355	GO:0015758	GO:0016021	2QTB00015_P_14	Tb10.6k15.2040	TGAGAATGACCATGGTGGTGAGCCTGTGGAACAGAAGACATATCCCGTTGAAGCATCTCCGCGGAACTAA	+	10	2073933	2074002	2.56135	5.13994	1.19725e-05	0.0106975	3.22129
Tb927.8.4990	3QTB00017_M_16	similar to SP:P22225: PFR1_TRYBB 69 kDa paraflagellar rod protein (69 kDa PFR protein) (PFR-A/PFR-B). {Trypanosoma brucei brucei} (PMID:2793936) Part of a PFR array. Number of copies uncertain. Overlapping BACs RPCI93-4A8 and RPCI93-25L5 contains different number of repeats, three and five, respectively.; 100% similar to SP:P22225: PFR1_TRYBB 69 kDa paraflagellar rod protein (69 kDa PFR protein) …		<a href=http://www.genedb.org/genedb/Search?organism=tryp&name=Tb927.8.4990>Tb927.8.4990</a>	Q57UH2	PFR-B	PFR-A	Tb08.5H5.900	8	Tb927_08_v4: 1479126..1480928	69 kDa paraflagellar rod protein,PFR2	4342	0	0	0	GO:0003674	GO:0006928 GO:0043056	GO:0005856 GO:0019861	2QTB00017_M_16	Tb927.8.4990	TTTCGCATCATTGGGCAAACTGAGGATGAGAATAAGAGCTTCAGTAAGATCCACGAGGTACAGAAGAAGT	NA	Nonspecific_5	0	0	2.48359	4.25293	0.000161324	0.0301396	0.887607
Tb11.01.1680	3QTB00018_L_17	;go_function=protein binding;go_process=protein modification		<a href=http://www.genedb.org/genedb/Search?organism=tryp&name=Tb11.01.1680>Tb11.01.1680</a>	Q383T7	polyubiquitin			11	Tb927_11_01_v4: 2621515..2623572	polyubiquitin, putative	8683	0	0	0	GO:0005515	GO:0006464	GO:0005575	2QTB00018_L_17	Tb11.01.1680	TATGCAGATCTTCGTGAAAACTCTTACCGGTAAAACCATTGCTCTGGAGGTCGAAGCCAGTGACACCATT	NA	Nonspecific_8	0	0	2.48256	4.87012	2.65762e-05	0.016314	2.50604
Tb10.26.0680	3QTB00003_D_17			<a href=http://www.genedb.org/genedb/Search?organism=tryp&name=Tb10.26.0680>Tb10.26.0680</a>	Q389K9				10	Tb927_10_v4: 2690850..2691230	hypothetical protein, conserved	7223	0	0	0				2QTB00003_D_17	Tb10.26.0680	ATTAAGCTTGACAGACAGTTTTGCGACGAGGATGGAAAGTCCCACCTGATGGTCCTTTTGTTGGATGCAC	+	10	2691033	2691102	2.45692	4.56248	6.56054e-05	0.0222597	1.69494
Tb927.1.700	3QTB00013_D_18		PGKC	<a href=http://www.genedb.org/genedb/Search?organism=tryp&name=Tb927.1.700>Tb927.1.700</a>	Q4GZG4	PGKC	gPGK		1	Tb927_01_v4: complement(232504..233826)	phosphoglycerate kinase	64	0	0	0	GO:0004618	GO:0006096	GO:0020015	2QTB00013_D_18	Tb927.1.700	CGAAAAGTCGGCGGTTGTGTCGTATGCCTCTGCAGGTACTGGAACTCTTTCTAACCGGTGGAGCTCTCTT	-	1	232507	232576	2.42392	5.13531	1.2138e-05	0.0106975	3.20899
Tb927.5.1840	3QTB00004_H_15			<a href=http://www.genedb.org/genedb/Search?organism=tryp&name=Tb927.5.1840>Tb927.5.1840</a>	Q57ZQ3			Tb05.1P6.670	5	Tb927_05_v4: 568042..568503	hypothetical protein, conserved	2175	0	0	0				2QTB00004_H_15	Tb927.5.1840	TGAATCCTTACACAGCAACCTTAATGTTTCGGAGGGACGCCAATTAGTTTCATTGTATCGTTTGATGCAT	+	5	568098	568167	2.42141	3.99239	0.000340453	0.0431415	0.218479
Tb09.v1.0310	3QTB00011_J_2	GPI-Anchor Signal predicted for Tb09.v1.0310 by DGPI v2.04 with cleavage site probability 0.172 near 332;go_component=integral to membrane		<a href=http://www.genedb.org/genedb/Search?organism=tryp&name=Tb09.v1.0310>Tb09.v1.0310</a>	Q38EK7	ESAG11			9	Tb927_09_v4: complement(1160935..1162050)	expression site-associated gene 11 (ESAG11) protein, putative	5310	1	1	1	GO:0003674	GO:0008150	GO:0016021	2QTB00011_J_2	Tb09.v1.0310	TACGAAAGAATTACAAAACAGTACCGTGATGTACAGCCAACCCTTACATCCTTTGCAAAGCATGAAAATA	-	9	1161111	1161180	2.41672	4.38643	0.000109598	0.0260231	1.23439
Obsolete	3QTB00002_I_5	Obsolete		NA	NA	NA	NA	NA	NA	NA	NA	NA	NA	NA	NA	NA	NA	NA	NA	NA	NA	NA	NA	NA	NA	2.4142	3.81898	0.000555916	0.0502899	-0.219928
Tb09.160.3220	3QTB00022_M_2			<a href=http://www.genedb.org/genedb/Search?organism=tryp&name=Tb09.160.3220>Tb09.160.3220</a>	Q38F80		1L12.505	chr9contig160.tmp0255	9	Tb927_09_v4: 801882..805919	hypothetical protein, conserved	5083	0	0	0				2QTB00022_M_2	Tb09.160.3220	GACTATGGCGTTATGTTTTCATCTGCATTTGCACCCACAAGAAACAGATCAATGTGACACTTCAAAAGAA	+	9	805391	805460	2.40644	4.22067	0.000177059	0.031701	0.804158
Tb927.7.2870	3QTB00003_L_10	Part of an H2 histone array. Number of copies in the array is uncertain.;go_function=DNA binding;go_process=chromosome organization and biogenesis (sensu Eukaryota);go_component=nucleus		<a href=http://www.genedb.org/genedb/Search?organism=tryp&name=Tb927.7.2870>Tb927.7.2870</a>	Q57YA3	H2		Tb07.13M20.580	7	Tb927_07_v4: 733530..733934	histone H2A, putative	3376	0	0	0	GO:0003677	GO:0007001	GO:0005634	NA	NA	NA	NA	NA	NA	NA	2.39691	4.70024	4.38135e-05	0.0211192	2.05734
Tb927.1.5110	3QTB00011_J_15	GPI-Anchor Signal predicted for Tb927.1.5110 by DGPI v2.04, no cleavage site predicted		<a href=http://www.genedb.org/genedb/Search?organism=tryp&name=Tb927.1.5110>Tb927.1.5110</a>	Q4GY70	ESAG11			1	Tb927_01_v4: 1019645..1020739	expression site-associated gene 11 (ESAG11) protein, putative	498	1	0	0	GO:0003674	GO:0008150	GO:0016021	2QTB00011_J_15	Tb927.1.5110	CAGATGATGGTGTGTTGACTACGCTAAATAATTATAAAACCGATCAACCGGTTGAATTAACGGACAATAA	+	1	1020249	1020318	2.38499	4.33471	0.00012734	0.0260231	1.09978
Tb11.01.1625	3QTB00002_D_9	;go_function=calcium ion binding		<a href=http://www.genedb.org/genedb/Search?organism=tryp&name=Tb11.01.1625>Tb11.01.1625</a>	Q383U3			237.t00936	11	Tb927_11_01_v4: 2608692..2609003	hypothetical protein, conserved	8677	0	0	0	GO:0005509	GO:0008150	GO:0005575	2QTB00002_D_9	Tb11.01.1625	CATTGGGGAAGTAAAGAAATTCTACAAAGGACTCGAGCATTATGGCCTTGAACCAACTGACGCTGAGATA	+	11.1	2608841	2608910	2.29656	5.60363	3.02873e-06	0.00650722	4.45151
Tb927.8.7970	3QTB00015_C_18			<a href=http://www.genedb.org/genedb/Search?organism=tryp&name=Tb927.8.7970>Tb927.8.7970</a>	Q57U48			Tb08.6H23.240	8	Tb927_08_v4: 2347985..2349469	hypothetical protein	4641	0	0	0				2QTB00015_C_18	Tb927.8.7970	TTTACGCGTCCGCTGCTGAAAAACTGAGGAGCCAAAATGGAATTTGGGAGGAAATGTATGAAATCATTGA	+	8	2349336	2349405	2.21108	4.78185	3.44684e-05	0.0197481	2.27267
Tb09.211.0775	3QTB00001_P_14			<a href=http://www.genedb.org/genedb/Search?organism=tryp&name=Tb09.211.0775>Tb09.211.0775</a>	Q38E79			229.t01421	9	Tb927_09_v4: complement(1401717..1401971)	hypothetical protein, conserved	5438	0	0	0				2QTB00001_P_14	Tb09.211.0775	TGTGCTCGTTAACCTCTATGAGGAACCCGAAAAGCCTGATGATCCGGTTGATTTCATTAAGAAAGTGCTC	-	9	1401819	1401888	2.20714	3.64286	0.000908773	0.0578518	-0.658318
Tb927.1.2370	3QTB00013_H_10			<a href=http://www.genedb.org/genedb/Search?organism=tryp&name=Tb927.1.2370>Tb927.1.2370</a>	Q4GYY6				1	Tb927_01_v4: 577766..579094	beta tubulin	230	0	0	0	GO:0005200	GO:0000226 GO:0006928	GO:0005874	NA	NA	NA	NA	NA	NA	NA	2.17966	3.95205	0.000381786	0.0435625	0.115953
Tb927.3.4310	3QTB00017_A_2	similar to SP:Q26789: 73 kDa paraflagellar rod protein (73 kDa PFR protein) (PFR-C/PFR-D). {Trypanosoma brucei brucei}; 99.3% similar to: SP:Q26789: 73 kDa paraflagellar rod protein (73 kDa PFR protein) (PFR-C/PFR-D). {Trypanosoma brucei brucei;};go_process=cell motility; forward locomotion;go_component=flagellum		<a href=http://www.genedb.org/genedb/Search?organism=tryp&name=Tb927.3.4310>Tb927.3.4310</a>	Q580L2	PFR1	PFRC	Tb03.26J7.550	3	Tb927_03_v4: complement(1213190..1214959)	73 kDa paraflagellar rod protein,PFR1	1268	0	0	0	GO:0003674	GO:0006928 GO:0043056	GO:0019861	2QTB00017_A_2	Tb927.3.4310	TTTGGAGAATGAGGAACTTGTACAGGAATTGCATGTATCTGACTGGAGCGAGACACAGAGGCAGAAGCTG	NA	Nonspecific_5	0	0	2.17421	3.59121	0.0010482	0.0602629	-0.785396
Tb09.160.3650	3QTB00002_G_14			<a href=http://www.genedb.org/genedb/Search?organism=tryp&name=Tb09.160.3650>Tb09.160.3650</a>	Q38F40		28G16.135	chr9contig160.tmp0506	9	Tb927_09_v4: 861369..861665	hypothetical protein, unlikely	5124	0	0	0				2QTB00002_G_14	Tb09.160.3650	TTTGGATCGGCAACTGGCATTCTCTCCAGAAAGCCACACCTCTTTTTCCTTTTTGTACTGATGATATGTA	+	9	861595	861664	2.14615	5.07823	1.43716e-05	0.0112281	3.05754
Tb11.01.2880	3QTB00022_H_3	;go_function=hormone activity;go_process=response to stress;go_component=extracellular region		<a href=http://www.genedb.org/genedb/Search?organism=tryp&name=Tb11.01.2880>Tb11.01.2880</a>	Q383H0				11	Tb927_11_01_v4: 2909286..2913605	hypothetical protein, conserved	8800	0	0	0	GO:0005179	GO:0006950	GO:0005576	2QTB00022_H_3	Tb11.01.2880	AGAATTATAGGGGTAGAAATAAGTCCGGTGATAAAATAATGTGGGCTCATTTGGAGAATGCTTTCACTAA	+	11.1	2913526	2913595	2.13596	3.90522	0.000435945	0.0456892	-0.00268638
Tb09.211.4240	3QTB00013_O_1	;go_process=intracellular signaling cascade		<a href=http://www.genedb.org/genedb/Search?organism=tryp&name=Tb09.211.4240>Tb09.211.4240</a>	Q38D86			chr9contig211.tmp0470c	9	Tb927_09_v4: complement(2068699..2069958)	phosphoinositide-binding protein, putative	5782	0	0	0	GO:0003674	GO:0007242	GO:0005575	2QTB00013_O_1	Tb09.211.4240	TTGGCCAGCACAATGACCAACTTTCTACTCTATATGTGGAGCATGCTAATGATGAAACAAAACAAGTAGT	-	9	2069123	2069192	2.13262	4.49721	7.93847e-05	0.0227411	1.52382
Tb09.160.4800	3QTB00004_O_2	weak similarity to NADH-ubiquinone oxidoreductase chain 5 (EC 1.6.5.3). (Swiss-Prot:P04540) (Trypanosoma brucei brucei;)		<a href=http://www.genedb.org/genedb/Search?organism=tryp&name=Tb09.160.4800>Tb09.160.4800</a>	Q38ES7			chr9contig160.tmp0366	9	Tb927_09_v4: 1031606..1032055	hypothetical protein, conserved	5238	1	5	0	GO:0003674	GO:0008150	GO:0005575	2QTB00004_O_2	Tb09.160.4800	TGGTGTTTGTTTATGTTGTGTGGAGTTGAGACCAAAAAGAGATGAGAAGTGTGTAATCATTCTCAGCTTT	+	9	1031668	1031737	2.12006	3.87123	0.000479872	0.0472948	-0.088504
Tb11.01.1880	3QTB00020_M_2	Two conserved regions, central part diverged, in cross-species comparisons.		<a href=http://www.genedb.org/genedb/Search?organism=tryp&name=Tb11.01.1880>Tb11.01.1880</a>	Q383R7				11	Tb927_11_01_v4: 2656530..2659127	hypothetical protein, conserved	8703	0	0	0	GO:0003674	GO:0008150	GO:0005575	2QTB00020_M_2	Tb11.01.1880	TTGCCGTGCTTCAAAAGAAACGTGTCGCTGAATTTAACAAAGTAGAGGTGGTATTGCAACTAATTGCTAA	+	11.1	2658922	2658991	2.11993	3.95826	0.000375117	0.0435625	0.13172
Tb927.3.3490	3QTB00008_F_19	;go_function=DNA binding;go_process=regulation of transcription, DNA-dependent;go_component=nucleus		<a href=http://www.genedb.org/genedb/Search?organism=tryp&name=Tb927.3.3490>Tb927.3.3490</a>	Q57XJ9	TDP1		Tb03.25B21.90	3	Tb927_03_v4: 985621..986436	high mobility group protein, putative	1186	0	0	0				2QTB00008_F_19	Tb927.3.3490	ATGCAGAATACTGCGATTCTTCAGACGTTGGGTAAAATGTGGAGTGATGCGTCCGATGACGTGAAAGAGC	+	3	986047	986116	2.11234	4.55354	6.73438e-05	0.0222597	1.67146
Tb927.1.3990	3QTB00001_H_15	unlikely gene predicted by glimmer		<a href=http://www.genedb.org/genedb/Search?organism=tryp&name=Tb927.1.3990>Tb927.1.3990</a>	Q4GYH8				1	Tb927_01_v4: 843606..843812	hypothetical protein, unlikely	387	0	0	0				2QTB00001_H_15	Tb927.1.3990	CAGAATGATATGTGTATGTATTGGGGGAAGGGAATTGCAAGGGGAACAAATTATTCGAATGCATGTTTTT	+	1	843690	843759	2.10828	3.98632	0.000346377	0.0431415	0.20304
Tb09.142.0390	3QTB00002_H_3			<a href=http://www.genedb.org/genedb/Search?organism=tryp&name=Tb09.142.0390>Tb09.142.0390</a>	Q38G34				9	Tb927_09_v4: 179543..179860	hypothetical protein, conserved	4745	0	0	0				2QTB00002_H_3	Tb09.142.0390	ATACAGGGAATTCAGAACCTTTATCACGACCATTATTGTTGTGTCTTGTGAGATGATACATATTTTATGA	+	9	179791	179860	2.05915	3.45403	0.00152631	0.0706817	-1.11934
Tb927.8.2030	3QTB00013_A_14			<a href=http://www.genedb.org/genedb/Search?organism=tryp&name=Tb927.8.2030>Tb927.8.2030</a>	Q581X9			Tb08.26N11.500	8	Tb927_08_v4: 638854..640119	hypothetical protein, conserved	4046	0	0	0				2QTB00013_A_14	Tb927.8.2030	AATGTCACATGTGGATTATATGAAGGCGGAGTTTGATGAAGAATATAAAAGGCTTACGAAGGAAAACGCT	+	8	640023	640092	2.04002	3.96737	0.000365543	0.0435625	0.154849
Tb927.3.1120	3QTB00006_J_16	similar to GP:606985: GTP-binding protein rtb2 {Trypanosoma brucei}; 96.6% similar to GP:606985: GTP-binding protein rtb2 {Trypanosoma brucei};go_function=GTP binding; GTPase activity;go_process=intracellular protein transport; small GTPase mediated signal transduction		<a href=http://www.genedb.org/genedb/Search?organism=tryp&name=Tb927.3.1120>Tb927.3.1120</a>	Q57WZ3	rtb2		Tb03.27F10.90	3	Tb927_03_v4: 273590..274243	GTP-binding nuclear protein rtb2, putative	951	0	0	0	GO:0003924 GO:0005525	GO:0006886 GO:0007264		2QTB00006_J_16	Tb927.3.1120	TTACGTTCCACCGCAAGAAGGGACTTCAATACTACGATATCTCGGCCAAATCTAACTACAACTTCGAAAA	+	3	274002	274071	2.03587	4.90025	2.43161e-05	0.0160748	2.5858
Tb09.211.4460	3QTB00005_L_17	;go_function=GTP binding;go_process=small GTPase mediated signal transduction		<a href=http://www.genedb.org/genedb/Search?organism=tryp&name=Tb09.211.4460>Tb09.211.4460</a>	Q38D65			chr9contig211.tmp0494c	9	Tb927_09_v4: complement(2120410..2120958)	ADP-ribosylation factor, putative	5803	0	0	0	GO:0005525	GO:0007264	GO:0005575	2QTB00005_L_17	Tb09.211.4460	CTACAACGGCTCAGGGCCTGTATGAAGGTCTCGATTGGCTGTCAGTGAACATTAAGAAGAGTATGAAGTA	-	9	2120411	2120480	2.0323	4.33989	0.000125444	0.0260231	1.11324
Tb11.01.1270	3QTB00015_B_20	similar to Cellular nucleic acid binding protein (CNBP). (Swiss-Prot:P53996) (Mus musculus;);go_function=nucleic acid binding		<a href=http://www.genedb.org/genedb/Search?organism=tryp&name=Tb11.01.1270>Tb11.01.1270</a>	Q383X8				11	Tb927_11_01_v4: complement(2540975..2542525)	nucleic acid binding protein, putative	8642	0	0	0	GO:0003676	GO:0008150	GO:0005575	2QTB00015_B_20	Tb11.01.1270	TGCGATATGTCCTTGATTTTATTGGGGAGATTTTTCAAAAGACTAGCGTGGCATTCTGGTTTGATACCGA	-	11.1	2541498	2541567	2.01013	3.39283	0.00180189	0.075909	-1.26653
Tb927.7.2290	3QTB00006_N_15			<a href=http://www.genedb.org/genedb/Search?organism=tryp&name=Tb927.7.2290>Tb927.7.2290</a>	Q57XP5			Tb07.22O10.250	7	Tb927_07_v4: complement(589157..589792)	hypothetical protein, conserved	3318	0	0	0				2QTB00006_N_15	Tb927.7.2290	CTCACGGTATCGCTGCTGGTCTGCTGAACGAAGGGGAGAGTAAGATAAATTTTTCAGGATTTTGTAAAAT	-	7	589182	589251	1.998	4.90385	2.40595e-05	0.0160748	2.59531
Tb10.70.1370	3QTB00011_L_6	;go_function=fructose-bisphosphate aldolase activity;go_process=glycolysis;go_component=glycosome		<a href=http://www.genedb.org/genedb/Search?organism=tryp&name=Tb10.70.1370>Tb10.70.1370</a>	Q38B42	ALD		embl.242	10	Tb927_10_v4: 1403364..1404482	fructose-bisphosphate aldolase, glycosomal	6690	0	0	0	GO:0004332	GO:0006096	GO:0020015	2QTB00011_L_6	Tb10.70.1370	TTATGGCCTCCGAGTACCTCAACGCTATGAACAACTGCCCGTTACCACGCCCATGGAAACTGACCTTTTC	+	10	1404226	1404295	1.96956	4.64063	5.21878e-05	0.0213572	1.90033
Tb11.01.6240	3QTB00014_K_19	GPI-Anchor Signal predicted for Tb11.01.6240 by DGPI v2.04 with cleavage site probability 0.172 near 432;go_component=integral to membrane		<a href=http://www.genedb.org/genedb/Search?organism=tryp&name=Tb11.01.6240>Tb11.01.6240</a>	Q381X4	ESAG2			11	Tb927_11_01_v4: 3823007..3824374	expression site-associated gene (ESAG) protein, putative,expression site-associated gene 2 (ESAG2) protein, putative	9150	1	0	1	GO:0003674	GO:0008150	GO:0016021	2QTB00014_K_19	Tb11.01.6240	GCTAAGAACGTGAAAATAAAGCAAAATCTTCTGCACCCCGGGCATGTCACACCTTATGACGGTGTGTATA	+	11.1	3823643	3823712	1.96639	4.32841	0.000129686	0.0260231	1.0834
Tb11.02.2040	3QTB00003_B_5			<a href=http://www.genedb.org/genedb/Search?organism=tryp&name=Tb11.02.2040>Tb11.02.2040</a>	Q385X1			TRYP_xi-1013a02.q1k_50	11	Tb927_11_01_v4: 1268639..1269016	hypothetical protein, conserved	8145	0	0	0				2QTB00003_B_5	Tb11.02.2040	ACTAAATTTCTATTTGTTGATATAACCAAGCACCTTTTGCACGATGGCGAGAAGGAAGTATATGTTTCTG	+	11.1	1268696	1268765	1.95583	4.73432	3.96395e-05	0.0211192	2.1472
Tb09.160.5200	3QTB00009_E_14			<a href=http://www.genedb.org/genedb/Search?organism=tryp&name=Tb09.160.5200>Tb09.160.5200</a>	Q38EN1			chr9contig160.tmp0406	9	Tb927_09_v4: 1103278..1104165	hypothetical protein, conserved	5284	0	0	0				2QTB00009_E_14	Tb09.160.5200	ACCAATCATACGGCAAATTATTCCCTTGGCAGATATTGCAAGTATTCAGCTCTCTGTTCACTTGGAGACA	+	9	1103853	1103922	1.95325	4.17752	0.000200478	0.0331328	0.692803
Tb927.1.4550	3QTB00003_H_17	weak similarity to ATP synthase a chain (EC 3.6.3.14) (ATPase protein 6). (Swiss-Prot:P24499) (Trypanosoma brucei brucei;)		<a href=http://www.genedb.org/genedb/Search?organism=tryp&name=Tb927.1.4550>Tb927.1.4550</a>	Q4GYB9				1	Tb927_01_v4: 941652..942035	hypothetical protein, conserved	442	1	3	0				NA	NA	NA	NA	NA	NA	NA	1.94363	4.09801	0.000251851	0.0373173	0.488383
Tb09.211.3520	3QTB00001_L_3			<a href=http://www.genedb.org/genedb/Search?organism=tryp&name=Tb09.211.3520>Tb09.211.3520</a>	Q38DF5			chr9contig211.tmp0395	9	Tb927_09_v4: 1910868..1911080	hypothetical protein, unlikely	5712	0	0	0				2QTB00001_L_3	Tb09.211.3520	ATGATAAGGAGATTCAGAGGAAGAGGGGAAATGGGTGCATATCATTCGCTGTTTATGTGTTATTTTCTCC	+	9	1910902	1910971	1.94358	3.76889	0.000639784	0.0518708	-0.345383
Tb10.406.0370	3QTB00002_J_22	;go_function=DNA binding;go_process=chromosome organization and biogenesis (sensu Eukaryota); nucleosome assembly;go_component=nucleus		<a href=http://www.genedb.org/genedb/Search?organism=tryp&name=Tb10.406.0370>Tb10.406.0370</a>	Q389T1	H2B			10	Tb927_10_v4: complement(2537209..2537547)	histone H2B, putative	7159	0	0	0	GO:0003677 GO:0003677	GO:0006334 GO:0006334 GO:0007001 GO:0007001	GO:0005634 GO:0005634	NA	NA	NA	NA	NA	NA	NA	1.91412	3.44049	0.00158352	0.0720042	-1.15199
Tb927.2.3580	3QTB00014_M_18	;go_function=DNA binding; transcription factor activity;go_process=regulation of transcription, DNA-dependent; RNA elongation;go_component=nucleus		<a href=http://www.genedb.org/genedb/Search?organism=tryp&name=Tb927.2.3580>Tb927.2.3580</a>	Q7YV74	TFIIS2-1	28H13.140		2	Tb927_02_v4: complement(641498..642901)	transcription elongation factor S-II, putative,transcription elongation factor A protein 1, putati	679	0	0	0	GO:0003677 GO:0003700	GO:0006355 GO:0006354	GO:0005634	2QTB00014_M_18	Tb927.2.3580	AGAACTACAGATCCGGTCAGCGGATGAACCGACAACTAAATTTATTAAGTGCATTAAGTGCAAACATAAT	-	2	641513	641582	1.91164	3.62914	0.000943956	0.0592867	-0.692147
Tb11.57.0008	3QTB00023_G_18	has PF00648: Calpain family cysteine protease domain;go_function=calpain activity;go_process=proteolysis and peptidolysis		<a href=http://www.genedb.org/genedb/Search?organism=tryp&name=Tb11.57.0008>Tb11.57.0008</a>	Q387E1				11	Tb927_11_01_v4: 279198..296583	calpain-like protein, putative,cytoskeleton assocociated protein, putative	7822	0	0	0	GO:0004198	GO:0006508	GO:0005575	2QTB00022_P_6	Tb11.57.0008	AAGCTTATTGCCGATGATCGTGAAGGTAATGCTGCACGCATTGCTAGACTCGAGGAGAGGATGAACGAAC	+	11.1	295086	295155	1.89923	3.77105	0.000635911	0.0518708	-0.339963
Tb927.8.7410	3QTB00012_F_15	;go_function=glucosidase activity; sugar binding; transferase activity, transferring glycosyl groups;go_process=protein folding;go_component=integral to membrane		<a href=http://www.genedb.org/genedb/Search?organism=tryp&name=Tb927.8.7410>Tb927.8.7410</a>	Q57YU3			Tb08.10K10.160	8	Tb927_08_v4: 2134955..2136142	calreticulin, putative	4585	1	1	0	GO:0005529 GO:0015926 GO:0016757	GO:0006457	GO:0016021	NA	NA	NA	NA	NA	NA	NA	1.89717	4.31909	0.000133235	0.0260231	1.05919
Tb927.8.5460	3QTB00012_J_16	similar to SP:Q26678: Flagellar calcium-binding protein TB-44A (44 kDa calflagin) (44 kDacalcimedin) {Trypanosoma brucei}(PMID:7818488) Part of an tandem array. Number of copies in the array is uncertain.; 99.0% similar to SP:Q26678: Flagellar calcium-binding protein TB-44A (44 kDa calflagin) (44 kDacalcimedin) {Trypanosoma brucei}(PMID:7818488) Part of an tandem array. Number of copies in the ar…		<a href=http://www.genedb.org/genedb/Search?organism=tryp&name=Tb927.8.5460>Tb927.8.5460</a>	Q57UL8	Tb-44		Tb08.5H5.30	8	Tb927_08_v4: 1617393..1618616	flagellar calcium-binding protein,44 kDa calflagin,44 kDa calcimedin	4389	0	0	0	GO:0005509	GO:0001539 GO:0006816	GO:0009434	2QTB00012_J_16	Tb927.8.5460	AAAAAGTTGCAGGTATGTGGCGATCCCGATGGTGAGGGTGCTGCTAAAACTACTGCGGACCGGAAGGTTG	+	8	1617987	1618056	1.89463	3.39818	0.00177599	0.075909	-1.2537
Tb927.6.1260	3QTB00008_P_2	similar to GP:4218582: proteasome beta-1 subunit {Trypanosoma brucei rhodesiense}(PMID:10498178); 100% similar to GP:4218582: proteasome beta-1 subunit {Trypanosoma brucei rhodesiense}(PMID:10498178);go_function=peptidyl-glutamyl peptide hydrolyzing enzyme activity;go_process=protein metabolism;go_component=proteasome core complex, beta-subunit complex (sensu Eukaryota)		<a href=http://www.genedb.org/genedb/Search?organism=tryp&name=Tb927.6.1260>Tb927.6.1260</a>	Q585C1	TbPSB1		Tb06.3A7.810	6	Tb927_06_v4: complement(469738..470586)	proteasome beta-1 subunit, putative	2644	0	0	0	GO:0045024	GO:0019538	GO:0019774	2QTB00008_P_2	Tb927.6.1260	TATATTCAAAAAGCTGTGCTATATGAACAAGTGGAATATAACCGCTGGTATTATTGTGGCTGGTTATGAT	-	6	470113	470182	1.88687	3.3437	0.00205711	0.0799947	-1.38384
Tb09.160.3310	3QTB00001_I_9			<a href=http://www.genedb.org/genedb/Search?organism=tryp&name=Tb09.160.3310>Tb09.160.3310</a>	Q38F72		1L12.545	chr9contig160.tmp0494	9	Tb927_09_v4: 816201..816329	hypothetical protein, unlikely	5091	0	0	0				2QTB00001_I_9	Tb09.160.3310	TGTTGGGTGCAGCGAATGGGAAAAGGAAAAGAATGAGAGGAGGTGTAACCAATGCCTTTCGTGCGGCAGC	+	9	816206	816275	1.87341	4.11966	0.000236709	0.0360563	0.54393
Tb10.70.0310	3QTB00004_P_2			<a href=http://www.genedb.org/genedb/Search?organism=tryp&name=Tb10.70.0310>Tb10.70.0310</a>	Q38AV7			TRYP_x-70a06.p2kb545_45	10	Tb927_10_v4: 1641319..1641804	hypothetical protein, conserved	6775	0	0	0				2QTB00004_P_2	Tb10.70.0310	TTTAGAGAACGTCAAGCCTGTGTATCGCCTTGAAAAGTGGGAAATGGAGCGAGATGAAAACGAGATACTC	+	10	1641672	1641741	1.85258	3.19436	0.00306302	0.094013	-1.73545
Tb927.8.6720	3QTB00017_P_15			<a href=http://www.genedb.org/genedb/Search?organism=tryp&name=Tb927.8.6720>Tb927.8.6720</a>	Q57TU1			Tb08.30K1.630	8	Tb927_08_v4: complement(1946288..1948135)	hypothetical protein, conserved	4516	1	6	0				2QTB00017_P_15	Tb927.8.6720	GCAAGAATGTGCGACTAGCTGTGGAAGGAATGAAGCTAAGGAAATGGCAAATAAACTTGTTACTATTGCA	-	8	1946630	1946699	1.8392	3.23466	0.00275296	0.0925546	-1.64134
Tb927.6.970	3QTB00014_C_9	identical to SP:P14658: Cysteine proteinase precursor (EC 3.4.22.-). {Trypanosoma brucei brucei} PMID:2651912;go_function=cysteine-type peptidase activity;go_process=proteolysis and peptidolysis;go_component=integral to membrane; lysosome		<a href=http://www.genedb.org/genedb/Search?organism=tryp&name=Tb927.6.970>Tb927.6.970</a>	Q585F0	CP		Tb06.3A7.370	6	Tb927_06_v4: complement(406568..407920)	cysteine peptidase precursor,cysteine peptidase, Clan CA, family C1, Cathepsin L-like	2615	1	1	0				NA	NA	NA	NA	NA	NA	NA	1.83538	3.99385	0.000339045	0.0431415	0.222186
Tb927.7.4170	3QTB00008_H_15	;go_function=fatty acid elongase activity;go_process=long-chain fatty acid biosynthesis;go_component=integral to endoplasmic reticulum membrane		<a href=http://www.genedb.org/genedb/Search?organism=tryp&name=Tb927.7.4170>Tb927.7.4170</a>	Q57UP7			Tb07.5F10.380	7	Tb927_07_v4: 1111707..1112522	fatty acid elongase, putative	3506	0	5	0	GO:0009922	GO:0042759	GO:0030176	2QTB00008_H_15	Tb927.7.4170	CATGTGTGCCAGTGGATTCAAGGCGATTATGCGAACCATTGCTCCGGTTATTACAATTATGCAAATTTTG	+	7	1112249	1112318	1.83268	3.50725	0.00132003	0.0651975	-0.990421
Tb10.389.1730	3QTB00013_C_17	curated by M. Parsons, P. Ward, J. Mottram;go_function=ATP binding; protein kinase activity;go_process=protein amino acid phosphorylation		<a href=http://www.genedb.org/genedb/Search?organism=tryp&name=Tb10.389.1730>Tb10.389.1730</a>	Q389D8				10	Tb927_10_v4: 2856535..2857776	protein kinase, putative,mitogen-activated protein kinase 11, putative	7294	0	0	0	GO:0004672 GO:0004672 GO:0005524 GO:0005524	GO:0006468 GO:0006468	GO:0005575 GO:0005575	2QTB00013_C_17	Tb10.389.1730	CGATGTACAGGTTAGTATCCAGCACTTTAACTTTGATGAAACACAACATAAAACAATTCAGGAGGTAAAG	+	10	2857485	2857554	1.82826	3.55266	0.00116553	0.0633351	-0.879783
Tb11.01.5860	3QTB00016_O_3	;go_function=unfolded protein binding;go_process=protein folding; regulation of cell cycle;go_component=chaperonin-containing T-complex		<a href=http://www.genedb.org/genedb/Search?organism=tryp&name=Tb11.01.5860>Tb11.01.5860</a>	Q382B2	TCP-1-epsilon			11	Tb927_11_01_v4: 3733928..3735544	t-complex protein 1, epsilon subunit, putative	9112	0	0	0	GO:0051082	GO:0000074 GO:0006457	GO:0005832	2QTB00016_O_3	Tb11.01.5860	CCACGCAGGTTGTGAAAATGATTTTGAAGGTTGATGACGTTATCGTAACAAAGCCCGAAGAGGAGGAATA	+	11.1	3735474	3735543	1.8264	3.37963	0.0018673	0.0766101	-1.29812
Tb09.160.5510	3QTB00004_P_19			<a href=http://www.genedb.org/genedb/Search?organism=tryp&name=Tb09.160.5510>Tb09.160.5510</a>	Q38EJ7			chr9contig160.tmp0437c	9	Tb927_09_v4: complement(1182406..1182876)	hypothetical protein	5320	0	3	0				2QTB00004_P_19	Tb09.160.5510	TTGCATGCCATGAATTTTATTTAACACGAAAAGCACACGACATTTTGTTGTTGTGTTATTGTCATATCTG	-	9	1182707	1182776	1.82259	3.62369	0.000958277	0.0592867	-0.705556
Tb10.389.0470	3QTB00018_F_13	curated by J. Mottram.;go_function=calpain activity;go_process=proteolysis and peptidolysis		<a href=http://www.genedb.org/genedb/Search?organism=tryp&name=Tb10.389.0470>Tb10.389.0470</a>	Q388U3				10	Tb927_10_v4: complement(3093618..3095654)	calpain-like cysteine peptidase, putative,cysteine peptidase, Clan CA, family C2, putative	7389	0	0	0	GO:0004198	GO:0006508	GO:0005575	2QTB00018_F_13	Tb10.389.0470	ATGACCTCTTATGGTTAACGGAGTTTAGGTCAGATATTCTTGTTGTTTTCAATTTGGACGTAACGATGAA	-	10	3093721	3093790	1.80862	3.50964	0.00131144	0.0651975	-0.984617
Tb11.01.5350	3QTB00004_B_15	;go_function=actin binding;go_process=cytoskeleton organization and biogenesis;go_component=actin cytoskeleton		<a href=http://www.genedb.org/genedb/Search?organism=tryp&name=Tb11.01.5350>Tb11.01.5350</a>	Q382F9				11	Tb927_11_01_v4: 3613516..3613968	profilin	9065	0	0	0	GO:0003779	GO:0007010	GO:0015629	2QTB00004_B_15	Tb11.01.5350	ATCTGTGGTGTCAAGTTCTTCGGTCTTCAGTCAGGATCCGAAGGTCAGATGAAGTACATATTCTTTAAGA	+	11.1	3613705	3613774	1.80526	3.93078	0.000405515	0.0435625	0.0620192
Tb11.02.4870	3QTB00007_J_20	curated by J. Mottram;go_process=ubiquitin-dependent protein catabolism;go_component=cytosol; nucleus; proteasome core complex (sensu Eukaryota)		<a href=http://www.genedb.org/genedb/Search?organism=tryp&name=Tb11.02.4870>Tb11.02.4870</a>	Q384W9	PSA4			11	Tb927_11_01_v4: complement(1953310..1954053)	proteasome alpha 7 subunit, putative	8398	0	0	0		GO:0006511	GO:0005634 GO:0005829 GO:0005839	2QTB00007_J_20	Tb11.02.4870	CAGCAATCGGCCGAAATGACAAGGTTGTGCTCGAATTTATGGAAAAAAACTATCAGGATGGCATGACGCG	-	11.1	1953509	1953578	1.80176	3.51348	0.00129775	0.0651975	-0.975292
Tb11.01.5610	3QTB00020_P_17			<a href=http://www.genedb.org/genedb/Search?organism=tryp&name=Tb11.01.5610>Tb11.01.5610</a>	Q382D3			Tb11.01.5620	11	Tb927_11_01_v4: 3654418..3658164	hypothetical protein, conserved	9091	0	0	0				2QTB00020_P_17	Tb11.01.5610	ACTTGTCTGCAACGCAGACTATTTGTTATGCACTTTGATTGACAGGGAGACATCAAGTTTAAGTGATTCC	+	11.1	3656901	3656970	1.80037	3.38013	0.00186475	0.0766101	-1.29691
Tb10.70.1310	3QTB00012_D_17	GPI-Anchor Signal predicted for Tb10.70.1310 by DGPI v2.04, no cleavage site predicted; similar to SP:Q01889: PAG1 protein precursor. {Trypanosoma brucei brucei;}		<a href=http://www.genedb.org/genedb/Search?organism=tryp&name=Tb10.70.1310>Tb10.70.1310</a>	Q38B36			TRYP_x-70a06.p2kb545_182	10	Tb927_10_v4: 1415846..1417030	procyclin-associated gene 1 (PAG1) protein, putative	6696	1	0	0	GO:0003674	GO:0008150	GO:0005575	2QTB00012_D_17	Tb10.70.1310	CAGACACTGTAGAGCATACCCCTATTATAAGGAATGTACACGAAGACTTGCAAAATTTTTTTATCGACGC	+	10	1416666	1416735	1.75148	3.60588	0.00100663	0.0594232	-0.749383
Tb927.4.4690	3QTB00008_H_18			<a href=http://www.genedb.org/genedb/Search?organism=tryp&name=Tb927.4.4690>Tb927.4.4690</a>	Q583F4			Tb04.3I12.240	4	Tb927_04_v4: complement(1292329..1293165)	hypothetical protein, conserved	1886	0	0	0				2QTB00008_H_18	Tb927.4.4690	ACGAGCTCGAAGATATCAAGAAGCGTGGCGCAGAGAATGACTATAAGGTGGACTACGAAAACGAAAAGAA	-	4	1292522	1292591	1.75116	3.21304	0.00291536	0.0925546	-1.6919
Tb10.61.1260	3QTB00015_C_5			<a href=http://www.genedb.org/genedb/Search?organism=tryp&name=Tb10.61.1260>Tb10.61.1260</a>	Q387Y6			TRYP_x-61h03.q2kb185_192	10	Tb927_10_v4: 3645184..3646641	hypothetical protein, conserved	7601	0	0	0	GO:0003674 GO:0003674	GO:0008150 GO:0008150	GO:0005575 GO:0005575	2QTB00015_C_5	Tb10.61.1260	GAGGAAAAAGACATGCGGCCAACGATTCAAACCGAAAAAACTGATTATCGCTAGTGAGGAGATGGTTTAT	+	10	3646530	3646599	1.7412	3.90746	0.000433192	0.0456892	0.00297808
Tb927.8.890	3QTB00006_J_17	;go_function=GTPase activity;go_process=small GTPase mediated signal transduction		<a href=http://www.genedb.org/genedb/Search?organism=tryp&name=Tb927.8.890>Tb927.8.890</a>	Q67BJ9			Tb08.12O16.530	8	Tb927_08_v4: complement(266112..266738)	small GTP-binding protein Rab1, putative	3932	0	0	0	GO:0003924	GO:0007264	GO:0005575	2QTB00006_J_17	Tb927.8.890	AACTTGGCTTTCTGAAATTGACAAGTTTGCCAGTGAGAATGTGAACAAGCTGCTAGTCGGCAATAAATGT	-	8	266370	266439	1.73776	3.78616	0.000609556	0.0518666	-0.30218
Tb927.4.2050	3QTB00003_J_24			<a href=http://www.genedb.org/genedb/Search?organism=tryp&name=Tb927.4.2050>Tb927.4.2050</a>	Q583I8			Tb04.29M18.720	4	Tb927_04_v4: complement(513717..514121)	hypothetical protein	1622	1	1	0				2QTB00003_J_24	Tb927.4.2050	AGGTCCCAGGCACACTCCGCAGGAGTCATTACCTCGTACGATTGTGCTGCTTTCCCCCTCTTTTTCCCTT	-	4	514033	514102	1.73617	4.18628	0.00019549	0.032942	0.715387
Tb10.61.0030	3QTB00004_O_8			NA	NA	NA	NA	NA	NA	NA	NA	NA	NA	NA	NA	NA	NA	NA	NA	NA	NA	NA	NA	NA	NA	1.72977	3.3958	0.00178745	0.075909	-1.2594
Tb927.7.1300	3QTB00012_C_5	similar to Protein disulfide isomerase A4 precursor (EC 5.3.4.1) (Protein ERp-72)(ERp72) (Calcium-binding protein 2) (CaBP2). (Swiss-Prot:P38659) [Rattus norvegicus];go_function=electron transporter activity; protein disulfide isomerase activity;go_process=electron transport; protein folding		<a href=http://www.genedb.org/genedb/Search?organism=tryp&name=Tb927.7.1300>Tb927.7.1300</a>	Q57WS0			Tb07.27M11.560	7	Tb927_07_v4: 334736..335869	protein disulfide isomerase, putative	3221	1	0	0				2QTB00012_C_5	Tb927.7.1300	CTAGGCGAGGGTGCCATGCACTACATCCGTATTGCTACTAATGTCCTTGAGAATGGTCATGAGTATATTA	+	7	335690	335759	1.69469	3.8069	0.000575106	0.0508583	-0.250236
Tb10.6k15.2500	3QTB00018_D_16	;go_process=intracellular protein transport; vesicle-mediated transport;go_component=clathrin coat of trans-Golgi network vesicle; coated pit; Golgi apparatus; Golgi trans face		<a href=http://www.genedb.org/genedb/Search?organism=tryp&name=Tb10.6k15.2500>Tb10.6k15.2500</a>	Q38AG0	BAD1		TRYPtp6k15-3d06.p1c_366	10	Tb927_10_v4: complement(1981193..1983280)	adaptin complex 1 subunit, putative,beta-adaptin, fragment	6922	0	0	0		GO:0006886 GO:0016192	GO:0005794 GO:0005802 GO:0005905 GO:0030130	2QTB00018_D_16	Tb10.6k15.2500	TGTCACTCATTTGGATGTTGGGTGAGTTCTGTGAATTTGTTGAAAACGGGATGGACATCATTCGAAAATA	-	10	1981836	1981905	1.68074	3.35201	0.00201161	0.079015	-1.36404
Tb09.160.1160	3QTB00019_B_15			<a href=http://www.genedb.org/genedb/Search?organism=tryp&name=Tb09.160.1160>Tb09.160.1160</a>	Q38FS0			chr9contig160.tmp0116c	9	Tb927_09_v4: complement(518901..521174)	hypothetical protein, conserved	4893	0	0	0	GO:0003674	GO:0008150	GO:0005575	2QTB00019_B_15	Tb09.160.1160	TGGCTATACAGATGATGAAGATTATCGAAAACCGTGCGTGGAAATTGCTGAAGTCCGGTGTGACTATGAT	-	9	519285	519354	1.67674	3.23215	0.00277135	0.0925546	-1.64721
Tb927.8.8100	3QTB00012_K_16	;go_function=UDP-glycosyltransferase activity;go_process=GPI anchor biosynthesis;go_component=integral to membrane		<a href=http://www.genedb.org/genedb/Search?organism=tryp&name=Tb927.8.8100>Tb927.8.8100</a>	Q57WM0			Tb08.28A12.120	8	Tb927_08_v4: 2395076..2396248	UDP-Gal or UDP-GlcNAc-dependent glycosyltransferase, putative	4654	1	1	0	GO:0008194	GO:0006506	GO:0016021	2QTB00012_K_16	Tb927.8.8100	TATTGAGGAGGATAGCTACAGTGAACTAAAGGAACGCTTTGCTAATGAAAGGGATGTGTTTTCACGTTTT	NA	Nonspecific_2	0	0	1.66207	3.52643	0.00125253	0.0651463	-0.943775
Tb10.70.7410	3QTB00007_J_17	Curated by Mark Field. similar to Vesicle- associated membrane protein 722 (AtVAMP722) (Synaptobrevin- related protein 1). (Swiss-Prot:P47192) (Arabidopsis thaliana;);go_function=v-SNARE activity;go_process=synaptic vesicle exocytosis;go_component=integral to membrane		<a href=http://www.genedb.org/genedb/Search?organism=tryp&name=Tb10.70.7410>Tb10.70.7410</a>	Q38CG1	VAMP		TRYP_x-70a06.p2kb545_1021	10	Tb927_10_v4: 203046..203765	vesicle-associated membrane protein, putative,synaptobrevin, putative	6220	0	1	0	GO:0005485	GO:0016079	GO:0016021 GO:0016021	2QTB00007_J_17	Tb10.70.7410	AAATAAAGTTAAAAAAGCTGTGGATGAGGTTAAGGAAATTGCTCTCGATAATGTAGAACGTGTCATGCAA	+	10	203489	203558	1.65882	3.45127	0.00153783	0.0706817	-1.12601
Tb927.2.1920	3QTB00015_G_15	;go_component=plasma membrane		<a href=http://www.genedb.org/genedb/Search?organism=tryp&name=Tb927.2.1920>Tb927.2.1920</a>	Q7YVN3	ESAG5	25N14.305		2	Tb927_02_v4: 354730..356196	expression site-associated gene (ESAG) protein, putative,expression site-associated gene 5 (ESAG5) protein, putative	600	1	0	0	GO:0003674	GO:0008150	GO:0005886	2QTB00015_G_15	Tb927.2.1920	CAACCTAACGGGGCTTCTTTTTAATGTTTCCACCGGTGCTTTCACTATGGGAATGAATTCAGCAGTGATT	+	2	356070	356139	1.6514	3.96004	0.000373227	0.0435625	0.136238
Tb927.7.3420	3QTB00002_J_2	similar to FK506-binding protein 1 (FKBP) (Peptidyl-prolyl cis-trans isomerase)(PPIase) (EC 5.2.1.8) (Rapamycin-binding protein). (Swiss-Prot:P20081) [Saccharomyces cerevisiae];go_function=FK506 binding; peptidyl-prolyl cis-trans isomerase activity;go_process=protein folding		<a href=http://www.genedb.org/genedb/Search?organism=tryp&name=Tb927.7.3420>Tb927.7.3420</a>	Q57WF7	PPIase		Tb07.28B13.650	7	Tb927_07_v4: complement(888761..889099)	peptidyl-prolyl cis-trans isomerase, putative	3431	0	0	0				2QTB00002_J_2	Tb927.7.3420	TATGTTGGATATCTGCCTGATGGTCGAAAGTTCGACTCCACTATTGAAAGGGGGAAGCCGTTTGTTTTCC	-	7	888940	889009	1.64872	3.8226	0.0005503	0.0502899	-0.210859
Tb927.8.1460	3QTB00012_J_14			<a href=http://www.genedb.org/genedb/Search?organism=tryp&name=Tb927.8.1460>Tb927.8.1460</a>	Q580H7			Tb08.29O9.90	8	Tb927_08_v4: 472502..473725	hypothetical protein, conserved	3989	1	10	0				2QTB00012_J_14	Tb927.8.1460	TCAATGCGATGTACATAATAGGAGCTGTTTTGCTGACACTAGGATTCATTTGCTTTAATTTGGAGCAACA	+	8	473619	473688	1.62766	3.40155	0.00175989	0.0756227	-1.24563
Tb927.7.5790	3QTB00003_N_14	similarity to GP:26518518: protein disulfide isomerase {Leishmania donovani}(PMID:12427741); 68.5% similarity to GP:26518518: protein disulfide isomerase {Leishmania donovani}(PMID:12427741);go_function=electron transporter activity; protein disulfide isomerase activity;go_process=electron transport; protein folding		<a href=http://www.genedb.org/genedb/Search?organism=tryp&name=Tb927.7.5790>Tb927.7.5790</a>	Q582J4			Tb07.10C21.170	7	Tb927_07_v4: 1562540..1562947	protein disulfide isomerase, putative	3669	1	0	0				2QTB00003_N_14	Tb927.7.5790	ATTGCAAACGTCTTAAACCCAAATGGGAGGAACTCGCTAAAGAAATGAAAGATGAGACATCGGTGGTTAT	+	7	1562715	1562784	1.61626	3.57845	0.00108573	0.0613865	-0.816695
Tb927.3.960	3QTB00001_H_17			<a href=http://www.genedb.org/genedb/Search?organism=tryp&name=Tb927.3.960>Tb927.3.960</a>	Q57WX9			Tb03.27F10.420	3	Tb927_03_v4: 237829..238038	protein transport protein Sec61 gamma subunit, putative	935	1	1	1				2QTB00001_H_17	Tb927.3.960	GATGGGCCTTTTAGGCTTCTTCGTTAAGGTTGTTTTCATTCCAATTAATAATGTTGTACTCGGCGCTTGA	+	3	237969	238038	1.61175	3.75968	0.000656473	0.0526513	-0.368363
Tb11.01.3350	3QTB00016_P_15	;go_function=protein binding		<a href=http://www.genedb.org/genedb/Search?organism=tryp&name=Tb11.01.3350>Tb11.01.3350</a>	Q383C8	cyclin-like			11	Tb927_11_01_v4: 3024698..3026392	cyclin dependent kinase-binding protein, putative	8842	0	0	0	GO:0005515	GO:0008150	GO:0005575	2QTB00016_P_15	Tb11.01.3350	TTTTGTTGACAAAAAAGTTCTGAAGAAGGACATCAACAATCACTTCTACGTTCAGCACCCAGAGTTGGAG	+	11.1	3025876	3025945	1.60292	3.29928	0.00231738	0.084032	-1.48922
Tb10.61.0540	3QTB00010_E_3			<a href=http://www.genedb.org/genedb/Search?organism=tryp&name=Tb10.61.0540>Tb10.61.0540</a>	Q387T8			TRYP_x-61h03.q2kb185_87	10	Tb927_10_v4: 3824087..3825034	hypothetical protein, conserved	7650	0	0	0				2QTB00010_E_3	Tb10.61.0540	AGTTTGACGCAGAACCCCTTCAGGCCTACGTTGAAAAGAGAAATGAGTGTCGCATGAAGATTGACGCGCT	+	10	3824721	3824790	1.59868	3.22006	0.00286167	0.0925546	-1.6755
Tb10.61.2970	3QTB00010_H_15	;go_function=phosphatidate phosphatase activity;go_process=phospholipid metabolism		<a href=http://www.genedb.org/genedb/Search?organism=tryp&name=Tb10.61.2970>Tb10.61.2970</a>	Q388K6			TRYP_x-61h03.q2kb185_443	10	Tb927_10_v4: complement(3325662..3326660)	phosphatidic acid phosphatase, putative	7477	0	6	0	GO:0008195	GO:0006644	GO:0005575	2QTB00010_H_15	Tb10.61.2970	TATTGTCGATGTACTTAAAATTTACGCTGGAAGACTTCGTCCCGATTTCCTTGATCGGTTGAGGCGTGAG	-	10	3326064	3326133	1.58903	3.69989	0.000775672	0.0550919	-0.51719
Tb11.01.1170	3QTB00020_F_15			<a href=http://www.genedb.org/genedb/Search?organism=tryp&name=Tb11.01.1170>Tb11.01.1170</a>	Q383Y9				11	Tb927_11_01_v4: complement(2523143..2525806)	hypothetical protein, conserved	8631	0	0	0				2QTB00020_F_15	Tb11.01.1170	TTGGGGATGAACAATTCAGGCAAGTACTCGAACCATACGCTAAACGAATCTGCGAAGATGAAGATAAACT	-	11.1	2524203	2524272	1.57585	3.33186	0.00212362	0.0814818	-1.41199
Tb927.1.5180	3QTB00001_O_7			<a href=http://www.genedb.org/genedb/Search?organism=tryp&name=Tb927.1.5180>Tb927.1.5180</a>	Q4GY63				1	Tb927_01_v4: 1028738..1028881	hypothetical protein	505	0	0	0				2QTB00001_O_7	Tb927.1.5180	GGGAATTCTTTTGCATTTGAGGGTGTTTTTGACCAGTTTATTACATGTTTTGTGGATGTACTCAAGGTTG	+	1	1028780	1028849	1.573	3.35603	0.00198996	0.0788098	-1.35446
Tb927.4.3490	3QTB00004_C_4	similar to DNA-directed RNA polymerases I, II, and III 15 kDa polypeptide(EC 2.7.7.6) (RPABC6) (Swiss-Prot:P36595) [Schizosaccharomyces pombe];go_function=DNA binding; DNA-directed RNA polymerase activity;go_process=transcription, DNA-dependent		<a href=http://www.genedb.org/genedb/Search?organism=tryp&name=Tb927.4.3490>Tb927.4.3490</a>	Q585J9	RPB6		Tb04.26G5.250	4	Tb927_04_v4: complement(903365..903799)	DNA-directed RNA polymerase subunit, putative,RNA polymerase subunit, putative	1766	0	0	0				2QTB00004_C_4	Tb927.4.3490	TGTGCTTCCAGACAATACGTACGAGGACTGGCGGATCTGTGAGTTGGATGTGGATTTCGACAGGCCTGTG	-	4	903389	903458	1.56187	3.70315	0.00076867	0.0550496	-0.509105
Tb927.8.5880	3QTB00005_G_16	;go_function=translation initiation factor activity;go_process=translational initiation;go_component=cytoplasm		<a href=http://www.genedb.org/genedb/Search?organism=tryp&name=Tb927.8.5880>Tb927.8.5880</a>	Q57YI9	EIF1a		Tb08.11J15.1060	8	Tb927_08_v4: 1732407..1732925	eukaryotic translation initiation factor 1A, putative	4432	0	0	0	GO:0003743	GO:0006413	GO:0005737	2QTB00005_G_16	Tb927.8.5880	GCTGCAGTTAGCCGACGGTAGCAAAGTTATTGGTGTCATTCGAGGGGCGATGGTCCGCAAGGTTTGGATT	+	8	1732562	1732631	1.55945	3.86035	0.000494823	0.047781	-0.115924
Tb927.4.4700	3QTB00008_B_7			<a href=http://www.genedb.org/genedb/Search?organism=tryp&name=Tb927.4.4700>Tb927.4.4700</a>	Q583F5			Tb04.3I12.230	4	Tb927_04_v4: complement(1293878..1294687)	hypothetical protein, conserved	1887	0	0	0				2QTB00008_B_7	Tb927.4.4700	AGACAAGTATCACGTGTGCGAGTGCTACGGACACACACAGCAATTGCCCAACTATAAGAAACTGACCAAC	-	4	1294586	1294655	1.55933	3.61068	0.00099336	0.0594232	-0.737567
Tb11.01.3080	3QTB00018_F_3	;go_process=protein folding		<a href=http://www.genedb.org/genedb/Search?organism=tryp&name=Tb11.01.3080>Tb11.01.3080</a>	Q383E9				11	Tb927_11_01_v4: 2963244..2965274	heat shock protein 70, putative	8821	0	0	0	GO:0003674	GO:0006457	GO:0005575	2QTB00018_F_3	Tb11.01.3080	TAACAAAAACACTTGTTGTGGAGAACTCGGAGCGACTTACCAGTGAGGAAGTACAGAAGATGATTGAAGT	+	11.1	2964751	2964820	1.5562	3.43657	0.00160048	0.0723921	-1.16144
Tb927.5.1610	3QTB00007_G_5	;go_function=structural constituent of ribosome;go_process=protein biosynthesis;go_component=large ribosomal subunit; ribosome		<a href=http://www.genedb.org/genedb/Search?organism=tryp&name=Tb927.5.1610>Tb927.5.1610</a>	Q585J5			Tb05.30H13.890	5	Tb927_05_v4: 511078..511746	60S ribosomal protein L13a, putative	2152	0	0	0	GO:0003735	GO:0006412	GO:0015934	2QTB00007_G_5	Tb927.5.1610	TGCTCGGAAAGAAGATAACTGTGGTCCGTTGTGAGAAATTAACAATTGCAGGATCGGAGATTCGCAACAA	+	5	511214	511283	1.55213	3.62346	0.000958907	0.0592867	-0.706141
Tb927.7.5230	3QTB00020_N_15	similar to GP:11023151: lanosterol synthase {Trypanosoma brucei brucei} (PMID:11071292); 100% similar to GP:11023151: lanosterol synthase {Trypanosoma brucei brucei} (PMID:11071292);go_function=lanosterol synthase activity;go_process=sterol biosynthesis;go_component=integral to membrane		<a href=http://www.genedb.org/genedb/Search?organism=tryp&name=Tb927.7.5230>Tb927.7.5230</a>	Q57ZG6			Tb07.27E10.490	7	Tb927_07_v4: 1382167..1384887	lanosterol synthase	3613	1	1	0	GO:0000250	GO:0016126	GO:0016021	2QTB00020_N_15	Tb927.7.5230	TCGTCTCGATGATTATTTCTTCATGGGACCTGAAGGGCTTAGGATGAGTGGTTATAACGGTTCACAATTA	+	7	1383759	1383828	1.53456	3.18433	0.00314524	0.094711	-1.75879
Tb10.61.3210	3QTB00010_F_5			<a href=http://www.genedb.org/genedb/Search?organism=tryp&name=Tb10.61.3210>Tb10.61.3210</a>	Q388M8			TRYP_x-61h03.q2kb185_481	10	Tb927_10_v4: complement(3278519..3279514)	hypothetical protein, conserved	7455	0	0	0				2QTB00010_F_5	Tb10.61.3210	TGCAGAACGTGAAGGAAGGGTGGAGAGCAAACTTCTTCGATGCAATAAAGATGGTGTTCGGTTACTCGTT	-	10	3278532	3278601	1.51505	3.31907	0.00219771	0.0822331	-1.44233
Tb927.7.4780	3QTB00004_L_14			<a href=http://www.genedb.org/genedb/Search?organism=tryp&name=Tb927.7.4780>Tb927.7.4780</a>	Q57X94			Tb07.26A24.350	7	Tb927_07_v4: complement(1265666..1266148)	hypothetical protein, conserved	3567	0	0	0				2QTB00004_L_14	Tb927.7.4780	ATACATCACACGCAGTTCCCCTCGTTGCATCATTATTTTCTGACGGAGCGGTTTGGAGGTTTACCCGACG	-	7	1265995	1266064	1.50673	3.33019	0.00213315	0.0814818	-1.41596
Tb927.5.1440	3QTB00009_F_15			<a href=http://www.genedb.org/genedb/Search?organism=tryp&name=Tb927.5.1440>Tb927.5.1440</a>	Q57VB9			Tb05.30H13.540	5	Tb927_05_v4: complement(456190..457098)	hypothetical protein	2135	0	0	0	GO:0003674	GO:0008150	GO:0005575	2QTB00009_F_15	Tb927.5.1440	TAGAAAGTGTAAAACTCAAGCACTGTCAGGGTATAGGCAGGTTAAAGGGCTTGGGGCAATGTAAAGCCTT	-	5	456761	456830	1.48941	3.18089	0.00317393	0.094711	-1.76679
Tb11.01.5680	3QTB00014_J_14			<a href=http://www.genedb.org/genedb/Search?organism=tryp&name=Tb11.01.5680>Tb11.01.5680</a>	Q382C8				11	Tb927_11_01_v4: 3671680..3673122	hypothetical protein, conserved	9096	0	0	0				2QTB00014_J_14	Tb11.01.5680	TCTGATACATACGCAACGCAGCGGGTGATGGAGAACTTAAACAACCGTAACATATTCAATGATGGTAACA	+	11.1	3671950	3672019	1.47592	3.30596	0.00227633	0.0838534	-1.47341
Tb11.02.4050	3QTB00004_I_4	;go_function=structural constituent of ribosome;go_process=protein biosynthesis;go_component=ribosome		<a href=http://www.genedb.org/genedb/Search?organism=tryp&name=Tb11.02.4050>Tb11.02.4050</a>	Q385E9				11	Tb927_11_01_v4: complement(1718252..1718692)	60S ribosomal protein L28, putative	8316	0	0	0	GO:0003735	GO:0006412	GO:0005840	2QTB00004_I_4	Tb11.02.4050	GGTGATACAAACAACAAGCCCAAGTTGATGTATAAGAAGACTGTGATGGAACCTGGCGTGAAGTCATCAG	-	11.1	1718425	1718494	1.4725	3.30483	0.00228319	0.0838534	-1.47607
Tb09.211.2190	3QTB00005_L_15			<a href=http://www.genedb.org/genedb/Search?organism=tryp&name=Tb09.211.2190>Tb09.211.2190</a>	Q38DT8			chr9contig211.tmp0255c	9	Tb927_09_v4: complement(1657740..1658288)	hypothetical protein, conserved	5579	0	0	0	GO:0003674	GO:0008150	GO:0005575	2QTB00005_L_15	Tb09.211.2190	AGGCGCATGCATACGAGAAGACACATCCTGAGTTAAACTTTGATTCGTTTTATGTTTCGGGGGAAAAAAT	-	9	1657807	1657876	1.46958	3.2171	0.00288419	0.0925546	-1.68242
Tb10.70.5300	3QTB00005_J_15			<a href=http://www.genedb.org/genedb/Search?organism=tryp&name=Tb10.70.5300>Tb10.70.5300</a>	Q38C04			TRYP_x-70a06.p2kb545_721	10	Tb927_10_v4: complement(618652..619197)	hypothetical protein	6378	0	3	0				2QTB00005_J_15	Tb10.70.5300	TACCCAATTTTCATTTGTGGGTGCCAGAACTTTGTTTTACTGCGGTCGTGTTACACAGCAATGCAACTAA	-	10	619076	619145	1.46624	3.18165	0.00316756	0.094711	-1.76502
Tb11.01.5720	3QTB00005_F_13	;go_function=structural constituent of ribosome;go_process=protein biosynthesis;go_component=ribosome		<a href=http://www.genedb.org/genedb/Search?organism=tryp&name=Tb11.01.5720>Tb11.01.5720</a>	Q382C4				11	Tb927_11_01_v4: 3685513..3686052	ribosomal protein L18, putative	9100	0	0	0	GO:0003735	GO:0006412	GO:0005840	2QTB00005_F_13	Tb11.01.5720	TGAGAAAAACAAGGTGAAGTCGACTCATGGCGACGTTCTTTCCTGTAAGGTGGTGAAGGATCGCAAGCTG	+	11.1	3685656	3685725	1.45829	3.62807	0.00094674	0.0592867	-0.69477
Tb927.8.1870	3QTB00017_P_19	;go_component=Golgi apparatus; lysosomal membrane		<a href=http://www.genedb.org/genedb/Search?organism=tryp&name=Tb927.8.1870>Tb927.8.1870</a>	Q581Z5	tGLP1	tGLP1	Tb08.26N11.310	8	Tb927_08_v4: complement(610513..612363)	Golgi/lysosome glycoprotein 1	4030	1	1	0	GO:0003674	GO:0008150	GO:0005765 GO:0005794	2QTB00017_P_19	Tb927.8.1870	AACAGTATTATGCTAACCCTGAAAAGTAAAACGTTACCGTCCAACTATCTGCAGACCCTGAGTAAGGCTC	-	8	610989	611058	1.42802	3.24188	0.00270068	0.0925546	-1.62442
Tb10.6k15.2690	3QTB00006_J_4			<a href=http://www.genedb.org/genedb/Search?organism=tryp&name=Tb10.6k15.2690>Tb10.6k15.2690</a>	Q38AH8			TRYPtp6k15-3d06.p1c_395	10	Tb927_10_v4: complement(1944777..1945427)	hypothetical protein, conserved	6904	0	0	0				2QTB00006_J_4	Tb10.6k15.2690	AGGACAGAAGCATCAGTTCGAGCCCCTATGCGAGTGTCCAGGGAAGTTGATCTTTATGCGGATTTGGTTA	-	10	1944800	1944869	1.39941	3.32914	0.00213913	0.0814818	-1.41844
Tb09.160.2400	3QTB00017_K_16			<a href=http://www.genedb.org/genedb/Search?organism=tryp&name=Tb09.160.2400>Tb09.160.2400</a>	Q38FF3		1L12.70	chr9contig160.tmp0205	9	Tb927_09_v4: 701838..703634	hypothetical protein, conserved	5010	0	0	0				2QTB00017_K_16	Tb09.160.2400	GAAGTGGGGCACCTTATTGAGCTAAAAACGTTGGTTGACGCAGAAATGAAATCTATTAAAGACAAGTTGA	+	9	703479	703548	1.38897	3.17944	0.00318605	0.0947437	-1.77015
Tb927.1.2510	3QTB00003_J_14			<a href=http://www.genedb.org/genedb/Search?organism=tryp&name=Tb927.1.2510>Tb927.1.2510</a>	Q4GYX7				1	Tb927_01_v4: 598841..599242	histone H3, putative	244	0	0	0	GO:0003677	GO:0007001	GO:0005634	NA	NA	NA	NA	NA	NA	NA	1.3818	3.303	0.00229442	0.0839076	-1.48041
Tb927.7.7350	3QTB00001_H_5			<a href=http://www.genedb.org/genedb/Search?organism=tryp&name=Tb927.7.7350>Tb927.7.7350</a>	Q57TX2			Tb07.30D13.440	7	Tb927_07_v4: complement(2120286..2120492)	hypothetical protein	3825	0	0	0				2QTB00001_H_5	Tb927.7.7350	GTTATTGGCTTGTTCATTTGCTTATCTTCCTTCGCTCTCACAAATCTGACCTGGGGGCCGGCAAATCAGG	-	7	2120359	2120428	1.22422	3.20983	0.00294022	0.0925576	-1.69938

## Sheet: up in stumpy
Genes up-regulated in Stumpy wrt Slender
Name	Oligo.ID	Common.Name.of.Primary.Target	Gene.Symbol	GeneDBlink	ProteinID	Primary.Name	Synonyms	Prev..Sys..Id	Chromosome	Location	Product	Geneindex	SignalPep	TMs	GPI	GO.F	GO.P	GO.C	OligoID	Gene	OligoSequence	OligoStrand	OligoChromosome	OligoStart	OligoEnd	logFC	t	P.Value	adj.P.Val	B
Tb927.3.5770	3QTB00004_O_24			<a href=http://www.genedb.org/genedb/Search?organism=tryp&name=Tb927.3.5770>Tb927.3.5770</a>	Q57VG7			Tb03.2H15.720	3	Tb927_03_v4: complement(1611685..1612137)	hypothetical protein	1414	0	0	0				2QTB00004_O_24	Tb927.3.5770	CTATTGGTTGTTTTTAAGCATTCTTTCTTATAGCCCTTTCGCCCCGCACCCACTGCAGTTGTTTGATTTA	-	3	1612009	1612078	-3.3226	-4.51886	7.45233e-05	0.0227411	1.58054
Tb09.v1.0050	3QTB00001_C_23			<a href=http://www.genedb.org/genedb/Search?organism=tryp&name=Tb09.v1.0050>Tb09.v1.0050</a>	Q38G15				9	Tb927_09_v4: complement(311066..311176)	hypothetical protein, unlikely	4797	1	1	0				2QTB00001_C_23	Tb09.v1.0050	TGTACACACTTTCGGCACGCTCTCATGTTAATATCATCTTTGTTATTATTATTATAACCCTAACTATTAT	-	9	311106	311175	-3.31062	-4.20598	0.000184711	0.0320728	0.766228
Tb10.70.1690	3QTB00006_P_24	;go_function=RNA binding;go_process=translation;go_component=cytoplasm		<a href=http://www.genedb.org/genedb/Search?organism=tryp&name=Tb10.70.1690>Tb10.70.1690</a>	Q38B67	40S ribosomal protein S10, putative		TRYP_x-70a06.p2kb545_230	10	Tb927_10_v4: 1347311..1347970	40S ribosomal protein S10, putative	6665	0	1	0	GO:0003723	GO:0006412	GO:0005737	2QTB00006_P_24	Tb10.70.1690	TTTTCGTACAAATTACTGTTACGACTTCACTTCCCCTTCCTGTTGGTCTTCTTCATTTATGCCTGACCAC	+	10	1347363	1347432	-3.13368	-4.57718	6.28453e-05	0.0222597	1.73352
Tb09.160.2080	3QTB00004_H_23	GPI-Anchor Signal predicted for Tb09.160.2080 by DGPI v2.04 with cleavage site probability 0.12900001 near 121		<a href=http://www.genedb.org/genedb/Search?organism=tryp&name=Tb09.160.2080>Tb09.160.2080</a>	Q38FI5		3C4.110	chr9contig160.tmp0182c	9	Tb927_09_v4: complement(658499..658960)	hypothetical protein, unlikely	4978	1	0	1				2QTB00004_H_23	Tb09.160.2080	ATGCCCCCTTCCCCAATGGATCCCTTTTCAGTCCTTCTATCCGCCTCATTGCGCATACACACTTTTATTT	-	9	658891	658960	-3.07521	-3.77482	0.000629244	0.0518708	-0.330555
Tb09.211.4050	3QTB00002_F_9	GPI-Anchor Signal predicted for Tb09.211.4050 by DGPI v2.04 with cleavage site probability 0.124699995 near 81		<a href=http://www.genedb.org/genedb/Search?organism=tryp&name=Tb09.211.4050>Tb09.211.4050</a>	Q38DA3			chr9contig211.tmp0449c	9	Tb927_09_v4: complement(2034327..2034641)	hypothetical protein, unlikely	5764	1	1	1				2QTB00002_F_9	Tb09.211.4050	TTTTATTCCAACCCCACCCTGTTCTCTCTATCCTCTCCTTCCTTAACTGTTACCTCCATGTCATCCTTTT	-	9	2034392	2034461	-3.04141	-4.559	6.62771e-05	0.0222597	1.6858
Tb927.7.6000	3QTB00017_K_12	Number of repeated genes in array uncertain, region may contain misassembly.;go_component=integral to membrane		<a href=http://www.genedb.org/genedb/Search?organism=tryp&name=Tb927.7.6000>Tb927.7.6000</a>	Q57VL1			Tb07.2F2.150	7	Tb927_07_v4: 1615025..1616821	hypothetical protein, conserved	3690	1	13	0				2QTB00017_K_12	Tb927.7.6000	CGTCTACGGTTTTGCTATTCTTTTGATTCTCATTGTGTTCCTCCCCCTGCAGGGATCACTGTCCGCCTAT	+	7	1615759	1615828	-3.04076	-3.51366	0.00129709	0.0651975	-0.974844
Tb09.160.3000	3QTB00001_B_11			<a href=http://www.genedb.org/genedb/Search?organism=tryp&name=Tb09.160.3000>Tb09.160.3000</a>	Q38FA1		1L12.400	chr9contig160.tmp0481c	9	Tb927_09_v4: complement(774766..774960)	hypothetical protein, unlikely	5062	0	0	0				2QTB00001_B_11	Tb09.160.3000	CACAAAATATTCGCTCATCCTTCCCCCAAACTCATCCATTTCCTCCCCTCCACTTTTTTAGATGGTACTT	-	9	774864	774933	-3.0279	-4.32806	0.000129817	0.0260231	1.0825
Tb09.142.0190	3QTB00002_G_11	GPI-Anchor Signal predicted for Tb09.142.0190 by DGPI v2.04, no cleavage site predicted		<a href=http://www.genedb.org/genedb/Search?organism=tryp&name=Tb09.142.0190>Tb09.142.0190</a>	Q38G43				9	Tb927_09_v4: complement(126568..126837)	hypothetical protein, unlikely	4724	0	2	0				2QTB00002_G_11	Tb09.142.0190	AATTATACCATATTCTCTCTCACTTACGCCCCCTATTCAAAACTTTTATTGTTTCGAGTGCCTCTCTTCC	-	9	126722	126791	-2.97076	-4.47655	8.43146e-05	0.0233742	1.46974
Tb927.5.2320	3QTB00019_A_8			<a href=http://www.genedb.org/genedb/Search?organism=tryp&name=Tb927.5.2320>Tb927.5.2320</a>	Q582D3			Tb05.3C6.330	5	Tb927_05_v4: 724866..727076	hypothetical protein, conserved	2223	0	0	0				2QTB00019_A_8	Tb927.5.2320	ACAATATCTTCAGGGATTTTCCCTTACTTCGGGTTGTCTTGCCTTCCCGTATTTTTTCAAGATGGATTTA	+	5	725150	725219	-2.89466	-3.53109	0.00123661	0.0648011	-0.932406
Tb11.02.2180	3QTB00004_A_12	GPI-Anchor Signal predicted for Tb11.02.2180 by DGPI v2.04 with cleavage site probability 0.124699995 near 111		<a href=http://www.genedb.org/genedb/Search?organism=tryp&name=Tb11.02.2180>Tb11.02.2180</a>	Q385V9			TRYP_xi-1013a02.q1k_31	11	Tb927_11_01_v4: 1299937..1300368	hypothetical protein	8157	1	3	1				2QTB00004_A_12	Tb11.02.2180	AATACATGTATGCCTCCCCCTTTATTAAGATTGTTTTATTCGTTTCACTGTTACTCTTCCTGTCCGAATA	+	11.1	1300160	1300229	-2.85884	-5.2861	7.76491e-06	0.010307	3.60928
Tb10.70.0670	3QTB00019_M_7			<a href=http://www.genedb.org/genedb/Search?organism=tryp&name=Tb10.70.0670>Tb10.70.0670</a>	Q38AZ0			TRYP_x-70a06.p2kb545_101	10	Tb927_10_v4: complement(1556364..1558559)	hypothetical protein, conserved	6742	0	0	0				2QTB00019_M_7	Tb10.70.0670	ACTTACGAACTGCGTAACACTTCTGCAACTTCTCTATCCATCACTGGAGTTTCCTATTTTTTCCGTGTTT	-	10	1556892	1556961	-2.80565	-4.24466	0.00016522	0.0302107	0.86621
Tb10.26.0220	3QTB00020_N_6	;go_function=hormone activity; voltage-gated chloride channel activity;go_process=chloride transport;go_component=extracellular region; membrane		<a href=http://www.genedb.org/genedb/Search?organism=tryp&name=Tb10.26.0220>Tb10.26.0220</a>	Q389H3	chloride channel protein, putative			10	Tb927_10_v4: 2783672..2786497	chloride channel protein, putative	7259	0	11	0	GO:0005179 GO:0005247	GO:0006821	GO:0005576 GO:0016020	2QTB00020_N_6	Tb10.26.0220	CAGAGACAATGCTCTCTCTCCCTGTTCTAATGATATTTCTGCTGATTTACTACACGTCTTCCGCAATTTT	+	10	2785290	2785359	-2.72818	-3.37639	0.00188369	0.0766101	-1.30586
Tb927.6.4960	3QTB00010_A_7	;go_function=nucleic acid binding		<a href=http://www.genedb.org/genedb/Search?organism=tryp&name=Tb927.6.4960>Tb927.6.4960</a>	Q586G8	zinc finger-domain protein, putative		Tb06.30P15.530	6	Tb927_06_v4: 1366032..1366973	zinc finger-domain protein, putative	3014	1	1	0	GO:0003676	GO:0008150	GO:0005575	2QTB00010_A_7	Tb927.6.4960	ATACCATCACACTATGTGTTTGCTACCATCACGGCTTTGGACTCCACTGTTCTTCATTTCGCCTCTTTGT	+	6	1366074	1366143	-2.7078	-3.35166	0.00201353	0.079015	-1.36489
Tb09.160.3060	3QTB00019_E_23			<a href=http://www.genedb.org/genedb/Search?organism=tryp&name=Tb09.160.3060>Tb09.160.3060</a>	Q38F96		1L12.425	chr9contig160.tmp0246	9	Tb927_09_v4: 778806..780971	hypothetical protein	5067	0	0	0				2QTB00019_E_23	Tb09.160.3060	ATCGAGTTATGCTATTCTTCTAGCTGTCTAACACATCCCCTCTCATCTAATTATTGCTGTTGTTTTCAAT	+	9	778857	778926	-2.69081	-4.58455	6.15047e-05	0.0222597	1.75288
Tb09.211.1030	3QTB00011_G_24	similar to Phosphatidylcholine:ceramide cholinephosphotransferase 2 (EC 2.7.-.-)(Sphingomyelin synthase 2). (Swiss-Prot:Q9D4B1) (Mus musculus;);go_function=ceramide cholinephosphotransferase activity;go_process=sphingomyelin biosynthesis;go_component=membrane		<a href=http://www.genedb.org/genedb/Search?organism=tryp&name=Tb09.211.1030>Tb09.211.1030</a>	Q38E53	phosphatidylcholine:ceramide cholinephosphotransferase 2, putative		chr9contig211.tmp0126c	9	Tb927_09_v4: complement(1453745..1454812)	phosphatidylcholine:ceramide cholinephosphotransferase 2, putative	5464	1	5	0	GO:0047493	GO:0006686	GO:0016020	2QTB00011_G_24	Tb09.211.1030	AAGATATCATTTCTCTCTGTGGTTACGGACGTTCTGATTGCATTCCTCTCTTCACTGAGCTTCTTTACCT	-	9	1454479	1454548	-2.68887	-4.42422	9.8194e-05	0.0260231	1.33298
Tb11.47.0019	3QTB00015_G_13	;go_component=integral to membrane		<a href=http://www.genedb.org/genedb/Search?organism=tryp&name=Tb11.47.0019>Tb11.47.0019</a>	Q387C2				11	Tb927_11_01_v4: 372572..374035	hypothetical protein, conserved	7841	1	2	0	GO:0003674	GO:0008150	GO:0016021	2QTB00015_G_13	Tb11.47.0019	TCACGTTTTGTGCTTCTTAATCTATATATTTATCTCTCGGTACTGTTTTTTATGCCTTACCCGACAAGTT	+	11.1	372830	372899	-2.67529	-4.15398	0.000214512	0.0347832	0.632164
Tb11.01.6710	3QTB00021_H_9			<a href=http://www.genedb.org/genedb/Search?organism=tryp&name=Tb11.01.6710>Tb11.01.6710</a>	Q381S8				11	Tb927_11_01_v4: complement(3946572..3949802)	hypothetical protein, conserved	9196	1	0	0				2QTB00021_H_9	Tb11.01.6710	AGATGGCGTTTACCAAGCATCCTGCTTGTTGTTTCCTCAAAAATATATCCGCTTCCTTTTTCCCGTTACT	-	11.1	3948022	3948091	-2.6639	-3.14727	0.0034676	0.0985099	-1.84471
Tb10.6k15.3610	3QTB00013_A_22	;go_function=oxidoreductase activity; stearoyl-CoA 9-desaturase activity;go_process=fatty acid biosynthesis		<a href=http://www.genedb.org/genedb/Search?organism=tryp&name=Tb10.6k15.3610>Tb10.6k15.3610</a>	Q38AQ3	delta-6 fatty acid desaturase, putative		TRYPtp6k15-3d06.p1c_521	10	Tb927_10_v4: 1767595..1768860	delta-6 fatty acid desaturase, putative	6829	0	3	0	GO:0004768 GO:0016491	GO:0006633		2QTB00013_A_22	Tb10.6k15.3610	TATTTATTTTCTTCTTCTAGAGGCCGTGTTTGGGCCTGTTCATGTTATATCCAGCATGAAATTTGTTTGG	+	10	1768287	1768356	-2.57079	-4.06682	0.000275358	0.0401089	0.408456
Tb10.70.4310	3QTB00005_N_24			<a href=http://www.genedb.org/genedb/Search?organism=tryp&name=Tb10.70.4310>Tb10.70.4310</a>	Q38BS7			TRYP_x-70a06.p2kb545_578	10	Tb927_10_v4: 827246..827815	hypothetical protein	6455	0	2	0				2QTB00005_N_24	Tb10.70.4310	TTGTTCATAAATTTAAAAGACCTTCGATTTTCCCTTTCCCCTTATTTTCGTGGGAGCTGCCCCCTTCTTT	+	10	827511	827580	-2.4998	-5.25976	8.39525e-06	0.010307	3.53937
Tb927.4.3500	3QTB00007_N_23			<a href=http://www.genedb.org/genedb/Search?organism=tryp&name=Tb927.4.3500>Tb927.4.3500</a>	Q585K0			Tb04.26G5.270	4	Tb927_04_v4: complement(904574..905302)	hypothetical protein, conserved	1767	0	5	0				2QTB00007_N_23	Tb927.4.3500	AATTGAAGCTGGTGTCCTTATTTCAGTGCTTACAGGCTTTGCTGCTCTTGTTTTCATTATTCTGTCGAAT	-	4	904826	904895	-2.43815	-4.6516	5.05353e-05	0.0213572	1.92921
Tb927.7.5980	3QTB00017_K_10	Number of repeated genes in array uncertain, region may contain misassembly.;go_component=integral to membrane		<a href=http://www.genedb.org/genedb/Search?organism=tryp&name=Tb927.7.5980>Tb927.7.5980</a>	Q57VL3			Tb07.2F2.120	7	Tb927_07_v4: 1608813..1610609	hypothetical protein, conserved	3688	0	13	0				2QTB00017_K_10	Tb927.7.5980	TTCCTCATGCTCGTCATTGGAGTCTCATGTTCCATGTGTACGTCCTTCATGTATGCCTTCAATCTTATAT	+	7	1608891	1608960	-2.41029	-4.32487	0.000131023	0.0260231	1.0742
Tb11.02.0780	3QTB00017_E_7	;go_function=monooxygenase activity;go_process=aromatic compound metabolism;go_component=integral to membrane		<a href=http://www.genedb.org/genedb/Search?organism=tryp&name=Tb11.02.0780>Tb11.02.0780</a>	Q386I4	squalene monooxygenase, putative			11	Tb927_11_01_v4: 928055..929794	squalene monooxygenase, putative	8031	0	2	0	GO:0004497	GO:0006725	GO:0005575 GO:0016021	2QTB00017_E_7	Tb11.02.0780	ATTATTGGATCAGTTGTTTTCCTAGCGGTAACGGTAACATTCCTCTTTGTTCTGTTTGATCATGCTGTAT	+	11.1	928067	928136	-2.39651	-3.40327	0.0017517	0.0756227	-1.24149
Tb927.8.5130	3QTB00017_A_23			<a href=http://www.genedb.org/genedb/Search?organism=tryp&name=Tb927.8.5130>Tb927.8.5130</a>	Q57UI5			Tb08.5H5.580	8	Tb927_08_v4: 1529691..1531424	hypothetical protein, conserved	4356	0	0	0				2QTB00017_A_23	Tb927.8.5130	ATATTTAACTTGGTGTGTTTCTCTTGGATGTCTACCACTCTTCCCCTATTTGAGTTTATTACGGTGTCAC	+	8	1530135	1530204	-2.36504	-4.34575	0.000123331	0.0260231	1.12847
Tb09.211.0430	3QTB00020_L_8	;go_function=voltage-gated chloride channel activity;go_process=chloride transport;go_component=membrane		<a href=http://www.genedb.org/genedb/Search?organism=tryp&name=Tb09.211.0430>Tb09.211.0430</a>	Q38EB7	chloride channel protein, putative		chr9contig211.tmp0053c	9	Tb927_09_v4: complement(1332370..1335186)	chloride channel protein, putative	5400	0	11	0	GO:0005247	GO:0006821	GO:0016020	2QTB00020_L_8	Tb09.211.0430	ATTTAAGCATTCCACTCAATGTGTATTCAATTGCACCATCGTTTTTCCTTGGCATCGTCTGTGGTTTGTT	-	9	1334006	1334075	-2.35294	-3.93337	0.000402559	0.0435625	0.0685628
Tb927.3.1530	3QTB00013_I_24	;go_component=integral to membrane		<a href=http://www.genedb.org/genedb/Search?organism=tryp&name=Tb927.3.1530>Tb927.3.1530</a>	Q57XY6			Tb03.1J15.150	3	Tb927_03_v4: complement(399958..401241)	hypothetical protein, conserved	992	0	2	0				2QTB00013_I_24	Tb927.3.1530	AGATGAATATTCTGAACAGTGTTGCTGCTGTTTCTCTTCCCATCAACCTTGTCGTATCTTTGTTCGGTAT	-	3	400118	400187	-2.33251	-3.65184	0.000886435	0.0572784	-0.636149
Tb09.244.2990	3QTB00001_N_11			<a href=http://www.genedb.org/genedb/Search?organism=tryp&name=Tb09.244.2990>Tb09.244.2990</a>	Q38D03			chr9contig244a01.tmp0288	9	Tb927_09_v4: complement(2287439..2287657)	hypothetical protein, unlikely	5866	1	1	0				2QTB00001_N_11	Tb09.244.2990	AATTTACCCTATAGATCCCTTTCTACCCCTTACTGGCATTTCCTCGCCCTCTCGTTTTTGACTCACTTCA	-	9	2287555	2287624	-2.31924	-3.69172	0.000793512	0.0554894	-0.537463
Tb927.2.2500	3QTB00008_N_12			<a href=http://www.genedb.org/genedb/Search?organism=tryp&name=Tb927.2.2500>Tb927.2.2500</a>	Q7YVI0		25N14.15		2	Tb927_02_v4: complement(492455..493300)	hypothetical protein, conserved	633	1	2	0				2QTB00008_N_12	Tb927.2.2500	TTAAGCGTAACCCGCTTGTCCTCGTAACGCATATGTTTGTGCATGCTTCTGATGAACACTTTGTGGGAAA	-	2	493095	493164	-2.29459	-4.32669	0.000130334	0.0260231	1.07893
Tb927.1.2650	3QTB00001_N_22	gene predicted by glimmer		<a href=http://www.genedb.org/genedb/Search?organism=tryp&name=Tb927.1.2650>Tb927.1.2650</a>	Q4GYV7				1	Tb927_01_v4: 617733..617984	hypothetical protein, unlikely	258	0	2	0				2QTB00001_N_22	Tb927.1.2650	ATTATTATTGTTATTGTTGATGTTGCTGCCATTTTCAGTGTTCCGCATCGCTGTGCCCTTCTGTGTTGTT	+	1	617913	617982	-2.24905	-4.11609	0.000239144	0.0360563	0.53476
Tb10.70.4900	3QTB00014_C_24	;go_function=deoxyhypusine synthase activity;go_process=hypusine biosynthesis from peptidyl-lysine		<a href=http://www.genedb.org/genedb/Search?organism=tryp&name=Tb10.70.4900>Tb10.70.4900</a>	Q38BX0	deoxyhypusine synthase, putative		TRYP_x-70a06.p2kb545_665	10	Tb927_10_v4: 703311..704696	deoxyhypusine synthase, putative	6412	0	1	0		GO:0050983 GO:0008612	GO:0005575	2QTB00014_C_24	Tb10.70.4900	TTCTTAATCGCTATTCAACCGTGGGGTTTCAGGCCTCAAATTTAGCCCGTGCTTTTTCTATATGTGAAAT	+	10	703429	703498	-2.24893	-4.28882	0.000145434	0.0277746	0.980605
Tb927.4.2470	3QTB00022_K_24			<a href=http://www.genedb.org/genedb/Search?organism=tryp&name=Tb927.4.2470>Tb927.4.2470</a>	Q584E0			Tb04.1H19.920	4	Tb927_04_v4: 646319..650353	hypothetical protein, conserved	1664	0	0	0				2QTB00022_K_24	Tb927.4.2470	GTAACAATTCAAACGAGAAAAGAGATGAAATTGCGTTAGTGGAAGAATGCTGTCCAGTTGACAGCGAATA	+	4	648891	648960	-2.2481	-3.82951	0.000539712	0.0501615	-0.193506
Tb11.01.4340	3QTB00011_A_24			<a href=http://www.genedb.org/genedb/Search?organism=tryp&name=Tb11.01.4340>Tb11.01.4340</a>	Q382T1				11	Tb927_11_01_v4: 3285063..3286118	hypothetical protein, conserved	8939	1	2	0				2QTB00011_A_24	Tb11.01.4340	TTGTCATAATGTCGCTATTGTTTTTGGTGGATACATTCAATTACTTGTTTTACCTTTTGCCGGGCCTTTC	+	11.1	3285190	3285259	-2.22607	-3.45123	0.00153799	0.0706817	-1.12611
Tb10.389.0650	3QTB00013_D_6			<a href=http://www.genedb.org/genedb/Search?organism=tryp&name=Tb10.389.0650>Tb10.389.0650</a>	Q388V8				10	Tb927_10_v4: complement(3058601..3059923)	hypothetical protein, conserved	7374	0	0	0				2QTB00013_D_6	Tb10.389.0650	CGAAATATCCTTCCCGGTGTTTTTCTGTTGAGTGTTCCCACCTCTGCAATTTTTTTCTCTAGTCCACCAC	-	10	3059410	3059479	-2.18262	-3.58721	0.00105981	0.0603181	-0.795201
Tb09.160.5460	3QTB00002_N_2			<a href=http://www.genedb.org/genedb/Search?organism=tryp&name=Tb09.160.5460>Tb09.160.5460</a>	Q38EK2			chr9contig160.tmp0432	9	Tb927_09_v4: 1175253..1175594	hypothetical protein, unlikely	5315	0	3	0				2QTB00002_N_2	Tb09.160.5460	TACGCCTTCCTATTTCAGTTCATTTATCTATTCATTCATTTCTTTATATATTTTCATTTACAATAATAAT	+	9	1175287	1175356	-2.1758	-4.50059	7.86052e-05	0.0227411	1.53267
Tb10.70.6180	3QTB00017_I_10	;go_function=ATP binding; ATP-dependent helicase activity;go_process=nucleobase, nucleoside, nucleotide and nucleic acid metabolism		<a href=http://www.genedb.org/genedb/Search?organism=tryp&name=Tb10.70.6180>Tb10.70.6180</a>	Q38C70	ATP-dependent DEAD/H RNA helicase, putative		TRYP_x-70a06.p2kb545_846	10	Tb927_10_v4: 458690..460480	ATP-dependent DEAD/H RNA helicase, putative	6311	0	0	0	GO:0005524 GO:0005524 GO:0008026 GO:0008026	GO:0006139 GO:0006139	GO:0005575 GO:0005575	2QTB00017_I_10	Tb10.70.6180	ACCTCATAATGAGTTCTTTTTCTCCTCCCGCGTCGACTGGGCCATTTCTTCTAATATTTCTTTTCAGCAA	+	10	459060	459129	-2.16941	-4.34048	0.000125227	0.0260231	1.11479
Tb09.354.0020	3QTB00002_H_17			<a href=http://www.genedb.org/genedb/Search?organism=tryp&name=Tb09.354.0020>Tb09.354.0020</a>	Q38G49				9	Tb927_09_v4: 3547..3864	hypothetical protein, unlikely	4682	0	3	0				2QTB00002_H_17	Tb09.354.0020	ATCGGGTCCTTTTCATTAATAAGTATCTTCCGTCCTGTGCTTCTCAATTGTTTTACACTGTCATTTTATT	+	9	3751	3820	-2.15798	-3.65924	0.00086842	0.056971	-0.617856
Tb11.02.1106	3QTB00013_D_10	;go_function=nucleobase transporter activity;go_process=nucleobase transport;go_component=integral to membrane		<a href=http://www.genedb.org/genedb/Search?organism=tryp&name=Tb11.02.1106>Tb11.02.1106</a>	Q386E9	nucleobase transporter, putative			11	Tb927_11_01_v4: 1050102..1051424	nucleobase transporter, putative	8066	0	9	1	GO:0015205	GO:0015851	GO:0016021	2QTB00013_D_10	Tb11.02.1106	TATTTTGCCTTTTATTCTGTGTATTTACAAACACATCCCTGGTCACGCAGCTCCGTATATCTTCTCGTTT	+	11.1	1051178	1051247	-2.15686	-3.80739	0.000574313	0.0508583	-0.249004
Tb927.7.4410	3QTB00013_G_10			<a href=http://www.genedb.org/genedb/Search?organism=tryp&name=Tb927.7.4410>Tb927.7.4410</a>	Q57X57			Tb07.26A24.1050	7	Tb927_07_v4: complement(1172804..1174081)	hypothetical protein, conserved	3530	0	0	0				2QTB00013_G_10	Tb927.7.4410	TACACTCCAAGTGAACGAGAGGCGATTTATCGTCATGTAAGTATATTTCGGGAACTTCCCCTACAATCAC	-	7	1173043	1173112	-2.14587	-4.36701	0.000115953	0.0260231	1.18382
Tb927.1.390	3QTB00002_A_2	gene predicted by glimmer		<a href=http://www.genedb.org/genedb/Search?organism=tryp&name=Tb927.1.390>Tb927.1.390</a>	Q8IFH2				1	Tb927_01_v4: 147175..147459	hypothetical protein, unlikely	35	0	1	0				2QTB00002_A_2	Tb927.1.390	TTTTTTACTCCGCCATTCCTTCCGCTGTGCCTTTCACCCCTTCTTTGACATTCACTGCGTTCATATGTAA	+	1	147390	147459	-2.10855	-3.39065	0.00181251	0.075984	-1.27174
Tb927.4.310	3QTB00023_G_24			<a href=http://www.genedb.org/genedb/Search?organism=tryp&name=Tb927.4.310>Tb927.4.310</a>	Q57UU4			Tb04.5D20.370	4	Tb927_04_v4: complement(80881..100722)	hypothetical protein, conserved	1448	0	0	0				2QTB00023_G_24	Tb927.4.310	TTATAAGGTTCTTTTAGTGCCTCCCTATAACTTAGTTTGCAAGAATGAAAATATTTCTCTAACAGGCTGT	-	4	99250	99319	-2.10702	-3.55634	0.0011538	0.0631577	-0.870785
Tb10.389.0120	3QTB00009_O_12	;go_function=DNA-directed RNA polymerase activity;go_process=transcription;go_component=nucleus		<a href=http://www.genedb.org/genedb/Search?organism=tryp&name=Tb10.389.0120>Tb10.389.0120</a>	Q388R6	RPB5z			10	Tb927_10_v4: complement(3178217..3179116)	DNA-directed RNA polymerase II, putative,RNA polymerase subunit, putative	7416	0	0	0	GO:0003899	GO:0006350	GO:0005634	2QTB00009_O_12	Tb10.389.0120	TTCAAGGTTGTACGATATAACGGATGGCCTGAATTACCAGTGGTTTACCCAAAGATGCTCTTCTTATTTA	-	10	3178922	3178991	-2.0878	-3.73013	0.000712973	0.0529578	-0.442026
Tb11.02.1850	3QTB00003_C_23			<a href=http://www.genedb.org/genedb/Search?organism=tryp&name=Tb11.02.1850>Tb11.02.1850</a>	Q385Y6			TRYP_xi-1013a02.q1k_73	11	Tb927_11_01_v4: complement(1230357..1230704)	hypothetical protein	8130	1	2	0				2QTB00003_C_23	Tb11.02.1850	TTATTTGCATTACACTCTTGCTGATTATCCAACATTCTCTTTTACCTCCTCGTCTTAAACTGTTGTTTTA	-	11.1	1230361	1230430	-2.07364	-3.86798	0.000484285	0.0472948	-0.0966861
Tb927.1.3590	3QTB00002_O_23	GPI-Anchor Signal predicted for Tb927.1.3590 by DGPI v2.04 with cleavage site probability 0.12900001 near 79		<a href=http://www.genedb.org/genedb/Search?organism=tryp&name=Tb927.1.3590>Tb927.1.3590</a>	Q4GYL4				1	Tb927_01_v4: complement(765114..765398)	hypothetical protein, unlikely	351	0	0	1				2QTB00002_O_23	Tb927.1.3590	TTTCCGCACCGTTGCGCGCCGCCAGCAGTAGACGCTGCCATCGCCCTTTCCTATCAATTCGCTTTAAGAA	-	1	765226	765295	-2.06956	-4.13938	0.00022369	0.0349526	0.594617
Tb09.160.4070	3QTB00002_C_17			<a href=http://www.genedb.org/genedb/Search?organism=tryp&name=Tb09.160.4070>Tb09.160.4070</a>	Q38EZ8		28G16.335	chr9contig160.tmp0524	9	Tb927_09_v4: 908876..909136	hypothetical protein, unlikely	5166	1	1	0				2QTB00002_C_17	Tb09.160.4070	GAGCTCGGCTCCCTTCCGTTTCCATCCTTACTTAAATTTATCAGTATTGTTATTATTATGTTGTCATTAT	+	9	908888	908957	-2.05161	-3.26196	0.00256012	0.0909162	-1.57723
Tb09.211.2160	3QTB00006_G_12			<a href=http://www.genedb.org/genedb/Search?organism=tryp&name=Tb09.211.2160>Tb09.211.2160</a>	Q38DU1			chr9contig211.tmp0252c	9	Tb927_09_v4: complement(1653970..1654572)	hypothetical protein	5576	0	0	0				2QTB00006_G_12	Tb09.211.2160	ATACATAAGGTGATCTGCGAAAGCAAGGGCATTCGGGTAGCCAGCAGAGAGCGGCCCAAAAGTCGCACTC	-	9	1654473	1654542	-2.0398	-3.14929	0.00344922	0.0985099	-1.84003
Tb927.3.2710	3QTB00021_G_20	;go_function=ATP binding; catalytic activity;go_process=fructose 2,6-bisphosphate metabolism		<a href=http://www.genedb.org/genedb/Search?organism=tryp&name=Tb927.3.2710>Tb927.3.2710</a>	Q582Y3	6-phosphofructo-2-kinase/fructose-2,6-biphospha ta se,putative		Tb03.48O8.70	3	Tb927_03_v4: complement(689701..692772)	6-phosphofructo-2-kinase/fructose-2,6-biphospha ta se,putative	1109	0	0	0	GO:0005524 GO:0003824	GO:0006003	GO:0005575	2QTB00021_G_20	Tb927.3.2710	TGCGGACTAGCAAGTCTCATCTCGTTCTTTTTATTAAATCTTCACCCTGTTGCTCATCCCATTTATATTG	-	3	690555	690624	-2.02813	-3.37518	0.00188985	0.0766101	-1.30875
Tb09.211.2300	3QTB00019_H_12	;go_function=ATP binding; ATP-dependent helicase activity;go_process=nucleobase, nucleoside, nucleotide and nucleic acid metabolism		<a href=http://www.genedb.org/genedb/Search?organism=tryp&name=Tb09.211.2300>Tb09.211.2300</a>	Q38DS7	ATP-dependent DEAD/H RNA helicase, putative		chr9contig211.tmp0266c	9	Tb927_09_v4: complement(1676033..1678420)	ATP-dependent DEAD/H RNA helicase, putative	5590	0	3	0	GO:0005524 GO:0005524 GO:0008026 GO:0008026	GO:0006139 GO:0006139	GO:0005575 GO:0005575	2QTB00019_H_12	Tb09.211.2300	TGCATTTGGTTCACCTTTATTCTCTGGTTATAAACGATACCATTTCCTACAGTTTTGTATATTCTGTGTT	-	9	1678200	1678269	-2.02616	-3.20996	0.00293924	0.0925576	-1.69909
Tb927.8.1040	3QTB00004_C_10			<a href=http://www.genedb.org/genedb/Search?organism=tryp&name=Tb927.8.1040>Tb927.8.1040</a>	Q57VQ0			Tb08.29O4.90	8	Tb927_08_v4: complement(328540..328974)	hypothetical protein, conserved	3947	0	0	0				2QTB00004_C_10	Tb927.8.1040	ACTAGTAGTAGTTGTAGTGATCAGGATGACAGCTGCCACGGTTGTGCAAACAACAATGAGGCGAAGCAAA	-	8	328662	328731	-2.01851	-3.49648	0.0013595	0.0661114	-1.01659
Tb927.6.3550	3QTB00022_A_7	;go_function=ATPase activity, coupled to transmembrane movement of ions, phosphorylative mechanism;go_process=cation transport;go_component=integral to membrane		<a href=http://www.genedb.org/genedb/Search?organism=tryp&name=Tb927.6.3550>Tb927.6.3550</a>	Q584Z5	phospholipid-translocating P-type ATPase (flippase), putative		Tb06.2N9.170	6	Tb927_06_v4: complement(1056159..1059749)	phospholipid-translocating P-type ATPase (flippase), putative	2873	0	7	0				2QTB00022_A_7	Tb927.6.3550	AGATATATCAAAGTATGCTATTTTCGTCTTTATTTTCCAAATAAGCTGTGGTTTTTTGTTTGGGGCTGTA	-	6	1058796	1058865	-2.01552	-3.21527	0.00289824	0.0925546	-1.6867
Tb927.8.5580	3QTB00023_G_12			<a href=http://www.genedb.org/genedb/Search?organism=tryp&name=Tb927.8.5580>Tb927.8.5580</a>	Q57X24			Tb08.26E13.190	8	Tb927_08_v4: 1644049..1658481	hypothetical protein, conserved	4402	0	0	0				2QTB00023_G_12	Tb927.8.5580	TTAATTTCACTGTGAAGAATATTCAAATCGACAACCAATGTGAGGAGAAACCAGTATATGAGGTTTGCCT	+	8	1656536	1656605	-1.99117	-3.29992	0.00231339	0.084032	-1.48769
Tb927.8.7340	3QTB00019_K_12	;go_function=exo-alpha-sialidase activity;go_process=pathogenesis		<a href=http://www.genedb.org/genedb/Search?organism=tryp&name=Tb927.8.7340>Tb927.8.7340</a>	Q57YT6	trans-sialidase, putative,neuraminidase, putative		Tb08.10K10.280	8	Tb927_08_v4: complement(2106984..2109230)	trans-sialidase, putative,neuraminidase, putative	4578	1	0	1	GO:0004308	GO:0009405	GO:0005575	2QTB00019_K_12	Tb927.8.7340	GGAGTTACACTGCCTGCATGAAGAGAGCATTGTTGGTGTTGTCAGCCTACACCTTGTACACCTCGTTGAT	-	8	2107929	2107998	-1.99096	-4.69699	4.42339e-05	0.0211192	2.04876
Tb927.8.6570	3QTB00007_K_11			<a href=http://www.genedb.org/genedb/Search?organism=tryp&name=Tb927.8.6570>Tb927.8.6570</a>	Q57TV6			Tb08.30K1.340	8	Tb927_08_v4: complement(1898759..1899433)	hypothetical protein, conserved	4501	1	4	1				2QTB00007_K_11	Tb927.8.6570	TGAGTATTGTGGCTGCTTCGCTTAACTTTATGAACTTTTTCATGTGTATTTTCTTCTTCGGTACGCATAG	-	8	1898985	1899054	-1.98657	-4.20245	0.0001866	0.0320728	0.757109
Tb927.7.5930	3QTB00017_G_24	Number of repeated genes in array uncertain, region may contain misassembly.;go_component=integral to membrane		<a href=http://www.genedb.org/genedb/Search?organism=tryp&name=Tb927.7.5930>Tb927.7.5930</a>	Q582K8			Tb07.10C21.20	7	Tb927_07_v4: 1590223..1592013	hypothetical protein, conserved	3683	1	13	0				2QTB00017_G_24	Tb927.7.5930	GTGGACCAAAGGAACCTTCTTCCTGCCCAAAAGAACCGACGAGGGATGCCCGTGAGGCTGCTCCGCAATG	+	7	1591943	1592012	-1.98139	-3.66407	0.000856862	0.0566452	-0.605918
Tb10.70.0350	3QTB00012_M_24	;go_function=hydrolase activity; protein serine/threonine phosphatase activity;go_process=protein amino acid dephosphorylation		<a href=http://www.genedb.org/genedb/Search?organism=tryp&name=Tb10.70.0350>Tb10.70.0350</a>	Q38AW0	protein phosphatase 2B, putative		TRYP_x-70a06.p2kb545_51	10	Tb927_10_v4: 1634805..1635980	serine/threonine protein phosphatase 2b catalytic subunit A2, putative	6772	0	0	0	GO:0004722 GO:0004722 GO:0016787 GO:0016787	GO:0006470 GO:0006470	GO:0005575 GO:0005575	2QTB00012_M_24	Tb10.70.0350	AACGTATTTGTTTCTAGGTAATTATATTGACTCATGTTTTTTTAGCACCGAGTGTATACTCCTTTTGCTT	+	10	1635128	1635197	-1.96483	-3.73821	0.000697077	0.0529578	-0.421912
Tb10.70.6870	3QTB00004_G_24			<a href=http://www.genedb.org/genedb/Search?organism=tryp&name=Tb10.70.6870>Tb10.70.6870</a>	Q38CB8			TRYP_x-70a06.p2kb545_946	10	Tb927_10_v4: complement(327937..328377)	hypothetical protein	6263	0	0	0				2QTB00004_G_24	Tb10.70.6870	TCTCGCCACCGCCTTTCATACCAATCACATACGCGACAGAGGTATTCCTATTTCCTTCGTTAACACTCCA	NA	Nonspecific_2	0	0	-1.94978	-3.45313	0.00153006	0.0706817	-1.12152
Tb11.01.6920	3QTB00008_O_24			<a href=http://www.genedb.org/genedb/Search?organism=tryp&name=Tb11.01.6920>Tb11.01.6920</a>	Q381Q8				11	Tb927_11_01_v4: complement(3992465..3993271)	hypothetical protein, conserved	9216	0	0	0				2QTB00008_O_24	Tb11.01.6920	AGCACATAAAGGTATTATACGATGTGGCTGTACGACATAATCCAAGGACATCTGTCACTGTTGTCCCACT	-	11.1	3993039	3993108	-1.94563	-3.42253	0.00166265	0.0739996	-1.19524
Tb927.6.4420	3QTB00011_C_12			<a href=http://www.genedb.org/genedb/Search?organism=tryp&name=Tb927.6.4420>Tb927.6.4420</a>	Q587A8			Tb06.26G9.880	6	Tb927_06_v4: complement(1243221..1244279)	hypothetical protein, conserved	2960	0	0	0				2QTB00011_C_12	Tb927.6.4420	TAACATCAACAAACGTCAGGGAAGAAGAGCCCTCCATTACTGTGCCATGCGAACTCGATACACATATAGA	-	6	1244176	1244245	-1.93329	-3.67421	0.000833092	0.0559343	-0.580848
Tb09.160.1930	3QTB00002_G_12			<a href=http://www.genedb.org/genedb/Search?organism=tryp&name=Tb09.160.1930>Tb09.160.1930</a>	Q38FJ9			chr9contig160.tmp0173c	9	Tb927_09_v4: complement(641646..641942)	hypothetical protein, unlikely	4964	0	0	0				2QTB00002_G_12	Tb09.160.1930	TGCTGACTCTCCTCCTCAATCCTTGTGCGCCATACACACCCCTGGTTGGACTGCTATAAAACGCGTTTTC	-	9	641679	641748	-1.92887	-3.19763	0.0030367	0.0940061	-1.72785
Tb927.6.5150	3QTB00023_O_11			<a href=http://www.genedb.org/genedb/Search?organism=tryp&name=Tb927.6.5150>Tb927.6.5150</a>	Q586I7			Tb06.30P15.240	6	Tb927_06_v4: 1404693..1413533	hypothetical protein, conserved	3033	0	0	0				2QTB00023_O_11	Tb927.6.5150	AAGTTATTTCTTCTGTTGACCTCAATTTCTTGCAGTACAAGGCACTGGATCCAATTACCATTGATTTAAA	+	6	1410289	1410358	-1.92788	-3.37581	0.00188667	0.0766101	-1.30726
Tb11.01.3790	3QTB00010_O_23			<a href=http://www.genedb.org/genedb/Search?organism=tryp&name=Tb11.01.3790>Tb11.01.3790</a>	Q382Y5				11	Tb927_11_01_v4: 3133370..3134335	hypothetical protein, conserved	8885	1	2	0				2QTB00010_O_23	Tb11.01.3790	ATTTTTACCTGCGCCATCTCGGAAGGGACGATACTCCATATCAATAAAAGTGTATATGGCTGTTTGACAA	+	11.1	3133775	3133844	-1.92672	-3.57539	0.00109491	0.0615013	-0.824191
Tb927.6.480	3QTB00003_G_22	similar to GP:29469418: procyclin EP2 {Trypanosoma evansi}; similar to SP:P09791: Procyclic form specific polypeptide A-beta precursor (Procyclin) (PARP A-beta) {Trypanosoma brucei brucei}; 98% similar to GP:29469418: procyclin EP2 {Trypanosoma evansi}; 98% similar to SP:P09791: Procyclic form specific polypeptide A-beta precursor (Procyclin) (PARP A-beta) {Trypanosoma brucei brucei};go_component…		<a href=http://www.genedb.org/genedb/Search?organism=tryp&name=Tb927.6.480>Tb927.6.480</a>	Q581F6	EP3-2 procyclin,PARP A-beta,surface protein EP3-2,surface protein EP3-2 procyclin precursor,procyclic form specific polypeptide A-beta precursor		Tb06.28F21.140	6	Tb927_06_v4: 218428..218799	EP3-2 procyclin,PARP A-beta,surface protein EP3-2,surface protein EP3-2 procyclin precursor,procyclic form specific polypeptide A-beta precursor	2565	1	1	1	GO:0003674	GO:0008150	GO:0009986 GO:0016021	2QTB00003_G_22	Tb927.6.480	AGAAGACAAGGGTCTTACTAAGGGAGGCAAAGGCGGGAAGGGAACCAAGGTCAGCGACGACGATACCAAT	NA	Nonspecific_2	0	0	-1.92505	-4.04526	0.000292846	0.0419453	0.353318
Tb927.4.4890	3QTB00016_O_12	;go_component=integral to membrane; mitochondrion		<a href=http://www.genedb.org/genedb/Search?organism=tryp&name=Tb927.4.4890>Tb927.4.4890</a>	Q584L6			Tb04.3M17.120	4	Tb927_04_v4: complement(1337639..1339294)	hypothetical protein, conserved	1907	0	2	0				2QTB00016_O_12	Tb927.4.4890	ACAGCAACAAGTCGGATACTTTAAACGTCACATTGGGTTACGTCGCTTTGATATCTATTCCACCAACCAT	-	4	1337808	1337877	-1.91187	-3.4129	0.00170662	0.0743367	-1.21838
Tb11.55.0027	3QTB00012_G_12	;go_component=integral to membrane		<a href=http://www.genedb.org/genedb/Search?organism=tryp&name=Tb11.55.0027>Tb11.55.0027</a>	Q387A1	ESAG3			11	Tb927_11_01_v4: complement(455129..456292)	expression site-associated gene (ESAG) protein, putative,expression site-associated gene 3 (ESAG3) protein, putative	7862	1	2	0	GO:0003674	GO:0008150	GO:0016021	2QTB00012_G_12	Tb11.55.0027	TTCCTTTATCCATCCAAGACGATGGTTATGAGTGGAATGATACTGCATTTTGCGGGACCAGTTCACGTGT	-	11.1	455347	455416	-1.91059	-3.4432	0.0015719	0.0718559	-1.14546
Tb09.211.4700	3QTB00009_K_12	similar to Ubiquinol-cytochrome c reductase iron-sulfur subunit 3, mitochondrialprecursor (EC 1.10.2.2) (Rieske iron-sulfur protein 3) (RISP3). (Swiss- Prot:P51133) (Nicotiana tabacum);go_function=electron transporter activity; ubiquinol-cytochrome-c reductase activity;go_process=aerobic respiration;go_component=mitochondrion; ubiquinol-cytochrome-c reductase complex		<a href=http://www.genedb.org/genedb/Search?organism=tryp&name=Tb09.211.4700>Tb09.211.4700</a>	Q27785	RISP		chr9contig211.tmp0518c	9	Tb927_09_v4: complement(2160125..2161018)	reiske iron-sulfur protein , mitochondrial precursor	5828	0	1	0	GO:0004362 GO:0008121	GO:0009060	GO:0005739 GO:0045285	2QTB00009_K_12	Tb09.211.4700	TCTTTAAGCAACTTGAAGGTTCCAACCCATTAACTGTAAAGGACAGACCCGTGAATTCATGGTCCGACGA	-	9	2160888	2160957	-1.89756	-3.60483	0.00100955	0.0594232	-0.751955
Tb11.02.0110	3QTB00022_G_24			<a href=http://www.genedb.org/genedb/Search?organism=tryp&name=Tb11.02.0110>Tb11.02.0110</a>	Q386Q9				11	Tb927_11_01_v4: complement(718062..721940)	hypothetical protein, conserved	7955	0	0	0				2QTB00022_G_24	Tb11.02.0110	AACAAAACGGGTATTGGCTGCCCAAAACAAGAAAATTCACAAAACCTTTGATCAAGGCATTCTTCAGAGT	-	11.1	721680	721749	-1.89613	-3.55721	0.00115105	0.0631577	-0.868664
Tb10.70.5290	3QTB00017_C_12	identical to:GB:AAO72980.1: major surface protease-like protein C {Trypanosoma brucei;} PMID:12707278;go_function=metalloendopeptidase activity;go_process=cell adhesion; proteolysis and peptidolysis;go_component=membrane		<a href=http://www.genedb.org/genedb/Search?organism=tryp&name=Tb10.70.5290>Tb10.70.5290</a>	Q86ML7	MSP-C		TRYP_x-70a06.p2kb545_720	10	Tb927_10_v4: complement(619946..621721)	major surface protease gp63, putative,surface protease homologue	6379	1	0	0	GO:0004222	GO:0006508 GO:0007155	GO:0016020	2QTB00017_C_12	Tb10.70.5290	GTGATTTGATTAGTGCAAGAACTGCATCCGTAGATAAGAAACCTAAATACACCAATAACGTTGATGATTA	-	10	621399	621468	-1.8894	-3.49591	0.00136162	0.0661114	-1.01797
Tb11.01.7670	3QTB00022_C_23			<a href=http://www.genedb.org/genedb/Search?organism=tryp&name=Tb11.01.7670>Tb11.01.7670</a>	Q381I5				11	Tb927_11_01_v4: complement(4179943..4183584)	hypothetical protein, conserved	9290	0	22	0				2QTB00022_C_23	Tb11.01.7670	TTTTGTATGCATTAACGCTTTTTCTTCAGTCATTAAATGTTGTTGTGGTGGAGCACATTCTCTACTCTCA	-	11.1	4181615	4181684	-1.88917	-3.955	0.000378606	0.0435625	0.123436
Tb927.5.2890	3QTB00023_G_11			<a href=http://www.genedb.org/genedb/Search?organism=tryp&name=Tb927.5.2890>Tb927.5.2890</a>	Q57ZW5			Tb05.26K5.300	5	Tb927_05_v4: complement(906488..912979)	hypothetical protein, conserved	2280	0	0	0				2QTB00023_G_11	Tb927.5.2890	TTTAGCATTTCTTCCAGTGATTACGGATCTAGCGAACAAAAAAATATCATTAACATGCACCCTGATTTTC	-	5	909715	909784	-1.88027	-3.42501	0.00165152	0.0739226	-1.18928
Tb927.7.5440	3QTB00023_C_23			<a href=http://www.genedb.org/genedb/Search?organism=tryp&name=Tb927.7.5440>Tb927.7.5440</a>	Q582F9			Tb07.10C21.590	7	Tb927_07_v4: 1463040..1469006	hypothetical protein, conserved	3634	0	0	0				2QTB00023_C_23	Tb927.7.5440	AGTTTCTTACGTTTTTTCCTGGCAATACTCGTGCGAATGGTTATTGCGATAATCTTTTTTTGGGTTTTAA	+	7	1463137	1463206	-1.87913	-3.70636	0.000761815	0.0550171	-0.501118
Tb927.3.920	3QTB00022_C_12			<a href=http://www.genedb.org/genedb/Search?organism=tryp&name=Tb927.3.920>Tb927.3.920</a>	Q57WX5			Tb03.27F10.500	3	Tb927_03_v4: 212945..216754	hypothetical protein, conserved	931	0	0	0				2QTB00022_C_12	Tb927.3.920	TTGTTGTCGTGAGAGGATTTGTGATAGATGCGATGAAAATATCCTTACTAGTACCCCCAGTGGTCAAAAT	+	3	213679	213748	-1.8759	-3.50324	0.00133459	0.0655398	-1.00016
Tb927.1.3770	3QTB00001_K_23	unlikely gene predicted by glimmer		<a href=http://www.genedb.org/genedb/Search?organism=tryp&name=Tb927.1.3770>Tb927.1.3770</a>	Q4GYJ8				1	Tb927_01_v4: 812771..812908	hypothetical protein, unlikely	367	1	0	1				2QTB00001_K_23	Tb927.1.3770	TTCGCGGCCGGTTGCATCCTTCCTTACTGAGGGCCAACACCCGGTGGACAATGGTGTAGGGTGTGGGCCG	+	1	812776	812845	-1.87558	-3.34601	0.00204432	0.0798588	-1.37832
Tb10.70.1720	3QTB00023_C_12	;go_function=microtubule motor activity;go_process=microtubule-based movement;go_component=dynein complex		<a href=http://www.genedb.org/genedb/Search?organism=tryp&name=Tb10.70.1720>Tb10.70.1720</a>	Q38B68	dynein heavy chain, putative		TRYP_x-70a06.p2kb545_233,Tb10.70.1710	10	Tb927_10_v4: 1333629..1346057	dynein heavy chain, putative	6664	0	0	0	GO:0003777	GO:0007018	GO:0030286	2QTB00023_C_12	Tb10.70.1720	ATGGATTACAAGGGATGGTATGATCGCAAGACGCGTGAGTTCTTTAATATTGTTGATATTGTCTTTTCTG	+	10	1340232	1340301	-1.87175	-3.25434	0.00261262	0.0910301	-1.59516
Tb09.v1.0280	3QTB00004_O_23			<a href=http://www.genedb.org/genedb/Search?organism=tryp&name=Tb09.v1.0280>Tb09.v1.0280</a>	Q38EP3				9	Tb927_09_v4: 1085401..1085832	hypothetical protein, unlikely	5272	0	2	0				2QTB00004_O_23	Tb09.v1.0280	TTCAGCGTCTGTTTCCATTTCCACTTCGAACGGCGTACTATTGTGTTTTACTTTTCCTTGGGTACTTGTT	+	9	1085722	1085791	-1.86995	-3.99318	0.000339688	0.0431415	0.220491
Tb927.5.3700	3QTB00010_O_11			<a href=http://www.genedb.org/genedb/Search?organism=tryp&name=Tb927.5.3700>Tb927.5.3700</a>	Q57U96			Tb05.6E7.530	5	Tb927_05_v4: 1158287..1159252	hypothetical protein, conserved	2361	1	2	0				2QTB00010_O_11	Tb927.5.3700	TTTCATTGCCCCAACGGCTTTTGTGAGTGGTAATGTTTCGCTTGGCCATGACACCTGCATATTTTATCAC	+	5	1158553	1158622	-1.86539	-3.88099	0.000466834	0.0471997	-0.0638847
Tb10.61.2870	3QTB00014_G_12			<a href=http://www.genedb.org/genedb/Search?organism=tryp&name=Tb10.61.2870>Tb10.61.2870</a>	Q388J8			TRYP_x-61h03.q2kb185_429	10	Tb927_10_v4: complement(3342816..3344207)	hypothetical protein, conserved	7485	0	0	0				2QTB00014_G_12	Tb10.61.2870	GCACATCTTCGCAACAACGGACCCTGTCGTGGAGTCAAGCCATCATATTAATTTTAAGCCTTTCTACATA	-	10	3343368	3343437	-1.85361	-3.93479	0.00040094	0.0435625	0.0721677
Tb927.8.7740	3QTB00014_O_12	;go_function=amino acid-polyamine transporter activity;go_process=amino acid transport;go_component=integral to membrane		<a href=http://www.genedb.org/genedb/Search?organism=tryp&name=Tb927.8.7740>Tb927.8.7740</a>	Q57V93	amino acid transporter, putative		Tb08.30P3.270	8	Tb927_08_v4: 2230503..2231906	amino acid transporter, putative	4618	0	11	0	GO:0005279	GO:0006865	GO:0016021	2QTB00014_O_12	Tb927.8.7740	GTTACGCGTTCCAAACGTTCTCACGGGTGAACCGTTCGTTAGCCCCAACTCGAATGAAGGAGAAGCACTG	+	8	2230568	2230637	-1.85238	-3.36173	0.00195964	0.0779683	-1.34087
Tb11.02.0370	3QTB00005_E_8	hypothetical protein GPI-Anchor Signal predicted for Tb11.02.0370 by DGPI v2.04 with cleavage site probability 0.516 near 149		<a href=http://www.genedb.org/genedb/Search?organism=tryp&name=Tb11.02.0370>Tb11.02.0370</a>	-				11	Tb927_11_01_v4: complement(814771..815259)	hypothetical protein, conserved	7989	0	0	0				2QTB00005_E_8	Tb11.02.0370	TTACTTTACCTGCGGAGTCTGGCCTCTTCCATCCGCCTTCAAGACGTTTTCTTTTTGTATTCGGGTTTTG	-	11.1	814998	815067	-1.85148	-3.18219	0.00316308	0.094711	-1.76378
Tb927.8.3850	3QTB00012_C_24			<a href=http://www.genedb.org/genedb/Search?organism=tryp&name=Tb927.8.3850>Tb927.8.3850</a>	Q581A5			Tb08.10J17.400	8	Tb927_08_v4: complement(1148943..1150103)	hypothetical protein, conserved	4228	0	0	0				2QTB00012_C_24	Tb927.8.3850	ATTAATGAAAAGGACATACACTCACAACCCCTACCGCCATATTACCGTCATACCTGTCTCGGTTGCTGGA	-	8	1149945	1150014	-1.84441	-3.66672	0.000850582	0.0566452	-0.599363
Tb927.7.7160	3QTB00021_E_11			<a href=http://www.genedb.org/genedb/Search?organism=tryp&name=Tb927.7.7160>Tb927.7.7160</a>	Q57XT6	kinetoplastid-specific dual specificity phosphatase, putative		Tb07.21H15.190	7	Tb927_07_v4: complement(2051227..2054127)	dual specificity protein phosphatase, putative	3806	0	0	0				2QTB00021_E_11	Tb927.7.7160	AAGAAGAATTTAGCAAAACCATGCCGCTGCCTCTCACTACAACCTTTAATTGGGATGAGGAGTTGACAGA	-	7	2053742	2053811	-1.83229	-3.98743	0.000345287	0.0431415	0.205861
Tb09.244.2230	3QTB00006_H_8			<a href=http://www.genedb.org/genedb/Search?organism=tryp&name=Tb09.244.2230>Tb09.244.2230</a>	Q38CT7			chr9contig244a01.tmp0223	9	Tb927_09_v4: complement(2435726..2436373)	hypothetical protein, conserved	5933	1	0	0				2QTB00006_H_8	Tb09.244.2230	GTTTCACCTGGCATCATTTTCTCCAGTCAACCCTCTTTCAGTTATTTGTCTGTCTTTTTCCAAAGCAACA	NA	Nonspecific_2	0	0	-1.81973	-3.22213	0.00284597	0.0925546	-1.67065
Tb927.7.4130	3QTB00023_K_11			<a href=http://www.genedb.org/genedb/Search?organism=tryp&name=Tb927.7.4130>Tb927.7.4130</a>	Q57UP3			Tb07.5F10.450	7	Tb927_07_v4: 1096162..1103388	hypothetical protein, conserved	3502	0	0	0				2QTB00023_K_11	Tb927.7.4130	ATTTCAAGAGAACATAGCAAGACAAAAGATAGAACAGACCTGCTGGTCTGAACAGAACAAAATACTATTA	+	7	1099485	1099554	-1.81944	-3.31855	0.00220079	0.0822331	-1.44357
Tb927.2.6280	3QTB00014_K_12	;go_function=purine nucleoside transporter activity;go_process=purine ribonucleoside salvage;go_component=integral to membrane		<a href=http://www.genedb.org/genedb/Search?organism=tryp&name=Tb927.2.6280>Tb927.2.6280</a>	Q7YUH5	TbNT7	36E18.140		2	Tb927_02_v4: 1148974..1150374	adenosine transporter 2, putative	836	0	11	0	GO:0015211 GO:0015211 GO:0015211	GO:0006166	GO:0016021	2QTB00014_K_12	Tb927.2.6280	TAATCACTTCATTTATGTCTGTTGTCATCAAAGCAGCGATGGAATACAGCTTCAAAAGCAGACGAGTTCA	+	2	1149479	1149548	-1.8152	-3.22036	0.00285935	0.0925546	-1.67479
Tb10.61.0460	3QTB00008_K_24			<a href=http://www.genedb.org/genedb/Search?organism=tryp&name=Tb10.61.0460>Tb10.61.0460</a>	Q387T1			TRYP_x-61h03.q2kb185_71	10	Tb927_10_v4: 3836270..3837070	hypothetical protein, conserved	7657	1	0	0				2QTB00008_K_24	Tb10.61.0460	ATGACTTGGAGCTCGAAGTAAAAGACTCCACAGGTAATGTCATGGGGTATCGACTATTCCCCGTTAACAT	+	10	3836526	3836595	-1.81436	-3.72921	0.000714813	0.0529578	-0.444324
Tb11.02.3360	3QTB00017_O_11	;go_function=ATP binding; DNA binding;go_process=DNA replication;go_component=DNA replication factor C complex		<a href=http://www.genedb.org/genedb/Search?organism=tryp&name=Tb11.02.3360>Tb11.02.3360</a>	Q385K3	replication factor C, subunit 1, putative,replication factor C large subunit, putative		Tb11.212.0700	11	Tb927_11_01_v4: 1572758..1574521	replication factor C, subunit 1, putative,replication factor C large subunit, putative	8264	0	0	0	GO:0003677 GO:0005524	GO:0006260	GO:0005634 GO:0005663	2QTB00017_O_11	Tb11.02.3360	ATGTGTTACCCCGTTACCGCAAATAAGTTGAAGCAATGGATGGAAGAATTTGAAGCCAATAGTTCCAAAA	+	11.1	1572836	1572905	-1.8053	-3.73433	0.000704666	0.0529578	-0.431572
Tb927.1.4370	3QTB00017_M_22			<a href=http://www.genedb.org/genedb/Search?organism=tryp&name=Tb927.1.4370>Tb927.1.4370</a>	Q4GYE1				1	Tb927_01_v4: 903224..905026	hypothetical protein, conserved	424	1	1	0				2QTB00017_M_22	Tb927.1.4370	TTACTAACTGTGATGTTTCCCTTTTACGCAGCAGCACATTATTCATACCATCTGATAGTTCCTCTTTTTC	+	1	903363	903432	-1.8004	-3.32562	0.00215947	0.081665	-1.42681
Tb927.2.4810	3QTB00022_K_12			<a href=http://www.genedb.org/genedb/Search?organism=tryp&name=Tb927.2.4810>Tb927.2.4810</a>	Q7YUV3		30M24.175		2	Tb927_02_v4: complement(853040..857062)	hypothetical protein, conserved	744	0	0	0	GO:0003674	GO:0008150	GO:0005575	2QTB00022_K_12	Tb927.2.4810	ATTATCGGTGAGAAGGAGCGAAAAATATATGATCTAAAGAAATTGAACCAGGAGCTGGAGAAGCACAAGT	-	2	853840	853909	-1.79785	-3.24962	0.00264566	0.0913126	-1.60625
Tb927.8.7170	3QTB00012_K_12	;go_function=inositol or phosphatidylinositol phosphatase activity		<a href=http://www.genedb.org/genedb/Search?organism=tryp&name=Tb927.8.7170>Tb927.8.7170</a>	Q57YS3	inositol polyphosphate 1-phosphatase, putative		Tb08.10K10.600	8	Tb927_08_v4: 2062780..2063952	inositol polyphosphate 1-phosphatase, putative	4561	0	0	0	GO:0004437	GO:0008150	GO:0005575	2QTB00012_K_12	Tb927.8.7170	AGGTGGATCTCGTTAAACTCTTGCAAATATGTGTGAATGGCGCTTTGGCTGCGCAGCAGTACATTCTGCT	+	8	2062787	2062856	-1.79301	-3.25461	0.00261077	0.0910301	-1.59453
Tb927.2.5950	3QTB00016_C_11			<a href=http://www.genedb.org/genedb/Search?organism=tryp&name=Tb927.2.5950>Tb927.2.5950</a>	Q7YUK5		1F7.345		2	Tb927_02_v4: 1080291..1081883	hypothetical protein, conserved	818	0	0	0	GO:0003674	GO:0008150	GO:0005575	2QTB00016_C_11	Tb927.2.5950	ATGTGAAGCTGATTCGTACTTTCTTGCGTGAGCATGCAGTTCTTACTCTCAGTGATAAACTTTTTGAAGA	+	2	1080457	1080526	-1.79293	-3.3689	0.00192215	0.0774082	-1.32376
Tb927.8.4500	3QTB00019_K_24	;go_function=RNA binding;go_process=protein biosynthesis		<a href=http://www.genedb.org/genedb/Search?organism=tryp&name=Tb927.8.4500>Tb927.8.4500</a>	Q57VY5			Tb08.29H22.940	8	Tb927_08_v4: complement(1331172..1333421)	hypothetical protein, conserved	4293	0	0	0	GO:0003723	GO:0006412	GO:0005575	2QTB00019_K_24	Tb927.8.4500	ACGACGTATACCCGCTGATTACGAAATAATCCATTTCATGAATCTCCTTCTGACGTGCGGGAAAGATTTT	-	8	1332423	1332492	-1.7898	-3.47881	0.00142666	0.0673665	-1.05941
Tb11.03.0940	3QTB00018_O_23	;go_function=GTP binding		<a href=http://www.genedb.org/genedb/Search?organism=tryp&name=Tb11.03.0940>Tb11.03.0940</a>	Q387N2	elongation factor, putative			11	Tb927_11_01_v4: complement(43124..45085)	elongation factor, putative	7731	0	0	0	GO:0005525	GO:0008150	GO:0005575	2QTB00018_O_23	Tb11.03.0940	GATGAAGAACTTGTCACTGTCACACCAAAGTCTATACGGATGCGATTACCTAACTTTAATGGTAAAACGA	-	11.1	43153	43222	-1.78499	-4.01287	0.000321173	0.0431415	0.270655
Tb11.47.0004	3QTB00021_C_24	;go_function=oxoglutarate dehydrogenase (succinyl-transferring) activity;go_process=lysine catabolism; tricarboxylic acid cycle; tryptophan metabolism;go_component=mitochondrion; oxoglutarate dehydrogenase complex		<a href=http://www.genedb.org/genedb/Search?organism=tryp&name=Tb11.47.0004>Tb11.47.0004</a>	Q387A7	2-oxoglutarate dehydrogenase E1 component, putative			11	Tb927_11_01_v4: 419190..422216	2-oxoglutarate dehydrogenase subunit, putative	7856	0	0	0	GO:0004591	GO:0006099 GO:0006554 GO:0006568	GO:0005739 GO:0045252	2QTB00021_C_24	Tb11.47.0004	AAACCACTTGTTGTTTTCTTCTCAAAGGCGCGACTTCGTGCCCCTAATGTTTCATCTCTCAGTGAGATGT	+	11.1	421689	421758	-1.78259	-3.59098	0.00104886	0.0602629	-0.785958
Tb11.01.0910	3QTB00020_O_23	;go_function=DNA binding; DNA topoisomerase type I activity;go_process=DNA modification; DNA topological change; DNA unwinding		<a href=http://www.genedb.org/genedb/Search?organism=tryp&name=Tb11.01.0910>Tb11.01.0910</a>	Q384B1	DNA topoisomerase III, putative			11	Tb927_11_01_v4: 2459296..2461821	DNA topoisomerase III, putative	8608	0	0	0	GO:0003677 GO:0003917	GO:0006265 GO:0006268 GO:0006304	GO:0005634	2QTB00020_O_23	Tb11.01.0910	TCTTCTTTGGAAAGTTTCGTTACTTCAAGGAAAACATTGAGCGCTTTGATGCCCTTATGGGAGCTTCATT	+	11.1	2461028	2461097	-1.77505	-3.52458	0.00125887	0.0651463	-0.948263
Tb09.160.4650	3QTB00001_K_24			<a href=http://www.genedb.org/genedb/Search?organism=tryp&name=Tb09.160.4650>Tb09.160.4650</a>	Q38EU1			chr9contig160.tmp0351c	9	Tb927_09_v4: complement(999088..999270)	hypothetical protein, unlikely	5224	0	0	0				2QTB00001_K_24	Tb09.160.4650	AGTGGGTTCCGTAGGTTGCAGTCGGTTTCCACAAACGATTTCACTATCCTCTCCTGATGAGCATAAGTTT	-	9	999139	999208	-1.77102	-3.21682	0.0028863	0.0925546	-1.68306
Tb10.389.0190	3QTB00023_C_11			<a href=http://www.genedb.org/genedb/Search?organism=tryp&name=Tb10.389.0190>Tb10.389.0190</a>	Q388S2				10	Tb927_10_v4: complement(3153014..3158746)	hypothetical protein, conserved	7410	0	0	0				2QTB00023_C_11	Tb10.389.0190	ACATGGGTTACCAGTGGAGGATTCAAATTCGTCACTTTTTTGTGCTCTGTTATCTTCGGTTAGTGAAAAT	-	10	3158294	3158363	-1.77043	-3.75032	0.000673881	0.0526513	-0.391718
Tb927.1.260	3QTB00002_K_22			<a href=http://www.genedb.org/genedb/Search?organism=tryp&name=Tb927.1.260>Tb927.1.260</a>	Q8IFH7				1	Tb927_01_v4: complement(106271..106573)	hypothetical protein, unlikely	21	0	0	0				2QTB00002_K_22	Tb927.1.260	TTTTACATCCATTCCAATTTCAGACGTCAGTCGCCATCCTCTCCAGCTTGTACATGTAACGCATCATTTG	-	1	106499	106568	-1.76439	-3.97725	0.000355429	0.0435625	0.179955
Tb927.4.2280	3QTB00012_K_11			<a href=http://www.genedb.org/genedb/Search?organism=tryp&name=Tb927.4.2280>Tb927.4.2280</a>	Q584F9			Tb04.1H19.550	4	Tb927_04_v4: 593290..594438	hypothetical protein, conserved	1645	0	0	0				2QTB00012_K_11	Tb927.4.2280	TGAACAAGAACAGGAAGTGCAGCGGATGGAACTTCAGCGAAAGCTGATCGATGTGGTGAATAAAAAGATT	+	4	593652	593721	-1.75992	-3.18746	0.00311938	0.094711	-1.75152
Tb11.02.2070	3QTB00018_K_12	prokaryotic top blast hits;go_function=catalytic activity;go_process=metabolism;go_component=mitochondrion		<a href=http://www.genedb.org/genedb/Search?organism=tryp&name=Tb11.02.2070>Tb11.02.2070</a>	Q385W8	long-chain-fatty acid-CoA ligase protein, putative,acyl-CoA synthetase, putative,fatty acid thiokinase (long chain), putative		TRYP_xi-1013a02.q1k_46	11	Tb927_11_01_v4: 1275242..1277239	long-chain-fatty acid-CoA ligase protein, putative,acyl-CoA synthetase, putative,fatty acid thiokinase (long chain), putative	8148	1	0	0	GO:0003824	GO:0008152	GO:0005739	2QTB00018_K_12	Tb11.02.2070	TGGTTTCATCACCTGCAAATATGGTTTTGCGAGACAAAGAGTGGAAAGGCACTACGTGCATTACTTTGAT	+	11.1	1277104	1277173	-1.75344	-3.60421	0.00101129	0.0594232	-0.753489
Tb09.160.1600	3QTB00004_K_11			<a href=http://www.genedb.org/genedb/Search?organism=tryp&name=Tb09.160.1600>Tb09.160.1600</a>	Q38FN0		3C4.325	chr9contig160.tmp0152c	9	Tb927_09_v4: complement(612893..613318)	hypothetical protein, unlikely	4933	1	0	0				2QTB00004_K_11	Tb09.160.1600	CGTTGTACGCTGTTTGTTCCAGGCGCGTTTATAATATTTTCTTCCCCCGTCGTTTTGTATCTTGCTCAGC	-	9	613024	613093	-1.75144	-3.55813	0.00114816	0.0631577	-0.866425
Tb11.01.7940	3QTB00023_C_10			<a href=http://www.genedb.org/genedb/Search?organism=tryp&name=Tb11.01.7940>Tb11.01.7940</a>	Q381G0				11	Tb927_11_01_v4: complement(4244682..4257068)	hypothetical protein, conserved	9315	0	0	0				2QTB00023_C_10	Tb11.01.7940	GACATTCAATCGGCTGATGTACTTTACACCTGTATGCAAAAGGATTCCCTTTTATTTGTTCTTTCTTCTG	-	11.1	4254332	4254401	-1.74984	-4.03506	0.000301491	0.0424756	0.32727
Tb927.4.5580	3QTB00015_O_11	;go_process=antigenic variation;go_component=integral to membrane		<a href=http://www.genedb.org/genedb/Search?organism=tryp&name=Tb927.4.5580>Tb927.4.5580</a>	Q580N9	variant surface glycoprotein (VSG, atypical), putative		Tb04.24M18.680	4	Tb927_04_v4: complement(1521320..1522795)	variant surface glycoprotein (VSG, atypical), putative	1977	1	0	0		GO:0020033	GO:0016021	2QTB00015_O_11	Tb927.4.5580	TTAGCCTCAACAGATTTCAAAAAGGCAGCTCGCAGACACATTCTTGGTAAAAAGGAAACAGCCGATGACA	-	4	1521844	1521913	-1.74983	-3.19574	0.00305186	0.0940061	-1.73224
Tb927.5.3200	3QTB00008_K_11			<a href=http://www.genedb.org/genedb/Search?organism=tryp&name=Tb927.5.3200>Tb927.5.3200</a>	Q57Z73			Tb05.27M3.250	5	Tb927_05_v4: complement(995967..996746)	hypothetical protein, conserved	2311	0	0	0				2QTB00008_K_11	Tb927.5.3200	TTGAAAGTGTCCGCGCTGCCGCATTGAAGGAACCCATACCGACCTCTCTATTAGAACTATTACTCATTTA	-	5	996586	996655	-1.74894	-3.98925	0.00034351	0.0431415	0.210478
Tb11.02.2760	3QTB00021_C_11			<a href=http://www.genedb.org/genedb/Search?organism=tryp&name=Tb11.02.2760>Tb11.02.2760</a>	Q385Q8			Tb11.212.1320	11	Tb927_11_01_v4: 1433383..1436283	hypothetical protein, conserved	8209	1	1	0				2QTB00021_C_11	Tb11.02.2760	TTTTAGTACAGGATTTATCTTCTGTTATCATAGACGAATTGGAGGGTCGCAGCCACATCGTTGAAGAAGA	+	11.1	1433774	1433843	-1.74275	-3.68459	0.000809403	0.0554894	-0.555137
Tb11.01.3570	3QTB00017_K_23			<a href=http://www.genedb.org/genedb/Search?organism=tryp&name=Tb11.01.3570>Tb11.01.3570</a>	Q383B0				11	Tb927_11_01_v4: 3074847..3076604	hypothetical protein, conserved	8860	0	0	0				2QTB00017_K_23	Tb11.01.3570	AAGTTGAAATACACTATTCCCAATCACTGGTTATTTGATGAGAGTTCCCCTGTACCTCTCCTTAATGGAC	+	11.1	3075891	3075960	-1.73744	-4.14502	0.000220102	0.0349526	0.609109
Tb09.211.0460	3QTB00003_N_19			<a href=http://www.genedb.org/genedb/Search?organism=tryp&name=Tb09.211.0460>Tb09.211.0460</a>	Q38EB3			chr9contig211.tmp0058c	9	Tb927_09_v4: complement(1337831..1338223)	hypothetical protein, conserved	5404	0	0	0				2QTB00003_N_19	Tb09.211.0460	TATGCTCGCCTTCTATAATGTGCTTCCTCACATCACAGAGTCCCACCTAAAGGAAGTGTACGCGCTGTTT	-	9	1337849	1337918	-1.7304	-3.5333	0.00122913	0.0648011	-0.927018
Tb11.01.2910	3QTB00006_C_24			<a href=http://www.genedb.org/genedb/Search?organism=tryp&name=Tb11.01.2910>Tb11.01.2910</a>	Q383G6				11	Tb927_11_01_v4: 2920653..2921249	hypothetical protein, conserved	8804	0	0	0				2QTB00006_C_24	Tb11.01.2910	CTTGAAGCGGCCCATGTTTAATTACACCCGTATTTTTAGCATGGGGATCACACAGCACACATTTACTGGT	+	11.1	2920691	2920760	-1.72835	-3.14568	0.00348205	0.0985099	-1.84837
Tb11.01.6990	3QTB00017_J_12			<a href=http://www.genedb.org/genedb/Search?organism=tryp&name=Tb11.01.6990>Tb11.01.6990</a>	Q381Q1				11	Tb927_11_01_v4: complement(4008575..4010452)	hypothetical protein, conserved	9223	0	9	0				2QTB00017_J_12	Tb11.01.6990	ACCGTATACTCATTGCAACTACTTCTTGTTATTTGGAGTGCTGCTTATTCGCCGTTCTGTTAACGTTTCC	-	11.1	4008954	4009023	-1.7214	-3.77002	0.00063776	0.0518708	-0.342554
Tb09.211.1600	3QTB00010_C_23			<a href=http://www.genedb.org/genedb/Search?organism=tryp&name=Tb09.211.1600>Tb09.211.1600</a>	Q38DZ6			chr9contig211.tmp0189c	9	Tb927_09_v4: complement(1539177..1540124)	hypothetical protein, conserved	5521	1	0	0				2QTB00010_C_23	Tb09.211.1600	ATAAAACGTTCCGTTTGTTCAACGGGTCATTGGTTGCTTCATTCCTCGCGACTTTCGATTTGCTCGACAG	-	9	1539283	1539352	-1.71416	-3.93356	0.000402336	0.0435625	0.0690576
Tb09.244.2880	3QTB00002_O_22			<a href=http://www.genedb.org/genedb/Search?organism=tryp&name=Tb09.244.2880>Tb09.244.2880</a>	Q38D04			chr9contig244a01.tmp0289	9	Tb927_09_v4: complement(2286625..2286933)	hypothetical protein, unlikely	5865	0	0	0				2QTB00002_O_22	Tb09.244.2880	GGGAATTCCCTCTAACCACGAAGAATGCATAGCAACATCGCTCCAAGCAGAACTACTTCTTGACAAGATT	-	9	2286640	2286709	-1.71268	-3.65186	0.000886391	0.0572784	-0.636104
Tb927.7.1280	3QTB00007_M_24			<a href=http://www.genedb.org/genedb/Search?organism=tryp&name=Tb927.7.1280>Tb927.7.1280</a>	Q57WS2			Tb07.27M11.520	7	Tb927_07_v4: 331746..332447	hypothetical protein, conserved	3219	0	1	0				2QTB00007_M_24	Tb927.7.1280	TAAGAAGACGGTCTTGATTATATTTTTTGCATCGTCTCTTCTTGTGGCTATACTGGTGATTTTCTTTTGA	+	7	332378	332447	-1.71124	-3.71495	0.000743806	0.0542766	-0.479785
Tb927.1.3210	3QTB00003_G_9			<a href=http://www.genedb.org/genedb/Search?organism=tryp&name=Tb927.1.3210>Tb927.1.3210</a>	Q4GYQ2				1	Tb927_01_v4: 691036..691386	hypothetical protein, unlikely	313	0	2	0				2QTB00003_G_9	Tb927.1.3210	TTTATCATACTTGGAAGTCCCTCACTATCGCTGTGTCACCACCTTTTCCACTGTCTCGCAAACTTAATTT	+	1	691234	691303	-1.70768	-3.61207	0.000989573	0.0594232	-0.734167
Tb10.70.1150	3QTB00016_K_11			<a href=http://www.genedb.org/genedb/Search?organism=tryp&name=Tb10.70.1150>Tb10.70.1150</a>	Q38B25			TRYP_x-70a06.p2kb545_159	10	Tb927_10_v4: complement(1436114..1437724)	hypothetical protein, conserved	6707	0	0	0				2QTB00016_K_11	Tb10.70.1150	TACACTTGTAAGAGAAGGTGGTGCACAAGCAATTCTTAATGCATTGGATATCTTCATTGATGACGAGGAA	-	10	1436822	1436891	-1.70406	-3.48168	0.00141556	0.0672117	-1.05248
Tb11.01.5160	3QTB00017_O_12			<a href=http://www.genedb.org/genedb/Search?organism=tryp&name=Tb11.01.5160>Tb11.01.5160</a>	Q382I1				11	Tb927_11_01_v4: complement(3565044..3566849)	hypothetical protein, conserved	9043	1	1	0				2QTB00017_O_12	Tb11.01.5160	AAAACTATCGAACAGCTTCGTTGGTCGCACTTTATGATGAGGTCCCGTGCTGTGAATTTGCACTTTATCC	-	11.1	3565724	3565793	-1.69542	-3.93669	0.000398783	0.0435625	0.0769914
Tb09.160.4700	3QTB00014_G_23			<a href=http://www.genedb.org/genedb/Search?organism=tryp&name=Tb09.160.4700>Tb09.160.4700</a>	Q38ET6			chr9contig160.tmp0356	9	Tb927_09_v4: 1008341..1009702	hypothetical protein, conserved	5229	0	2	0				2QTB00014_G_23	Tb09.160.4700	AAGAAAACTAAGTGTTGCGGAGCAGATATCTATTGTAGGACAAATTATTCGGAAAGCGGAATGCCTACTT	+	9	1008535	1008604	-1.6908	-3.24107	0.00270646	0.0925546	-1.62631
Tb927.3.2130	3QTB00020_G_11	similar to Ribosomal large subunit pseudouridine synthase D (EC 4.2.1.70)(Pseudouridylate synthase) (Uracil hydrolyase). (Swiss-Prot:P50513) {Zymomonas mobilis}		<a href=http://www.genedb.org/genedb/Search?organism=tryp&name=Tb927.3.2130>Tb927.3.2130</a>	Q57Z98			Tb03.30P12.1220	3	Tb927_03_v4: complement(560389..562875)	hypothetical protein, conserved	1051	0	0	0				2QTB00020_G_11	Tb927.3.2130	AGTTGCCAATTTCTTAGCGATACTATGTGGCCGTTGGAGAGAGCAGAAGTTATTACAGATGTGATCTGTC	-	3	561657	561726	-1.6896	-3.39442	0.00179413	0.075909	-1.2627
Tb11.01.5560	3QTB00011_O_24	;go_function=GDP-4-dehydro-D-rhamnose reductase activity;go_process='de novo' GDP-L-fucose biosynthesis		<a href=http://www.genedb.org/genedb/Search?organism=tryp&name=Tb11.01.5560>Tb11.01.5560</a>	Q382D8	GDP-L-fucose synthetase, putative			11	Tb927_11_01_v4: 3648488..3649564	GDP-L-fucose synthetase, putative	9086	1	0	0	GO:0042356	GO:0042351	GO:0005575	2QTB00011_O_24	Tb11.01.5560	TCATTCATAAGTTCTATTTGGCGAAACGAGAAAATAAACCTATGGTTATTATGGGTACTGGAAGGCCGCT	+	11.1	3649170	3649239	-1.68958	-3.46095	0.00149784	0.0703412	-1.10263
Tb10.70.0200	3QTB00016_K_24			<a href=http://www.genedb.org/genedb/Search?organism=tryp&name=Tb10.70.0200>Tb10.70.0200</a>	Q38AU8			TRYP_x-70a06.p2kb545_29	10	Tb927_10_v4: 1661685..1663334	hypothetical protein	6784	0	0	0				2QTB00016_K_24	Tb10.70.0200	ATTGATAAAAATAACACGGGATGCATTACCTTTGAAGAGTTTTTGTGGGTTCTCGAGTTTGGTGTGCGAG	+	10	1662819	1662888	-1.6893	-3.86862	0.000483412	0.0472948	-0.095073
Tb11.24.0011	3QTB00014_G_11			<a href=http://www.genedb.org/genedb/Search?organism=tryp&name=Tb11.24.0011>Tb11.24.0011</a>	Q380X6	variant surface glycoprotein (VSG, atypical), putative			11	Tb927_11_01_v4: complement(4762922..4764280)	variant surface glycoprotein (VSG, atypical), putative	9458	1	0	0				2QTB00014_G_11	Tb11.24.0011	TGTACAGACTCAACATGTCAATAGCACCGAAAGACTGGCGAGCGAAATTCTTAAATCAAGGCAACAAAGC	-	11.1	4764021	4764090	-1.68844	-3.17194	0.00324972	0.0959655	-1.78758
Tb11.02.0650	3QTB00013_K_11			<a href=http://www.genedb.org/genedb/Search?organism=tryp&name=Tb11.02.0650>Tb11.02.0650</a>	Q386J6				11	Tb927_11_01_v4: complement(876477..877730)	hypothetical protein, conserved	8019	1	0	0				2QTB00013_K_11	Tb11.02.0650	AAAAGGACCCCGACAAGCAAATATACAATGAACGGATGTGCGTAGCAATTGAGCAACTCTTTGAAGACTT	-	11.1	877351	877420	-1.66202	-3.2583	0.00258522	0.0910301	-1.58585
Tb11.02.5260	3QTB00009_P_11	;go_function=metal ion binding;go_component=integral to membrane		<a href=http://www.genedb.org/genedb/Search?organism=tryp&name=Tb11.02.5260>Tb11.02.5260</a>	Q384S9				11	Tb927_11_01_v4: 2048821..2049738	hypothetical protein, conserved,predicted zinc finger protein	8439	1	4	0	GO:0046872	GO:0008150	GO:0016021	2QTB00009_P_11	Tb11.02.5260	AATGATTTGGGAGTCGCTGAGTTAGTTTTTCTTTTCTTTTTACTTTCCATCGCCTACACCTCCGCCTTTA	+	11.1	2049025	2049094	-1.66192	-3.26818	0.00251805	0.0899319	-1.5626
Tb927.3.4340	3QTB00011_K_24	;go_function=NAD+-diphthamide ADP-ribosyltransferase activity;go_process=peptidyl-diphthamide biosynthesis from peptidyl-histidine;go_component=cytoplasm		<a href=http://www.genedb.org/genedb/Search?organism=tryp&name=Tb927.3.4340>Tb927.3.4340</a>	Q580K8	diphthamide synthesis protein, putative		Tb03.26J7.600	3	Tb927_03_v4: complement(1219486..1220559)	diphthamide synthesis protein, putative	1271	0	0	0				2QTB00011_K_24	Tb927.3.4340	CTAGCGTTGGGTTGTGACTTCTTGATTCACTATGGTCACAGTTGCCTTATATCGATAAAAGATTGTCTGA	-	3	1220265	1220334	-1.66147	-3.74732	0.000679569	0.0526513	-0.399218
Tb09.160.4290	3QTB00017_C_11	hypothetical protein		<a href=http://www.genedb.org/genedb/Search?organism=tryp&name=Tb09.160.4290>Tb09.160.4290</a>	-		28G16.435	chr9contig160.tmp0324	9	Tb927_09_v4: 940384..942036	hypothetical protein, conserved	5187	0	0	0				2QTB00017_C_11	Tb09.160.4290	TGTATACATTTGTACGCACGCGCCGGATGGTGATAATTTTTGTAGAAGTAAGGAGATAACTGGAGTAGGA	+	9	940497	940566	-1.65786	-3.68275	0.000813552	0.0554894	-0.559695
Tb09.244.2040	3QTB00002_O_7			<a href=http://www.genedb.org/genedb/Search?organism=tryp&name=Tb09.244.2040>Tb09.244.2040</a>	Q38CR9			chr9contig244a01.tmp0204	9	Tb927_09_v4: complement(2477805..2478086)	hypothetical protein, unlikely	5951	1	0	0				2QTB00002_O_7	Tb09.244.2040	GCGATTATTGGCGTTCCTTCTTCTGTTCTGCCTCTAACCTGCACGCACCTTATTGGTTGGTGTCCCCTTC	-	9	2477818	2477887	-1.65621	-3.31572	0.00221758	0.0825018	-1.45029
Tb927.8.4490	3QTB00014_C_23			<a href=http://www.genedb.org/genedb/Search?organism=tryp&name=Tb927.8.4490>Tb927.8.4490</a>	Q57VY6			Tb08.29H22.900	8	Tb927_08_v4: complement(1327356..1328711)	hypothetical protein	4292	0	0	0				2QTB00014_C_23	Tb927.8.4490	AATGTTACTCACGGAAAATAACCAAAAACAGTTTGAGTCTATGGAAACACCGTCGGGAGAGAGTCGTATT	-	8	1328046	1328115	-1.65132	-3.18372	0.00315034	0.094711	-1.76022
Tb10.70.5230	3QTB00019_C_9	weak similarity to chaperone protein DnaJ		<a href=http://www.genedb.org/genedb/Search?organism=tryp&name=Tb10.70.5230>Tb10.70.5230</a>	Q38BZ9			TRYP_x-70a06.p2kb545_712	10	Tb927_10_v4: 637302..639455	hypothetical protein, conserved	6383	0	1	0	GO:0003674 GO:0003674	GO:0008150 GO:0008150	GO:0005575 GO:0005575	2QTB00019_C_9	Tb10.70.5230	TTATTCATATCCGGTTTTCGCGTCATTGTATTACTCCAAGTTCTTTTTTACTGTGTATCATGTGCCAAAT	+	10	638325	638394	-1.64542	-3.68903	0.00079947	0.0554894	-0.544131
Tb927.7.5200	3QTB00019_G_23			<a href=http://www.genedb.org/genedb/Search?organism=tryp&name=Tb927.7.5200>Tb927.7.5200</a>	Q57ZG9			Tb07.27E10.450	7	Tb927_07_v4: 1369681..1371855	hypothetical protein, conserved	3610	0	0	0				2QTB00019_G_23	Tb927.7.5200	TTTATTGCGACCAAAACAGCCTGTATTACGTTTTCTTTCCCCTATTCCAATGATTGTGAAGTTGAAGGAG	+	7	1369950	1370019	-1.64507	-3.88903	0.000456357	0.0471997	-0.0435955
Tb927.7.5380	3QTB00017_K_24	similar to SP:O64380: Polyadenylate-binding protein 3 (Poly(A)-binding protein 3) (PABP 3). {Arabidopsis thaliana};go_function=RNA binding;go_process=RNA processing		<a href=http://www.genedb.org/genedb/Search?organism=tryp&name=Tb927.7.5380>Tb927.7.5380</a>	Q582F3	RNA-binding protein, putative		Tb07.10C21.710	7	Tb927_07_v4: 1437481..1439280	RNA-binding protein, putative	3628	0	0	0	GO:0003723	GO:0006396	GO:0005575	2QTB00017_K_24	Tb927.7.5380	TTTTGAAAAACACAGCACCGTTACTTGTCCGAATGGTAGACGCACAGGAAAGTCCATCAATGTTACTTCA	+	7	1438904	1438973	-1.63841	-3.18167	0.00316737	0.094711	-1.76497
Tb927.7.1610	3QTB00018_K_11	;go_function=ATP binding; catalytic activity;go_process=fructose 2,6-bisphosphate metabolism		<a href=http://www.genedb.org/genedb/Search?organism=tryp&name=Tb927.7.1610>Tb927.7.1610</a>	Q57WN9	6-phosphofructo-2-kinase/fructose-2,6-biphospha ta se,putative		Tb07.27M11.980	7	Tb927_07_v4: 404562..406508	6-phosphofructo-2-kinase/fructose-2,6-biphospha ta se,putative	3252	0	0	0	GO:0005524 GO:0003824	GO:0006003	GO:0005575	2QTB00018_K_11	Tb927.7.1610	TCGCTGTACGGAAACTGTACATTACTTTGATAAACGCAACGAGCTGTCGCAAGATCCATATTTTGCATCT	+	7	405941	406010	-1.63686	-3.53961	0.00120805	0.0644843	-0.911637
Tb927.4.4740	3QTB00012_O_12			<a href=http://www.genedb.org/genedb/Search?organism=tryp&name=Tb927.4.4740>Tb927.4.4740</a>	Q583F9			Tb04.3I12.170	4	Tb927_04_v4: complement(1303715..1304893)	hypothetical protein, conserved	1891	0	5	0				2QTB00012_O_12	Tb927.4.4740	AATGGAGGTGGGGACAAACAAACAAAGGCGAAGCCCTCCCTTCTCTATAGAGTTATATTTAATGAAATCA	-	4	1304032	1304101	-1.63634	-3.24	0.00271415	0.0925546	-1.62881
Tb927.5.2260	3QTB00003_L_8	similar to GP:1237122: infective insect stage-specific protein {Leishmania major}; 61% similar to GP:1237122: infective insect stage-specific protein {Leishmania major}{Leishmania major}		<a href=http://www.genedb.org/genedb/Search?organism=tryp&name=Tb927.5.2260>Tb927.5.2260</a>	Q582D9			Tb05.3C6.250	5	Tb927_05_v4: 704826..705230	hypothetical protein, conserved	2217	0	0	0				2QTB00003_L_8	Tb927.5.2260	GTCCCTTGATGTCCACAAGAATGATGCCGCCCCCTGCTTTGATGGAGGTGGAGAGTGCTTTCAGTTCTGG	+	5	705070	705139	-1.63047	-3.53651	0.00121837	0.0646338	-0.9192
Tb11.01.0880	3QTB00005_K_22			<a href=http://www.genedb.org/genedb/Search?organism=tryp&name=Tb11.01.0880>Tb11.01.0880</a>	Q384B4				11	Tb927_11_01_v4: 2449664..2450188	hypothetical protein, conserved	8605	1	0	0				2QTB00005_K_22	Tb11.01.0880	ATGAGGAGTAGCCGGGGTATTTTGTTCCTTAGTGGAGCTTTCGCCATACGTGGCATGTCTGCATACCACA	+	11.1	2449664	2449733	-1.62987	-3.74707	0.000680044	0.0526513	-0.399841
Tb927.4.4270	3QTB00012_O_23	UDP-Gal or UDP-GlcNAc-dependent glycosyltransferase, putative : curated by Mike Ferguson.;go_function=UDP-glycosyltransferase activity;go_process=GPI anchor biosynthesis;go_component=integral to membrane		<a href=http://www.genedb.org/genedb/Search?organism=tryp&name=Tb927.4.4270>Tb927.4.4270</a>	Q57Y31	UDP-Gal or UDP-GlcNAc-dependent glycosyltransferase, putative		Tb04.1D20.200	4	Tb927_04_v4: complement(1132383..1133537)	UDP-Gal or UDP-GlcNAc-dependent glycosyltransferase, putative	1844	1	1	0	GO:0008194	GO:0006506	GO:0016021	2QTB00012_O_23	Tb927.4.4270	ATCGGATTGGAAGATGTACAGCACACAAGCGGAGGTATTGGCTTATCATTATTCTCTTGGCAGTGTCCGC	-	4	1133446	1133515	-1.62663	-3.41784	0.00168394	0.0739996	-1.20652
Tb927.4.2560	3QTB00018_C_23	;go_function=catalytic activity;go_process=metabolism;go_component=membrane		<a href=http://www.genedb.org/genedb/Search?organism=tryp&name=Tb927.4.2560>Tb927.4.2560</a>	Q584D1	cardiolipin synthetase, putative		Tb04.1H19.1130	4	Tb927_04_v4: 672653..674572	cardiolipin synthetase, putative	1673	0	0	0				2QTB00018_C_23	Tb927.4.2560	AAGTGTCAAAGTTTGTTCACCAGAGATTGTGGGTTACCACTCCTTATTATATGCCTCACAGGAAGTTAAT	+	4	674034	674103	-1.62319	-3.21331	0.00291329	0.0925546	-1.69127
Tb927.6.3440	3QTB00011_C_24			<a href=http://www.genedb.org/genedb/Search?organism=tryp&name=Tb927.6.3440>Tb927.6.3440</a>	Q584Y4			Tb06.2N9.440	6	Tb927_06_v4: complement(1014417..1015478)	hypothetical protein, conserved	2862	1	0	0				2QTB00011_C_24	Tb927.6.3440	CGTTAAGTGGGCCTGCTACGGGGAACCATAATAATATTGACCATAATCACAATAGTGTGCAAAATAGTGA	-	6	1014886	1014955	-1.62095	-3.48242	0.00141268	0.0672117	-1.05067
Tb927.2.3800	3QTB00015_O_23			<a href=http://www.genedb.org/genedb/Search?organism=tryp&name=Tb927.2.3800>Tb927.2.3800</a>	Q7YV52		28H13.250		2	Tb927_02_v4: complement(677639..679117)	hypothetical protein, conserved	687	1	0	0				2QTB00015_O_23	Tb927.2.3800	ATGAATATTTGGAATATGAATATGCCGGGTGAGCTTAACATCGGAGCGGGTAAGGCACTTTACTATCGCA	-	2	678361	678430	-1.62092	-3.22196	0.00284729	0.0925546	-1.67106
Tb927.1.3460	3QTB00004_A_11	unlikely gene predicted by glimmer		<a href=http://www.genedb.org/genedb/Search?organism=tryp&name=Tb927.1.3460>Tb927.1.3460</a>	Q4GYM7				1	Tb927_01_v4: complement(740185..740595)	hypothetical protein, unlikely	338	0	2	0				2QTB00004_A_11	Tb927.1.3460	TTTTCTTCTCCCCCATCGCTAACAAGTATGTGCATTTGCGTTTGTGTTCCTTCCACTCAGTCTCTGCAAT	-	1	740274	740343	-1.62068	-3.15857	0.00336607	0.0977298	-1.81855
Tb09.160.4890	3QTB00005_G_22			<a href=http://www.genedb.org/genedb/Search?organism=tryp&name=Tb09.160.4890>Tb09.160.4890</a>	Q38ER8			chr9contig160.tmp0375	9	Tb927_09_v4: 1050166..1050684	hypothetical protein, unlikely	5247	0	0	0				2QTB00005_G_22	Tb09.160.4890	GGCCCCTGTTTCTTCCGGGTACCACATCTGTACGTGTTGTGCCACTAATTAAGCGTCACTTAGCAATGAG	+	9	1050308	1050377	-1.61992	-3.74766	0.000678916	0.0526513	-0.398359
Tb10.6k15.2530	3QTB00007_D_8			<a href=http://www.genedb.org/genedb/Search?organism=tryp&name=Tb10.6k15.2530>Tb10.6k15.2530</a>	Q38AG3			TRYPtp6k15-3d06.p1c_374	10	Tb927_10_v4: complement(1975137..1975871)	hypothetical protein, conserved	6919	1	1	0				2QTB00007_D_8	Tb10.6k15.2530	ATTCATATACTATATGTTGTGCCCATTTTTATGTTATCCCGTCGCCGCACTTCATTTGTGGGGCTATTAC	-	10	1975665	1975734	-1.61558	-3.224	0.00283189	0.0925546	-1.66628
Tb11.01.8560	3QTB00020_C_24			<a href=http://www.genedb.org/genedb/Search?organism=tryp&name=Tb11.01.8560>Tb11.01.8560</a>	Q381A6				11	Tb927_11_01_v4: complement(4411215..4413764)	hypothetical protein, conserved	9369	0	0	0				2QTB00020_C_24	Tb11.01.8560	TTCACCCCAAAAAAGATTTTAAACGTAAACAGCAGCTTATAGATGGTCACGGGAGGTTACTGGTACTCTG	-	11.1	4413325	4413394	-1.61411	-3.15344	0.00341177	0.0985099	-1.83042
Tb927.3.4130	3QTB00006_G_11			<a href=http://www.genedb.org/genedb/Search?organism=tryp&name=Tb927.3.4130>Tb927.3.4130</a>	Q580M9			Tb03.26J7.200	3	Tb927_03_v4: complement(1163487..1164068)	hypothetical protein, conserved	1250	0	0	0				2QTB00006_G_11	Tb927.3.4130	TATCATGCATTACGTGCACCACTCACGGCTGCGTCACTTTCAGTTGTTCCGCTCATATCAGGAAAAATCG	-	3	1163820	1163889	-1.61036	-3.60237	0.00101643	0.0594232	-0.758005
Tb09.211.1210	3QTB00011_K_23	;go_function=damaged DNA binding;go_process=DNA recombination; DNA repair		<a href=http://www.genedb.org/genedb/Search?organism=tryp&name=Tb09.211.1210>Tb09.211.1210</a>	Q38E34	RAD51/dmc1 protein, putative		chr9contig211.tmp0147c	9	Tb927_09_v4: complement(1480507..1481556)	RAD51/dmc1 protein, putative	5483	0	0	0	GO:0003684	GO:0006281 GO:0006310	GO:0005634	2QTB00011_K_23	Tb09.211.1210	TTCTTATCAAGGGTTTGTCTGATGCCAAAGTTGACAAAATTATCGAGGCGGCACGGAAGTTATCGGATTG	-	9	1481276	1481345	-1.60803	-3.51007	0.00130991	0.0651975	-0.983579
Tb11.02.0500	3QTB00001_P_22	;go_function=structural constituent of ribosome;go_process=protein biosynthesis;go_component=cytosolic large ribosomal subunit (sensu Bacteria)		<a href=http://www.genedb.org/genedb/Search?organism=tryp&name=Tb11.02.0500>Tb11.02.0500</a>	Q386L1	60S ribosomal protein L37, putative			11	Tb927_11_01_v4: complement(847307..847561)	60S ribosomal protein L37, putative	8004	0	0	0	GO:0003735	GO:0006412	GO:0009282	2QTB00001_P_22	Tb11.02.0500	GACGTTACAACTGGTCTGTCAAGGCCATCAAACGCCGTCGCACCGGTACTGGCCGCTGCCGCTACCTGAA	-	11.1	847359	847428	-1.5991	-3.61417	0.000983853	0.0594232	-0.729006
Tb11.02.3740	3QTB00022_K_23	;go_function=adenylate cyclase activity;go_process=intracellular signaling cascade;go_component=integral to membrane		<a href=http://www.genedb.org/genedb/Search?organism=tryp&name=Tb11.02.3740>Tb11.02.3740</a>	Q385H4	receptor-type adenylate cyclase GRESAG 4, putative		Tb11.212.0320	11	Tb927_11_01_v4: complement(1661760..1665494)	receptor-type adenylate cyclase GRESAG 4, putative	8293	1	1	0	GO:0004016	GO:0007242	GO:0016021	2QTB00022_K_23	Tb11.02.3740	ATTGTCGTTAACTAACAGCACAGCATTCATAGACTCACTGTACGAACAACGGCGCTACCTTATTGATGAT	-	11.1	1664259	1664328	-1.59897	-3.1454	0.00348464	0.0985099	-1.84902
Tb927.4.1050	3QTB00014_C_12			<a href=http://www.genedb.org/genedb/Search?organism=tryp&name=Tb927.4.1050>Tb927.4.1050</a>	Q580D3			Tb04.5E12.410	4	Tb927_04_v4: complement(281014..282399)	hypothetical protein, conserved	1522	1	0	0				2QTB00014_C_12	Tb927.4.1050	TATTCATTTGACACATTTTATTGCCCCTCCAATGGGTTTTGAGGAATGCGTTGAGCGTTTCTACGCTTCC	-	4	281365	281434	-1.59648	-3.76905	0.000639485	0.0518708	-0.344965
Tb10.406.0140	3QTB00018_G_23			<a href=http://www.genedb.org/genedb/Search?organism=tryp&name=Tb10.406.0140>Tb10.406.0140</a>	Q389Q4				10	Tb927_10_v4: complement(2567188..2569122)	hypothetical protein, conserved	7178	0	0	0				2QTB00018_G_23	Tb10.406.0140	TAGTTGTTATTTCCCTTCCAGTCTTTCAGTATTCCAGGCATTACGCGAATCATGGAGAGTTGTGTCTTTT	-	10	2567494	2567563	-1.59379	-3.52254	0.00126593	0.0651463	-0.953237
Tb11.02.0230	3QTB00018_C_24			<a href=http://www.genedb.org/genedb/Search?organism=tryp&name=Tb11.02.0230>Tb11.02.0230</a>	Q386P7				11	Tb927_11_01_v4: complement(752040..754013)	hypothetical protein, conserved	7967	0	0	0				2QTB00018_C_24	Tb11.02.0230	AAACGAATTTAAGATCGCAAACTTTGTAGACACAGTTGATTGTTTTGTGACCATCGCATGCCCCAACAGT	-	11.1	752451	752520	-1.59209	-3.19003	0.00309825	0.094711	-1.74553
Tb927.4.4920	3QTB00007_C_22			<a href=http://www.genedb.org/genedb/Search?organism=tryp&name=Tb927.4.4920>Tb927.4.4920</a>	Q584L3			Tb04.3M17.170	4	Tb927_04_v4: complement(1347200..1347886)	hypothetical protein, conserved	1910	1	1	0				2QTB00007_C_22	Tb927.4.4920	CACAATACATTACTATTGATAAGGAACCGGACGCCTCAGTGCGCTGCACACGGGAAAGCAGCAAATTAAA	-	4	1347318	1347387	-1.58998	-3.2511	0.00263524	0.0913126	-1.60276
Tb10.70.5100	3QTB00021_O_23	;go_function=alpha-mannosidase activity;go_process=carbohydrate metabolism;go_component=lysosome		<a href=http://www.genedb.org/genedb/Search?organism=tryp&name=Tb10.70.5100>Tb10.70.5100</a>	Q38BY8	lysosomal alpha-mannosidase precursor, putative		TRYP_x-70a06.p2kb545_693	10	Tb927_10_v4: 664018..667011	lysosomal alpha-mannosidase precursor, putative	6394	1	0	0	GO:0004559	GO:0005975	GO:0005764	2QTB00021_O_23	Tb10.70.5100	AATGCGAATTGGCAACCATATACAATTGGGATAATTCTTTCGTTGGGGAAAACCTCCTCTCTTACTCTGA	+	10	665629	665698	-1.58503	-3.51725	0.00128439	0.0651975	-0.966102
Tb11.01.8620	3QTB00017_C_24			<a href=http://www.genedb.org/genedb/Search?organism=tryp&name=Tb11.01.8620>Tb11.01.8620</a>	Q381A0				11	Tb927_11_01_v4: complement(4432693..4434471)	hypothetical protein, conserved	9375	1	0	0				2QTB00017_C_24	Tb11.01.8620	CCATTGTCGTGCAGTCACTGGCTCATTTCTATTTATCGGGCTGCGAAGAAGTTGTAGTGACACTAGTTAA	-	11.1	4433096	4433165	-1.58251	-3.83478	0.000531768	0.0501615	-0.18026
Tb09.211.1640	3QTB00017_O_24			<a href=http://www.genedb.org/genedb/Search?organism=tryp&name=Tb09.211.1640>Tb09.211.1640</a>	Q38DZ1			chr9contig211.tmp0194c	9	Tb927_09_v4: complement(1550284..1552092)	hypothetical protein, conserved	5526	0	0	0				2QTB00017_O_24	Tb09.211.1640	TGAGCAAGACGATACTTTTGGTATTGGCAAATGCCTGAGAGCCCCGGAATCAATGTTCTTTGTTGGGTTT	-	9	1550458	1550527	-1.58009	-4.02874	0.000306976	0.0425508	0.311128
Tb927.6.2440	3QTB00012_G_24			<a href=http://www.genedb.org/genedb/Search?organism=tryp&name=Tb927.6.2440>Tb927.6.2440</a>	Q584R2			Tb06.4M18.940	6	Tb927_06_v4: 746541..747707	hypothetical protein, conserved	2763	0	0	0				2QTB00012_G_24	Tb927.6.2440	TTTGATGCAATTAAAGTTTTCATCGCAAAGGGAAACAAACCAGCCCCGATCCGTTATATTCTCTACATAA	+	6	747480	747549	-1.57561	-3.49304	0.00137231	0.0662562	-1.02492
Tb10.26.0790	3QTB00013_G_12	;go_component=cell surface		<a href=http://www.genedb.org/genedb/Search?organism=tryp&name=Tb10.26.0790>Tb10.26.0790</a>	Q389L7	PSSA-2			10	Tb927_10_v4: complement(2675378..2676655)	procyclic form surface glycoprotein	7215	1	2	0	GO:0003674	GO:0008150	GO:0009986	2QTB00013_G_12	Tb10.26.0790	AAATGTCGGTTGGGTGAAAAGTGCGGCTACTGCAAGCAGGAAGTGTATTTGTCCAAGCTCTATCTTGTCG	-	10	2676070	2676139	-1.56816	-3.36706	0.00193172	0.0774082	-1.32816
Tb09.v1.0630	3QTB00003_C_11			<a href=http://www.genedb.org/genedb/Search?organism=tryp&name=Tb09.v1.0630>Tb09.v1.0630</a>	Q38DR6				9	Tb927_09_v4: 1698746..1699093	hypothetical protein, unlikely	5601	1	1	0				2QTB00003_C_11	Tb09.v1.0630	TATCCTAATTTATGTATCCCTGTCGTCTTCTTCAGTTTTTTCTCTCTTAAATGTTCAAATGGTGTTCAAA	+	9	1698925	1698994	-1.56598	-3.23478	0.00275208	0.0925546	-1.64105
Tb10.70.5240	3QTB00003_G_10			<a href=http://www.genedb.org/genedb/Search?organism=tryp&name=Tb10.70.5240>Tb10.70.5240</a>	Q38C00			TRYP_x-70a06.p2kb545_713	10	Tb927_10_v4: complement(634795..635163)	hypothetical protein	6382	0	0	0				2QTB00003_G_10	Tb10.70.5240	ATGCATATGCCGATCAACAAGTATCCCCGACCAGGCTTTCTCTTCCATATCCTCTACAAAACGAATGAAT	-	10	635086	635155	-1.56515	-3.64373	0.000906581	0.0578518	-0.656167
Tb927.8.850	3QTB00019_O_24			<a href=http://www.genedb.org/genedb/Search?organism=tryp&name=Tb927.8.850>Tb927.8.850</a>	Q57YE6			Tb08.12O16.440	8	Tb927_08_v4: complement(247305..249572)	hypothetical protein, conserved	3928	0	6	0				2QTB00019_O_24	Tb927.8.850	ACATTTTGAACGGGGAGACACCTCAGCGTGTTGAAGAGATGGATAGAATACTTACTAAGGAAATGAATAA	-	8	249040	249109	-1.56185	-3.20526	0.00297601	0.0933424	-1.71005
Tb927.8.4630	3QTB00004_M_9			<a href=http://www.genedb.org/genedb/Search?organism=tryp&name=Tb927.8.4630>Tb927.8.4630</a>	Q57UY8			Tb08.4A8.240	8	Tb927_08_v4: complement(1365644..1366072)	hypothetical protein, conserved	4306	1	3	0				2QTB00004_M_9	Tb927.8.4630	TATTTGTTTCCTGTCCGTGTCGTACTAATGGTACTTACATGTGGTTCCCTTCTTGCGGCTGCTGGTTATT	-	8	1365745	1365814	-1.5495	-3.2243	0.00282969	0.0925546	-1.66559
Tb10.70.5840	3QTB00020_K_12	similar to GB:CAC14329.1: major vault protein {Leishmania major}; similar to Major vault protein alpha (MVP-alpha) (Swiss-Prot:P34118) (Dictyostelium discoideum); similar to Major vault protein (MVP) (Lung resistance- related protein). (Swiss-Prot;go_process=response to abiotic stimulus;go_component=ribonucleoprotein complex		<a href=http://www.genedb.org/genedb/Search?organism=tryp&name=Tb10.70.5840>Tb10.70.5840</a>	Q38C44	MVP		TRYP_x-70a06.p2kb545_797	10	Tb927_10_v4: 520867..523458	major vault protein, putative	6337	0	0	0	GO:0003674	GO:0009628	GO:0005575 GO:0030529	2QTB00020_K_12	Tb10.70.5840	GGTCACATTCACTCACTGTTTCTCTTTTTGGGTCCTGACTTTATGGCTGACAAGATTGTTGTCGAAACAC	+	10	522436	522505	-1.54733	-3.50776	0.00131819	0.0651975	-0.989182
Tb927.7.2950	3QTB00018_O_10	;go_function=ATP binding;go_component=integral to membrane		<a href=http://www.genedb.org/genedb/Search?organism=tryp&name=Tb927.7.2950>Tb927.7.2950</a>	Q57YA5			Tb07.13M20.500	7	Tb927_07_v4: 740636..742648	hypothetical protein, conserved	3384	1	2	0				2QTB00018_O_10	Tb927.7.2950	TGTTTTTGTGGAACGCCGTATATCTGTTTATTTGTCTACACATGTTGTGATAGCTGTCTGTGATCGTAAT	+	7	740836	740905	-1.53978	-3.25808	0.00258672	0.0910301	-1.58636
Tb927.1.4980	3QTB00001_C_11			<a href=http://www.genedb.org/genedb/Search?organism=tryp&name=Tb927.1.4980>Tb927.1.4980</a>	Q4GY82				1	Tb927_01_v4: 1002297..1002404	hypothetical protein, unlikely	485	0	1	0				2QTB00001_C_11	Tb927.1.4980	TGCCTCCACCCATTTATTTGGGAGCAACCTCATACGATTTGCAATTGGTGTTGTGTGCCTCTGGCCCTTG	+	1	1002308	1002377	-1.53913	-3.82746	0.000542823	0.0501615	-0.19864
Tb11.46.0011	3QTB00013_G_23			<a href=http://www.genedb.org/genedb/Search?organism=tryp&name=Tb11.46.0011>Tb11.46.0011</a>	Q386W3				11	Tb927_11_01_v4: 551359..552606	hypothetical protein, conserved,leucine-rich repeat protein (LRRP), putative	7900	1	0	0	GO:0003674	GO:0008150	GO:0005575	2QTB00013_G_23	Tb11.46.0011	AATTAGCAAACATTCTTTCTAAGAACGCAGACCTTCAGGAAATAAATCTAGAGTGGAACCAATTTCAAAC	+	11.1	552104	552173	-1.53836	-3.19648	0.00304593	0.0940061	-1.73052
Tb927.5.2840	3QTB00004_C_11			<a href=http://www.genedb.org/genedb/Search?organism=tryp&name=Tb927.5.2840>Tb927.5.2840</a>	Q57ZW0			Tb05.26K5.406	5	Tb927_05_v4: complement(895735..896151)	hypothetical protein, conserved	2275	0	0	0				2QTB00004_C_11	Tb927.5.2840	TTATGGAACAAAAGGCAATGTCATCAATGCGACAAAACATAAATGAAGTTCACGGGGAGCTGCAGGGGCA	-	5	895940	896009	-1.53655	-3.22383	0.00283318	0.0925546	-1.66668
Tb927.5.3470	3QTB00013_C_10			<a href=http://www.genedb.org/genedb/Search?organism=tryp&name=Tb927.5.3470>Tb927.5.3470</a>	Q57UB9			Tb05.6E7.110	5	Tb927_05_v4: complement(1090765..1092033)	hypothetical protein, conserved	2338	0	0	0				2QTB00013_C_10	Tb927.5.3470	TCCGCGCTCAGTGTATTCTTAACAGGGAGATTACAGAACAAGCAGCGTCAACTTCATCACATGCAACTAA	-	5	1091060	1091129	-1.53515	-3.41737	0.00168609	0.0739996	-1.20765
Tb09.211.2230	3QTB00007_G_12			<a href=http://www.genedb.org/genedb/Search?organism=tryp&name=Tb09.211.2230>Tb09.211.2230</a>	Q38DT3			chr9contig211.tmp0259c	9	Tb927_09_v4: complement(1663730..1664419)	hypothetical protein, conserved	5584	0	0	0				2QTB00007_G_12	Tb09.211.2230	TATCGTTTCTTGCTTGAGGTCCTTCATATGGGTGAGAACAATCCCTACATTTGGTTCCTCCTTGGGGAAG	-	9	1664041	1664110	-1.53438	-3.78764	0.000607038	0.0518666	-0.298484
Tb927.3.850	3QTB00019_O_12			<a href=http://www.genedb.org/genedb/Search?organism=tryp&name=Tb927.3.850>Tb927.3.850</a>	Q57WW8			Tb03.27F10.610	3	Tb927_03_v4: complement(198108..200372)	hypothetical protein, conserved	924	0	0	0				2QTB00019_O_12	Tb927.3.850	TCAAAAGATTCTGTGTATGTTGGCGTTCTCGGTGGTTCGATGGAAATTGGGGACAAGTATTATAGTACTT	-	3	198524	198593	-1.53378	-3.83829	0.000526545	0.0501615	-0.171441
Tb10.61.2745	3QTB00012_K_23			<a href=http://www.genedb.org/genedb/Search?organism=tryp&name=Tb10.61.2745>Tb10.61.2745</a>	Q388J2	mevalonate diphosphate decarboxylase			10	Tb927_10_v4: complement(3354001..3355149)	mevalonate diphosphate decarboxylase	7491	0	0	0				NA	NA	NA	NA	NA	NA	NA	-1.53035	-3.54843	0.00117915	0.0633351	-0.890111
Tb927.5.1020	3QTB00017_O_23	similar to GB:AAN75008.1: disulfide isomerase PDI {Leishmania major}; similar to Protein disulfide isomerase precursor (EC 5.3.4.1) (PDI). (Swiss-Prot:Q12730) {Aspergillus niger};go_function=electron transporter activity;go_process=electron transport;go_component=integral to membrane		<a href=http://www.genedb.org/genedb/Search?organism=tryp&name=Tb927.5.1020>Tb927.5.1020</a>	Q57W47	disulfide isomerase, putative		Tb05.28F8.290	5	Tb927_05_v4: 335393..337162	disulfide isomerase, putative	2093	1	2	0				2QTB00017_O_23	Tb927.5.1020	TCGTATGTTTTTTCAAAGGGATCTAATGATAAAGAGGGGCGAAAGAGAGGACCTTGGCTCATATTCTTTT	+	5	335549	335618	-1.52851	-3.54877	0.00117805	0.0633351	-0.889282
Tb10.26.1020	3QTB00002_K_12			<a href=http://www.genedb.org/genedb/Search?organism=tryp&name=Tb10.26.1020>Tb10.26.1020</a>	Q389N6				10	Tb927_10_v4: complement(2624296..2624598)	hypothetical protein, conserved	7196	0	0	0				2QTB00002_K_12	Tb10.26.1020	TTCGTAACGAAGGTTAACTGGTGGATGCCGTCTATCGGTGCCGGGATGGTGCTCAGTCTCTTTGTATTGA	-	10	2624433	2624502	-1.526	-3.29345	0.00235378	0.0849932	-1.50299
Tb927.4.1450	3QTB00013_O_23			<a href=http://www.genedb.org/genedb/Search?organism=tryp&name=Tb927.4.1450>Tb927.4.1450</a>	Q581T6			Tb04.2L9.660	4	Tb927_04_v4: complement(371443..372708)	hypothetical protein, conserved	1562	0	0	0				2QTB00013_O_23	Tb927.4.1450	AAACTGTGGAAAATAGCGAAAAACGGAAAAGGCAACTTGAGATAGATACATTACATTACGTGTTATTTGC	-	4	371798	371867	-1.52551	-3.28967	0.0023777	0.0854978	-1.51193
Tb927.2.5700	3QTB00004_O_22			<a href=http://www.genedb.org/genedb/Search?organism=tryp&name=Tb927.2.5700>Tb927.2.5700</a>	Q7YUN0		1F7.220		2	Tb927_02_v4: 1025545..1025997	hypothetical protein	802	0	0	0				2QTB00004_O_22	Tb927.2.5700	TTTTTGTATTGTGCACAGCAGTGCCGCTTAGTCGGGATTTCGCTTCATACCCTGTACTTCCACCACTTAA	+	2	1025737	1025806	-1.52472	-3.33947	0.0020806	0.0805434	-1.39388
Tb11.01.5750	3QTB00010_O_22			<a href=http://www.genedb.org/genedb/Search?organism=tryp&name=Tb11.01.5750>Tb11.01.5750</a>	Q382C1				11	Tb927_11_01_v4: 3690052..3691038	hypothetical protein, conserved	9103	0	0	0				2QTB00010_O_22	Tb11.01.5750	ACAGATGCAAGGGAAATTTCAACTTGAGGTGCTGGGCAACAGTTGTGGTCACTACGTTATGGATGACCAA	+	11.1	3690873	3690942	-1.50903	-3.19876	0.0030276	0.0940061	-1.7252
Tb927.6.2680	3QTB00005_C_21			<a href=http://www.genedb.org/genedb/Search?organism=tryp&name=Tb927.6.2680>Tb927.6.2680</a>	Q583R6			Tb06.5F5.110	6	Tb927_06_v4: 805537..806031	hypothetical protein, conserved	2787	1	4	0				2QTB00005_C_21	Tb927.6.2680	GATGTAACACCACTATTTTGATTCCCTTCCGAATCTTCTCCATATTACTGTACCTCACGGCACTCATTTG	+	6	805601	805670	-1.50798	-3.23316	0.0027639	0.0925546	-1.64484
Tb11.12.0015	3QTB00015_K_11			<a href=http://www.genedb.org/genedb/Search?organism=tryp&name=Tb11.12.0015>Tb11.12.0015</a>	Q384E8				11	Tb927_11_01_v4: 2365655..2367124	hypothetical protein, conserved	8571	0	0	0				2QTB00015_K_11	Tb11.12.0015	ATTAACCGAGAAGTTTGAATCCTTAAAACCGAGGGACCATGTGGAGGATAAGACTGAACTCAGCATATAT	+	11.1	2366584	2366653	-1.49599	-3.16956	0.00327016	0.0959655	-1.7931
Tb927.7.4710	3QTB00009_G_24			<a href=http://www.genedb.org/genedb/Search?organism=tryp&name=Tb927.7.4710>Tb927.7.4710</a>	Q57X87			Tb07.26A24.460	7	Tb927_07_v4: complement(1252703..1253593)	hypothetical protein, conserved	3560	0	0	0				2QTB00009_G_24	Tb927.7.4710	GTGCTGGCTCTTTATTTACGTTGCTACGTATTTAAGTGGACGACCGAAATTTTCAGAGTTTAGGCCGAAG	-	7	1252823	1252892	-1.49461	-3.41159	0.00171267	0.0743367	-1.22152
Tb10.61.1420	3QTB00007_K_10			<a href=http://www.genedb.org/genedb/Search?organism=tryp&name=Tb10.61.1420>Tb10.61.1420</a>	Q388A2			TRYP_x-61h03.q2kb185_212	10	Tb927_10_v4: 3616801..3617496	hypothetical protein, conserved	7585	0	0	0	GO:0003674	GO:0008150	GO:0005575	2QTB00007_K_10	Tb10.61.1420	TTGTGCTGCTTCAGAGTTTCCATTTCCTCGTGTGTTTGGAAATACAATCTACCGTAACCAAAGACCTTAC	+	10	3617085	3617154	-1.49174	-3.38713	0.00182987	0.0763395	-1.28018
Tb10.70.2970	3QTB00006_K_10			<a href=http://www.genedb.org/genedb/Search?organism=tryp&name=Tb10.70.2970>Tb10.70.2970</a>	Q38BH2			TRYP_x-70a06.p2kb545_395	10	Tb927_10_v4: 1115481..1116086	hypothetical protein, conserved	6560	0	0	0				2QTB00006_K_10	Tb10.70.2970	CAAACAGGGTGGACTATCGTGCCCTACTTGCTCTTCCTGTGACGGACCATGCGCATCCATACAAAATGGA	+	10	1115641	1115710	-1.49127	-3.73685	0.000699721	0.0529578	-0.425288
Tb927.7.780	3QTB00018_C_11	similar to tRNA pseudouridine synthase C (EC 4.2.1.70) (Pseudouridylate synthase)(Uracil hydrolyase). (Swiss-Prot:Q87MD4) {Vibrio parahaemolyticus}		<a href=http://www.genedb.org/genedb/Search?organism=tryp&name=Tb927.7.780>Tb927.7.780</a>	Q57VS4			Tb07.29K4.510	7	Tb927_07_v4: complement(177066..178982)	hypothetical protein, conserved	3169	0	0	0				2QTB00018_C_11	Tb927.7.780	ACTTTTTACTTTTGCGTAGACGAGTTGCCAAAATCTTTTCGTGACAGATTTTATGCTTCCGACGAGTTGT	-	7	177359	177428	-1.47717	-3.56479	0.00112731	0.0629097	-0.850127
Tb11.02.0440	3QTB00009_O_11	;go_function=catalytic activity;go_process=metabolism;go_component=mitochondrion		<a href=http://www.genedb.org/genedb/Search?organism=tryp&name=Tb11.02.0440>Tb11.02.0440</a>	Q386L9	glycerolphosphate mutase, putative			11	Tb927_11_01_v4: complement(833642..834517)	glycerolphosphate mutase, putative	7996	0	0	0	GO:0003824	GO:0008152	GO:0005739	2QTB00009_O_11	Tb11.02.0440	AGATCATAAAGAATGAAAAATTGTACGTCTACTATTCTCCGTACACGCGCACCAGACAGACCCTAACCGA	-	11.1	834258	834327	-1.4619	-3.17446	0.0032282	0.095666	-1.78173
Tb927.1.2820	3QTB00018_O_11			<a href=http://www.genedb.org/genedb/Search?organism=tryp&name=Tb927.1.2820>Tb927.1.2820</a>	Q4GYU2				1	Tb927_01_v4: complement(641279..643237)	pteridine transporter, putative	273	0	13	0	GO:0015224	GO:0015877 GO:0019889		2QTB00018_O_11	Tb927.1.2820	GCTGACGGACTTGTTGGTGGATCCATTATTGCGATGTTTTTGAACCGTTTCACTGTCGAGGGTCTTGTCT	-	1	642934	643003	-1.44606	-3.32851	0.00214276	0.0814818	-1.41993
Tb09.211.4660	3QTB00004_O_6			<a href=http://www.genedb.org/genedb/Search?organism=tryp&name=Tb09.211.4660>Tb09.211.4660</a>	Q38D44			chr9contig211.tmp0514	9	Tb927_09_v4: 2151194..2151643	hypothetical protein, unlikely	5824	1	1	0				2QTB00004_O_6	Tb09.211.4660	TTTCTCTTCTCCCTTCGTATATATCACGTTCCGTTGTTCATCATTGATTCCCTCACCGCCAAATTACATA	+	9	2151250	2151319	-1.44255	-3.14654	0.0034742	0.0985099	-1.84638
Tb10.6k15.2870	3QTB00012_O_11			<a href=http://www.genedb.org/genedb/Search?organism=tryp&name=Tb10.6k15.2870>Tb10.6k15.2870</a>	Q38AJ1			TRYPtp6k15-3d06.p1c_416	10	Tb927_10_v4: complement(1922173..1923324)	hypothetical protein, conserved	6891	0	0	0				2QTB00012_O_11	Tb10.6k15.2870	AAACTGCTCACCATCACCTCTTTATAATGAAAATGTGGGGTACGTAAAGGAGTCTATTTTTGACGCGTTA	-	10	1922440	1922509	-1.43755	-3.21262	0.00291858	0.0925546	-1.69287
Tb927.5.1380	3QTB00006_C_11			<a href=http://www.genedb.org/genedb/Search?organism=tryp&name=Tb927.5.1380>Tb927.5.1380</a>	Q57VC5			Tb05.30H13.470	5	Tb927_05_v4: 444321..444896	hypothetical protein	2129	0	0	0				2QTB00006_C_11	Tb927.5.1380	AAGCATTTCCCGTCGCTCGCACTCAATCCTTACAAGTTTCAAGGCAGTTTTGATCGTCTTTAACCAAACC	+	5	444431	444500	-1.43452	-3.36613	0.00193656	0.0774082	-1.33037
Tb11.01.6540	3QTB00013_O_10	similar to Protein phosphatase 2C homolog 2 (EC 3.1.3.16) (PP2C-2). (Swiss-Prot:P39966) (Saccharomyces cerevisiae;);go_function=phosphoric monoester hydrolase activity;go_process=dephosphorylation;go_component=integral to membrane		<a href=http://www.genedb.org/genedb/Search?organism=tryp&name=Tb11.01.6540>Tb11.01.6540</a>	Q381U4	PP2C			11	Tb927_11_01_v4: complement(3899034..3900323)	protein phosphatase 2C, putative	9180	0	2	0	GO:0016791	GO:0016311	GO:0016021	2QTB00013_O_10	Tb11.01.6540	ACATCTATTCAAATTTTAAGGATGAAAAGAGTGGTTGTACAGCGGTTGTTCTCTTTGTTAAGGGTGACAA	-	11.1	3899707	3899776	-1.41925	-3.32439	0.00216658	0.081665	-1.42971
Tb927.6.770	3QTB00022_K_11	;go_function=adenylate cyclase activity;go_process=intracellular signaling cascade;go_component=integral to membrane		<a href=http://www.genedb.org/genedb/Search?organism=tryp&name=Tb927.6.770>Tb927.6.770</a>	Q583S6	receptor-type adenylate cyclase GRESAG 4, putative		Tb06.3D8.780	6	Tb927_06_v4: 320857..324588	receptor-type adenylate cyclase GRESAG 4, putative	2594	1	1	0	GO:0004016	GO:0007242	GO:0016021	2QTB00022_K_11	Tb927.6.770	ATTCGTTGGGTTCGGTGACATTTTGTTGTTTTACCAGGAGTTTGTGGCTGCATTTAATGCGAGTAAAGAG	+	6	322911	322980	-1.40344	-3.61929	0.000970012	0.0594232	-0.716392
Tb11.01.5460	3QTB00008_O_22			<a href=http://www.genedb.org/genedb/Search?organism=tryp&name=Tb11.01.5460>Tb11.01.5460</a>	Q382E8				11	Tb927_11_01_v4: 3631039..3631845	hypothetical protein, conserved	9076	0	0	0				2QTB00008_O_22	Tb11.01.5460	TTTCGCTTCGGCTCCCTTCTAGGAACTCTGTAACCCTGCGAGTAAAGGAAATGCATAACCATTTACTTTT	+	11.1	3631262	3631331	-1.38047	-3.41702	0.00168768	0.0739996	-1.20849
Tb927.8.5450	3QTB00015_G_23	;go_function=amino acid-polyamine transporter activity;go_process=amino acid transport;go_component=integral to membrane		<a href=http://www.genedb.org/genedb/Search?organism=tryp&name=Tb927.8.5450>Tb927.8.5450</a>	Q57UL7	amino acid transporter, putative		Tb08.5H5.40	8	Tb927_08_v4: 1614773..1616239	amino acid transporter, putative	4388	0	11	0	GO:0005279	GO:0006865	GO:0016021	2QTB00015_G_23	Tb927.8.5450	TTACTTCTACATTATCTTTGGTTTAATTGTCATGGTAATGGGCACCTACAGCGTCATTGCTGAACTCTGA	+	8	1616170	1616239	-1.37928	-3.16937	0.0032718	0.0959655	-1.79354
Tb11.46.0007	3QTB00016_O_10	GPI-Anchor Signal predicted for Tb11.46.0007 by DGPI v2.04, no cleavage site predicted		<a href=http://www.genedb.org/genedb/Search?organism=tryp&name=Tb11.46.0007>Tb11.46.0007</a>	Q386V9				11	Tb927_11_01_v4: 560814..562466	hypothetical protein, conserved	7904	0	0	0				2QTB00016_O_10	Tb11.46.0007	TTATGGATGTAGAGTCGCTGTACACTGTTCCCGAGTATTTTAGCCGTGATGATTTTTTCAAGGTTCTTGG	+	11.1	561742	561811	-1.37779	-3.58996	0.00105183	0.0602629	-0.788473
Tb10.389.1290	3QTB00018_K_23			<a href=http://www.genedb.org/genedb/Search?organism=tryp&name=Tb10.389.1290>Tb10.389.1290</a>	Q389A0				10	Tb927_10_v4: complement(2939397..2941346)	hypothetical protein, conserved	7332	0	0	0				2QTB00018_K_23	Tb10.389.1290	AAAGGTGCATGCCCAATTAAGCGCCCTCTTGCGCCACATTCAAACTACAAACCAAAAAATCGTATCGAAG	-	10	2939640	2939709	-1.36846	-3.25381	0.00261629	0.0910301	-1.5964
Tb927.4.4770	3QTB00010_K_22			<a href=http://www.genedb.org/genedb/Search?organism=tryp&name=Tb927.4.4770>Tb927.4.4770</a>	Q583G2			Tb04.3I12.120	4	Tb927_04_v4: complement(1310579..1311562)	hypothetical protein	1894	1	1	0				2QTB00010_K_22	Tb927.4.4770	ATGATGTAAGCCTTCTTCACCAACTTGCTGTTGAGGGAATGGTTGTTTCACCTACTAACCAAATGACAAA	-	4	1311156	1311225	-1.36667	-3.16077	0.00334672	0.0974973	-1.81348
Tb11.02.2610	3QTB00014_O_24			<a href=http://www.genedb.org/genedb/Search?organism=tryp&name=Tb11.02.2610>Tb11.02.2610</a>	Q385S1				11	Tb927_11_01_v4: 1393145..1394548	hypothetical protein, conserved,predicted WD40 repeat protein	8196	0	0	0	GO:0003674	GO:0008150	GO:0005575	2QTB00014_O_24	Tb11.02.2610	CTAAAGATGGCAATGCTTATGTATTTGACTGGTCAAGAATCTCGCTGAATAAGTTTCCTAATGACCCACC	+	11.1	1393647	1393716	-1.36494	-3.14969	0.00344556	0.0985099	-1.8391
Tb10.70.2690	3QTB00009_G_23			<a href=http://www.genedb.org/genedb/Search?organism=tryp&name=Tb10.70.2690>Tb10.70.2690</a>	Q38BE8			TRYP_x-70a06.p2kb545_362	10	Tb927_10_v4: complement(1160474..1161337)	hypothetical protein, conserved	6584	1	3	0				2QTB00009_G_23	Tb10.70.2690	TATTGGATTGAGGGTATGAAAAGTGACAGATTCCTCATAGTGTTTCTGCTCGCTGGGAAAACGAGTAACT	-	10	1160728	1160797	-1.34662	-3.16405	0.00331793	0.0969874	-1.80587
Tb927.3.2700	3QTB00012_G_22			<a href=http://www.genedb.org/genedb/Search?organism=tryp&name=Tb927.3.2700>Tb927.3.2700</a>	Q582Y2			Tb03.48O8.110	3	Tb927_03_v4: complement(687015..688181)	hypothetical protein, conserved	1108	0	0	0				2QTB00012_G_22	Tb927.3.2700	TAGTCAATCGATGGCAACTGCCACCCAATCCAATTTCTTTTATCCACCCGATGCGGTTCTAAAGTCTTCT	-	3	687942	688011	-1.31265	-3.15088	0.00343482	0.0985099	-1.83635
Tb927.6.2600	3QTB00004_O_11			<a href=http://www.genedb.org/genedb/Search?organism=tryp&name=Tb927.6.2600>Tb927.6.2600</a>	Q584P6			Tb06.4M18.1350	6	Tb927_06_v4: 788851..789282	hypothetical protein, conserved	2779	0	2	0				2QTB00004_O_11	Tb927.6.2600	CACACGTACGCAGTGCCGTTGGTCATTCAAAGCTTATCTACATTGCCTGCTGTTTCGCCGCCCTTGCTGT	+	6	789101	789170	-1.30765	-3.20328	0.00299168	0.0934928	-1.71468
Tb927.5.1340	3QTB00020_C_11			<a href=http://www.genedb.org/genedb/Search?organism=tryp&name=Tb927.5.1340>Tb927.5.1340</a>	Q57VC9			Tb05.30H13.360	5	Tb927_05_v4: 436599..439061	hypothetical protein, conserved	2125	0	0	0				2QTB00020_C_11	Tb927.5.1340	AAATTTTCTTCCACTACTAGTAATGTGCTTTTGATGGGGTTGGTCGTGGAGTTTAGTCAGCTTACAGATC	+	5	437922	437991	-1.29979	-3.23844	0.00272541	0.0925546	-1.63246
