# Supplementary material for: Genome-wide expression profiling of in vivo-derived bloodstream parasite stages and dynamic analysis of mRNA alterations during synchronous differentiation in Trypanosoma brucei
Source: BMC Genomics. 2009 Sep 11;10:427. doi: 10.1186/1471-2164-10-427 (PMC2753553; doi:10.1186/1471-2164-10-427)
Supplement: Additional file 5 — Genes elevated in stumpy forms versus all other samples (trinary code profile -1,-1,-1,-1,-1) and genes elevated in stumpy cells and cells at T1 (i.e. 1 hour into the differentiation programme) (trinary code profile 0,-1,-1,-1,-1). Analysis of stumpy-enriched transcripts; only genes significant at the p < 0.05 level in one or more comparisons are considered, with the Log2 differential for each gene in each of the comparisons being assigned a trinary code based on whether the value was <-1 (code= -1), >1 (code= 1), or -1>x>1 (code= 0). Values are expressed relative to the expression of each gene in stumpy forms (T0) and are in the order T1 vs. T0, T6 vs. T0; T18 vs. T0; T48 vs. T0 and SL vs. T0. [file 1471-2164-10-427-S5.xls]

## Sheet: T0relative profile 0,-1,-1,-1,-
Genes exhibiting a 0,-1,-1,-1,-1 expression profile
Name	Oligo.ID	Common.Name.of.Primary.Target	Gene.Symbol	GeneDBlink	ProteinID	Primary.Name	Synonyms	Prev..Sys..Id	Chromosome	Location	Product	Geneindex	SignalPep	TMs	GPI	GO.F	GO.P	GO.C	OligoID	Gene	OligoSequence	OligoStrand	OligoChromosome	OligoStart	OligoEnd	T1-T0	T6-T0	T18-T0	T48-T0	Slender-T0
Tb09.160.1890	3QTB00001_C_15			<a href=http://www.genedb.org/genedb/Search?organism=tryp&name=Tb09.160.1890>Tb09.160.1890</a>	Q38FK2		3C4.205	chr9contig160.tmp0558	9	Tb927_09_v4: 639233..639343	hypothetical protein, unlikely	4961	0	0	0				2QTB00001_C_15	Tb09.160.1890	ATAACTCCGAATATATCTGAAGGGTTAAATCCTGTCCCATCTCCTTCCCCGCCCGACACTGACCATTTCA	+	9	639248	639317	-0.34827	-1.04853	-1.14657	-1.29568	-1.3724
Tb927.1.3510	3QTB00001_D_3	unlikely gene predicted by glimmer		<a href=http://www.genedb.org/genedb/Search?organism=tryp&name=Tb927.1.3510>Tb927.1.3510</a>	Q4GYM2				1	Tb927_01_v4: 754952..755146	hypothetical protein, unlikely	343	0	0	0				2QTB00001_D_3	Tb927.1.3510	TACGGTTCCACCTTGCCGCAACTATTTGAAATCCCCTCCCCTTCCTCAGCTTTTGGATTTCCCTCCTCTC	+	1	754975	755044	-0.984948	-1.40881	-1.54472	-2.9611	-2.02987
Tb09.160.4100	3QTB00001_H_9			<a href=http://www.genedb.org/genedb/Search?organism=tryp&name=Tb09.160.4100>Tb09.160.4100</a>	Q38EZ5		28G16.350	chr9contig160.tmp0526c	9	Tb927_09_v4: complement(913853..914059)	hypothetical protein, unlikely	5169	1	2	0				2QTB00001_H_9	Tb09.160.4100	TATTAGCATCACTGCCACTAACCGCCTTTTTTCTTTCTATGTATTAATTCTCACGATTTATTTCATCCCA	-	9	913982	914051	-0.904129	-1.04023	-1.40493	-1.41421	-1.21236
Tb09.160.3180	3QTB00001_J_15			<a href=http://www.genedb.org/genedb/Search?organism=tryp&name=Tb09.160.3180>Tb09.160.3180</a>	Q38F84		1L12.485	chr9contig160.tmp0488	9	Tb927_09_v4: 799071..799283	hypothetical protein, unlikely	5079	1	2	0				2QTB00001_J_15	Tb09.160.3180	TGTGTACATTTACGAGTTCAGTATTGTTGTTACCATCATTTATTTTGTCTTAATTGCCTTGCTGGTGTTT	+	9	799127	799196	-0.78216	-1.03354	-1.34782	-1.09157	-1.0115
Tb927.1.3160	3QTB00001_M_18	unlikely gene predicted by glimmer		<a href=http://www.genedb.org/genedb/Search?organism=tryp&name=Tb927.1.3160>Tb927.1.3160</a>	Q4GYQ7				1	Tb927_01_v4: 687105..687290	hypothetical protein, unlikely	308	1	0	0				2QTB00001_M_18	Tb927.1.3160	CGCTCACTACTCTCATTCACGCTTTATTTTTCCTCCTACCGTATTTCATCCTTTACTGCTACCGACGTGT	+	1	687135	687204	-0.781685	-1.20635	-1.37534	-1.40482	-1.25487
Tb09.244.2990	3QTB00001_N_11			<a href=http://www.genedb.org/genedb/Search?organism=tryp&name=Tb09.244.2990>Tb09.244.2990</a>	Q38D03			chr9contig244a01.tmp0288	9	Tb927_09_v4: complement(2287439..2287657)	hypothetical protein, unlikely	5866	1	1	0				2QTB00001_N_11	Tb09.244.2990	AATTTACCCTATAGATCCCTTTCTACCCCTTACTGGCATTTCCTCGCCCTCTCGTTTTTGACTCACTTCA	-	9	2287555	2287624	-0.925878	-1.44887	-1.85096	-2.16558	-2.31924
Tb927.1.2650	3QTB00001_N_22	gene predicted by glimmer		<a href=http://www.genedb.org/genedb/Search?organism=tryp&name=Tb927.1.2650>Tb927.1.2650</a>	Q4GYV7				1	Tb927_01_v4: 617733..617984	hypothetical protein, unlikely	258	0	2	0				2QTB00001_N_22	Tb927.1.2650	ATTATTATTGTTATTGTTGATGTTGCTGCCATTTTCAGTGTTCCGCATCGCTGTGCCCTTCTGTGTTGTT	+	1	617913	617982	-0.917506	-1.21527	-1.13249	-1.14704	-2.24905
Tb09.v1.0910	3QTB00002_I_10			<a href=http://www.genedb.org/genedb/Search?organism=tryp&name=Tb09.v1.0910>Tb09.v1.0910</a>	Q38CP4				9	Tb927_09_v4: 2785290..2785589	hypothetical protein, unlikely	6062	0	2	0				2QTB00002_I_10	Tb09.v1.0910	ATGCACGATAATGACCCCCATCGTATTTCGTTGCTTCAAGCCTTAAATATTTTATCTCTCTTTATTACTC	+	9	2785290	2785359	-0.752652	-1.60351	-1.5011	-1.76613	-1.61698
Tb09.160.1750	3QTB00002_M_23	GPI-Anchor Signal predicted for Tb09.160.1750 by DGPI v2.04, no cleavage site predicted		<a href=http://www.genedb.org/genedb/Search?organism=tryp&name=Tb09.160.1750>Tb09.160.1750</a>	Q38FL6		3C4.260	chr9contig160.tmp0163c	9	Tb927_09_v4: complement(625204..625485)	hypothetical protein, unlikely	4947	1	2	0				2QTB00002_M_23	Tb09.160.1750	ATGCCCGCCCTATTTTCAATTTTTTGCATTCACTTTATCACATTATTTCATACAGTTCTTTTTTCGTTTG	-	9	625416	625485	-0.557533	-1.4006	-1.752	-1.82408	-1.78664
Tb927.1.1410	3QTB00004_C_24			<a href=http://www.genedb.org/genedb/Search?organism=tryp&name=Tb927.1.1410>Tb927.1.1410</a>	Q4GZ78				1	Tb927_01_v4: complement(359665..360099)	hypothetical protein, unlikely	134	1	3	0				2QTB00004_C_24	Tb927.1.1410	CGGGAAAACTTTATGTCACCTTTTTCTTTCTCTTCGTTAAGTTCTCCACCTTCCGTACTGCCCTTCTTTC	-	1	359972	360041	-0.951363	-1.10635	-1.34007	-1.44749	-1.30562
Tb09.211.1840	3QTB00004_G_14			<a href=http://www.genedb.org/genedb/Search?organism=tryp&name=Tb09.211.1840>Tb09.211.1840</a>	Q38DX0			chr9contig211.tmp0217c	9	Tb927_09_v4: complement(1592103..1592543)	hypothetical protein, unlikely	5547	0	2	0				2QTB00004_G_14	Tb09.211.1840	CGCTCGGTATGTTCTTCCTCCCTTTTCACGTTGTTTGGTGGATTCAGCTATCCGTTTGCATCTCTTTTAA	-	9	1592103	1592172	-0.808416	-1.04488	-1.04047	-1.28543	-1.15905
Tb11.02.0370	3QTB00005_E_8	hypothetical protein GPI-Anchor Signal predicted for Tb11.02.0370 by DGPI v2.04 with cleavage site probability 0.516 near 149		<a href=http://www.genedb.org/genedb/Search?organism=tryp&name=Tb11.02.0370>Tb11.02.0370</a>	-				11	Tb927_11_01_v4: complement(814771..815259)	hypothetical protein, conserved	7989	0	0	0				2QTB00005_E_8	Tb11.02.0370	TTACTTTACCTGCGGAGTCTGGCCTCTTCCATCCGCCTTCAAGACGTTTTCTTTTTGTATTCGGGTTTTG	-	11.1	814998	815067	-0.73365	-1.14103	-1.46921	-1.3457	-1.85148
Tb927.8.5670	3QTB00005_K_16			<a href=http://www.genedb.org/genedb/Search?organism=tryp&name=Tb927.8.5670>Tb927.8.5670</a>	Q57X15			Tb08.26E13.350	8	Tb927_08_v4: 1681520..1682044	hypothetical protein, conserved	4411	0	0	0				2QTB00005_K_16	Tb927.8.5670	TTGACCCCATTCCAAACGATCCCATGTTTTTTATTGTCGAAAAGTCCAAATACTGGCCGCCCCCTTCCCT	+	8	1681770	1681839	-0.326193	-1.03849	-1.32685	-1.41449	-1.07382
Tb10.70.4310	3QTB00005_N_24			<a href=http://www.genedb.org/genedb/Search?organism=tryp&name=Tb10.70.4310>Tb10.70.4310</a>	Q38BS7			TRYP_x-70a06.p2kb545_578	10	Tb927_10_v4: 827246..827815	hypothetical protein	6455	0	2	0				2QTB00005_N_24	Tb10.70.4310	TTGTTCATAAATTTAAAAGACCTTCGATTTTCCCTTTCCCCTTATTTTCGTGGGAGCTGCCCCCTTCTTT	+	10	827511	827580	-0.933483	-1.20353	-1.16753	-1.52403	-2.4998
Tb11.30.0002	3QTB00007_M_18			<a href=http://www.genedb.org/genedb/Search?organism=tryp&name=Tb11.30.0002>Tb11.30.0002</a>	Q380W9				11	Tb927_11_01_v4: complement(4891696..4892394)	hypothetical protein, unlikely	9502	0	5	0				2QTB00007_M_18	Tb11.30.0002	CCAGCGCGTCCGTTTTACTAGCTTGTACTTTGTTGTCCACTCGGGTTTTAATCACTTTTCCTATTATAAT	-	11.1	4892260	4892329	-0.980028	-1.14072	-1.4911	-1.55664	-1.5809
Tb11.02.5260	3QTB00009_P_11	;go_function=metal ion binding;go_component=integral to membrane		<a href=http://www.genedb.org/genedb/Search?organism=tryp&name=Tb11.02.5260>Tb11.02.5260</a>	Q384S9				11	Tb927_11_01_v4: 2048821..2049738	hypothetical protein, conserved,predicted zinc finger protein	8439	1	4	0	GO:0046872	GO:0008150	GO:0016021	2QTB00009_P_11	Tb11.02.5260	AATGATTTGGGAGTCGCTGAGTTAGTTTTTCTTTTCTTTTTACTTTCCATCGCCTACACCTCCGCCTTTA	+	11.1	2049025	2049094	-0.87742	-1.0586	-1.32024	-1.23575	-1.66192
Tb927.6.4960	3QTB00010_A_7	;go_function=nucleic acid binding		<a href=http://www.genedb.org/genedb/Search?organism=tryp&name=Tb927.6.4960>Tb927.6.4960</a>	Q586G8			Tb06.30P15.530	6	Tb927_06_v4: 1366032..1366973	zinc finger-domain protein, putative	3014	1	1	0	GO:0003676	GO:0008150	GO:0005575	2QTB00010_A_7	Tb927.6.4960	ATACCATCACACTATGTGTTTGCTACCATCACGGCTTTGGACTCCACTGTTCTTCATTTCGCCTCTTTGT	+	6	1366074	1366143	-0.968212	-1.19764	-1.09027	-1.82589	-2.7078
Tb11.55.0005	3QTB00013_G_5			<a href=http://www.genedb.org/genedb/Search?organism=tryp&name=Tb11.55.0005>Tb11.55.0005</a>	Q386X9				11	Tb927_11_01_v4: complement(509425..510669)	hypothetical protein, conserved	7884	0	1	0				2QTB00013_G_5	Tb11.55.0005	ACTATTTACTGCAGTCTGCAGAGTTCCTATTATTTCACATAAAGTATTGTTATTTGTTTTTGGACATTTT	-	11.1	510566	510635	-0.986099	-1.26778	-1.38557	-1.46446	-1.19801
Tb09.244.2020	3QTB00014_N_16			<a href=http://www.genedb.org/genedb/Search?organism=tryp&name=Tb09.244.2020>Tb09.244.2020</a>	Q38CR7			chr9contig244a01.tmp0202	9	Tb927_09_v4: complement(2480584..2482032)	nucleoside transporter 1, putative	5953	0	11	0				2QTB00014_N_16	Tb09.244.2020	TAACCCTTCGCCTCTATATTGGTCTTGTCTTTCCGATTATCTTAGTATTTTCTGTGATGATGGTTACCAT	-	9	2481683	2481752	-0.846768	-1.00017	-1.48423	-1.5716	-1.59546
Tb927.5.1760	3QTB00018_I_4			<a href=http://www.genedb.org/genedb/Search?organism=tryp&name=Tb927.5.1760>Tb927.5.1760</a>	Q57ZP5			Tb05.1P6.790	5	Tb927_05_v4: 549453..551438	hypothetical protein, conserved	2167	1	1	0				2QTB00018_I_4	Tb927.5.1760	TCTTTGCTTTTATGAGCTTCTCGTACTTTGTTCCGATGGTTTATTGGTACTTCTCTTCTCCCAACATCAT	+	5	549565	549634	-0.922322	-1.38831	-1.41336	-1.46472	-1.55125
Tb927.7.7320	3QTB00019_C_17			<a href=http://www.genedb.org/genedb/Search?organism=tryp&name=Tb927.7.7320>Tb927.7.7320</a>	Q57TW9			Tb07.30D13.470	7	Tb927_07_v4: complement(2112740..2114896)	hypothetical protein, conserved	3822	0	5	0				2QTB00019_C_17	Tb927.7.7320	AACGCCATGTATTTCCTGGCCATGATATATTCCCTCTTCACTCTTTTGTATGCTTATTTGATCAACTTCC	-	7	2114035	2114104	-0.976855	-1.15225	-1.55392	-2.01918	-1.55611
Tb10.6k15.3300	3QTB00019_C_21			<a href=http://www.genedb.org/genedb/Search?organism=tryp&name=Tb10.6k15.3300>Tb10.6k15.3300</a>	Q38AM6			TRYPtp6k15-3d06.p1c_469	10	Tb927_10_v4: complement(1839888..1842044)	hypothetical protein, conserved	6856	0	0	0				2QTB00019_C_21	Tb10.6k15.3300	TTTGAAAATGTTTATAGTTTTTCGGAATGTGCGTTTCTAATCAGCGCAACCTCCTCTTCGCCCTTTCCCA	-	10	1841738	1841807	-0.84794	-1.31269	-1.11849	-1.9292	-2.37354
Tb927.7.7160	3QTB00021_E_11			<a href=http://www.genedb.org/genedb/Search?organism=tryp&name=Tb927.7.7160>Tb927.7.7160</a>	Q57XT6			Tb07.21H15.190	7	Tb927_07_v4: complement(2051227..2054127)	dual specificity protein phosphatase, putative	3806	0	0	0				2QTB00021_E_11	Tb927.7.7160	AAGAAGAATTTAGCAAAACCATGCCGCTGCCTCTCACTACAACCTTTAATTGGGATGAGGAGTTGACAGA	-	7	2053742	2053811	-0.0304873	-1.04954	-1.17791	-1.31595	-1.83229
Tb927.5.3400	3QTB00021_E_16	similar to PIR:A45598: H+-exporting ATPase - SP:P35315: Probable calcium-transporting ATPase (Calcium pump). {Trypanosoma brucei brucei} ; similar to GB:AAD08694.1: SERCA-type calcium-ATPase {Trypanosoma cruzi} ; similar to GB:AAC47505.1: organelle-type C		<a href=http://www.genedb.org/genedb/Search?organism=tryp&name=Tb927.5.3400>Tb927.5.3400</a>	Q57Z55			Tb05.27M3.570	5	Tb927_05_v4: complement(1074204..1077239)	calcium-translocating P-type ATPase,calcium pump	2331	0	10	0				2QTB00021_E_16	Tb927.5.3400	CCGACCAAGCAGCAATGTGTGGCTTCTTTTCGCTATTTTTTCATCTCTTTCTCTGCACCTAATCATAATG	-	5	1074420	1074489	-0.891247	-1.06585	-1.31465	-1.1579	-1.59747
Tb927.2.4950	3QTB00022_F_9			<a href=http://www.genedb.org/genedb/Search?organism=tryp&name=Tb927.2.4950>Tb927.2.4950</a>	Q7YUU1		30M24.105		2	Tb927_02_v4: complement(872188..876462)	hypothetical protein, conserved	753	0	0	0				2QTB00022_F_9	Tb927.2.4950	CTTTTATCGTTACAAAATATTTTACCAATTTCCTGTATTCCTTCGGAGGCAGAGCGCTTTTCCCCTTTTT	-	2	875532	875601	-0.958875	-1.33257	-1.36954	-1.35223	-1.67733

## Sheet: T0relative_profile_-1-1-1-1-1.x
Genes exhibiting a -1,-1,-1,-1,-1 trinary expression profile
Name	Oligo.ID	Common.Name.of.Primary.Target	Gene.Symbol	GeneDBlink	ProteinID	Primary.Name	Synonyms	Prev..Sys..Id	Chromosome	Location	Product	Geneindex	SignalPep	TMs	GPI	GO.F	GO.P	GO.C	OligoID	Gene	OligoSequence	OligoStrand	OligoChromosome	OligoStart	OligoEnd	T1-T0	T6-T0	T18-T0	T48-T0	Slender-T0
Tb09.160.3000	3QTB00001_B_11			<a href=http://www.genedb.org/genedb/Search?organism=tryp&name=Tb09.160.3000>Tb09.160.3000</a>	Q38FA1		1L12.400	chr9contig160.tmp0481c	9	Tb927_09_v4: complement(774766..774960)	hypothetical protein, unlikely	5062	0	0	0				2QTB00001_B_11	Tb09.160.3000	CACAAAATATTCGCTCATCCTTCCCCCAAACTCATCCATTTCCTCCCCTCCACTTTTTTAGATGGTACTT	-	9	774864	774933	-1.56571	-2.18714	-2.28956	-2.91565	-3.0279
Tb09.v1.0050	3QTB00001_C_23			<a href=http://www.genedb.org/genedb/Search?organism=tryp&name=Tb09.v1.0050>Tb09.v1.0050</a>	Q38G15				9	Tb927_09_v4: complement(311066..311176)	hypothetical protein, unlikely	4797	1	1	0				2QTB00001_C_23	Tb09.v1.0050	TGTACACACTTTCGGCACGCTCTCATGTTAATATCATCTTTGTTATTATTATTATAACCCTAACTATTAT	-	9	311106	311175	-1.2281	-1.978	-1.61145	-2.88729	-3.31062
Tb927.1.390	3QTB00002_A_2	gene predicted by glimmer		<a href=http://www.genedb.org/genedb/Search?organism=tryp&name=Tb927.1.390>Tb927.1.390</a>	Q8IFH2				1	Tb927_01_v4: 147175..147459	hypothetical protein, unlikely	35	0	1	0				2QTB00002_A_2	Tb927.1.390	TTTTTTACTCCGCCATTCCTTCCGCTGTGCCTTTCACCCCTTCTTTGACATTCACTGCGTTCATATGTAA	+	1	147390	147459	-1.28487	-1.69054	-1.94836	-2.23301	-2.10855
Tb09.160.4070	3QTB00002_C_17			<a href=http://www.genedb.org/genedb/Search?organism=tryp&name=Tb09.160.4070>Tb09.160.4070</a>	Q38EZ8		28G16.335	chr9contig160.tmp0524	9	Tb927_09_v4: 908876..909136	hypothetical protein, unlikely	5166	1	1	0				2QTB00002_C_17	Tb09.160.4070	GAGCTCGGCTCCCTTCCGTTTCCATCCTTACTTAAATTTATCAGTATTGTTATTATTATGTTGTCATTAT	+	9	908888	908957	-1.3804	-1.8075	-2.06153	-2.32832	-2.05161
Tb09.211.4050	3QTB00002_F_9	GPI-Anchor Signal predicted for Tb09.211.4050 by DGPI v2.04 with cleavage site probability 0.124699995 near 81		<a href=http://www.genedb.org/genedb/Search?organism=tryp&name=Tb09.211.4050>Tb09.211.4050</a>	Q38DA3			chr9contig211.tmp0449c	9	Tb927_09_v4: complement(2034327..2034641)	hypothetical protein, unlikely	5764	1	1	1				2QTB00002_F_9	Tb09.211.4050	TTTTATTCCAACCCCACCCTGTTCTCTCTATCCTCTCCTTCCTTAACTGTTACCTCCATGTCATCCTTTT	-	9	2034392	2034461	-1.10158	-1.74488	-2.08866	-2.12641	-3.04141
Tb09.142.0190	3QTB00002_G_11	GPI-Anchor Signal predicted for Tb09.142.0190 by DGPI v2.04, no cleavage site predicted		<a href=http://www.genedb.org/genedb/Search?organism=tryp&name=Tb09.142.0190>Tb09.142.0190</a>	Q38G43				9	Tb927_09_v4: complement(126568..126837)	hypothetical protein, unlikely	4724	0	2	0				2QTB00002_G_11	Tb09.142.0190	AATTATACCATATTCTCTCTCACTTACGCCCCCTATTCAAAACTTTTATTGTTTCGAGTGCCTCTCTTCC	-	9	126722	126791	-1.20579	-1.67532	-1.59473	-2.11187	-2.97076
Tb09.211.1710	3QTB00002_I_6			<a href=http://www.genedb.org/genedb/Search?organism=tryp&name=Tb09.211.1710>Tb09.211.1710</a>	Q38DY3			chr9contig211.tmp0202	9	Tb927_09_v4: 1565329..1565628	hypothetical protein, unlikely	5534	0	2	0				2QTB00002_I_6	Tb09.211.1710	TTTTATTTCTAACATGCCACACCTCTCAAACGGCTATGATTATCATTGTGATTCTCTCCTTTTTACTATA	+	9	1565547	1565616	-1.09814	-1.16799	-1.44363	-1.48273	-1.17283
Tb927.1.4510	3QTB00002_O_4			<a href=http://www.genedb.org/genedb/Search?organism=tryp&name=Tb927.1.4510>Tb927.1.4510</a>	Q4GYC7				1	Tb927_01_v4: 933794..934099	hypothetical protein, unlikely	438	0	1	0				2QTB00002_O_4	Tb927.1.4510	CATATTTGCTTCTCGCCTCTCCTGTTTTTGCTTTTATATCCTTCGGTATGTTGGAAGGTATTTATCCCAT	+	1	933980	934049	-1.06352	-1.31988	-1.39299	-1.77543	-1.11553
Tb927.1.5310	3QTB00003_A_7	GPI-Anchor Signal predicted for Tb927.1.5310 by DGPI v2.04 with cleavage site probability 1.1019999 near 92		<a href=http://www.genedb.org/genedb/Search?organism=tryp&name=Tb927.1.5310>Tb927.1.5310</a>	Q4GY51				1	Tb927_01_v4: 1053081..1053425	hypothetical protein, unlikely	519	1	2	1				2QTB00003_A_7	Tb927.1.5310	TAGTTCTTATTTTTCTCACCCTGTTATCCCATTACTTTACACCCATAGTCCTCTATTATGCATATTATAA	+	1	1053356	1053425	-1.19145	-1.11739	-1.07255	-1.1665	-2.08139
Tb09.211.0460	3QTB00003_N_19			<a href=http://www.genedb.org/genedb/Search?organism=tryp&name=Tb09.211.0460>Tb09.211.0460</a>	Q38EB3			chr9contig211.tmp0058c	9	Tb927_09_v4: complement(1337831..1338223)	hypothetical protein, conserved	5404	0	0	0				2QTB00003_N_19	Tb09.211.0460	TATGCTCGCCTTCTATAATGTGCTTCCTCACATCACAGAGTCCCACCTAAAGGAAGTGTACGCGCTGTTT	-	9	1337849	1337918	-1.24086	-1.61148	-1.99924	-1.743	-1.7304
Tb11.02.2180	3QTB00004_A_12	GPI-Anchor Signal predicted for Tb11.02.2180 by DGPI v2.04 with cleavage site probability 0.124699995 near 111		<a href=http://www.genedb.org/genedb/Search?organism=tryp&name=Tb11.02.2180>Tb11.02.2180</a>	Q385V9			TRYP_xi-1013a02.q1k_31	11	Tb927_11_01_v4: 1299937..1300368	hypothetical protein	8157	1	3	1				2QTB00004_A_12	Tb11.02.2180	AATACATGTATGCCTCCCCCTTTATTAAGATTGTTTTATTCGTTTCACTGTTACTCTTCCTGTCCGAATA	+	11.1	1300160	1300229	-1.21972	-1.61421	-1.55475	-2.03478	-2.85884
Tb09.160.2080	3QTB00004_H_23	GPI-Anchor Signal predicted for Tb09.160.2080 by DGPI v2.04 with cleavage site probability 0.12900001 near 121		<a href=http://www.genedb.org/genedb/Search?organism=tryp&name=Tb09.160.2080>Tb09.160.2080</a>	Q38FI5		3C4.110	chr9contig160.tmp0182c	9	Tb927_09_v4: complement(658499..658960)	hypothetical protein, unlikely	4978	1	0	1				2QTB00004_H_23	Tb09.160.2080	ATGCCCCCTTCCCCAATGGATCCCTTTTCAGTCCTTCTATCCGCCTCATTGCGCATACACACTTTTATTT	-	9	658891	658960	-1.50167	-1.6049	-1.63873	-2.38025	-3.07521
Tb927.6.4180	3QTB00004_M_18			<a href=http://www.genedb.org/genedb/Search?organism=tryp&name=Tb927.6.4180>Tb927.6.4180</a>	Q586B6			Tb06.4F7.90	6	Tb927_06_v4: complement(1201473..1201922)	hypothetical protein, conserved	2936	0	2	0				2QTB00004_M_18	Tb927.6.4180	TTATATGGTACCGGCCTCGCTTTCATTGTGCTACAGTTTCTTAACTTCTTTGGTTATATTCAAATAAACT	-	6	1201649	1201718	-1.28802	-1.23729	-1.15054	-1.58484	-1.30575
Tb927.3.5770	3QTB00004_O_24			<a href=http://www.genedb.org/genedb/Search?organism=tryp&name=Tb927.3.5770>Tb927.3.5770</a>	Q57VG7			Tb03.2H15.720	3	Tb927_03_v4: complement(1611685..1612137)	hypothetical protein	1414	0	0	0				2QTB00004_O_24	Tb927.3.5770	CTATTGGTTGTTTTTAAGCATTCTTTCTTATAGCCCTTTCGCCCCGCACCCACTGCAGTTGTTTGATTTA	-	3	1612009	1612078	-1.38185	-1.42375	-1.09561	-1.98693	-3.3226
Tb09.211.1970	3QTB00005_E_11			<a href=http://www.genedb.org/genedb/Search?organism=tryp&name=Tb09.211.1970>Tb09.211.1970</a>	Q38DV7			chr9contig211.tmp0231	9	Tb927_09_v4: 1615030..1615575	hypothetical protein, unlikely	5560	0	4	0				2QTB00005_E_11	Tb09.211.1970	CTCACGAGGCAAATTCACACGTATCATTTCCCCCCTCTCTAACCACTTCTCCTTTTGTTTATATATCTAT	+	9	1615361	1615430	-1.05683	-1.49646	-1.74195	-2.13847	-1.05181
Tb11.01.0470	3QTB00006_M_8			<a href=http://www.genedb.org/genedb/Search?organism=tryp&name=Tb11.01.0470>Tb11.01.0470</a>	Q384L2				11	Tb927_11_01_v4: 2206610..2207218	hypothetical protein, conserved	8507	0	0	0				2QTB00006_M_8	Tb11.01.0470	AAGACGTTACTGCGTTGATTGTTCCATCTTTGTTACCACCGATCATTGTGGTTTGCCTCGAGCATCTGGT	+	11.1	2206869	2206938	-1.20564	-1.14693	-1.65842	-1.11741	-1.32948
Tb10.70.1690	3QTB00006_P_24	;go_function=RNA binding;go_process=translation;go_component=cytoplasm		<a href=http://www.genedb.org/genedb/Search?organism=tryp&name=Tb10.70.1690>Tb10.70.1690</a>	Q38B67			TRYP_x-70a06.p2kb545_230	10	Tb927_10_v4: 1347311..1347970	40S ribosomal protein S10, putative	6665	0	1	0	GO:0003723	GO:0006412	GO:0005737	2QTB00006_P_24	Tb10.70.1690	TTTTCGTACAAATTACTGTTACGACTTCACTTCCCCTTCCTGTTGGTCTTCTTCATTTATGCCTGACCAC	+	10	1347363	1347432	-1.3197	-1.57169	-1.79566	-2.13736	-3.13368
Tb10.6k15.3640	3QTB00010_B_15	;go_function=oxidoreductase activity;go_process=electron transport;go_component=mitochondrion		<a href=http://www.genedb.org/genedb/Search?organism=tryp&name=Tb10.6k15.3640>Tb10.6k15.3640</a>	Q38AQ4	AOX	TAO	TRYPtp6k15-3d06.p1c_525,embl.209	10	Tb927_10_v4: 1762481..1763470	alternative oxidase	6828	1	1	0	GO:0016491	GO:0006118	GO:0005739	2QTB00010_B_15	Tb10.6k15.3640	ATCATTATTACGCAAGCCATTATGTACCTCTTCCTCCTGGTCGCCTATGTGATTTCCCCCCGTTTTGTAC	+	10	1763027	1763096	-1.04567	-1.33073	-1.21068	-2.5326	-2.60607
Tb927.3.2540	3QTB00012_H_22	VSG-related: pers. comm. Dave Barry (University of Glasgow, UK)		<a href=http://www.genedb.org/genedb/Search?organism=tryp&name=Tb927.3.2540>Tb927.3.2540</a>	Q582W6			Tb03.48O8.310	3	Tb927_03_v4: complement(637733..638956)	variant surface glycoprotein (VSG)-related, putative	1092	0	0	0				2QTB00012_H_22	Tb927.3.2540	TAAACTTTCACCCTTTAAAAGTGTCCCTGCCCCTCTCATTGGAGATTTCTCTACTATCTGTTTCATTTTT	-	3	638868	638937	-1.47599	-1.87466	-1.89405	-2.52997	-2.27744
Tb927.7.3170	3QTB00012_M_14			<a href=http://www.genedb.org/genedb/Search?organism=tryp&name=Tb927.7.3170>Tb927.7.3170</a>	Q57YC7			Tb07.13M20.130	7	Tb927_07_v4: 818368..819543	hypothetical protein, conserved	3406	0	0	0				2QTB00012_M_14	Tb927.7.3170	ACCACCAAATGCCATGTCCTTTCTCCGCGATCTAGTGAAAATCGATGTCCTTTTTGTCGATATGTTATAT	+	7	819234	819303	-1.35482	-1.29766	-1.60517	-1.91718	-1.203
Tb10.6k15.0300	3QTB00013_A_20			<a href=http://www.genedb.org/genedb/Search?organism=tryp&name=Tb10.6k15.0300>Tb10.6k15.0300</a>	Q389X8			TRYPtp6k15-3d06.p1c_51	10	Tb927_10_v4: 2424826..2426091	hypothetical protein, conserved	7104	1	1	0				2QTB00013_A_20	Tb10.6k15.0300	TCAACATCGGTTTCACCTTTGTTCAAGGTTTTTTCTACGCTTTCCGAAACTCTTTTTACCTGTATTCCAG	+	10	2424964	2425033	-1.16138	-1.17968	-1.48669	-1.5396	-1.30046
Tb10.389.0650	3QTB00013_D_6			<a href=http://www.genedb.org/genedb/Search?organism=tryp&name=Tb10.389.0650>Tb10.389.0650</a>	Q388V8				10	Tb927_10_v4: complement(3058601..3059923)	hypothetical protein, conserved	7374	0	0	0				2QTB00013_D_6	Tb10.389.0650	CGAAATATCCTTCCCGGTGTTTTTCTGTTGAGTGTTCCCACCTCTGCAATTTTTTTCTCTAGTCCACCAC	-	10	3059410	3059479	-1.08516	-1.29361	-1.35515	-1.66468	-2.18262
Tb11.47.0019	3QTB00015_G_13	;go_component=integral to membrane		<a href=http://www.genedb.org/genedb/Search?organism=tryp&name=Tb11.47.0019>Tb11.47.0019</a>	Q387C2				11	Tb927_11_01_v4: 372572..374035	hypothetical protein, conserved	7841	1	2	0	GO:0003674	GO:0008150	GO:0016021	2QTB00015_G_13	Tb11.47.0019	TCACGTTTTGTGCTTCTTAATCTATATATTTATCTCTCGGTACTGTTTTTTATGCCTTACCCGACAAGTT	+	11.1	372830	372899	-1.25074	-1.45042	-1.65713	-1.71546	-2.67529
Tb927.4.1020	3QTB00015_M_1	similar to Serine palmitoyltransferase 1 (EC 2.3.1.50) (Long chain basebiosynthesis protein 1) (LCB 1) (Serine-palmitoyl-CoA transferase 1)(SPT 1) (SPT1). (Swiss-Prot:O35704) [Mus musculus;];go_function=serine C-palmitoyltransferase activity;go_process=bi		<a href=http://www.genedb.org/genedb/Search?organism=tryp&name=Tb927.4.1020>Tb927.4.1020</a>	Q580D0			Tb04.5E12.470	4	Tb927_04_v4: complement(276640..278112)	serine-palmitoyl-CoA transferase, putative	1519	1	1	1				2QTB00015_M_1	Tb927.4.1020	TGCCAAGTTTCTTGGTGTTGAAGATTCCCTCATCTTTAGTTTCTCCTTTGCTACGATTTCAACGCTTATT	-	4	277549	277618	-1.20996	-1.23219	-1.23767	-1.69035	-1.67695
Tb927.8.1270	3QTB00016_N_1			<a href=http://www.genedb.org/genedb/Search?organism=tryp&name=Tb927.8.1270>Tb927.8.1270</a>	Q57VM8			Tb08.29O4.460	8	Tb927_08_v4: complement(401510..403198)	hypothetical protein, conserved	3970	0	0	0				2QTB00016_N_1	Tb927.8.1270	GAACTTTCATTTTTCTTCCCTTTTGGACCCACCGTTGCCCTTGTATTCCATTTGAGTGTACTACCACGTT	-	8	403108	403177	-1.42382	-1.15557	-1.42577	-2.04576	-1.30928
Tb11.02.0780	3QTB00017_E_7	;go_function=monooxygenase activity;go_process=aromatic compound metabolism;go_component=integral to membrane		<a href=http://www.genedb.org/genedb/Search?organism=tryp&name=Tb11.02.0780>Tb11.02.0780</a>	Q386I4				11	Tb927_11_01_v4: 928055..929794	squalene monooxygenase, putative	8031	0	2	0	GO:0004497	GO:0006725	GO:0005575 GO:0016021	2QTB00017_E_7	Tb11.02.0780	ATTATTGGATCAGTTGTTTTCCTAGCGGTAACGGTAACATTCCTCTTTGTTCTGTTTGATCATGCTGTAT	+	11.1	928067	928136	-1.10478	-1.07907	-1.01432	-1.30816	-2.39651
Tb927.8.1610	3QTB00017_G_1	;go_function=metalloendopeptidase activity;go_process=cell adhesion; proteolysis and peptidolysis;go_component=membrane		<a href=http://www.genedb.org/genedb/Search?organism=tryp&name=Tb927.8.1610>Tb927.8.1610</a>	Q580G2			Tb08.29O9.350	8	Tb927_08_v4: 537061..538806	major surface protease gp63, putative,GP63, putative,metallopeptidase, putative	4004	0	2	1	GO:0004222	GO:0006508 GO:0007155	GO:0016020	2QTB00017_G_1	Tb927.8.1610	GTTCAATACAATAACTGATGTAACATTATTGTTTTCTCTCTTCCCCTTGTTCCTCCCATGTGTCAAAAGG	+	8	537063	537132	-1.17804	-1.73331	-1.25022	-2.27872	-2.29073
Tb10.70.6180	3QTB00017_I_10	;go_function=ATP binding; ATP-dependent helicase activity;go_process=nucleobase, nucleoside, nucleotide and nucleic acid metabolism		<a href=http://www.genedb.org/genedb/Search?organism=tryp&name=Tb10.70.6180>Tb10.70.6180</a>	Q38C70			TRYP_x-70a06.p2kb545_846	10	Tb927_10_v4: 458690..460480	ATP-dependent DEAD/H RNA helicase, putative	6311	0	0	0	GO:0005524 GO:0005524 GO:0008026 GO:0008026	GO:0006139 GO:0006139	GO:0005575 GO:0005575	2QTB00017_I_10	Tb10.70.6180	ACCTCATAATGAGTTCTTTTTCTCCTCCCGCGTCGACTGGGCCATTTCTTCTAATATTTCTTTTCAGCAA	+	10	459060	459129	-1.0199	-1.15549	-1.51382	-1.65429	-2.16941
Tb927.7.6000	3QTB00017_K_12	Number of repeated genes in array uncertain, region may contain misassembly.;go_component=integral to membrane		<a href=http://www.genedb.org/genedb/Search?organism=tryp&name=Tb927.7.6000>Tb927.7.6000</a>	Q57VL1			Tb07.2F2.150	7	Tb927_07_v4: 1615025..1616821	hypothetical protein, conserved	3690	1	13	0				2QTB00017_K_12	Tb927.7.6000	CGTCTACGGTTTTGCTATTCTTTTGATTCTCATTGTGTTCCTCCCCCTGCAGGGATCACTGTCCGCCTAT	+	7	1615759	1615828	-1.04631	-1.43649	-1.243	-2.33452	-3.04076
Tb927.8.6800	3QTB00017_K_7			<a href=http://www.genedb.org/genedb/Search?organism=tryp&name=Tb927.8.6800>Tb927.8.6800</a>	Q57TT3			Tb08.30K1.710	8	Tb927_08_v4: complement(1964868..1966625)	hypothetical protein, conserved	4524	1	2	0				2QTB00017_K_7	Tb927.8.6800	GCTTTCGTCTTATTTTATTTGTGACCTTCTTTGTATACAGGCTTGCTACCCTTCCTGCGTCCGTTCCTCT	-	8	1966540	1966609	-1.12226	-1.44503	-1.88216	-2.47616	-2.26251
Tb927.5.2320	3QTB00019_A_8			<a href=http://www.genedb.org/genedb/Search?organism=tryp&name=Tb927.5.2320>Tb927.5.2320</a>	Q582D3			Tb05.3C6.330	5	Tb927_05_v4: 724866..727076	hypothetical protein, conserved	2223	0	0	0				2QTB00019_A_8	Tb927.5.2320	ACAATATCTTCAGGGATTTTCCCTTACTTCGGGTTGTCTTGCCTTCCCGTATTTTTTCAAGATGGATTTA	+	5	725150	725219	-1.02255	-1.11931	-1.18395	-1.88826	-2.89466
Tb09.160.3060	3QTB00019_E_23			<a href=http://www.genedb.org/genedb/Search?organism=tryp&name=Tb09.160.3060>Tb09.160.3060</a>	Q38F96		1L12.425	chr9contig160.tmp0246	9	Tb927_09_v4: 778806..780971	hypothetical protein	5067	0	0	0				2QTB00019_E_23	Tb09.160.3060	ATCGAGTTATGCTATTCTTCTAGCTGTCTAACACATCCCCTCTCATCTAATTATTGCTGTTGTTTTCAAT	+	9	778857	778926	-1.42426	-1.32473	-1.35906	-1.66084	-2.69081
Tb09.211.2300	3QTB00019_H_12	;go_function=ATP binding; ATP-dependent helicase activity;go_process=nucleobase, nucleoside, nucleotide and nucleic acid metabolism		<a href=http://www.genedb.org/genedb/Search?organism=tryp&name=Tb09.211.2300>Tb09.211.2300</a>	Q38DS7			chr9contig211.tmp0266c	9	Tb927_09_v4: complement(1676033..1678420)	ATP-dependent DEAD/H RNA helicase, putative	5590	0	3	0	GO:0005524 GO:0005524 GO:0008026 GO:0008026	GO:0006139 GO:0006139	GO:0005575 GO:0005575	2QTB00019_H_12	Tb09.211.2300	TGCATTTGGTTCACCTTTATTCTCTGGTTATAAACGATACCATTTCCTACAGTTTTGTATATTCTGTGTT	-	9	1678200	1678269	-1.44165	-1.38757	-1.52279	-1.64657	-2.02616
Tb927.5.4110	3QTB00020_I_22			<a href=http://www.genedb.org/genedb/Search?organism=tryp&name=Tb927.5.4110>Tb927.5.4110</a>	Q57Z38			Tb05.45E22.410	5	Tb927_05_v4: complement(1258046..1260631)	hypothetical protein, conserved	2402	0	0	0				2QTB00020_I_22	Tb927.5.4110	ATTGGAGTTTGAAGATTTTTTTGTCCGCCGCTCTGCTGAGTTACTAATGCTGAAGAATCAAGCGATATCA	-	5	1259714	1259783	-1.37363	-1.58239	-1.80795	-1.36721	-1.74077
Tb10.61.0450	3QTB00020_K_16			<a href=http://www.genedb.org/genedb/Search?organism=tryp&name=Tb10.61.0450>Tb10.61.0450</a>	Q387T0			TRYP_x-61h03.q2kb185_67	10	Tb927_10_v4: 3837297..3839891	hypothetical protein, conserved	7658	0	0	0				2QTB00020_K_16	Tb10.61.0450	AGAAGCTATTGTCTCCAACTTTACTTTGTAGTTCCCCCTCGTCGAACATTCGTTTTCTTGTCATATTAAA	+	10	3838684	3838753	-1.31978	-1.55145	-1.64424	-2.62548	-1.33284
Tb927.7.3980	3QTB00020_N_5			<a href=http://www.genedb.org/genedb/Search?organism=tryp&name=Tb927.7.3980>Tb927.7.3980</a>	Q57UM8			Tb07.5F10.700	7	Tb927_07_v4: 1047000..1049714	immunodominant antigen, putative,tc40 antigen-like	3487	0	0	0				2QTB00020_N_5	Tb927.7.3980	AATTAACATGTACTTTAGGCTCTCCGACCCCGTCACCATTTCGTGCTTTTCATTCTTTATTAATGCAGAA	+	7	1047356	1047425	-1.11877	-1.44728	-1.18878	-2.25084	-1.66832
Tb10.26.0220	3QTB00020_N_6	;go_function=hormone activity; voltage-gated chloride channel activity;go_process=chloride transport;go_component=extracellular region; membrane		<a href=http://www.genedb.org/genedb/Search?organism=tryp&name=Tb10.26.0220>Tb10.26.0220</a>	Q389H3				10	Tb927_10_v4: 2783672..2786497	chloride channel protein, putative	7259	0	11	0	GO:0005179 GO:0005247	GO:0006821	GO:0005576 GO:0016020	2QTB00020_N_6	Tb10.26.0220	CAGAGACAATGCTCTCTCTCCCTGTTCTAATGATATTTCTGCTGATTTACTACACGTCTTCCGCAATTTT	+	10	2785290	2785359	-1.32865	-1.77696	-1.70626	-2.77882	-2.72818
Tb927.3.2710	3QTB00021_G_20	;go_function=ATP binding; catalytic activity;go_process=fructose 2,6-bisphosphate metabolism		<a href=http://www.genedb.org/genedb/Search?organism=tryp&name=Tb927.3.2710>Tb927.3.2710</a>	Q582Y3			Tb03.48O8.70	3	Tb927_03_v4: complement(689701..692772)	6-phosphofructo-2-kinase/fructose-2,6-biphospha ta se,putative	1109	0	0	0	GO:0005524 GO:0003824	GO:0006003	GO:0005575	2QTB00021_G_20	Tb927.3.2710	TGCGGACTAGCAAGTCTCATCTCGTTCTTTTTATTAAATCTTCACCCTGTTGCTCATCCCATTTATATTG	-	3	690555	690624	-1.00863	-1.15395	-1.38633	-1.69924	-2.02813
Tb927.1.4450	3QTB00021_L_18			<a href=http://www.genedb.org/genedb/Search?organism=tryp&name=Tb927.1.4450>Tb927.1.4450</a>	Q4GYD3				1	Tb927_01_v4: 916553..920056	hypothetical protein, conserved	432	0	7	0	GO:0003674	GO:0008150	GO:0005575	2QTB00021_L_18	Tb927.1.4450	TTACGCCTTTTACCATCGTTGTGGTGCTCGTTACAACTATCTATCAGATTGTCCTCCTTTTTATGGCCTT	+	1	917154	917223	-1.06293	-1.33424	-1.1383	-1.94539	-1.80345
Tb10.61.3040	3QTB00021_L_9			<a href=http://www.genedb.org/genedb/Search?organism=tryp&name=Tb10.61.3040>Tb10.61.3040</a>	Q388L1			TRYP_x-61h03.q2kb185_453	10	Tb927_10_v4: complement(3314622..3317882)	hypothetical protein, conserved	7472	0	0	0				2QTB00021_L_9	Tb10.61.3040	TTTGAAGGAAACAAATGTGTTTCTTTTTATCACACACGTCTGCCTTTCTCGTCTCTCTGTCATTATTGCT	-	10	3316311	3316380	-1.34737	-1.28961	-1.06872	-1.55548	-2.90134
