# Supplementary material for: Genome-wide expression profiling of in vivo-derived bloodstream parasite stages and dynamic analysis of mRNA alterations during synchronous differentiation in Trypanosoma brucei
Source: BMC Genomics. 2009 Sep 11;10:427. doi: 10.1186/1471-2164-10-427 (PMC2753553; doi:10.1186/1471-2164-10-427)
Supplement: Additional file 6 — Summary of transient expression changes during differentiation to procyclic forms. Genes were assigned to each temporal group based on their inclusion in the trinary profiles of transiently regulated genes. [file 1471-2164-10-427-S6.xls]

## Sheet: Sheet1
Up at 1h only				Up at 6h only				Up at 18h only
Tb927.1.3100	hypothetical protein, unlikely			Tb09.160.3720	hypothetical protein, unlikely			Tb10.70.2155	hypothetical protein, conserved
Tb927.4.750	50S ribosomal protein L7Ae, putative			Tb927.3.860	acyl carrier protein, mitochondrial precursor, putative			Tb09.160.3530	hypothetical protein, conserved
Tb927.4.5190	hypothetical protein, conserved			Tb927.8.4550	hypothetical protein, conserved			Tb09.160.2390	hypothetical protein, unlikely
Tb927.4.3520	hypothetical protein, conserved			Tb11.01.3300	hypothetical protein, conserved			Tb10.61.0395	hypothetical protein, conserved
Tb09.v1.0060	hypothetical protein, unlikely			Tb927.6.3970	SH3 domain protein, conserved			Tb11.01.7430	hypothetical protein, conserved
Tb927.7.7060	hypothetical protein, conserved			Tb927.3.640	hypothetical protein, conserved			Tb927.6.590	hypothetical protein, conserved
Tb10.26.0740	RNA-binding protein, putative,RBP23			Tb927.7.3940	mitochondrial carrier protein, putative,ADP/ATP mitochondrial translocase, putative,adenine nucleotide mitochondrial translocator, putative			Tb927.8.4380	hypothetical protein, conserved
Tb927.6.3660	hypothetical protein, conserved			Tb927.1.2730	hypothetical protein, conserved			Tb11.47.0016	hypothetical protein, conserved
Tb09.244.2460	BARP protein			Tb11.01.6380	hypothetical protein, conserved			Tb10.406.0320	ARP2/3 complex 16kDa subunit, putative,ARP2/3 complex subunit, putative
Tb09.211.2940	hypothetical protein, conserved			Tb09.211.2670	hypothetical protein, conserved			Tb927.1.1900	hypothetical protein, unlikely
Tb927.6.4430	homoserine kinase, putative			Tb10.6k15.0280	hypothetical protein, conserved			Tb09.160.2020	thioredoxin
Tb09.160.4460	TFIIF-stimulated CTD phosphatase, putative (PIP39)			Tb927.4.2120	hypothetical protein, conserved			Tb10.70.4920	hypothetical protein, unlikely
Tb927.7.4950	NAD(p)-dependent steroid dehydrogenase-like protein			Tb11.02.3370	hypothetical protein, conserved			Tb09.v1.0180	hypothetical protein, unlikely
Tb927.4.5240	UDP-Gal or UDP-GlcNAc-dependent glycosyltransferase, putative			Tb927.6.1780	mitogen-activated protein kinase, putative,protein kinase, putative			Tb927.8.2530	hypothetical protein, conserved
Tb10.6k15.0360	hypothetical protein, conserved			Tb927.7.4310	hypothetical protein, conserved			Tb10.70.4590	hypothetical protein, conserved
Tb11.02.1100	nucleobase/nucleoside transporter 8.1,nucleobase transporter			Tb927.6.2570	hypothetical protein, conserved			Tb927.1.3490	hypothetical protein, unlikely
Tb927.8.7670	amino acid transporter, putative			Tb11.02.5020	seryl-tRNA synthetase, putative			Tb927.4.2210	hypothetical protein, conserved
Tb927.4.4000	amino acid transporter, putative			Tb09.211.0210	atypical dual specificity phosphatase, putative			Tb11.17.0001	hypothetical protein
Tb10.70.0630	aldehyde dehydrogenase, putative			Tb10.70.0160	hypothetical protein, conserved			Tb927.3.3570	hypothetical protein, conserved
Tb927.7.5310	hypothetical protein, conserved			Tb927.3.5460	hypothetical protein, conserved			Tb927.1.630	anti-silencing protein ASF 1 like protein, putative
				Tb11.01.2695	delta tubulin,tubulin delta chain			Tb10.70.3000	ADP-ribosylation factor 6, putative,ADP-ribosylation factor-like protein, putative
				Tb927.7.6240	hypothetical protein, conserved			Tb11.01.1530	hypothetical protein, conserved
Up at 1h and 6h only				Tb927.3.4140	hypothetical protein, conserved			Tb927.7.4140	hypothetical protein, conserved
				Tb927.3.5040	hypothetical protein, conserved			Tb09.211.1690	hypothetical protein, conserved
Tb927.1.2240	hypothetical protein, unlikely			Tb09.211.0290	hypothetical protein, conserved			Tb927.3.3750	hypothetical protein, conserved
Tb927.8.720	hypothetical protein, conserved			Tb11.02.5640	Gp63-1 surface protease homolog, putative			Tb11.01.1840	hypothetical protein, conserved
Tb10.70.0820	universal minicircle sequence binding protein (UMSBP), putative,DNA-binding protein HEXBP, putative,zinc finger protein			Tb927.7.6920	hypothetical protein, conserved			Tb10.70.4350	N-acetyltransferase, putative
Tb927.7.3500	glutathione-S-transferase/glutaredoxin,putative			Tb09.211.4980	leucine-rich repeat protein (LRRP), putative			Tb927.6.4720	hypothetical protein, conserved,zinc finger protein family member, putative
Tb927.8.760	nucleolar RNA-binding protein (NOP 44/46)			Tb927.5.2070	hypothetical protein, conserved			Tb927.6.1210	hypothetical protein, conserved
Tb927.7.7410	oxidoreductase, putative			Tb927.2.2470	RNA-editing complex protein,KREPA1			Tb09.160.4840	hypothetical protein, conserved
Tb927.7.4970	glutamine synthetase, putative			Tb11.01.0860	hypothetical protein, conserved			Tb09.160.1820	cytochrome oxidase subunit V
				Tb927.7.680	chaperone protein DNAJ, putative			Tb927.6.2200	hypothetical protein, conserved
				Tb10.70.1190	valosin-containing protein homolog,Transitional endoplasmic reticulum ATPase, putative			Tb11.01.1570	NUDIX hydrolase, conserved
Up at 1h, 6h and 18h				Tb927.5.2600	hypothetical protein, conserved			Tb09.211.2750	hypothetical protein, conserved
				Tb09.211.0610	hypothetical protein, conserved			Tb11.02.1760	hypothetical protein, conserved
Tb927.3.4880	hypothetical protein, conserved			Tb11.02.1810	hypothetical protein, conserved			Tb09.244.2790	rRNA processing protein, putative
Tb09.244.2700	hypothetical protein, conserved			Tb927.1.290	leucine-rich repeat protein (LRRP), putative			Tb11.02.3210	triosephosphate isomerase
Tb10.70.5670	elongation factor 1-alpha,EF-1-alpha			Tb927.7.2170	hypothetical protein, conserved			Tb927.2.3720	ubiquitin-conjugating enzyme, putative
Tb11.02.5660	hypothetical protein, conserved			Tb927.8.2220	hypothetical protein, conserved			Tb11.02.2190	hypothetical protein, conserved
Tb927.5.4420	nucleolar RNA helicase II, putative,nucleolar RNA helicase Gu, putative							Tb927.2.3460	D-alanyl-glycyl endopeptidase-like protein,cysteine peptidase, Clan CA, family C51, putative
Tb927.7.4390	threonine synthase, putative			Up at 6h and 18h only				Tb11.02.2960	mitochondrial carrier protein, putative
								Tb09.v1.0480	hypothetical protein, conserved
				Tb10.70.3010	hypothetical protein, conserved			Tb10.6k15.0500	hypothetical protein, conserved
				Tb927.6.2320	hypothetical protein, conserved			Tb927.3.730	hypothetical protein, conserved
				Tb927.6.490	procyclin associated gene 3 (PAG3) protein,procyclin PARP A,procyclic acidic repetitive protein A			Tb10.389.0690	mitochondrial carrier protein, putative,mitochondrial 2-oxoglutarate/malate carrier protein, putative
				Tb927.3.2920	hypothetical protein, conserved			Tb10.6k15.1850	hypothetical protein, conserved
				Tb927.1.2360	alpha tubulin			Tb927.7.3260	expression site-associated gene (ESAG) protein, putative,expression site-associated gene 7 (ESAG7) protein, putative
				Tb10.70.0280	chaperonin Hsp60, mitochondrial precursor			Tb927.6.1330	hypothetical protein, conserved
				Tb09.160.3730	glutaminyl-tRNA synthetase, putative			Tb11.42.0004	hypothetical protein, conserved
				Tb11.01.8610	hypothetical protein, conserved			Tb927.3.810	hypothetical protein, conserved
				Tb927.8.1540	hypothetical protein, conserved			Tb10.70.7960	hypothetical protein, conserved
				Tb927.6.1290	hypothetical protein, conserved			Tb927.4.3150	hypothetical protein, conserved
								Tb09.211.4860	hypothetical protein,leucine-rich repeat protein (LRRP), putative
								Tb10.61.2890	hypothetical protein, conserved
								Tb11.01.4680	hypothetical protein, conserved
								Tb927.3.5060	hypothetical protein, conserved
								Tb927.6.4670	CMRP,flagellar component
								Tb927.7.3360	farnesyl pyrophosphate synthase
								Tb09.211.0720	developmentally regulated GTP-binding protein, putative
								Tb11.02.4540	hypothetical protein, conserved,predicted tetratricopeptide repeat (TPR) protein
								Tb927.4.1280	hypothetical protein, conserved
								Tb10.70.4940	hypothetical protein, conserved
								Tb10.70.0730	hypothetical protein, conserved
								Tb927.3.950	hypothetical protein, conserved
								Tb09.160.2970	mitochondrial RNA editing ligase 1,RNA-editing complex protein,RNA editing ligase,KREL1
								Tb09.160.5240	hypothetical protein, conserved
								Tb927.5.3010	hypothetical protein, conserved
								Tb11.01.8510	t-complex protein 1, alpha subunit, putative
								Tb927.6.1910	hypothetical protein, conserved
								Tb11.01.8270	hypothetical protein, conserved,zinc finger protein family member, putative
								Tb10.70.6800	aspartyl-tRNA synthetase, putative
								Tb11.02.4140	inositol-1,4,5-trisphosphate (IP3) 5-phosphatase, putative
								Tb927.7.4580	hypothetical protein, conserved
								Tb11.02.0380	hypothetical protein, conserved
								Tb09.211.4300	hypothetical protein, conserved
								Tb927.2.4990	hypothetical protein, conserved
								Tb927.3.4790	aminopeptidase, putative,metallo-peptidase, Clan MA(E) Family M1
								Tb927.8.7580	hypothetical protein, conserved
								Tb927.4.4480	hypothetical protein, conserved
								Tb927.7.6060	receptor-type adenylate cyclase GRESAG 4, putative
