# Supplementary material for: Genome-wide expression profiling of in vivo-derived bloodstream parasite stages and dynamic analysis of mRNA alterations during synchronous differentiation in Trypanosoma brucei
Source: BMC Genomics. 2009 Sep 11;10:427. doi: 10.1186/1471-2164-10-427 (PMC2753553; doi:10.1186/1471-2164-10-427)
Supplement: Additional file 7 — Expression profiles of genes exhibiting transient expression during differentiation. Individual profiles of different transiently expressed groups as assigned to distinct trinary codes during the differentiation programme. [file 1471-2164-10-427-S7.zip]

Archive with 23 entries (20 files):
- Additional file 7/
- Additional file 7/Supp Mat7-Up after 18h 00110.xls
- __MACOSX/
- __MACOSX/Additional file 7/
- __MACOSX/Additional file 7/._Supp Mat7-Up after 18h 00110.xls
- Additional file 7/Supp Mat7-Up after 1hr 11110.xls
- __MACOSX/Additional file 7/._Supp Mat7-Up after 1hr 11110.xls
- Additional file 7/Supp Mat7-Up after 48hr 00010.xls
- __MACOSX/Additional file 7/._Supp Mat7-Up after 48hr 00010.xls
- Additional file 7/Supp Mat7-up after 6hr 01110.xls .xls
- __MACOSX/Additional file 7/._Supp Mat7-up after 6hr 01110.xls .xls
- Additional file 7/Supp Mat7-Up at 18h only 00100.xls
- __MACOSX/Additional file 7/._Supp Mat7-Up at 18h only 00100.xls
- Additional file 7/Supp Mat7-Up at 1h and 6h only.xls
- __MACOSX/Additional file 7/._Supp Mat7-Up at 1h and 6h only.xls
- Additional file 7/Supp Mat7-Up at 1h only 10000.xls
- __MACOSX/Additional file 7/._Supp Mat7-Up at 1h only 10000.xls
- Additional file 7/Supp Mat7-Up at 1h, 6h, 18h  11100.xls
- __MACOSX/Additional file 7/._Supp Mat7-Up at 1h, 6h, 18h  11100.xls
- Additional file 7/Supp Mat7-Up at 6h and 18h only 01100.xls
- __MACOSX/Additional file 7/._Supp Mat7-Up at 6h and 18h only 01100.xls
- Additional file 7/Supp Mat7-Up at 6h only 01000.xls
- __MACOSX/Additional file 7/._Supp Mat7-Up at 6h only 01000.xls
