# Supplementary material for: Genome-wide expression profiling of in vivo-derived bloodstream parasite stages and dynamic analysis of mRNA alterations during synchronous differentiation in Trypanosoma brucei
Source: BMC Genomics. 2009 Sep 11;10:427. doi: 10.1186/1471-2164-10-427 (PMC2753553; doi:10.1186/1471-2164-10-427)
Supplement: Additional file 7 — Expression profiles of genes exhibiting transient expression during differentiation. Individual profiles of different transiently expressed groups as assigned to distinct trinary codes during the differentiation programme. [file 1471-2164-10-427-S7.zip › Additional file 7/Supp Mat7-Up after 18h 00110.xls]

## Sheet: T0relative_profile_00110.xls
Name	Oligo.ID	Common.Name.of.Primary.Target	Gene.Symbol	GeneDBlink	ProteinID	Primary.Name	Synonyms	Prev..Sys..Id	Chromosome	Location	Product	Geneindex	SignalPep	TMs	GPI	GO.F	GO.P	GO.C	OligoID	Gene	OligoSequence	OligoStrand	OligoChromosome	OligoStart	OligoEnd	Slender-T0	T1-T0	T6-T0	T18-T0	T48-T0
Tb927.1.5010	3QTB00001_D_19	gene predicted by glimmer		<a href=http://www.genedb.org/genedb/Search?organism=tryp&name=Tb927.1.5010>Tb927.1.5010</a>	Q4GY79				1	Tb927_01_v4: 1006378..1006575	hypothetical protein, unlikely	488	1	0	0				2QTB00001_D_19	Tb927.1.5010	AGTTATCCTATAGAGCGCAAACGCCAACCGGTGGGCCGGGAAGTAGAACAGGAGTGTTCATTTCGTTTGA	+	1	1006450	1006519	0.948337	0.559307	0.837847	1.5679	1.28376
Tb09.244.0300	3QTB00001_L_5			<a href=http://www.genedb.org/genedb/Search?organism=tryp&name=Tb09.244.0300>Tb09.244.0300</a>	Q38CN4		Tb927.2.6820,3H15.205	chr9contig244a01.tmp0030	9	Tb927_09_v4: 2966271..2966483	hypothetical protein, unlikely	6121	0	0	0				2QTB00001_L_5	Tb09.244.0300	TGCGGCTCAGAGCAAAAAACGACCTACAGCCACCATGTCTCATTTTAATTCTAACAAACTACATCTCTAT	+	9	2966332	2966401	0.660666	0.421305	0.486993	1.14986	1.04625
Obsolete	3QTB00002_B_24	Obsolete		NA	NA	NA	NA	NA	NA	NA	NA	NA	NA	NA	NA	NA	NA	NA	NA	NA	NA	NA	NA	NA	NA	0.242294	0.202862	0.384855	1.04723	1.24268
Tb09.244.2030	3QTB00002_P_16			<a href=http://www.genedb.org/genedb/Search?organism=tryp&name=Tb09.244.2030>Tb09.244.2030</a>	Q38CR8			chr9contig244a01.tmp0203	9	Tb927_09_v4: 2478132..2478476	hypothetical protein, unlikely	5952	0	0	0				2QTB00002_P_16	Tb09.244.2030	ATTTATATAATACCTCTACATCGTATGAAATTGCCCCGAAATTGTGGACCGCATATTCGAATAGTTTCTC	+	9	2478319	2478388	0.942061	0.465297	0.800074	1.16793	1.00095
Tb927.4.3430	3QTB00002_P_17			<a href=http://www.genedb.org/genedb/Search?organism=tryp&name=Tb927.4.3430>Tb927.4.3430</a>	Q585K7			Tb04.26G5.164	4	Tb927_04_v4: complement(894904..895233)	hypothetical protein, conserved	1760	0	0	0				2QTB00002_P_17	Tb927.4.3430	AATTCAGCCAACTGTATGAACAATACCAAAGGGACATGTTTGAGAAAGCACGCGTGGAAATGATGACCCA	-	4	894932	895001	0.805379	0.589187	0.688382	1.17506	1.2089
Tb09.211.1380	3QTB00004_E_1	;go_process=glycine catabolism;go_component=glycine cleavage complex		<a href=http://www.genedb.org/genedb/Search?organism=tryp&name=Tb09.211.1380>Tb09.211.1380</a>	Q38E17			chr9contig211.tmp0165c	9	Tb927_09_v4: complement(1509797..1510213)	glycine cleavage system H protein, putative	5500	1	0	0	GO:0003674	GO:0006546	GO:0005960	2QTB00004_E_1	Tb09.211.1380	GTCAAGGTTAAGTGTGACGAGATACCAAAGGGGCTTATGACTGCCGATGAATACAACAAATTTATAGAAT	-	9	1509799	1509868	0.727424	0.0430216	0.833438	1.17402	1.17111
Tb09.211.2650	3QTB00004_E_24	similar to 60S ribosomal protein L27a (L29). (Swiss-Prot:O15883) (Trypanosoma brucei brucei) similar to 60S ribosomal protein L27a (L29). (Swiss- Prot:O15883) (Trypanosoma brucei brucei);go_function=RNA binding; structural constituent of ribosome;go_proce		<a href=http://www.genedb.org/genedb/Search?organism=tryp&name=Tb09.211.2650>Tb09.211.2650</a>	Q38DN9	RPL27A; RPL28; RPL29		chr9contig211.tmp0303	9	Tb927_09_v4: 1741788..1742225	60S ribosomal protein L27a,60S ribosomal protein L28,60S ribosomal protein L29	5628	0	0	0	GO:0003723 GO:0003735	GO:0006412	GO:0005842	NA	NA	NA	NA	NA	NA	NA	0.736717	0.762709	0.694628	1.06763	1.31672
Tb927.6.4950	3QTB00004_I_12	;go_process=nuclear mRNA splicing, via spliceosome;go_component=nucleus		<a href=http://www.genedb.org/genedb/Search?organism=tryp&name=Tb927.6.4950>Tb927.6.4950</a>	Q586G7			Tb06.30P15.540	6	Tb927_06_v4: 1365488..1365931	mago nashi-like protein,putative	3013	0	0	0				2QTB00004_I_12	Tb927.6.4950	GGACTGGACACCTTCTACTATTTTGTGCGAGATATTAAAGCACTGGTACTTGCGCTTGTTTCGCTGCATT	+	6	1365842	1365911	0.36905	0.696447	0.758264	1.13148	1.12318
Tb10.61.1840	3QTB00004_L_18			<a href=http://www.genedb.org/genedb/Search?organism=tryp&name=Tb10.61.1840>Tb10.61.1840</a>	Q388C5			TRYP_x-61h03.q2kb185_275	10	Tb927_10_v4: complement(3539757..3540239)	hypothetical protein, conserved	7562	0	0	0				2QTB00004_L_18	Tb10.61.1840	AAGTGTTTAACATCCACAACAGGAAAAACACTCAGCAGAGGCCGACTCGTGTAAGTGAAGCGGAGGCGAA	-	10	3540127	3540196	0.482476	0.765719	0.935661	1.87716	1.16637
Tb11.02.2430	3QTB00005_K_21	;go_function=structural constituent of ribosome;go_process=protein biosynthesis;go_component=cytosolic large ribosomal subunit (sensu Eukaryota)		<a href=http://www.genedb.org/genedb/Search?organism=tryp&name=Tb11.02.2430>Tb11.02.2430</a>	Q385T6				11	Tb927_11_01_v4: 1362750..1363250	60S ribosomal protein L17, putative	8181	0	0	0	GO:0003735	GO:0006412	GO:0005842	2QTB00005_K_21	Tb11.02.2430	TAGCGATGCTCTCATTGTTGAAGAATGCTGAGGCAAATGCCATCGAGAAGGGACTCGACCCCGGAAAGAT	+	11.1	1363015	1363084	-0.394312	0.810885	0.969372	1.2666	1.47322
Tb09.160.4380	3QTB00005_L_6			<a href=http://www.genedb.org/genedb/Search?organism=tryp&name=Tb09.160.4380>Tb09.160.4380</a>	Q38EW9		28G16.480	chr9contig160.tmp0327	9	Tb927_09_v4: 949690..950256	succinate dehydrogenase, putative	5196	0	0	0				2QTB00005_L_6	Tb09.160.4380	AACTCAAAAACGGCTTTTCATGTGGTAACGCAACGACCAGGATTTGCAACCACTCCTTACACTGTCAGTC	+	9	949807	949876	0.450419	0.40373	0.598322	1.50604	1.05896
Tb10.70.2680	3QTB00005_P_17	ARP2/3 complex subunit 3 (curated by B. Wickstead, Univ. of Oxford);go_function=actin binding;go_process=cytoskeleton organization and biogenesis;go_component=Arp2/3 protein complex		<a href=http://www.genedb.org/genedb/Search?organism=tryp&name=Tb10.70.2680>Tb10.70.2680</a>	Q38BE7			TRYP_x-70a06.p2kb545_360	10	Tb927_10_v4: complement(1161517..1162068)	ARP2/3 complex subunit, putative	6585	0	0	0	GO:0003779	GO:0007010	GO:0005885	2QTB00005_P_17	Tb10.70.2680	CGGGAGATCGCGTTATCTTATACCTCACGTGGTACCTTCACGAATGCATCAAAAGTTTGGTTGGTCTTAA	-	10	1161779	1161848	0.994151	0.586322	0.397419	1.01041	1.0839
Tb927.4.650	3QTB00007_D_18	;go_function=protein binding;go_process=protein folding;go_component=integral to membrane		<a href=http://www.genedb.org/genedb/Search?organism=tryp&name=Tb927.4.650>Tb927.4.650</a>	Q57ZZ3			Tb04.5E12.1090	4	Tb927_04_v4: complement(186963..187700)	chaperone protein DNAJ, putative	1482	0	1	0	GO:0051082	GO:0006457	GO:0016021	2QTB00007_D_18	Tb927.4.650	TATCAGCAGGCATGTTCTATATTTGGTTTTGAGATGAGCGATCGGTTGGAGGTGACTGAAATCAAGAAAC	-	4	187556	187625	0.319811	0.810634	0.61128	1.44365	1.0482
Tb11.02.2310	3QTB00008_D_24	identical to GB:BAB17681.1: prostaglandin F synthase {Trypanosoma brucei}; similar to Probable reductase (EC 1.1.-.-) (Swiss-Prot:P22045) (Leishmania major);go_function=aldo-keto reductase activity		<a href=http://www.genedb.org/genedb/Search?organism=tryp&name=Tb11.02.2310>Tb11.02.2310</a>	Q9GV41			TRYP_xi-1013a02.q1k_15	11	Tb927_11_01_v4: 1332644..1333474	prostaglandin f synthase	8169	0	0	0	GO:0004033	GO:0008150	GO:0005575	2QTB00008_D_24	Tb11.02.2310	CGACGATGTGGGCCATAAAAAGCGGCTATCGTCACATCGATACTGCAGCCATCTATAAAAATGAAGAAAG	+	11.1	1332744	1332813	-0.983036	-0.130013	0.721601	1.16183	1.29047
Tb11.50.0001	3QTB00008_G_22			<a href=http://www.genedb.org/genedb/Search?organism=tryp&name=Tb11.50.0001>Tb11.50.0001</a>	Q387H8				11	Tb927_11_01_v4: complement(174146..174940)	hypothetical protein, conserved	7785	0	0	0				2QTB00008_G_22	Tb11.50.0001	CTCGCTTGACCCCAAGAAGCAAACGAACGGCCATTACCATGAATTATTCTTCGGAGATCGTGATGCCATC	-	11.1	174389	174458	0.743622	-0.13568	0.880704	1.43529	1.0016
Tb927.8.4530	3QTB00008_L_19			<a href=http://www.genedb.org/genedb/Search?organism=tryp&name=Tb927.8.4530>Tb927.8.4530</a>	Q57VY2			Tb08.29H22.1000	8	Tb927_08_v4: complement(1339993..1340814)	hypothetical protein, conserved	4296	0	0	0				2QTB00008_L_19	Tb927.8.4530	GAAAATTTATGCAAGTTGTGCCGCAAAGATTTGGTAAGGGAGATATTAGCGAGGAACAATACACGGAGTT	-	8	1340057	1340126	0.675207	0.69477	0.951909	1.50872	1.07306
Tb927.6.1080	3QTB00009_G_20	similar to Hydroxyacylglutathione hydrolase cytoplasmic (EC 3.1.2.6) (GlyoxalaseII) (Glx II). (Swiss-Prot:O24496) [Arabidopsis thaliana;];go_function=hydroxyacylglutathione hydrolase activity;go_process=methylglyoxal catabolism;go_component=cytoplasm		<a href=http://www.genedb.org/genedb/Search?organism=tryp&name=Tb927.6.1080>Tb927.6.1080</a>	Q585D9	glxII		Tb06.3A7.500	6	Tb927_06_v4: complement(428110..429000)	hydroxyacylglutathione hydrolase, putative,glyoxalase II	2626	0	0	0				2QTB00009_G_20	Tb927.6.1080	GACAATCATACGTATATATTCCCTGGACACGAGTATACCGTCAATTTTCTTCGTTTCTCGCGTGATGCTC	-	6	428328	428397	0.154254	0.133199	0.908315	1.11803	1.09143
Tb10.6k15.2000	3QTB00010_D_6	;go_function=unfolded protein binding;go_process=protein folding; protein refolding; response to unfolded protein		<a href=http://www.genedb.org/genedb/Search?organism=tryp&name=Tb10.6k15.2000>Tb10.6k15.2000</a>	O76224		DNAJ	TRYPtp6k15-3d06.p1c_299,embl.24	10	Tb927_10_v4: 2079785..2080795	chaperone protein DNAJ, putative	6965	0	0	0	GO:0051082	GO:0006457 GO:0006986 GO:0042026	GO:0005575	2QTB00010_D_6	Tb10.6k15.2000	TAGGGACGCATTTAAAGTGTTTGAGTCTTTTTTCGGGAGCAATGATCCATTTGCTGGAGGTGACATGTTT	+	10	2080099	2080168	0.917519	0.268053	0.503479	1.21528	1.00875
Tb11.01.1250	3QTB00010_P_18			<a href=http://www.genedb.org/genedb/Search?organism=tryp&name=Tb11.01.1250>Tb11.01.1250</a>	Q383Y0				11	Tb927_11_01_v4: complement(2537949..2538980)	hypothetical protein, conserved	8640	0	0	0				2QTB00010_P_18	Tb11.01.1250	AGGCAAATAAATCCTATCGTGCAGGTGCTACCAGCAACTTTTTCTGTGTTGAACAACCTTCGGGAGGTTA	-	11.1	2538344	2538413	0.543267	0.983416	0.908263	1.19348	1.05678
Tb927.3.3500	3QTB00011_D_7			<a href=http://www.genedb.org/genedb/Search?organism=tryp&name=Tb927.3.3500>Tb927.3.3500</a>	Q57XK0			Tb03.25B21.80	3	Tb927_03_v4: 987719..988804	hypothetical protein, conserved	1187	1	8	0				2QTB00011_D_7	Tb927.3.3500	AGTGGATTTTTTGAGCCCATTTCGAGGGAGGAAGTGTCGAGTCTTTTAACGTATATTACATTCGTTAATG	+	3	988043	988112	0.82047	0.602045	0.95263	1.0518	1.13062
Tb927.7.870	3QTB00011_H_3			<a href=http://www.genedb.org/genedb/Search?organism=tryp&name=Tb927.7.870>Tb927.7.870</a>	Q57VT3			Tb07.29K4.380	7	Tb927_07_v4: complement(206982..208073)	hypothetical protein, conserved	3178	0	0	0				2QTB00011_H_3	Tb927.7.870	TAGTCGTTTCACGAGCCAGTGTGATCAAGAAAAATATAACGGTACAACTGAAGTGCCATTCGATACAATA	-	7	207654	207723	0.923073	0.879609	0.879896	1.24886	1.15601
Tb11.01.1440	3QTB00011_P_16	;go_function=aminomethyltransferase activity;go_process=glycine decarboxylation via glycine cleavage system;go_component=mitochondrion		<a href=http://www.genedb.org/genedb/Search?organism=tryp&name=Tb11.01.1440>Tb11.01.1440</a>	Q383W2				11	Tb927_11_01_v4: complement(2573760..2574887)	aminomethyltransferase, putative	8658	0	0	0	GO:0004047	GO:0019464	GO:0005739	2QTB00011_P_16	Tb11.01.1440	ATGTTTCTAAACGACCGAGCAGGTGTAAAAGATGACTGTATTGTGACTAGGTATGACGATCGTCTCGTAG	-	11.1	2574551	2574620	0.880867	0.59395	0.971247	1.29738	1.09146
Tb11.01.2700	3QTB00011_P_7			<a href=http://www.genedb.org/genedb/Search?organism=tryp&name=Tb11.01.2700>Tb11.01.2700</a>	Q383I5				11	Tb927_11_01_v4: 2859495..2860595	hypothetical protein, conserved	8785	0	0	0				2QTB00011_P_7	Tb11.01.2700	ATAATTTACATATCCAAGTTTCAATCACCAAAGAACGAGAAGGTAGAGTAAACGAAATAGGTTTGAGCAG	+	11.1	2859523	2859592	0.592216	0.599361	0.80226	1.62433	1.11902
Tb10.61.1210	3QTB00012_H_7	curated by J. Mottram		<a href=http://www.genedb.org/genedb/Search?organism=tryp&name=Tb10.61.1210>Tb10.61.1210</a>	Q4FKC0			TRYP_x-61h03.q2kb185_185	10	Tb927_10_v4: 3653052..3654239	methionine aminopeptidase, putative,metallo-peptidase, Clan MG, Family M24	7603	0	0	0				2QTB00012_H_7	Tb10.61.1210	TATATAATATTCAGTTCCTTCACGATGACAGCAAAAAGACTGCGGAAATTCAGCGAATCAAGACTGTTTG	+	10	3653383	3653452	0.465307	0.791564	0.766368	1.42789	1.18372
Tb927.1.710	3QTB00013_O_21		PGKB	<a href=http://www.genedb.org/genedb/Search?organism=tryp&name=Tb927.1.710>Tb927.1.710</a>	Q4GZG3	PGKB	cPGK-8		1	Tb927_01_v4: complement(234176..235438)	phosphoglycerate kinase	65	0	0	0	GO:0004618	GO:0006096	GO:0005737	2QTB00013_O_21	Tb927.1.710	TTCCTCTGGATGATGGTAATATTACCAACGACTACCGAATCCGATCAGCTCTTCCAGCCGTCCAAAAAGT	-	1	235290	235359	-0.78829	0.427818	0.981859	1.60394	1.27218
Tb10.70.4740	3QTB00013_O_8	;go_function=phosphopyruvate hydratase activity;go_process=glycolysis		<a href=http://www.genedb.org/genedb/Search?organism=tryp&name=Tb10.70.4740>Tb10.70.4740</a>	Q38BV6			embl.29	10	Tb927_10_v4: 745416..746705	enolase	6426	0	0	0	GO:0004634	GO:0006096	GO:0005575	2QTB00013_O_8	Tb10.70.4740	AGTGAAACCTATGACGAAAAGAAGCAACAATATAATTTAACCTTCAAGAGCCCCGAACCCACTTGGGTAA	+	10	746154	746223	0.876969	-0.716188	0.934325	1.6909	1.4941
Tb10.70.5820	3QTB00014_H_19	;go_function=hexokinase activity;go_process=carbohydrate metabolism; glycolysis;go_component=glycosome		<a href=http://www.genedb.org/genedb/Search?organism=tryp&name=Tb10.70.5820>Tb10.70.5820</a>	Q38C42	HK1			10	Tb927_10_v4: 525889..527304	hexokinase	6339	0	0	0	GO:0004396	GO:0005975 GO:0006096	GO:0020015	2QTB00014_H_19	Tb10.70.5820	CCGTTCTCGCAAAGGATGGCAGTGGAATTGGTGCTGCATTTATTTCCGCAATGGTGGTGAACGACAAGTA	+	10	527234	527303	0.60504	0.395134	0.95105	1.68145	1.28378
Tb927.1.1380	3QTB00016_P_4			<a href=http://www.genedb.org/genedb/Search?organism=tryp&name=Tb927.1.1380>Tb927.1.1380</a>	Q4GZ81				1	Tb927_01_v4: 353241..354962	serine/threonine protein phosphatase 2a regulatory subunit, putative	131	0	0	0	GO:0000158	GO:0006470	GO:0008287	2QTB00016_P_4	Tb927.1.1380	TAATGTACCTAATGTGCGACTTAGATGCGCGAGGGCAATTGTAGCGTTCAAGCGGAAGAAAATTCTCTTA	+	1	354812	354881	0.951581	0.793354	0.6081	1.23137	1.0757
Tb927.8.6660	3QTB00017_H_7			<a href=http://www.genedb.org/genedb/Search?organism=tryp&name=Tb927.8.6660>Tb927.8.6660</a>	Q57TU7			Tb08.30K1.530	8	Tb927_08_v4: complement(1928705..1930528)	hypothetical protein, conserved	4510	0	0	0				2QTB00017_H_7	Tb927.8.6660	CCAACGGTACAATTTCTGTCAACACCTTTCTTGAGCTTGTCTACTTCAACTACAAAACGGACGTGGAGAT	-	8	1929792	1929861	0.828656	0.340904	0.246556	1.24114	1.01105
Tb927.7.2790	3QTB00018_H_16			<a href=http://www.genedb.org/genedb/Search?organism=tryp&name=Tb927.7.2790>Tb927.7.2790</a>	Q57Y89			Tb07.13M20.660	7	Tb927_07_v4: 723558..725663	hypothetical protein, conserved	3368	0	0	0	GO:0003674	GO:0008150	GO:0005575	2QTB00018_H_16	Tb927.7.2790	ATTAATGAGGTGCGGGAAAGTACTAAGCCTCAAAACTATATGACCATATCTATTGTGCATGATCCAATGG	+	7	724473	724542	0.878391	0.599605	0.408962	1.12146	1.10239
Tb927.6.2230	3QTB00019_L_19			<a href=http://www.genedb.org/genedb/Search?organism=tryp&name=Tb927.6.2230>Tb927.6.2230</a>	Q584T3			Tb06.4M18.600	6	Tb927_06_v4: 704594..706921	hypothetical protein, conserved	2742	0	0	0				2QTB00019_L_19	Tb927.6.2230	TCCAACGTGGGAGAATAACAGAAAATGAAGACCTTCAGGTATCACTATTGCAGCAGTTAGTAACTTGTGT	+	6	705783	705852	0.73376	0.449563	0.189149	1.30045	1.04681
