# Supplementary material for: Genome-wide expression profiling of in vivo-derived bloodstream parasite stages and dynamic analysis of mRNA alterations during synchronous differentiation in Trypanosoma brucei
Source: BMC Genomics. 2009 Sep 11;10:427. doi: 10.1186/1471-2164-10-427 (PMC2753553; doi:10.1186/1471-2164-10-427)
Supplement: Additional file 7 — Expression profiles of genes exhibiting transient expression during differentiation. Individual profiles of different transiently expressed groups as assigned to distinct trinary codes during the differentiation programme. [file 1471-2164-10-427-S7.zip › Additional file 7/Supp Mat7-Up after 1hr 11110.xls]

## Sheet: Up after 1hr 11110.txt
Name	Oligo.ID	Common.Name.of.Primary.Target	Gene.Symbol	GeneDBlink	ProteinID	Primary.Name	Synonyms	Prev..Sys..Id	Chromosome	Location	Product	Geneindex	SignalPep	TMs	GPI	GO.F	GO.P	GO.C	OligoID	Gene	OligoSequence	OligoStrand	OligoChromosome	OligoStart	OligoEnd	Slender-T0	T1-T0	T6-T0	T18-T0	T48-T0
Tb10.26.0990	3QTB00001_P_3			<a href=http://www.genedb.org/genedb/Search?organism=tryp&name=Tb10.26.0990>Tb10.26.0990</a>	Q389N3				10	Tb927_10_v4: complement(2628996..2629217)	hypothetical protein, conserved	7199	0	0	0				2QTB00001_P_3	Tb10.26.0990	CTGGTATCGCTCTGAGAGGAGTCGCGACGATGACTTTTCCAGGAATACGTACTCGGGTAACACTGGTTGA	-	10	2628996	2629065	0.821863	1.72352	1.62203	1.405	1.13186
Tb927.1.2230	3QTB00003_I_24	similarity to calpain-like protein, but shorter (curated by J. Mottram)		<a href=http://www.genedb.org/genedb/Search?organism=tryp&name=Tb927.1.2230>Tb927.1.2230</a>	Q4GYZ8				1	Tb927_01_v4: 562244..562615	calpain-like protein fragment, putative	216	0	0	0	GO:0003674	GO:0008150	GO:0005575	2QTB00003_I_24	Tb927.1.2230	AGAATTAAGGCACTTGGACAAACGAGACTTGAGAAATTGGAAAGCGGTGAAAGTGTGGCAACTGTTGTGG	+	1	562448	562517	0.30387	1.77667	1.63337	1.63224	1.89266
Tb927.6.520	3QTB00003_J_19	identical to GP:14485024: surface protein EP3-3 procyclin precursor {Trypanosoma brucei brucei}; identical to SP:P09791: Procyclic form specific polypeptide A-beta precursor (Procyclin) (PARP A-beta)(Trypanosoma brucei brucei); 100% similar to GP:14485024		<a href=http://www.genedb.org/genedb/Search?organism=tryp&name=Tb927.6.520>Tb927.6.520</a>	Q581G0			Tb06.28F21.70	6	Tb927_06_v4: 227115..227504	EP3-2 procyclin,PARP A-beta,surface protein EP3-3 procyclin precursor,procyclic form specific polypeptide A-beta precursor	2569	1	1	1	GO:0003674	GO:0008150	GO:0009986 GO:0016021	2QTB00003_J_19	Tb927.6.520	AAGGGTCTTACTAAGGGAGGCAAAGGCAAAGGCGGGAAGGGAACCAAGGTCAGCGACGACGATACCAATG	+	6	227214	227283	-0.669016	2.50677	2.03095	1.055	1.65383
Tb11.02.5480	3QTB00003_L_13	GPI-Anchor Signal predicted for Tb11.02.5480 by DGPI v2.04, no cleavage site predicted;go_component=integral to membrane		<a href=http://www.genedb.org/genedb/Search?organism=tryp&name=Tb11.02.5480>Tb11.02.5480</a>	Q384Q7				11	Tb927_11_01_v4: complement(2099363..2099752)	hypothetical protein, conserved	8461	1	4	0	GO:0003674	GO:0008150	GO:0016021	2QTB00003_L_13	Tb11.02.5480	GTCCTATGGCTCCGGTTGGTGCTATCACAATGATGTTGGGGTGGGTGTCTGTTGCAATTGCAGGTTTCTA	-	11.1	2099364	2099433	0.823964	1.12527	2.25355	2.95205	2.8203
Tb11.02.5490	3QTB00003_L_15	;go_component=integral to membrane		<a href=http://www.genedb.org/genedb/Search?organism=tryp&name=Tb11.02.5490>Tb11.02.5490</a>	Q384Q6				11	Tb927_11_01_v4: complement(2100549..2100938)	hypothetical protein, conserved	8462	1	4	0	GO:0003674	GO:0008150	GO:0016021	2QTB00003_L_15	Tb11.02.5490	GGCACTTCGCTCCGGTTGGTGGTATCACAATGATGTTGGGGTGGGTGTCTGTTGCAATTGCAGGTTTCTA	-	11.1	2100550	2100619	0.929145	1.54268	2.65169	3.57986	3.21799
Tb927.4.4620	3QTB00004_D_4	COX VIII: curated by Dr. Keith Matthews (University of Manchester). Evidence is based on purification of the components of the cytochrome oxidase complex and N-terminal sequence determination. Manuscript in preparation.; COX VIII: gene product name assign		<a href=http://www.genedb.org/genedb/Search?organism=tryp&name=Tb927.4.4620>Tb927.4.4620</a>	Q583E7	COXVIII		Tb04.3I12.400	4	Tb927_04_v4: complement(1277331..1277804)	cytochrome oxidase subunit VIII	1879	0	1	0				2QTB00004_D_4	Tb927.4.4620	ACCGCATGACAAAGAGTCGAGTGGTTATGAATTGGTGCGCAGTGTTTGTTTTTATGTATCTGACATACAT	-	4	1277518	1277587	0.776244	1.10554	1.77901	1.90898	1.81526
Tb927.8.1790	3QTB00004_P_15			<a href=http://www.genedb.org/genedb/Search?organism=tryp&name=Tb927.8.1790>Tb927.8.1790</a>	Q582A3			Tb08.26N11.180	8	Tb927_08_v4: complement(588911..589381)	hypothetical protein, conserved	4022	0	0	0				2QTB00004_P_15	Tb927.8.1790	CACTTCTCTGCATCTTCAACTGTTTATTCTGTTCACCTTGTATCTTGTGCAAAACATATGCGTCGAGTTT	-	8	589170	589239	0.632919	1.48135	1.74354	2.37458	1.71609
Tb927.8.6750	3QTB00005_C_16			<a href=http://www.genedb.org/genedb/Search?organism=tryp&name=Tb927.8.6750>Tb927.8.6750</a>	Q57TT8			Tb08.30K1.660	8	Tb927_08_v4: complement(1953555..1954067)	translationally controlled tumor protein (TCTP), putative,IgE-dependent histamine-releasing factor, putative	4519	0	0	0	GO:0003674	GO:0008150	GO:0005575	2QTB00005_C_16	Tb927.8.6750	GACGACGGGAAGCAGCGCGTCATTGATGTGGTTCACAATAACCGCTACACTGAGACGAACTATGACAAGG	-	8	1953815	1953884	0.824243	1.3322	1.77474	1.85835	1.24336
Tb927.6.1970	3QTB00005_H_18	similar to 20 kDa nuclear cap binding protein (NCBP 20 kDa subunit) (CBP20) (NCBPinteracting protein 1) (NIP1). (Swiss-Prot:P52298) {Homo sapiens};go_function=RNA cap binding;go_process=snRNA-nucleus export;go_component=nucleus		<a href=http://www.genedb.org/genedb/Search?organism=tryp&name=Tb927.6.1970>Tb927.6.1970</a>	Q585L4			Tb06.28P18.1190	6	Tb927_06_v4: complement(646156..646719)	nuclear cap binding protein, putative	2716	0	0	0	GO:0000339	GO:0006408	GO:0005634	2QTB00005_H_18	Tb927.6.1970	TATACGAGATCTTGTGATGGGACTGAGTGAAGTTACACGGACGCCCTGTGGGTTTTGTTTCGTGGTATTT	-	6	646450	646519	0.474867	1.02436	1.07947	1.34091	1.35326
Tb927.5.1710	3QTB00005_J_18	similar to SP:Q25423: P18 protein, mitochondrial precursor. {Leishmania tarentolae}; 86% similar to SP:Q25423: P18 protein, mitochondrial precursor. {Leishmania tarentolae};go_component=mitochondrion		<a href=http://www.genedb.org/genedb/Search?organism=tryp&name=Tb927.5.1710>Tb927.5.1710</a>	Q57ZP0			Tb05.1P6.870	5	Tb927_05_v4: 540867..541433	ribonucleoprotein p18, mitochondrial precursor, putative	2162	1	0	0				2QTB00005_J_18	Tb927.5.1710	CATTCAACAGGTGATGGAAACGGAATGTAAGGGATGCCCAGCAGATCTCGTAAAGGCCAATGAAGCCAAT	+	5	541280	541349	0.969627	1.08466	1.07616	1.09206	1.10668
Tb10.406.0550	3QTB00005_L_19			<a href=http://www.genedb.org/genedb/Search?organism=tryp&name=Tb10.406.0550>Tb10.406.0550</a>	Q389U0				10	Tb927_10_v4: complement(2516607..2517155)	hypothetical protein, conserved	7142	0	0	0				2QTB00005_L_19	Tb10.406.0550	TCGATGAAGTTGTGGCAACAAGCAAAGACTATGGCGCCACACAGCGATACCTGATTGATAGCAGGTATGG	-	10	2516830	2516899	0.874665	1.42342	1.59691	1.37379	1.62299
Tb10.70.1200	3QTB00006_H_14	;go_function=adenylate kinase activity; ATP binding;go_process=nucleobase, nucleoside and nucleotide interconversion		<a href=http://www.genedb.org/genedb/Search?organism=tryp&name=Tb10.70.1200>Tb10.70.1200</a>	Q38B28			TRYP_x-70a06.p2kb545_165	10	Tb927_10_v4: complement(1428449..1429096)	adenylate kinase, putative	6704	1	0	0	GO:0004017 GO:0004017 GO:0005524 GO:0005524	GO:0015949 GO:0015949	GO:0005575 GO:0005575	2QTB00006_H_14	Tb10.70.1200	AGACGCTTGCCGCCAATGGGTTCAAGGTGGATGCGATGATTTTTATCGATGTTGACGAGATTAAACTTGA	-	10	1428738	1428807	0.990092	1.17116	1.24834	1.43198	1.11816
Tb927.7.1800	3QTB00007_D_13			<a href=http://www.genedb.org/genedb/Search?organism=tryp&name=Tb927.7.1800>Tb927.7.1800</a>	Q57V30			Tb07.43M14.220	7	Tb927_07_v4: 440542..441252	hypothetical protein, conserved	3271	1	4	0				2QTB00007_D_13	Tb927.7.1800	TGCTATCGAGCTGCGAAACTGGGGATTTGTTGGGGGAGTATTCTTCGTAATGATCTATACATCATTGGTA	+	7	441108	441177	0.689152	1.14483	1.75956	1.57129	1.84651
Tb927.6.2170	3QTB00007_G_9	;go_function=adenyl-nucleotide exchange factor activity; chaperone binding;go_process=protein folding;go_component=mitochondrion		<a href=http://www.genedb.org/genedb/Search?organism=tryp&name=Tb927.6.2170>Tb927.6.2170</a>	Q584T9			Tb06.4M18.480	6	Tb927_06_v4: 691093..691761	co-chaperone GrpE, putative	2736	1	0	0				2QTB00007_G_9	Tb927.6.2170	TAACTTAGCAAAACACGGGATTGAGAAATTGGATGTTGCCGTGGGCGCTAAATTTGATCCGAACTTTCAT	+	6	691560	691629	0.0145638	1.37277	1.6283	1.30163	1.60247
Tb10.70.1770	3QTB00007_L_6			<a href=http://www.genedb.org/genedb/Search?organism=tryp&name=Tb10.70.1770>Tb10.70.1770</a>	Q38B73			TRYP_x-70a06.p2kb545_238	10	Tb927_10_v4: 1323816..1324562	Eukaryotic translation initiation factor 6 (eIF-6), putative	6659	0	0	0				2QTB00007_L_6	Tb10.70.1770	TCGTAGGGATTTAGGTGGGGATGAGTCGAACTTACTGCAGCAGTTGCGCGATACGTTGGTGGATGAACTG	+	10	1324487	1324556	0.337329	1.24027	1.11018	1.06285	1.24534
Tb11.02.4120	3QTB00008_D_1			<a href=http://www.genedb.org/genedb/Search?organism=tryp&name=Tb11.02.4120>Tb11.02.4120</a>	Q385E4				11	Tb927_11_01_v4: complement(1736294..1737103)	hypothetical protein, conserved	8323	1	0	0				2QTB00008_D_1	Tb11.02.4120	ACAATTGCATCAACGAGTTATTTAAAAAGATTTCAACGGAGACAATCGAGTCGGCGGGATTAACCACTGA	-	11.1	1736595	1736664	0.634409	1.00629	1.43793	1.47627	1.16516
Tb927.4.2690	3QTB00008_D_15			<a href=http://www.genedb.org/genedb/Search?organism=tryp&name=Tb927.4.2690>Tb927.4.2690</a>	Q584B8			Tb04.1H19.1410	4	Tb927_04_v4: 711916..712728	hypothetical protein	1686	1	5	0				2QTB00008_D_15	Tb927.4.2690	TGTTGCTGCTCTTGGACAGTGGAACCCATTGAAAGGCAAACTAAACGAGTAACTAAAAAGGGCATTCGTA	+	4	712597	712666	0.856826	1.00042	1.1409	1.4339	1.14113
Tb09.211.0510	3QTB00008_H_19	;go_function=copper ion binding;go_process=cytochrome c oxidase complex assembly; electron transport;go_component=mitochondrion		<a href=http://www.genedb.org/genedb/Search?organism=tryp&name=Tb09.211.0510>Tb09.211.0510</a>	Q38EA7			chr9contig211.tmp0064c	9	Tb927_09_v4: complement(1350309..1351124)	cytochrome c oxidase assembly factor, putative	5410	0	1	0	GO:0005507	GO:0006118 GO:0008535	GO:0005739	2QTB00008_H_19	Tb09.211.0510	TTCTTTGGGAGCCGCTATGACGAGAATGAAATAACCGAGCGTGTCTTGGGTTACATGGATCAGCTGGAAC	-	9	1350335	1350404	0.31101	1.01982	1.04839	1.08033	1.06219
Tb927.4.1930	3QTB00008_J_15	similar along entire length to SP:O75821: Eukaryotic translation initiation factor 3 subunit 4 (eIF-3 delta)(eIF3 p44) (eIF-3 RNA-binding subunit) (eIF3 p42) (eIF3g). {Homo sapiens};go_function=RNA binding;go_process=RNA processing		<a href=http://www.genedb.org/genedb/Search?organism=tryp&name=Tb927.4.1930>Tb927.4.1930</a>	Q583K0			Tb04.29M18.550	4	Tb927_04_v4: complement(490448..491266)	RNA-binding protein, putative	1610	0	0	0	GO:0003723	GO:0006396	GO:0005575	2QTB00008_J_15	Tb927.4.1930	GCAGGCTGAGCGGTGCCTCAGCAGGACAAAAGGTGTTGCACGCTTTAAGAACACGGTTATGCATATTGTA	-	4	490484	490553	0.882847	1.21557	1.45045	1.21376	1.35735
Tb11.01.2550	3QTB00008_L_2			<a href=http://www.genedb.org/genedb/Search?organism=tryp&name=Tb11.01.2550>Tb11.01.2550</a>	Q383K1				11	Tb927_11_01_v4: 2827975..2828814	hypothetical protein, conserved	8769	0	0	0				2QTB00008_L_2	Tb11.01.2550	TTTGTCTCCAGATGCACAGCAACCACACGCATATCACCAAAAAATCAGGTGGGTGTGTCATTTACGTATG	+	11.1	2828356	2828425	0.855156	1.2848	1.25129	1.57225	1.18979
Tb11.02.1230	3QTB00009_D_2	similar to NADH-cytochrome b5 reductase (EC 1.6.2.2) (B5R). (Swiss-Prot:P00387) (Homo sapiens);go_function=cytochrome-b5 reductase activity;go_process=electron transport;go_component=integral to membrane		<a href=http://www.genedb.org/genedb/Search?organism=tryp&name=Tb11.02.1230>Tb11.02.1230</a>	Q386D7	B5R			11	Tb927_11_01_v4: 1084815..1085735	NADH-cytochrome b5 reductase, putative	8078	1	1	0	GO:0004128	GO:0006118	GO:0016021	2QTB00009_D_2	Tb11.02.1230	GCTTCAGGACGCAGTGAAGCCAAACCTGCTCAACATTGGGTACTCACAAGACAATATATTTACCTTTTAA	+	11.1	1085666	1085735	0.923056	1.45137	1.26082	1.22672	1.12638
Tb10.61.1820	3QTB00009_D_22	;go_function=binding;go_process=transport;go_component=mitochondrial inner membrane		<a href=http://www.genedb.org/genedb/Search?organism=tryp&name=Tb10.61.1820>Tb10.61.1820</a>	Q388C4			TRYP_x-61h03.q2kb185_273	10	Tb927_10_v4: complement(3542275..3543198)	mitochondrial carrier protein, putative,ADP/ATP translocase 1, putative	7564	0	3	0	GO:0005488 GO:0005488	GO:0006810 GO:0006810	GO:0005743 GO:0005743	2QTB00009_D_22	Tb10.61.1820	TGTGAAGTACAAGAACTCGATGGATTGTATGTTGCAGGTGATTAAACAGGAGGGAGCTGCGTCCCTGATG	NA	Nonspecific_3	0	0	0.5515	1.48833	2.31926	2.16721	2.46715
Tb10.70.2920	3QTB00009_E_22	;go_process=proteolysis and peptidolysis; replicative cell aging;go_component=mitochondrion		<a href=http://www.genedb.org/genedb/Search?organism=tryp&name=Tb10.70.2920>Tb10.70.2920</a>	Q4FKP3			TRYP_x-70a06.p2kb545_389	10	Tb927_10_v4: 1120253..1121140	prohibitin, putative	6563	1	1	0	GO:0003674	GO:0001302 GO:0006508	GO:0005739	2QTB00009_E_22	Tb10.70.2920	GAAGGGGTCTGGAAGCTTCTACATCGACAGTGATACCTTGTCTCTGAACACCCAAACTATTGGACATTAG	+	10	1121071	1121140	0.25777	1.07458	1.35242	1.5601	1.4547
Tb10.100.0070	3QTB00009_P_3	;go_function=hydrogen-transporting ATPase activity, rotational mechanism;go_process=ATP synthesis coupled proton transport;go_component=proton-transporting two-sector ATPase complex		<a href=http://www.genedb.org/genedb/Search?organism=tryp&name=Tb10.100.0070>Tb10.100.0070</a>	Q38CM0				10	Tb927_10_v4: 71480..72397	ATP synthase F1 subunit gamma protein, putative	6161	0	0	0	GO:0046961	GO:0015986	GO:0016469	2QTB00009_P_3	Tb10.100.0070	GGTCGGCAAACGTGGTATAGACTCGTTTTCTAAACTGTTTCCCGATGAATTCAGATACGGTATCATTAAC	+	10	71797	71866	0.453524	1.48418	1.62476	1.72069	1.74504
Tb927.8.7370	3QTB00010_D_14			<a href=http://www.genedb.org/genedb/Search?organism=tryp&name=Tb927.8.7370>Tb927.8.7370</a>	Q57YT9			Tb08.10K10.220	8	Tb927_08_v4: 2122181..2123194	hypothetical protein	4581	0	0	0				2QTB00010_D_14	Tb927.8.7370	TGTCAACGAACATAAACGATGCTGATATGCTTAGTAGTCACGAGGAGATGGAAGATGACCTACAGCGCAT	+	8	2123037	2123106	0.923097	1.10857	1.04038	1.43257	1.00898
Tb10.70.5110	3QTB00010_I_17	mitochondrial; identical to GB:AAC27101.1: malate dehydrogenase {Trypanosoma brucei;};go_function=malate dehydrogenase activity; oxidoreductase activity;go_process=tricarboxylic acid cycle;go_component=mitochondrion		<a href=http://www.genedb.org/genedb/Search?organism=tryp&name=Tb10.70.5110>Tb10.70.5110</a>	Q38BY9	mMDH		embl.41	10	Tb927_10_v4: 662390..663346	mitochondrial malate dehydrogenase	6393	1	0	0	GO:0016491 GO:0016615	GO:0006099	GO:0005739	2QTB00010_I_17	Tb10.70.5110	TATTGGTCAACCGTTATCGCTTATCCTGAAAACCAATCCTCTTGTGTCTCACTTGAGTTGTTATGACATA	+	10	662446	662515	-0.38615	1.13411	1.61023	1.50231	1.39621
Tb10.6k15.3970	3QTB00011_B_22	;go_function=GTP binding;go_process=cell growth and/or maintenance;go_component=cytoplasm		<a href=http://www.genedb.org/genedb/Search?organism=tryp&name=Tb10.6k15.3970>Tb10.6k15.3970</a>	Q38AS7			TRYPtp6k15-3d06.p1c_578	10	Tb927_10_v4: 1711738..1712844	developmentally regulated GTP-binding protein, putative	6805	0	0	0	GO:0005525	GO:0009987	GO:0005737	2QTB00011_B_22	Tb10.6k15.3970	AAACCGTATTTATATTCCTTGTATTTATGTTCTTAACAAAATCGATCAGATCAGTATAGAGGAGCTTGAT	+	10	1712442	1712511	0.701524	1.05425	1.15379	1.21977	1.45687
Tb927.8.7530	3QTB00011_O_20	;go_function=catalytic activity;go_process=metabolism;go_component=mitochondrion		<a href=http://www.genedb.org/genedb/Search?organism=tryp&name=Tb927.8.7530>Tb927.8.7530</a>	Q57V74			Tb08.30P3.50	8	Tb927_08_v4: 2168337..2169413	3,2-trans-enoyl-CoA isomerase, mitochondrial precursor, putative	4597	1	0	0	GO:0003824	GO:0008152	GO:0005739	2QTB00011_O_20	Tb927.8.7530	AACATCCTCCATACCCACAGTCTTCTCAGCGGGTCTGGACATAAACGAGTTACACAATCCAGAGCCCGAG	+	8	2168759	2168828	-0.346507	1.2202	1.11852	1.3057	1.00063
Tb09.160.5260	3QTB00013_L_14	similarity to 2-enoyl thioester reductase {Bos taurus} and nuclear receptor-binding factor 1 {Homo sapiens};go_function=alcohol dehydrogenase activity, zinc-dependent; oxidoreductase activity; zinc ion binding;go_process=metabolism		<a href=http://www.genedb.org/genedb/Search?organism=tryp&name=Tb09.160.5260>Tb09.160.5260</a>	Q38EM5			chr9contig160.tmp0412	9	Tb927_09_v4: 1118032..1119369	oxidoreductase, putative	5290	1	0	0	GO:0004024 GO:0008270 GO:0016491	GO:0008152		2QTB00013_L_14	Tb09.160.5260	CTGTGGTAACTTCGCTTCCAGTTTAGTTAATCTTCTCGGTGACAATGGTGTTTGTGTTACATATGGCAAT	+	9	1118766	1118835	0.579733	1.15733	1.27861	1.29281	1.40508
Tb11.46.0006	3QTB00013_L_19			<a href=http://www.genedb.org/genedb/Search?organism=tryp&name=Tb11.46.0006>Tb11.46.0006</a>	Q386V8				11	Tb927_11_01_v4: 562720..564027	hypothetical protein, conserved	7905	0	2	0				2QTB00013_L_19	Tb11.46.0006	TGATATTATCCAAGTCGTACTTTCCTCAACGGGCCGTGTTGAAGCTTCTGTCGTACATTTTTTGTGATGA	+	11.1	563075	563144	0.787321	1.58492	1.59737	1.54324	1.59653
Tb10.70.5650	3QTB00014_A_21	most (but not all) Tryp predicetd proteins have a substantial N-yerminal extension (of 100aa);go_function=calmodulin binding; translation elongation factor activity;go_process=calcium-mediated signaling; microtubule-based process		<a href=http://www.genedb.org/genedb/Search?organism=tryp&name=Tb10.70.5650>Tb10.70.5650</a>	Q38C32	TEF1		TRYP_x-70a06.p2kb545_772	10	Tb927_10_v4: 548535..549884	elongation factor 1-alpha	6349	0	0	0	GO:0003746 GO:0005516	GO:0007017 GO:0019722		2QTB00011_K_3	Tb10.70.5650	CATGATTGAGAAATCCGAGAAGATGCCATGGTACAAGGGTCCAACGCTCCTGGAGGCACTAGACATGCTG	NA	Nonspecific_3	0	0	0.259691	1.35504	1.815	1.45723	1.47783
Tb927.8.7620	3QTB00014_O_8	;go_function=amino acid-polyamine transporter activity;go_process=amino acid transport;go_component=membrane		<a href=http://www.genedb.org/genedb/Search?organism=tryp&name=Tb927.8.7620>Tb927.8.7620</a>	Q57V83	AATP1	AATP1	Tb08.30P3.140	8	Tb927_08_v4: 2199380..2200783	amino acid transporter 1, putative	4606	0	11	0	GO:0005279	GO:0006865	GO:0016020	2QTB00014_O_8	Tb927.8.7620	ACTGTTTAACAGTGGGAACAGAGCCATCGAAGGTCTTGGAGTGTTCATCTTTTCCTATCTTTTTCAGATT	+	8	2200129	2200198	-0.599729	1.59856	1.08992	1.15633	1.18497
Tb10.6k15.2020	3QTB00016_C_5	;go_function=hexose transporter activity;go_process=hexose transport;go_component=integral to membrane		<a href=http://www.genedb.org/genedb/Search?organism=tryp&name=Tb10.6k15.2020>Tb10.6k15.2020</a>	Q38AB8	THT2A			10	Tb927_10_v4: 2077370..2078959	glucose transporter,glucose transporter 2A	6964	0	12	0	GO:0015149	GO:0008645	GO:0016021	2QTB00016_C_5	Tb10.6k15.2020	TTTTCCATCGGCTTTGTTGCTGTGTACATCCTTCTCTATGAAGTGGCGACGAATTGTTCATTATTCAAGA	+	10	2077523	2077592	-0.00862164	1.46758	1.43295	1.80943	1.66999
Tb927.6.3640	3QTB00016_L_7	;go_function=zinc ion binding		<a href=http://www.genedb.org/genedb/Search?organism=tryp&name=Tb927.6.3640>Tb927.6.3640</a>	Q585W2			Tb06.4F7.910	6	Tb927_06_v4: complement(1084721..1086406)	hypothetical protein, conserved	2882	0	0	0				2QTB00016_L_7	Tb927.6.3640	TAGAGGAGGTTAAGAAATCAATAAAAGAACGCTTTAGCCAACTACAGATGATGGTGTCACAACGTGAAAA	-	6	1085658	1085727	0.983921	1.04529	1.28574	1.33456	1.43758
Tb927.8.7560	3QTB00016_P_7	;go_component=integral to membrane		<a href=http://www.genedb.org/genedb/Search?organism=tryp&name=Tb927.8.7560>Tb927.8.7560</a>	Q57V77			Tb08.30P3.80	8	Tb927_08_v4: 2177998..2179692	hypothetical protein, conserved	4600	0	1	0	GO:0003674	GO:0008150	GO:0016021	2QTB00016_P_7	Tb927.8.7560	GCGGAGCAGTATGTTCAGATTAGCCTTACGGTTCTTGAATCACCAAACGTGACGGTGTATGGATTACCAA	+	8	2178568	2178637	0.9947	1.17416	1.31005	1.20585	1.49832
Tb10.6k15.3510	3QTB00021_H_16	identical/ similar to SP:Q03650: Cysteine-rich, acidic integral membrane protein precursor. {Trypanosoma brucei brucei};go_component=flagellar pocket; integral to membrane		<a href=http://www.genedb.org/genedb/Search?organism=tryp&name=Tb10.6k15.3510>Tb10.6k15.3510</a>	Q38AP5	CRAM		embl.14,embl.432,TRYPtp6k15-3d06.p1c_500	10	Tb927_10_v4: complement(1784394..1787840)	cysteine-rich, acidic integral membrane protein precursor	6837	1	1	0	GO:0003674	GO:0008150	GO:0016021 GO:0020016	2QTB00021_H_16	Tb10.6k15.3510	AATGTTCTTGAAATCTTCGTGTTCGTTAAAGCTTGTTGCATTCTGTGATGGATGCTCTACTGAGGATTCC	-	10	1784637	1784706	0.650138	1.70059	2.086	2.03716	1.82618
Tb927.5.500	3QTB00022_D_1			<a href=http://www.genedb.org/genedb/Search?organism=tryp&name=Tb927.5.500>Tb927.5.500</a>	Q57VW3			Tb05.29K2.610	5	Tb927_05_v4: complement(155824..160035)	hypothetical protein, conserved	2040	0	0	0				2QTB00022_D_1	Tb927.5.500	AGTATGAAAGTCGTTATCCAGGTGGTATGAAATTCACTCGCTATGTCAATGCAGATGTGTTTCGCTACGC	-	5	158150	158219	0.680428	1.0704	1.6786	1.23911	1.0034
