# Supplementary material for: Genome-wide expression profiling of in vivo-derived bloodstream parasite stages and dynamic analysis of mRNA alterations during synchronous differentiation in Trypanosoma brucei
Source: BMC Genomics. 2009 Sep 11;10:427. doi: 10.1186/1471-2164-10-427 (PMC2753553; doi:10.1186/1471-2164-10-427)
Supplement: Additional file 7 — Expression profiles of genes exhibiting transient expression during differentiation. Individual profiles of different transiently expressed groups as assigned to distinct trinary codes during the differentiation programme. [file 1471-2164-10-427-S7.zip › Additional file 7/Supp Mat7-Up after 48hr 00010.xls]

## Sheet: T0relative_profile_00010.xls
Name	Oligo.ID	Common.Name.of.Primary.Target	Gene.Symbol	GeneDBlink	ProteinID	Primary.Name	Synonyms	Prev..Sys..Id	Chromosome	Location	Product	Geneindex	SignalPep	TMs	GPI	GO.F	GO.P	GO.C	OligoID	Gene	OligoSequence	OligoStrand	OligoChromosome	OligoStart	OligoEnd	Slender-T0	T1-T0	T6-T0	T18-T0	T48-T0
Tb927.8.5260	3QTB00001_C_8	;go_function=structural constituent of ribosome;go_process=protein biosynthesis;go_component=ribosome		<a href=http://www.genedb.org/genedb/Search?organism=tryp&name=Tb927.8.5260>Tb927.8.5260</a>	Q57UJ8			Tb08.5H5.400	8	Tb927_08_v4: 1571668..1571823	60S ribosomal protein L39, putative	4369	0	0	0	GO:0003735	GO:0006412	GO:0005840	2QTB00001_C_8	Tb927.8.5260	ACTCGCTATTAAGAAGAAGTACGCCAAGAAGCTGAAGCAGAACAGGCCAGTGCCGTATTGGATCCGTCTG	+	8	1571685	1571754	0.60807	0.727694	0.64818	0.805162	1.10759
Tb09.160.0465	3QTB00002_A_9			<a href=http://www.genedb.org/genedb/Search?organism=tryp&name=Tb09.160.0465>Tb09.160.0465</a>	Q38FZ4			229.t01423	9	Tb927_09_v4: complement(351554..351811)	hypothetical protein, conserved	4818	0	0	0				2QTB00002_A_9	Tb09.160.0465	CACTGTTTTGGTTAAACCGCAAACAGTAAAAGACAAGCCTACACATTTCCAGATCTGTTTTGATGAGTAA	-	9	351554	351623	0.381757	-0.237627	0.0769061	0.913756	1.29748
Tb927.1.1250	3QTB00002_D_11	GPI-Anchor Signal predicted for Tb927.1.1250 by DGPI v2.04 with cleavage site probability 0.25800002 near 83		<a href=http://www.genedb.org/genedb/Search?organism=tryp&name=Tb927.1.1250>Tb927.1.1250</a>	Q4GZ94				1	Tb927_01_v4: 332202..332513	hypothetical protein, unlikely	118	1	0	1				2QTB00002_D_11	Tb927.1.1250	GTGTAACAAGTGATACGCTTCGTATTCACGCTAGAAATGAGGTTAGTGGAGGAGAACAAATTAATCGGGA	+	1	332245	332314	0.221538	0.41259	0.773415	0.582907	1.37553
Tb10.70.3170	3QTB00002_H_19	;go_function=structural constituent of ribosome;go_process=protein biosynthesis;go_component=intracellular; ribosome		<a href=http://www.genedb.org/genedb/Search?organism=tryp&name=Tb10.70.3170>Tb10.70.3170</a>	Q38BI9	RPL30		TRYP_x-70a06.p2kb545_1097,embl.384	10	Tb927_10_v4: complement(1081276..1081593)	60S ribosomal protein L30	6543	0	0	0	GO:0003735	GO:0006412	GO:0005622 GO:0005840	2QTB00002_H_19	Tb10.70.3170	CGAAGAAGGTCAAGTCGAAGGTGGACACCATCAACACCAAGATCCAACTGGTGATGAAATCCGGCAAATA	NA	Nonspecific_2	0	0	0.644232	0.675839	0.733768	0.635805	1.09124
Tb927.5.4440	3QTB00002_I_7	;go_function=microtubule motor activity;go_process=microtubule-based process;go_component=microtubule associated complex		<a href=http://www.genedb.org/genedb/Search?organism=tryp&name=Tb927.5.4440>Tb927.5.4440</a>	Q57Z05			Tb05.45E22.790	5	Tb927_05_v4: complement(1314268..1314540)	dynein light chain, putative	2435	0	0	0				2QTB00002_I_7	Tb927.5.4440	AAAAGAAATACAAGGGTATTTGGCATTGTGTCGTTGGCAAGAACTTTGGGTCCTTTGTGACTCATGAGAT	-	5	1314332	1314401	0.673316	0.384724	0.445399	0.493794	1.08544
Tb927.1.850	3QTB00002_K_23	unlikely gene predicted by glimmer		<a href=http://www.genedb.org/genedb/Search?organism=tryp&name=Tb927.1.850>Tb927.1.850</a>	Q4GZD3				1	Tb927_01_v4: complement(260760..261035)	hypothetical protein, unlikely	79	1	0	0				2QTB00002_K_23	Tb927.1.850	ATCTCGCGTTGAATTGCCCATTTCTTATTTTGGTTCTCGTTCCACGAATTGTTTAGGGACAAACTGGGAG	-	1	260793	260862	0.167402	0.444042	0.955066	0.999334	1.29084
Tb927.2.1790	3QTB00003_A_9			<a href=http://www.genedb.org/genedb/Search?organism=tryp&name=Tb927.2.1790>Tb927.2.1790</a>	Q7YVP6		27H14.45		2	Tb927_02_v4: 330815..331162	hypothetical protein, conserved	593	0	0	0				2QTB00003_A_9	Tb927.2.1790	AACTTGCGTTATGTGTTATTAAAAGCCATCACTTAGACAAGGCTGGAATTAGGCGAGATCATAATATTTG	+	2	330987	331056	0.468343	0.39174	0.502701	0.301924	1.2182
Tb09.244.0440	3QTB00003_D_13			<a href=http://www.genedb.org/genedb/Search?organism=tryp&name=Tb09.244.0440>Tb09.244.0440</a>	Q38CN9		Tb927.2.6670,3H15.130	chr9contig244a01.tmp0044	9	Tb927_09_v4: complement(2928402..2928782)	hypothetical protein, conserved	6107	0	0	0				2QTB00003_D_13	Tb09.244.0440	TTGAACTTAAAAGAAGGCCCGGTGATTTTTGTCATGCCTTTTAGTGGATTTAATGATTTCTCAAAATGTG	-	9	2928407	2928476	0.754454	-0.245338	0.947389	0.549122	1.41921
Tb10.70.7460	3QTB00003_D_23			<a href=http://www.genedb.org/genedb/Search?organism=tryp&name=Tb10.70.7460>Tb10.70.7460</a>	Q38CG5			TRYP_x-70a06.p2kb545_1028	10	Tb927_10_v4: 195021..195401	hypothetical protein, conserved	6216	1	1	0				2QTB00003_D_23	Tb10.70.7460	CAAACTGATGGGAGAAATGGAAGCGTGGAAACATGATGGTGGCTCTTTTATTCATGACGAGAAGTCCGGA	+	10	195125	195194	0.488273	-0.110438	0.724783	0.683433	1.14652
Tb09.160.4270	3QTB00003_E_19			<a href=http://www.genedb.org/genedb/Search?organism=tryp&name=Tb09.160.4270>Tb09.160.4270</a>	Q38EX9		28G16.425	chr9contig160.tmp0322	9	Tb927_09_v4: 938129..938479	hypothetical protein, conserved	5185	1	1	0				2QTB00003_E_19	Tb09.160.4270	TTGGCTGCGTCGATTGGATATGCACTGAGTCGGGAAATGCCACATCTGCGTGTCATGGAACTAGAGAAAG	+	9	938336	938405	0.628164	0.643707	0.552342	0.38215	1.16325
Tb10.70.4990	3QTB00003_E_8			<a href=http://www.genedb.org/genedb/Search?organism=tryp&name=Tb10.70.4990>Tb10.70.4990</a>	Q38BX8			TRYP_x-70a06.p2kb545_679	10	Tb927_10_v4: 689749..690114	hypothetical protein, conserved	6404	0	0	0				2QTB00003_E_8	Tb10.70.4990	AGGTACCTACGAGAGCATCCGGAGATTGATGCTATTATGCGATATGCCATGCGAAAACTTATTATGGAAC	+	10	689899	689968	0.784633	0.3149	0.435441	0.598715	1.14244
Tb927.5.1800	3QTB00003_G_20			<a href=http://www.genedb.org/genedb/Search?organism=tryp&name=Tb927.5.1800>Tb927.5.1800</a>	Q57ZP9			Tb05.1P6.740	5	Tb927_05_v4: 560298..560669	hypothetical protein, conserved	2171	0	2	0				2QTB00003_G_20	Tb927.5.1800	GTGGCTAGTTTACATTATGTTTATAGGGCGTGATGTGCTTTTGAACACGTGCGTTCCTGTTGCTGGGTTC	+	5	560453	560522	0.370771	0.65408	0.687964	0.893078	1.01171
Tb09.160.2440	3QTB00003_I_9			<a href=http://www.genedb.org/genedb/Search?organism=tryp&name=Tb09.160.2440>Tb09.160.2440</a>	Q38FE9		1L12.90	chr9contig160.tmp0207	9	Tb927_09_v4: 705399..705752	hypothetical protein, conserved	5014	0	1	0				2QTB00003_I_9	Tb09.160.2440	CTTTTGTCACTTGTAGTCATGCTGTTTGCACTTTTTTACAGTGGATTCTTGGATCCCTTCAATGAGGGGT	+	9	705633	705702	0.757207	0.368815	0.57919	0.523784	1.03509
Tb11.01.7825	3QTB00003_J_9	;go_function=unfolded protein binding;go_process=chaperonin-mediated tubulin folding		<a href=http://www.genedb.org/genedb/Search?organism=tryp&name=Tb11.01.7825>Tb11.01.7825</a>	Q381H1			237.t00925	11	Tb927_11_01_v4: complement(4218137..4218523)	tubulin binding cofactor A, putative	9304	0	0	0	GO:0051082	GO:0007022	GO:0005737	2QTB00003_J_9	Tb11.01.7825	TAGAATCAATCAGGGATACCAACCCGGATCGAGTAAAACAACAAGAGAATGTCATAGCTGAGGCACAAAT	-	11.1	4218291	4218360	0.562073	0.274403	0.478876	0.863608	1.08232
Tb927.1.4790	3QTB00003_K_4			<a href=http://www.genedb.org/genedb/Search?organism=tryp&name=Tb927.1.4790>Tb927.1.4790</a>	Q4GY99				1	Tb927_01_v4: 981970..982341	hypothetical protein, unlikely	466	1	3	0				2QTB00003_K_4	Tb927.1.4790	AAAGTGAACATATTTCCGTACCTCTTTCTTTTCCATTTTAGTCTTGTTTGTCCGTTAATTCGATGCAAAA	+	1	982018	982087	0.544888	0.639882	0.536508	0.383497	1.08158
Tb927.7.3520	3QTB00003_L_12			<a href=http://www.genedb.org/genedb/Search?organism=tryp&name=Tb927.7.3520>Tb927.7.3520</a>	Q57WG7			Tb07.28B13.540	7	Tb927_07_v4: complement(909322..909726)	hypothetical protein, conserved	3441	0	2	0				2QTB00003_L_12	Tb927.7.3520	AAATCGTACGAAAAGTATGGTGTGGTTGCTTACCTGAATTCTGTCTATAATCTAGCGCCCTCGTTCAAGT	-	7	909567	909636	-0.733882	0.682783	0.432347	0.439205	1.05184
Tb10.26.0100	3QTB00003_L_3			<a href=http://www.genedb.org/genedb/Search?organism=tryp&name=Tb10.26.0100>Tb10.26.0100</a>	Q389G4				10	Tb927_10_v4: 2807612..2808001	hypothetical protein, conserved	7268	0	2	0				2QTB00003_L_3	Tb10.26.0100	TGCTTTCAAGACAATTAGTAACGAGGTGCGGCATGGGCATACGACCAGCACTTATCAACCAGGTTTCCAT	+	10	2807613	2807682	0.873851	0.937619	0.62516	0.851744	1.02946
Tb927.5.580	3QTB00003_N_10	;go_function=protein binding;go_process=protein folding;go_component=prefoldin complex		<a href=http://www.genedb.org/genedb/Search?organism=tryp&name=Tb927.5.580>Tb927.5.580</a>	Q57VV5			Tb05.29K2.810	5	Tb927_05_v4: complement(182291..182698)	prefoldin subunit, putative	2048	0	0	0				2QTB00003_N_10	Tb927.5.580	AGTCTGAAAACGAAATAGTAAGGGATGAAATCAACCGACTAGAACCAGATTCCAAGGTATACAAGCTTAT	-	5	182502	182571	0.159545	0.527964	0.676196	0.839565	1.06471
Tb11.02.5105	3QTB00003_P_19			<a href=http://www.genedb.org/genedb/Search?organism=tryp&name=Tb11.02.5105>Tb11.02.5105</a>	Q384U6			238.t00589	11	Tb927_11_01_v4: 2006334..2006726	hypothetical protein, conserved	8422	0	0	0				2QTB00003_P_19	Tb11.02.5105	AGTATGGTAATAGTGGTTTTAAGGGCGTAGGCATTCTACCCGTTTGGCGTGAGATATACTTTGTTGATAA	+	11.1	2006581	2006650	0.429139	0.664814	0.790349	0.986403	1.19108
Tb09.211.4850	3QTB00004_O_21	;go_function=structural constituent of ribosome;go_process=protein biosynthesis;go_component=cytosolic large ribosomal subunit (sensu Eukaryota)		<a href=http://www.genedb.org/genedb/Search?organism=tryp&name=Tb09.211.4850>Tb09.211.4850</a>	Q38D25			chr9contig211.tmp0533c	9	Tb927_09_v4: complement(2195569..2196000)	60S ribosomal protein L26, putative	5843	0	0	0	GO:0003735	GO:0006412	GO:0005840 GO:0005842	2QTB00004_O_21	Tb09.211.4850	CAGCACGAAGACCGACAAATCAAAGGGAAAGGTGACCGCTGCTGAGAAGGCCATGCAGCAGATGGACTAA	-	9	2195569	2195638	0.572703	0.637807	0.808048	0.790471	1.30707
Tb927.7.5170	3QTB00005_C_23	similar to SP:P41165: 60S ribosomal protein L23A (L25). {Trypanosoma brucei brucei} (PMID:8177742); 100% similar to SP:P41165: 60S ribosomal protein L23A (L25). {Trypanosoma brucei brucei} (PMID:8177742);go_function=RNA binding; structural constituent of		<a href=http://www.genedb.org/genedb/Search?organism=tryp&name=Tb927.7.5170>Tb927.7.5170</a>	Q57ZH2			Tb07.27E10.400	7	Tb927_07_v4: 1362946..1363440	60S ribosomal protein L23a,60S ribosomal protein L25	3607	0	0	0	GO:0003723 GO:0003735	GO:0006412 GO:0042254	GO:0005840	2QTB00005_C_23	Tb927.7.5170	TCATTGTGGATTCTCGTGCTAACAAGACTGAGATCAAGAAGGCGATCCGCAAATTGTATCAGGTTAAGAC	NA	Nonspecific_2	0	0	0.340061	0.354941	0.687452	0.983107	1.35954
Tb09.211.0600	3QTB00005_H_9			<a href=http://www.genedb.org/genedb/Search?organism=tryp&name=Tb09.211.0600>Tb09.211.0600</a>	Q38E97			chr9contig211.tmp0076c	9	Tb927_09_v4: complement(1369244..1369786)	hypothetical protein, conserved	5420	0	0	0				2QTB00005_H_9	Tb09.211.0600	AATGTTTCTGACAATTACATCAGCGAAGGTGCTGCGGTTAGTCTTTATGCTCTTTTAGAGGATAACCCTA	-	9	1369372	1369441	-0.00307019	0.18615	0.842983	0.722103	1.33086
Tb927.4.4660	3QTB00005_J_7			<a href=http://www.genedb.org/genedb/Search?organism=tryp&name=Tb927.4.4660>Tb927.4.4660</a>	Q583F1			Tb04.3I12.350	4	Tb927_04_v4: complement(1280363..1280908)	hypothetical protein, conserved	1883	0	0	0				2QTB00005_J_7	Tb927.4.4660	AGAAATAATGGACGAAATGACTGGTGAGAAGGACGTGAGATCTGGACAAGGAGCAATGGGAGTTCTCACA	-	4	1280456	1280525	0.916956	0.675011	0.6925	0.625353	1.2473
Tb927.5.2110	3QTB00005_L_5			<a href=http://www.genedb.org/genedb/Search?organism=tryp&name=Tb927.5.2110>Tb927.5.2110</a>	Q57ZT0			Tb05.1P6.70	5	Tb927_05_v4: complement(665207..665755)	hypothetical protein, conserved	2202	0	0	0				2QTB00005_L_5	Tb927.5.2110	GTCTATTCCAGCCTCGCGTCCAGCGAACGGAAAGCGAAGACTAAGATGAGTAAGAAGGACCAGGAATGCG	-	5	665500	665569	0.690719	0.639217	0.480145	0.954351	1.01528
Tb927.6.5040	3QTB00006_B_9	;go_function=structural constituent of ribosome;go_process=protein biosynthesis;go_component=ribosome		<a href=http://www.genedb.org/genedb/Search?organism=tryp&name=Tb927.6.5040>Tb927.6.5040</a>	Q586H6			Tb06.30P15.400	6	Tb927_06_v4: 1380714..1381328	ribosomal protein L15, putative	3022	0	0	0				2QTB00006_B_9	Tb927.6.5040	ATGGGGGCGTTCATGTACATGAATGAGCTATGGAAGAAGAAGTCTTCCGATGTGATGCGCTTCATCCAGC	+	6	1380714	1380783	0.653521	0.927593	0.422523	0.84263	1.0637
Tb11.02.4220	3QTB00006_E_11	;go_function=structural constituent of ribosome;go_process=protein biosynthesis;go_component=intracellular; ribosome		<a href=http://www.genedb.org/genedb/Search?organism=tryp&name=Tb11.02.4220>Tb11.02.4220</a>	Q385D3				11	Tb927_11_01_v4: complement(1765328..1765903)	60S ribosomal protein L24, putative	8334	0	0	0	GO:0003735	GO:0006412	GO:0005622 GO:0005840	2QTB00006_E_11	Tb11.02.4220	CACCGATATACCCCGGTCATGGTCAGATGTTTGTGCGCAATGATTGTAAAATATTTCGTTTCTGCGCCTC	-	11.1	1765803	1765872	-0.576313	0.470046	0.40703	0.145371	1.09572
Tb927.7.4880	3QTB00006_F_22			<a href=http://www.genedb.org/genedb/Search?organism=tryp&name=Tb927.7.4880>Tb927.7.4880</a>	Q57XA4			Tb07.26A24.200	7	Tb927_07_v4: complement(1280834..1281481)	hypothetical protein, conserved	3578	0	1	1				2QTB00006_F_22	Tb927.7.4880	TTAATTGAGGGGCGTGTGCAAGGTAATGAACATAATTCAAACAAGGTCAACAGTACCCATAATGTTAGCT	-	7	1280986	1281055	0.274895	0.800173	0.805707	0.924788	1.28965
Tb11.01.0440	3QTB00006_J_21			<a href=http://www.genedb.org/genedb/Search?organism=tryp&name=Tb11.01.0440>Tb11.01.0440</a>	Q384K9				11	Tb927_11_01_v4: 2213625..2214251	hypothetical protein, conserved	8510	0	0	0	GO:0003674	GO:0008150	GO:0005575	2QTB00006_J_21	Tb11.01.0440	CAAGAAACGCTTTCAATAAAACCCCAATTCAACTCATTTACGGTAAGCAGTTCGAGGATATGGAGCTACT	+	11.1	2213959	2214028	0.0650757	0.615034	0.572825	0.471716	1.06176
Tb927.5.950	3QTB00007_E_21	;go_function=thiol-disulfide exchange intermediate activity;go_process=electron transport		<a href=http://www.genedb.org/genedb/Search?organism=tryp&name=Tb927.5.950>Tb927.5.950</a>	Q57W40			Tb05.28F8.400	5	Tb927_05_v4: 320949..321617	thioredoxin-like protein	2086	0	0	0				2QTB00007_E_21	Tb927.5.950	AAGTATTCAGAGTGGCCTACTTTCCCGCAAGTATATGCCGATGGTGAGTTTATTGGTGGGTATGATATTT	+	5	321498	321567	0.422466	0.302271	0.978666	0.759183	1.64945
Tb09.211.3990	3QTB00007_L_2			<a href=http://www.genedb.org/genedb/Search?organism=tryp&name=Tb09.211.3990>Tb09.211.3990</a>	Q38DA9			chr9contig211.tmp0443	9	Tb927_09_v4: 2023065..2023811	hypothetical protein, conserved	5758	0	4	0				2QTB00007_L_2	Tb09.211.3990	TATTATCGTTATCCAATTCCTTCTGACCCACTGGAGTATCGCTTGGTGCGCAGTGAAGCGCAGTTTTTTA	+	9	2023545	2023614	0.75644	0.976435	0.782618	0.67248	1.05388
Tb927.8.4180	3QTB00007_M_9	;go_function=hydrolase activity; zinc ion binding		<a href=http://www.genedb.org/genedb/Search?organism=tryp&name=Tb927.8.4180>Tb927.8.4180</a>	Q57W17			Tb08.29H22.100	8	Tb927_08_v4: complement(1231381..1232058)	deaminase, putative	4261	0	0	0	GO:0008270 GO:0016787	GO:0008150	GO:0005575	2QTB00007_M_9	Tb927.8.4180	TGCGGATTATGTTCTGTATGTAGTGGTGGAGCCCTGTATTATGTGTGCTGCAATGCTTTTATACAACCGT	-	8	1231618	1231687	0.275747	0.41955	0.444061	0.267977	1.16782
Tb10.61.3110	3QTB00008_A_24			<a href=http://www.genedb.org/genedb/Search?organism=tryp&name=Tb10.61.3110>Tb10.61.3110</a>	Q388L7			TRYP_x-61h03.q2kb185_464	10	Tb927_10_v4: complement(3303516..3304301)	hypothetical protein, conserved	7466	0	0	0				2QTB00008_A_24	Tb10.61.3110	GTGGTCAGTTCCTTGGGTTGGAGCGATCCATGGAAGAGTTGGGTGGACAGCGGGGCAAACAACTACCCAT	-	10	3303544	3303613	-0.143158	0.647666	0.531749	0.771078	1.07375
Tb927.4.4650	3QTB00008_B_9	;go_function=cysteine protease inhibitor activity; diphthine synthase activity; methyltransferase activity;go_process=peptidyl-diphthamide biosynthesis from peptidyl-histidine;go_component=cytoplasm		<a href=http://www.genedb.org/genedb/Search?organism=tryp&name=Tb927.4.4650>Tb927.4.4650</a>	Q583F0			Tb04.3I12.360	4	Tb927_04_v4: complement(1279421..1280230)	diphthine synthase, putative	1882	0	0	0				2QTB00008_B_9	Tb927.4.4650	CTCTCTGGTTATTGCAGGAGAGGTTCACCCATGCGAGGAAGAGCACTTGCGTCTTTTTTACCTTAATTAA	-	4	1279421	1279490	-0.0344945	0.730199	0.909652	0.809928	1.16901
Tb927.6.3700	3QTB00008_D_4			<a href=http://www.genedb.org/genedb/Search?organism=tryp&name=Tb927.6.3700>Tb927.6.3700</a>	Q585W8			Tb06.4F7.810	6	Tb927_06_v4: complement(1103443..1104273)	hypothetical protein, conserved	2888	1	2	0				2QTB00008_D_4	Tb927.6.3700	AACATGGTTGGTTGCGCAAAAATAGCACTGAAAGGTCCCGATGTGGAAACATTGCGACGTGTCTTGGTGA	-	6	1103625	1103694	0.954135	0.794825	0.783564	0.662337	1.01141
Tb927.7.6660	3QTB00008_I_7	;go_function=protein binding;go_process=protein folding;go_component=integral to membrane		<a href=http://www.genedb.org/genedb/Search?organism=tryp&name=Tb927.7.6660>Tb927.7.6660</a>	Q57Y63			Tb07.15M23.340	7	Tb927_07_v4: complement(1827734..1828507)	chaperone protein DNAJ, putative	3756	0	2	0	GO:0051082	GO:0006457	GO:0016021	2QTB00008_I_7	Tb927.7.6660	TAGTAAGTGACACGCAATATTTTTACTACAAGTTTCTTCCCGAATGGATGGCACGGAATGTCGATGAGAT	-	7	1828014	1828083	-0.365642	0.549831	0.922795	0.608874	1.03033
Tb927.4.1220	3QTB00008_M_9			<a href=http://www.genedb.org/genedb/Search?organism=tryp&name=Tb927.4.1220>Tb927.4.1220</a>	Q580F0			Tb04.5E12.40	4	Tb927_04_v4: complement(328133..328915)	leucine-rich repeat protein (LRRP), putative	1539	0	0	0	GO:0003674	GO:0008150	GO:0005575	2QTB00008_M_9	Tb927.4.1220	TGTTGTGGACTCCTGACTTTGGATGGAGTAGGGAAATGTGTAGAGTTGAAAAAATTCAGCATCAGTAATT	-	4	328696	328765	0.871225	0.0218022	0.0385381	-0.112992	1.17052
Tb11.02.5000	3QTB00008_N_22			<a href=http://www.genedb.org/genedb/Search?organism=tryp&name=Tb11.02.5000>Tb11.02.5000</a>	Q384V6				11	Tb927_11_01_v4: complement(1977790..1978635)	NGG1 interacting factor 3-like	8411	0	0	0	GO:0003674	GO:0008150	GO:0005575	2QTB00008_N_22	Tb11.02.5000	GTGAACACAGTAACACGGAACGTGGGTACCTGAGTAGTGAGCTGTTACCAAAATTAAAGAAAGCTATGGG	-	11.1	1977848	1977917	0.595941	0.60136	0.521657	0.578213	1.07993
Tb09.211.4020	3QTB00009_A_7			<a href=http://www.genedb.org/genedb/Search?organism=tryp&name=Tb09.211.4020>Tb09.211.4020</a>	Q38DA6			chr9contig211.tmp0446	9	Tb927_09_v4: 2028958..2029809	hypothetical protein, conserved	5761	0	0	0	GO:0003674 GO:0003674	GO:0008150 GO:0008150	GO:0005575 GO:0005575	2QTB00009_A_7	Tb09.211.4020	ATACACCGCCACAAAACTTGGTTCAGTTTTGATGATTATACGAAGGATTTGACAAAGCTCGGACGAAACT	+	9	2029294	2029363	0.0622443	0.299844	0.440562	0.22536	1.13829
Tb927.1.1980	3QTB00009_D_3			<a href=http://www.genedb.org/genedb/Search?organism=tryp&name=Tb927.1.1980>Tb927.1.1980</a>	Q4GZ21				1	Tb927_01_v4: 516570..517472	hypothetical protein, conserved	191	0	5	0				2QTB00009_D_3	Tb927.1.1980	AGATAACCAGTACGTCAAACGCAAGCTCACTATGTTGCTATTCCCTTTTCTATTCAGCATGAAAAAAACA	+	1	516782	516851	0.661592	0.987015	0.944276	0.989442	1.32351
Tb10.70.6260	3QTB00009_E_24			<a href=http://www.genedb.org/genedb/Search?organism=tryp&name=Tb10.70.6260>Tb10.70.6260</a>	Q38C76			TRYP_x-70a06.p2kb545_855	10	Tb927_10_v4: complement(446161..447048)	hypothetical protein, conserved	6305	0	1	0				2QTB00009_E_24	Tb10.70.6260	TGGTGTGGTGCTTGTTTTTGTTTCGTCGAAAATCATTATACAGCGGCTTTTTGGCGGTGTATCAGAGGAT	-	10	446671	446740	0.0866045	0.868894	0.458859	0.813985	1.10777
Tb927.7.3030	3QTB00009_H_24			<a href=http://www.genedb.org/genedb/Search?organism=tryp&name=Tb927.7.3030>Tb927.7.3030</a>	Q57YA9			Tb07.13M20.340	7	Tb927_07_v4: 763458..764387	hypothetical protein, conserved	3392	0	0	0				2QTB00009_H_24	Tb927.7.3030	CAAAGGATAAAGTGTTTCTCTTTTATGCCATTGATCACATTACACCTCGTATTGAAGTGACATGGCTGGA	NA	Nonspecific_2	0	0	-0.706455	0.16028	0.456955	0.186033	1.0614
Tb11.01.2280	3QTB00009_I_23	;go_function=2-polyprenyl-6-methoxy-1,4-benzoquinone methyltransferase activity;go_process=coenzyme biosynthesis; ubiquinone metabolism		<a href=http://www.genedb.org/genedb/Search?organism=tryp&name=Tb11.01.2280>Tb11.01.2280</a>	Q383M8				11	Tb927_11_01_v4: 2743418..2744284	ubiquinone biosynthesis methyltransferase, putative	8742	0	0	0	GO:0008425	GO:0006743 GO:0009108	GO:0005575	2QTB00009_I_23	Tb11.01.2280	AATCGCATGCGTACACACCGCAGTAAAAACGGAGGCTGTTCCAATACATAAACCTAAGTCAGAGGTAGAA	+	11.1	2744158	2744227	0.255592	0.495238	0.513848	0.386903	1.17318
Tb927.7.4290	3QTB00009_I_24	;go_process=nuclear migration, microtubule-mediated		<a href=http://www.genedb.org/genedb/Search?organism=tryp&name=Tb927.7.4290>Tb927.7.4290</a>	Q57UQ9			Tb07.5F10.150	7	Tb927_07_v4: complement(1139872..1140765)	hypothetical protein, conserved	3518	0	0	0				2QTB00009_I_24	Tb927.7.4290	TGCCGGAGAACTCCAAGTTAGACGACCTTGACGGCGATACAAGACAAACGGTTGAAAAAATGATGTACGA	-	7	1139990	1140059	0.583306	0.934761	0.405654	0.52809	1.05563
Tb927.5.3120	3QTB00010_A_3	;go_function=translation initiation factor activity;go_process=translational initiation;go_component=cytoplasm		<a href=http://www.genedb.org/genedb/Search?organism=tryp&name=Tb927.5.3120>Tb927.5.3120</a>	Q57Z81			Tb05.27M3.120	5	Tb927_05_v4: complement(970338..971279)	translation initiation factor, putative	2303	0	0	0				2QTB00010_A_3	Tb927.5.3120	ATTTCGATAAAATTTTGATAAAGTATTTGGACGAGTACGTGAAGTGTAACTCATGCCACAAGATTGACAC	-	5	970483	970552	0.659244	0.981277	0.978667	0.620508	1.04717
Tb927.7.4670	3QTB00010_E_22	identical to GP:14250901: Rrp4p homologue {Trypanosoma brucei} (PMID:11447124); 100% identical to GP:14250901: Rrp4p homologue {Trypanosoma brucei} (PMID:11447124);go_function=3'-5'-exoribonuclease activity;go_process=cell growth; rRNA processing;go_compo		<a href=http://www.genedb.org/genedb/Search?organism=tryp&name=Tb927.7.4670>Tb927.7.4670</a>	Q57X83	RRP4		Tb07.26A24.580	7	Tb927_07_v4: complement(1237468..1238442)	ribosomal RNA processing protein 4,exosome complex exonuclease	3556	1	1	0	GO:0000175	GO:0006364 GO:0016049	GO:0000176 GO:0000177 GO:0000178	2QTB00010_E_22	Tb927.7.4670	AAGCAGCGGTCAAGGCGTCTATTGATTTTGTTCTAGGCCCATTCGAAATTTTATATCCCGGAAATCAGAA	-	7	1237526	1237595	0.287675	0.483016	0.629269	0.822372	1.27433
Tb11.02.5830	3QTB00010_I_23			<a href=http://www.genedb.org/genedb/Search?organism=tryp&name=Tb11.02.5830>Tb11.02.5830</a>	Q384M2				11	Tb927_11_01_v4: complement(2186333..2187289)	hypothetical protein, conserved	8497	0	0	0				2QTB00010_I_23	Tb11.02.5830	GCTAAAAGAGTAATGGCAGCGCATTCATCCATTGAGGCAAAGGTTAACACAGACTTCATACAGTTTTCTT	-	11.1	2186596	2186665	0.316632	0.648221	0.526936	0.605448	1.08573
Tb10.6k15.1010	3QTB00010_M_22			<a href=http://www.genedb.org/genedb/Search?organism=tryp&name=Tb10.6k15.1010>Tb10.6k15.1010</a>	Q38A36			TRYPtp6k15-3d06.p1c_144	10	Tb927_10_v4: 2284684..2285667	hypothetical protein, conserved	7046	0	0	0				2QTB00010_M_22	Tb10.6k15.1010	TTGTTATTCCTGGATTATTCCATGAAACGATGCCTAAGACGCTGAGGGAGATTAGTGACGAGGGCATTTC	+	10	2285372	2285441	0.414149	0.691989	0.974752	0.721806	1.41084
Tb927.5.3000	3QTB00011_I_11			<a href=http://www.genedb.org/genedb/Search?organism=tryp&name=Tb927.5.3000>Tb927.5.3000</a>	Q57ZX6			Tb05.26K5.130	5	Tb927_05_v4: 942735..943781	hypothetical protein, conserved	2291	1	1	0				2QTB00011_I_11	Tb927.5.3000	CAACGTGTACCTAAGGAGTTGTATGTTACTCCTTTTCATTGTGCAATATTTCGCTCGAGGAGTTTAAATC	+	5	943692	943761	-0.0275309	0.115724	0.318691	0.266848	1.08387
Tb10.70.0180	3QTB00011_I_23			<a href=http://www.genedb.org/genedb/Search?organism=tryp&name=Tb10.70.0180>Tb10.70.0180</a>	Q38AU6			TRYP_x-70a06.p2kb545_25	10	Tb927_10_v4: 1668922..1669968	hypothetical protein, conserved	6786	0	0	0				2QTB00011_I_23	Tb10.70.0180	TTTTTGGTCCCATCTTGGCTATAAAACTATGGAAAAATCTGAACTCACACGTATTGTCTTCTATTATGAG	+	10	1669761	1669830	0.292212	0.119092	0.421707	0.485334	1.06351
Tb927.7.5920	3QTB00011_N_24	Number of repeated genes in array uncertain, region may contain misassembly. similar to GB:CAC85742.1: mercaptopyruvate sulfurtransferase {Leishmania mexicana}; similar to 3-mercaptopyruvate sulfurtransferase (EC 2.8.1.2) (Rhodanese-likeprotein) (MST) (Sw		<a href=http://www.genedb.org/genedb/Search?organism=tryp&name=Tb927.7.5920>Tb927.7.5920</a>	Q582K7			Tb07.10C21.30	7	Tb927_07_v4: 1588516..1589640	mercaptopyruvate sulfurtransferase, putative	3682	0	0	0				2QTB00011_N_24	Tb927.7.5920	ATAAGCATGGTCTCATCAAGTTTGCCGTATAACATGAAAGCTACTCTTAACAACGTTACCCTTGTTGTTG	+	7	1589434	1589503	0.031662	0.589015	0.906983	0.857688	1.05371
Tb10.70.7900	3QTB00011_N_8			<a href=http://www.genedb.org/genedb/Search?organism=tryp&name=Tb10.70.7900>Tb10.70.7900</a>	Q38CJ5			TRYP_x-70a06.p2kb545_1085	10	Tb927_10_v4: 113159..114280	hypothetical protein, conserved	6186	0	0	0				2QTB00011_N_8	Tb10.70.7900	GAGCCGTTACAAGCTAAGTAATGAGTATTATAAGTTTTTGTTGTCAAATGAGAAGCGTTTCTTCGATCTT	+	10	113935	114004	0.566306	0.720621	0.512376	0.514188	1.05435
Tb927.1.990	3QTB00011_P_12			<a href=http://www.genedb.org/genedb/Search?organism=tryp&name=Tb927.1.990>Tb927.1.990</a>	Q4GZB9				1	Tb927_01_v4: 288582..289706	hypothetical protein, conserved	93	0	0	0				2QTB00011_P_12	Tb927.1.990	ATTACGAGCGAAGCTGACAGAAAAAGGTGCTGAGTTGAATAGAATGCCATTTGCTAAAGATACATATATT	+	1	289472	289541	0.349773	-0.18618	0.379111	0.344377	1.21938
Tb927.7.1710	3QTB00012_F_8	;go_function=translation release factor activity;go_process=protein biosynthesis;go_component=cytoplasm		<a href=http://www.genedb.org/genedb/Search?organism=tryp&name=Tb927.7.1710>Tb927.7.1710</a>	Q57V39			Tb07.43M14.80	7	Tb927_07_v4: 425709..426926	eukaryotic peptide chain release factor subunit 1, putative	3262	0	0	0				2QTB00012_F_8	Tb927.7.1710	ATTCTGAGGCTATGGCTATGCGCAACCTCCGCAAAAACTTTTCTAAGATAGTGTTAATAAAGGTGAGAGA	+	7	426388	426457	0.971259	0.776091	0.593617	0.72627	1.2211
Tb927.3.1430	3QTB00012_M_21	similar to SP:Q04960: DnaJ protein homolog (DNAJ-1) {Cucumis sativus} and to SP:P42824: DnaJ protein homolog 2. {Allium porrum}; similar to DnaJ homolog subfamily A member 2 (mDj3) (Swiss-Prot:Q9QYJ0) [Mus musculus];go_function=chaperone binding; unfolded		<a href=http://www.genedb.org/genedb/Search?organism=tryp&name=Tb927.3.1430>Tb927.3.1430</a>	Q57XX6			Tb03.1J15.410	3	Tb927_03_v4: 365422..366573	chaperone protein DnaJ, putative	982	1	0	0	GO:0051082 GO:0051087	GO:0006457	GO:0005575	2QTB00012_M_21	Tb927.3.1430	AGAACAGGGAAGACATCAGAGCATCTTTGATACATTTTTCTCCTTTATTGGCGGAGAATCAGGTGGTAAC	+	3	365754	365823	0.733469	0.381415	0.446575	0.195035	1.10379
Tb927.3.4770	3QTB00012_M_23	differs by 2 frameshifts from GP:8132056: phosphatase {Trypanosoma brucei}		<a href=http://www.genedb.org/genedb/Search?organism=tryp&name=Tb927.3.4770>Tb927.3.4770</a>	Q582Q8			Tb03.48K5.370	3	Tb927_03_v4: complement(1346761..1347912)	hypothetical protein, conserved,leucine-rich repeat protein (LRRP), putative	1314	0	0	0	GO:0003674	GO:0008150	GO:0005575	NA	NA	NA	NA	NA	NA	NA	0.343503	0.410658	0.626808	0.535256	1.23697
Tb927.7.370	3QTB00013_A_10			<a href=http://www.genedb.org/genedb/Search?organism=tryp&name=Tb927.7.370>Tb927.7.370</a>	Q57U17			Tb07.8P12.570	7	Tb927_07_v4: complement(67568..68038)	hypothetical protein, conserved	3128	0	0	0				2QTB00004_P_13	Tb927.7.370	TAAAGGCCGTTCTTCAGTTCTTTCCTGACAAAACATTACAATGTGTTTCCCACTTAATAGCGACGATGCT	-	7	67584	67653	0.475003	0.545895	0.681083	0.711736	1.28781
Tb09.211.4400	3QTB00013_C_20			<a href=http://www.genedb.org/genedb/Search?organism=tryp&name=Tb09.211.4400>Tb09.211.4400</a>	Q38D71			chr9contig211.tmp0486c	9	Tb927_09_v4: complement(2103517..2104785)	hypothetical protein, conserved	5797	0	0	0				2QTB00013_C_20	Tb09.211.4400	TGGAGAAGTATGAACCCTCAATTGTATTGTTCTCGGATATGATTATGAATATGGACATCACCGCGATTAT	-	9	2103827	2103896	-0.474318	0.971052	0.651602	0.778831	1.04902
Tb927.4.1740	3QTB00013_C_8	;go_function=calcium ion binding		<a href=http://www.genedb.org/genedb/Search?organism=tryp&name=Tb927.4.1740>Tb927.4.1740</a>	Q581Q7			Tb04.2L9.1260	4	Tb927_04_v4: complement(441720..442988)	hypothetical protein, conserved	1591	0	0	0	GO:0005509	GO:0008150	GO:0005575	2QTB00013_C_8	Tb927.4.1740	AGTGGCATACTCCCCTAAGTGCTATGTTCGAATTAGACAACGACTTTGAGACAATGTTAAAGAAACGATG	-	4	441733	441802	0.990385	0.265541	0.782147	0.988349	1.18986
Tb09.211.2550	3QTB00013_J_24			<a href=http://www.genedb.org/genedb/Search?organism=tryp&name=Tb09.211.2550>Tb09.211.2550</a>	Q38DQ1			chr9contig211.tmp0293	9	Tb927_09_v4: 1726047..1727381	hypothetical protein, conserved,predicted WD40 repeat protein	5616	0	0	0	GO:0003674 GO:0003674	GO:0008150 GO:0008150	GO:0005575 GO:0005575	2QTB00013_J_24	Tb09.211.2550	TTAACTATATGCGTTCATTAAAGGATAAATATTCTGGGTTTGTAGAAGTGAGAAGGATTACTAACCAACG	+	9	1727170	1727239	-0.164548	0.716265	0.737061	0.646285	1.26622
Tb09.244.2800	3QTB00014_C_20	trypanin-related protein: pers. comm. K. Hill, UCLA		<a href=http://www.genedb.org/genedb/Search?organism=tryp&name=Tb09.244.2800>Tb09.244.2800</a>	Q38CZ5			chr9contig244a01.tmp0280	9	Tb927_09_v4: 2296297..2297682	trypanin-related protein, putative	5874	0	0	0				2QTB00014_C_20	Tb09.244.2800	TGACGGTATCAGTGAGATTGAGCGCCGTGTTCGTGATTTGTCGATAGAAAAAGATGCGATAATTGGAAAT	+	9	2297505	2297574	0.868581	0.527891	0.459313	0.596643	1.13457
Tb927.6.3350	3QTB00014_D_15			<a href=http://www.genedb.org/genedb/Search?organism=tryp&name=Tb927.6.3350>Tb927.6.3350</a>	Q584X8			Tb06.2N9.620	6	Tb927_06_v4: 982597..984009	hypothetical protein, conserved	2854	0	0	0				2QTB00014_D_15	Tb927.6.3350	TTGTGGAACTCCATTCACGGAAATTCGCTCATCTTTATGTGGATGTAAACCAGGCTGTTGATTGTCTTTT	+	6	983645	983714	0.697616	0.828958	0.823943	0.622722	1.04271
Tb09.160.0450	3QTB00014_K_2	curated by M. Parsons, P. Ward, J. Mottram;go_function=ATP binding; protein kinase activity;go_process=protein amino acid phosphorylation		<a href=http://www.genedb.org/genedb/Search?organism=tryp&name=Tb09.160.0450>Tb09.160.0450</a>	Q38FZ6			chr9contig160.tmp0045c	9	Tb927_09_v4: complement(346501..347898)	protein kinase, putative	4816	0	0	0	GO:0004672 GO:0004672 GO:0005524 GO:0005524	GO:0006468 GO:0006468	GO:0005575 GO:0005575	2QTB00014_K_2	Tb09.160.0450	TTGCTTGAGAACGGTCTATTCAAAGTATTATTGTCGCTAAAACCTCATGTTGATGTGGAGCAGGTTGTTT	-	9	346530	346599	0.588165	0.470404	0.737262	0.63284	1.03207
Tb927.6.1850	3QTB00015_N_10			<a href=http://www.genedb.org/genedb/Search?organism=tryp&name=Tb927.6.1850>Tb927.6.1850</a>	Q585M6			Tb06.28P18.860	6	Tb927_06_v4: complement(611676..613256)	hypothetical protein, conserved	2704	1	1	0				2QTB00015_N_10	Tb927.6.1850	TAGTAATGTTTTCATCATTTTATTGTTTGTATGTTTGGGGTCTTTCGACTACATGAAAAGGCTTAGGGTG	-	6	611700	611769	0.0539032	0.633977	0.839753	0.353858	1.14505
Tb927.7.5820	3QTB00015_P_15	similar to Protein visC (EC 1.-.-.-). (Swiss-Prot:P25535) [Escherichia coli];go_function=monooxygenase activity;go_process=aromatic compound metabolism		<a href=http://www.genedb.org/genedb/Search?organism=tryp&name=Tb927.7.5820>Tb927.7.5820</a>	Q582J7			Tb07.10C21.130	7	Tb927_07_v4: 1571529..1573076	monooxygenase, putative	3672	0	0	0				2QTB00015_P_15	Tb927.7.5820	GTTTGAGTTGTACTGGGATGAGTGTGTTGCAGAAGCTGCCACTGGTATCGTCATTGGGTAAACAATCTAT	+	7	1572943	1573012	0.624725	0.722866	0.828041	0.885534	1.00768
Tb927.6.3050	3QTB00016_C_20	similar to Aldehyde dehydrogenase (EC 1.2.1.3). (Swiss-Prot:P12693) [Pseudomonas oleovorans];go_function=aldehyde dehydrogenase activity; electron transporter activity;go_process=aldehyde metabolism		<a href=http://www.genedb.org/genedb/Search?organism=tryp&name=Tb927.6.3050>Tb927.6.3050</a>	Q583M9			Tb06.5F5.780	6	Tb927_06_v4: 904935..906566	aldehyde dehydrogenase family, putative	2824	0	0	0				2QTB00016_C_20	Tb927.6.3050	ACCTATTTTACCCGTATTAACGTATGAAAATGAAAAAGACATCCTTAAAATAATAAACAGCCGGGAGAAA	+	6	906029	906098	0.875212	0.339901	0.413811	0.569636	1.19969
Tb927.6.4200	3QTB00016_K_20			<a href=http://www.genedb.org/genedb/Search?organism=tryp&name=Tb927.6.4200>Tb927.6.4200</a>	Q586Y7			Tb06.26G9.1150	6	Tb927_06_v4: complement(1204601..1206250)	hypothetical protein, conserved	2938	1	3	0				2QTB00016_K_20	Tb927.6.4200	TGATATGTACGAAACGAACATAGACAGCGTTCTGAAGCGTGTGGATGACAACTTTAAACAGGTTGTGCCG	-	6	1204688	1204757	0.509948	0.340104	0.837453	0.727337	1.139
Tb10.6k15.1350	3QTB00018_E_21	;go_function=biopterin transporter activity;go_process=biopterin transport		<a href=http://www.genedb.org/genedb/Search?organism=tryp&name=Tb10.6k15.1350>Tb10.6k15.1350</a>	Q38A66			TRYPtp6k15-3d06.p1c_196	10	Tb927_10_v4: 2212199..2214121	pteridine transporter, putative	7016	0	11	0	GO:0015224	GO:0015877		2QTB00018_E_21	Tb10.6k15.1350	TTATGGTCCTAAAGCTGTGATGTCCATCAGTTTGTCGTATTTCCTATGCAAAGGCTTGTCTGACTACTTG	+	10	2212369	2212438	0.0959444	0.428121	0.677	0.630198	1.39542
Tb927.8.1600	3QTB00018_G_12	;go_function=ATP binding;go_process=tRNA aminoacylation for protein translation;go_component=cytoplasm		<a href=http://www.genedb.org/genedb/Search?organism=tryp&name=Tb927.8.1600>Tb927.8.1600</a>	Q580G3			Tb08.29O9.340	8	Tb927_08_v4: 531411..533165	lysyl-tRNA synthetase, putative	4003	0	0	0	GO:0005524	GO:0006418	GO:0005737	2QTB00018_G_12	Tb927.8.1600	TGATCGACTCGTCATGTATCTCACAAGCCAAAACAACATCAAGGAAGTCCTTCTATTTCCAGCTATGAAA	+	8	533024	533093	-0.430465	0.470993	0.822034	0.776335	1.01533
Tb10.70.0610	3QTB00019_L_4	XRND: pers. comm. C. Clayton, University of Heidelberg; similar to Protein dhp1 (Swiss- Prot:P40848) (Schizosaccharomyces pombe);go_function=exonuclease activity;go_process=RNA processing;go_component=nucleus		<a href=http://www.genedb.org/genedb/Search?organism=tryp&name=Tb10.70.0610>Tb10.70.0610</a>	Q38AY4	XRND		TRYP_x-70a06.p2kb545_92	10	Tb927_10_v4: complement(1573029..1575434)	5prime-3prime exoribonuclease XRND, putative,5prime-3prime exoribonuclease 2, putative	6748	0	0	0	GO:0004527	GO:0006396	GO:0005634	2QTB00019_L_4	Tb10.70.0610	GTGTTTTTACTCAAATAGATCTTGTGTTTAAGGTGGTGAGGCCACGGAAATGCCTTATTCTCTGTGTGGA	-	10	1575133	1575202	0.678232	0.645729	0.484204	0.790002	1.13592
