# Supplementary material for: Genome-wide expression profiling of in vivo-derived bloodstream parasite stages and dynamic analysis of mRNA alterations during synchronous differentiation in Trypanosoma brucei
Source: BMC Genomics. 2009 Sep 11;10:427. doi: 10.1186/1471-2164-10-427 (PMC2753553; doi:10.1186/1471-2164-10-427)
Supplement: Additional file 7 — Expression profiles of genes exhibiting transient expression during differentiation. Individual profiles of different transiently expressed groups as assigned to distinct trinary codes during the differentiation programme. [file 1471-2164-10-427-S7.zip › Additional file 7/Supp Mat7-up after 6hr 01110.xls .xls]

## Sheet: T0relative_profile_01110.xls
Name	Oligo.ID	Common.Name.of.Primary.Target	Gene.Symbol	GeneDBlink	ProteinID	Primary.Name	Synonyms	Prev..Sys..Id	Chromosome	Location	Product	Geneindex	SignalPep	TMs	GPI	GO.F	GO.P	GO.C	OligoID	Gene	OligoSequence	OligoStrand	OligoChromosome	OligoStart	OligoEnd	Slender-T0	T1-T0	T6-T0	T18-T0	T48-T0
Tb09.160.0740	3QTB00002_B_4			<a href=http://www.genedb.org/genedb/Search?organism=tryp&name=Tb09.160.0740>Tb09.160.0740</a>	Q38FW5			chr9contig160.tmp0074c	9	Tb927_09_v4: complement(422768..423097)	hypothetical protein, conserved	4847	1	0	0				2QTB00002_B_4	Tb09.160.0740	TCGATCCAGTGCTGCTATCGAATTATCTTGAGTGTATCGCGCCCATGAGGGTAGGATTTCTACGTTTGAT	-	9	422826	422895	-0.0672958	0.785457	1.1978	1.39923	1.01031
Tb927.5.2170	3QTB00003_L_4	Similar to GP:2921428: infective insect stage-specific protein {Leishmania donovani}		<a href=http://www.genedb.org/genedb/Search?organism=tryp&name=Tb927.5.2170>Tb927.5.2170</a>	Q582E8			Tb05.3C6.130	5	Tb927_05_v4: 692280..692684	hypothetical protein, conserved	2208	0	0	0				2QTB00003_L_4	Tb927.5.2170	GTCCCTTGATATCCACTATTATGCTCTCGCCCCCTGCTTTGATGGAGGTGGAGAGTGCTTTCAGTTCTGG	+	5	692524	692593	-0.541037	0.803638	1.10596	1.61081	1.52734
Tb10.6k15.2180	3QTB00003_M_14			<a href=http://www.genedb.org/genedb/Search?organism=tryp&name=Tb10.6k15.2180>Tb10.6k15.2180</a>	Q38AD2	COXIX		TRYPtp6k15-3d06.p1c_324	10	Tb927_10_v4: complement(2036169..2036543)	cytochrome oxidase subunit IX	6950	0	1	0				2QTB00003_M_14	Tb10.6k15.2180	AGGTCAAAATTATTGGACGTTATTGTGCACCACTGGACCTTTTTTGGTGATTGGTTCTATTATGTACGAT	-	10	2036346	2036415	-0.371987	0.475648	1.53604	1.82358	1.59537
Tb11.01.8225	3QTB00004_I_2			<a href=http://www.genedb.org/genedb/Search?organism=tryp&name=Tb11.01.8225>Tb11.01.8225</a>	Q381D5			237.t00927	11	Tb927_11_01_v4: complement(4316299..4316739)	hypothetical protein, conserved	9340	0	0	0				2QTB00004_I_2	Tb11.01.8225	ATGATTTCTAATGTTGACTGGTTTCAGGCATTGCAATGCGCCTATTATTTCCCTGGCTGGCAGGTGCCTC	-	11.1	4316427	4316496	0.681181	0.375844	1.51114	1.8588	1.31004
Tb11.01.7800	3QTB00004_J_7	;go_function=ATP binding; nucleoside-diphosphate kinase activity;go_process=CTP biosynthesis; GTP biosynthesis; UTP biosynthesis;go_component=nucleus		<a href=http://www.genedb.org/genedb/Search?organism=tryp&name=Tb11.01.7800>Tb11.01.7800</a>	Q381H3	NDPK			11	Tb927_11_01_v4: complement(4212730..4213191)	nucleoside diphosphate kinase	9302	0	0	0	GO:0004550 GO:0005524	GO:0006183 GO:0006228 GO:0006241	GO:0005634	2QTB00004_J_7	Tb11.01.7800	CTACAAACTTGTTGGTCTCAAACTTCTCCAGCCCACTGAGGAACAAGCCAAGCAGCACTACATTGATCTC	-	11.1	4213030	4213099	0.791962	0.906307	1.35182	1.49703	1.1905
Tb927.7.1050	3QTB00004_M_22	;go_function=structural constituent of ribosome;go_process=protein biosynthesis;go_component=ribosome		<a href=http://www.genedb.org/genedb/Search?organism=tryp&name=Tb927.7.1050>Tb927.7.1050</a>	Q57VV0			Tb07.29K4.40	7	Tb927_07_v4: 268952..269401	40S ribosomal protein S16, putative	3196	0	0	0	GO:0003735	GO:0006412	GO:0005840	2QTB00004_M_22	Tb927.7.1050	TTACCAAAAGTACCACAATGAGATTGAGAAGGCTGCACTGAAAGACAAGTACTTGGAGTATGACAAGTTC	NA	Nonspecific_2	0	0	0.962991	0.96856	1.17247	1.12456	1.66781
Tb927.4.720	3QTB00005_A_2			<a href=http://www.genedb.org/genedb/Search?organism=tryp&name=Tb927.4.720>Tb927.4.720</a>	Q580A0			Tb04.5E12.970	4	Tb927_04_v4: complement(203012..203521)	hypothetical protein, conserved	1489	0	1	0				2QTB00005_A_2	Tb927.4.720	CTTCTTATGGGGTGTGGAGTGTGCGTTCATCTATCAATTCTATGAGTTGGTGTTCCCAAAAAGCATTTAA	-	4	203012	203081	0.47527	0.420298	1.0885	1.01868	1.09492
Tb09.211.4070	3QTB00005_N_16	GPI-Anchor Signal predicted for Tb09.211.4070 by DGPI v2.04 with cleavage site probability 0.64599997 near 160		<a href=http://www.genedb.org/genedb/Search?organism=tryp&name=Tb09.211.4070>Tb09.211.4070</a>	Q38DA1			chr9contig211.tmp0451c	9	Tb927_09_v4: complement(2035524..2036093)	hypothetical protein	5766	1	0	1				2QTB00005_N_16	Tb09.211.4070	AAGATGTAACGGAAGTAACGAAGACCGACACGTGCGTAGACGGTGGAGAGTGTGAGTCCAATGGAGGTGG	-	9	2035606	2035675	0.0847788	0.973541	1.48248	1.02214	1.58381
Tb927.4.2040	3QTB00005_P_24			<a href=http://www.genedb.org/genedb/Search?organism=tryp&name=Tb927.4.2040>Tb927.4.2040</a>	Q583I9			Tb04.29M18.710	4	Tb927_04_v4: complement(512689..513261)	hypothetical protein, conserved	1621	0	0	0				2QTB00005_P_24	Tb927.4.2040	GAGTATGAAGGGATTGGTGAGAAGAAGGACAAGATGGAGGTGGAGCGGAAAGTTTCAACGATTCTTATTA	-	4	512892	512961	-0.350436	0.401976	1.05003	1.36728	1.52851
Tb09.160.4280	3QTB00006_E_12	;go_function=trypanothione-disulfide reductase activity;go_process=electron transport;go_component=cytoplasm		<a href=http://www.genedb.org/genedb/Search?organism=tryp&name=Tb09.160.4280>Tb09.160.4280</a>	Q71RY2	TRYP1	TXNPx,28G16.430	chr9contig160.tmp0323	9	Tb927_09_v4: 938993..939592	tryparedoxin peroxidase	5186	0	0	0	GO:0015042	GO:0006118	GO:0005737	NA	NA	NA	NA	NA	NA	NA	0.279891	0.521649	1.20109	2.10859	1.9333
Tb09.160.4640	3QTB00006_H_7			<a href=http://www.genedb.org/genedb/Search?organism=tryp&name=Tb09.160.4640>Tb09.160.4640</a>	Q38EU2			chr9contig160.tmp0350	9	Tb927_09_v4: 998448..999071	hypothetical protein, conserved	5223	0	0	0				2QTB00006_H_7	Tb09.160.4640	AAACTTTTGGAGGAATACAATGCGGAAACGGGTAACAATGTTGATGATACTTCCAGTCGTAGCACTAACT	+	9	998682	998751	0.736296	0.797436	1.00371	1.73331	1.30433
Tb10.61.1290	3QTB00006_K_3			<a href=http://www.genedb.org/genedb/Search?organism=tryp&name=Tb10.61.1290>Tb10.61.1290</a>	Q387Y9			TRYP_x-61h03.q2kb185_195	10	Tb927_10_v4: 3638299..3638883	hypothetical protein, conserved	7598	0	2	0				2QTB00006_K_3	Tb10.61.1290	TATCTTCTCCATAACGGGGAGCGCTGCGGTGTATTTTGTTCGACCAGTCATAAGGAATTGTGTAACCAAT	+	10	3638583	3638652	-0.167632	0.673775	1.09746	1.00922	1.01047
Tb11.01.6660	3QTB00006_L_1	similar to GB:AAK52814.1: iron-containing superoxide dismutase {Trypanosoma brucei};go_function=metal ion binding; superoxide dismutase activity;go_process=superoxide metabolism		<a href=http://www.genedb.org/genedb/Search?organism=tryp&name=Tb11.01.6660>Tb11.01.6660</a>	Q381T3				11	Tb927_11_01_v4: complement(3937173..3937799)	iron superoxide dismutase	9191	0	0	0	GO:0004784 GO:0046872	GO:0006801	GO:0005575	2QTB00006_L_1	Tb11.01.6660	AAACTGGGATCATGCGGAAAATCAATTTACAAGGAAACGTAACCCTGGGGCACCGCATAGTGACTTGTAA	-	11.1	3937173	3937242	-0.0293712	0.411231	1.07221	1.06105	1.10874
Tb927.7.3440	3QTB00007_F_22	similar to SP:Q26768: I/6 autoantigen. {Trypanosoma brucei brucei} (PMID;go_function=calcium ion binding; structural constituent of cytoskeleton;go_component=microtubule cytoskeleton		<a href=http://www.genedb.org/genedb/Search?organism=tryp&name=Tb927.7.3440>Tb927.7.3440</a>	Q57WF9			Tb07.28B13.630	7	Tb927_07_v4: complement(891472..892212)	I/6 autoantigen	3433	0	0	0	GO:0005200 GO:0005509	GO:0008150	GO:0015630	2QTB00007_F_22	Tb927.7.3440	GGAAGCGAGAGCGAGGGCGGAGGCTCAGCGCCCACCGCCACCGAAGCAAAAGGCAGGTTGCGGGTGCTAA	-	7	891472	891541	0.641761	0.495973	1.2355	1.91593	1.94999
Tb927.1.3310	3QTB00008_C_5			<a href=http://www.genedb.org/genedb/Search?organism=tryp&name=Tb927.1.3310>Tb927.1.3310</a>	Q4GYP2				1	Tb927_01_v4: 722222..722980	hypothetical protein, conserved	323	0	0	0				2QTB00008_C_5	Tb927.1.3310	AAAAAAGGTACCAAAAGATTTTGTCCCTCAATGCGCCCTTGTCTTTACGCAGTCGCGTATGGCTGAAGTG	+	1	722788	722857	0.863028	0.999676	1.31528	1.08961	1.29119
Tb927.2.2520	3QTB00008_D_7			<a href=http://www.genedb.org/genedb/Search?organism=tryp&name=Tb927.2.2520>Tb927.2.2520</a>	Q7YSV0		25N14.5		2	Tb927_02_v4: complement(495601..496413)	hypothetical protein, conserved	635	0	0	0	GO:0003674	GO:0008150	GO:0005575	NA	NA	NA	NA	NA	NA	NA	-0.0507708	0.970303	1.2568	1.50686	1.55779
Tb927.6.2740	3QTB00009_B_7	identical to GB:AAC61803.1: pyridoxine/pyridoxal/pyridoxamine kinase {Trypanosoma brucei} (PMID:9274862); Identical to GB:AAC61803.1: pyridoxine/pyridoxal/pyridoxamine kinase {Trypanosoma brucei;} (PMID:9274862);go_function=pyridoxal kinase activity;go_pr		<a href=http://www.genedb.org/genedb/Search?organism=tryp&name=Tb927.6.2740>Tb927.6.2740</a>	O15927	pdxK		Tb06.5F5.240	6	Tb927_06_v4: 823608..824510	pyridoxal kinase	2793	0	0	0				2QTB00009_B_7	Tb927.6.2740	GCGTCCGAGCGAATAACTTCCTCAGCAACTATCGCTACATTCTGACCGGATATATAAATAATGTTGACAT	+	6	823807	823876	0.352246	0.427906	1.53172	1.75219	1.61618
Tb10.70.2210	3QTB00009_N_8	curated by M. Parsons, P. Ward, J. Mottram; similar to SP:P54666: Cell division control protein 2 homolog 3 (EC 2.7.1.-). {Trypanosoma brucei brucei;};go_function=ATP binding; protein serine/threonine kinase activity;go_process=cell cycle; protein amino a		<a href=http://www.genedb.org/genedb/Search?organism=tryp&name=Tb10.70.2210>Tb10.70.2210</a>	Q38BA2	CRK3		embl.233	10	Tb927_10_v4: 1237636..1238571	cell division related protein kinase 2, putative,CDC2-related protein kinase	6630	0	0	0	GO:0004674 GO:0004674 GO:0005524 GO:0005524	GO:0006468 GO:0006468 GO:0007049 GO:0007049	GO:0005575 GO:0005575	2QTB00009_N_8	Tb10.70.2210	GTATTTTTGCTGAACTAGCTCGAGGTAAGGTACTCTTTCGTGGTGACAGTGAGATTGGACAGTTATTTGA	+	10	1238261	1238330	0.990875	0.624328	1.09998	1.04147	1.10761
Tb11.03.0370	3QTB00011_C_21			<a href=http://www.genedb.org/genedb/Search?organism=tryp&name=Tb11.03.0370>Tb11.03.0370</a>	Q387H3				11	Tb927_11_01_v4: 192539..193576	hypothetical protein, conserved	7790	1	1	0				2QTB00011_C_21	Tb11.03.0370	TTTTTGTTTTTGCTGAAGGACAGCCTCCTGAATGTTACAGTTTCCCTTTTGCGTATCACGTCTATCTTGA	+	11.1	192606	192675	0.559061	0.310088	1.21281	1.24294	1.0789
Tb11.03.0700	3QTB00011_F_23	;go_function=translation initiation factor activity;go_process=translational initiation;go_component=integral to membrane		<a href=http://www.genedb.org/genedb/Search?organism=tryp&name=Tb11.03.0700>Tb11.03.0700</a>	Q387K7				11	Tb927_11_01_v4: complement(97939..99027)	hypothetical protein, conserved	7756	1	1	0	GO:0003743	GO:0006413	GO:0016021	2QTB00011_F_23	Tb11.03.0700	TCGAGATGCTACCCGGGAAATATAACATACCCAAGGATGCAATTTACAAAATGGAGGACAAGAAGAAGGT	-	11.1	97958	98027	0.864298	0.934103	1.16985	1.25081	1.75599
Tb11.02.5510	3QTB00011_J_13			<a href=http://www.genedb.org/genedb/Search?organism=tryp&name=Tb11.02.5510>Tb11.02.5510</a>	Q384Q4				11	Tb927_11_01_v4: complement(2104839..2105933)	hypothetical protein, conserved	8464	0	0	0				2QTB00011_J_13	Tb11.02.5510	TTTCCGAACAATGTGTCTTTCTTCTTACTTAACCTTGACAGCGTAGACGGAAGTGAATTTGAGTGTTTTA	-	11.1	2104940	2105009	0.863064	0.700784	1.1451	1.13048	1.38458
Tb09.211.2530	3QTB00011_K_10			<a href=http://www.genedb.org/genedb/Search?organism=tryp&name=Tb09.211.2530>Tb09.211.2530</a>	Q38DQ3			chr9contig211.tmp0291	9	Tb927_09_v4: 1724061..1725131	hypothetical protein, conserved	5614	0	1	0				2QTB00011_K_10	Tb09.211.2530	ATTCCAAAAAGTGGAGGCGTTCATACTGTTCACGATCAATATGTGGTGGCTTTGGTTCACACTGGCTATT	+	9	1725032	1725101	-0.494107	0.789277	1.73351	1.86073	1.84521
Tb09.160.3270	3QTB00012_D_12	;go_function=ATP-dependent helicase activity; RNA cap binding;go_component=cytosol		<a href=http://www.genedb.org/genedb/Search?organism=tryp&name=Tb09.160.3270>Tb09.160.3270</a>	Q38F76		1L12.525	chr9contig160.tmp0259	9	Tb927_09_v4: 813720..814934	eukaryotic initiation factor 4a, putative	5087	0	0	0	GO:0000339 GO:0008026		GO:0005829	2QTB00012_D_12	Tb09.160.3270	GAGATTGAATCGCATTATCACACGCAAATTGAAGAGCTTCCAGTTGACTTTGCTGCCTACCTTGGTGAGT	+	9	814863	814932	0.692036	0.917085	1.34963	1.33423	1.27769
Tb11.01.4750	3QTB00012_D_18	;go_function=translation elongation factor activity;go_process=translational elongation;go_component=eukaryotic translation elongation factor 1 complex		<a href=http://www.genedb.org/genedb/Search?organism=tryp&name=Tb11.01.4750>Tb11.01.4750</a>	Q382L7				11	Tb927_11_01_v4: complement(3478765..3480363)	elongation factor 1 gamma, putative	9006	0	0	0	GO:0003746	GO:0006414	GO:0005853	2QTB00012_D_18	Tb11.01.4750	CACATCGTTCTGGTGTCGCTACAAGTACAACGAAGATAACAAGATGCAATTCATGACAGCGAACCTCGTC	NA	Nonspecific_2	0	0	0.990994	0.828198	1.62894	1.49075	1.30165
Tb927.6.4890	3QTB00012_J_13	;go_function=ATP binding; methionine adenosyltransferase activity;go_process=one-carbon compound metabolism		<a href=http://www.genedb.org/genedb/Search?organism=tryp&name=Tb927.6.4890>Tb927.6.4890</a>	Q586G1			Tb06.30P15.600	6	Tb927_06_v4: 1355122..1356315	S-adenosylmethionine synthetase, putative	3007	0	0	0				2QTB00012_J_13	Tb927.6.4890	CATGTCGACACATATGGCACTGGTAAGCGCGATGACGAGTATATATTGGGTATTGTGCAGAAAAACTTCC	NA	Nonspecific_9	0	0	0.640518	0.672731	1.13654	1.01352	1.1449
Tb11.01.3110	3QTB00012_M_11	;go_process=protein folding		<a href=http://www.genedb.org/genedb/Search?organism=tryp&name=Tb11.01.3110>Tb11.01.3110</a>	Q383E5				11	Tb927_11_01_v4: 2971037..2973109	heat shock protein 70	8825	0	0	0	GO:0003674	GO:0006457	GO:0005575	2QTB00012_M_11	Tb11.01.3110	TTTGGATGAATACAACCACCGCCAGAAGGAGCTCGAAGGCGTGTGTGCTCCCATCTTATCAAAGATGTAC	+	11.1	2972809	2972878	0.95433	0.924228	1.96802	2.05515	1.72859
Tb927.8.1960	3QTB00013_J_7			<a href=http://www.genedb.org/genedb/Search?organism=tryp&name=Tb927.8.1960>Tb927.8.1960</a>	Q581Y6			Tb08.26N11.430	8	Tb927_08_v4: 629740..631044	hypothetical protein, conserved	4039	0	0	0				2QTB00013_J_7	Tb927.8.1960	GCTTTTAACAAAAGCGTCGAAAGAAAACAAGGAGTTATACGTTGCTGACACGCTAAAGACTGATATAACT	+	8	630915	630984	0.926146	0.899742	1.10593	1.00654	1.43019
Tb10.61.1170	3QTB00014_E_11			<a href=http://www.genedb.org/genedb/Search?organism=tryp&name=Tb10.61.1170>Tb10.61.1170</a>	Q387Y0			TRYP_x-61h03.q2kb185_179	10	Tb927_10_v4: 3674297..3675652	hypothetical protein, conserved	7607	0	0	0				2QTB00014_E_11	Tb10.61.1170	TGAAGGTACTTCATCGGCACTGAAAAAGCAACTGAGGGAGTTGGAAAATGTTATTACTCAGCTCCAGGCC	+	10	3675232	3675301	0.510743	0.894965	1.25401	1.03912	1.41479
Tb11.02.5150	3QTB00015_F_11			<a href=http://www.genedb.org/genedb/Search?organism=tryp&name=Tb11.02.5150>Tb11.02.5150</a>	Q384U1				11	Tb927_11_01_v4: 2023569..2025092	hypothetical protein, conserved	8427	0	0	0				2QTB00015_F_11	Tb11.02.5150	CTCTTGCAACTCGAACATTACAACAAGCGAAATTGAGAAAGAAGTTAAACACTTGATAGCAAATACCGAT	+	11.1	2024669	2024738	0.783294	0.717596	1.09318	1.27707	1.6143
Tb927.2.4210	3QTB00015_L_14	;go_function=microtubule binding; phosphoenolpyruvate carboxykinase (ATP) activity;go_process=gluconeogenesis;go_component=glycosome; vesicle membrane		<a href=http://www.genedb.org/genedb/Search?organism=tryp&name=Tb927.2.4210>Tb927.2.4210</a>	Q7YV12		28H13.455		2	Tb927_02_v4: complement(741129..742706)	glycosomal phosphoenolpyruvate carboxykinase,glycosomal protein P60	706	0	0	0	GO:0004612 GO:0004612 GO:0008017	GO:0006094	GO:0012506 GO:0020015	2QTB00015_L_14	Tb927.2.4210	TCTTGACAGGAGAACCCATGAAATTGACTTTAATGATGAATCTATCTGCAAAAACACCCGCGTTGCCTAC	-	2	741777	741846	0.801945	0.785274	1.22448	1.94999	1.69246
Tb11.42.0003	3QTB00016_C_9	similar to T-complex protein 1, beta subunit (TCP-1-beta) (CCT-beta). (Swiss-Prot:P80314) (Mus musculus;);go_function=unfolded protein binding;go_process=protein folding; regulation of cell cycle;go_component=chaperonin-containing T-complex		<a href=http://www.genedb.org/genedb/Search?organism=tryp&name=Tb11.42.0003>Tb11.42.0003</a>	Q386W9	TCP-1-beta			11	Tb927_11_01_v4: complement(535949..537538)	t-complex protein 1, beta subunit, putative	7894	0	0	0	GO:0051082	GO:0000074 GO:0006457	GO:0005832	2QTB00016_C_9	Tb11.42.0003	CAAGCTTTGTGTAGACGCTGTTCTTCGCTTAAAGGGAAGTGGTAACCTTGAAATGATTAATATAATGAAA	-	11.1	536933	537002	0.0992827	0.744424	1.52989	1.79948	1.789
Tb10.26.1080	3QTB00018_J_10	;go_function=ATPase activity, coupled;go_process=protein folding; protein refolding; response to unfolded protein;go_component=centrosome		<a href=http://www.genedb.org/genedb/Search?organism=tryp&name=Tb10.26.1080>Tb10.26.1080</a>	Q389P1			embl.259	10	Tb927_10_v4: complement(2610999..2613113)	heat shock protein 83,heat shock protein	7191	0	0	0	GO:0042623	GO:0006457 GO:0006986 GO:0042026	GO:0005813	2QTB00018_J_10	Tb10.26.1080	ATACCTTCTATTCAAACAAGGAAATTTTTCTTCGCGAGCTAATTAGTAATTCGTCAGATGCGTGCGACAA	-	10	2612986	2613055	0.17117	0.294194	1.07832	1.04162	1.16487
Tb927.8.8330	3QTB00020_E_16	identical to GB:AAG48626.1: cytoskeleton-associated protein CAP5.5 {Trypanosoma brucei}; 65% identical to GB:AAG48626.1: cytoskeleton-associated protein CAP5.5 {Trypanosoma brucei};go_function=calpain activity;go_process=proteolysis and peptidolysis;go_co		<a href=http://www.genedb.org/genedb/Search?organism=tryp&name=Tb927.8.8330>Tb927.8.8330</a>	Q57WJ7			Tb08.28A12.350	8	Tb927_08_v4: 2466411..2469077	calpain, putative,cysteine peptidase, putative	4677	0	0	0	GO:0004198	GO:0006508	GO:0005622	2QTB00020_E_16	Tb927.8.8330	TATATTTTTCATCGAATGGTCAGAAGCTGTTGAGGTATTTAATGGTTGCGGAGTTCTGTACTTGGACGAG	-	4	1046966	1047035	0.839725	0.759026	1.15937	1.10435	1.1049
Tb10.389.0660	3QTB00021_L_13			<a href=http://www.genedb.org/genedb/Search?organism=tryp&name=Tb10.389.0660>Tb10.389.0660</a>	Q388V9				10	Tb927_10_v4: complement(3054967..3058230)	hypothetical protein, conserved	7373	0	0	0				2QTB00021_L_13	Tb10.389.0660	TAGGTTGTATGATGAGTTCTTACGCAAGTGGAAAACGACGCAACACTTTAGTGAGTTATTAGATGAGTTG	-	10	3055393	3055462	0.300039	0.474835	1.34628	1.05836	1.0231
