# Supplementary material for: Genome-wide expression profiling of in vivo-derived bloodstream parasite stages and dynamic analysis of mRNA alterations during synchronous differentiation in Trypanosoma brucei
Source: BMC Genomics. 2009 Sep 11;10:427. doi: 10.1186/1471-2164-10-427 (PMC2753553; doi:10.1186/1471-2164-10-427)
Supplement: Additional file 7 — Expression profiles of genes exhibiting transient expression during differentiation. Individual profiles of different transiently expressed groups as assigned to distinct trinary codes during the differentiation programme. [file 1471-2164-10-427-S7.zip › Additional file 7/Supp Mat7-Up at 18h only 00100.xls]

## Sheet: T0relative_profile_00100.xls
Name	Oligo.ID	Common.Name.of.Primary.Target	Gene.Symbol	GeneDBlink	ProteinID	Primary.Name	Synonyms	Prev..Sys..Id	Chromosome	Location	Product	Geneindex	SignalPep	TMs	GPI	GO.F	GO.P	GO.C	OligoID	Gene	OligoSequence	OligoStrand	OligoChromosome	OligoStart	OligoEnd	Slender-T0	T1-T0	T6-T0	T18-T0	T48-T0
Tb10.70.2155	3QTB00001_D_6			<a href=http://www.genedb.org/genedb/Search?organism=tryp&name=Tb10.70.2155>Tb10.70.2155</a>	Q38B96			233.t00819	10	Tb927_10_v4: 1248276..1248503	hypothetical protein, conserved	6636	0	0	0				2QTB00001_D_6	Tb10.70.2155	TGTTAAGCTCGTCATGGAGGGATCATGGCATCAGTTATCTCAAGTATCTGAACGTTTGCACCGAGACACT	+	10	1248298	1248367	0.424767	0.609133	0.746741	1.16389	0.907698
Obsolete	3QTB00001_L_17	Obsolete		NA	NA	NA	NA	NA	NA	NA	NA	NA	NA	NA	NA	NA	NA	NA	NA	NA	NA	NA	NA	NA	NA	0.88699	0.500691	0.365783	1.1098	0.907578
Tb09.160.3530	3QTB00001_O_21			<a href=http://www.genedb.org/genedb/Search?organism=tryp&name=Tb09.160.3530>Tb09.160.3530</a>	Q38F52		28G16.80	chr9contig160.tmp0502	9	Tb927_09_v4: 848076..848222	hypothetical protein, conserved	5112	0	0	0				2QTB00001_O_21	Tb09.160.3530	GAAGAGTACGAAAGTGCGCACCACGACCGCGCGGGATCTAACAAATCGGCCCCGAGTCACCAAAGCAAAC	+	9	848136	848205	0.0995633	0.435678	0.57751	1.08933	0.756221
Tb09.160.2390	3QTB00002_C_18			<a href=http://www.genedb.org/genedb/Search?organism=tryp&name=Tb09.160.2390>Tb09.160.2390</a>	Q38FF4			chr9contig160.tmp0204c	9	Tb927_09_v4: complement(701116..701406)	hypothetical protein, unlikely	5009	0	0	0				2QTB00002_C_18	Tb09.160.2390	CGATCGTTGCAATATCACCACCCATTTCATGAAACAAGCATCTTCGCCAGTGTCCTTACAGACAGTAACA	-	9	701119	701188	0.310342	0.159759	-0.016715	1.10065	0.0429845
Tb10.61.0395	3QTB00002_D_18			<a href=http://www.genedb.org/genedb/Search?organism=tryp&name=Tb10.61.0395>Tb10.61.0395</a>	Q387S4			236.t00328	10	Tb927_10_v4: 3849393..3849725	hypothetical protein, conserved	7664	1	0	0				2QTB00002_D_18	Tb10.61.0395	TCCTCAACGGAGTTATGCAAAGATACAACGCAGTCGCAGGGCTGTGTCGTCCTGTCGCTCATCTCAGCCT	+	10	3849582	3849651	0.161462	0.791879	0.88765	1.51002	0.906492
Tb11.01.7430	3QTB00002_G_18			<a href=http://www.genedb.org/genedb/Search?organism=tryp&name=Tb11.01.7430>Tb11.01.7430</a>	Q381K8				11	Tb927_11_01_v4: complement(4118634..4118930)	hypothetical protein, conserved	9267	0	0	0				2QTB00002_G_18	Tb11.01.7430	CAAGGCTTTCAGTCGGCAGGTGCACGAATGTCTTGACAGAAATGGCAATAATGTGGATTTTTGCCAGTCG	-	11.1	4118679	4118748	0.549351	0.261959	0.261382	1.25344	0.257541
Tb927.6.590	3QTB00002_G_8			<a href=http://www.genedb.org/genedb/Search?organism=tryp&name=Tb927.6.590>Tb927.6.590</a>	Q583U4			Tb06.3D8.274	6	Tb927_06_v4: complement(242936..243232)	hypothetical protein, conserved	2576	0	0	0				2QTB00002_G_8	Tb927.6.590	TATTCGCAGCGCTCGCGGAATTTGTTCCTCGTGGAGAATCATCTCAGTTATCGTCCCTATAAGTTCCGTC	-	6	242968	243037	0.254603	0.706977	0.750113	1.19613	0.898596
Tb927.8.4380	3QTB00002_H_1			<a href=http://www.genedb.org/genedb/Search?organism=tryp&name=Tb927.8.4380>Tb927.8.4380</a>	Q57VZ7			Tb08.29H22.760	8	Tb927_08_v4: complement(1306377..1306694)	hypothetical protein, conserved	4281	0	1	0				2QTB00002_H_1	Tb927.8.4380	GACGGTGAGAGTAGGTGGAACAAAGTGTGGCAGTTCACAAAGACGTATGCGAGGCATGTTGGAAGTGTTT	-	8	1306598	1306667	0.467391	0.659206	0.870163	1.01969	0.612258
Tb11.47.0016	3QTB00002_H_18			<a href=http://www.genedb.org/genedb/Search?organism=tryp&name=Tb11.47.0016>Tb11.47.0016</a>	Q387B9				11	Tb927_11_01_v4: 378072..378407	hypothetical protein, conserved	7844	0	0	0				2QTB00002_H_18	Tb11.47.0016	ACACAGATGTAAAGGCACTGCAGGAATATGTGGCGCATCCGAACCACGTCACGTTTGCGGAATTACTAAA	+	11.1	378286	378355	0.108315	0.462849	0.524611	1.28336	0.805339
Tb10.406.0320	3QTB00002_H_6	ARP2/3 complex subunit 5 (curated by B. Wickstead, Univ. of Oxford);go_function=actin binding;go_process=cytoskeleton organization and biogenesis;go_component=Arp2/3 protein complex		<a href=http://www.genedb.org/genedb/Search?organism=tryp&name=Tb10.406.0320>Tb10.406.0320</a>	Q389R8				10	Tb927_10_v4: complement(2541495..2541830)	ARP2/3 complex 16kDa subunit, putative,ARP2/3 complex subunit, putative	7164	0	0	0	GO:0003779	GO:0007010	GO:0005885	2QTB00002_H_6	Tb10.406.0320	ATCAAGTCAACTCCACACCAAAGGGACCAGCAGTAGTGAAATAAAACACGTACTACAAGGAATCAACGAA	-	10	2541681	2541750	0.224186	0.457019	0.454552	1.64797	0.81223
Tb927.1.1900	3QTB00002_K_18			<a href=http://www.genedb.org/genedb/Search?organism=tryp&name=Tb927.1.1900>Tb927.1.1900</a>	Q4GZ29				1	Tb927_01_v4: 493441..493743	hypothetical protein, unlikely	183	0	0	0				2QTB00002_K_18	Tb927.1.1900	GAAAACAAAGAAAAAAGGCATAACCGCAACACGATTGCGCGTCCATCAACCCCTTGTACGGCGGTGGTGA	+	1	493513	493582	-0.0129922	0.164657	0.172557	1.17501	0.013622
Tb09.160.2020	3QTB00002_L_13	;go_function=thiol-disulfide exchange intermediate activity;go_process=thioredoxin pathway		<a href=http://www.genedb.org/genedb/Search?organism=tryp&name=Tb09.160.2020>Tb09.160.2020</a>	Q38FJ1	trx	3C4.140	chr9contig160.tmp0177	9	Tb927_09_v4: 649666..649989	thioredoxin	4972	0	0	0	GO:0030508	GO:0006125	GO:0005575	2QTB00002_L_13	Tb09.160.2020	ATGTTTATAGCGTGGAACAGTTCAGAAACATAATGAGCGAAGACATTCTCACAGTGGCTTGGTTTACTGC	+	9	649679	649748	0.726502	0.658948	0.896039	1.0273	0.655879
Tb10.70.4920	3QTB00002_L_6			<a href=http://www.genedb.org/genedb/Search?organism=tryp&name=Tb10.70.4920>Tb10.70.4920</a>	Q38BX1			TRYP_x-70a06.p2kb545_668	10	Tb927_10_v4: 701334..701672	hypothetical protein, unlikely	6411	0	0	0				2QTB00002_L_6	Tb10.70.4920	GTCTCATGTTTTTCTTTCGATGGGCTCGGAGCGCACTTTCTTGCTCTTTTCCGGTAAGGAGCGTTTTAAA	+	10	701548	701617	0.91542	0.88685	0.579714	1.24254	0.682998
Tb09.v1.0180	3QTB00002_P_18			<a href=http://www.genedb.org/genedb/Search?organism=tryp&name=Tb09.v1.0180>Tb09.v1.0180</a>	Q38F98				9	Tb927_09_v4: complement(776552..776896)	hypothetical protein, unlikely	5065	0	0	0				2QTB00002_P_18	Tb09.v1.0180	TTACTTCTGGCAAGTGTAAAGTACATTATGACGTATGTTCGCAAACAAATCGGTTGCTTGTGCGATGGGA	-	9	776812	776881	0.140654	0.229191	0.405217	1.08319	0.783355
Tb927.8.2530	3QTB00002_P_4			<a href=http://www.genedb.org/genedb/Search?organism=tryp&name=Tb927.8.2530>Tb927.8.2530</a>	Q57XD6			Tb08.26A17.490	8	Tb927_08_v4: 748419..748763	hypothetical protein, conserved	4096	0	0	0				2QTB00002_P_4	Tb927.8.2530	TTGCCTCGCACAGGGTGGTAACTGCGAGTATAAAATAGAGGCACATTTCGACTGTCTTGAGCAGTATTAT	+	8	748547	748616	0.997946	0.886428	0.504186	1.0301	0.810918
Tb10.70.4590	3QTB00003_C_19			<a href=http://www.genedb.org/genedb/Search?organism=tryp&name=Tb10.70.4590>Tb10.70.4590</a>	Q38BU8			TRYP_x-70a06.p2kb545_615	10	Tb927_10_v4: 775230..775577	hypothetical protein, conserved	6434	1	0	0				2QTB00003_C_19	Tb10.70.4590	TTACGCCTCCCAATTACGCTTCTACAGCGAGGGGAAGCCAACTGAAGGACACAGAAAGATCAACCTGGAC	+	10	775271	775340	0.00614495	0.215344	0.389656	1.40555	0.67828
Tb927.1.3490	3QTB00003_H_4			<a href=http://www.genedb.org/genedb/Search?organism=tryp&name=Tb927.1.3490>Tb927.1.3490</a>	Q4GYM4				1	Tb927_01_v4: 753867..754265	hypothetical protein, unlikely	341	0	0	0				2QTB00003_H_4	Tb927.1.3490	TTCTTCCACTGCTTCGCAATCATCATGCATACGAATACACGAGCAAACGCAACGTTAATAAACATTGTAG	+	1	753882	753951	0.730081	0.564851	0.764738	1.06969	0.981521
Obsolete	3QTB00003_P_6	Obsolete		NA	NA	NA	NA	NA	NA	NA	NA	NA	NA	NA	NA	NA	NA	NA	NA	NA	NA	NA	NA	NA	NA	0.414381	0.238668	0.271849	1.02375	0.773197
Obsolete	3QTB00004_D_7	Obsolete		NA	NA	NA	NA	NA	NA	NA	NA	NA	NA	NA	NA	NA	NA	NA	NA	NA	NA	NA	NA	NA	NA	0.193845	0.341027	0.306722	1.02375	0.550291
Tb927.4.2210	3QTB00004_H_18			<a href=http://www.genedb.org/genedb/Search?organism=tryp&name=Tb927.4.2210>Tb927.4.2210</a>	Q584G6			Tb04.1H19.240	4	Tb927_04_v4: 572177..572656	hypothetical protein, conserved	1638	0	0	0				2QTB00004_H_18	Tb927.4.2210	AACATGATACCAATTACGGTACAAAGGAGTCAACTTTTTTGGGCTCGGGGTTTGCGCCACTGTGTGTTGT	+	4	572469	572538	0.0227215	0.405964	0.308323	1.35936	0.578136
Tb11.17.0001	3QTB00004_H_7			<a href=http://www.genedb.org/genedb/Search?organism=tryp&name=Tb11.17.0001>Tb11.17.0001</a>	Q380X0				11	Tb927_11_01_v4: complement(4815294..4815752)	hypothetical protein	9473	0	0	0				2QTB00004_H_7	Tb11.17.0001	GTCCACAGCATCAAATTTTTACAAGGGCAGCCACCACACGGTGCCATCAGATTCGGTGCTGGTTTGTGTA	-	11.1	4815587	4815656	0.459495	0.531919	0.56561	1.39458	0.840997
Obsolete	3QTB00004_P_16	Obsolete		NA	NA	NA	NA	NA	NA	NA	NA	NA	NA	NA	NA	NA	NA	NA	NA	NA	NA	NA	NA	NA	NA	0.851146	0.674145	0.733341	1.26481	0.891208
Tb927.3.3570	3QTB00004_P_18			<a href=http://www.genedb.org/genedb/Search?organism=tryp&name=Tb927.3.3570>Tb927.3.3570</a>	Q57XK7			Tb03.25B21.10	3	Tb927_03_v4: 1005410..1005898	hypothetical protein, conserved	1194	0	1	0				2QTB00004_P_18	Tb927.3.3570	AAGGTGCGCTGCGGAGCCACACCGTTTCGTAAGTAAGTCCACAAGTCGCCCTTTTGAGGTGAAGAGTTCC	+	3	1005559	1005628	0.00273736	0.604373	0.49608	1.3815	0.681615
Tb927.1.630	3QTB00005_G_6			<a href=http://www.genedb.org/genedb/Search?organism=tryp&name=Tb927.1.630>Tb927.1.630</a>	Q4GZF6				1	Tb927_01_v4: complement(219568..220083)	anti-silencing protein ASF 1 like protein, putative	57	0	0	0	GO:0003682	GO:0006345	GO:0005634	2QTB00005_G_6	Tb927.1.630	TTCCTACGCAGGAAGTGTTAGGGGTTACAATTCTCGTAATATCTTTTCAGTACAGGGAGCAGGAGTTTCT	-	1	219752	219821	0.521462	0.167926	0.379707	1.00079	0.214858
Tb10.70.3000	3QTB00005_H_4	;go_function=GTP binding;go_process=small GTPase mediated signal transduction		<a href=http://www.genedb.org/genedb/Search?organism=tryp&name=Tb10.70.3000>Tb10.70.3000</a>	Q38BH5	ARL8B		TRYP_x-70a06.p2kb545_398	10	Tb927_10_v4: 1111788..1112348	ADP-ribosylation factor 6, putative,ADP-ribosylation factor-like protein, putative	6557	0	0	0	GO:0005525	GO:0007264	GO:0005575	2QTB00005_H_4	Tb10.70.3000	ATTCTGATGCTTGGATTAGACAACGCAGGGAAGACGACGTGTGTGAAGAAGTTTTGTGGTAAAGACACGA	+	10	1111842	1111911	0.95459	0.811524	0.852209	1.01482	0.919678
Tb11.01.1530	3QTB00005_H_6	Low level of similarity, but syntenic.		<a href=http://www.genedb.org/genedb/Search?organism=tryp&name=Tb11.01.1530>Tb11.01.1530</a>	Q383V2				11	Tb927_11_01_v4: complement(2589169..2589729)	hypothetical protein, conserved	8668	0	0	0				2QTB00005_H_6	Tb11.01.1530	ATCGCTAGGACCACGGTGACGACGGTGCTTGATGGCCTTTACTTCGCCGACCGGGCAGTCAAGATGACGC	-	11.1	2589654	2589723	0.138136	0.478832	0.573286	1.45484	0.873739
Tb927.7.4140	3QTB00005_L_4			<a href=http://www.genedb.org/genedb/Search?organism=tryp&name=Tb927.7.4140>Tb927.7.4140</a>	Q57UP4			Tb07.5F10.440	7	Tb927_07_v4: 1103801..1104367	hypothetical protein, conserved	3503	0	0	0				2QTB00005_L_4	Tb927.7.4140	GGCGATGTCATTGCGGTTCAGCGGCTTCGGGTCGAAATAGGAAGTCATATTGCTCTTAAAAAGGTGCTGA	+	7	1103927	1103996	0.754834	0.789716	0.835452	1.08572	0.900256
Tb09.211.1690	3QTB00005_O_11	weak similarity to Telomerase-binding protein p23 (Hsp90 co-chaperone)		<a href=http://www.genedb.org/genedb/Search?organism=tryp&name=Tb09.211.1690>Tb09.211.1690</a>	Q38DY5			chr9contig211.tmp0200c	9	Tb927_09_v4: complement(1558366..1558872)	hypothetical protein, conserved	5532	0	0	0				2QTB00005_O_11	Tb09.211.1690	GGATGAAGGGTACTGGAACAAGCTGGTGGACCAACCAACGAGCAGCACAAAGAATTGGCTCTCTGTTGAC	-	9	1558555	1558624	-0.87289	0.360295	0.957882	1.00395	0.864907
Tb927.3.3750	3QTB00005_O_2			<a href=http://www.genedb.org/genedb/Search?organism=tryp&name=Tb927.3.3750>Tb927.3.3750</a>	Q57WB1			Tb03.28C22.770	3	Tb927_03_v4: 1047551..1048081	hypothetical protein, conserved	1212	0	0	0				2QTB00005_O_2	Tb927.3.3750	AAAGGTGGTGTACCCGAAACTTCAGAGACACTTTTCCCTCGCCGTCTTGGATTTGATATGATTGGCGTCA	+	3	1047743	1047812	0.437509	0.78243	0.403832	1.06554	0.776868
Tb11.01.1840	3QTB00005_P_4			<a href=http://www.genedb.org/genedb/Search?organism=tryp&name=Tb11.01.1840>Tb11.01.1840</a>	Q383S1				11	Tb927_11_01_v4: 2650733..2651302	hypothetical protein, conserved	8699	0	0	0				2QTB00005_P_4	Tb11.01.1840	CATAGCGGAAAACACTGTCGAGAATGTTGCTCTGAGTCACTGGCGGAGGCGGCACATGTGGAATCTAGTA	+	11.1	2651146	2651215	0.577848	0.908853	0.950263	1.07325	0.944974
Tb10.70.4350	3QTB00006_D_19	;go_function=N-acetyltransferase activity;go_process=metabolism		<a href=http://www.genedb.org/genedb/Search?organism=tryp&name=Tb10.70.4350>Tb10.70.4350</a>	Q38BT1			TRYP_x-70a06.p2kb545_583	10	Tb927_10_v4: 821310..821927	N-acetyltransferase, putative	6451	0	0	0	GO:0008080	GO:0008152	GO:0005575	2QTB00006_D_19	Tb10.70.4350	AGATGGGTATTGCTTGCCTATTAAGTACGGGGACCACTACTATGACACGTACGTGCGGCCTTGTGCTCAC	+	10	821435	821504	0.278317	0.768708	0.719632	1.03184	0.828733
Tb927.6.4720	3QTB00006_D_5			<a href=http://www.genedb.org/genedb/Search?organism=tryp&name=Tb927.6.4720>Tb927.6.4720</a>	Q587D8			Tb06.26G9.250	6	Tb927_06_v4: 1313724..1314341	hypothetical protein, conserved	2990	0	0	0	GO:0003674	GO:0008150	GO:0005575	2QTB00006_D_5	Tb927.6.4720	CACGTTCTTAACCAAAACGCACCTGAAGGTGTCGATGCTTCGCGTGGCTTCTTTATATGTGGAAATGTTG	+	6	1313844	1313913	0.870797	0.606349	0.809909	1.23716	0.991057
Tb927.6.1210	3QTB00006_D_7			<a href=http://www.genedb.org/genedb/Search?organism=tryp&name=Tb927.6.1210>Tb927.6.1210</a>	Q585C6			Tb06.3A7.710	6	Tb927_06_v4: complement(461776..462393)	hypothetical protein, conserved	2639	0	0	0				2QTB00006_D_7	Tb927.6.1210	TGAGGAGGTTGAAGGCCTCCTCCCAGCGAAGTGGTTTGGGTACAACACAAGTAGTGACGTAGATGAAACA	-	6	462046	462115	0.19752	0.597142	0.758259	1.11589	0.977919
Tb09.160.4840	3QTB00006_L_19			<a href=http://www.genedb.org/genedb/Search?organism=tryp&name=Tb09.160.4840>Tb09.160.4840</a>	Q38ES3			chr9contig160.tmp0370	9	Tb927_09_v4: 1036130..1036759	hypothetical protein, conserved	5242	0	0	0				2QTB00006_L_19	Tb09.160.4840	ACAAGAAGTTTAATGCACAGCGTAATGAGTACTTTGAGGAACAGCGAAATAGGCGACTCTCAAAGATGAT	+	9	1036641	1036710	0.533376	0.748345	0.789621	1.26167	0.988604
Tb09.160.1820	3QTB00006_O_1	personal communication from M. Mayho, P. Craddy & K. Matthews		<a href=http://www.genedb.org/genedb/Search?organism=tryp&name=Tb09.160.1820>Tb09.160.1820</a>	Q38FK9	COXV	3C4.225	chr9contig160.tmp0167c	9	Tb927_09_v4: complement(634723..635313)	cytochrome oxidase subunit V	4954	0	0	0				2QTB00006_O_1	Tb09.160.1820	GATTATGCAAAGGTGGTTATACCACACATTGAGCTCGTGGATTTTTTGGCAAAGTCCCTTCTGGAGACCA	-	9	634869	634938	-0.711433	0.452327	0.769387	1.16009	0.764996
Tb927.6.2200	3QTB00006_O_23			<a href=http://www.genedb.org/genedb/Search?organism=tryp&name=Tb927.6.2200>Tb927.6.2200</a>	Q584T6			Tb06.4M18.560	6	Tb927_06_v4: 698549..699142	hypothetical protein, conserved	2739	0	0	0				2QTB00006_O_23	Tb927.6.2200	GTATGATGGCGTTTTTCTTCCCGGTGGTTTACCTGGTGCTGACTACCTTGGGAAAAGTGTGGCTCTCAAA	+	6	698737	698806	-0.971288	-0.157435	0.349426	1.00062	0.628234
Tb11.01.1570	3QTB00007_H_16	similar to ADP-sugar pyrophosphatase (EC 3.6.1.13) (EC 3.6.1.-) (Nucleosidediphosphate-linked moiety X motif 5) (YSA1H) (HSPC115)( Swiss-Prot:Q9UKK9) (Homo sapiens);go_function=hydrolase activity;go_process=metabolism		<a href=http://www.genedb.org/genedb/Search?organism=tryp&name=Tb11.01.1570>Tb11.01.1570</a>	Q383U8				11	Tb927_11_01_v4: complement(2595773..2596513)	NUDIX hydrolase, conserved	8672	0	0	0	GO:0016787	GO:0008152	GO:0005575	2QTB00007_H_16	Tb11.01.1570	AGTTTGTTAAAATACGTGTGGACGGAGATTCAAAAATCAACTGTAAACCACAACCTCAGCTAGACGACGG	-	11.1	2595975	2596044	0.993118	0.593152	0.777974	1.00864	0.418959
Tb09.211.2750	3QTB00007_H_6	GPI-Anchor Signal predicted for Tb09.211.2750 by DGPI v2.04 with cleavage site probability 0.344 near 217		<a href=http://www.genedb.org/genedb/Search?organism=tryp&name=Tb09.211.2750>Tb09.211.2750</a>	Q38DM9			chr9contig211.tmp0314	9	Tb927_09_v4: 1759079..1759819	hypothetical protein, conserved	5638	1	0	1				2QTB00007_H_6	Tb09.211.2750	ACCGGAGTTATGCGTGTTTTAACCATGTTGGCGATGCTGTTGTTTCGCATCACTGATAAAATTGCGTTAC	+	9	1759340	1759409	0.323683	0.32437	0.11492	1.32181	0.802483
Tb11.02.1760	3QTB00007_L_18			<a href=http://www.genedb.org/genedb/Search?organism=tryp&name=Tb11.02.1760>Tb11.02.1760</a>	Q385Z1			TRYP_xi-1013a02.q1k_87	11	Tb927_11_01_v4: complement(1219435..1220184)	hypothetical protein, conserved	8125	0	2	0				2QTB00007_L_18	Tb11.02.1760	TCTTTCCTTTGTACTTGAAGATAATTTGACAGAGAAATCGTTGCCATTGTTCCACTCATACCGTGCGGCA	-	11.1	1219951	1220020	0.208554	0.553042	0.557364	1.228	0.797088
Tb09.244.2790	3QTB00007_P_18	;go_process=ribosome biogenesis;go_component=nucleus		<a href=http://www.genedb.org/genedb/Search?organism=tryp&name=Tb09.244.2790>Tb09.244.2790</a>	Q38CZ4			chr9contig244a01.tmp0279	9	Tb927_09_v4: 2297964..2298719	rRNA processing protein, putative	5875	0	0	0	GO:0003674	GO:0042254	GO:0005634	2QTB00007_P_18	Tb09.244.2790	GGAGACGTTCCTTGGAAGCGCCCCGACGACTACTATGCCGAAATGTTCAAAGATGACGTGCAGATGAGTC	+	9	2298297	2298366	-0.112595	0.957216	0.617668	1.09843	0.827132
Tb11.02.3210	3QTB00007_P_4	GPI-Anchor Signal predicted for Tb11.02.3210 by DGPI v2.04 with cleavage site probability 0.72 near 234;go_function=triose-phosphate isomerase activity;go_process=glycolysis;go_component=glycosome		<a href=http://www.genedb.org/genedb/Search?organism=tryp&name=Tb11.02.3210>Tb11.02.3210</a>	Q385L6	TIM		embl.397	11	Tb927_11_01_v4: 1543092..1543844	triosephosphate isomerase	8251	0	0	1	GO:0004807	GO:0006096	GO:0020015	2QTB00007_P_4	Tb11.02.3210	CTTATTGATCTGTTTAACTCCACAAGCATCAACCACGACGTGCAATGCGTAGTGGCCTCCACCTTTGTTC	+	11.1	1543161	1543230	0.489785	0.646291	0.808505	1.14162	0.555645
Tb927.2.3720	3QTB00007_P_6	;go_function=ubiquitin conjugating enzyme activity;go_process=protein modification; ubiquitin cycle;go_component=nucleus		<a href=http://www.genedb.org/genedb/Search?organism=tryp&name=Tb927.2.3720>Tb927.2.3720</a>	Q7YV60		28H13.210		2	Tb927_02_v4: complement(664928..665683)	ubiquitin-conjugating enzyme, putative	683	0	0	0	GO:0004840 GO:0004840	GO:0006464 GO:0006464 GO:0006512 GO:0006512	GO:0005634	2QTB00007_P_6	Tb927.2.3720	TATTCCGGACCAAAATATTTCATCCCAACATAGCAGAAAAGGGAGACATTTGTGTGAATGTACTCAAAAG	-	2	665400	665469	0.430024	0.542994	0.578808	1.7031	0.992031
Tb11.02.2190	3QTB00008_H_6			<a href=http://www.genedb.org/genedb/Search?organism=tryp&name=Tb11.02.2190>Tb11.02.2190</a>	Q385V8			TRYP_xi-1013a02.q1k_30	11	Tb927_11_01_v4: 1301091..1301924	hypothetical protein, conserved	8158	0	0	0	GO:0003674	GO:0008150	GO:0005575	2QTB00008_H_6	Tb11.02.2190	AGGTTTAAGGATGCTGCGAGGGTTACGGATCTTAAACTCGCCTTGACAATGGAGCAGGTAGCACTGCTTT	+	11.1	1301592	1301661	0.450064	0.922302	0.750684	1.30184	0.897825
Tb927.2.3460	3QTB00008_L_6	;go_function=catalytic activity;go_process=biogenic amine biosynthesis;go_component=integral to membrane		<a href=http://www.genedb.org/genedb/Search?organism=tryp&name=Tb927.2.3460>Tb927.2.3460</a>	Q7YV86		28H13.80		2	Tb927_02_v4: complement(633649..634491)	D-alanyl-glycyl endopeptidase-like protein,cysteine peptidase, Clan CA, family C51, putative	677	0	1	0	GO:0003674	GO:0008150	GO:0005575	2QTB00008_L_6	Tb927.2.3460	AATGATGGAGCCATTAATGGTTCTTTCAACAACCGGAAGCGTGGTATAAAACGCCTATGCTCAATTGCCC	-	2	634341	634410	0.288671	0.313387	0.367235	1.32269	0.799304
Tb11.02.2960	3QTB00008_P_16	;go_function=binding;go_process=transport;go_component=integral to membrane; membrane		<a href=http://www.genedb.org/genedb/Search?organism=tryp&name=Tb11.02.2960>Tb11.02.2960</a>	Q385N9			Tb11.212.1110	11	Tb927_11_01_v4: 1484695..1485543	mitochondrial carrier protein, putative	8228	0	1	0	GO:0005488	GO:0006810	GO:0016020 GO:0016021	2QTB00008_P_16	Tb11.02.2960	AGCAAACCGCACTAAGCTCCGGTGCCCGTGGGTCATTGCGTGATGTTATTTTAAATATTTATCGGAAAGA	+	11.1	1485077	1485146	0.393807	0.440654	0.550316	1.00807	0.495503
Tb09.v1.0480	3QTB00008_P_4			<a href=http://www.genedb.org/genedb/Search?organism=tryp&name=Tb09.v1.0480>Tb09.v1.0480</a>	Q38EG7				9	Tb927_09_v4: complement(1251360..1252208)	hypothetical protein, conserved	5350	1	0	0	GO:0003674	GO:0008150	GO:0005575	2QTB00008_P_4	Tb09.v1.0480	TTGTAAAAGGAAAGTGCATGAGAGACGGATGGAGCTAGACCGTGAAGCCGAACAGCTACGGGGGCGAATT	-	9	1251828	1251897	0.87832	0.793738	0.906273	1.31666	0.754841
Tb10.6k15.0500	3QTB00009_D_19			<a href=http://www.genedb.org/genedb/Search?organism=tryp&name=Tb10.6k15.0500>Tb10.6k15.0500</a>	Q389Z5			TRYPtp6k15-3d06.p1c_75	10	Tb927_10_v4: 2389787..2390692	hypothetical protein, conserved	7087	0	0	0				2QTB00009_D_19	Tb10.6k15.0500	AGAAGCCCTGTATTACATGAAAAGTTTGATGGGCTTTGGGCTCTTAGAGAACTATAACGCCATTATGCGT	+	10	2390230	2390299	0.481333	0.822829	0.849557	1.02844	0.893342
Tb927.3.730	3QTB00009_H_7			<a href=http://www.genedb.org/genedb/Search?organism=tryp&name=Tb927.3.730>Tb927.3.730</a>	Q57WV6			Tb03.27F10.790	3	Tb927_03_v4: complement(178111..179022)	hypothetical protein, conserved	912	0	0	0				2QTB00009_H_7	Tb927.3.730	AGGGGACAGTTTATATGCGGCTCCTTTCCCACGAAGCACTATTATTAATTGCATAACAAATACCACACAA	-	3	178906	178975	0.495616	0.530452	0.568782	1.26684	0.764036
Tb10.389.0690	3QTB00009_L_7	;go_function=binding;go_process=transport;go_component=membrane		<a href=http://www.genedb.org/genedb/Search?organism=tryp&name=Tb10.389.0690>Tb10.389.0690</a>	Q388W2				10	Tb927_10_v4: complement(3048750..3049664)	mitochondrial carrier protein, putative,mitochondrial 2-oxoglutarate/malate carrier protein, putative	7370	0	4	0	GO:0005488 GO:0005488	GO:0006810 GO:0006810	GO:0016020 GO:0016020	2QTB00009_L_7	Tb10.389.0690	ATTCGCACGTGTACGTATGTCCGCTGATACCACCAAAGCAAAGTATAAGAGTGTGACTCAGACGATAGGA	-	10	3048909	3048978	0.363572	0.519258	0.661978	1.21483	0.819077
Tb10.6k15.1850	3QTB00010_D_4			<a href=http://www.genedb.org/genedb/Search?organism=tryp&name=Tb10.6k15.1850>Tb10.6k15.1850</a>	Q38AA3			TRYPtp6k15-3d06.p1c_274	10	Tb927_10_v4: 2109897..2110907	hypothetical protein, conserved	6979	0	0	0				2QTB00010_D_4	Tb10.6k15.1850	TTTCAACTTATTTGAGGCTGAGGTACACGAAACAATAATGAAGGAGAAATTGTTTAAGCCCGGGGACATT	+	10	2109989	2110058	0.924183	0.916027	0.754832	1.25446	0.549742
Tb927.7.3260	3QTB00010_H_6	;go_function=transferrin receptor activity;go_process=nutrient import;go_component=plasma membrane		<a href=http://www.genedb.org/genedb/Search?organism=tryp&name=Tb927.7.3260>Tb927.7.3260</a>	Q57YD6			Tb07.13M20.20	7	Tb927_07_v4: complement(838888..839907)	expression site-associated gene (ESAG) protein, putative,expression site-associated gene 7 (ESAG7) protein, putative	3415	1	0	0	GO:0004998	GO:0009935	GO:0005886	2QTB00010_H_6	Tb927.7.3260	AGAACTCACTAATGACCAGCTTCACGAACGGCAATTCAAGGCGATACAAAACTATCTGGAGTTGCTGTGA	-	7	838888	838957	0.503656	0.585681	0.51255	1.40432	0.741527
Tb927.6.1330	3QTB00010_J_20			<a href=http://www.genedb.org/genedb/Search?organism=tryp&name=Tb927.6.1330>Tb927.6.1330</a>	Q585B4			Tb06.3A7.1070	6	Tb927_06_v4: complement(491582..492607)	hypothetical protein, conserved	2652	1	0	0				2QTB00010_J_20	Tb927.6.1330	GCATGGGTTGAACTTAAGGGAAAATGTACAAAGGGTATCAATAGAGTTGAGGTTACTGTTGATGCCATAA	-	6	492010	492079	0.884303	0.657756	0.220476	1.10782	0.920049
Tb11.42.0004	3QTB00010_K_18			<a href=http://www.genedb.org/genedb/Search?organism=tryp&name=Tb11.42.0004>Tb11.42.0004</a>	Q386X0				11	Tb927_11_01_v4: complement(534372..535352)	hypothetical protein, conserved	7893	0	0	0	GO:0003674	GO:0008150	GO:0005575	2QTB00010_K_18	Tb11.42.0004	TATAACCAAGGTGAAAATCTGCTCTGGGCACACGAGGCCAATATGTCATATTAACTATAGCAACATCATC	-	11.1	535200	535269	0.444457	0.520653	0.908199	1.02561	0.736677
Tb927.3.810	3QTB00010_L_3			<a href=http://www.genedb.org/genedb/Search?organism=tryp&name=Tb927.3.810>Tb927.3.810</a>	Q57WW4			Tb03.27F10.660	3	Tb927_03_v4: complement(191584..192588)	hypothetical protein, conserved	920	0	0	0				2QTB00010_L_3	Tb927.3.810	AGTGGTGCGCGCAAAATGGGATCGTAAGCAAGAAATTGTTCATTCGGCAAAGCATGCAAGGTTTGATGCC	-	3	192482	192551	0.640962	0.592524	0.810819	1.04611	0.685624
Tb10.70.7960	3QTB00010_N_20	;go_component=mitochondrion		<a href=http://www.genedb.org/genedb/Search?organism=tryp&name=Tb10.70.7960>Tb10.70.7960</a>	Q38CK0			TRYP_x-70a06.p2kb545_1093	10	Tb927_10_v4: 101984..103012	hypothetical protein, conserved	6181	0	0	0	GO:0003674	GO:0008150	GO:0005739	2QTB00010_N_20	Tb10.70.7960	TTACGTCAAATGGCCAAAAGAAATTGGTTTCTACAATGCTGGTGATAACTTTGAGCTTACACCACAAGCA	+	10	102178	102247	0.749326	0.828671	0.416597	1.12099	0.854828
Tb927.4.3150	3QTB00010_P_6			<a href=http://www.genedb.org/genedb/Search?organism=tryp&name=Tb927.4.3150>Tb927.4.3150</a>	Q583Z2			Tb04.2H8.560	4	Tb927_04_v4: 827846..828877	hypothetical protein, conserved	1732	0	0	0				2QTB00010_P_6	Tb927.4.3150	GTATTTTCGATGCCGAAGACATTAAGTTTCATGCTGGTGCCTTCCAAATAACGTTTGGCTCTGTCCAGGC	+	4	828693	828762	0.0965077	0.633774	0.444904	1.05549	0.708042
Tb09.211.4860	3QTB00011_B_21			<a href=http://www.genedb.org/genedb/Search?organism=tryp&name=Tb09.211.4860>Tb09.211.4860</a>	Q38D24			chr9contig211.tmp0534c	9	Tb927_09_v4: complement(2197122..2198204)	hypothetical protein,leucine-rich repeat protein (LRRP), putative	5844	0	0	0	GO:0003674 GO:0003674	GO:0008150 GO:0008150	GO:0005575 GO:0005575	2QTB00011_B_21	Tb09.211.4860	AATTGAATATCAGTTTCAATACTATCACTAGTCCTAACCTTGGTGAGTTACCAAAATTTCTGACGACGTT	-	9	2197807	2197876	0.896572	0.626186	0.823001	1.60388	0.848133
Tb10.61.2890	3QTB00011_D_17			<a href=http://www.genedb.org/genedb/Search?organism=tryp&name=Tb10.61.2890>Tb10.61.2890</a>	Q388K0			TRYP_x-61h03.q2kb185_433	10	Tb927_10_v4: complement(3334409..3335494)	hypothetical protein, conserved	7483	0	0	0				2QTB00011_D_17	Tb10.61.2890	TAACTAGAATCCTAAAGGTAAGCCAGTTGGATGAACAAGGGACTGTATTCCTCAGCTTGCAACAAAATGA	-	10	3335100	3335169	0.647006	0.382728	0.332092	1.01635	0.363217
Tb11.01.4680	3QTB00011_D_19			<a href=http://www.genedb.org/genedb/Search?organism=tryp&name=Tb11.01.4680>Tb11.01.4680</a>	Q382M6				11	Tb927_11_01_v4: complement(3438189..3439274)	hypothetical protein, conserved	8997	0	0	0				2QTB00011_D_19	Tb11.01.4680	AGCAGCCGTGCCCATGGCTAACGTTTCTTTATTTAAGTCTTCTGGCGGAAGTCGATACTTCCAATTCACA	-	11.1	3438492	3438561	0.587243	0.419035	0.640323	1.15127	0.850204
Tb927.3.5060	3QTB00011_G_7			<a href=http://www.genedb.org/genedb/Search?organism=tryp&name=Tb927.3.5060>Tb927.3.5060</a>	Q582N1			Tb03.48K5.840	3	Tb927_03_v4: 1419145..1420188	hypothetical protein, conserved	1343	0	0	0	GO:0003674	GO:0008150	GO:0005575	2QTB00011_G_7	Tb927.3.5060	AGTTTGGTCAAGTTGAGACTGCGAAGTATTTATCAACCTTATGTGATTCTCATATATCATGGCACGGCCA	+	3	1419317	1419386	0.752325	0.255358	0.927646	1.19873	0.840817
Tb927.6.4670	3QTB00011_O_18			<a href=http://www.genedb.org/genedb/Search?organism=tryp&name=Tb927.6.4670>Tb927.6.4670</a>	Q587D3			Tb06.26G9.330	6	Tb927_06_v4: 1303156..1304232	CMRP,flagellar component,radial spoke component	2985	0	0	0				2QTB00011_O_18	Tb927.6.4670	ATATTGCTATTCTAATGGAGACAAATACGAAGGTGAGTGGAAAGAAGATAAGCGTCACGGGAAGGGTGTT	+	6	1303482	1303551	0.425593	0.311074	0.151331	1.1514	0.000755609
Tb927.7.3360	3QTB00011_P_19	similar to GB:AAO17735.1: farnesyl pyrophosphate synthase {Trypanosoma brucei} (PMID:12618430); 99% similar to GB:AAO17735.1: farnesyl pyrophosphate synthase {Trypanosoma brucei} (PMID:12618430);go_function=geranyltranstransferase activity;go_process=farn		<a href=http://www.genedb.org/genedb/Search?organism=tryp&name=Tb927.7.3360>Tb927.7.3360</a>	Q57WF1	FPPS		Tb07.28B13.710	7	Tb927_07_v4: complement(878019..879122)	farnesyl pyrophosphate synthase	3425	0	0	0				2QTB00011_P_19	Tb927.7.3360	GATTGTGAAGTACAAGACAGCTTATTACACTTACCTTCTACCACTAGTTATGGGGCTTATTGTTAGTGAG	-	7	878433	878502	0.401983	0.278682	0.582164	1.16487	0.77926
Tb09.211.0720	3QTB00011_P_4	;go_function=GTP binding;go_process=cell growth and/or maintenance;go_component=cytoplasm		<a href=http://www.genedb.org/genedb/Search?organism=tryp&name=Tb09.211.0720>Tb09.211.0720</a>	Q38E85			chr9contig211.tmp0088c	9	Tb927_09_v4: complement(1394351..1395475)	developmentally regulated GTP-binding protein, putative	5432	0	0	0	GO:0005525	GO:0050875	GO:0005737	2QTB00011_P_4	Tb09.211.0720	ATGAATGCAATTGGCTTTACATCAACCGTAAAACTAACGAAAGGTATGTCTGAAGGATTAGCGAAGGACA	-	9	1394842	1394911	0.585719	0.70589	0.719789	1.04356	0.92939
Tb11.02.4540	3QTB00012_L_13			<a href=http://www.genedb.org/genedb/Search?organism=tryp&name=Tb11.02.4540>Tb11.02.4540</a>	Q384Z8				11	Tb927_11_01_v4: complement(1868371..1869567)	hypothetical protein, conserved,predicted tetratricopeptide repeat (TPR) protein	8369	0	0	0	GO:0003674	GO:0008150	GO:0005575	2QTB00012_L_13	Tb11.02.4540	TGTAAAGGCAATGGTAGCTTTGGAGGCAGCGATAGAGATATACGAGGAAAACACAGTTGCTTATTTCCTA	-	11.1	1869298	1869367	0.769359	0.60453	0.983142	1.59546	0.671922
Tb927.4.1280	3QTB00012_L_7			<a href=http://www.genedb.org/genedb/Search?organism=tryp&name=Tb927.4.1280>Tb927.4.1280</a>	Q581V3			Tb04.2L9.400	4	Tb927_04_v4: complement(338347..339543)	hypothetical protein, conserved	1545	0	0	0				2QTB00012_L_7	Tb927.4.1280	AAAACTTACACTGCACTCGGCGATACATATGGTGATTTAGGCGAGAAGGAAAACCAAGCCGCTTCCTACT	-	4	338589	338658	0.632808	0.663332	0.638286	1.11691	0.936027
Tb10.70.4940	3QTB00012_P_15			<a href=http://www.genedb.org/genedb/Search?organism=tryp&name=Tb10.70.4940>Tb10.70.4940</a>	Q38BX3			TRYP_x-70a06.p2kb545_670	10	Tb927_10_v4: 698633..699838	hypothetical protein, conserved	6409	0	0	0				2QTB00012_P_15	Tb10.70.4940	TACTATTCTCCTGATGATGAAAGGTTAGTTTCAGGGGAAGTGAAAGATGACGATGAAGTCGAACAAGAAA	+	10	699245	699314	0.59184	0.593742	0.838432	1.74169	0.533281
Tb10.70.0730	3QTB00013_C_21			<a href=http://www.genedb.org/genedb/Search?organism=tryp&name=Tb10.70.0730>Tb10.70.0730</a>	Q38AZ3			TRYP_x-70a06.p2kb545_107	10	Tb927_10_v4: complement(1541825..1543066)	hypothetical protein, conserved	6739	0	0	0				2QTB00013_C_21	Tb10.70.0730	TTAATGAGATCAACAATGTAGTGGATGAGCGTGATAGATCTCCAAAGTATACGATGACCAGCCAAAGCGA	-	10	1542099	1542168	-0.319076	0.0745166	-0.0439637	1.0093	0.304556
Tb927.3.950	3QTB00013_O_9			<a href=http://www.genedb.org/genedb/Search?organism=tryp&name=Tb927.3.950>Tb927.3.950</a>	Q57WX8			Tb03.27F10.440	3	Tb927_03_v4: 235135..236397	hypothetical protein, conserved	934	1	0	0				2QTB00013_O_9	Tb927.3.950	TTTATACAGTGGGAGATATTAGATCAAGTTCACCGCGATAGTCGCATCTTTTTTGAGCGTTATTTGTTGG	+	3	235267	235336	-0.303511	0.035463	0.152003	1.21996	0.382238
Tb09.160.2970	3QTB00014_D_5	;go_function=RNA editase activity;go_process=RNA editing;go_component=mitochondrial mRNA editing complex		<a href=http://www.genedb.org/genedb/Search?organism=tryp&name=Tb09.160.2970>Tb09.160.2970</a>	Q38FA5	KREL1	REL1,1L12.385,MP52	chr9contig160.tmp0240	9	Tb927_09_v4: 766770..768179	mitochondrial RNA editing ligase 1,RNA-editing complex protein,RNA editing ligase,KREL1	5058	0	0	0	GO:0003969	GO:0016547	GO:0031019	2QTB00014_D_5	Tb09.160.2970	TGGTTACCACATCCTTATCGACGAGTTCACAGCACAAATTCGTATTCTAAATGACCTATTGAAACAAAAA	+	9	767135	767204	0.89584	0.705732	0.658054	1.05682	0.980614
Tb09.160.5240	3QTB00014_H_7	contains mitochrondrial ribosomal protein RPS47 domain		<a href=http://www.genedb.org/genedb/Search?organism=tryp&name=Tb09.160.5240>Tb09.160.5240</a>	Q38EM7			chr9contig160.tmp0410	9	Tb927_09_v4: 1110515..1111930	hypothetical protein, conserved	5288	0	0	0				2QTB00014_H_7	Tb09.160.5240	TTTTCGGTCGTTATGATGTTTTTGAACCACATAAAGGTATCGTGCGAGTCGAGCTGAAGCTTCCGGATGA	+	9	1110984	1111053	0.261087	0.475049	0.413663	1.17576	0.89328
Tb927.5.3010	3QTB00015_B_8			<a href=http://www.genedb.org/genedb/Search?organism=tryp&name=Tb927.5.3010>Tb927.5.3010</a>	Q57ZX7			Tb05.26K5.120	5	Tb927_05_v4: 944050..945600	hypothetical protein, conserved	2292	0	0	0				2QTB00015_B_8	Tb927.5.3010	TGATGCTAAGGATGTAACGAATATTATAAGCGCCTTCTCGAAGACAGGTATTAATCACGAAAAACTCTTT	+	5	944589	944658	0.920083	0.761743	0.599059	1.11004	0.8805
Tb11.01.8510	3QTB00015_D_1	similar to T-complex protein 1, alpha subunit B (TCP-1-alpha) (CCT-alpha)(Tailless complex polypeptide 1B) (TCP-1-B). (Swiss-Prot:P11983) (Mus musculus;);go_function=unfolded protein binding;go_process=protein folding; regulation of cell cycle;go_componen		<a href=http://www.genedb.org/genedb/Search?organism=tryp&name=Tb11.01.8510>Tb11.01.8510</a>	Q381B0	TCP-1-alpha			11	Tb927_11_01_v4: complement(4399277..4400794)	t-complex protein 1, alpha subunit, putative	9365	0	0	0	GO:0051082	GO:0000074 GO:0006457	GO:0005832	2QTB00015_D_1	Tb11.01.8510	TAAAGAAGATGATCGCCGCCGGTGCAAACGTCATTCTTACCTCGTGGGGTATTGAAGACAGCATGATGAA	-	11.1	4400031	4400100	0.182597	0.537271	0.830721	1.23205	0.471611
Tb927.6.1910	3QTB00015_D_7			<a href=http://www.genedb.org/genedb/Search?organism=tryp&name=Tb927.6.1910>Tb927.6.1910</a>	Q585M0			Tb06.28P18.1070	6	Tb927_06_v4: complement(630981..632501)	hypothetical protein, conserved	2710	0	0	0				2QTB00015_D_7	Tb927.6.1910	CAAATCCAGCATTTGCTCTTGGAATGTGAGAACACCAAAGGGCTATTTCAACGCGTGTACGAAAGAAAGG	-	6	631394	631463	0.531003	0.223521	0.378387	1.08901	0.816976
Tb11.01.8270	3QTB00015_L_1			<a href=http://www.genedb.org/genedb/Search?organism=tryp&name=Tb11.01.8270>Tb11.01.8270</a>	Q381D1				11	Tb927_11_01_v4: complement(4336181..4337713)	hypothetical protein, conserved	9344	0	0	0	GO:0003674	GO:0008150	GO:0005575	2QTB00015_L_1	Tb11.01.8270	AAGCATTACGAACGCGAAAGGTGTGGGCGTGGAAGTTTGTGTAACTTTATTCACCGTGTTCATTTGAACA	-	11.1	4336930	4336999	0.919301	0.574486	0.852268	1.08146	0.467135
Tb10.70.6800	3QTB00016_C_2	;go_function=asparagine-tRNA ligase activity; nucleic acid binding;go_process=asparaginyl-tRNA aminoacylation;go_component=cytoplasm		<a href=http://www.genedb.org/genedb/Search?organism=tryp&name=Tb10.70.6800>Tb10.70.6800</a>	Q38CB4			TRYP_x-70a06.p2kb545_938	10	Tb927_10_v4: complement(336476..338101)	aspartyl-tRNA synthetase, putative	6267	0	0	0	GO:0003676 GO:0004816	GO:0006421	GO:0005737	2QTB00016_C_2	Tb10.70.6800	AATTTACAGTCGACGAATTCTATACTGAGTTGTTGGATGTGCTAGAGTCAATATTATGCGGCATGATTTG	-	10	337242	337311	0.329966	0.115306	0.0155472	1.14778	-0.0251933
Tb11.02.4140	3QTB00016_P_19	;go_function=inositol-polyphosphate 5-phosphatase activity;go_process=intracellular signaling cascade		<a href=http://www.genedb.org/genedb/Search?organism=tryp&name=Tb11.02.4140>Tb11.02.4140</a>	Q385E2				11	Tb927_11_01_v4: complement(1741216..1742910)	inositol-1,4,5-trisphosphate (IP3) 5-phosphatase, putative	8325	0	0	0	GO:0004445	GO:0007242	GO:0005575	2QTB00016_P_19	Tb11.02.4140	TTGATGTGATCGTAGTGCATTTCCAAGAAATCGGGGGTAAGAGTTTCCATACAGAATTTAACAACTACTT	-	11.1	1742294	1742363	0.362053	0.365693	0.430811	1.23849	0.833369
Tb927.7.4580	3QTB00016_P_6			<a href=http://www.genedb.org/genedb/Search?organism=tryp&name=Tb927.7.4580>Tb927.7.4580</a>	Q57X74			Tb07.26A24.670	7	Tb927_07_v4: complement(1217202..1218926)	hypothetical protein, conserved	3547	0	0	0				2QTB00016_P_6	Tb927.7.4580	CCGAATCCCCCAAAATCAACAAAGAGGTCAACATCTATAGCGGCAAGAGATTTCCCAAAGTCAACGTATG	-	7	1217402	1217471	0.573971	0.00845916	0.731467	1.10153	0.681364
Tb11.02.0380	3QTB00019_H_19			<a href=http://www.genedb.org/genedb/Search?organism=tryp&name=Tb11.02.0380>Tb11.02.0380</a>	Q386M5				11	Tb927_11_01_v4: complement(819755..822064)	hypothetical protein, conserved	7990	0	0	0	GO:0003674	GO:0008150	GO:0005575	2QTB00019_H_19	Tb11.02.0380	TAACTGGTTTGCATGTAAACGATATGTACATGGCCGGTAGTGTGGGCGAGAATTTATATCTCTGGGATGT	-	11.1	819894	819963	0.415966	0.952438	0.119817	1.20884	0.7674
Tb09.211.4300	3QTB00019_P_7			<a href=http://www.genedb.org/genedb/Search?organism=tryp&name=Tb09.211.4300>Tb09.211.4300</a>	Q38D80			chr9contig211.tmp0476c	9	Tb927_09_v4: complement(2083504..2085846)	hypothetical protein, conserved	5788	0	0	0				2QTB00019_P_7	Tb09.211.4300	CAAATTTGACACCCATAATGACATATTTTTGTATACAGTGAATACGCTAGCGGAACAGGAGGCCGATCAA	-	9	2084410	2084479	0.242758	0.234398	-0.0164434	1.13015	0.675232
Tb927.2.4990	3QTB00020_K_20			<a href=http://www.genedb.org/genedb/Search?organism=tryp&name=Tb927.2.4990>Tb927.2.4990</a>	Q7YUT7		30M24.85		2	Tb927_02_v4: complement(880788..883385)	hypothetical protein, conserved	756	0	0	0				2QTB00020_K_20	Tb927.2.4990	GTAGAAATATATACATACCTTCATCAACAATAAGGATTGTTTTCATGACACAGGAACATGGTAGTGAGGA	-	2	883249	883318	-0.0094712	-0.422814	0.14615	1.14377	0.265815
Tb927.3.4790	3QTB00020_M_24	similar to Puromycin-sensitive aminopeptidase (EC 3.4.11.-) (PSA). (Swiss-Prot:P55786) [Homo sapiens];go_function=membrane alanyl aminopeptidase activity; metallopeptidase activity;go_process=proteolysis and peptidolysis		<a href=http://www.genedb.org/genedb/Search?organism=tryp&name=Tb927.3.4790>Tb927.3.4790</a>	Q582Q6			Tb03.48K5.390	3	Tb927_03_v4: complement(1349765..1352380)	aminopeptidase, putative,metallo-peptidase, Clan MA(E) Family M1	1316	0	0	0				NA	NA	NA	NA	NA	NA	NA	0.550928	0.582809	0.481419	1.01653	0.984648
Tb927.8.7580	3QTB00020_O_14	;go_function=zinc ion binding;go_component=integral to membrane		<a href=http://www.genedb.org/genedb/Search?organism=tryp&name=Tb927.8.7580>Tb927.8.7580</a>	Q57V79			Tb08.30P3.100	8	Tb927_08_v4: 2183282..2185903	hypothetical protein, conserved	4602	1	7	0	GO:0008270	GO:0008150	GO:0016021	2QTB00020_O_14	Tb927.8.7580	AGAAGGGACACAGCAGGATAAAGCGAATCAAACCGACATCAATATTCGGGTGTATGATATGAGAAAACAA	+	8	2183620	2183689	0.900102	0.159221	0.119254	1.05802	0.0183948
Tb927.4.4480	3QTB00020_P_4			<a href=http://www.genedb.org/genedb/Search?organism=tryp&name=Tb927.4.4480>Tb927.4.4480</a>	Q583D3			Tb04.3I12.1000	4	Tb927_04_v4: complement(1203924..1206767)	hypothetical protein, conserved	1865	0	0	0				2QTB00020_P_4	Tb927.4.4480	AACATAGCCAACACCGATGAGGATGCCTCTACAGCGATTGCCTCAGGGGAAATTATGACAATAATGGCAT	-	4	1204589	1204658	0.578381	0.65118	0.222522	1.14652	0.840143
Tb927.7.6060	3QTB00022_C_20	number of repeated genes in array uncertain, region may contain misassembly ; similar to GB:CAD21877.1: ESAG4 {Trypanosoma brucei}; Number of repeated genes in array uncertain, region may contain misassembly.;go_function=adenylate cyclase activity;go_proc		<a href=http://www.genedb.org/genedb/Search?organism=tryp&name=Tb927.7.6060>Tb927.7.6060</a>	Q57VK5			Tb07.2F2.270	7	Tb927_07_v4: complement(1639890..1643702)	receptor-type adenylate cyclase GRESAG 4, putative	3696	1	2	0	GO:0004016	GO:0007242	GO:0016021	2QTB00022_C_20	Tb927.7.6060	TGAAAAGGTGGTTAATATGTCGCTGGTTCGGTTTTATCAGGAACCTCAGTCTTTGGTAATACTGAATGCG	-	7	1641822	1641891	0.407226	-0.144091	0.558531	1.08967	0.649073
