# Supplementary material for: Genome-wide expression profiling of in vivo-derived bloodstream parasite stages and dynamic analysis of mRNA alterations during synchronous differentiation in Trypanosoma brucei
Source: BMC Genomics. 2009 Sep 11;10:427. doi: 10.1186/1471-2164-10-427 (PMC2753553; doi:10.1186/1471-2164-10-427)
Supplement: Additional file 7 — Expression profiles of genes exhibiting transient expression during differentiation. Individual profiles of different transiently expressed groups as assigned to distinct trinary codes during the differentiation programme. [file 1471-2164-10-427-S7.zip › Additional file 7/Supp Mat7-Up at 1h and 6h only.xls]

## Sheet: T0relative_profile_11000.xls
Name	Oligo.ID	Common.Name.of.Primary.Target	Gene.Symbol	GeneDBlink	ProteinID	Primary.Name	Synonyms	Prev..Sys..Id	Chromosome	Location	Product	Geneindex	SignalPep	TMs	GPI	GO.F	GO.P	GO.C	OligoID	Gene	OligoSequence	OligoStrand	OligoChromosome	OligoStart	OligoEnd	Slender-T0	T1-T0	T6-T0	T18-T0	T48-T0
Tb927.1.2240	3QTB00002_I_16	unlikely gene predicted by glimmer		<a href=http://www.genedb.org/genedb/Search?organism=tryp&name=Tb927.1.2240>Tb927.1.2240</a>	Q4GYZ7				1	Tb927_01_v4: 563641..563940	hypothetical protein, unlikely	217	0	3	0				2QTB00002_I_16	Tb927.1.2240	TTTTTTCGTTAGCGCTGTTATTTTGTTATGTTCATTTCCTTTTTATGATTCCACACTTGACCATCCTCCT	+	1	563738	563807	0.00265996	1.08157	1.12903	0.94343	0.649977
Tb927.8.720	3QTB00004_L_16			<a href=http://www.genedb.org/genedb/Search?organism=tryp&name=Tb927.8.720>Tb927.8.720</a>	Q57YF8			Tb08.12O16.290	8	Tb927_08_v4: complement(203348..203830)	hypothetical protein, conserved	3915	0	0	0				2QTB00004_L_16	Tb927.8.720	AAACGGTGCGTGTCCAATTCACTCCTACAGTTCCACATTGCAGTTTAACCACACTAATTGGCCTTTGCAT	-	8	203532	203601	0.807559	1.43198	1.00928	0.883045	0.786154
Tb10.70.0820	3QTB00006_B_22	similar to DNA-binding protein HEXBP (Hexamer- binding protein). (Swiss-Prot:Q04832) (Leishmania major;);go_function=nucleic acid binding		<a href=http://www.genedb.org/genedb/Search?organism=tryp&name=Tb10.70.0820>Tb10.70.0820</a>	Q38B00			TRYP_x-70a06.p2kb545_119	10	Tb927_10_v4: complement(1527458..1528099)	universal minicircle sequence binding protein (UMSBP), putative,DNA-binding protein HEXBP, putative,zinc finger protein	6732	0	0	0	GO:0003676	GO:0008150	GO:0005634	2QTB00006_B_22	Tb10.70.0820	TTACAATTGCGGTCAGCCCGGTCATTTCAGCCGCGAGTGTCCCAACATGCGTGGTGGCCCGATGGGTGGC	-	10	1527716	1527785	0.523971	1.28638	1.09747	0.688872	0.334288
Tb927.7.3500	3QTB00009_N_22	85% similar to GB:AAF40169.2: putative glutathione-s-transferase/glutaredoxin {Trypanosoma cruzi};go_function=electron transporter activity;go_process=electron transport;go_component=mitochondrion		<a href=http://www.genedb.org/genedb/Search?organism=tryp&name=Tb927.7.3500>Tb927.7.3500</a>	Q57WG5			Tb07.28B13.560	7	Tb927_07_v4: complement(905992..906930)	glutathione-S-transferase/glutaredoxin,putative	3439	1	0	0				2QTB00009_N_22	Tb927.7.3500	TATGGTTCGGCTCTTAACATTGGAATTCAATTCATCCCTCCTAAACTCATGGGGGTCATACTCGTACATT	-	7	906364	906433	-0.0176407	1.01808	1.00458	0.978456	0.912548
Tb927.8.760	3QTB00010_O_14	This gene is within a region that contains some repeats that are probably misassembled and where Ns were inserted at two locations where misassembly is suspected. See PMID:8663171 for experimental characterization. similar to GB:AAC47134.1: Nopp44/46 {Try		<a href=http://www.genedb.org/genedb/Search?organism=tryp&name=Tb927.8.760>Tb927.8.760</a>	Q57YF5	Nopp44/46	Nopp44/46	Tb08.12O16.330	8	Tb927_08_v4: complement(208921..209907)	nucleolar RNA-binding protein	3919	0	0	0	GO:0003723	GO:0016070	GO:0005730	2QTB00010_O_14	Tb927.8.760	CAACGCACTGAGCAACAAGGGTTCCGTGGTGGTAATCGCGGGGGGTTCCGTGGTGGGGACCGAAACGGTA	-	8	209154	209223	0.562725	1.06587	1.25038	0.938411	0.803598
Tb927.7.7410	3QTB00010_P_19	;go_function=alcohol dehydrogenase activity, zinc-dependent; oxidoreductase activity; zinc ion binding;go_process=metabolism		<a href=http://www.genedb.org/genedb/Search?organism=tryp&name=Tb927.7.7410>Tb927.7.7410</a>	Q57TX8			Tb07.30D13.370	7	Tb927_07_v4: complement(2131551..2132558)	oxidoreductase, putative	3831	0	0	0				2QTB00010_P_19	Tb927.7.7410	AAACATAATCTTTAACGAGGTAACAATGGAGGGGTTCCTTCTTCCATCATATCTAGCGTCACTTTCATAT	-	7	2131713	2131782	0.561803	1.08558	1.18782	0.879495	0.952352
Tb927.7.4970	3QTB00013_A_6	;go_function=glutamate-ammonia ligase activity;go_process=glutamine biosynthesis;go_component=cytoplasm		<a href=http://www.genedb.org/genedb/Search?organism=tryp&name=Tb927.7.4970>Tb927.7.4970</a>	Q57ZJ2			Tb07.27E10.120	7	Tb927_07_v4: 1317986..1319251	glutamine synthetase, putative	3587	0	0	0	GO:0004356	GO:0006542 GO:0006542	GO:0005737	2QTB00013_A_6	Tb927.7.4970	TGAAAGATTAAAGGAAACTTCGTCCAAGGATATAATTTTTTATGGAGTTGACAATAACGAGCGGTTAATA	+	7	1318927	1318996	0.732814	1.45839	1.14885	0.354075	0.879129
