# Supplementary material for: Genome-wide expression profiling of in vivo-derived bloodstream parasite stages and dynamic analysis of mRNA alterations during synchronous differentiation in Trypanosoma brucei
Source: BMC Genomics. 2009 Sep 11;10:427. doi: 10.1186/1471-2164-10-427 (PMC2753553; doi:10.1186/1471-2164-10-427)
Supplement: Additional file 7 — Expression profiles of genes exhibiting transient expression during differentiation. Individual profiles of different transiently expressed groups as assigned to distinct trinary codes during the differentiation programme. [file 1471-2164-10-427-S7.zip › Additional file 7/Supp Mat7-Up at 1h only 10000.xls]

## Sheet: Up at 1h only 10000.txt
Name	Oligo.ID	Common.Name.of.Primary.Target	Gene.Symbol	GeneDBlink	ProteinID	Primary.Name	Synonyms	Prev..Sys..Id	Chromosome	Location	Product	Geneindex	SignalPep	TMs	GPI	GO.F	GO.P	GO.C	OligoID	Gene	OligoSequence	OligoStrand	OligoChromosome	OligoStart	OligoEnd	Slender-T0	T1-T0	T6-T0	T18-T0	T48-T0
Tb927.1.3100	3QTB00002_G_21	GPI-Anchor Signal predicted for Tb927.1.3100 by DGPI v2.04 with cleavage site probability 0.49879998 near 50		<a href=http://www.genedb.org/genedb/Search?organism=tryp&name=Tb927.1.3100>Tb927.1.3100</a>	Q4GYR3				1	Tb927_01_v4: 677216..677485	hypothetical protein, unlikely	302	1	1	1				2QTB00002_G_21	Tb927.1.3100	TGGGTCTCGCTTACTCGCAAACGCTCGCTTCCTCAACCTACGCATACATACATATATATTTATACATATA	+	1	677334	677403	-0.0758699	1.02885	0.487016	0.399403	0.558927
Tb927.4.750	3QTB00004_E_12	;go_function=structural constituent of ribosome;go_process=protein biosynthesis;go_component=ribosome		<a href=http://www.genedb.org/genedb/Search?organism=tryp&name=Tb927.4.750>Tb927.4.750</a>	Q580A3			Tb04.5E12.940	4	Tb927_04_v4: complement(207428..207865)	50S ribosomal protein L7Ae, putative	1492	0	0	0				2QTB00004_E_12	Tb927.4.750	ACGAAAAAGTTATACGTGCTCATTAAGAAAACTGTTGTGAATAACAAAAAAGATGTTATAAAGGGTATCA	-	4	207694	207763	0.193482	1.08737	0.506981	0.667734	0.952886
Tb927.4.5190	3QTB00004_M_16			<a href=http://www.genedb.org/genedb/Search?organism=tryp&name=Tb927.4.5190>Tb927.4.5190</a>	Q584I7			Tb04.3M17.720	4	Tb927_04_v4: complement(1416711..1417160)	hypothetical protein, conserved	1937	0	0	0				2QTB00004_M_16	Tb927.4.5190	GCAGAACTGTATGGTGTGTGTGCAGAGTAACGTTTTACCACTGGTGGACCCGTTCATCCTTGTATTATTT	-	4	1416753	1416822	-0.108212	1.24679	0.510758	0.115323	0.510905
Tb927.4.3520	3QTB00005_B_9			<a href=http://www.genedb.org/genedb/Search?organism=tryp&name=Tb927.4.3520>Tb927.4.3520</a>	Q585J8			Tb04.26G5.300	4	Tb927_04_v4: complement(906430..906966)	hypothetical protein, conserved	1769	1	4	1				2QTB00005_B_9	Tb927.4.3520	TTACTCTCGGTTATTTGAGAGGTTACTGCCAAGGCGATCCGAAACTGCGCGACAAGTACGCCCCGTTCAA	-	4	906524	906593	-0.278404	1.76013	0.471544	0.385912	0.418579
Tb09.v1.0060	3QTB00005_C_20			<a href=http://www.genedb.org/genedb/Search?organism=tryp&name=Tb09.v1.0060>Tb09.v1.0060</a>	Q38FY9				9	Tb927_09_v4: complement(362097..362609)	hypothetical protein, unlikely	4823	1	2	0				2QTB00005_C_20	Tb09.v1.0060	GCCTTACCCGGGTGAAGGTGGCCAAACGGGGGCGATGCGGGGATTATGCGTCTTGTCAATTTGTGTTATT	-	9	362508	362577	-0.339162	1.03883	0.587082	0.806081	0.794149
Tb927.7.7060	3QTB00005_K_7	;go_component=integral to membrane		<a href=http://www.genedb.org/genedb/Search?organism=tryp&name=Tb927.7.7060>Tb927.7.7060</a>	Q57XS6			Tb07.21H15.330	7	Tb927_07_v4: complement(2019218..2019718)	hypothetical protein, conserved	3796	0	4	0				2QTB00005_K_7	Tb927.7.7060	TTTATACGCTTGGAAACGTGGCGTCCATCGGTGGTACATTATTCCTTGCAGGTCCCAAAACACAAGTTCA	-	7	2019426	2019495	-0.307796	1.27955	0.259317	0.296208	0.5839
Tb10.26.0740	3QTB00007_P_13	;go_function=RNA binding;go_process=RNA processing		<a href=http://www.genedb.org/genedb/Search?organism=tryp&name=Tb10.26.0740>Tb10.26.0740</a>	Q389L2	RBP23			10	Tb927_10_v4: complement(2683345..2684073)	RNA-binding protein, putative,RBP23	7220	0	0	0	GO:0003723 GO:0003723	GO:0006396 GO:0006396	GO:0005575 GO:0005575	2QTB00007_P_13	Tb10.26.0740	CTGATTCTGTTCTAAAGTGTATTCAACAACTAAACGGAAAGACTGTGAAGGGGAAAATTATCACCGTTAG	-	10	2683409	2683478	0.647392	1.00172	0.932548	0.92656	0.954627
Tb927.6.3660	3QTB00008_D_6			<a href=http://www.genedb.org/genedb/Search?organism=tryp&name=Tb927.6.3660>Tb927.6.3660</a>	Q585W4			Tb06.4F7.860	6	Tb927_06_v4: complement(1089107..1089937)	hypothetical protein, conserved	2884	0	0	0				2QTB00008_D_6	Tb927.6.3660	ATACCATCGGTGCAAGGGATCAAACACTTTCCAGCATTGAGTTATTGCCAACGTGTCTCAAGAACAAACT	-	6	1089135	1089204	0.345157	1.00594	0.397541	0.802059	0.657859
Tb09.244.2460	3QTB00008_G_7	GPI-Anchor Signal predicted for Tb09.244.2460 by DGPI v2.04 with cleavage site probability 0.702 near 234;go_component=cell surface; lipid raft		<a href=http://www.genedb.org/genedb/Search?organism=tryp&name=Tb09.244.2460>Tb09.244.2460</a>	Q38CV5	BARP		chr9contig244a01.tmp0246	9	Tb927_09_v4: 2380595..2381362	BARP protein	5914	1	0	1	GO:0003674	GO:0008150	GO:0009986 GO:0045121	2QTB00008_G_7	Tb09.244.2460	GTATTGTGTCACGTTGCGGAGCAACTTCGAGGGTTACCGGATACAGTGAGTTCTGCTCTTGTTACTGCTG	+	9	2380721	2380790	-0.297261	1.02028	0.901724	0.270064	0.513812
Tb09.211.2940	3QTB00010_A_24	similarity to probable phosphoglyceride transfer protein from Arabidopsis thaliana		<a href=http://www.genedb.org/genedb/Search?organism=tryp&name=Tb09.211.2940>Tb09.211.2940</a>	Q38DL2			chr9contig211.tmp0333	9	Tb927_09_v4: 1790394..1791362	hypothetical protein, conserved	5655	0	0	0				2QTB00010_A_24	Tb09.211.2940	GTGTAGGCACAACTGTGATAAAGACCATACAAAATCACTTTCCAGAACGATTGGGGATGATAATTCTTGT	+	9	1790998	1791067	-0.0807043	1.0198	0.28188	0.261477	0.512694
Tb927.6.4430	3QTB00010_P_17	similar to Homoserine kinase (EC 2.7.1.39) (HK). (Swiss-Prot:Q10603) [Mycobacterium bovis;Mycobacterium tuberculosis];go_function=homoserine kinase activity;go_process=homoserine metabolism; threonine biosynthesis		<a href=http://www.genedb.org/genedb/Search?organism=tryp&name=Tb927.6.4430>Tb927.6.4430</a>	Q587A9	HK		Tb06.26G9.860	6	Tb927_06_v4: complement(1244622..1245629)	homoserine kinase, putative	2961	0	0	0				2QTB00010_P_17	Tb927.6.4430	ACGCTGTGTATAATATTTCCTGCGCCTCTATCCTTGTTCTTGCACTAAGCACGGGTGACCTTCGAACTTT	-	6	1244962	1245031	-0.11287	1.06332	0.526986	0.309282	0.292272
Tb09.160.4460	3QTB00010_P_8			<a href=http://www.genedb.org/genedb/Search?organism=tryp&name=Tb09.160.4460>Tb09.160.4460</a>	Q38EW0			chr9contig160.tmp0332	9	Tb927_09_v4: 959374..960405	hypothetical protein, conserved	5205	0	0	0	GO:0003674 GO:0003674	GO:0008150 GO:0008150	GO:0005575 GO:0005575	2QTB00010_P_8	Tb09.160.4460	ATTGAATCGTGTCATAGTGATCGACAGTGATGTACGCAGCTTTCCTCTTCATCCACGTAACGGTGTTAAG	+	9	959886	959955	-0.792666	1.62788	0.896327	-0.273601	0.302647
Tb927.7.4950	3QTB00012_D_4	similar to SP:Q15738: NAD(P)-dependent steroid dehydrogenase (EC 1.1.1.-) {Homo sapiens}; 56% similar to SP:Q15738: NAD(P)-dependent steroid dehydrogenase (EC 1.1.1.-) {Homo sapiens};go_function=3-beta-hydroxy-delta5-steroid dehydrogenase activity;go_proc		<a href=http://www.genedb.org/genedb/Search?organism=tryp&name=Tb927.7.4950>Tb927.7.4950</a>	Q57XB1			Tb07.26A24.20	7	Tb927_07_v4: complement(1305128..1306342)	NAD(p)-dependent steroid dehydrogenase-like protein	3585	0	1	0				2QTB00012_D_4	Tb927.7.4950	AATAATATCGTTTACTGAAGGCTGGGATGACACCATTACGTGGTTTAAGATGAACTGGCTTCCTACATTT	-	7	1305209	1305278	0.292831	1.15778	0.53024	0.48296	0.688981
Tb927.4.5240	3QTB00012_K_13	UDP-Gal or UDP-GlcNAc-dependent glycosyltransferase, putative : curated by Mike Ferguson.;go_function=UDP-glycosyltransferase activity;go_process=GPI anchor biosynthesis;go_component=integral to membrane		<a href=http://www.genedb.org/genedb/Search?organism=tryp&name=Tb927.4.5240>Tb927.4.5240</a>	Q584I2			Tb04.3M17.800	4	Tb927_04_v4: complement(1425330..1426478)	UDP-Gal or UDP-GlcNAc-dependent glycosyltransferase, putative	1942	1	1	0	GO:0008194	GO:0006506	GO:0016021	2QTB00012_K_13	Tb927.4.5240	TACGAAAGCGTGCCGGTTTCACAATGCGGGTCCTGGTAGCGTTAGAAAATACATTTCAAATAAATCTGTT	-	4	1425465	1425534	-0.308513	1.26619	0.697614	0.484784	0.707179
Tb10.6k15.0360	3QTB00012_P_2			<a href=http://www.genedb.org/genedb/Search?organism=tryp&name=Tb10.6k15.0360>Tb10.6k15.0360</a>	Q389Y4			TRYPtp6k15-3d06.p1c_59	10	Tb927_10_v4: 2412887..2414119	hypothetical protein, conserved	7098	0	0	0				2QTB00012_P_2	Tb10.6k15.0360	CATTAAAAAATTTAACAACAAGTATCGATTGCGTGGCTTTTGGTGAGCGGAGTAATGGAGACTCAGTACT	+	10	2413866	2413935	0.869954	1.18533	0.87122	0.941302	0.929671
Tb11.02.1100	3QTB00013_L_13	GPI-Anchor Signal predicted for Tb11.02.1100 by DGPI v2.04 with cleavage site probability 0.172 near 418 12946846); identical to GB:AAM64205.1: nucleobase/nucleoside transporter 8.1 {Trypanosoma brucei;};go_function=nucleobase transporter activity;go_proc		<a href=http://www.genedb.org/genedb/Search?organism=tryp&name=Tb11.02.1100>Tb11.02.1100</a>	Q386F1	NT8.1			11	Tb927_11_01_v4: 1044152..1045459	nucleobase/nucleoside transporter 8.1,nucleobase transporter	8064	1	9	1	GO:0015205	GO:0015851	GO:0009897 GO:0016021	2QTB00013_L_13	Tb11.02.1100	ACTACAAGAACAAGGAGTAGATGCTGAGTCTCAAAATGATGAGAATGAACCCGTGGCTGAAGGTAAAGGT	+	11.1	1044841	1044910	0.306532	1.10187	0.810113	0.697483	0.51063
Tb927.8.7670	3QTB00014_M_2	;go_function=amino acid-polyamine transporter activity;go_process=amino acid transport;go_component=membrane		<a href=http://www.genedb.org/genedb/Search?organism=tryp&name=Tb927.8.7670>Tb927.8.7670</a>	Q57V87			Tb08.30P3.190	8	Tb927_08_v4: 2210397..2211797	amino acid transporter, putative	4611	0	11	0	GO:0005279	GO:0006865	GO:0016020	2QTB00014_M_2	Tb927.8.7670	CCAAAAATCACAACTGTGCTGGGGTTCGCTGGTTCCATCTCTGGTGGATCGCTGGGTTTCATTCTTCCTT	+	8	2211582	2211651	-0.424173	1.00759	0.511716	0.621892	0.712778
Tb927.4.4000	3QTB00014_P_14	;go_function=amino acid-polyamine transporter activity;go_process=amino acid transport;go_component=membrane		<a href=http://www.genedb.org/genedb/Search?organism=tryp&name=Tb927.4.4000>Tb927.4.4000</a>	Q581M5			Tb04.1D20.620	4	Tb927_04_v4: complement(1063098..1064552)	amino acid transporter, putative	1817	0	11	0	GO:0005279	GO:0006865	GO:0016020	2QTB00014_P_14	Tb927.4.4000	CATAATCACTGCCTTTTTCGGTTACATGGACTTTGGTAAGACCGCAACCAGTTCTATTTTGCTTATGTAC	NA	Nonspecific_3	0	0	0.856897	1.18274	0.938909	0.909714	0.774143
Tb10.70.0630	3QTB00016_N_17	similar to Succinate semialdehyde dehydrogenase (EC 1.2.1.24) (NAD(+)-dependentsuccinic semialdehyde dehydrogenase). (Swiss-Prot:P51650) (Rattus norvegicus);go_function=electron transporter activity; succinate-semialdehyde dehydrogenase [NAD(P)+] activity		<a href=http://www.genedb.org/genedb/Search?organism=tryp&name=Tb10.70.0630>Tb10.70.0630</a>	Q38AY7	ALDH		TRYP_x-70a06.p2kb545_96	10	Tb927_10_v4: complement(1566569..1568260)	aldehyde dehydrogenase, putative	6745	1	0	0	GO:0004362 GO:0009013	GO:0009450	GO:0005575	2QTB00016_N_17	Tb10.70.0630	TGCTGTCAGGAGGAGATATTTGGTCCTATTATACCCATAATTACGTTTGATGACGATACGGAGGCTATAC	-	10	1566808	1566877	0.356242	1.09524	0.911903	0.200071	0.729327
Tb927.7.5310	3QTB00018_I_18			<a href=http://www.genedb.org/genedb/Search?organism=tryp&name=Tb927.7.5310>Tb927.7.5310</a>	Q57ZF8			Tb07.27E10.610	7	Tb927_07_v4: 1409810..1411798	hypothetical protein, conserved	3621	0	0	0				2QTB00018_I_18	Tb927.7.5310	CAAAGAAATTAAGAACAATATTGACGATAAGTACAGCGTTTTTGATGCTAAAAGTGGTGTAGTGCTCTCC	+	7	1410220	1410289	0.426162	1.01157	0.367903	0.00942264	0.729609
