# Supplementary material for: Genome-wide expression profiling of in vivo-derived bloodstream parasite stages and dynamic analysis of mRNA alterations during synchronous differentiation in Trypanosoma brucei
Source: BMC Genomics. 2009 Sep 11;10:427. doi: 10.1186/1471-2164-10-427 (PMC2753553; doi:10.1186/1471-2164-10-427)
Supplement: Additional file 7 — Expression profiles of genes exhibiting transient expression during differentiation. Individual profiles of different transiently expressed groups as assigned to distinct trinary codes during the differentiation programme. [file 1471-2164-10-427-S7.zip › Additional file 7/Supp Mat7-Up at 1h, 6h, 18h 11100.xls]

## Sheet: T0relative_profile_11100.xls
Name	Oligo.ID	Common.Name.of.Primary.Target	Gene.Symbol	GeneDBlink	ProteinID	Primary.Name	Synonyms	Prev..Sys..Id	Chromosome	Location	Product	Geneindex	SignalPep	TMs	GPI	GO.F	GO.P	GO.C	OligoID	Gene	OligoSequence	OligoStrand	OligoChromosome	OligoStart	OligoEnd	Name	Slender-T0	T1-T0	T6-T0	T18-T0	T48-T0
Tb927.3.4880	3QTB00005_L_1			<a href=http://www.genedb.org/genedb/Search?organism=tryp&name=Tb927.3.4880>Tb927.3.4880</a>	Q582P7			Tb03.48K5.610	3	Tb927_03_v4: complement(1372191..1372739)	hypothetical protein, conserved	1325	0	0	0				2QTB00005_L_1	Tb927.3.4880	AATACACTTTCTCTGCAACCCATACTATGGAAACCTGGAACCGAGAAGGCTCGAACCGATTCTCTCTTCA	-	3	1372289	1372358	Tb927.3.4880	0.669458	1.04291	1.10194	1.02524	0.738507
Tb09.244.2700	3QTB00007_L_4			<a href=http://www.genedb.org/genedb/Search?organism=tryp&name=Tb09.244.2700>Tb09.244.2700</a>	Q38CY4			chr9contig244a01.tmp0270	9	Tb927_09_v4: 2312721..2313467	hypothetical protein, conserved	5885	0	0	0				2QTB00007_L_4	Tb09.244.2700	GAGGTGTTTAATAAGCGTCCAACCCAGTTTGATTATCACATGTACCTGCGGAACATGAAAGATGAAGCGA	+	9	2313222	2313291	Tb09.244.2700	0.538657	1.03771	1.14301	1.25093	0.92979
Tb10.70.5670	3QTB00011_K_3	identical to SP:P41166: Elongation factor 1- alpha (EF-1-alpha). {Trypanosoma brucei brucei;};go_function=calmodulin binding; translation elongation factor activity;go_process=calcium-mediated signaling; microtubule-based process;go_component=cytoplasm		<a href=http://www.genedb.org/genedb/Search?organism=tryp&name=Tb10.70.5670>Tb10.70.5670</a>	Q38C32	TEF1		embl.193	10	Tb927_10_v4: 546352..547701	elongation factor 1-alpha,EF-1-alpha	6348	0	0	0	GO:0003746 GO:0005516	GO:0007017 GO:0019722	GO:0005737	2QTB00014_A_21	Tb10.70.5670	TATCACGATCGACATTGCACTGTGGAAATTCGAGTCACCCAAGTCTGTCTTCACTATTATTGATGCTCCT	NA	Nonspecific_3	0	0	Tb10.70.5670	0.509335	1.03111	1.28359	1.09586	0.581189
Tb11.02.5660	3QTB00013_O_5			<a href=http://www.genedb.org/genedb/Search?organism=tryp&name=Tb11.02.5660>Tb11.02.5660</a>	Q384P0				11	Tb927_11_01_v4: complement(2145763..2147022)	hypothetical protein, conserved	8479	0	1	0				2QTB00013_O_5	Tb11.02.5660	TATTTTCACTTTACCACGAGCGGTACGACCTTCTATCATCACTGGATGCTGACTTCAAAGCAATTAGTAC	-	11.1	2146877	2146946	Tb11.02.5660	0.127374	1.00731	1.05247	1.02267	0.80428
Tb927.5.4420	3QTB00017_P_4	similar to SP:Q9JIK5: Nucleolar RNA helicase II (Nucleolar RNA helicase Gu) (RH II/Gu)(DEAD-box protein 21). {Mus musculus};go_function=ATP binding; ATP-dependent helicase activity;go_process=nucleobase, nucleoside, nucleotide and nucleic acid metabolism;		<a href=http://www.genedb.org/genedb/Search?organism=tryp&name=Tb927.5.4420>Tb927.5.4420</a>	Q57Z07			Tb05.45E22.770	5	Tb927_05_v4: complement(1309993..1311891)	nucleolar RNA helicase II, putative,nucleolar RNA helicase Gu, putative	2433	0	0	0	GO:0005524 GO:0008026	GO:0006139	GO:0005730	2QTB00017_P_4	Tb927.5.4420	TTAAGGATGCTGACCCAACCGAGATTCTTGCTTCAGCTATTGCCGTCATGAGTGGATATACCAGCAGTAT	-	5	1310438	1310507	Tb927.5.4420	-0.0605197	1.22141	1.05017	1.0025	0.915599
Tb927.7.4390	3QTB00018_D_13	;go_function=threonine synthase activity;go_process=threonine biosynthesis		<a href=http://www.genedb.org/genedb/Search?organism=tryp&name=Tb927.7.4390>Tb927.7.4390</a>	Q57X55			Tb07.26A24.1130	7	Tb927_07_v4: complement(1164231..1166258)	threonine synthase, putative	3528	0	0	0	GO:0004795	GO:0009088	GO:0005575	2QTB00018_D_13	Tb927.7.4390	AATGCAGGAAACGTTTTGGTCAAGCAAATGTAATGAGTCCAATTGCGCTGCGGCTATAAAGAAAATATTT	-	7	1164636	1164705	Tb927.7.4390	0.682112	1.1071	1.15516	1.13727	0.596863
