# Supplementary material for: Genome-wide expression profiling of in vivo-derived bloodstream parasite stages and dynamic analysis of mRNA alterations during synchronous differentiation in Trypanosoma brucei
Source: BMC Genomics. 2009 Sep 11;10:427. doi: 10.1186/1471-2164-10-427 (PMC2753553; doi:10.1186/1471-2164-10-427)
Supplement: Additional file 7 — Expression profiles of genes exhibiting transient expression during differentiation. Individual profiles of different transiently expressed groups as assigned to distinct trinary codes during the differentiation programme. [file 1471-2164-10-427-S7.zip › Additional file 7/Supp Mat7-Up at 6h and 18h only 01100.xls]

## Sheet: T0relative_profile_01100.xls
Name	Oligo.ID	Common.Name.of.Primary.Target	Gene.Symbol	GeneDBlink	ProteinID	Primary.Name	Synonyms	Prev..Sys..Id	Chromosome	Location	Product	Geneindex	SignalPep	TMs	GPI	GO.F	GO.P	GO.C	OligoID	Gene	OligoSequence	OligoStrand	OligoChromosome	OligoStart	OligoEnd	Slender-T0	T1-T0	T6-T0	T18-T0	T48-T0
Tb10.70.3010	3QTB00003_C_2			<a href=http://www.genedb.org/genedb/Search?organism=tryp&name=Tb10.70.3010>Tb10.70.3010</a>	Q38BH6			TRYP_x-70a06.p2kb545_400	10	Tb927_10_v4: 1111159..1111521	hypothetical protein, conserved	6556	0	1	0				2QTB00003_C_2	Tb10.70.3010	AACTGGGACCTTGCCGGCGTAGAGCAGAGGTATACGGACTTCATGGTTGTGCGGACGTACTTTTCTATTG	+	10	1111312	1111381	0.169175	0.598089	1.07131	1.51636	0.96131
Tb927.6.2320	3QTB00005_L_2			<a href=http://www.genedb.org/genedb/Search?organism=tryp&name=Tb927.6.2320>Tb927.6.2320</a>	Q584S4			Tb06.4M18.720	6	Tb927_06_v4: 720910..721476	hypothetical protein, conserved	2751	1	2	0				NA	NA	NA	NA	NA	NA	NA	0.969388	0.84093	1.0252	1.0868	0.796351
Tb927.6.490	3QTB00006_K_18	similar to GP:535936: procyclin PARP A {Trypanosoma brucei} (PMID:87115776); 100% similar to GP:535936: procyclin PARP A {Trypanosoma brucei} (PMID:87115776);go_component=cell surface; integral to membrane		<a href=http://www.genedb.org/genedb/Search?organism=tryp&name=Tb927.6.490>Tb927.6.490</a>	Q26795	PAG3	PARPA	Tb06.28F21.130	6	Tb927_06_v4: 219916..220524	procyclin associated gene 3 (PAG3) protein,procyclin PARP A,procyclic acidic repetitive protein A	2566	1	1	0	GO:0003674	GO:0008150	GO:0009986 GO:0016021	2QTB00006_K_18	Tb927.6.490	AGGCTGCAACTCTTCTGCTGACTTTTTGGTTTATTCTTTTCCCATATTTCAGTGTTGGAGTGTTTCTCTT	NA	Nonspecific_3	0	0	0.518281	0.271585	1.23352	1.08035	0.340603
Tb927.3.2920	3QTB00010_P_7			<a href=http://www.genedb.org/genedb/Search?organism=tryp&name=Tb927.3.2920>Tb927.3.2920</a>	Q57ZM0			Tb03.27C5.340	3	Tb927_03_v4: complement(750804..751811)	hypothetical protein, conserved	1130	0	0	0				2QTB00010_P_7	Tb927.3.2920	AACCCAAAGTTAAACGAAACGGAATTACAAGCACTAATGACATCAACCACTTCTCTGCTTTCATATTCTT	-	3	751093	751162	0.871897	0.863098	1.12021	1.0677	0.963596
Tb927.1.2360	3QTB00014_E_19			<a href=http://www.genedb.org/genedb/Search?organism=tryp&name=Tb927.1.2360>Tb927.1.2360</a>	Q4GYY5				1	Tb927_01_v4: 576084..577439	alpha tubulin	229	0	0	0	GO:0005200	GO:0000226 GO:0006928	GO:0005874	2QTB00014_E_19	Tb927.1.2360	CAATGAAGCAATTTATGATTTGACTCGCCGCAACCTCGATATTGAGCGCCCCACGTACACCAACCTGAAC	NA	Nonspecific_3	0	0	0.500783	0.2272	1.46314	1.95881	0.844082
Tb10.70.0280	3QTB00016_N_7	;go_function=unfolded protein binding;go_process=mitochondrial matrix protein import; protein complex assembly; protein folding;go_component=mitochondrion		<a href=http://www.genedb.org/genedb/Search?organism=tryp&name=Tb10.70.0280>Tb10.70.0280</a>	Q38AV5	HSP60		TRYP_x-70a06.p2kb545_40	10	Tb927_10_v4: 1644448..1646136	chaperonin Hsp60, mitochondrial precursor	6777	0	0	0	GO:0051082	GO:0006457 GO:0006461 GO:0030150	GO:0005739	2QTB00016_N_7	Tb10.70.0280	TTCAATAAACTTCAAGGAAAGCTAAAGATTGCGTGCGTGAAGGCTCCAGGTTTCGGGGACAACAAGGCTG	+	10	1645258	1645327	0.0971498	0.118945	1.15892	1.24729	0.989013
Tb09.160.3730	3QTB00017_L_2	;go_function=glutamine-tRNA ligase activity;go_process=glutaminyl-tRNA aminoacylation;go_component=cytoplasm		<a href=http://www.genedb.org/genedb/Search?organism=tryp&name=Tb09.160.3730>Tb09.160.3730</a>	Q38F32		28G16.175	chr9contig160.tmp0290	9	Tb927_09_v4: 867532..869415	glutaminyl-tRNA synthetase, putative	5132	0	0	0	GO:0004819	GO:0006425	GO:0005737	2QTB00017_L_2	Tb09.160.3730	ACGCAAGATTAACGTATTGGTGAAGAAAGGTATTGTACGTGGTTTTGATGACCCAAGGTTGCTGACCCTT	+	9	868548	868617	0.892228	0.848933	1.03171	1.05137	0.850793
Tb11.01.8610	3QTB00020_D_13			<a href=http://www.genedb.org/genedb/Search?organism=tryp&name=Tb11.01.8610>Tb11.01.8610</a>	Q381A1				11	Tb927_11_01_v4: complement(4429540..4432185)	hypothetical protein, conserved	9374	0	0	0				2QTB00020_D_13	Tb11.01.8610	CCTTTTTGGACGATGTGGTAGAGTTATTGGAATTGCTGGATCAACTTATGGGGTTGGATGCATCAAGTAA	-	11.1	4431068	4431137	0.883495	0.739447	1.16574	1.06585	0.580576
Tb927.8.1540	3QTB00020_H_1			<a href=http://www.genedb.org/genedb/Search?organism=tryp&name=Tb927.8.1540>Tb927.8.1540</a>	Q580G9			Tb08.29O9.250	8	Tb927_08_v4: 499315..501987	hypothetical protein, conserved	3997	0	0	0				2QTB00020_H_1	Tb927.8.1540	TTTTTACCTCATTACACGGACAAGGATAAGTTTATGATAGATCAAGACCTCGTCTACTCTGATGTTTCCA	+	8	499933	500002	0.548598	0.798612	1.5137	1.29201	0.62617
Tb927.6.1290	3QTB00020_L_1			<a href=http://www.genedb.org/genedb/Search?organism=tryp&name=Tb927.6.1290>Tb927.6.1290</a>	Q585B8			Tb06.3A7.840	6	Tb927_06_v4: complement(472929..475628)	hypothetical protein, conserved	2647	0	0	0				2QTB00020_L_1	Tb927.6.1290	AGCAATATCGGTATGTACGGCGAGCAGCTGTCTAATATATTTTTACTGAAACTAAGTGACATTGACTTCA	-	6	473645	473714	0.415792	0.912327	1.31335	1.03122	0.550028
