# Supplementary material for: Genome-wide expression profiling of in vivo-derived bloodstream parasite stages and dynamic analysis of mRNA alterations during synchronous differentiation in Trypanosoma brucei
Source: BMC Genomics. 2009 Sep 11;10:427. doi: 10.1186/1471-2164-10-427 (PMC2753553; doi:10.1186/1471-2164-10-427)
Supplement: Additional file 7 — Expression profiles of genes exhibiting transient expression during differentiation. Individual profiles of different transiently expressed groups as assigned to distinct trinary codes during the differentiation programme. [file 1471-2164-10-427-S7.zip › Additional file 7/Supp Mat7-Up at 6h only 01000.xls]

## Sheet: Up at 6h only 01000.txt
Name	Oligo.ID	Common.Name.of.Primary.Target	Gene.Symbol	GeneDBlink	ProteinID	Primary.Name	Synonyms	Prev..Sys..Id	Chromosome	Location	Product	Geneindex	SignalPep	TMs	GPI	GO.F	GO.P	GO.C	OligoID	Gene	OligoSequence	OligoStrand	OligoChromosome	OligoStart	OligoEnd	Slender-T0	T1-T0	T6-T0	T18-T0	T48-T0
Tb09.160.3720	3QTB00002_C_24			<a href=http://www.genedb.org/genedb/Search?organism=tryp&name=Tb09.160.3720>Tb09.160.3720</a>	Q38F33		28G16.170	chr9contig160.tmp0509	9	Tb927_09_v4: 867176..867466	hypothetical protein, unlikely	5131	1	1	0				2QTB00002_C_24	Tb09.160.3720	TGATGTTTCTCTTTCACTTGTTTTAATTACTCATTCATCTGATGATGCTTCTCTCTGCAGTGGGCACGTG	+	9	867382	867451	-0.15475	0.138935	1.55657	0.786592	0.601764
Tb927.3.860	3QTB00004_K_8	;go_function=acyl carrier activity;go_process=fatty acid biosynthesis;go_component=mitochondrion		<a href=http://www.genedb.org/genedb/Search?organism=tryp&name=Tb927.3.860>Tb927.3.860</a>	Q57WW9			Tb03.27F10.580	3	Tb927_03_v4: complement(201449..201895)	acyl carrier protein, mitochondrial precursor, putative	925	0	0	0				2QTB00004_K_8	Tb927.3.860	ATGGAAGGTTATGGCTACTCAAGCTGTTACTATTCCGATGTACCTTCCTGTTCGGTTTCACTCTGAAGGT	-	3	201740	201809	0.527683	0.996871	1.06462	0.9645	0.854425
Tb927.8.4550	3QTB00005_P_3			<a href=http://www.genedb.org/genedb/Search?organism=tryp&name=Tb927.8.4550>Tb927.8.4550</a>	Q57UZ6			Tb08.4A8.150	8	Tb927_08_v4: complement(1349440..1349991)	hypothetical protein, conserved	4298	1	0	0				2QTB00005_P_3	Tb927.8.4550	AGTAACATTCGCAACAAGGTTTATGACAGAGAAGAATTGCAAGGGGTGCTTTTCCCCGCAGCGGGTACCA	-	8	1349502	1349571	0.810208	0.739016	1.02007	0.868703	0.907296
Tb927.6.2330	3QTB00007_N_2	;go_function=S-adenosylmethionine-dependent methyltransferase activity		<a href=http://www.genedb.org/genedb/Search?organism=tryp&name=Tb927.6.2330>Tb927.6.2330</a>	Q584S3			Tb06.4M18.740	6	Tb927_06_v4: 721884..722636	hypothetical protein, conserved	2752	0	0	0				NA	NA	NA	NA	NA	NA	NA	0.32127	0.794361	1.12347	0.743816	0.340119
Tb11.01.3300	3QTB00008_P_14			<a href=http://www.genedb.org/genedb/Search?organism=tryp&name=Tb11.01.3300>Tb11.01.3300</a>	Q383D1				11	Tb927_11_01_v4: 3014752..3015600	hypothetical protein, conserved	8839	0	0	0				2QTB00008_P_14	Tb11.01.3300	ACGCTAAAGGAACTGATAACTTGGAGCGACTTATGCACCTAGCTGGGAGGAATGGTAGGGAGCTTTCTGT	+	11.1	3015143	3015212	0.658589	0.907398	1.12778	0.880171	0.727223
Tb927.6.3970	3QTB00008_P_3			<a href=http://www.genedb.org/genedb/Search?organism=tryp&name=Tb927.6.3970>Tb927.6.3970</a>	Q585Z5			Tb06.4F7.370	6	Tb927_06_v4: complement(1165178..1166002)	SH3 domain protein, conserved	2915	0	0	0				2QTB00008_P_3	Tb927.6.3970	ACAAACCTGCAGAGTGCAACAGATCCTTCTACTAATTCCCTTCTTTACGATACAGGAGCCGTTGTTGAAT	-	6	1165432	1165501	0.88601	0.935214	1.11005	0.982469	0.91759
Tb927.3.640	3QTB00009_G_12			<a href=http://www.genedb.org/genedb/Search?organism=tryp&name=Tb927.3.640>Tb927.3.640</a>	Q57WU7			Tb03.27F10.970	3	Tb927_03_v4: complement(160524..161414)	hypothetical protein, conserved	903	1	1	0				2QTB00009_G_12	Tb927.3.640	TTTTATGAACAGTACAGCATGAGTATCTTTTTTGGTGTTGCCATGTTCGTGTTCCGTATCGTCCAAGCCT	-	3	160562	160631	-0.0535529	0.553894	1.08686	0.737512	0.94151
Tb927.7.3940	3QTB00010_D_21	;go_function=ATP:ADP antiporter activity;go_process=transport;go_component=mitochondrial inner membrane		<a href=http://www.genedb.org/genedb/Search?organism=tryp&name=Tb927.7.3940>Tb927.7.3940</a>	Q57UM4			Tb07.5F10.810	7	Tb927_07_v4: 1032471..1033466	mitochondrial carrier protein, putative,ADP/ATP mitochondrial translocase, putative,adenine nucleotide mitochondrial translocator, putative	3483	0	0	0	GO:0005488	GO:0006810	GO:0005743	2QTB00010_D_21	Tb927.7.3940	TTGGTTGCATAAAGCGTTTGTATGTCAAGGAAGGCGTAAGGTCATTTTTCCGTGGTCTTTTAACTGACGC	+	7	1032664	1032733	0.423068	0.599956	1.25443	0.363412	0.68131
Tb927.2.4890	3QTB00010_L_22	;go_function=structural constituent of ribosome;go_process=protein biosynthesis;go_component=mitochondrial large ribosomal subunit		<a href=http://www.genedb.org/genedb/Search?organism=tryp&name=Tb927.2.4890>Tb927.2.4890</a>	Q7YST0		30M24.135		2	Tb927_02_v4: complement(863965..864993)	ribosomal protein L11, putative	749	0	0	0	GO:0003674	GO:0008150	GO:0005622 GO:0005840	NA	NA	NA	NA	NA	NA	NA	-0.255325	0.433299	1.01194	0.588029	0.972948
Tb927.1.2730	3QTB00011_G_16			<a href=http://www.genedb.org/genedb/Search?organism=tryp&name=Tb927.1.2730>Tb927.1.2730</a>	Q4GYU9				1	Tb927_01_v4: 628874..629938	hypothetical protein, conserved	266	1	0	0				2QTB00011_G_16	Tb927.1.2730	GGAGGATTATCGTCTTGTTCCCACATTACTTCCGTTACTTGATATGGTGGATCATTTACCTTCCAGTAAT	+	1	629713	629782	0.984156	0.905461	1.18858	0.55871	0.756784
Tb11.01.6380	3QTB00011_L_8			<a href=http://www.genedb.org/genedb/Search?organism=tryp&name=Tb11.01.6380>Tb11.01.6380</a>	Q381W0				11	Tb927_11_01_v4: complement(3863225..3864343)	hypothetical protein, conserved	9164	0	0	0	GO:0003674	GO:0008150	GO:0005575	2QTB00011_L_8	Tb11.01.6380	ATCAACAGAAGATCAGTTTCTACTACGAGGCATCCCGCTCTATTGATTTCCGGCAGCTGAACAGTGAGTT	-	11.1	3863364	3863433	0.294616	0.724807	1.44432	0.709842	0.393422
Tb09.211.2670	3QTB00012_G_7			<a href=http://www.genedb.org/genedb/Search?organism=tryp&name=Tb09.211.2670>Tb09.211.2670</a>	Q38DN7			chr9contig211.tmp0306	9	Tb927_09_v4: 1745900..1747039	hypothetical protein, conserved	5630	0	0	0				2QTB00012_G_7	Tb09.211.2670	TTGCTCGCTCTCGATATTTTATTGATATGCCCGATATTGAGTCCATGTTAAAGTCAAAGGGGAAGTTATC	+	9	1746027	1746096	0.702654	0.56287	1.07507	0.894692	0.729696
Tb10.6k15.0280	3QTB00012_J_20			<a href=http://www.genedb.org/genedb/Search?organism=tryp&name=Tb10.6k15.0280>Tb10.6k15.0280</a>	Q389X6			TRYPtp6k15-3d06.p1c_48	10	Tb927_10_v4: 2427755..2428978	hypothetical protein, conserved	7106	1	0	0				2QTB00012_J_20	Tb10.6k15.0280	TGGCCCAATAAAGAAAATTTCTCGGCAACGGCCTATATATATGAATTCGGAAAGCGTGTACTCGGCAGTT	+	10	2428904	2428973	0.980431	0.978132	1.08382	0.604446	0.570197
Tb927.4.2120	3QTB00012_L_10			<a href=http://www.genedb.org/genedb/Search?organism=tryp&name=Tb927.4.2120>Tb927.4.2120</a>	Q584H5			Tb04.1H19.40	4	Tb927_04_v4: 550541..551767	hypothetical protein, conserved	1629	0	0	0				2QTB00012_L_10	Tb927.4.2120	CAAGTATGGAAAAGCAAGATGTAGTGGGACTTATTTGGAATTCGAATGGGACACGTTTTGTGACTAATCA	+	4	551481	551550	0.434192	0.647744	1.20528	0.548871	0.805752
Tb11.02.3370	3QTB00012_L_22			<a href=http://www.genedb.org/genedb/Search?organism=tryp&name=Tb11.02.3370>Tb11.02.3370</a>	Q385K2			Tb11.212.0690	11	Tb927_11_01_v4: 1575325..1576551	hypothetical protein, conserved	8265	0	0	0				2QTB00012_L_22	Tb11.02.3370	TTTATTCTAACATTTCGTGTTATCTTAAGGAGGGATGTATTGTGAAATCAGAAGACACGGACCTGCGTAC	+	11.1	1576049	1576118	0.12319	0.435589	1.18349	0.446385	0.600786
Tb927.6.1780	3QTB00012_P_22	;go_function=ATP binding; protein kinase activity;go_process=protein amino acid phosphorylation		<a href=http://www.genedb.org/genedb/Search?organism=tryp&name=Tb927.6.1780>Tb927.6.1780</a>	Q585N3			Tb06.28P18.710	6	Tb927_06_v4: complement(594439..595674)	mitogen-activated protein kinase, putative,protein kinase, putative	2697	0	0	0	GO:0004672 GO:0005524	GO:0006468	GO:0005575	2QTB00012_P_22	Tb927.6.1780	ATATTGCCGCGGCTGCTGAAAAGGAGTATGCGTTATTTAAAGATTTTCTCCTCAAGTTGTTGTTGTACAA	-	6	594641	594710	0.356727	0.412588	1.17163	0.566769	0.56063
Tb927.7.4310	3QTB00014_D_10			<a href=http://www.genedb.org/genedb/Search?organism=tryp&name=Tb927.7.4310>Tb927.7.4310</a>	Q57UR1			Tb07.5F10.130	7	Tb927_07_v4: complement(1143279..1144712)	hypothetical protein, conserved	3520	0	0	0				2QTB00014_D_10	Tb927.7.4310	AGCATGAAATGCCGGATGGACACTACCGCGTAAGTACTCTAATGCAACTCTATTGTCGACCAAATATATG	-	7	1143673	1143742	-0.160184	0.766479	1.29524	0.539222	0.592206
Tb927.6.2570	3QTB00014_H_10			<a href=http://www.genedb.org/genedb/Search?organism=tryp&name=Tb927.6.2570>Tb927.6.2570</a>	Q584P9			Tb06.4M18.1300	6	Tb927_06_v4: 783400..784839	hypothetical protein, conserved	2776	0	0	0				2QTB00014_H_10	Tb927.6.2570	AGCTTTCCCCATTAATGTGCGAAACGACAGGGGACATCAAACACAATGTATTAACGCAACAACATGCAAA	+	6	783914	783983	-0.0454072	0.667492	1.27113	0.577815	0.267876
Tb11.02.5020	3QTB00014_H_22	;go_function=ATP binding; serine-tRNA ligase activity;go_process=seryl-tRNA aminoacylation;go_component=cytoplasm		<a href=http://www.genedb.org/genedb/Search?organism=tryp&name=Tb11.02.5020>Tb11.02.5020</a>	Q384V4				11	Tb927_11_01_v4: complement(1982035..1983474)	seryl-tRNA synthetase, putative	8413	0	0	0	GO:0004828 GO:0005524	GO:0006434	GO:0005737	2QTB00014_H_22	Tb11.02.5020	TTACACGCACTATGTGCTGTATTTGCGAGAACTATCAGACGGAGGAAGGTGTTGTTATACCCGATGTACT	-	11.1	1982120	1982189	0.0047132	0.0243641	1.12056	0.728584	0.565769
Tb09.211.0210	3QTB00014_L_10			<a href=http://www.genedb.org/genedb/Search?organism=tryp&name=Tb09.211.0210>Tb09.211.0210</a>	Q38EE0			chr9contig211.tmp0022c	9	Tb927_09_v4: complement(1301344..1302789)	hypothetical protein, conserved,tyrosine phosphatase, putative	5377	1	1	0	GO:0003674	GO:0008150	GO:0005575	2QTB00014_L_10	Tb09.211.0210	TAGAAAGCTGCAGCACTGGAGTGTGAATTGCAGTCACATGGAGTATCAAAGATTTGCGTGGAACGTACAA	-	9	1302148	1302217	0.0565942	0.491671	1.24723	0.659206	0.408358
Tb10.70.0160	3QTB00014_P_10			<a href=http://www.genedb.org/genedb/Search?organism=tryp&name=Tb10.70.0160>Tb10.70.0160</a>	Q38AU4			TRYP_x-70a06.p2kb545_22	10	Tb927_10_v4: 1672088..1673539	hypothetical protein, conserved	6788	0	0	0				2QTB00014_P_10	Tb10.70.0160	CATCACTCCCAGGTGGGGGGACTTTAGAGACGACGTTACAAGCAACCAAACATTTGCTACTTGAACATAC	+	10	1672830	1672899	-0.0927763	0.329539	1.18468	0.449658	0.0711403
Tb927.3.5460	3QTB00015_H_10			<a href=http://www.genedb.org/genedb/Search?organism=tryp&name=Tb927.3.5460>Tb927.3.5460</a>	Q580S9			Tb03.5L5.670	3	Tb927_03_v4: 1529808..1531373	hypothetical protein, conserved	1383	0	0	0				2QTB00015_H_10	Tb927.3.5460	AGTATCAAGAAGCGCTTAGAAGAGAAGAAAAAGTCAATGCAAAACGTAACGGAGGTTCCAAAAGTTGCCG	+	3	1530960	1531029	-0.604112	-0.10764	1.06482	0.169043	-0.111024
Tb11.01.2695	3QTB00015_K_7	similar to Tubulin delta chain (Delta tubulin). (Swiss-Prot:Q9UJT1) (Homo sapiens);go_function=structural molecule activity;go_process=cell growth; microtubule-based movement		<a href=http://www.genedb.org/genedb/Search?organism=tryp&name=Tb11.01.2695>Tb11.01.2695</a>	Q383I6	TUBD1			11	Tb927_11_01_v4: 2857603..2859072	delta tubulin,tubulin delta chain	8784	0	0	0	GO:0005198	GO:0007018 GO:0016049	GO:0005575	2QTB00015_K_7	Tb11.01.2695	AGAGGGCTGAAGATTTACTTCGCGTCAGTGCGTACGTTCACCATTTTAGTCGATACGGAGTAGGTGAAGA	+	11.1	2858942	2859011	0.256117	0.665378	1.08385	0.417242	0.411537
Tb927.7.6240	3QTB00015_P_10			<a href=http://www.genedb.org/genedb/Search?organism=tryp&name=Tb927.7.6240>Tb927.7.6240</a>	Q57VI7			Tb07.2F2.560	7	Tb927_07_v4: complement(1690742..1692325)	hypothetical protein, conserved	3714	0	0	0				2QTB00015_P_10	Tb927.7.6240	TTCCAAAGTTTCAGGAGGTTCTGCACGAAACGGTAGCGAAGCACGGTAATGTATACTATCTGAGCTCTTT	-	7	1691937	1692006	0.543772	0.321246	1.38568	0.741285	0.644383
Tb927.3.4140	3QTB00016_L_1			<a href=http://www.genedb.org/genedb/Search?organism=tryp&name=Tb927.3.4140>Tb927.3.4140</a>	Q580M8			Tb03.26J7.210	3	Tb927_03_v4: complement(1164410..1166095)	hypothetical protein, conserved	1251	0	0	0				2QTB00016_L_1	Tb927.3.4140	AGGCGGACCAGGTGATATCCCTGATTCGCACCAGTGCTTCAATTAGACAACAGATGAAAAATAAAAAGAA	-	3	1164744	1164813	0.755664	0.727854	1.021	0.917001	0.809336
Tb927.3.5040	3QTB00016_P_1			<a href=http://www.genedb.org/genedb/Search?organism=tryp&name=Tb927.3.5040>Tb927.3.5040</a>	Q582N3			Tb03.48K5.820	3	Tb927_03_v4: 1415779..1417473	hypothetical protein, conserved	1341	0	0	0				2QTB00016_P_1	Tb927.3.5040	GGGCAATCACAGCACGCTGCCAATCCTAAGAAATACTATGAAATTGATTTCCAGAGATTAAATGACTTCC	+	3	1416775	1416844	0.492954	0.354845	1.0252	0.821599	0.460541
Tb09.211.0290	3QTB00017_D_13			<a href=http://www.genedb.org/genedb/Search?organism=tryp&name=Tb09.211.0290>Tb09.211.0290</a>	Q38ED2			chr9contig211.tmp0033c	9	Tb927_09_v4: complement(1311402..1313216)	hypothetical protein, conserved	5385	0	0	0	GO:0003674 GO:0003674	GO:0008150 GO:0008150	GO:0005575 GO:0005575	2QTB00017_D_13	Tb09.211.0290	ATAGCAGTGTGTGTTCCGATACTTCGTTTACGAGTAGCGTTTTATCCGATTCTAGTATATTTAGCTTGAA	-	9	1312543	1312612	0.35929	0.47134	1.22823	0.739097	0.287334
Tb11.02.5640	3QTB00017_D_22	GPI-Anchor Signal predicted for Tb11.02.5640 by DGPI v2.04 with cleavage site probability 0.696 near 585;go_function=metalloendopeptidase activity; zinc ion binding;go_process=cell adhesion; proteolysis and peptidolysis;go_component=membrane		<a href=http://www.genedb.org/genedb/Search?organism=tryp&name=Tb11.02.5640>Tb11.02.5640</a>	Q384P2				11	Tb927_11_01_v4: complement(2139219..2141081)	Gp63-1 surface protease homolog, putative	8477	1	0	1	GO:0004222 GO:0008270	GO:0006508 GO:0007155	GO:0016020	2QTB00017_D_22	Tb11.02.5640	TTCAGGTGTTTGACTTTGACATTAAAAACCGGAACAAATATTGCGAAAAGGAAGGCCAAGTTCGCTCTAA	-	11.1	2140783	2140852	0.140194	0.144312	1.05647	0.396549	0.102891
Tb927.7.6920	3QTB00017_H_22			<a href=http://www.genedb.org/genedb/Search?organism=tryp&name=Tb927.7.6920>Tb927.7.6920</a>	Q57XR2			Tb07.21H15.540	7	Tb927_07_v4: complement(1971838..1973712)	hypothetical protein, conserved	3782	1	1	0				2QTB00017_H_22	Tb927.7.6920	TTATGACTTCCGTCAAGCACCTACTCCGCATGCCATAATGATGGGGCTTAACCACCAAAACATTAAAGAA	-	7	1972468	1972537	-0.180493	0.11859	1.06832	0.564897	0.107689
Tb09.211.4980	3QTB00017_L_13			<a href=http://www.genedb.org/genedb/Search?organism=tryp&name=Tb09.211.4980>Tb09.211.4980</a>	Q38D13			chr9contig211.tmp0546	9	Tb927_09_v4: 2223717..2225549	leucine-rich repeat protein (LRRP), putative	5856	0	0	0				2QTB00017_L_13	Tb09.211.4980	GTCTTGCTGGATGCGAAAACATAACTCATATAGGGCCTTTAATTAACGTAAAATCACTCAAAAATTTGGT	+	9	2225281	2225350	0.431963	0.520094	1.1676	0.720049	0.654959
Tb927.5.2070	3QTB00017_P_22			<a href=http://www.genedb.org/genedb/Search?organism=tryp&name=Tb927.5.2070>Tb927.5.2070</a>	Q57ZS6			Tb05.1P6.140	5	Tb927_05_v4: complement(653289..655193)	hypothetical protein, conserved	2198	0	0	0				2QTB00017_P_22	Tb927.5.2070	ATGAAATCTGTGTTTGATATTGCCAGAAGTCATGTCACGTTTCCTGTTTCGAGGGACGGCACAGCGTTAC	-	5	655124	655193	-0.0596396	0.25903	1.00414	0.421145	0.248166
Tb927.2.2470	3QTB00019_D_13	;go_function=alpha-catenin binding; RNA editase activity;go_process=insertion or deletion editing;go_component=mitochondrion; mRNA editing complex		<a href=http://www.genedb.org/genedb/Search?organism=tryp&name=Tb927.2.2470>Tb927.2.2470</a>	Q95W15	KREPA1	MP81,25N14.30		2	Tb927_02_v4: complement(487442..489730)	RNA-editing complex protein,KREPA1	631	0	0	0	GO:0045294 GO:0003969 GO:0003969	GO:0016550 GO:0006381	GO:0005739	2QTB00019_D_13	Tb927.2.2470	CGAGCTCTGCTTTTACGAAACCTTCGAACTTACTGAGGAGGATGTACACTATTTATTGCTTCATGAAGCA	-	2	489470	489539	0.120479	0.188627	1.24316	0.65161	0.651041
Tb11.01.0860	3QTB00019_H_13	;go_function=zinc ion binding		<a href=http://www.genedb.org/genedb/Search?organism=tryp&name=Tb11.01.0860>Tb11.01.0860</a>	Q384B6				11	Tb927_11_01_v4: 2443793..2446102	hypothetical protein, conserved	8603	0	0	0	GO:0008270	GO:0008150	GO:0005575	2QTB00019_H_13	Tb11.01.0860	AACTGAGGAATAAGTTACGAAGTGGAGTTCTTGACGAAGAATGTGGCATTTGTTTTTTGAGGATTAACAC	+	11.1	2445174	2445243	0.53633	0.221514	1.24146	0.710308	0.509067
Tb927.7.680	3QTB00019_L_13	;go_function=protein binding;go_process=protein folding		<a href=http://www.genedb.org/genedb/Search?organism=tryp&name=Tb927.7.680>Tb927.7.680</a>	Q57VR4			Tb07.29K4.690	7	Tb927_07_v4: complement(144098..146422)	chaperone protein DNAJ, putative	3159	1	0	0	GO:0051082	GO:0006457	GO:0005575	2QTB00019_L_13	Tb927.7.680	TATCAAGTCAGCGATTCCTTGGCATTTTACCTTTTTATGCACCAAAGCTTCACGTATACAAGAAAATTTT	-	7	144462	144531	0.0417321	0.630885	1.43409	0.61214	0.617005
Tb10.70.1190	3QTB00019_P_13	identical to GB:AAC02215: valosin-containing protein homolog (Trypanosoma brucei);go_function=ATPase activity;go_component=cytoplasm; membrane		<a href=http://www.genedb.org/genedb/Search?organism=tryp&name=Tb10.70.1190>Tb10.70.1190</a>	Q38B27	VCP		TRYP_x-70a06.p2kb545_164	10	Tb927_10_v4: complement(1429902..1432244)	valosin-containing protein homolog,Transitional endoplasmic reticulum ATPase, putative	6705	0	0	0	GO:0016887	GO:0008150	GO:0005737 GO:0016020	2QTB00019_P_13	Tb10.70.1190	CCATTGCAAAGGAAATTCAACTTGAGGAAGCAAGAGCGAACGGTGTCCTTAATGAAGATCAGGATATTGA	-	10	1430110	1430179	0.687129	0.324575	1.06333	0.535704	0.376473
Tb927.5.2600	3QTB00020_H_22			<a href=http://www.genedb.org/genedb/Search?organism=tryp&name=Tb927.5.2600>Tb927.5.2600</a>	Q57ZT6			Tb05.26K5.970	5	Tb927_05_v4: 831920..834712	hypothetical protein, conserved	2251	1	0	0				2QTB00020_H_22	Tb927.5.2600	AATGTGGATGTGTCACCTAGTGGAAACATTACTTCTTTTGGATAGGACATTTTATCTAACTGAGTCTCTG	+	5	834529	834598	0.0971414	0.443154	1.57273	0.455613	0.702987
Tb09.211.0610	3QTB00021_B_11			<a href=http://www.genedb.org/genedb/Search?organism=tryp&name=Tb09.211.0610>Tb09.211.0610</a>	Q38E96			chr9contig211.tmp0077c	9	Tb927_09_v4: complement(1371136..1374297)	hypothetical protein, conserved	5421	0	0	0				2QTB00021_B_11	Tb09.211.0610	TTTTAATGCGTATGAAAACATAATTGGCGTAATACTGGAATCGAGGCGGACGAATAACATGTCTGTTCTT	-	9	1372717	1372786	0.688636	0.878295	1.32893	0.984379	0.837311
Tb11.02.1810	3QTB00022_H_1			<a href=http://www.genedb.org/genedb/Search?organism=tryp&name=Tb11.02.1810>Tb11.02.1810</a>	Q385Y9			TRYP_xi-1013a02.q1k_80	11	Tb927_11_01_v4: complement(1222924..1227222)	hypothetical protein, conserved	8127	0	0	0				2QTB00022_H_1	Tb11.02.1810	ATCTGGTTTCTACTACGGCAGTTTTAATAACAATAATCCGCACGTGTCTAACGCAGGCAGAGGTTACAAT	-	11.1	1225315	1225384	0.490058	0.475808	1.18262	0.692809	0.412316
Tb927.1.290	3QTB00022_H_13			<a href=http://www.genedb.org/genedb/Search?organism=tryp&name=Tb927.1.290>Tb927.1.290</a>	Q9N949				1	Tb927_01_v4: 112972..117318	leucine-rich repeat protein (LRRP), putative	25	0	0	0	GO:0003674	GO:0008150	GO:0005575	2QTB00022_H_13	Tb927.1.290	ACCTAGACAACGTGTATGGCTGGTCTGATGTTTCTTGTGAACTGAGAAAAAGGAGAGTACATATCCGTTA	+	1	117248	117317	0.790289	0.810391	1.08291	0.607506	0.452299
Tb927.7.2170	3QTB00022_L_1			<a href=http://www.genedb.org/genedb/Search?organism=tryp&name=Tb927.7.2170>Tb927.7.2170</a>	Q57XQ7			Tb07.22O10.90	7	Tb927_07_v4: complement(559785..564230)	hypothetical protein, conserved	3306	0	0	0				2QTB00022_L_1	Tb927.7.2170	GGTATATAATATGAAGTACACACTTCTGTACGACTACTTGCATTGCCTCAAAATGGTGCTCAAGTACAAT	-	7	560340	560409	0.168219	0.97015	1.0245	0.541465	0.526848
Tb927.8.2220	3QTB00022_L_13	;go_function=zinc ion binding		<a href=http://www.genedb.org/genedb/Search?organism=tryp&name=Tb927.8.2220>Tb927.8.2220</a>	Q581W0			Tb08.26N11.820	8	Tb927_08_v4: 679752..684239	hypothetical protein, conserved	4065	0	0	0	GO:0008270	GO:0008150	GO:0005575	2QTB00022_L_13	Tb927.8.2220	CTGCTTAATTCGATTAAGCTTGTTGTTATATCTATGGGGAATGTACTAAGTTTCCACTCCGCACTTGAGC	+	8	683652	683721	0.670965	0.793127	1.01968	0.823638	0.506463
Tb927.2.5610	3QTB00022_P_1			<a href=http://www.genedb.org/genedb/Search?organism=tryp&name=Tb927.2.5610>Tb927.2.5610</a>	Q7YSM9		1F7.175		2	Tb927_02_v4: 1008515..1013083	hypothetical protein, conserved	798	0	0	0	GO:0003674	GO:0008150	GO:0005575	NA	NA	NA	NA	NA	NA	NA	0.53957	0.837374	1.4025	0.989438	0.710603
