# Supplementary material for: Genome-wide expression profiling of in vivo-derived bloodstream parasite stages and dynamic analysis of mRNA alterations during synchronous differentiation in Trypanosoma brucei
Source: BMC Genomics. 2009 Sep 11;10:427. doi: 10.1186/1471-2164-10-427 (PMC2753553; doi:10.1186/1471-2164-10-427)
Supplement: Additional file 8 — Gene ontology analysis for genes temporally regulated during differentiation. Genes on the array have been assigned annotation from any or all of the three gene ontologies (Biological process, BP; Molecular function, MF; cellular compartment, CC). The charts show the representation within distinct Gene ontology groups of significant genes (P < 0.05) within each comparison. Genes up-regulated and down-regulated are shown separately. [file 1471-2164-10-427-S8.zip › Additional File 8/Supp Mat8-Slender-T0_GOdown.xls]

GOID	NodeSize	SampleMatch	Phyper	Term	Ont	SampleKeys
GO:0006821	3	3	0.000406628540685772	chloride transport	BP	Tb10.26.0220 Tb11.01.8420 Tb09.211.0430
GO:0051234	382	44	0.00144489864050692	establishment of localization	BP	Tb927.8.7640 Tb927.8.7740 Tb10.70.3480 Tb10.26.0220 Tb927.8.2100 Tb10.20.0130 Tb11.01.3010 Tb11.01.8420 Tb927.4.1250 Tb10.70.6340 Tb927.2.6130 Tb10.61.0090 Tb10.70.1720 Tb10.61.0610 Tb927.4.450 Tb09.211.0430 Tb09.160.3990 Tb11.02.1370 Tb927.4.4820 Tb927.8.2160 Tb927.1.2820 Tb09.160.4600 Tb11.02.1106 Tb927.7.2230 Tb927.8.7650 Tb927.3.3730 Tb09.211.3870 Tb10.61.1380 Tb927.8.3620 Tb10.61.2530 Tb09.1…
GO:0006810	376	43	0.00190814422768873	transport	BP	Tb927.8.7640 Tb927.8.7740 Tb10.70.3480 Tb10.26.0220 Tb927.8.2100 Tb11.01.3010 Tb11.01.8420 Tb927.4.1250 Tb10.70.6340 Tb927.2.6130 Tb10.61.0090 Tb10.70.1720 Tb10.61.0610 Tb927.4.450 Tb09.211.0430 Tb09.160.3990 Tb11.02.1370 Tb927.4.4820 Tb927.8.2160 Tb927.1.2820 Tb09.160.4600 Tb11.02.1106 Tb927.7.2230 Tb927.8.7650 Tb927.3.3730 Tb09.211.3870 Tb10.61.1380 Tb927.8.3620 Tb10.61.2530 Tb09.160.5480 Tb927…
GO:0051179	393	44	0.00258149535292554	localization	BP	Tb927.8.7640 Tb927.8.7740 Tb10.70.3480 Tb10.26.0220 Tb927.8.2100 Tb10.20.0130 Tb11.01.3010 Tb11.01.8420 Tb927.4.1250 Tb10.70.6340 Tb927.2.6130 Tb10.61.0090 Tb10.70.1720 Tb10.61.0610 Tb927.4.450 Tb09.211.0430 Tb09.160.3990 Tb11.02.1370 Tb927.4.4820 Tb927.8.2160 Tb927.1.2820 Tb09.160.4600 Tb11.02.1106 Tb927.7.2230 Tb927.8.7650 Tb927.3.3730 Tb09.211.3870 Tb10.61.1380 Tb927.8.3620 Tb10.61.2530 Tb09.1…
GO:0005215	197	32	7.54591406702122e-06	transporter activity	MF	Tb927.8.7640 Tb927.8.7740 Tb10.26.0220 Tb927.8.2100 Tb927.2.6200 Tb11.01.8420 Tb10.70.6340 Tb927.2.6280 Tb927.2.6130 Tb10.61.0090 Tb927.4.450 Tb09.211.0430 Tb09.160.3990 Tb927.4.4820 Tb927.8.2160 Tb927.1.2820 Tb09.160.4600 Tb11.02.1106 Tb927.8.7650 Tb09.211.3870 Tb09.211.4700 Tb927.8.3620 Tb10.61.2530 Tb09.160.5480 Tb927.8.5450 Tb927.1.4450 Tb927.5.3400 Tb09.244.2020 Tb927.7.3110 Tb927.6.3550 Tb9…
GO:0022857	153	26	2.58510440307773e-05	transmembrane transporter activity	MF	Tb927.8.7640 Tb927.8.7740 Tb10.26.0220 Tb927.8.2100 Tb927.2.6200 Tb11.01.8420 Tb10.70.6340 Tb927.2.6280 Tb927.2.6130 Tb10.61.0090 Tb09.211.0430 Tb09.160.3990 Tb927.4.4820 Tb927.8.2160 Tb09.160.4600 Tb11.02.1106 Tb927.8.7650 Tb09.211.4700 Tb09.160.5480 Tb927.8.5450 Tb927.1.4450 Tb927.5.3400 Tb09.244.2020 Tb927.6.3550 Tb927.8.850 Tb09.211.3870
GO:0022892	119	21	9.18175275367614e-05	substrate-specific transporter activity	MF	Tb10.26.0220 Tb927.8.2100 Tb927.2.6200 Tb11.01.8420 Tb10.70.6340 Tb927.2.6280 Tb10.61.0090 Tb09.211.0430 Tb09.160.3990 Tb11.02.1106 Tb09.211.4700 Tb10.61.2530 Tb09.160.5480 Tb927.1.4450 Tb927.5.3400 Tb927.4.450 Tb09.244.2020 Tb927.6.3550 Tb927.8.850 Tb09.211.3870 Tb927.7.1460
GO:0022891	98	18	0.000174877479077783	substrate-specific transmembrane transporter activity	MF	Tb10.26.0220 Tb927.8.2100 Tb927.2.6200 Tb11.01.8420 Tb10.70.6340 Tb927.2.6280 Tb10.61.0090 Tb09.211.0430 Tb09.160.3990 Tb11.02.1106 Tb09.211.4700 Tb09.160.5480 Tb927.1.4450 Tb927.5.3400 Tb09.244.2020 Tb927.6.3550 Tb927.8.850 Tb09.211.3870
GO:0005247	3	3	0.00037769992871555	voltage-gated chloride channel activity	MF	Tb10.26.0220 Tb11.01.8420 Tb09.211.0430
GO:0005253	3	3	0.00037769992871555	anion channel activity	MF	Tb10.26.0220 Tb11.01.8420 Tb09.211.0430
GO:0005254	3	3	0.00037769992871555	chloride channel activity	MF	Tb10.26.0220 Tb11.01.8420 Tb09.211.0430
GO:0022844	3	3	0.00037769992871555	voltage-gated anion channel activity	MF	Tb10.26.0220 Tb11.01.8420 Tb09.211.0430
GO:0005216	16	6	0.000591357929136715	ion channel activity	MF	Tb10.26.0220 Tb11.01.8420 Tb10.61.0090 Tb09.211.0430 Tb927.1.4450 Tb927.8.850
GO:0022836	11	5	0.000620603418720266	gated channel activity	MF	Tb10.26.0220 Tb11.01.8420 Tb10.61.0090 Tb09.211.0430 Tb927.1.4450
GO:0005337	12	5	0.00100140236478375	nucleoside transmembrane transporter activity	MF	Tb927.2.6200 Tb927.2.6280 Tb09.160.5480 Tb09.244.2020 Tb11.02.1106
GO:0015932	12	5	0.00100140236478375	nucleobase, nucleoside, nucleotide and nucleic acid transmembrane transporter activity	MF	Tb927.2.6200 Tb927.2.6280 Tb11.02.1106 Tb09.160.5480 Tb09.244.2020
GO:0015267	18	6	0.00121126697100584	channel activity	MF	Tb10.26.0220 Tb11.01.8420 Tb10.61.0090 Tb09.211.0430 Tb927.1.4450 Tb927.8.850
GO:0022803	18	6	0.00121126697100584	passive transmembrane transporter activity	MF	Tb10.26.0220 Tb11.01.8420 Tb10.61.0090 Tb09.211.0430 Tb927.1.4450 Tb927.8.850
GO:0022838	18	6	0.00121126697100584	substrate specific channel activity	MF	Tb10.26.0220 Tb11.01.8420 Tb10.61.0090 Tb09.211.0430 Tb927.1.4450 Tb927.8.850
GO:0015075	72	13	0.00165956225421983	ion transmembrane transporter activity	MF	Tb10.26.0220 Tb927.8.2100 Tb11.01.8420 Tb10.70.6340 Tb10.61.0090 Tb09.211.0430 Tb09.160.3990 Tb09.211.4700 Tb927.1.4450 Tb927.5.3400 Tb927.6.3550 Tb927.8.850 Tb09.211.3870
GO:0005244	9	4	0.00254688726483731	voltage-gated ion channel activity	MF	Tb10.26.0220 Tb11.01.8420 Tb10.61.0090 Tb09.211.0430
GO:0022832	9	4	0.00254688726483731	voltage-gated channel activity	MF	Tb10.26.0220 Tb11.01.8420 Tb10.61.0090 Tb09.211.0430
GO:0008509	5	3	0.00338223477154656	anion transmembrane transporter activity	MF	Tb10.26.0220 Tb11.01.8420 Tb09.211.0430
GO:0016020	692	80	3.70916915794044e-06	membrane	CC	Tb927.5.3880 Tb927.8.7640 Tb927.8.7740 Tb10.26.0220 Tb927.8.2100 Tb11.02.3740 Tb10.20.0130 Tb11.01.8820 Tb927.5.380 Tb927.2.6200 Tb10.6k15.0920 Tb11.01.8420 Tb11.03.0510 Tb927.8.1610 Tb927.8.1630 Tb11.55.0027 Tb10.70.6340 Tb927.5.4670 Tb927.2.6280 Tb927.2.6130 Tb927.4.3870 Tb927.1.5300 Tb10.61.0090 Tb927.3.710 Tb10.61.0610 Tb09.211.0430 Tb927.6.770 Tb11.02.5260 Tb11.02.0780 Tb927.1.2040 Tb09.160.…
GO:0016021	469	52	0.00106990711357447	integral to membrane	CC	Tb927.5.3880 Tb927.8.7740 Tb927.8.2100 Tb11.02.3740 Tb11.01.8820 Tb927.2.6200 Tb10.6k15.0920 Tb11.03.0510 Tb11.55.0027 Tb927.5.4670 Tb927.2.6280 Tb927.2.6130 Tb927.4.3870 Tb927.1.5300 Tb10.61.0090 Tb927.3.710 Tb927.6.770 Tb11.02.5260 Tb11.02.0780 Tb927.1.2040 Tb11.47.0019 Tb927.5.4950 Tb927.8.2160 Tb927.2.2720 Tb11.14.0007 Tb09.244.1740 Tb09.160.4600 Tb927.6.480 Tb927.1.5220 Tb11.02.1106 Tb11.01.…
GO:0031224	469	52	0.00106990711357447	intrinsic to membrane	CC	Tb927.5.3880 Tb927.8.7740 Tb927.8.2100 Tb11.02.3740 Tb11.01.8820 Tb927.2.6200 Tb10.6k15.0920 Tb11.03.0510 Tb11.55.0027 Tb927.5.4670 Tb927.2.6280 Tb927.2.6130 Tb927.4.3870 Tb927.1.5300 Tb10.61.0090 Tb927.3.710 Tb927.6.770 Tb11.02.5260 Tb11.02.0780 Tb927.1.2040 Tb11.47.0019 Tb927.5.4950 Tb927.8.2160 Tb927.2.2720 Tb11.14.0007 Tb09.244.1740 Tb09.160.4600 Tb927.6.480 Tb927.1.5220 Tb11.02.1106 Tb11.01.…
GO:0044425	533	56	0.00246330085115467	membrane part	CC	Tb927.5.3880 Tb927.8.7740 Tb927.8.2100 Tb11.02.3740 Tb11.01.8820 Tb927.2.6200 Tb10.6k15.0920 Tb11.03.0510 Tb11.55.0027 Tb10.70.6340 Tb927.5.4670 Tb927.2.6280 Tb927.2.6130 Tb927.4.3870 Tb927.1.5300 Tb10.61.0090 Tb927.3.710 Tb927.6.770 Tb11.02.5260 Tb11.02.0780 Tb927.1.2040 Tb11.47.0019 Tb927.5.4950 Tb09.244.2450 Tb927.8.2160 Tb927.2.2720 Tb11.14.0007 Tb09.244.1740 Tb09.160.4600 Tb927.6.480 Tb927.1…
