# Supplementary material for: Genome-wide expression profiling of in vivo-derived bloodstream parasite stages and dynamic analysis of mRNA alterations during synchronous differentiation in Trypanosoma brucei
Source: BMC Genomics. 2009 Sep 11;10:427. doi: 10.1186/1471-2164-10-427 (PMC2753553; doi:10.1186/1471-2164-10-427)
Supplement: Additional file 8 — Gene ontology analysis for genes temporally regulated during differentiation. Genes on the array have been assigned annotation from any or all of the three gene ontologies (Biological process, BP; Molecular function, MF; cellular compartment, CC). The charts show the representation within distinct Gene ontology groups of significant genes (P < 0.05) within each comparison. Genes up-regulated and down-regulated are shown separately. [file 1471-2164-10-427-S8.zip › Additional File 8/Supp Mat8-Slender-T0_GOup.xls]

GOID	NodeSize	SampleMatch	Phyper	Term	Ont	SampleKeys
GO:0065004	11	6	8.93072027427953e-05	protein-DNA complex assembly	BP	Tb10.406.0370 Tb927.7.2870 Tb11.03.0670 Tb927.1.2510 Tb927.5.4240 Tb10.61.1090
GO:0016043	308	43	0.000179645139390836	cellular component organization and biogenesis	BP	Tb927.2.3320 Tb927.8.4640 Tb11.01.6880 Tb927.8.4330 Tb927.8.2560 Tb927.8.4280 Tb10.70.2680 Tb927.7.2870 Tb10.406.0370 Tb11.01.5350 Tb927.7.5020 Tb927.3.1120 Tb10.70.7410 Tb10.61.1590 Tb10.6k15.2500 Tb927.2.2130 Tb927.1.2510 Tb927.8.5880 Tb10.6k15.0540 Tb927.2.3280 Tb927.2.2900 Tb927.1.2370 Tb11.02.2640 Tb10.389.0060 Tb10.70.2520 Tb10.61.1090 Tb09.211.4920 Tb10.70.0090 Tb927.3.960 Tb09.160.5300 Tb…
GO:0006334	9	5	0.000329390554141980	nucleosome assembly	BP	Tb10.406.0370 Tb927.7.2870 Tb927.1.2510 Tb927.5.4240 Tb10.61.1090
GO:0051641	135	23	0.000416821321594145	cellular localization	BP	Tb11.01.6880 Tb927.8.4330 Tb927.8.2560 Tb927.8.4280 Tb927.3.1120 Tb10.70.7410 Tb10.61.1590 Tb10.6k15.2500 Tb11.02.2640 Tb09.211.4920 Tb927.3.960 Tb09.160.5300 Tb09.211.4460 Tb09.160.5600 Tb11.02.4020 Tb927.8.890 Tb09.211.2330 Tb927.3.4000 Tb927.2.2130 Tb10.70.5360 Tb927.5.4500 Tb10.70.6420 Tb927.1.2370
GO:0007264	37	10	0.000516538396861391	small GTPase mediated signal transduction	BP	Tb09.160.5300 Tb09.211.4460 Tb09.160.5600 Tb927.8.4330 Tb927.8.890 Tb09.211.2330 Tb927.3.1120 Tb10.70.6420 Tb927.2.2130 Tb927.5.4500
GO:0046907	123	21	0.00072419089337733	intracellular transport	BP	Tb11.01.6880 Tb927.8.4330 Tb927.8.2560 Tb927.8.4280 Tb927.3.1120 Tb10.61.1590 Tb10.6k15.2500 Tb11.02.2640 Tb09.211.4920 Tb927.3.960 Tb09.160.5300 Tb09.211.4460 Tb09.160.5600 Tb927.8.890 Tb09.211.2330 Tb927.3.4000 Tb927.2.2130 Tb10.70.5360 Tb927.5.4500 Tb10.70.6420 Tb927.1.2370
GO:0051649	133	22	0.00084675138098797	establishment of cellular localization	BP	Tb11.01.6880 Tb927.8.4330 Tb927.8.2560 Tb927.8.4280 Tb927.3.1120 Tb10.70.7410 Tb10.61.1590 Tb10.6k15.2500 Tb11.02.2640 Tb09.211.4920 Tb927.3.960 Tb09.160.5300 Tb09.211.4460 Tb09.160.5600 Tb927.8.890 Tb09.211.2330 Tb927.3.4000 Tb927.2.2130 Tb10.70.5360 Tb927.5.4500 Tb10.70.6420 Tb927.1.2370
GO:0033036	101	18	0.00103787791839283	macromolecule localization	BP	Tb927.8.4280 Tb927.3.1120 Tb10.6k15.2500 Tb927.3.960 Tb09.160.5300 Tb09.211.4460 Tb11.01.6880 Tb09.160.5600 Tb11.02.4020 Tb927.8.4330 Tb11.01.4870 Tb927.8.890 Tb09.211.2330 Tb927.3.4000 Tb927.2.2130 Tb10.70.5360 Tb927.5.4500 Tb10.70.6420
GO:0006886	79	15	0.00139742191831078	intracellular protein transport	BP	Tb927.8.4280 Tb927.3.1120 Tb10.6k15.2500 Tb927.3.960 Tb09.160.5300 Tb09.211.4460 Tb11.01.6880 Tb09.160.5600 Tb927.8.4330 Tb927.8.890 Tb09.211.2330 Tb927.3.4000 Tb927.2.2130 Tb927.5.4500 Tb10.70.6420
GO:0044265	79	15	0.00139742191831078	cellular macromolecule catabolic process	BP	Tb09.211.2590 Tb10.61.2680 Tb11.46.0014 Tb927.8.5600 Tb927.1.3830 Tb11.02.2940 Tb927.1.700 Tb10.6k15.3850 Tb11.02.4870 Tb10.70.5540 Tb10.70.1370 Tb927.4.430 Tb927.4.3790 Tb927.7.4420 Tb927.6.1260
GO:0031497	12	5	0.00168706714597131	chromatin assembly	BP	Tb10.406.0370 Tb927.7.2870 Tb927.1.2510 Tb927.5.4240 Tb10.61.1090
GO:0048489	4	3	0.00200340050944911	synaptic vesicle transport	BP	Tb927.8.4330 Tb10.70.7410 Tb927.2.2130
GO:0051261	4	3	0.00200340050944911	protein depolymerization	BP	Tb927.8.4640 Tb927.8.4330 Tb927.2.2130
GO:0008104	99	17	0.00217549342633038	protein localization	BP	Tb927.8.4280 Tb927.3.1120 Tb10.6k15.2500 Tb927.3.960 Tb09.160.5300 Tb09.211.4460 Tb11.01.6880 Tb09.160.5600 Tb11.02.4020 Tb927.8.4330 Tb11.01.4870 Tb927.8.890 Tb09.211.2330 Tb927.3.4000 Tb927.2.2130 Tb927.5.4500 Tb10.70.6420
GO:0045184	99	17	0.00217549342633038	establishment of protein localization	BP	Tb927.8.4280 Tb927.3.1120 Tb10.6k15.2500 Tb927.3.960 Tb09.160.5300 Tb09.211.4460 Tb11.01.6880 Tb09.160.5600 Tb11.02.4020 Tb927.8.4330 Tb11.01.4870 Tb927.8.890 Tb09.211.2330 Tb927.3.4000 Tb927.2.2130 Tb927.5.4500 Tb10.70.6420
GO:0006333	13	5	0.00256130600540262	chromatin assembly or disassembly	BP	Tb10.406.0370 Tb927.7.2870 Tb927.1.2510 Tb927.5.4240 Tb10.61.1090
GO:0007010	60	12	0.00264311716090185	cytoskeleton organization and biogenesis	BP	Tb927.8.4640 Tb927.8.2560 Tb10.70.2680 Tb11.01.5350 Tb10.6k15.0540 Tb927.2.2900 Tb927.1.2370 Tb11.02.2640 Tb10.389.0060 Tb10.70.2520 Tb09.211.4920 Tb10.70.0090
GO:0015031	93	16	0.00286289113613836	protein transport	BP	Tb927.8.4280 Tb927.3.1120 Tb10.6k15.2500 Tb927.3.960 Tb09.160.5300 Tb09.211.4460 Tb11.01.6880 Tb09.160.5600 Tb927.8.4330 Tb11.01.4870 Tb927.8.890 Tb09.211.2330 Tb927.3.4000 Tb927.2.2130 Tb927.5.4500 Tb10.70.6420
GO:0009057	87	15	0.00376786542508996	macromolecule catabolic process	BP	Tb09.211.2590 Tb10.61.2680 Tb11.46.0014 Tb927.8.5600 Tb927.1.3830 Tb11.02.2940 Tb927.1.700 Tb10.6k15.3850 Tb11.02.4870 Tb10.70.5540 Tb10.70.1370 Tb927.4.430 Tb927.4.3790 Tb927.7.4420 Tb927.6.1260
GO:0006928	15	5	0.00521886685463098	cell motility	BP	Tb927.8.5460 Tb927.8.4990 Tb927.3.4310 Tb927.8.5470 Tb927.1.2370
GO:0051674	15	5	0.00521886685463098	localization of cell	BP	Tb927.8.5460 Tb927.8.4990 Tb927.3.4310 Tb927.8.5470 Tb927.1.2370
GO:0033058	2	2	0.00659782477964296	directional locomotion	BP	Tb927.8.4990 Tb927.3.4310
GO:0040011	2	2	0.00659782477964296	locomotion	BP	Tb927.8.4990 Tb927.3.4310
GO:0043056	2	2	0.00659782477964296	forward locomotion	BP	Tb927.8.4990 Tb927.3.4310
GO:0006066	52	10	0.00788611851901716	alcohol metabolic process	BP	Tb10.61.2680 Tb927.8.5600 Tb927.1.3830 Tb927.8.3530 Tb927.1.700 Tb10.6k15.3850 Tb927.7.5230 Tb11.01.0580 Tb10.70.1370 Tb10.70.0370
GO:0000365	6	3	0.00885092951110937	nuclear mRNA trans splicing, via U2-type spliceosome	BP	Tb11.01.5915 Tb09.211.1695 Tb927.6.2700
GO:0006374	6	3	0.00885092951110937	nuclear mRNA splicing via U2-type spliceosome	BP	Tb11.01.5915 Tb09.211.1695 Tb927.6.2700
GO:0030029	6	3	0.00885092951110937	actin filament-based process	BP	Tb927.8.2560 Tb927.2.2900 Tb10.70.2680
GO:0045291	6	3	0.00885092951110937	nuclear mRNA trans splicing, splice leader addition	BP	Tb11.01.5915 Tb09.211.1695 Tb927.6.2700
GO:0003924	31	7	0.00817224136762678	GTPase activity	MF	Tb927.8.4330 Tb927.8.890 Tb09.211.2330 Tb927.3.1120 Tb927.2.2130 Tb10.70.6420 Tb927.1.2370
GO:0000785	7	6	1.72219655047217e-06	chromatin	CC	Tb927.7.2870 Tb10.406.0370 Tb927.3.3490 Tb927.1.2510 Tb927.5.4240 Tb10.61.1090
GO:0000786	6	5	1.86501229696843e-05	nucleosome	CC	Tb927.7.2870 Tb10.406.0370 Tb927.1.2510 Tb927.5.4240 Tb10.61.1090
GO:0019861	21	7	0.000898685506041978	flagellum	CC	Tb927.8.5460 Tb11.01.4623 Tb927.8.4990 Tb927.8.4010 Tb927.3.4310 Tb927.8.5470 Tb11.03.0250
GO:0044422	311	39	0.00263191196557396	organelle part	CC	Tb10.100.0090 Tb927.1.540 Tb11.01.6880 Tb09.211.2740 Tb09.160.1160 Tb927.5.1610 Tb927.7.4170 Tb11.01.5915 Tb927.8.2560 Tb10.70.2680 Tb11.01.3560 Tb11.03.0670 Tb10.6k15.2500 Tb11.01.5910 Tb927.8.1870 Tb927.8.4010 Tb10.6k15.0540 Tb09.211.1695 Tb927.2.2900 Tb927.8.730 Tb927.1.2370 Tb11.02.2640 Tb10.389.0060 Tb10.70.2520 Tb927.6.2700 Tb927.7.3830 Tb10.70.0090 Tb11.01.5960 Tb11.01.4870 Tb927.8.6180 Tb…
GO:0005829	25	7	0.00280608374672543	cytosol	CC	Tb11.01.5860 Tb10.6k15.3850 Tb11.02.4870 Tb927.8.3150 Tb10.70.7050 Tb927.3.2960 Tb11.03.0250
GO:0005694	19	6	0.00290003443233371	chromosome	CC	Tb927.7.2870 Tb10.406.0370 Tb927.3.3490 Tb927.1.2510 Tb927.5.4240 Tb10.61.1090
GO:0044427	19	6	0.00290003443233371	chromosomal part	CC	Tb927.7.2870 Tb10.406.0370 Tb927.3.3490 Tb927.1.2510 Tb927.5.4240 Tb10.61.1090
GO:0043228	284	36	0.00323718162103993	non-membrane-bound organelle	CC	Tb09.211.0340 Tb09.160.1160 Tb927.8.6030 Tb927.5.1610 Tb11.01.5915 Tb10.6k15.2050 Tb10.70.2680 Tb11.01.5350 Tb10.6k15.0510 Tb927.8.6160 Tb11.01.5910 Tb11.01.7545 Tb927.8.4990 Tb10.6k15.0540 Tb927.7.2370 Tb10.05.0220 Tb11.02.4050 Tb09.211.1695 Tb11.01.5720 Tb927.2.2900 Tb927.8.730 Tb927.1.2370 Tb11.02.2640 Tb10.389.0060 Tb10.70.2520 Tb927.6.2700 Tb927.7.3830 Tb10.70.0090 Tb927.8.6180 Tb927.7.2870 …
GO:0043232	284	36	0.00323718162103993	intracellular non-membrane-bound organelle	CC	Tb09.211.0340 Tb09.160.1160 Tb927.8.6030 Tb927.5.1610 Tb11.01.5915 Tb10.6k15.2050 Tb10.70.2680 Tb11.01.5350 Tb10.6k15.0510 Tb927.8.6160 Tb11.01.5910 Tb11.01.7545 Tb927.8.4990 Tb10.6k15.0540 Tb927.7.2370 Tb10.05.0220 Tb11.02.4050 Tb09.211.1695 Tb11.01.5720 Tb927.2.2900 Tb927.8.730 Tb927.1.2370 Tb11.02.2640 Tb10.389.0060 Tb10.70.2520 Tb927.6.2700 Tb927.7.3830 Tb10.70.0090 Tb927.8.6180 Tb927.7.2870 …
GO:0044446	306	38	0.00357719965742723	intracellular organelle part	CC	Tb10.100.0090 Tb927.1.540 Tb11.01.6880 Tb09.160.1160 Tb927.5.1610 Tb927.7.4170 Tb11.01.5915 Tb927.8.2560 Tb10.70.2680 Tb11.01.3560 Tb11.03.0670 Tb10.6k15.2500 Tb11.01.5910 Tb927.8.1870 Tb927.8.4010 Tb10.6k15.0540 Tb09.211.1695 Tb927.2.2900 Tb927.8.730 Tb927.1.2370 Tb11.02.2640 Tb10.389.0060 Tb10.70.2520 Tb927.6.2700 Tb927.7.3830 Tb10.70.0090 Tb11.01.5960 Tb11.01.4870 Tb927.8.6180 Tb927.7.2870 Tb1…
GO:0005839	15	5	0.00507464342447647	proteasome core complex (sensu Eukaryota)	CC	Tb09.211.2590 Tb927.4.430 Tb927.7.4420 Tb11.02.4870 Tb927.6.1260
GO:0042995	29	7	0.00689123895261666	cell projection	CC	Tb927.8.5460 Tb11.01.4623 Tb927.8.4990 Tb927.8.4010 Tb927.3.4310 Tb927.8.5470 Tb11.03.0250
