# Supplementary material for: Genome-wide expression profiling of in vivo-derived bloodstream parasite stages and dynamic analysis of mRNA alterations during synchronous differentiation in Trypanosoma brucei
Source: BMC Genomics. 2009 Sep 11;10:427. doi: 10.1186/1471-2164-10-427 (PMC2753553; doi:10.1186/1471-2164-10-427)
Supplement: Additional file 8 — Gene ontology analysis for genes temporally regulated during differentiation. Genes on the array have been assigned annotation from any or all of the three gene ontologies (Biological process, BP; Molecular function, MF; cellular compartment, CC). The charts show the representation within distinct Gene ontology groups of significant genes (P < 0.05) within each comparison. Genes up-regulated and down-regulated are shown separately. [file 1471-2164-10-427-S8.zip › Additional File 8/Supp Mat8-T1-T0_GOup.xls]

GOID	NodeSize	SampleMatch	Phyper	Term	Ont	SampleKeys
GO:0022613	55	8	0.000443435468712626	ribonucleoprotein complex biogenesis and assembly	BP	Tb10.61.1920 Tb09.244.2790 Tb927.8.5880 Tb10.6k15.3160 Tb927.7.1740 Tb10.70.1770 Tb927.4.470 Tb927.5.3120
GO:0006403	2	2	0.00114633162761505	RNA localization	BP	Tb927.6.1970 Tb10.70.5360
GO:0006405	2	2	0.00114633162761505	RNA export from nucleus	BP	Tb927.6.1970 Tb10.70.5360
GO:0019722	2	2	0.00114633162761505	calcium-mediated signaling	BP	Tb10.70.5670 Tb10.70.5650
GO:0050657	2	2	0.00114633162761505	nucleic acid transport	BP	Tb927.6.1970 Tb10.70.5360
GO:0050658	2	2	0.00114633162761505	RNA transport	BP	Tb927.6.1970 Tb10.70.5360
GO:0051236	2	2	0.00114633162761505	establishment of RNA localization	BP	Tb927.6.1970 Tb10.70.5360
GO:0006412	204	16	0.00119516591783378	translation	BP	Tb10.6k15.0510 Tb10.6k15.2890 Tb11.01.4750 Tb11.02.4170 Tb11.02.0740 Tb927.8.5880 Tb11.01.1480 Tb10.6k15.0270 Tb10.70.5670 Tb10.70.1770 Tb10.70.5650 Tb927.4.750 Tb10.6k15.3900 Tb927.7.1740 Tb927.6.5040 Tb927.5.3120
GO:0015931	7	3	0.00121206452659339	nucleobase, nucleoside, nucleotide and nucleic acid transport	BP	Tb11.02.1100 Tb927.6.1970 Tb10.70.5360
GO:0009058	396	25	0.00124061698417171	biosynthetic process	BP	Tb927.1.870 Tb927.7.4170 Tb10.100.0070 Tb10.6k15.0510 Tb927.4.5240 Tb10.6k15.2890 Tb11.01.4750 Tb11.02.4170 Tb11.02.0740 Tb927.8.5880 Tb927.7.4970 Tb927.7.4390 Tb11.01.1480 Tb10.6k15.0270 Tb11.01.7800 Tb10.70.5670 Tb10.70.1770 Tb10.70.5650 Tb927.4.750 Tb927.7.4950 Tb927.3.860 Tb10.6k15.3900 Tb927.7.1740 Tb927.6.5040 Tb927.5.3120
GO:0006082	99	10	0.00167400682617452	organic acid metabolic process	BP	Tb10.70.0630 Tb927.7.4170 Tb09.160.4310 Tb927.1.1270 Tb927.7.4970 Tb927.7.4390 Tb09.211.3330 Tb10.70.5110 Tb927.6.4430 Tb927.3.860
GO:0019752	99	10	0.00167400682617452	carboxylic acid metabolic process	BP	Tb10.70.0630 Tb927.7.4170 Tb09.160.4310 Tb927.1.1270 Tb927.7.4970 Tb927.7.4390 Tb09.211.3330 Tb10.70.5110 Tb927.6.4430 Tb927.3.860
GO:0006519	72	8	0.00269781245267164	amino acid and derivative metabolic process	BP	Tb927.1.870 Tb10.70.0630 Tb09.160.4310 Tb927.1.1270 Tb927.7.4970 Tb927.7.4390 Tb09.211.3330 Tb927.6.4430
GO:0009308	74	8	0.00321103869324472	amine metabolic process	BP	Tb927.1.870 Tb10.70.0630 Tb09.160.4310 Tb927.1.1270 Tb927.7.4970 Tb927.7.4390 Tb09.211.3330 Tb927.6.4430
GO:0006566	3	2	0.00336242693061895	threonine metabolic process	BP	Tb927.7.4390 Tb927.6.4430
GO:0008645	3	2	0.00336242693061895	hexose transport	BP	Tb10.6k15.2020 Tb10.6k15.2040
GO:0015749	3	2	0.00336242693061895	monosaccharide transport	BP	Tb10.6k15.2020 Tb10.6k15.2040
GO:0042219	3	2	0.00336242693061895	amino acid derivative catabolic process	BP	Tb927.1.870 Tb10.70.0630
GO:0051168	3	2	0.00336242693061895	nuclear export	BP	Tb927.6.1970 Tb10.70.5360
GO:0006807	76	8	0.00379739043486711	nitrogen compound metabolic process	BP	Tb927.1.870 Tb10.70.0630 Tb09.160.4310 Tb927.1.1270 Tb927.7.4970 Tb927.7.4390 Tb09.211.3330 Tb927.6.4430
GO:0042254	32	5	0.00400928095397168	ribosome biogenesis and assembly	BP	Tb10.61.1920 Tb09.244.2790 Tb10.6k15.3160 Tb927.7.1740 Tb927.4.470
GO:0009059	251	17	0.00411530904593554	macromolecule biosynthetic process	BP	Tb10.6k15.0510 Tb927.4.5240 Tb10.6k15.2890 Tb11.01.4750 Tb11.02.4170 Tb11.02.0740 Tb927.8.5880 Tb11.01.1480 Tb10.6k15.0270 Tb10.70.5670 Tb10.70.1770 Tb10.70.5650 Tb927.4.750 Tb10.6k15.3900 Tb927.7.1740 Tb927.6.5040 Tb927.5.3120
GO:0000339	2	2	0.00113824311599449	RNA cap binding	MF	Tb09.160.3270 Tb927.6.1970
GO:0003723	198	15	0.0023942941877981	RNA binding	MF	Tb927.4.1930 Tb11.55.0009 Tb11.01.5915 Tb10.61.1920 Tb927.8.760 Tb10.26.0740 Tb09.160.3270 Tb10.70.5360 Tb10.6k15.3160 Tb10.389.0160 Tb11.01.4860 Tb927.6.1970 Tb927.4.470 Tb927.8.5880 Tb927.3.2900
GO:0008135	43	6	0.00290054812288599	translation factor activity, nucleic acid binding	MF	Tb10.70.5670 Tb10.70.5650 Tb11.01.4750 Tb927.8.5880 Tb10.70.1770 Tb927.5.3120
GO:0045182	43	6	0.00290054812288599	translation regulator activity	MF	Tb10.70.5670 Tb10.70.5650 Tb11.01.4750 Tb927.8.5880 Tb10.70.1770 Tb927.5.3120
GO:0015145	4	2	0.00652995472712871	monosaccharide transmembrane transporter activity	MF	Tb10.6k15.2020 Tb10.6k15.2040
GO:0015149	4	2	0.00652995472712871	hexose transmembrane transporter activity	MF	Tb10.6k15.2020 Tb10.6k15.2040
GO:0016616	23	4	0.00672259319640121	oxidoreductase activity, acting on the CH-OH group of donors, NAD or NADP as acceptor	MF	Tb09.160.5260 Tb10.70.5110 Tb927.7.4950 Tb927.7.7410
GO:0003735	121	10	0.0071487983930286	structural constituent of ribosome	MF	Tb10.6k15.0510 Tb10.6k15.2890 Tb11.02.4170 Tb11.02.0740 Tb11.01.1480 Tb10.6k15.0270 Tb927.7.1740 Tb927.4.750 Tb10.6k15.3900 Tb927.6.5040
GO:0009986	22	7	4.91684731707542e-06	cell surface	CC	Tb10.6k15.0030 Tb927.6.520 Tb927.6.480 Tb927.6.510 Tb09.244.2480 Tb11.02.1100 Tb09.244.2460
GO:0044424	984	54	1.41676628551230e-05	intracellular part	CC	Tb11.55.0002 Tb09.211.0510 Tb927.2.470 Tb10.70.5670 Tb11.55.0009 Tb927.1.420 Tb927.7.4170 Tb11.01.5915 Tb10.61.1820 Tb09.160.4310 Tb10.61.1920 Tb11.03.0870 Tb10.6k15.0510 Tb09.244.2790 Tb927.8.760 Tb09.160.3270 Tb10.70.5110 Tb10.6k15.2890 Tb11.01.4750 Tb927.5.4420 Tb11.02.0740 Tb09.244.2560 Tb10.6k15.3970 Tb927.8.5880 Tb10.70.2920 Tb10.6k15.3510 Tb10.70.2630 Tb11.01.1480 Tb10.6k15.0270 Tb927.8.75…
GO:0005623	1627	75	2.65877098754114e-05	cell	CC	Tb10.6k15.0030 Tb927.8.7620 Tb11.55.0002 Tb09.211.0510 Tb927.2.470 Tb10.70.5670 Tb927.6.520 Tb11.55.0009 Tb927.1.420 Tb927.4.4000 Tb927.7.4170 Tb11.01.5915 Tb10.61.1820 Tb10.100.0070 Tb09.160.4310 Tb11.02.5480 Tb10.61.1920 Tb11.02.1230 Tb927.8.7560 Tb11.03.0870 Tb11.02.5490 Tb10.6k15.0510 Tb09.244.2790 Tb927.8.760 Tb09.160.3270 Tb10.70.5110 Tb927.4.5240 Tb927.2.2130 Tb10.6k15.2890 Tb927.6.480 Tb1…
GO:0044464	1627	75	2.65877098754114e-05	cell part	CC	Tb10.6k15.0030 Tb927.8.7620 Tb11.55.0002 Tb09.211.0510 Tb927.2.470 Tb10.70.5670 Tb927.6.520 Tb11.55.0009 Tb927.1.420 Tb927.4.4000 Tb927.7.4170 Tb11.01.5915 Tb10.61.1820 Tb10.100.0070 Tb09.160.4310 Tb11.02.5480 Tb10.61.1920 Tb11.02.1230 Tb927.8.7560 Tb11.03.0870 Tb11.02.5490 Tb10.6k15.0510 Tb09.244.2790 Tb927.8.760 Tb09.160.3270 Tb10.70.5110 Tb927.4.5240 Tb927.2.2130 Tb10.6k15.2890 Tb927.6.480 Tb1…
GO:0005622	1035	54	7.27065467737716e-05	intracellular	CC	Tb11.55.0002 Tb09.211.0510 Tb927.2.470 Tb10.70.5670 Tb11.55.0009 Tb927.1.420 Tb927.7.4170 Tb11.01.5915 Tb10.61.1820 Tb09.160.4310 Tb10.61.1920 Tb11.03.0870 Tb10.6k15.0510 Tb09.244.2790 Tb927.8.760 Tb09.160.3270 Tb10.70.5110 Tb10.6k15.2890 Tb11.01.4750 Tb927.5.4420 Tb11.02.0740 Tb09.244.2560 Tb10.6k15.3970 Tb927.8.5880 Tb10.70.2920 Tb10.6k15.3510 Tb10.70.2630 Tb11.01.1480 Tb10.6k15.0270 Tb927.8.75…
GO:0005737	529	34	7.34047081365611e-05	cytoplasm	CC	Tb11.55.0002 Tb09.211.0510 Tb10.70.5670 Tb11.55.0009 Tb927.7.4170 Tb10.61.1820 Tb09.160.4310 Tb11.03.0870 Tb10.6k15.0510 Tb09.160.3270 Tb10.70.5110 Tb10.6k15.2890 Tb11.01.4750 Tb11.02.0740 Tb10.6k15.3970 Tb927.8.5880 Tb10.70.2920 Tb10.70.2630 Tb11.01.1480 Tb10.6k15.0270 Tb927.8.7530 Tb927.7.1740 Tb11.01.4860 Tb09.211.2370 Tb10.70.0140 Tb11.01.4870 Tb10.70.5650 Tb927.4.750 Tb11.02.4170 Tb927.8.675…
GO:0043226	750	43	8.3555526377356e-05	organelle	CC	Tb11.55.0002 Tb09.211.0510 Tb927.2.470 Tb11.55.0009 Tb927.1.420 Tb927.7.4170 Tb11.01.5915 Tb10.61.1820 Tb09.160.4310 Tb10.61.1920 Tb11.03.0870 Tb10.6k15.0510 Tb09.244.2790 Tb927.8.760 Tb10.70.5110 Tb10.6k15.2890 Tb927.5.4420 Tb11.02.0740 Tb09.244.2560 Tb10.70.2920 Tb10.6k15.3510 Tb10.70.2630 Tb11.01.1480 Tb10.6k15.0270 Tb927.8.7530 Tb10.6k15.3160 Tb927.7.1740 Tb10.389.0160 Tb11.01.4860 Tb11.01.78…
GO:0043229	750	43	8.3555526377356e-05	intracellular organelle	CC	Tb11.55.0002 Tb09.211.0510 Tb927.2.470 Tb11.55.0009 Tb927.1.420 Tb927.7.4170 Tb11.01.5915 Tb10.61.1820 Tb09.160.4310 Tb10.61.1920 Tb11.03.0870 Tb10.6k15.0510 Tb09.244.2790 Tb927.8.760 Tb10.70.5110 Tb10.6k15.2890 Tb927.5.4420 Tb11.02.0740 Tb09.244.2560 Tb10.70.2920 Tb10.6k15.3510 Tb10.70.2630 Tb11.01.1480 Tb10.6k15.0270 Tb927.8.7530 Tb10.6k15.3160 Tb927.7.1740 Tb10.389.0160 Tb11.01.4860 Tb11.01.78…
GO:0043227	510	32	0.000213254960629562	membrane-bound organelle	CC	Tb11.55.0002 Tb09.211.0510 Tb927.2.470 Tb11.55.0009 Tb927.1.420 Tb927.7.4170 Tb11.01.5915 Tb10.61.1820 Tb09.160.4310 Tb10.61.1920 Tb11.03.0870 Tb09.244.2790 Tb927.8.760 Tb10.70.5110 Tb927.5.4420 Tb10.70.2920 Tb10.6k15.3510 Tb10.70.2630 Tb927.8.7530 Tb10.6k15.3160 Tb10.389.0160 Tb11.01.4860 Tb11.01.7800 Tb927.2.100 Tb927.2.560 Tb09.211.2370 Tb11.01.4870 Tb927.4.470 Tb927.5.4240 Tb927.7.5310 Tb10.7…
GO:0043231	510	32	0.000213254960629562	intracellular membrane-bound organelle	CC	Tb11.55.0002 Tb09.211.0510 Tb927.2.470 Tb11.55.0009 Tb927.1.420 Tb927.7.4170 Tb11.01.5915 Tb10.61.1820 Tb09.160.4310 Tb10.61.1920 Tb11.03.0870 Tb09.244.2790 Tb927.8.760 Tb10.70.5110 Tb927.5.4420 Tb10.70.2920 Tb10.6k15.3510 Tb10.70.2630 Tb927.8.7530 Tb10.6k15.3160 Tb10.389.0160 Tb11.01.4860 Tb11.01.7800 Tb927.2.100 Tb927.2.560 Tb09.211.2370 Tb11.01.4870 Tb927.4.470 Tb927.5.4240 Tb927.7.5310 Tb10.7…
GO:0044444	428	28	0.000306911986506807	cytoplasmic part	CC	Tb11.55.0002 Tb09.211.0510 Tb11.55.0009 Tb927.7.4170 Tb10.61.1820 Tb09.160.4310 Tb11.03.0870 Tb10.6k15.0510 Tb09.160.3270 Tb10.70.5110 Tb10.6k15.2890 Tb11.01.4750 Tb11.02.0740 Tb10.70.2920 Tb10.70.2630 Tb11.01.1480 Tb10.6k15.0270 Tb927.8.7530 Tb927.7.1740 Tb11.01.4860 Tb09.211.2370 Tb10.70.0140 Tb11.01.4870 Tb927.4.750 Tb11.02.4170 Tb10.6k15.3900 Tb10.70.0260 Tb927.6.5040
GO:0030529	148	14	0.000388043311060837	ribonucleoprotein complex	CC	Tb11.01.5915 Tb10.6k15.0510 Tb10.6k15.2890 Tb11.02.0740 Tb11.01.1480 Tb10.6k15.0270 Tb927.7.1740 Tb10.389.0160 Tb927.4.750 Tb927.4.470 Tb11.02.4170 Tb10.70.5360 Tb10.6k15.3900 Tb927.6.5040
GO:0005739	172	13	0.00496083091397754	mitochondrion	CC	Tb11.55.0002 Tb09.211.0510 Tb11.55.0009 Tb10.61.1820 Tb09.160.4310 Tb11.03.0870 Tb10.70.5110 Tb10.70.2920 Tb10.70.2630 Tb927.8.7530 Tb11.01.4860 Tb09.211.2370 Tb11.01.4870
GO:0005840	121	10	0.00738810271342527	ribosome	CC	Tb10.6k15.0510 Tb10.6k15.2890 Tb11.02.0740 Tb11.01.1480 Tb10.6k15.0270 Tb927.7.1740 Tb927.4.750 Tb11.02.4170 Tb10.6k15.3900 Tb927.6.5040
GO:0005634	251	16	0.0097485184578984	nucleus	CC	Tb927.2.470 Tb927.1.420 Tb11.01.5915 Tb10.61.1920 Tb09.244.2790 Tb927.8.760 Tb927.5.4420 Tb10.6k15.3160 Tb10.389.0160 Tb11.01.7800 Tb927.2.100 Tb927.2.560 Tb927.4.470 Tb927.5.4240 Tb927.7.5310 Tb10.70.5360
