# Supplementary material for: Genome-wide expression profiling of in vivo-derived bloodstream parasite stages and dynamic analysis of mRNA alterations during synchronous differentiation in Trypanosoma brucei
Source: BMC Genomics. 2009 Sep 11;10:427. doi: 10.1186/1471-2164-10-427 (PMC2753553; doi:10.1186/1471-2164-10-427)
Supplement: Additional file 8 — Gene ontology analysis for genes temporally regulated during differentiation. Genes on the array have been assigned annotation from any or all of the three gene ontologies (Biological process, BP; Molecular function, MF; cellular compartment, CC). The charts show the representation within distinct Gene ontology groups of significant genes (P < 0.05) within each comparison. Genes up-regulated and down-regulated are shown separately. [file 1471-2164-10-427-S8.zip › Additional File 8/Supp Mat8-T18-T0_GOdown.xls]

GOID	NodeSize	SampleMatch	Phyper	Term	Ont	SampleKeys
GO:0007165	131	9	0.00494554076604734	signal transduction	BP	Tb927.4.4410 Tb927.4.4450 Tb927.7.7470 Tb927.7.6070 Tb927.7.6040 Tb927.6.800 Tb927.8.7920 Tb927.6.300 Tb927.7.400
GO:0007154	132	9	0.00520053819489677	cell communication	BP	Tb927.4.4410 Tb927.4.4450 Tb927.7.7470 Tb927.7.6070 Tb927.7.6040 Tb927.6.800 Tb927.8.7920 Tb927.6.300 Tb927.7.400
GO:0007242	111	8	0.00603220656505644	intracellular signaling cascade	BP	Tb927.4.4410 Tb927.4.4450 Tb927.7.7470 Tb927.7.6070 Tb927.7.6040 Tb927.6.800 Tb927.8.7920 Tb927.6.300
GO:0004016	53	8	4.0791463928953e-05	adenylate cyclase activity	MF	Tb927.4.4410 Tb927.4.4450 Tb927.7.7470 Tb927.7.6070 Tb927.7.6040 Tb927.6.800 Tb927.8.7920 Tb927.6.300
GO:0004383	54	8	4.69139651134411e-05	guanylate cyclase activity	MF	Tb927.4.4410 Tb927.4.4450 Tb927.7.7470 Tb927.7.6070 Tb927.7.6040 Tb927.6.800 Tb927.8.7920 Tb927.6.300
GO:0016849	55	8	5.37853865145408e-05	phosphorus-oxygen lyase activity	MF	Tb927.4.4410 Tb927.4.4450 Tb927.7.7470 Tb927.7.6070 Tb927.7.6040 Tb927.6.800 Tb927.8.7920 Tb927.6.300
GO:0009975	56	8	6.1476455361732e-05	cyclase activity	MF	Tb927.4.4410 Tb927.4.4450 Tb927.7.7470 Tb927.7.6070 Tb927.7.6040 Tb927.6.800 Tb927.8.7920 Tb927.6.300
GO:0016829	91	8	0.00179640514003178	lyase activity	MF	Tb927.4.4410 Tb927.4.4450 Tb927.7.7470 Tb927.7.6070 Tb927.7.6040 Tb927.6.800 Tb927.8.7920 Tb927.6.300
GO:0016021	469	25	0.000119072960073406	integral to membrane	CC	Tb927.4.4410 Tb11.01.6230 Tb09.v1.0310 Tb09.160.5380 Tb927.4.5560 Tb927.4.4450 Tb927.7.7470 Tb927.7.6070 Tb11.02.5260 Tb927.7.6040 Tb927.8.4600 Tb11.02.5140 Tb11.47.0019 Tb927.1.5110 Tb927.1.5120 Tb927.3.1500 Tb927.1.5240 Tb11.55.0028 Tb927.6.800 Tb10.6k15.1090 Tb927.8.7920 Tb11.01.5190 Tb11.01.6980 Tb927.6.300 Tb927.5.3400
GO:0031224	469	25	0.000119072960073406	intrinsic to membrane	CC	Tb927.4.4410 Tb11.01.6230 Tb09.v1.0310 Tb09.160.5380 Tb927.4.5560 Tb927.4.4450 Tb927.7.7470 Tb927.7.6070 Tb11.02.5260 Tb927.7.6040 Tb927.8.4600 Tb11.02.5140 Tb11.47.0019 Tb927.1.5110 Tb927.1.5120 Tb927.3.1500 Tb927.1.5240 Tb11.55.0028 Tb927.6.800 Tb10.6k15.1090 Tb927.8.7920 Tb11.01.5190 Tb11.01.6980 Tb927.6.300 Tb927.5.3400
GO:0016020	692	31	0.000361638261240426	membrane	CC	Tb10.26.0220 Tb927.4.4410 Tb11.01.6230 Tb09.v1.0310 Tb09.160.5400 Tb09.160.5380 Tb927.4.5560 Tb927.4.4450 Tb927.7.7470 Tb927.7.6070 Tb11.02.5260 Tb927.7.6040 Tb927.8.4600 Tb11.02.5140 Tb11.47.0019 Tb927.1.5110 Tb927.1.5120 Tb927.3.1500 Tb927.1.5240 Tb11.55.0028 Tb927.6.800 Tb927.2.1920 Tb10.6k15.1090 Tb927.8.7920 Tb11.01.5190 Tb11.01.6980 Tb927.5.360 Tb927.6.300 Tb927.5.3400 Tb09.244.2020 Tb927.7…
GO:0044425	533	26	0.000367966906049977	membrane part	CC	Tb927.4.4410 Tb11.01.6230 Tb09.v1.0310 Tb09.160.5380 Tb927.4.5560 Tb927.4.4450 Tb927.7.7470 Tb927.7.6070 Tb11.02.5260 Tb927.7.6040 Tb927.8.4600 Tb11.02.5140 Tb11.47.0019 Tb927.1.5110 Tb927.1.5120 Tb927.3.1500 Tb927.1.5240 Tb11.55.0028 Tb927.6.800 Tb10.6k15.1090 Tb927.8.7920 Tb11.01.5190 Tb11.01.6980 Tb927.6.300 Tb927.5.3400 Tb927.7.3180
