# Supplementary material for: Genome-wide expression profiling of in vivo-derived bloodstream parasite stages and dynamic analysis of mRNA alterations during synchronous differentiation in Trypanosoma brucei
Source: BMC Genomics. 2009 Sep 11;10:427. doi: 10.1186/1471-2164-10-427 (PMC2753553; doi:10.1186/1471-2164-10-427)
Supplement: Additional file 8 — Gene ontology analysis for genes temporally regulated during differentiation. Genes on the array have been assigned annotation from any or all of the three gene ontologies (Biological process, BP; Molecular function, MF; cellular compartment, CC). The charts show the representation within distinct Gene ontology groups of significant genes (P < 0.05) within each comparison. Genes up-regulated and down-regulated are shown separately. [file 1471-2164-10-427-S8.zip › Additional File 8/Supp Mat8-T18-T0_GOup.xls]

GOID	NodeSize	SampleMatch	Phyper	Term	Ont	SampleKeys
GO:0051258	9	4	0.00104106090868301	protein polymerization	BP	Tb927.1.2360 Tb10.70.2680 Tb10.406.0320 Tb927.1.2370
GO:0006928	15	5	0.00108845521205325	cell motility	BP	Tb927.8.5460 Tb927.1.2360 Tb927.8.4990 Tb927.8.5470 Tb927.1.2370
GO:0051674	15	5	0.00108845521205325	localization of cell	BP	Tb927.8.5460 Tb927.1.2360 Tb927.8.4990 Tb927.8.5470 Tb927.1.2370
GO:0006006	30	7	0.00118163705357146	glucose metabolic process	BP	Tb927.1.710 Tb927.2.4210 Tb927.8.5600 Tb927.1.3830 Tb10.70.4740 Tb11.02.3210 Tb10.70.5820
GO:0006082	99	14	0.00125422737025861	organic acid metabolic process	BP	Tb09.160.3730 Tb927.7.4170 Tb09.211.1380 Tb927.2.4210 Tb11.01.1820 Tb927.1.3830 Tb11.01.1440 Tb09.160.4310 Tb927.7.4390 Tb10.70.6800 Tb09.211.3330 Tb927.6.1880 Tb10.70.5110 Tb927.3.860
GO:0019752	99	14	0.00125422737025861	carboxylic acid metabolic process	BP	Tb09.160.3730 Tb927.7.4170 Tb09.211.1380 Tb927.2.4210 Tb11.01.1820 Tb927.1.3830 Tb11.01.1440 Tb09.160.4310 Tb927.7.4390 Tb10.70.6800 Tb09.211.3330 Tb927.6.1880 Tb10.70.5110 Tb927.3.860
GO:0019318	39	8	0.00130726469089546	hexose metabolic process	BP	Tb927.1.710 Tb927.2.4210 Tb927.8.5600 Tb927.1.3830 Tb10.70.4740 Tb11.02.3210 Tb10.70.5820 Tb10.70.0370
GO:0005996	40	8	0.00155558972862414	monosaccharide metabolic process	BP	Tb927.1.710 Tb927.2.4210 Tb927.8.5600 Tb927.1.3830 Tb10.70.4740 Tb11.02.3210 Tb10.70.5820 Tb10.70.0370
GO:0030036	5	3	0.00169142014808217	actin cytoskeleton organization and biogenesis	BP	Tb10.389.0270 Tb10.70.2680 Tb10.406.0320
GO:0065003	50	9	0.00174988753728251	macromolecular complex assembly	BP	Tb11.01.1370 Tb09.211.0510 Tb11.03.0700 Tb10.406.0370 Tb10.70.0280 Tb927.8.5880 Tb10.70.1770 Tb927.7.2870 Tb927.5.4240
GO:0044262	61	10	0.00205378067649198	cellular carbohydrate metabolic process	BP	Tb927.1.710 Tb927.2.4210 Tb927.8.5600 Tb927.1.3830 Tb10.70.5110 Tb10.70.4740 Tb11.02.3210 Tb10.70.5820 Tb11.02.0350 Tb10.70.0370
GO:0016043	308	30	0.00205672120703113	cellular component organization and biogenesis	BP	Tb11.01.1370 Tb927.7.5170 Tb09.211.0510 Tb11.03.0700 Tb10.70.5670 Tb10.70.5650 Tb927.1.2360 Tb927.8.4280 Tb927.1.630 Tb10.70.2680 Tb927.7.2870 Tb10.406.0370 Tb10.70.0280 Tb09.244.2790 Tb927.3.1120 Tb10.6k15.2500 Tb10.389.0270 Tb10.406.0320 Tb927.8.5880 Tb10.100.0080 Tb927.1.2370 Tb10.70.4510 Tb09.211.4920 Tb10.70.0090 Tb927.6.1970 Tb927.3.960 Tb10.70.1770 Tb10.70.3000 Tb927.3.4000 Tb927.5.4240
GO:0005975	72	11	0.00222996799156866	carbohydrate metabolic process	BP	Tb927.1.710 Tb927.2.4210 Tb927.8.5600 Tb927.1.3830 Tb10.70.5110 Tb10.70.4740 Tb11.02.3210 Tb10.70.5820 Tb11.02.0350 Tb927.8.3530 Tb10.70.0370
GO:0044248	105	14	0.00223488041615096	cellular catabolic process	BP	Tb927.1.710 Tb09.211.1380 Tb927.8.5600 Tb927.1.3830 Tb11.01.1440 Tb10.70.5110 Tb11.02.4870 Tb10.70.4740 Tb09.211.4270 Tb11.02.3210 Tb10.70.5820 Tb10.70.4510 Tb927.4.430 Tb927.6.1260
GO:0006066	52	9	0.00232705260723042	alcohol metabolic process	BP	Tb927.1.710 Tb927.2.4210 Tb927.8.5600 Tb927.1.3830 Tb927.8.3530 Tb10.70.4740 Tb11.02.3210 Tb10.70.5820 Tb10.70.0370
GO:0022607	53	9	0.00266756733252965	cellular component assembly	BP	Tb11.01.1370 Tb09.211.0510 Tb11.03.0700 Tb10.406.0370 Tb10.70.0280 Tb927.8.5880 Tb10.70.1770 Tb927.7.2870 Tb927.5.4240
GO:0030029	6	3	0.00324073319645197	actin filament-based process	BP	Tb10.389.0270 Tb10.70.2680 Tb10.406.0320
GO:0006986	2	2	0.00325646314951128	response to unfolded protein	BP	Tb10.26.1080 Tb10.6k15.2000
GO:0009607	2	2	0.00325646314951128	response to biotic stimulus	BP	Tb10.26.1080 Tb10.6k15.2000
GO:0019722	2	2	0.00325646314951128	calcium-mediated signaling	BP	Tb10.70.5670 Tb10.70.5650
GO:0042026	2	2	0.00325646314951128	protein refolding	BP	Tb10.26.1080 Tb10.6k15.2000
GO:0051789	2	2	0.00325646314951128	response to protein stimulus	BP	Tb10.26.1080 Tb10.6k15.2000
GO:0009056	110	14	0.00347492281053391	catabolic process	BP	Tb927.1.710 Tb09.211.1380 Tb927.8.5600 Tb927.1.3830 Tb11.01.1440 Tb10.70.5110 Tb11.02.4870 Tb10.70.4740 Tb09.211.4270 Tb11.02.3210 Tb10.70.5820 Tb10.70.4510 Tb927.4.430 Tb927.6.1260
GO:0006007	27	6	0.00348238995166874	glucose catabolic process	BP	Tb927.1.710 Tb927.8.5600 Tb927.1.3830 Tb10.70.4740 Tb11.02.3210 Tb10.70.5820
GO:0019320	27	6	0.00348238995166874	hexose catabolic process	BP	Tb927.1.710 Tb927.8.5600 Tb927.1.3830 Tb10.70.4740 Tb11.02.3210 Tb10.70.5820
GO:0046164	27	6	0.00348238995166874	alcohol catabolic process	BP	Tb927.1.710 Tb927.8.5600 Tb927.1.3830 Tb10.70.4740 Tb11.02.3210 Tb10.70.5820
GO:0046365	27	6	0.00348238995166874	monosaccharide catabolic process	BP	Tb927.1.710 Tb927.8.5600 Tb927.1.3830 Tb10.70.4740 Tb11.02.3210 Tb10.70.5820
GO:0006096	19	5	0.00349416462307247	glycolysis	BP	Tb927.1.710 Tb927.1.3830 Tb10.70.4740 Tb11.02.3210 Tb10.70.5820
GO:0016052	28	6	0.00422550124564654	carbohydrate catabolic process	BP	Tb927.1.710 Tb927.8.5600 Tb927.1.3830 Tb10.70.4740 Tb11.02.3210 Tb10.70.5820
GO:0044275	28	6	0.00422550124564654	cellular carbohydrate catabolic process	BP	Tb927.1.710 Tb927.8.5600 Tb927.1.3830 Tb10.70.4740 Tb11.02.3210 Tb10.70.5820
GO:0044265	79	11	0.00469649225951706	cellular macromolecule catabolic process	BP	Tb927.1.710 Tb927.8.5600 Tb927.1.3830 Tb11.02.4870 Tb10.70.4740 Tb09.211.4270 Tb11.02.3210 Tb10.70.5820 Tb10.70.4510 Tb927.4.430 Tb927.6.1260
GO:0019319	7	3	0.00543370193641361	hexose biosynthetic process	BP	Tb927.2.4210 Tb927.1.3830 Tb10.70.0370
GO:0046165	7	3	0.00543370193641361	alcohol biosynthetic process	BP	Tb927.2.4210 Tb927.1.3830 Tb10.70.0370
GO:0046364	7	3	0.00543370193641361	monosaccharide biosynthetic process	BP	Tb927.2.4210 Tb927.1.3830 Tb10.70.0370
GO:0007010	60	9	0.00629553990539446	cytoskeleton organization and biogenesis	BP	Tb10.70.5670 Tb10.70.5650 Tb927.1.2360 Tb10.70.2680 Tb10.389.0270 Tb10.406.0320 Tb927.1.2370 Tb09.211.4920 Tb10.70.0090
GO:0006094	3	2	0.00940065507155354	gluconeogenesis	BP	Tb927.2.4210 Tb927.1.3830
GO:0006422	3	2	0.00940065507155354	aspartyl-tRNA aminoacylation	BP	Tb927.6.1880 Tb10.70.6800
GO:0006546	3	2	0.00940065507155354	glycine catabolic process	BP	Tb09.211.1380 Tb11.01.1440
GO:0008064	3	2	0.00940065507155354	regulation of actin polymerization and/or depolymerization	BP	Tb10.70.2680 Tb10.406.0320
GO:0008645	3	2	0.00940065507155354	hexose transport	BP	Tb10.6k15.2020 Tb10.6k15.2040
GO:0009071	3	2	0.00940065507155354	serine family amino acid catabolic process	BP	Tb09.211.1380 Tb11.01.1440
GO:0015749	3	2	0.00940065507155354	monosaccharide transport	BP	Tb10.6k15.2020 Tb10.6k15.2040
GO:0030832	3	2	0.00940065507155354	regulation of actin filament length	BP	Tb10.70.2680 Tb10.406.0320
GO:0030833	3	2	0.00940065507155354	regulation of actin filament polymerization	BP	Tb10.70.2680 Tb10.406.0320
GO:0009057	87	11	0.00976103010490004	macromolecule catabolic process	BP	Tb927.1.710 Tb927.8.5600 Tb927.1.3830 Tb11.02.4870 Tb10.70.4740 Tb09.211.4270 Tb11.02.3210 Tb10.70.5820 Tb10.70.4510 Tb927.4.430 Tb927.6.1260
GO:0016616	23	6	0.00133492804568717	oxidoreductase activity, acting on the CH-OH group of donors, NAD or NADP as acceptor	MF	Tb10.61.0150 Tb927.8.3530 Tb11.02.2310 Tb09.160.5260 Tb11.02.3040 Tb10.70.5110
GO:0000339	2	2	0.00316182640533363	RNA cap binding	MF	Tb09.160.3270 Tb927.6.1970
GO:0005516	7	3	0.00521313369894926	calmodulin binding	MF	Tb10.70.5670 Tb10.70.5650 Tb927.8.4990
GO:0016614	30	6	0.00564525102058766	oxidoreductase activity, acting on CH-OH group of donors	MF	Tb10.61.0150 Tb927.8.3530 Tb10.70.5110 Tb11.02.2310 Tb09.160.5260 Tb11.02.3040
GO:0004033	3	2	0.009132584099654	aldo-keto reductase activity	MF	Tb11.02.2310 Tb11.02.3040
GO:0004815	3	2	0.009132584099654	aspartate-tRNA ligase activity	MF	Tb927.6.1880 Tb10.70.6800
GO:0008135	43	7	0.0092358553341725	translation factor activity, nucleic acid binding	MF	Tb11.01.1370 Tb11.03.0700 Tb10.70.5670 Tb10.70.5650 Tb11.01.4750 Tb927.8.5880 Tb10.70.1770
GO:0045182	43	7	0.0092358553341725	translation regulator activity	MF	Tb11.01.1370 Tb11.03.0700 Tb10.70.5670 Tb10.70.5650 Tb11.01.4750 Tb927.8.5880 Tb10.70.1770
GO:0044424	984	94	6.0436419138136e-09	intracellular part	CC	Tb927.7.3440 Tb11.01.1370 Tb927.7.5170 Tb927.4.430 Tb09.160.2970 Tb11.01.5860 Tb10.70.7960 Tb927.1.710 Tb09.211.0510 Tb09.211.2740 Tb09.160.3730 Tb09.160.1160 Tb10.70.5670 Tb11.55.0009 Tb927.1.420 Tb927.3.3780 Tb927.7.4170 Tb11.01.5915 Tb09.211.1380 Tb927.8.5460 Tb927.2.4210 Tb11.42.0003 Tb927.1.2360 Tb10.61.1820 Tb927.1.3830 Tb927.2.3720 Tb11.01.1440 Tb09.160.4310 Tb927.8.4280 Tb927.1.630 Tb10.7…
GO:0005622	1035	95	4.6683773028659e-08	intracellular	CC	Tb927.7.3440 Tb11.01.1370 Tb927.7.5170 Tb927.4.430 Tb09.160.2970 Tb11.01.5860 Tb10.70.7960 Tb927.1.710 Tb09.211.0510 Tb09.211.2740 Tb09.160.3730 Tb09.160.1160 Tb10.70.5670 Tb11.55.0009 Tb927.1.420 Tb927.3.3780 Tb927.7.4170 Tb11.01.5915 Tb09.211.1380 Tb927.8.5460 Tb927.2.4210 Tb11.42.0003 Tb927.1.2360 Tb10.61.1820 Tb927.1.3830 Tb927.2.3720 Tb11.01.1440 Tb09.160.4310 Tb927.8.4280 Tb927.1.630 Tb10.7…
GO:0005737	529	56	2.11273444630722e-06	cytoplasm	CC	Tb11.01.1370 Tb927.7.5170 Tb09.160.2970 Tb11.01.5860 Tb10.70.7960 Tb927.1.710 Tb09.211.0510 Tb09.160.3730 Tb10.70.5670 Tb11.55.0009 Tb927.3.3780 Tb927.7.4170 Tb09.211.1380 Tb11.42.0003 Tb10.61.1820 Tb11.01.1440 Tb09.160.4310 Tb10.70.0280 Tb11.03.0870 Tb10.6k15.0510 Tb09.160.3270 Tb10.70.5110 Tb927.8.6160 Tb10.6k15.2500 Tb11.02.4870 Tb11.01.4750 Tb11.02.0740 Tb927.8.1890 Tb10.6k15.3970 Tb927.8.588…
GO:0005829	25	8	5.86728983229651e-05	cytosol	CC	Tb11.01.5860 Tb11.42.0003 Tb09.160.3270 Tb11.02.4870 Tb11.01.8510 Tb927.3.2960 Tb11.03.0250 Tb10.70.4740
GO:0000785	7	4	0.000362471499072602	chromatin	CC	Tb927.7.2870 Tb10.406.0370 Tb927.3.3490 Tb927.5.4240
GO:0044444	428	41	0.000753545153195077	cytoplasmic part	CC	Tb11.01.1370 Tb927.7.5170 Tb09.160.2970 Tb11.01.5860 Tb10.70.7960 Tb09.211.0510 Tb11.55.0009 Tb927.7.4170 Tb09.211.1380 Tb11.42.0003 Tb10.61.1820 Tb11.01.1440 Tb09.160.4310 Tb10.70.0280 Tb11.03.0870 Tb10.6k15.0510 Tb09.160.3270 Tb10.70.5110 Tb927.8.6160 Tb10.6k15.2500 Tb11.02.4870 Tb11.01.4750 Tb11.02.0740 Tb927.8.1890 Tb10.70.2920 Tb11.01.8510 Tb10.26.1080 Tb10.70.2630 Tb10.100.0080 Tb927.3.2960…
GO:0043226	750	63	0.000817865996892874	organelle	CC	Tb927.7.3440 Tb927.7.5170 Tb10.70.7960 Tb09.211.0510 Tb09.211.2740 Tb09.160.1160 Tb11.55.0009 Tb927.1.420 Tb927.7.4170 Tb11.01.5915 Tb927.8.5460 Tb927.2.4210 Tb927.1.2360 Tb10.61.1820 Tb927.1.3830 Tb927.2.3720 Tb11.01.1440 Tb09.160.4310 Tb927.8.4280 Tb927.1.630 Tb10.70.2680 Tb927.7.2870 Tb10.406.0370 Tb10.70.0280 Tb11.03.0870 Tb10.6k15.0510 Tb09.244.2790 Tb927.8.760 Tb927.8.3530 Tb10.70.5110 Tb92…
GO:0043229	750	63	0.000817865996892874	intracellular organelle	CC	Tb927.7.3440 Tb927.7.5170 Tb10.70.7960 Tb09.211.0510 Tb09.211.2740 Tb09.160.1160 Tb11.55.0009 Tb927.1.420 Tb927.7.4170 Tb11.01.5915 Tb927.8.5460 Tb927.2.4210 Tb927.1.2360 Tb10.61.1820 Tb927.1.3830 Tb927.2.3720 Tb11.01.1440 Tb09.160.4310 Tb927.8.4280 Tb927.1.630 Tb10.70.2680 Tb927.7.2870 Tb10.406.0370 Tb10.70.0280 Tb11.03.0870 Tb10.6k15.0510 Tb09.244.2790 Tb927.8.760 Tb927.8.3530 Tb10.70.5110 Tb92…
GO:0019861	21	6	0.00102121516124437	flagellum	CC	Tb927.8.5460 Tb11.01.4623 Tb927.8.4990 Tb10.6k15.3510 Tb927.8.5470 Tb11.03.0250
GO:0020015	21	6	0.00102121516124437	glycosome	CC	Tb09.211.2740 Tb927.2.4210 Tb927.1.3830 Tb927.8.3530 Tb11.02.3210 Tb10.70.5820
GO:0005623	1627	116	0.00103242621722444	cell	CC	Tb927.7.3440 Tb11.01.1370 Tb927.7.5170 Tb927.4.430 Tb927.8.7620 Tb09.160.2970 Tb11.01.5860 Tb10.70.7960 Tb927.1.710 Tb09.211.0510 Tb927.1.1380 Tb09.211.2740 Tb09.160.3730 Tb11.03.0700 Tb09.160.1160 Tb10.70.5670 Tb11.55.0009 Tb927.1.420 Tb927.7.6060 Tb927.3.3780 Tb927.7.4170 Tb11.01.5915 Tb09.211.1380 Tb927.8.5460 Tb927.2.4210 Tb11.42.0003 Tb927.1.2360 Tb10.61.1820 Tb927.1.3830 Tb10.100.0070 Tb927…
GO:0044464	1627	116	0.00103242621722444	cell part	CC	Tb927.7.3440 Tb11.01.1370 Tb927.7.5170 Tb927.4.430 Tb927.8.7620 Tb09.160.2970 Tb11.01.5860 Tb10.70.7960 Tb927.1.710 Tb09.211.0510 Tb927.1.1380 Tb09.211.2740 Tb09.160.3730 Tb11.03.0700 Tb09.160.1160 Tb10.70.5670 Tb11.55.0009 Tb927.1.420 Tb927.7.6060 Tb927.3.3780 Tb927.7.4170 Tb11.01.5915 Tb09.211.1380 Tb927.8.5460 Tb927.2.4210 Tb11.42.0003 Tb927.1.2360 Tb10.61.1820 Tb927.1.3830 Tb10.100.0070 Tb927…
GO:0005885	5	3	0.0018732232755113	Arp2/3 protein complex	CC	Tb10.70.2680 Tb10.389.0270 Tb10.406.0320
GO:0043227	510	45	0.00233954104491035	membrane-bound organelle	CC	Tb10.70.7960 Tb09.211.0510 Tb09.211.2740 Tb09.160.1160 Tb11.55.0009 Tb927.1.420 Tb927.7.4170 Tb11.01.5915 Tb927.8.5460 Tb927.2.4210 Tb10.61.1820 Tb927.1.3830 Tb927.2.3720 Tb11.01.1440 Tb09.160.4310 Tb927.8.4280 Tb927.1.630 Tb927.7.2870 Tb10.406.0370 Tb10.70.0280 Tb11.03.0870 Tb09.244.2790 Tb927.8.760 Tb927.8.3530 Tb10.70.5110 Tb10.6k15.2500 Tb11.02.4870 Tb927.5.4420 Tb927.8.1890 Tb10.70.2920 Tb09…
GO:0043231	510	45	0.00233954104491035	intracellular membrane-bound organelle	CC	Tb10.70.7960 Tb09.211.0510 Tb09.211.2740 Tb09.160.1160 Tb11.55.0009 Tb927.1.420 Tb927.7.4170 Tb11.01.5915 Tb927.8.5460 Tb927.2.4210 Tb10.61.1820 Tb927.1.3830 Tb927.2.3720 Tb11.01.1440 Tb09.160.4310 Tb927.8.4280 Tb927.1.630 Tb927.7.2870 Tb10.406.0370 Tb10.70.0280 Tb11.03.0870 Tb09.244.2790 Tb927.8.760 Tb927.8.3530 Tb10.70.5110 Tb10.6k15.2500 Tb11.02.4870 Tb927.5.4420 Tb927.8.1890 Tb10.70.2920 Tb09…
GO:0000786	6	3	0.00358357595912188	nucleosome	CC	Tb927.7.2870 Tb10.406.0370 Tb927.5.4240
GO:0043228	284	28	0.0039720076241255	non-membrane-bound organelle	CC	Tb927.7.3440 Tb927.7.5170 Tb09.160.1160 Tb11.01.5915 Tb927.1.2360 Tb10.70.2680 Tb10.6k15.0510 Tb927.8.760 Tb927.8.6160 Tb10.389.0270 Tb927.8.4990 Tb927.5.4420 Tb10.406.0320 Tb11.02.0740 Tb10.26.1080 Tb09.211.1695 Tb10.100.0080 Tb927.1.2370 Tb10.70.0090 Tb927.8.6180 Tb927.7.2870 Tb10.406.0370 Tb927.3.3490 Tb927.7.4140 Tb11.02.2430 Tb927.5.4240 Tb09.211.2650 Tb10.6k15.3900
GO:0043232	284	28	0.0039720076241255	intracellular non-membrane-bound organelle	CC	Tb927.7.3440 Tb927.7.5170 Tb09.160.1160 Tb11.01.5915 Tb927.1.2360 Tb10.70.2680 Tb10.6k15.0510 Tb927.8.760 Tb927.8.6160 Tb10.389.0270 Tb927.8.4990 Tb927.5.4420 Tb10.406.0320 Tb11.02.0740 Tb10.26.1080 Tb09.211.1695 Tb10.100.0080 Tb927.1.2370 Tb10.70.0090 Tb927.8.6180 Tb927.7.2870 Tb10.406.0370 Tb927.3.3490 Tb927.7.4140 Tb11.02.2430 Tb927.5.4240 Tb09.211.2650 Tb10.6k15.3900
GO:0042995	29	6	0.00601547800389203	cell projection	CC	Tb927.8.5460 Tb11.01.4623 Tb927.8.4990 Tb10.6k15.3510 Tb927.8.5470 Tb11.03.0250
GO:0005832	8	3	0.00918414327170215	chaperonin-containing T-complex	CC	Tb11.01.5860 Tb11.42.0003 Tb11.01.8510
