# Supplementary material for: Genome-wide expression profiling of in vivo-derived bloodstream parasite stages and dynamic analysis of mRNA alterations during synchronous differentiation in Trypanosoma brucei
Source: BMC Genomics. 2009 Sep 11;10:427. doi: 10.1186/1471-2164-10-427 (PMC2753553; doi:10.1186/1471-2164-10-427)
Supplement: Additional file 8 — Gene ontology analysis for genes temporally regulated during differentiation. Genes on the array have been assigned annotation from any or all of the three gene ontologies (Biological process, BP; Molecular function, MF; cellular compartment, CC). The charts show the representation within distinct Gene ontology groups of significant genes (P < 0.05) within each comparison. Genes up-regulated and down-regulated are shown separately. [file 1471-2164-10-427-S8.zip › Additional File 8/Supp Mat8-T18-T6_GOdown.xls]

GOID	NodeSize	SampleMatch	Phyper	Term	Ont	SampleKeys
GO:0006313	1	1	0.00667514303877892	transposition, DNA-mediated	BP	Tb927.6.5810
GO:0006625	1	1	0.00667514303877892	protein targeting to peroxisome	BP	Tb927.4.1250
GO:0016246	1	1	0.00667514303877892	RNA interference	BP	Tb10.406.0020
GO:0016441	1	1	0.00667514303877892	posttranscriptional gene silencing	BP	Tb10.406.0020
GO:0030490	1	1	0.00667514303877892	maturation of SSU-rRNA	BP	Tb11.01.5500
GO:0031047	1	1	0.00667514303877892	RNA-mediated gene silencing	BP	Tb10.406.0020
GO:0032196	1	1	0.00667514303877892	transposition	BP	Tb927.6.5810
GO:0035194	1	1	0.00667514303877892	RNA-mediated posttranscriptional gene silencing	BP	Tb10.406.0020
GO:0043574	1	1	0.00667514303877892	peroxisomal transport	BP	Tb927.4.1250
GO:0045046	1	1	0.00667514303877892	protein import into peroxisome membrane	BP	Tb927.4.1250
GO:0006310	19	2	0.00677838082417423	DNA recombination	BP	Tb927.6.5810 Tb11.02.3530
GO:0004363	1	1	0.00659670164917525	glutathione synthase activity	MF	Tb927.7.4000
GO:0004803	1	1	0.00659670164917525	transposase activity	MF	Tb927.6.5810
GO:0009986	22	2	0.00798002067171678	cell surface	CC	Tb10.6k15.0030 Tb927.6.520
