# Supplementary material for: Genome-wide expression profiling of in vivo-derived bloodstream parasite stages and dynamic analysis of mRNA alterations during synchronous differentiation in Trypanosoma brucei
Source: BMC Genomics. 2009 Sep 11;10:427. doi: 10.1186/1471-2164-10-427 (PMC2753553; doi:10.1186/1471-2164-10-427)
Supplement: Additional file 8 — Gene ontology analysis for genes temporally regulated during differentiation. Genes on the array have been assigned annotation from any or all of the three gene ontologies (Biological process, BP; Molecular function, MF; cellular compartment, CC). The charts show the representation within distinct Gene ontology groups of significant genes (P < 0.05) within each comparison. Genes up-regulated and down-regulated are shown separately. [file 1471-2164-10-427-S8.zip › Additional File 8/Supp Mat8-T48-T0_GOdown.xls]

GOID	NodeSize	SampleMatch	Phyper	Term	Ont	SampleKeys
GO:0006821	3	2	0.00348839015206326	chloride transport	BP	Tb10.26.0220 Tb09.211.0430
GO:0006000	4	2	0.0068189081188082	fructose metabolic process	BP	Tb927.7.1610 Tb927.3.2710
GO:0006003	4	2	0.0068189081188082	fructose 2,6-bisphosphate metabolic process	BP	Tb927.7.1610 Tb927.3.2710
GO:0005247	3	2	0.00357764474186132	voltage-gated chloride channel activity	MF	Tb10.26.0220 Tb09.211.0430
GO:0005253	3	2	0.00357764474186132	anion channel activity	MF	Tb10.26.0220 Tb09.211.0430
GO:0005254	3	2	0.00357764474186132	chloride channel activity	MF	Tb10.26.0220 Tb09.211.0430
GO:0022844	3	2	0.00357764474186132	voltage-gated anion channel activity	MF	Tb10.26.0220 Tb09.211.0430
GO:0022836	11	3	0.0056507485451088	gated channel activity	MF	Tb10.26.0220 Tb09.211.0430 Tb927.1.4450
GO:0005102	4	2	0.00699114913577114	receptor binding	MF	Tb10.26.0220 Tb927.1.5170
GO:0016020	692	43	7.18343326110441e-06	membrane	CC	Tb10.26.0220 Tb927.4.4410 Tb11.01.6230 Tb09.v1.0310 Tb09.160.5400 Tb927.8.1610 Tb927.4.4450 Tb927.8.7720 Tb11.01.7170 Tb10.61.0280 Tb09.211.0430 Tb11.02.5260 Tb11.02.0780 Tb11.02.5140 Tb11.47.0019 Tb927.7.6200 Tb927.1.5120 Tb927.3.1500 Tb09.160.4600 Tb11.02.3430 Tb927.8.7860 Tb927.8.1010 Tb927.8.650 Tb927.3.3730 Tb927.2.1920 Tb11.02.1990 Tb927.8.7920 Tb09.211.1030 Tb11.01.5190 Tb927.1.5170 Tb11.0…
GO:0016021	469	30	0.000211468696675709	integral to membrane	CC	Tb927.4.4410 Tb11.01.6230 Tb09.v1.0310 Tb927.4.4450 Tb927.8.7720 Tb11.01.7170 Tb10.61.0280 Tb11.02.5260 Tb11.02.0780 Tb11.02.5140 Tb11.47.0019 Tb927.7.6200 Tb927.1.5120 Tb927.3.1500 Tb09.160.4600 Tb11.02.3430 Tb927.8.7860 Tb927.8.1010 Tb927.8.650 Tb927.3.3730 Tb11.02.1990 Tb927.8.7920 Tb11.01.5190 Tb927.1.5170 Tb11.01.6980 Tb927.3.150 Tb927.4.4740 Tb927.7.3110 Tb11.01.0410 Tb10.389.1180
GO:0031224	469	30	0.000211468696675709	intrinsic to membrane	CC	Tb927.4.4410 Tb11.01.6230 Tb09.v1.0310 Tb927.4.4450 Tb927.8.7720 Tb11.01.7170 Tb10.61.0280 Tb11.02.5260 Tb11.02.0780 Tb11.02.5140 Tb11.47.0019 Tb927.7.6200 Tb927.1.5120 Tb927.3.1500 Tb09.160.4600 Tb11.02.3430 Tb927.8.7860 Tb927.8.1010 Tb927.8.650 Tb927.3.3730 Tb11.02.1990 Tb927.8.7920 Tb11.01.5190 Tb927.1.5170 Tb11.01.6980 Tb927.3.150 Tb927.4.4740 Tb927.7.3110 Tb11.01.0410 Tb10.389.1180
GO:0044425	533	30	0.00197164297140019	membrane part	CC	Tb927.4.4410 Tb11.01.6230 Tb09.v1.0310 Tb927.4.4450 Tb927.8.7720 Tb11.01.7170 Tb10.61.0280 Tb11.02.5260 Tb11.02.0780 Tb11.02.5140 Tb11.47.0019 Tb927.7.6200 Tb927.1.5120 Tb927.3.1500 Tb09.160.4600 Tb11.02.3430 Tb927.8.7860 Tb927.8.1010 Tb927.8.650 Tb927.3.3730 Tb11.02.1990 Tb927.8.7920 Tb11.01.5190 Tb927.1.5170 Tb11.01.6980 Tb927.3.150 Tb927.4.4740 Tb927.7.3110 Tb11.01.0410 Tb10.389.1180
