# Supplementary material for: Genome-wide expression profiling of in vivo-derived bloodstream parasite stages and dynamic analysis of mRNA alterations during synchronous differentiation in Trypanosoma brucei
Source: BMC Genomics. 2009 Sep 11;10:427. doi: 10.1186/1471-2164-10-427 (PMC2753553; doi:10.1186/1471-2164-10-427)
Supplement: Additional file 8 — Gene ontology analysis for genes temporally regulated during differentiation. Genes on the array have been assigned annotation from any or all of the three gene ontologies (Biological process, BP; Molecular function, MF; cellular compartment, CC). The charts show the representation within distinct Gene ontology groups of significant genes (P < 0.05) within each comparison. Genes up-regulated and down-regulated are shown separately. [file 1471-2164-10-427-S8.zip › Additional File 8/Supp Mat8-T48-T0_GOup.xls]

GOID	NodeSize	SampleMatch	Phyper	Term	Ont	SampleKeys
GO:0006412	204	39	3.88586905486590e-10	translation	BP	Tb927.7.5170 Tb09.211.0340 Tb10.6k15.0410 Tb11.46.0001 Tb11.03.0700 Tb10.70.3170 Tb11.02.4220 Tb927.5.1610 Tb927.7.5020 Tb10.6k15.0510 Tb927.7.1050 Tb927.8.5260 Tb11.02.2430 Tb927.8.6160 Tb927.8.1600 Tb11.01.4750 Tb09.211.4850 Tb11.02.0740 Tb09.160.2550 Tb927.8.5880 Tb10.05.0220 Tb09.211.2650 Tb11.01.1480 Tb10.100.0080 Tb10.6k15.0270 Tb11.01.5720 Tb09.160.0710 Tb927.6.1880 Tb927.7.1710 Tb10.70.17…
GO:0009059	251	42	5.59462972639297e-09	macromolecule biosynthetic process	BP	Tb927.7.5170 Tb09.211.0340 Tb10.6k15.0410 Tb11.46.0001 Tb11.03.0700 Tb10.70.3170 Tb11.02.4220 Tb927.4.5270 Tb927.5.1610 Tb927.2.4210 Tb927.1.3830 Tb927.7.5020 Tb10.6k15.0510 Tb927.7.1050 Tb927.8.5260 Tb11.02.2430 Tb927.8.6160 Tb927.8.1600 Tb11.01.4750 Tb09.211.4850 Tb11.02.0740 Tb09.160.2550 Tb927.8.5880 Tb10.05.0220 Tb09.211.2650 Tb11.01.1480 Tb10.100.0080 Tb10.6k15.0270 Tb11.01.5720 Tb09.160.07…
GO:0009058	396	49	5.06576324117186e-06	biosynthetic process	BP	Tb927.7.5170 Tb09.211.0340 Tb10.6k15.0410 Tb11.46.0001 Tb11.03.0700 Tb10.70.3170 Tb11.02.4220 Tb927.4.5270 Tb927.5.1610 Tb927.7.4170 Tb927.2.4210 Tb927.1.3830 Tb10.100.0070 Tb927.7.5020 Tb10.6k15.0510 Tb927.7.1050 Tb927.8.5260 Tb11.02.2430 Tb927.8.6160 Tb927.8.1600 Tb11.01.4750 Tb09.211.4850 Tb11.02.0740 Tb09.160.2550 Tb927.8.5880 Tb11.01.2280 Tb10.05.0220 Tb09.211.2650 Tb11.01.1480 Tb10.100.0080…
GO:0044260	859	78	0.000690465422032172	cellular macromolecule metabolic process	BP	Tb10.6k15.0770 Tb927.7.5170 Tb927.7.6660 Tb09.211.0340 Tb11.46.0014 Tb10.70.2210 Tb11.01.5860 Tb10.6k15.0410 Tb11.46.0001 Tb09.211.0510 Tb11.03.0700 Tb09.160.0450 Tb10.70.3170 Tb11.02.4220 Tb927.4.5270 Tb927.5.1610 Tb11.42.0003 Tb927.4.650 Tb10.6k15.2520 Tb11.01.3110 Tb927.7.5020 Tb10.70.0280 Tb10.6k15.0510 Tb927.7.1050 Tb927.8.5260 Tb11.02.2430 Tb927.8.6160 Tb11.01.7825 Tb11.02.4870 Tb927.8.1600…
GO:0044267	855	77	0.000998956856300235	cellular protein metabolic process	BP	Tb10.6k15.0770 Tb927.7.5170 Tb927.7.6660 Tb09.211.0340 Tb11.46.0014 Tb10.70.2210 Tb11.01.5860 Tb10.6k15.0410 Tb11.46.0001 Tb09.211.0510 Tb11.03.0700 Tb09.160.0450 Tb10.70.3170 Tb11.02.4220 Tb927.4.5270 Tb927.5.1610 Tb11.42.0003 Tb927.4.650 Tb10.6k15.2520 Tb11.01.3110 Tb927.7.5020 Tb10.70.0280 Tb10.6k15.0510 Tb927.7.1050 Tb927.8.5260 Tb11.02.2430 Tb927.8.6160 Tb11.01.7825 Tb11.02.4870 Tb927.8.1600…
GO:0019538	866	77	0.00149468253965456	protein metabolic process	BP	Tb10.6k15.0770 Tb927.7.5170 Tb927.7.6660 Tb09.211.0340 Tb11.46.0014 Tb10.70.2210 Tb11.01.5860 Tb10.6k15.0410 Tb11.46.0001 Tb09.211.0510 Tb11.03.0700 Tb09.160.0450 Tb10.70.3170 Tb11.02.4220 Tb927.4.5270 Tb927.5.1610 Tb11.42.0003 Tb927.4.650 Tb10.6k15.2520 Tb11.01.3110 Tb927.7.5020 Tb10.70.0280 Tb10.6k15.0510 Tb927.7.1050 Tb927.8.5260 Tb11.02.2430 Tb927.8.6160 Tb11.01.7825 Tb11.02.4870 Tb927.8.1600…
GO:0043170	1314	106	0.00429508211543135	macromolecule metabolic process	BP	Tb10.6k15.0770 Tb927.4.1930 Tb927.7.5170 Tb927.7.6660 Tb09.211.0340 Tb09.160.2970 Tb11.46.0014 Tb10.70.2210 Tb11.01.5860 Tb10.6k15.0410 Tb11.46.0001 Tb927.1.710 Tb09.211.0510 Tb11.03.0700 Tb09.160.0450 Tb10.70.3170 Tb11.02.4220 Tb927.4.5270 Tb927.5.1610 Tb11.01.5915 Tb11.01.6410 Tb927.2.4210 Tb11.42.0003 Tb927.8.5600 Tb927.1.3830 Tb927.4.650 Tb10.6k15.2520 Tb11.01.3110 Tb10.406.0370 Tb927.7.5020 …
GO:0006403	2	2	0.00439369851134557	RNA localization	BP	Tb927.6.1970 Tb10.70.5360
GO:0006405	2	2	0.00439369851134557	RNA export from nucleus	BP	Tb927.6.1970 Tb10.70.5360
GO:0006986	2	2	0.00439369851134557	response to unfolded protein	BP	Tb10.26.1080 Tb10.6k15.2000
GO:0009607	2	2	0.00439369851134557	response to biotic stimulus	BP	Tb10.26.1080 Tb10.6k15.2000
GO:0042026	2	2	0.00439369851134557	protein refolding	BP	Tb10.26.1080 Tb10.6k15.2000
GO:0050657	2	2	0.00439369851134557	nucleic acid transport	BP	Tb927.6.1970 Tb10.70.5360
GO:0050658	2	2	0.00439369851134557	RNA transport	BP	Tb927.6.1970 Tb10.70.5360
GO:0051236	2	2	0.00439369851134557	establishment of RNA localization	BP	Tb927.6.1970 Tb10.70.5360
GO:0051789	2	2	0.00439369851134557	response to protein stimulus	BP	Tb10.26.1080 Tb10.6k15.2000
GO:0065003	50	9	0.00485737917655261	macromolecular complex assembly	BP	Tb09.211.0510 Tb11.03.0700 Tb10.406.0370 Tb10.70.0280 Tb927.8.5880 Tb10.70.1770 Tb927.7.2870 Tb927.5.4240 Tb927.5.3120
GO:0000365	6	3	0.00497612082503847	nuclear mRNA trans splicing, via U2-type spliceosome	BP	Tb11.01.5915 Tb09.211.1695 Tb927.6.2700
GO:0006374	6	3	0.00497612082503847	nuclear mRNA splicing via U2-type spliceosome	BP	Tb11.01.5915 Tb09.211.1695 Tb927.6.2700
GO:0045291	6	3	0.00497612082503847	nuclear mRNA trans splicing, splice leader addition	BP	Tb11.01.5915 Tb09.211.1695 Tb927.6.2700
GO:0022607	53	9	0.00722251509853503	cellular component assembly	BP	Tb09.211.0510 Tb11.03.0700 Tb10.406.0370 Tb10.70.0280 Tb927.8.5880 Tb10.70.1770 Tb927.7.2870 Tb927.5.4240 Tb927.5.3120
GO:0044237	1576	122	0.007981347437382	cellular metabolic process	BP	Tb10.6k15.0770 Tb927.4.1930 Tb927.7.5170 Tb927.7.6660 Tb09.211.0340 Tb09.160.2970 Tb11.46.0014 Tb10.70.2210 Tb11.01.5860 Tb10.6k15.0410 Tb11.46.0001 Tb927.1.710 Tb09.211.0510 Tb11.03.0700 Tb09.160.0450 Tb10.70.3170 Tb11.02.4220 Tb927.4.5270 Tb927.5.1610 Tb927.7.4170 Tb11.01.5915 Tb09.211.1380 Tb927.2.4210 Tb11.42.0003 Tb927.8.5600 Tb927.1.3830 Tb10.100.0070 Tb927.4.650 Tb10.6k15.2520 Tb11.01.1440…
GO:0022613	55	9	0.0092321284572788	ribonucleoprotein complex biogenesis and assembly	BP	Tb927.7.5170 Tb11.03.0700 Tb927.7.5020 Tb927.7.4670 Tb09.244.2790 Tb927.8.5880 Tb10.6k15.3160 Tb10.70.1770 Tb927.5.3120
GO:0003735	121	30	5.02815314838874e-11	structural constituent of ribosome	MF	Tb927.7.5170 Tb09.211.0340 Tb10.6k15.0410 Tb11.46.0001 Tb10.70.3170 Tb11.02.4220 Tb927.5.1610 Tb927.7.5020 Tb10.6k15.0510 Tb927.7.1050 Tb927.8.5260 Tb11.02.2430 Tb927.8.6160 Tb09.211.4850 Tb11.02.0740 Tb09.160.2550 Tb10.05.0220 Tb09.211.2650 Tb11.01.1480 Tb10.100.0080 Tb10.6k15.0270 Tb11.01.5720 Tb09.160.0710 Tb927.7.4550 Tb927.6.5130 Tb927.2.4890 Tb927.4.1860 Tb10.6k15.3900 Tb927.3.5610 Tb927.6.…
GO:0005198	150	32	7.3201848626266e-10	structural molecule activity	MF	Tb927.7.3440 Tb927.7.5170 Tb09.211.0340 Tb10.6k15.0410 Tb11.46.0001 Tb10.70.3170 Tb11.02.4220 Tb927.5.1610 Tb927.7.5020 Tb10.6k15.0510 Tb927.7.1050 Tb927.8.5260 Tb11.02.2430 Tb927.8.6160 Tb09.211.4850 Tb11.02.0740 Tb09.160.2550 Tb10.05.0220 Tb09.211.2650 Tb11.01.1480 Tb10.100.0080 Tb10.6k15.0270 Tb11.01.5720 Tb927.1.2370 Tb09.160.0710 Tb927.7.4550 Tb927.6.5130 Tb927.2.4890 Tb927.4.1860 Tb10.6k15.…
GO:0000339	2	2	0.00425456138157676	RNA cap binding	MF	Tb09.160.3270 Tb927.6.1970
GO:0030529	148	35	9.40642729625215e-12	ribonucleoprotein complex	CC	Tb927.7.5170 Tb09.211.0340 Tb10.6k15.0410 Tb11.46.0001 Tb10.70.3170 Tb11.02.4220 Tb927.5.1610 Tb11.01.5915 Tb927.2.4890 Tb10.6k15.0510 Tb927.7.1050 Tb927.8.5260 Tb927.8.6160 Tb11.02.0740 Tb09.160.2550 Tb10.05.0220 Tb09.211.1695 Tb11.01.1480 Tb10.100.0080 Tb10.6k15.0270 Tb11.01.5720 Tb10.389.0160 Tb927.6.2700 Tb09.160.0710 Tb927.7.4550 Tb927.6.5130 Tb927.7.5020 Tb11.02.2430 Tb09.211.4850 Tb927.4.1…
GO:0005840	121	30	9.90310378551999e-11	ribosome	CC	Tb927.7.5170 Tb09.211.0340 Tb10.6k15.0410 Tb11.46.0001 Tb10.70.3170 Tb11.02.4220 Tb927.5.1610 Tb927.2.4890 Tb10.6k15.0510 Tb927.7.1050 Tb927.8.5260 Tb927.8.6160 Tb11.02.0740 Tb09.160.2550 Tb10.05.0220 Tb11.01.1480 Tb10.100.0080 Tb10.6k15.0270 Tb11.01.5720 Tb09.160.0710 Tb927.7.4550 Tb927.6.5130 Tb927.7.5020 Tb11.02.2430 Tb09.211.4850 Tb927.4.1860 Tb09.211.2650 Tb10.6k15.3900 Tb927.3.5610 Tb927.6.…
GO:0043228	284	49	1.00201011532556e-10	non-membrane-bound organelle	CC	Tb927.7.3440 Tb927.7.5170 Tb09.211.0340 Tb10.6k15.0410 Tb11.46.0001 Tb09.160.1160 Tb10.70.3170 Tb11.02.4220 Tb927.5.1610 Tb927.7.3410 Tb11.01.5915 Tb10.70.2680 Tb927.2.4890 Tb10.6k15.0510 Tb927.7.1050 Tb927.8.760 Tb927.8.5260 Tb927.8.6160 Tb927.8.4990 Tb927.5.4420 Tb11.02.0740 Tb09.160.2550 Tb10.26.1080 Tb10.05.0220 Tb09.211.1695 Tb11.01.1480 Tb10.100.0080 Tb10.6k15.0270 Tb11.01.5720 Tb10.389.016…
GO:0043232	284	49	1.00201011532556e-10	intracellular non-membrane-bound organelle	CC	Tb927.7.3440 Tb927.7.5170 Tb09.211.0340 Tb10.6k15.0410 Tb11.46.0001 Tb09.160.1160 Tb10.70.3170 Tb11.02.4220 Tb927.5.1610 Tb927.7.3410 Tb11.01.5915 Tb10.70.2680 Tb927.2.4890 Tb10.6k15.0510 Tb927.7.1050 Tb927.8.760 Tb927.8.5260 Tb927.8.6160 Tb927.8.4990 Tb927.5.4420 Tb11.02.0740 Tb09.160.2550 Tb10.26.1080 Tb10.05.0220 Tb09.211.1695 Tb11.01.1480 Tb10.100.0080 Tb10.6k15.0270 Tb11.01.5720 Tb10.389.016…
GO:0005737	529	71	4.23372265498733e-10	cytoplasm	CC	Tb927.7.5170 Tb09.211.0340 Tb09.160.2970 Tb11.01.5860 Tb927.8.4810 Tb11.55.0002 Tb10.6k15.0410 Tb11.46.0001 Tb927.1.710 Tb09.211.0510 Tb10.70.3170 Tb11.02.4220 Tb927.5.1610 Tb927.7.4170 Tb927.7.3410 Tb09.211.1380 Tb11.01.6410 Tb11.42.0003 Tb10.61.1820 Tb927.8.6680 Tb10.6k15.2520 Tb11.01.1440 Tb09.160.4310 Tb927.2.4890 Tb10.70.0280 Tb927.7.4670 Tb10.6k15.0510 Tb927.7.1050 Tb09.160.3270 Tb10.70.511…
GO:0044424	984	107	5.79075489771298e-10	intracellular part	CC	Tb927.7.3440 Tb927.7.5170 Tb09.211.0340 Tb09.160.2970 Tb11.01.5860 Tb927.8.4810 Tb11.55.0002 Tb10.6k15.0410 Tb11.46.0001 Tb927.1.710 Tb09.211.0510 Tb09.160.1160 Tb10.70.3170 Tb11.02.4220 Tb927.1.420 Tb927.5.1610 Tb927.7.4170 Tb927.7.3410 Tb11.01.5915 Tb09.211.1380 Tb11.01.6410 Tb927.8.5460 Tb927.2.4210 Tb11.42.0003 Tb10.61.1820 Tb927.1.3830 Tb927.8.6680 Tb10.6k15.2520 Tb11.01.1440 Tb09.160.4310 T…
GO:0005622	1035	110	1.12623449009135e-09	intracellular	CC	Tb927.7.3440 Tb927.7.5170 Tb09.211.0340 Tb09.160.2970 Tb11.01.5860 Tb927.8.4810 Tb11.55.0002 Tb10.6k15.0410 Tb11.46.0001 Tb927.1.710 Tb09.211.0510 Tb09.160.1160 Tb10.70.3170 Tb11.02.4220 Tb927.1.420 Tb927.5.1610 Tb927.7.4170 Tb927.7.3410 Tb11.01.5915 Tb09.211.1380 Tb11.01.6410 Tb927.8.5460 Tb927.2.4210 Tb11.42.0003 Tb10.61.1820 Tb927.1.3830 Tb927.8.6680 Tb10.6k15.2520 Tb11.01.1440 Tb09.160.4310 T…
GO:0044444	428	59	9.20367184928558e-09	cytoplasmic part	CC	Tb927.7.5170 Tb09.211.0340 Tb09.160.2970 Tb11.01.5860 Tb927.8.4810 Tb11.55.0002 Tb10.6k15.0410 Tb11.46.0001 Tb09.211.0510 Tb10.70.3170 Tb11.02.4220 Tb927.5.1610 Tb927.7.4170 Tb927.7.3410 Tb09.211.1380 Tb11.42.0003 Tb10.61.1820 Tb927.8.6680 Tb11.01.1440 Tb09.160.4310 Tb927.2.4890 Tb10.70.0280 Tb927.7.4670 Tb10.6k15.0510 Tb927.7.1050 Tb09.160.3270 Tb10.70.5110 Tb927.8.5260 Tb927.8.6160 Tb10.6k15.25…
GO:0043226	750	85	2.53856914658778e-08	organelle	CC	Tb927.7.3440 Tb927.7.5170 Tb09.211.0340 Tb927.8.4810 Tb11.55.0002 Tb10.6k15.0410 Tb11.46.0001 Tb09.211.0510 Tb09.160.1160 Tb10.70.3170 Tb11.02.4220 Tb927.1.420 Tb927.5.1610 Tb927.7.4170 Tb927.7.3410 Tb11.01.5915 Tb927.8.5460 Tb927.2.4210 Tb10.61.1820 Tb927.1.3830 Tb927.8.6680 Tb10.6k15.2520 Tb11.01.1440 Tb09.160.4310 Tb927.8.4280 Tb10.70.2680 Tb927.7.2870 Tb10.406.0370 Tb927.2.4890 Tb10.70.0280 T…
GO:0043229	750	85	2.53856914658778e-08	intracellular organelle	CC	Tb927.7.3440 Tb927.7.5170 Tb09.211.0340 Tb927.8.4810 Tb11.55.0002 Tb10.6k15.0410 Tb11.46.0001 Tb09.211.0510 Tb09.160.1160 Tb10.70.3170 Tb11.02.4220 Tb927.1.420 Tb927.5.1610 Tb927.7.4170 Tb927.7.3410 Tb11.01.5915 Tb927.8.5460 Tb927.2.4210 Tb10.61.1820 Tb927.1.3830 Tb927.8.6680 Tb10.6k15.2520 Tb11.01.1440 Tb09.160.4310 Tb927.8.4280 Tb10.70.2680 Tb927.7.2870 Tb10.406.0370 Tb927.2.4890 Tb10.70.0280 T…
GO:0032991	516	57	3.86331736450693e-05	macromolecular complex	CC	Tb927.7.5170 Tb09.211.0340 Tb09.160.2970 Tb11.01.5860 Tb10.6k15.0410 Tb11.46.0001 Tb10.70.3170 Tb11.02.4220 Tb927.5.1610 Tb11.01.5915 Tb09.211.1380 Tb11.42.0003 Tb10.100.0070 Tb927.8.6680 Tb10.70.2680 Tb927.2.4890 Tb927.7.4670 Tb10.6k15.0510 Tb927.7.1050 Tb927.8.3530 Tb927.8.5260 Tb927.8.6160 Tb11.02.4870 Tb11.01.4750 Tb11.02.0740 Tb09.160.2550 Tb10.05.0220 Tb09.211.1695 Tb11.01.1480 Tb10.100.008…
GO:0005623	1627	132	0.000559790383694953	cell	CC	Tb10.6k15.0030 Tb927.7.3440 Tb927.7.5170 Tb927.7.6660 Tb09.244.1000 Tb927.8.7620 Tb09.211.0340 Tb09.160.2970 Tb11.01.5860 Tb927.8.4810 Tb11.55.0002 Tb10.6k15.0410 Tb11.46.0001 Tb927.1.710 Tb09.211.0510 Tb11.03.0700 Tb09.160.1160 Tb10.70.3170 Tb11.02.4220 Tb927.6.520 Tb927.4.5270 Tb927.1.420 Tb927.5.1610 Tb927.7.4170 Tb927.7.3410 Tb11.01.5915 Tb09.211.1380 Tb11.01.6410 Tb927.8.5460 Tb927.2.4210 Tb…
GO:0044464	1627	132	0.000559790383694953	cell part	CC	Tb10.6k15.0030 Tb927.7.3440 Tb927.7.5170 Tb927.7.6660 Tb09.244.1000 Tb927.8.7620 Tb09.211.0340 Tb09.160.2970 Tb11.01.5860 Tb927.8.4810 Tb11.55.0002 Tb10.6k15.0410 Tb11.46.0001 Tb927.1.710 Tb09.211.0510 Tb11.03.0700 Tb09.160.1160 Tb10.70.3170 Tb11.02.4220 Tb927.6.520 Tb927.4.5270 Tb927.1.420 Tb927.5.1610 Tb927.7.4170 Tb927.7.3410 Tb11.01.5915 Tb09.211.1380 Tb11.01.6410 Tb927.8.5460 Tb927.2.4210 Tb…
GO:0000785	7	4	0.000604580801355409	chromatin	CC	Tb927.7.2870 Tb10.406.0370 Tb927.3.3490 Tb927.5.4240
GO:0005730	27	7	0.00161335048466899	nucleolus	CC	Tb09.160.1160 Tb11.01.5915 Tb927.8.760 Tb927.5.4420 Tb09.211.1695 Tb10.389.0160 Tb927.6.2700
GO:0015934	11	4	0.00459293044355341	large ribosomal subunit	CC	Tb11.46.0001 Tb927.5.1610 Tb11.02.2430 Tb09.211.4850
GO:0000786	6	3	0.00523360363911748	nucleosome	CC	Tb927.7.2870 Tb10.406.0370 Tb927.5.4240
GO:0005829	25	6	0.00530034614361749	cytosol	CC	Tb11.01.5860 Tb11.42.0003 Tb09.160.3270 Tb11.02.4870 Tb927.3.2960 Tb10.70.4740
GO:0043227	510	48	0.00721379649915669	membrane-bound organelle	CC	Tb927.8.4810 Tb11.55.0002 Tb09.211.0510 Tb09.160.1160 Tb927.1.420 Tb927.7.4170 Tb11.01.5915 Tb927.8.5460 Tb927.2.4210 Tb10.61.1820 Tb927.1.3830 Tb927.8.6680 Tb10.6k15.2520 Tb11.01.1440 Tb09.160.4310 Tb927.8.4280 Tb927.7.2870 Tb10.406.0370 Tb10.70.0280 Tb927.7.4670 Tb09.244.2790 Tb927.8.760 Tb927.8.3530 Tb10.70.5110 Tb10.6k15.2500 Tb11.02.4870 Tb927.5.4420 Tb10.70.2920 Tb09.211.1695 Tb10.6k15.3510…
GO:0043231	510	48	0.00721379649915669	intracellular membrane-bound organelle	CC	Tb927.8.4810 Tb11.55.0002 Tb09.211.0510 Tb09.160.1160 Tb927.1.420 Tb927.7.4170 Tb11.01.5915 Tb927.8.5460 Tb927.2.4210 Tb10.61.1820 Tb927.1.3830 Tb927.8.6680 Tb10.6k15.2520 Tb11.01.1440 Tb09.160.4310 Tb927.8.4280 Tb927.7.2870 Tb10.406.0370 Tb10.70.0280 Tb927.7.4670 Tb09.244.2790 Tb927.8.760 Tb927.8.3530 Tb10.70.5110 Tb10.6k15.2500 Tb11.02.4870 Tb927.5.4420 Tb10.70.2920 Tb09.211.1695 Tb10.6k15.3510…
