# Supplementary material for: Genome-wide expression profiling of in vivo-derived bloodstream parasite stages and dynamic analysis of mRNA alterations during synchronous differentiation in Trypanosoma brucei
Source: BMC Genomics. 2009 Sep 11;10:427. doi: 10.1186/1471-2164-10-427 (PMC2753553; doi:10.1186/1471-2164-10-427)
Supplement: Additional file 8 — Gene ontology analysis for genes temporally regulated during differentiation. Genes on the array have been assigned annotation from any or all of the three gene ontologies (Biological process, BP; Molecular function, MF; cellular compartment, CC). The charts show the representation within distinct Gene ontology groups of significant genes (P < 0.05) within each comparison. Genes up-regulated and down-regulated are shown separately. [file 1471-2164-10-427-S8.zip › Additional File 8/Supp Mat8-T48-T18_GOup.xls]

GOID	NodeSize	SampleMatch	Phyper	Term	Ont	SampleKeys
GO:0000722	1	1	0.0079465988556906	telomere maintenance via recombination	BP	Tb927.3.5030
GO:0006278	1	1	0.0079465988556906	RNA-dependent DNA replication	BP	Tb09.211.5015
GO:0006312	1	1	0.0079465988556906	mitotic recombination	BP	Tb927.3.5030
