# Supplementary material for: Genome-wide expression profiling of in vivo-derived bloodstream parasite stages and dynamic analysis of mRNA alterations during synchronous differentiation in Trypanosoma brucei
Source: BMC Genomics. 2009 Sep 11;10:427. doi: 10.1186/1471-2164-10-427 (PMC2753553; doi:10.1186/1471-2164-10-427)
Supplement: Additional file 8 — Gene ontology analysis for genes temporally regulated during differentiation. Genes on the array have been assigned annotation from any or all of the three gene ontologies (Biological process, BP; Molecular function, MF; cellular compartment, CC). The charts show the representation within distinct Gene ontology groups of significant genes (P < 0.05) within each comparison. Genes up-regulated and down-regulated are shown separately. [file 1471-2164-10-427-S8.zip › Additional File 8/Supp Mat8-T6-T0_GOdown.xls]

GOID	NodeSize	SampleMatch	Phyper	Term	Ont	SampleKeys
GO:0007155	17	3	0.00289106926897989	cell adhesion	BP	Tb927.8.1610 Tb927.1.880 Tb09.244.2680
GO:0022610	18	3	0.00342659931509191	biological adhesion	BP	Tb927.8.1610 Tb927.1.880 Tb09.244.2680
GO:0016020	692	22	0.000749904686862499	membrane	CC	Tb10.26.0220 Tb927.4.4410 Tb11.01.6230 Tb09.v1.0310 Tb09.160.5400 Tb927.8.1610 Tb927.4.4450 Tb927.8.7720 Tb11.02.5260 Tb11.02.5140 Tb11.47.0019 Tb927.1.5120 Tb927.3.1500 Tb927.3.3730 Tb927.2.1920 Tb11.01.5190 Tb927.5.360 Tb10.389.1180 Tb927.1.4450 Tb09.211.1330 Tb11.01.0410 Tb09.244.2680
GO:0016021	469	15	0.00734900823275232	integral to membrane	CC	Tb927.4.4410 Tb11.01.6230 Tb09.v1.0310 Tb927.4.4450 Tb927.8.7720 Tb11.02.5260 Tb11.02.5140 Tb11.47.0019 Tb927.1.5120 Tb927.3.1500 Tb927.3.3730 Tb11.01.5190 Tb09.211.1330 Tb11.01.0410 Tb10.389.1180
GO:0031224	469	15	0.00734900823275232	intrinsic to membrane	CC	Tb927.4.4410 Tb11.01.6230 Tb09.v1.0310 Tb927.4.4450 Tb927.8.7720 Tb11.02.5260 Tb11.02.5140 Tb11.47.0019 Tb927.1.5120 Tb927.3.1500 Tb927.3.3730 Tb11.01.5190 Tb09.211.1330 Tb11.01.0410 Tb10.389.1180
