# Supplementary material for: Genome-wide expression profiling of in vivo-derived bloodstream parasite stages and dynamic analysis of mRNA alterations during synchronous differentiation in Trypanosoma brucei
Source: BMC Genomics. 2009 Sep 11;10:427. doi: 10.1186/1471-2164-10-427 (PMC2753553; doi:10.1186/1471-2164-10-427)
Supplement: Additional file 8 — Gene ontology analysis for genes temporally regulated during differentiation. Genes on the array have been assigned annotation from any or all of the three gene ontologies (Biological process, BP; Molecular function, MF; cellular compartment, CC). The charts show the representation within distinct Gene ontology groups of significant genes (P < 0.05) within each comparison. Genes up-regulated and down-regulated are shown separately. [file 1471-2164-10-427-S8.zip › Additional File 8/Supp Mat8-T6-T0_GOup.xls]

GOID	NodeSize	SampleMatch	Phyper	Term	Ont	SampleKeys
GO:0006412	204	26	3.08469888423607e-06	translation	BP	Tb11.01.1370 Tb09.211.0340 Tb09.160.3730 Tb11.03.0700 Tb10.70.3170 Tb927.7.5020 Tb10.6k15.0510 Tb927.7.1050 Tb11.02.2430 Tb927.8.1600 Tb11.01.4750 Tb11.02.0740 Tb927.8.5880 Tb11.02.5020 Tb11.01.1480 Tb10.6k15.0270 Tb10.61.0210 Tb927.6.1880 Tb10.70.5670 Tb10.70.1770 Tb10.70.5650 Tb927.2.4890 Tb10.6k15.3900 Tb927.3.5610 Tb927.7.1740 Tb927.5.3120
GO:0065003	50	11	1.81392759930645e-05	macromolecular complex assembly	BP	Tb11.01.1370 Tb09.211.0510 Tb11.03.0700 Tb10.406.0370 Tb10.70.0280 Tb927.8.5880 Tb10.61.0210 Tb10.70.1770 Tb927.7.2870 Tb927.5.4240 Tb927.5.3120
GO:0022607	53	11	3.26021731224634e-05	cellular component assembly	BP	Tb11.01.1370 Tb09.211.0510 Tb11.03.0700 Tb10.406.0370 Tb10.70.0280 Tb927.8.5880 Tb10.61.0210 Tb10.70.1770 Tb927.7.2870 Tb927.5.4240 Tb927.5.3120
GO:0009059	251	27	4.84957305848069e-05	macromolecule biosynthetic process	BP	Tb11.01.1370 Tb09.211.0340 Tb09.160.3730 Tb11.03.0700 Tb10.70.3170 Tb927.2.4210 Tb927.7.5020 Tb10.6k15.0510 Tb927.7.1050 Tb11.02.2430 Tb927.8.1600 Tb11.01.4750 Tb11.02.0740 Tb927.8.5880 Tb11.02.5020 Tb11.01.1480 Tb10.6k15.0270 Tb10.61.0210 Tb927.6.1880 Tb10.70.5670 Tb10.70.1770 Tb10.70.5650 Tb927.2.4890 Tb10.6k15.3900 Tb927.3.5610 Tb927.7.1740 Tb927.5.3120
GO:0006413	22	6	0.000467928221416335	translational initiation	BP	Tb11.01.1370 Tb11.03.0700 Tb927.8.5880 Tb10.61.0210 Tb10.70.1770 Tb927.5.3120
GO:0022618	25	6	0.000983637273014125	protein-RNA complex assembly	BP	Tb11.01.1370 Tb11.03.0700 Tb927.8.5880 Tb10.61.0210 Tb10.70.1770 Tb927.5.3120
GO:0009058	396	33	0.000985886448236214	biosynthetic process	BP	Tb11.01.1370 Tb09.211.0340 Tb09.160.3730 Tb11.03.0700 Tb10.70.3170 Tb927.2.4210 Tb10.100.0070 Tb927.7.5020 Tb10.6k15.0510 Tb927.7.1050 Tb11.02.2430 Tb927.8.1600 Tb11.01.4750 Tb11.02.0740 Tb927.8.5880 Tb927.7.4970 Tb11.02.5020 Tb927.7.4390 Tb11.01.1480 Tb10.6k15.0270 Tb10.61.0210 Tb11.01.7800 Tb927.6.1880 Tb927.6.4990 Tb10.70.5670 Tb10.70.1770 Tb10.70.5650 Tb927.2.4890 Tb927.3.860 Tb10.6k15.3900 T…
GO:0019722	2	2	0.00235047507774781	calcium-mediated signaling	BP	Tb10.70.5670 Tb10.70.5650
GO:0022613	55	8	0.00451220172512731	ribonucleoprotein complex biogenesis and assembly	BP	Tb11.01.1370 Tb11.03.0700 Tb927.7.5020 Tb927.8.5880 Tb927.7.1740 Tb10.61.0210 Tb10.70.1770 Tb927.5.3120
GO:0006928	15	4	0.00482070257810965	cell motility	BP	Tb927.8.5460 Tb927.1.2360 Tb927.8.4990 Tb927.1.2370
GO:0051674	15	4	0.00482070257810965	localization of cell	BP	Tb927.8.5460 Tb927.1.2360 Tb927.8.4990 Tb927.1.2370
GO:0008645	3	2	0.0068256480470221	hexose transport	BP	Tb10.6k15.2020 Tb10.6k15.2040
GO:0015749	3	2	0.0068256480470221	monosaccharide transport	BP	Tb10.6k15.2020 Tb10.6k15.2040
GO:0006334	9	3	0.00762946048378695	nucleosome assembly	BP	Tb10.406.0370 Tb927.7.2870 Tb927.5.4240
GO:0006520	60	8	0.00771814212290346	amino acid metabolic process	BP	Tb09.160.3730 Tb927.1.1270 Tb927.8.1600 Tb927.7.4970 Tb11.02.5020 Tb927.7.4390 Tb09.211.3330 Tb927.6.1880
GO:0006082	99	11	0.00775636607168674	organic acid metabolic process	BP	Tb09.160.3730 Tb927.2.4210 Tb927.1.1270 Tb927.8.1600 Tb927.7.4970 Tb11.02.5020 Tb927.7.4390 Tb09.211.3330 Tb927.6.1880 Tb10.70.5110 Tb927.3.860
GO:0019752	99	11	0.00775636607168674	carboxylic acid metabolic process	BP	Tb09.160.3730 Tb927.2.4210 Tb927.1.1270 Tb927.8.1600 Tb927.7.4970 Tb11.02.5020 Tb927.7.4390 Tb09.211.3330 Tb927.6.1880 Tb10.70.5110 Tb927.3.860
GO:0044267	855	55	0.00925215005742598	cellular protein metabolic process	BP	Tb11.01.1370 Tb11.02.5640 Tb09.211.0340 Tb10.70.2210 Tb11.01.5860 Tb09.211.0510 Tb09.160.3730 Tb11.03.0700 Tb10.70.3170 Tb10.6k15.2330 Tb11.42.0003 Tb11.01.3110 Tb927.7.5020 Tb10.70.0280 Tb10.6k15.0510 Tb927.7.1050 Tb927.7.680 Tb11.02.2430 Tb11.02.4870 Tb10.100.0120 Tb927.8.1600 Tb11.01.4750 Tb11.02.0740 Tb927.8.5880 Tb10.70.2920 Tb11.02.5020 Tb10.26.1080 Tb11.01.1480 Tb927.8.8330 Tb10.6k15.0270 …
GO:0008135	43	9	0.000171304851292682	translation factor activity, nucleic acid binding	MF	Tb11.01.1370 Tb11.03.0700 Tb10.70.5670 Tb10.70.5650 Tb11.01.4750 Tb927.8.5880 Tb10.61.0210 Tb10.70.1770 Tb927.5.3120
GO:0045182	43	9	0.000171304851292682	translation regulator activity	MF	Tb11.01.1370 Tb11.03.0700 Tb10.70.5670 Tb10.70.5650 Tb11.01.4750 Tb927.8.5880 Tb10.61.0210 Tb10.70.1770 Tb927.5.3120
GO:0003743	22	6	0.000482618006800068	translation initiation factor activity	MF	Tb11.01.1370 Tb11.03.0700 Tb927.8.5880 Tb10.61.0210 Tb10.70.1770 Tb927.5.3120
GO:0005198	150	17	0.000831143929158958	structural molecule activity	MF	Tb927.7.3440 Tb09.211.0340 Tb10.70.3170 Tb927.1.2360 Tb927.7.5020 Tb10.6k15.0510 Tb927.7.1050 Tb11.02.2430 Tb11.02.0740 Tb11.01.1480 Tb10.6k15.0270 Tb927.7.1740 Tb927.1.2370 Tb11.01.2695 Tb927.2.4890 Tb10.6k15.3900 Tb927.3.5610
GO:0000339	2	2	0.00237487734836841	RNA cap binding	MF	Tb09.160.3270 Tb927.6.1970
GO:0005516	7	3	0.00346898823725241	calmodulin binding	MF	Tb10.70.5670 Tb10.70.5650 Tb927.8.4990
GO:0003735	121	13	0.0054730266102725	structural constituent of ribosome	MF	Tb09.211.0340 Tb10.70.3170 Tb927.7.5020 Tb10.6k15.0510 Tb927.7.1050 Tb11.02.2430 Tb11.02.0740 Tb11.01.1480 Tb10.6k15.0270 Tb927.7.1740 Tb927.2.4890 Tb10.6k15.3900 Tb927.3.5610
GO:0044424	984	82	6.25909099323826e-09	intracellular part	CC	Tb927.7.3440 Tb11.01.1370 Tb927.4.430 Tb09.211.0340 Tb11.01.5860 Tb11.55.0002 Tb927.1.710 Tb09.211.0510 Tb09.160.3730 Tb10.70.5670 Tb10.70.3170 Tb11.55.0009 Tb927.1.420 Tb10.6k15.2330 Tb927.7.3410 Tb11.01.5915 Tb927.8.5460 Tb927.2.4210 Tb11.42.0003 Tb927.1.2360 Tb10.61.1820 Tb927.8.4280 Tb927.7.2870 Tb10.406.0370 Tb927.2.4890 Tb10.70.0280 Tb10.6k15.0510 Tb927.7.1050 Tb927.8.760 Tb09.160.3270 Tb92…
GO:0005737	529	54	1.86196678189149e-08	cytoplasm	CC	Tb11.01.1370 Tb09.211.0340 Tb11.01.5860 Tb11.55.0002 Tb927.1.710 Tb09.211.0510 Tb09.160.3730 Tb10.70.5670 Tb10.70.3170 Tb11.55.0009 Tb10.6k15.2330 Tb927.7.3410 Tb11.42.0003 Tb10.61.1820 Tb927.2.4890 Tb10.70.0280 Tb10.6k15.0510 Tb927.7.1050 Tb09.160.3270 Tb10.70.5110 Tb11.02.4870 Tb10.100.0120 Tb927.4.2260 Tb927.8.1600 Tb11.01.4750 Tb11.02.0740 Tb10.6k15.3970 Tb927.8.5880 Tb10.70.2920 Tb11.02.5020…
GO:0005622	1035	83	3.49195180763389e-08	intracellular	CC	Tb927.7.3440 Tb11.01.1370 Tb927.4.430 Tb09.211.0340 Tb11.01.5860 Tb11.55.0002 Tb927.1.710 Tb09.211.0510 Tb09.160.3730 Tb10.70.5670 Tb10.70.3170 Tb11.55.0009 Tb927.1.420 Tb10.6k15.2330 Tb927.7.3410 Tb11.01.5915 Tb927.8.5460 Tb927.2.4210 Tb11.42.0003 Tb927.1.2360 Tb10.61.1820 Tb927.8.4280 Tb927.7.2870 Tb10.406.0370 Tb927.2.4890 Tb10.70.0280 Tb10.6k15.0510 Tb927.7.1050 Tb927.8.760 Tb09.160.3270 Tb92…
GO:0005829	25	8	1.65194718370928e-05	cytosol	CC	Tb11.01.5860 Tb10.6k15.2330 Tb11.42.0003 Tb09.160.3270 Tb11.02.4870 Tb10.100.0120 Tb927.3.2960 Tb11.03.0250
GO:0044444	428	40	2.68484480132106e-05	cytoplasmic part	CC	Tb11.01.1370 Tb09.211.0340 Tb11.01.5860 Tb11.55.0002 Tb09.211.0510 Tb10.70.3170 Tb11.55.0009 Tb10.6k15.2330 Tb927.7.3410 Tb11.42.0003 Tb10.61.1820 Tb927.2.4890 Tb10.70.0280 Tb10.6k15.0510 Tb927.7.1050 Tb09.160.3270 Tb10.70.5110 Tb11.02.4870 Tb10.100.0120 Tb927.4.2260 Tb11.01.4750 Tb11.02.0740 Tb10.70.2920 Tb10.26.1080 Tb11.01.1480 Tb927.3.2960 Tb10.6k15.0270 Tb927.8.7530 Tb927.7.1740 Tb927.7.3940…
GO:0043228	284	30	3.63857097719188e-05	non-membrane-bound organelle	CC	Tb927.7.3440 Tb09.211.0340 Tb10.70.3170 Tb927.7.3410 Tb11.01.5915 Tb927.1.2360 Tb927.2.4890 Tb10.6k15.0510 Tb927.7.1050 Tb927.8.760 Tb927.4.2260 Tb927.8.4990 Tb927.5.4420 Tb11.02.0740 Tb10.26.1080 Tb09.211.1695 Tb11.01.1480 Tb10.6k15.0270 Tb927.7.1740 Tb927.1.2370 Tb10.70.2520 Tb927.7.2870 Tb10.406.0370 Tb927.7.5020 Tb927.3.3490 Tb11.02.2430 Tb927.5.4240 Tb10.6k15.3900 Tb927.3.5610 Tb11.01.2695
GO:0043232	284	30	3.63857097719188e-05	intracellular non-membrane-bound organelle	CC	Tb927.7.3440 Tb09.211.0340 Tb10.70.3170 Tb927.7.3410 Tb11.01.5915 Tb927.1.2360 Tb927.2.4890 Tb10.6k15.0510 Tb927.7.1050 Tb927.8.760 Tb927.4.2260 Tb927.8.4990 Tb927.5.4420 Tb11.02.0740 Tb10.26.1080 Tb09.211.1695 Tb11.01.1480 Tb10.6k15.0270 Tb927.7.1740 Tb927.1.2370 Tb10.70.2520 Tb927.7.2870 Tb10.406.0370 Tb927.7.5020 Tb927.3.3490 Tb11.02.2430 Tb927.5.4240 Tb10.6k15.3900 Tb927.3.5610 Tb11.01.2695
GO:0005623	1627	104	3.77316546166628e-05	cell	CC	Tb10.6k15.0030 Tb927.7.3440 Tb11.01.1370 Tb11.02.5640 Tb927.4.430 Tb927.8.7620 Tb09.211.0340 Tb927.8.1940 Tb11.01.5860 Tb11.55.0002 Tb927.1.710 Tb09.211.0510 Tb09.160.3730 Tb11.03.0700 Tb10.70.5670 Tb10.70.3170 Tb927.6.520 Tb11.55.0009 Tb927.1.420 Tb10.6k15.2330 Tb927.7.3410 Tb11.01.5915 Tb927.8.5460 Tb927.2.4210 Tb11.42.0003 Tb927.1.2360 Tb10.61.1820 Tb10.100.0070 Tb927.8.4280 Tb11.02.5480 Tb927…
GO:0044464	1627	104	3.77316546166628e-05	cell part	CC	Tb10.6k15.0030 Tb927.7.3440 Tb11.01.1370 Tb11.02.5640 Tb927.4.430 Tb927.8.7620 Tb09.211.0340 Tb927.8.1940 Tb11.01.5860 Tb11.55.0002 Tb927.1.710 Tb09.211.0510 Tb09.160.3730 Tb11.03.0700 Tb10.70.5670 Tb10.70.3170 Tb927.6.520 Tb11.55.0009 Tb927.1.420 Tb10.6k15.2330 Tb927.7.3410 Tb11.01.5915 Tb927.8.5460 Tb927.2.4210 Tb11.42.0003 Tb927.1.2360 Tb10.61.1820 Tb10.100.0070 Tb927.8.4280 Tb11.02.5480 Tb927…
GO:0000785	7	4	0.000184548521353215	chromatin	CC	Tb927.7.2870 Tb10.406.0370 Tb927.3.3490 Tb927.5.4240
GO:0009986	22	6	0.000531808962700153	cell surface	CC	Tb10.6k15.0030 Tb927.6.520 Tb927.6.480 Tb927.6.490 Tb927.6.510 Tb09.244.2460
GO:0043226	750	54	0.00116469951921937	organelle	CC	Tb927.7.3440 Tb09.211.0340 Tb11.55.0002 Tb09.211.0510 Tb10.70.3170 Tb11.55.0009 Tb927.1.420 Tb927.7.3410 Tb11.01.5915 Tb927.8.5460 Tb927.2.4210 Tb927.1.2360 Tb10.61.1820 Tb927.8.4280 Tb927.7.2870 Tb10.406.0370 Tb927.2.4890 Tb10.70.0280 Tb10.6k15.0510 Tb927.7.1050 Tb927.8.760 Tb927.8.3530 Tb10.70.5110 Tb11.02.4870 Tb10.100.0120 Tb927.4.2260 Tb927.8.4990 Tb927.5.4420 Tb11.02.0740 Tb10.70.2920 Tb10.…
GO:0043229	750	54	0.00116469951921937	intracellular organelle	CC	Tb927.7.3440 Tb09.211.0340 Tb11.55.0002 Tb09.211.0510 Tb10.70.3170 Tb11.55.0009 Tb927.1.420 Tb927.7.3410 Tb11.01.5915 Tb927.8.5460 Tb927.2.4210 Tb927.1.2360 Tb10.61.1820 Tb927.8.4280 Tb927.7.2870 Tb10.406.0370 Tb927.2.4890 Tb10.70.0280 Tb10.6k15.0510 Tb927.7.1050 Tb927.8.760 Tb927.8.3530 Tb10.70.5110 Tb11.02.4870 Tb10.100.0120 Tb927.4.2260 Tb927.8.4990 Tb927.5.4420 Tb11.02.0740 Tb10.70.2920 Tb10.…
GO:0000786	6	3	0.00217298269698183	nucleosome	CC	Tb927.7.2870 Tb10.406.0370 Tb927.5.4240
GO:0042995	29	6	0.00253475595877654	cell projection	CC	Tb927.7.3410 Tb927.8.5460 Tb11.01.4623 Tb927.8.4990 Tb10.6k15.3510 Tb11.03.0250
GO:0019861	21	5	0.00305742626026107	flagellum	CC	Tb927.8.5460 Tb11.01.4623 Tb927.8.4990 Tb10.6k15.3510 Tb11.03.0250
GO:0005839	15	4	0.00525907618239112	proteasome core complex (sensu Eukaryota)	CC	Tb927.4.430 Tb11.02.4870 Tb10.100.0120 Tb927.6.1260
GO:0005832	8	3	0.00564999720024463	chaperonin-containing T-complex	CC	Tb11.01.5860 Tb10.6k15.2330 Tb11.42.0003
GO:0005874	8	3	0.00564999720024463	microtubule	CC	Tb927.1.2360 Tb927.1.2370 Tb11.01.2695
GO:0032991	516	38	0.00577261198815217	macromolecular complex	CC	Tb11.01.1370 Tb927.4.430 Tb09.211.0340 Tb11.01.5860 Tb10.70.3170 Tb10.6k15.2330 Tb11.01.5915 Tb11.42.0003 Tb10.100.0070 Tb927.2.4890 Tb10.6k15.0510 Tb927.7.1050 Tb927.8.3530 Tb11.02.4870 Tb10.100.0120 Tb11.01.4750 Tb11.02.0740 Tb09.211.1695 Tb11.01.1480 Tb10.6k15.0270 Tb927.7.1740 Tb927.6.1260 Tb10.70.2520 Tb10.70.4510 Tb10.329.0040 Tb927.6.4990 Tb927.1.2360 Tb927.7.2870 Tb10.406.0370 Tb927.7.502…
GO:0030529	148	15	0.00590662630501374	ribonucleoprotein complex	CC	Tb09.211.0340 Tb10.70.3170 Tb11.01.5915 Tb927.2.4890 Tb10.6k15.0510 Tb927.7.1050 Tb11.02.0740 Tb09.211.1695 Tb11.01.1480 Tb10.6k15.0270 Tb927.7.1740 Tb927.7.5020 Tb11.02.2430 Tb10.6k15.3900 Tb927.3.5610
GO:0005840	121	13	0.00630741384825984	ribosome	CC	Tb09.211.0340 Tb10.70.3170 Tb927.2.4890 Tb10.6k15.0510 Tb927.7.1050 Tb11.02.0740 Tb11.01.1480 Tb10.6k15.0270 Tb927.7.1740 Tb927.7.5020 Tb11.02.2430 Tb10.6k15.3900 Tb927.3.5610
