# Supplementary material for: Genome-wide expression profiling of in vivo-derived bloodstream parasite stages and dynamic analysis of mRNA alterations during synchronous differentiation in Trypanosoma brucei
Source: BMC Genomics. 2009 Sep 11;10:427. doi: 10.1186/1471-2164-10-427 (PMC2753553; doi:10.1186/1471-2164-10-427)
Supplement: Additional file 8 — Gene ontology analysis for genes temporally regulated during differentiation. Genes on the array have been assigned annotation from any or all of the three gene ontologies (Biological process, BP; Molecular function, MF; cellular compartment, CC). The charts show the representation within distinct Gene ontology groups of significant genes (P < 0.05) within each comparison. Genes up-regulated and down-regulated are shown separately. [file 1471-2164-10-427-S8.zip › Additional File 8/Supp Mat8-T6-T1_GOup.xls]

GOID	NodeSize	SampleMatch	Phyper	Term	Ont	SampleKeys
GO:0006928	15	5	2.96156865896960e-06	cell motility	BP	Tb927.8.5460 Tb927.1.2360 Tb927.8.4990 Tb927.3.4310 Tb927.1.2370
GO:0051674	15	5	2.96156865896960e-06	localization of cell	BP	Tb927.8.5460 Tb927.1.2360 Tb927.8.4990 Tb927.3.4310 Tb927.1.2370
GO:0033058	2	2	0.000278547872130760	directional locomotion	BP	Tb927.8.4990 Tb927.3.4310
GO:0040011	2	2	0.000278547872130760	locomotion	BP	Tb927.8.4990 Tb927.3.4310
GO:0043056	2	2	0.000278547872130760	forward locomotion	BP	Tb927.8.4990 Tb927.3.4310
GO:0006334	9	3	0.000353210318374762	nucleosome assembly	BP	Tb10.406.0370 Tb927.7.2870 Tb927.5.4240
GO:0006325	24	4	0.000594594222699879	establishment and/or maintenance of chromatin architecture	BP	Tb10.406.0370 Tb11.01.7240 Tb927.7.2870 Tb927.5.4240
GO:0065004	11	3	0.000677408301865427	protein-DNA complex assembly	BP	Tb10.406.0370 Tb927.7.2870 Tb927.5.4240
GO:0031497	12	3	0.000892483070137859	chromatin assembly	BP	Tb10.406.0370 Tb927.7.2870 Tb927.5.4240
GO:0006323	27	4	0.00094595047028724	DNA packaging	BP	Tb10.406.0370 Tb11.01.7240 Tb927.7.2870 Tb927.5.4240
GO:0006333	13	3	0.00114645521513551	chromatin assembly or disassembly	BP	Tb10.406.0370 Tb927.7.2870 Tb927.5.4240
GO:0065003	50	5	0.00133613673356074	macromolecular complex assembly	BP	Tb10.406.0370 Tb10.70.0280 Tb10.61.0210 Tb927.7.2870 Tb927.5.4240
GO:0022607	53	5	0.00174182174037000	cellular component assembly	BP	Tb10.406.0370 Tb10.70.0280 Tb10.61.0210 Tb927.7.2870 Tb927.5.4240
GO:0046785	5	2	0.00269618386537419	microtubule polymerization	BP	Tb927.1.2360 Tb927.1.2370
GO:0007001	36	4	0.00283829140737986	chromosome organization and biogenesis (sensu Eukaryota)	BP	Tb10.406.0370 Tb11.01.7240 Tb927.7.2870 Tb927.5.4240
GO:0031109	6	2	0.00400068873236552	microtubule polymerization or depolymerization	BP	Tb927.1.2360 Tb927.1.2370
GO:0051276	41	4	0.00458563839827732	chromosome organization and biogenesis	BP	Tb927.7.2870 Tb10.406.0370 Tb11.01.7240 Tb927.5.4240
GO:0051258	9	2	0.00929524040155631	protein polymerization	BP	Tb927.1.2360 Tb927.1.2370
GO:0005515	183	10	0.00115543890237721	protein binding	MF	Tb11.01.1680 Tb10.70.0280 Tb927.7.680 Tb11.02.4700 Tb11.02.0750 Tb927.2.2470 Tb927.3.5180 Tb927.8.4990 Tb10.26.1080 Tb927.3.4310
GO:0043169	225	10	0.00535027471713212	cation binding	MF	Tb11.02.5640 Tb11.47.0002 Tb927.8.5460 Tb11.01.4623 Tb11.01.1625 Tb11.01.0860 Tb11.01.0530 Tb11.01.1030 Tb927.3.3790 Tb927.2.2470
GO:0005516	7	2	0.0061037905378285	calmodulin binding	MF	Tb927.8.4990 Tb927.3.4310
GO:0000785	7	4	3.77210811365066e-06	chromatin	CC	Tb927.7.2870 Tb10.406.0370 Tb927.3.3490 Tb927.5.4240
GO:0019861	21	5	3.17430753110437e-05	flagellum	CC	Tb927.8.5460 Tb11.01.4623 Tb927.8.4990 Tb927.3.4310 Tb11.03.0250
GO:0000786	6	3	0.000121316337349222	nucleosome	CC	Tb927.7.2870 Tb10.406.0370 Tb927.5.4240
GO:0042995	29	5	0.000165187249809112	cell projection	CC	Tb927.8.5460 Tb11.01.4623 Tb927.8.4990 Tb927.3.4310 Tb11.03.0250
GO:0005694	19	4	0.000353016800012121	chromosome	CC	Tb927.7.2870 Tb10.406.0370 Tb927.3.3490 Tb927.5.4240
GO:0044427	19	4	0.000353016800012121	chromosomal part	CC	Tb927.7.2870 Tb10.406.0370 Tb927.3.3490 Tb927.5.4240
GO:0005829	25	4	0.00105939949603586	cytosol	CC	Tb11.02.0750 Tb927.3.2960 Tb11.03.0250 Tb10.70.4740
GO:0009434	14	3	0.00198375135929059	microtubule-based flagellum	CC	Tb927.8.5460 Tb927.8.4990 Tb927.3.4310
GO:0045298	4	2	0.00203821703224112	tubulin complex	CC	Tb927.1.2360 Tb927.1.2370
GO:0005623	1627	40	0.006014805698166	cell	CC	Tb11.02.5640 Tb927.8.1940 Tb11.01.0530 Tb927.8.5460 Tb927.1.2360 Tb10.70.7550 Tb11.02.5480 Tb927.7.2870 Tb10.406.0370 Tb11.01.4623 Tb10.70.0280 Tb11.02.5490 Tb11.02.2390 Tb11.01.7240 Tb11.02.4700 Tb11.01.4750 Tb927.8.4990 Tb11.02.0750 Tb11.02.5020 Tb10.26.1080 Tb927.2.6410 Tb927.3.2960 Tb927.2.5310 Tb927.3.4310 Tb927.6.490 Tb10.61.0210 Tb927.1.2370 Tb11.03.0250 Tb09.142.0230 Tb927.2.2470 Tb927.5.…
GO:0044464	1627	40	0.006014805698166	cell part	CC	Tb11.02.5640 Tb927.8.1940 Tb11.01.0530 Tb927.8.5460 Tb927.1.2360 Tb10.70.7550 Tb11.02.5480 Tb927.7.2870 Tb10.406.0370 Tb11.01.4623 Tb10.70.0280 Tb11.02.5490 Tb11.02.2390 Tb11.01.7240 Tb11.02.4700 Tb11.01.4750 Tb927.8.4990 Tb11.02.0750 Tb11.02.5020 Tb10.26.1080 Tb927.2.6410 Tb927.3.2960 Tb927.2.5310 Tb927.3.4310 Tb927.6.490 Tb10.61.0210 Tb927.1.2370 Tb11.03.0250 Tb09.142.0230 Tb927.2.2470 Tb927.5.…
GO:0005874	8	2	0.00906174043142976	microtubule	CC	Tb927.1.2360 Tb927.1.2370
